# Supplementary material for: Unique photosynthetic electron transport tuning and excitation distribution in heterokont algae
Source: PLoS One. 2019 Jan 9;14(1):e0209920. doi: 10.1371/journal.pone.0209920 (PMC6326504; doi:10.1371/journal.pone.0209920)
Supplement: S1 Dataset — (ZIP) [file pone.0209920.s004.zip]

Archive with 256 entries (239 files):
- S1 Dataset/
- S1 Dataset/.DS_Store
- __MACOSX/
- __MACOSX/S1 Dataset/
- __MACOSX/S1 Dataset/._.DS_Store
- S1 Dataset/77K/
- S1 Dataset/77K/.DS_Store
- __MACOSX/S1 Dataset/77K/
- __MACOSX/S1 Dataset/77K/._.DS_Store
- S1 Dataset/77K/Chlamydomonas_Anaerobic/
- S1 Dataset/77K/Chlamydomonas_Anaerobic/.DS_Store
- __MACOSX/S1 Dataset/77K/Chlamydomonas_Anaerobic/
- __MACOSX/S1 Dataset/77K/Chlamydomonas_Anaerobic/._.DS_Store
- S1 Dataset/77K/Chlamydomonas_Anaerobic/CAna_t=0,1.txt
- S1 Dataset/77K/Chlamydomonas_Anaerobic/CAna_t=0,2.txt
- S1 Dataset/77K/Chlamydomonas_Anaerobic/CAna_t=0,3.txt
- S1 Dataset/77K/Chlamydomonas_Anaerobic/CAna_t=10,1.txt
- S1 Dataset/77K/Chlamydomonas_Anaerobic/CAna_t=10,2.txt
- S1 Dataset/77K/Chlamydomonas_Anaerobic/CAna_t=10,3.txt
- S1 Dataset/77K/Chlamydomonas_Anaerobic/CAna_t=15,1.txt
- S1 Dataset/77K/Chlamydomonas_Anaerobic/CAna_t=15,2.txt
- S1 Dataset/77K/Chlamydomonas_Anaerobic/CAna_t=15,3.txt
- S1 Dataset/77K/Chlamydomonas_Anaerobic/CAna_t=20,1.txt
- S1 Dataset/77K/Chlamydomonas_Anaerobic/CAna_t=20,2.txt
- S1 Dataset/77K/Chlamydomonas_Anaerobic/CAna_t=20,3.txt
- S1 Dataset/77K/Chlamydomonas_Anaerobic/CAna_t=25,1.txt
- S1 Dataset/77K/Chlamydomonas_Anaerobic/CAna_t=25,2.txt
- S1 Dataset/77K/Chlamydomonas_Anaerobic/CAna_t=25,3.txt
- S1 Dataset/77K/Chlamydomonas_Anaerobic/CAna_t=30,1.txt
- S1 Dataset/77K/Chlamydomonas_Anaerobic/CAna_t=30,2.txt
- S1 Dataset/77K/Chlamydomonas_Anaerobic/CAna_t=30,3.txt
- S1 Dataset/77K/Chlamydomonas_Anaerobic/CAna_t=5,1.txt
- S1 Dataset/77K/Chlamydomonas_Anaerobic/CAna_t=5,2.txt
- S1 Dataset/77K/Chlamydomonas_Anaerobic/CAna_t=5,3.txt
- S1 Dataset/77K/Chlamydomonas_DCMU/
- S1 Dataset/77K/Chlamydomonas_DCMU/CDCMU_t=0i,1.txt
- S1 Dataset/77K/Chlamydomonas_DCMU/CDCMU_t=0i,2.txt
- S1 Dataset/77K/Chlamydomonas_DCMU/CDCMU_t=0i,3.txt
- S1 Dataset/77K/Chlamydomonas_DCMU/CDCMU_t=0n,1.txt
- S1 Dataset/77K/Chlamydomonas_DCMU/CDCMU_t=0n,2.txt
- S1 Dataset/77K/Chlamydomonas_DCMU/CDCMU_t=0n,3.txt
- S1 Dataset/77K/Chlamydomonas_DCMU/CDCMU_t=10,1.txt
- S1 Dataset/77K/Chlamydomonas_DCMU/CDCMU_t=10,2.txt
- S1 Dataset/77K/Chlamydomonas_DCMU/CDCMU_t=10,3.txt
- S1 Dataset/77K/Chlamydomonas_DCMU/CDCMU_t=15,1.txt
- S1 Dataset/77K/Chlamydomonas_DCMU/CDCMU_t=15,2.txt
- S1 Dataset/77K/Chlamydomonas_DCMU/CDCMU_t=15,3.txt
- S1 Dataset/77K/Chlamydomonas_DCMU/CDCMU_t=20,1.txt
- S1 Dataset/77K/Chlamydomonas_DCMU/CDCMU_t=20,2.txt
- S1 Dataset/77K/Chlamydomonas_DCMU/CDCMU_t=20,3.txt
- S1 Dataset/77K/Chlamydomonas_DCMU/CDCMU_t=25,1.txt
- S1 Dataset/77K/Chlamydomonas_DCMU/CDCMU_t=25,2.txt
- S1 Dataset/77K/Chlamydomonas_DCMU/CDCMU_t=25,3.txt
- S1 Dataset/77K/Chlamydomonas_DCMU/CDCMU_t=30,1.txt
- S1 Dataset/77K/Chlamydomonas_DCMU/CDCMU_t=30,2.txt
- S1 Dataset/77K/Chlamydomonas_DCMU/CDCMU_t=30,3.txt
- S1 Dataset/77K/Chlamydomonas_DCMU/CDCMU_t=5,1.txt
- S1 Dataset/77K/Chlamydomonas_DCMU/CDCMU_t=5,2.txt
- S1 Dataset/77K/Chlamydomonas_DCMU/CDCMU_t=5,3.txt
- S1 Dataset/77K/Chlamydomonas_no_inhibitor/
- S1 Dataset/77K/Chlamydomonas_no_inhibitor/CNI_t=0i,1.txt
- S1 Dataset/77K/Chlamydomonas_no_inhibitor/CNI_t=0i,2.txt
- S1 Dataset/77K/Chlamydomonas_no_inhibitor/CNI_t=0i,3.txt
- S1 Dataset/77K/Chlamydomonas_no_inhibitor/CNI_t=0n,1.txt
- S1 Dataset/77K/Chlamydomonas_no_inhibitor/CNI_t=0n,2.txt
- S1 Dataset/77K/Chlamydomonas_no_inhibitor/CNI_t=0n,3.txt
- S1 Dataset/77K/Chlamydomonas_no_inhibitor/CNI_t=10,1.txt
- S1 Dataset/77K/Chlamydomonas_no_inhibitor/CNI_t=10,2.txt
- S1 Dataset/77K/Chlamydomonas_no_inhibitor/CNI_t=10,3.txt
- S1 Dataset/77K/Chlamydomonas_no_inhibitor/CNI_t=15,1.txt
- S1 Dataset/77K/Chlamydomonas_no_inhibitor/CNI_t=15,2.txt
- S1 Dataset/77K/Chlamydomonas_no_inhibitor/CNI_t=15,3.txt
- S1 Dataset/77K/Chlamydomonas_no_inhibitor/CNI_t=20,1.txt
- S1 Dataset/77K/Chlamydomonas_no_inhibitor/CNI_t=20,2.txt
- S1 Dataset/77K/Chlamydomonas_no_inhibitor/CNI_t=20,3.txt
- S1 Dataset/77K/Chlamydomonas_no_inhibitor/CNI_t=25,1.txt
- S1 Dataset/77K/Chlamydomonas_no_inhibitor/CNI_t=25,2.txt
- S1 Dataset/77K/Chlamydomonas_no_inhibitor/CNI_t=25,3.txt
- S1 Dataset/77K/Chlamydomonas_no_inhibitor/CNI_t=30,1.txt
- S1 Dataset/77K/Chlamydomonas_no_inhibitor/CNI_t=30,2.txt
- S1 Dataset/77K/Chlamydomonas_no_inhibitor/CNI_t=30,3.txt
- S1 Dataset/77K/Chlamydomonas_no_inhibitor/CNI_t=5,1.txt
- S1 Dataset/77K/Chlamydomonas_no_inhibitor/CNI_t=5,2.txt
- S1 Dataset/77K/Chlamydomonas_no_inhibitor/CNI_t=5,3.txt
- S1 Dataset/77K/Nannochloropsis_Anaerobic/
- S1 Dataset/77K/Nannochloropsis_Anaerobic/NAna_t=0,1.txt
- S1 Dataset/77K/Nannochloropsis_Anaerobic/NAna_t=0,2.txt
- S1 Dataset/77K/Nannochloropsis_Anaerobic/NAna_t=0,3.txt
- S1 Dataset/77K/Nannochloropsis_Anaerobic/NAna_t=10,1.txt
- S1 Dataset/77K/Nannochloropsis_Anaerobic/NAna_t=10,2.txt
- S1 Dataset/77K/Nannochloropsis_Anaerobic/NAna_t=10,3.txt
- S1 Dataset/77K/Nannochloropsis_Anaerobic/NAna_t=15,1.txt
- S1 Dataset/77K/Nannochloropsis_Anaerobic/NAna_t=15,2.txt
- S1 Dataset/77K/Nannochloropsis_Anaerobic/NAna_t=15,3.txt
- S1 Dataset/77K/Nannochloropsis_Anaerobic/NAna_t=20,1.txt
- S1 Dataset/77K/Nannochloropsis_Anaerobic/NAna_t=20,2.txt
- S1 Dataset/77K/Nannochloropsis_Anaerobic/NAna_t=20,3.txt
- S1 Dataset/77K/Nannochloropsis_Anaerobic/NAna_t=25,1.txt
- S1 Dataset/77K/Nannochloropsis_Anaerobic/NAna_t=25,2.txt
- S1 Dataset/77K/Nannochloropsis_Anaerobic/NAna_t=25,3.txt
- S1 Dataset/77K/Nannochloropsis_Anaerobic/NAna_t=30,1.txt
- S1 Dataset/77K/Nannochloropsis_Anaerobic/NAna_t=30,2.txt
- S1 Dataset/77K/Nannochloropsis_Anaerobic/NAna_t=30,3.txt
- S1 Dataset/77K/Nannochloropsis_Anaerobic/NAna_t=5,1.txt
- S1 Dataset/77K/Nannochloropsis_Anaerobic/NAna_t=5,2.txt
- S1 Dataset/77K/Nannochloropsis_Anaerobic/NAna_t=5,3.txt
- S1 Dataset/77K/Nannochloropsis_DCMU/
- S1 Dataset/77K/Nannochloropsis_DCMU/.DS_Store
- __MACOSX/S1 Dataset/77K/Nannochloropsis_DCMU/
- __MACOSX/S1 Dataset/77K/Nannochloropsis_DCMU/._.DS_Store
- S1 Dataset/77K/Nannochloropsis_DCMU/NDCMU_t=0i,1.txt
- S1 Dataset/77K/Nannochloropsis_DCMU/NDCMU_t=0i,2.txt
- S1 Dataset/77K/Nannochloropsis_DCMU/NDCMU_t=0i,3.txt
- S1 Dataset/77K/Nannochloropsis_DCMU/NDCMU_t=0n,1.txt
- S1 Dataset/77K/Nannochloropsis_DCMU/NDCMU_t=0n,2.txt
- S1 Dataset/77K/Nannochloropsis_DCMU/NDCMU_t=0n,3.txt
- S1 Dataset/77K/Nannochloropsis_DCMU/NDCMU_t=10,1.txt
- S1 Dataset/77K/Nannochloropsis_DCMU/NDCMU_t=10,2.txt
- S1 Dataset/77K/Nannochloropsis_DCMU/NDCMU_t=10,3.txt
- S1 Dataset/77K/Nannochloropsis_DCMU/NDCMU_t=15,1.txt
- S1 Dataset/77K/Nannochloropsis_DCMU/NDCMU_t=15,2.txt
- S1 Dataset/77K/Nannochloropsis_DCMU/NDCMU_t=15,3.txt
- S1 Dataset/77K/Nannochloropsis_DCMU/NDCMU_t=20,1.txt
- S1 Dataset/77K/Nannochloropsis_DCMU/NDCMU_t=20,2.txt
- S1 Dataset/77K/Nannochloropsis_DCMU/NDCMU_t=20,3.txt
- S1 Dataset/77K/Nannochloropsis_DCMU/NDCMU_t=25,1.txt
- S1 Dataset/77K/Nannochloropsis_DCMU/NDCMU_t=25,2.txt
- S1 Dataset/77K/Nannochloropsis_DCMU/NDCMU_t=25,3.txt
- S1 Dataset/77K/Nannochloropsis_DCMU/NDCMU_t=30,1.txt
- S1 Dataset/77K/Nannochloropsis_DCMU/NDCMU_t=30,2.txt
- S1 Dataset/77K/Nannochloropsis_DCMU/NDCMU_t=30,3.txt
- S1 Dataset/77K/Nannochloropsis_DCMU/NDCMU_t=5,1.txt
- S1 Dataset/77K/Nannochloropsis_DCMU/NDCMU_t=5,2.txt
- S1 Dataset/77K/Nannochloropsis_DCMU/NDCMU_t=5,3.txt
- S1 Dataset/77K/Nannochloropsis_no_inhibitor/
- S1 Dataset/77K/Nannochloropsis_no_inhibitor/NNI_t=0i,1.txt
- S1 Dataset/77K/Nannochloropsis_no_inhibitor/NNI_t=0i,2.txt
- S1 Dataset/77K/Nannochloropsis_no_inhibitor/NNI_t=0i,3.txt
- S1 Dataset/77K/Nannochloropsis_no_inhibitor/NNI_t=0n,1.txt
- S1 Dataset/77K/Nannochloropsis_no_inhibitor/NNI_t=0n,2.txt
- S1 Dataset/77K/Nannochloropsis_no_inhibitor/NNI_t=0n,3.txt
- S1 Dataset/77K/Nannochloropsis_no_inhibitor/NNI_t=10,1.txt
- S1 Dataset/77K/Nannochloropsis_no_inhibitor/NNI_t=10,2.txt
- S1 Dataset/77K/Nannochloropsis_no_inhibitor/NNI_t=10,3.txt
- S1 Dataset/77K/Nannochloropsis_no_inhibitor/NNI_t=15,1.txt
- S1 Dataset/77K/Nannochloropsis_no_inhibitor/NNI_t=15,2.txt
- S1 Dataset/77K/Nannochloropsis_no_inhibitor/NNI_t=15,3.txt
- S1 Dataset/77K/Nannochloropsis_no_inhibitor/NNI_t=20,1.txt
- S1 Dataset/77K/Nannochloropsis_no_inhibitor/NNI_t=20,2.txt
- S1 Dataset/77K/Nannochloropsis_no_inhibitor/NNI_t=20,3.txt
- S1 Dataset/77K/Nannochloropsis_no_inhibitor/NNI_t=25,1.txt
- S1 Dataset/77K/Nannochloropsis_no_inhibitor/NNI_t=25,2.txt
- S1 Dataset/77K/Nannochloropsis_no_inhibitor/NNI_t=25,3.txt
- S1 Dataset/77K/Nannochloropsis_no_inhibitor/NNI_t=30,1.txt
- S1 Dataset/77K/Nannochloropsis_no_inhibitor/NNI_t=30,2.txt
- S1 Dataset/77K/Nannochloropsis_no_inhibitor/NNI_t=30,3.txt
- S1 Dataset/77K/Nannochloropsis_no_inhibitor/NNI_t=5,1.txt
- S1 Dataset/77K/Nannochloropsis_no_inhibitor/NNI_t=5,1_300ms.txt
- S1 Dataset/77K/Nannochloropsis_no_inhibitor/NNI_t=5,2.txt
- S1 Dataset/77K/Nannochloropsis_no_inhibitor/NNI_t=5,3.txt
- S1 Dataset/77K/Phaeodactylum_Anaerobic/
- S1 Dataset/77K/Phaeodactylum_Anaerobic/PAna_t=0,1.txt
- S1 Dataset/77K/Phaeodactylum_Anaerobic/PAna_t=0,2.txt
- S1 Dataset/77K/Phaeodactylum_Anaerobic/PAna_t=0,3.txt
- S1 Dataset/77K/Phaeodactylum_Anaerobic/PAna_t=10,1.txt
- S1 Dataset/77K/Phaeodactylum_Anaerobic/PAna_t=10,2.txt
- S1 Dataset/77K/Phaeodactylum_Anaerobic/PAna_t=10,3.txt
- S1 Dataset/77K/Phaeodactylum_Anaerobic/PAna_t=15,1.txt
- S1 Dataset/77K/Phaeodactylum_Anaerobic/PAna_t=15,2.txt
- S1 Dataset/77K/Phaeodactylum_Anaerobic/PAna_t=15,3.txt
- S1 Dataset/77K/Phaeodactylum_Anaerobic/PAna_t=20,1.txt
- S1 Dataset/77K/Phaeodactylum_Anaerobic/PAna_t=20,2.txt
- S1 Dataset/77K/Phaeodactylum_Anaerobic/PAna_t=20,3.txt
- S1 Dataset/77K/Phaeodactylum_Anaerobic/PAna_t=25,1.txt
- S1 Dataset/77K/Phaeodactylum_Anaerobic/PAna_t=25,2.txt
- S1 Dataset/77K/Phaeodactylum_Anaerobic/PAna_t=25,3.txt
- S1 Dataset/77K/Phaeodactylum_Anaerobic/PAna_t=30,1.txt
- S1 Dataset/77K/Phaeodactylum_Anaerobic/PAna_t=30,2.txt
- S1 Dataset/77K/Phaeodactylum_Anaerobic/PAna_t=30,3.txt
- S1 Dataset/77K/Phaeodactylum_Anaerobic/PAna_t=5,1.txt
- S1 Dataset/77K/Phaeodactylum_Anaerobic/PAna_t=5,2.txt
- S1 Dataset/77K/Phaeodactylum_Anaerobic/PAna_t=5,3.txt
- S1 Dataset/77K/Phaeodactylum_DCMU/
- S1 Dataset/77K/Phaeodactylum_DCMU/PDCMU_t=0i,1.txt
- S1 Dataset/77K/Phaeodactylum_DCMU/PDCMU_t=0i,2.txt
- S1 Dataset/77K/Phaeodactylum_DCMU/PDCMU_t=0i,3.txt
- S1 Dataset/77K/Phaeodactylum_DCMU/PDCMU_t=0n,1.txt
- S1 Dataset/77K/Phaeodactylum_DCMU/PDCMU_t=0n,2.txt
- S1 Dataset/77K/Phaeodactylum_DCMU/PDCMU_t=0n,3.txt
- S1 Dataset/77K/Phaeodactylum_DCMU/PDCMU_t=10,1.txt
- S1 Dataset/77K/Phaeodactylum_DCMU/PDCMU_t=10,2.txt
- S1 Dataset/77K/Phaeodactylum_DCMU/PDCMU_t=10,3.txt
- S1 Dataset/77K/Phaeodactylum_DCMU/PDCMU_t=15,1.txt
- S1 Dataset/77K/Phaeodactylum_DCMU/PDCMU_t=15,2.txt
- S1 Dataset/77K/Phaeodactylum_DCMU/PDCMU_t=15,3.txt
- S1 Dataset/77K/Phaeodactylum_DCMU/PDCMU_t=20,1.txt
- S1 Dataset/77K/Phaeodactylum_DCMU/PDCMU_t=20,2.txt
- S1 Dataset/77K/Phaeodactylum_DCMU/PDCMU_t=20,3.txt
- S1 Dataset/77K/Phaeodactylum_DCMU/PDCMU_t=25,1.txt
- S1 Dataset/77K/Phaeodactylum_DCMU/PDCMU_t=25,2.txt
- S1 Dataset/77K/Phaeodactylum_DCMU/PDCMU_t=25,3.txt
- S1 Dataset/77K/Phaeodactylum_DCMU/PDCMU_t=30,1.txt
- S1 Dataset/77K/Phaeodactylum_DCMU/PDCMU_t=30,2.txt
- S1 Dataset/77K/Phaeodactylum_DCMU/PDCMU_t=30,3.txt
- S1 Dataset/77K/Phaeodactylum_DCMU/PDCMU_t=5,1.txt
- S1 Dataset/77K/Phaeodactylum_DCMU/PDCMU_t=5,2.txt
- S1 Dataset/77K/Phaeodactylum_DCMU/PDCMU_t=5,3.txt
- S1 Dataset/77K/Phaeodactylum_no_inhibitor/
- S1 Dataset/77K/Phaeodactylum_no_inhibitor/PNI_t=0i,1.txt
- S1 Dataset/77K/Phaeodactylum_no_inhibitor/PNI_t=0i,2.txt
- S1 Dataset/77K/Phaeodactylum_no_inhibitor/PNI_t=0i,3.txt
- S1 Dataset/77K/Phaeodactylum_no_inhibitor/PNI_t=0n,1.txt
- S1 Dataset/77K/Phaeodactylum_no_inhibitor/PNI_t=0n,2.txt
- S1 Dataset/77K/Phaeodactylum_no_inhibitor/PNI_t=0n,3.txt
- S1 Dataset/77K/Phaeodactylum_no_inhibitor/PNI_t=10,1.txt
- S1 Dataset/77K/Phaeodactylum_no_inhibitor/PNI_t=10,2.txt
- S1 Dataset/77K/Phaeodactylum_no_inhibitor/PNI_t=10,3.txt
- S1 Dataset/77K/Phaeodactylum_no_inhibitor/PNI_t=15,1.txt
- S1 Dataset/77K/Phaeodactylum_no_inhibitor/PNI_t=15,2.txt
- S1 Dataset/77K/Phaeodactylum_no_inhibitor/PNI_t=15,3.txt
- S1 Dataset/77K/Phaeodactylum_no_inhibitor/PNI_t=20,1.txt
- S1 Dataset/77K/Phaeodactylum_no_inhibitor/PNI_t=20,2.txt
- S1 Dataset/77K/Phaeodactylum_no_inhibitor/PNI_t=20,3.txt
- S1 Dataset/77K/Phaeodactylum_no_inhibitor/PNI_t=25,1.txt
- S1 Dataset/77K/Phaeodactylum_no_inhibitor/PNI_t=25,2.txt
- S1 Dataset/77K/Phaeodactylum_no_inhibitor/PNI_t=25,3.txt
- S1 Dataset/77K/Phaeodactylum_no_inhibitor/PNI_t=30,1.txt
- S1 Dataset/77K/Phaeodactylum_no_inhibitor/PNI_t=30,2.txt
- S1 Dataset/77K/Phaeodactylum_no_inhibitor/PNI_t=30,3.txt
- S1 Dataset/77K/Phaeodactylum_no_inhibitor/PNI_t=5,1.txt
- S1 Dataset/77K/Phaeodactylum_no_inhibitor/PNI_t=5,2.txt
- S1 Dataset/77K/Phaeodactylum_no_inhibitor/PNI_t=5,3.txt
- S1 Dataset/Overview.txt
- __MACOSX/S1 Dataset/._Overview.txt
- S1 Dataset/PAM/
- S1 Dataset/PAM/Chlamydomonas_Ana_O2.csv
- S1 Dataset/PAM/Chlamydomonas_Ana_PAM_full.csv
- S1 Dataset/PAM/Chlamydomonas_Ana_PAM_pulses.csv
- S1 Dataset/PAM/Nannochloropsis_Ana_O2.csv
- S1 Dataset/PAM/Nannochloropsis_Ana_PAM_full.csv
- S1 Dataset/PAM/Nannochloropsis_Ana_PAM_pulses.csv
- S1 Dataset/PAM/Phaeodactylum_Ana_O2.csv
- S1 Dataset/PAM/Phaeodactylum_Ana_PAM_full.csv
- S1 Dataset/PAM/Phaeodactylum_Ana_PAM_pulses.csv
- S1 Dataset/PAM/Phaeodactylum_light_int_DBMIB_PAM_full_1.csv
- S1 Dataset/PAM/Phaeodactylum_light_int_DBMIB_PAM_full_2.csv
- S1 Dataset/PAM/Phaeodactylum_light_int_DBMIB_PAM_full_3.csv
- S1 Dataset/PAM/Phaeodactylum_light_int_DBMIB_PAM_pulses_1.csv
- S1 Dataset/PAM/Phaeodactylum_light_int_DBMIB_PAM_pulses_2.csv
- S1 Dataset/PAM/Phaeodactylum_light_int_DBMIB_PAM_pulses_3.csv
- S1 Dataset/PAM/Phaeodactylum_light_int_no_inh_PAM_full_1.csv
- S1 Dataset/PAM/Phaeodactylum_light_int_no_inh_PAM_full_2.csv
- S1 Dataset/PAM/Phaeodactylum_light_int_no_inh_PAM_full_3.csv
- S1 Dataset/PAM/Phaeodactylum_light_int_no_inh_PAM_pulses_1.csv
- S1 Dataset/PAM/Phaeodactylum_light_int_no_inh_PAM_pulses_2.csv
- S1 Dataset/PAM/Phaeodactylum_light_int_no_inh_PAM_pulses_3.csv
