# Supplementary material for: Unique photosynthetic electron transport tuning and excitation distribution in heterokont algae
Source: PLoS One. 2019 Jan 9;14(1):e0209920. doi: 10.1371/journal.pone.0209920 (PMC6326504; doi:10.1371/journal.pone.0209920)
Supplement: S1 Dataset — (ZIP) [file pone.0209920.s004.zip › S1 Dataset/77K/Chlamydomonas_Anaerobic/CAna_t=0,1.txt]

340.01	1232.19
340.39	1232.19
340.76	1232.19
341.14	1229.69
341.52	1241.30
341.89	1266.78
342.27	1283.85
342.65	1287.49
343.03	1264.73
343.40	1275.20
343.78	1271.33
344.16	1264.28
344.53	1281.12
344.91	1289.99
345.29	1284.76
345.66	1281.12
346.04	1261.55
346.42	1265.42
346.79	1275.66
347.17	1274.52
347.54	1260.87
347.92	1263.60
348.30	1245.85
348.67	1278.39
349.05	1252.45
349.43	1269.74
349.80	1249.94
350.18	1295.68
350.56	1249.94
350.93	1249.94
351.31	1232.19
351.68	1226.96
352.06	1242.66
352.44	1253.58
352.81	1259.73
353.19	1247.67
353.56	1236.06
353.94	1259.27
354.32	1241.98
354.69	1251.99
355.07	1250.63
355.44	1261.55
355.82	1252.67
356.19	1242.89
356.57	1263.60
356.95	1229.01
357.32	1247.21
357.70	1252.22
358.07	1239.02
358.45	1230.15
358.82	1222.18
359.20	1226.73
359.58	1218.09
359.95	1243.34
360.33	1238.79
360.70	1236.29
361.08	1228.33
361.45	1233.33
361.83	1233.56
362.20	1238.34
362.58	1270.42
362.95	1235.61
363.33	1254.72
363.70	1211.49
364.08	1249.72
364.45	1220.82
364.83	1240.16
365.20	1251.08
365.58	1263.60
365.95	1282.03
366.33	1260.87
366.70	1245.39
367.08	1231.06
367.45	1240.84
367.83	1241.30
368.20	1254.49
368.58	1268.60
368.95	1228.33
369.33	1267.69
369.70	1232.88
370.08	1230.37
370.45	1237.20
370.83	1239.02
371.20	1232.19
371.57	1396.94
371.95	1235.84
372.32	1227.64
372.70	1246.30
373.07	1239.02
373.45	1262.23
373.82	1227.42
374.19	1254.27
374.57	1268.60
374.94	1236.06
375.32	1220.36
375.69	1259.96
376.07	1249.03
376.44	1227.87
376.81	1222.41
377.19	1234.01
377.56	1259.73
377.94	1226.28
378.31	1248.12
378.68	1224.91
379.06	1229.24
379.43	1231.28
379.81	1251.54
380.18	1250.40
380.55	1246.53
380.93	1248.35
381.30	1259.96
381.67	1230.83
382.05	1247.21
382.42	1216.49
382.79	1243.12
383.17	1238.11
383.54	1258.36
383.91	1245.17
384.29	1228.78
384.66	1244.03
385.04	1229.92
385.41	1249.26
385.78	1240.16
386.15	1244.03
386.53	1229.69
386.90	1234.93
387.27	1216.72
387.65	1238.11
388.02	1222.86
388.39	1238.57
388.77	1223.09
389.14	1229.46
389.51	1237.66
389.89	1225.60
390.26	1245.39
390.63	1246.76
391.00	1250.63
391.38	1243.12
391.75	1233.56
392.12	1245.17
392.50	1224.00
392.87	1235.84
393.24	1239.48
393.61	1248.58
393.99	1242.43
394.36	1220.59
394.73	1240.61
395.10	1229.46
395.48	1239.93
395.85	1228.33
396.22	1245.16
396.59	1243.57
396.97	1247.21
397.34	1275.88
397.71	1248.81
398.08	1252.22
398.45	1249.94
398.83	1233.79
399.20	1260.18
399.57	1245.85
399.94	1249.94
400.32	1235.84
400.69	1241.52
401.06	1230.83
401.43	1246.53
401.80	1245.16
402.17	1235.38
402.55	1240.84
402.92	1248.12
403.29	1240.39
403.66	1242.43
404.03	1216.27
404.41	1238.34
404.78	1235.61
405.15	1229.46
405.52	1219.91
405.89	1216.95
406.26	1228.78
406.64	1231.28
407.01	1239.70
407.38	1224.00
407.75	1233.79
408.12	1251.08
408.49	1254.27
408.86	1266.10
409.23	1241.75
409.61	1241.30
409.98	1246.08
410.35	1246.30
410.72	1247.67
411.09	1224.23
411.46	1237.43
411.83	1221.04
412.20	1245.62
412.57	1258.82
412.95	1233.10
413.32	1245.85
413.69	1247.44
414.06	1244.03
414.43	1254.72
414.80	1240.61
415.17	1248.81
415.54	1229.69
415.91	1229.46
416.28	1245.62
416.65	1211.26
417.02	1234.47
417.39	1236.75
417.76	1240.84
418.14	1230.60
418.51	1251.08
418.88	1237.88
419.25	1252.22
419.62	1263.82
419.99	1248.58
420.36	1251.99
420.73	1238.34
421.10	1259.50
421.47	1234.24
421.84	1241.98
422.21	1254.04
422.58	1247.44
422.95	1248.35
423.32	1220.13
423.69	1227.19
424.06	1233.56
424.43	1254.95
424.80	1215.81
425.17	1232.19
425.54	1241.30
425.91	1238.34
426.28	1276.34
426.65	1261.32
427.02	1275.43
427.39	1250.40
427.76	1260.41
428.13	1255.63
428.49	1251.31
428.86	1248.35
429.23	1218.77
429.60	1234.01
429.97	1231.97
430.34	1240.84
430.71	1227.42
431.08	1237.88
431.45	1229.69
431.82	1244.48
432.19	1223.55
432.56	1222.41
432.93	1251.99
433.30	1233.79
433.67	1251.31
434.03	1276.79
434.40	1267.92
434.77	1250.40
435.14	1246.76
435.51	1235.61
435.88	1252.45
436.25	1239.93
436.62	1238.57
436.99	1241.75
437.35	1254.49
437.72	1251.99
438.09	1244.48
438.46	1343.47
438.83	1251.31
439.20	1268.38
439.57	1244.48
439.93	1235.84
440.30	1251.54
440.67	1239.25
441.04	1245.62
441.41	1226.73
441.78	1219.22
442.14	1233.10
442.51	1234.01
442.88	1229.24
443.25	1245.62
443.62	1248.81
443.99	1229.46
444.35	1238.57
444.72	1246.53
445.09	1248.35
445.46	1227.42
445.83	1247.67
446.19	1248.35
446.56	1231.97
446.93	1234.70
447.30	1244.94
447.66	1235.38
448.03	1225.37
448.40	1237.66
448.77	1254.72
449.14	1238.11
449.50	1250.63
449.87	1254.95
450.24	1257.68
450.61	1228.10
450.97	1267.24
451.34	1251.99
451.71	1270.42
452.08	1257.91
452.44	1240.16
452.81	1226.73
453.18	1243.80
453.54	1273.84
453.91	1241.07
454.28	1247.21
454.65	1259.05
455.01	1259.96
455.38	1238.34
455.75	1258.14
456.11	1254.72
456.48	1248.58
456.85	1230.37
457.21	1237.43
457.58	1240.39
457.95	1225.37
458.32	1223.09
458.68	1244.25
459.05	1229.69
459.42	1259.50
459.78	1233.10
460.15	1228.10
460.52	1244.94
460.88	1240.61
461.25	1244.94
461.61	1259.50
461.98	1236.06
462.35	1268.15
462.71	1230.60
463.08	1255.86
463.45	1244.25
463.81	1254.49
464.18	1240.61
464.55	1241.30
464.91	1254.27
465.28	1216.72
465.64	1258.59
466.01	1231.74
466.38	1242.43
466.74	1246.08
467.11	1263.60
467.47	1222.41
467.84	1287.26
468.21	1246.08
468.57	1236.29
468.94	1241.07
469.30	1243.57
469.67	1226.05
470.03	1234.70
470.40	1229.46
470.77	1228.78
471.13	1242.89
471.50	1253.81
471.86	1260.18
472.23	1280.66
472.59	1263.37
472.96	1250.85
473.32	1234.93
473.69	1261.55
474.05	1260.18
474.42	1239.93
474.78	1246.30
475.15	1231.97
475.51	1232.42
475.88	1225.82
476.24	1240.61
476.61	1227.64
476.97	1240.84
477.34	1219.91
477.70	1249.72
478.07	1277.48
478.43	1257.23
478.80	1248.58
479.16	1241.75
479.53	1255.40
479.89	1231.06
480.26	1246.30
480.62	1226.73
480.99	1249.49
481.35	1241.75
481.72	1251.08
482.08	1250.17
482.45	1330.04
482.81	1243.12
483.17	1256.77
483.54	1264.05
483.90	1232.65
484.27	1246.30
484.63	1260.64
485.00	1223.09
485.36	1249.03
485.72	1239.02
486.09	1256.09
486.45	1235.15
486.82	1246.30
487.18	1256.77
487.54	1237.20
487.91	1242.43
488.27	1249.49
488.64	1235.84
489.00	1262.69
489.36	1251.54
489.73	1261.78
490.09	1267.69
490.45	1241.98
490.82	1242.89
491.18	1239.02
491.55	1252.22
491.91	1254.72
492.27	1244.25
492.64	1246.76
493.00	1237.43
493.36	1233.79
493.73	1263.60
494.09	1258.82
494.45	1242.89
494.82	1255.18
495.18	1268.60
495.54	1253.81
495.91	1242.66
496.27	1258.14
496.63	1281.35
496.99	1246.53
497.36	1233.10
497.72	1270.20
498.08	1243.80
498.45	1288.40
498.81	1252.67
499.17	1250.40
499.53	1233.33
499.90	1247.90
500.26	1241.75
500.62	1254.04
500.99	1247.44
501.35	1245.16
501.71	1257.91
502.07	1235.61
502.44	1254.72
502.80	1239.02
503.16	1240.39
503.52	1259.05
503.88	1258.14
504.25	1251.31
504.61	1246.30
504.97	1238.57
505.33	1228.55
505.70	1249.26
506.06	1266.10
506.42	1269.51
506.78	1253.58
507.14	1269.06
507.51	1248.12
507.87	1266.55
508.23	1235.15
508.59	1249.94
508.95	1241.30
509.32	1249.26
509.68	1224.23
510.04	1274.29
510.40	1238.79
510.76	1254.04
511.12	1244.25
511.48	1251.54
511.85	1235.84
512.21	1223.78
512.57	1244.25
512.93	1232.42
513.29	1246.99
513.65	1233.10
514.01	1238.57
514.38	1246.30
514.74	1264.96
515.10	1222.86
515.46	1243.57
515.82	1242.89
516.18	1242.21
516.54	1216.04
516.90	1231.06
517.26	1261.78
517.63	1248.81
517.99	1264.73
518.35	1250.85
518.71	1236.52
519.07	1265.19
519.43	1261.09
519.79	1252.90
520.15	1260.41
520.51	1254.72
520.87	1231.06
521.23	1238.11
521.59	1230.37
521.95	1268.38
522.31	1251.31
522.67	1230.83
523.03	1249.72
523.40	1256.54
523.76	1242.66
524.12	1244.71
524.48	1255.40
524.84	1260.64
525.20	1269.06
525.56	1241.07
525.92	1262.69
526.28	1230.60
526.64	1254.72
527.00	1237.43
527.36	1301.60
527.72	1239.48
528.08	1225.37
528.44	1248.35
528.80	1259.96
529.16	1236.97
529.51	1251.76
529.87	1244.48
530.23	1255.63
530.59	1242.66
530.95	1250.17
531.31	1246.99
531.67	1254.27
532.03	1235.15
532.39	1251.99
532.75	1255.40
533.11	1251.54
533.47	1241.07
533.83	1233.33
534.19	1255.40
534.55	1232.42
534.91	1229.92
535.26	1218.77
535.62	1246.53
535.98	1241.75
536.34	1262.69
536.70	1251.76
537.06	1236.29
537.42	1243.80
537.78	1232.42
538.14	1298.64
538.49	1250.17
538.85	1348.25
539.21	1246.53
539.57	1230.83
539.93	1230.37
540.29	1249.03
540.65	1252.45
541.00	1272.24
541.36	1241.52
541.72	1259.27
542.08	1246.30
542.44	1266.33
542.80	1272.93
543.15	1293.41
543.51	1257.91
543.87	1237.88
544.23	1259.50
544.59	1274.97
544.95	1257.23
545.30	1249.94
545.66	1244.48
546.02	1245.16
546.38	1249.26
546.73	1238.34
547.09	1244.71
547.45	1283.85
547.81	1247.21
548.17	1233.10
548.52	1238.79
548.88	1233.79
549.24	1246.76
549.60	1262.23
549.95	1233.79
550.31	1231.28
550.67	1254.04
551.03	1232.42
551.38	1245.39
551.74	1237.20
552.10	1225.82
552.46	1215.58
552.81	1230.83
553.17	1237.20
553.53	1235.15
553.88	1248.81
554.24	1236.29
554.60	1219.45
554.95	1224.46
555.31	1246.76
555.67	1240.16
556.03	1257.45
556.38	1240.84
556.74	1243.57
557.10	1252.67
557.45	1246.53
557.81	1231.06
558.17	1224.69
558.52	1237.88
558.88	1264.73
559.24	1253.81
559.59	1250.17
559.95	1244.03
560.30	1282.03
560.66	1241.30
561.02	1257.68
561.37	1241.75
561.73	1231.51
562.09	1242.66
562.44	1255.40
562.80	1240.61
563.15	1241.07
563.51	1245.85
563.87	1247.21
564.22	1253.36
564.58	1234.24
564.93	1255.63
565.29	1244.48
565.65	1294.54
566.00	1245.62
566.36	1254.95
566.71	1249.26
567.07	1242.66
567.42	1249.03
567.78	1225.82
568.14	1229.01
568.49	1253.58
568.85	1248.12
569.20	1248.58
569.56	1244.03
569.91	1237.20
570.27	1249.49
570.62	1287.03
570.98	1270.65
571.33	1255.86
571.69	1246.30
572.04	1241.75
572.40	1240.39
572.75	1253.36
573.11	1243.80
573.46	1236.52
573.82	1239.02
574.17	1240.84
574.53	1258.36
574.88	1232.42
575.24	1260.41
575.59	1270.88
575.95	1260.64
576.30	1248.58
576.66	1262.00
577.01	1242.89
577.36	1259.27
577.72	1243.80
578.07	1251.31
578.43	1254.72
578.78	1232.42
579.14	1268.83
579.49	1269.74
579.85	1265.64
580.20	1277.02
580.55	1266.55
580.91	1267.01
581.26	1272.24
581.62	1269.29
581.97	1271.56
582.32	1288.17
582.68	1310.24
583.03	1291.59
583.39	1292.50
583.74	1308.20
584.09	1306.15
584.45	1316.39
584.80	1296.14
585.15	1310.24
585.51	1326.63
585.86	1296.36
586.21	1356.21
586.57	1342.56
586.92	1358.03
587.27	1352.11
587.63	1374.41
587.98	1443.59
588.33	1411.51
588.69	1421.97
589.04	1438.13
589.39	1429.03
589.75	1422.88
590.10	1472.72
590.45	1462.70
590.81	1471.12
591.16	1492.97
591.51	1531.20
591.86	1554.64
592.22	1545.08
592.57	1549.86
592.92	1601.51
593.28	1620.63
593.63	1622.45
593.98	1649.53
594.33	1682.75
594.69	1700.27
595.04	1705.96
595.39	1752.61
595.74	1781.51
596.10	1815.41
596.45	1857.74
596.80	1909.16
597.15	1973.33
597.50	1961.50
597.86	1983.12
598.21	2041.14
598.56	2073.68
598.91	2120.79
599.26	2154.46
599.62	2201.57
599.97	2230.47
600.32	2282.57
600.67	2329.22
601.02	2383.84
601.38	2389.98
601.73	2434.12
602.08	2493.74
602.43	2498.29
602.78	2580.21
603.13	2628.91
603.49	2629.59
603.84	2715.38
604.19	2745.64
604.54	2787.29
604.89	2830.29
605.24	2867.84
605.59	2918.36
605.95	2967.96
606.30	3004.37
606.65	3060.80
607.00	3086.74
607.35	3087.20
607.70	3152.96
608.05	3214.63
608.40	3221.23
608.75	3273.56
609.10	3324.08
609.46	3365.04
609.81	3397.58
610.16	3454.70
610.51	3437.17
610.86	3511.58
611.21	3508.40
611.56	3581.44
611.91	3612.84
612.26	3587.59
612.61	3650.39
612.96	3673.83
613.31	3618.53
613.66	3726.62
614.01	3728.21
614.36	3776.68
614.71	3770.31
615.06	3763.71
615.41	3793.29
615.76	3832.66
616.11	3825.83
616.46	3861.79
616.81	3799.44
617.16	3895.01
617.51	3843.35
617.86	3820.83
618.21	3813.77
618.56	3880.67
618.91	3902.06
619.26	3859.97
619.61	3874.76
619.96	3892.51
620.31	3934.15
620.66	3841.99
621.01	3895.69
621.36	3848.36
621.71	3877.26
622.06	3873.85
622.41	3834.71
622.76	3822.42
623.10	3885.00
623.45	3841.76
623.80	3822.65
624.15	3827.20
624.50	3823.79
624.85	3772.13
625.20	3809.68
625.55	3757.57
625.90	3822.88
626.25	3771.68
626.59	3788.29
626.94	3759.62
627.29	3763.71
627.64	3743.23
627.99	3718.43
628.34	3717.52
628.69	3746.65
629.03	3667.23
629.38	3687.48
629.73	3696.81
630.08	3625.81
630.43	3625.81
630.78	3646.29
631.12	3644.02
631.47	3626.95
631.82	3634.01
632.17	3586.68
632.52	3575.07
632.86	3636.74
633.21	3561.65
633.56	3576.21
633.91	3556.87
634.26	3532.06
634.60	3520.46
634.95	3544.81
635.30	3534.57
635.65	3548.67
635.99	3494.06
636.34	3511.36
636.69	3468.58
637.04	3478.13
637.39	3455.61
637.73	3445.37
638.08	3461.29
638.43	3437.86
638.77	3432.85
639.12	3413.05
639.47	3390.07
639.82	3370.96
640.16	3396.21
640.51	3438.08
640.86	3375.28
641.20	3374.82
641.55	3374.14
641.90	3307.24
642.25	3365.95
642.59	3374.14
642.94	3363.45
643.29	3318.62
643.63	3301.33
643.98	3337.28
644.33	3333.41
644.67	3265.83
645.02	3298.14
645.37	3297.00
645.71	3306.33
646.06	3322.72
646.40	3309.75
646.75	3332.50
647.10	3286.99
647.44	3292.91
647.79	3302.46
648.14	3282.21
648.48	3276.29
648.83	3265.60
649.17	3329.77
649.52	3289.27
649.87	3277.66
650.21	3230.33
650.56	3285.17
650.90	3265.14
651.25	3293.59
651.59	3296.09
651.94	3274.70
652.29	3275.84
652.63	3247.17
652.98	3268.10
653.32	3269.70
653.67	3260.37
654.01	3299.73
654.36	3286.76
654.70	3269.70
655.05	3257.18
655.39	3286.08
655.74	3305.42
656.08	3278.57
656.43	3268.10
656.78	3236.25
657.12	3328.18
657.47	3284.71
657.81	3294.73
658.15	3302.24
658.50	3277.21
658.84	3268.10
659.19	3300.87
659.53	3307.70
659.88	3323.85
660.22	3282.89
660.57	3277.66
660.91	3298.60
661.26	3268.79
661.60	3294.50
661.95	3324.54
662.29	3325.67
662.63	3348.88
662.98	3328.40
663.32	3305.88
663.67	3316.80
664.01	3352.30
664.36	3329.09
664.70	3364.59
665.04	3382.11
665.39	3349.34
665.73	3397.81
666.08	3692.94
666.42	3371.18
666.76	3403.72
667.11	3406.45
667.45	3405.32
667.79	3392.80
668.14	3412.37
668.48	3426.93
668.83	3403.04
669.17	3486.78
669.51	3459.25
669.86	3503.39
670.20	3533.88
670.54	3547.54
670.89	3555.50
671.23	3585.54
671.57	3604.42
671.92	3646.98
672.26	3686.34
672.60	3718.43
672.94	3795.11
673.29	3867.25
673.63	3921.18
673.97	3997.64
674.32	4087.75
674.66	4191.74
675.00	4273.20
675.34	4422.02
675.69	4588.59
676.03	4758.11
676.37	4960.86
676.71	5141.31
677.06	5387.52
677.40	5574.34
677.74	5802.81
678.08	6044.47
678.43	6301.60
678.77	6531.43
679.11	6765.58
679.45	6991.54
679.80	7217.95
680.14	7428.67
680.48	7651.44
680.82	7909.48
681.16	8135.67
681.51	8299.51
681.85	8527.51
682.19	8689.30
682.53	9006.74
682.87	9301.42
683.21	9498.48
683.56	9833.89
683.90	10213.22
684.24	10621.68
684.58	11084.06
684.92	11473.86
685.26	11698.00
685.61	12064.58
685.95	12217.95
686.29	12402.73
686.63	12329.23
686.97	12285.08
687.31	12163.11
687.65	11901.20
687.99	11641.56
688.33	11339.60
688.68	10923.64
689.02	10550.00
689.36	10234.15
689.70	9835.94
690.04	9498.71
690.38	9142.82
690.72	8906.39
691.06	8706.60
691.40	8545.49
691.74	8441.95
692.08	8395.76
692.42	8351.16
692.76	8352.75
693.10	8359.13
693.44	8287.90
693.78	8375.74
694.13	8370.73
694.47	8439.45
694.81	8515.45
695.15	8496.34
695.49	8483.60
695.83	8471.31
696.17	8538.44
696.51	8584.17
696.85	8572.57
697.19	8541.62
697.53	8675.88
697.87	8663.59
698.20	8711.38
698.54	8733.90
698.88	8789.43
699.22	8810.36
699.56	8885.45
699.90	8866.79
700.24	8931.42
700.58	8921.86
700.92	9040.19
701.26	9130.30
701.60	9107.54
701.94	9258.64
702.28	9342.61
702.62	9383.34
702.96	9500.53
703.30	9576.98
703.63	9759.03
703.97	9824.11
704.31	9932.19
704.65	10051.66
704.99	10214.81
705.33	10290.36
705.67	10356.81
706.01	10425.30
706.34	10584.13
706.68	10740.91
707.02	10759.35
707.36	10849.23
707.70	11018.07
708.04	10968.24
708.38	11151.19
708.71	11220.59
709.05	11358.49
709.39	11537.12
709.73	11500.71
710.07	11529.38
710.40	11678.20
710.74	11774.91
711.08	11838.17
711.42	11925.32
711.76	11967.42
712.09	11994.50
712.43	12128.75
712.77	12010.20
713.11	12068.91
713.45	12179.04
713.78	12286.45
714.12	12216.13
714.46	12220.46
714.80	12188.60
715.13	12158.56
715.47	12196.34
715.81	12021.58
716.15	12048.20
716.48	12015.66
716.82	11986.08
717.16	11867.07
717.49	11708.92
717.83	11602.43
718.17	11658.40
718.51	11518.69
718.84	11407.19
719.18	11334.37
719.52	11219.46
719.85	11051.75
720.19	10913.40
720.53	10851.50
720.86	10714.29
721.20	10552.73
721.54	10511.54
721.87	10324.72
722.21	10118.33
722.55	10090.80
722.88	9894.19
723.22	9762.67
723.55	9587.68
723.89	9612.03
724.23	9449.33
724.56	9228.37
724.90	9186.73
725.24	8989.90
725.57	8858.15
725.91	8780.55
726.24	8720.02
726.58	8486.10
726.92	8399.63
727.25	8326.59
727.59	8203.94
727.92	8056.94
728.26	7979.80
728.59	7812.32
728.93	7822.56
729.26	7563.60
729.60	7551.77
729.94	7435.49
730.27	7382.24
730.61	7222.96
730.94	7101.90
731.28	7045.92
731.61	6961.96
731.95	6828.16
732.28	6784.24
732.62	6682.52
732.95	6609.25
733.29	6513.22
733.62	6464.07
733.96	6372.82
734.29	6275.43
734.63	6187.60
734.96	6137.08
735.30	6122.74
735.63	6022.85
735.97	5935.70
736.30	5887.91
736.63	5878.81
736.97	5741.59
737.30	5627.82
737.64	5635.10
737.97	5591.41
738.31	5488.78
738.64	5422.57
738.97	5382.74
739.31	5325.86
739.64	5248.72
739.98	5181.13
740.31	5194.79
740.64	5194.10
740.98	5081.92
741.31	5072.14
741.65	4947.21
741.98	4972.24
742.31	4879.17
742.65	4847.09
742.98	4867.11
743.31	4775.18
743.65	4738.77
743.98	4694.17
744.31	4670.28
744.65	4635.46
744.98	4622.49
745.31	4572.66
745.65	4562.42
745.98	4496.66
746.31	4510.54
746.65	4465.94
746.98	4432.94
747.31	4386.07
747.65	4381.52
747.98	4365.13
748.31	4302.55
748.64	4291.18
748.98	4237.93
749.31	4179.90
749.64	4160.79
749.98	4132.80
750.31	4116.87
750.64	4091.16
750.97	4056.57
751.31	4014.93
751.64	3947.80
751.97	3994.68
752.30	3952.81
752.63	3897.28
752.97	3884.31
753.30	3825.15
753.63	3821.28
753.96	3816.73
754.29	3787.83
754.63	3810.36
754.96	3845.63
755.29	3768.03
755.62	3723.66
755.95	3692.94
756.29	3669.05
756.62	3622.63
756.95	3599.19
757.28	3632.64
757.61	3676.56
757.94	3534.34
758.27	3541.62
758.61	3471.31
758.94	3506.81
759.27	3498.61
759.60	3444.23
759.93	3439.68
760.26	3420.11
760.59	3370.73
760.92	3372.32
761.26	3345.47
761.59	3335.46
761.92	3332.05
762.25	3314.98
762.58	3256.27
762.91	3236.70
763.24	3217.81
763.57	3218.50
763.90	3192.33
764.23	3211.44
764.56	3160.47
764.89	3129.98
765.22	3124.06
765.55	3105.86
765.88	3102.45
766.21	3060.35
766.54	3017.11
766.87	3027.35
767.20	3013.02
767.53	2967.96
767.86	2990.72
768.19	2973.42
768.52	2937.92
768.85	2955.45
769.18	2925.64
769.51	2930.42
769.84	2885.36
770.17	2869.43
770.50	2858.74
770.83	2843.26
771.16	2810.04
771.49	2791.38
771.82	2762.71
772.15	2784.33
772.48	2763.39
772.81	2727.21
773.14	2733.36
773.47	2715.61
773.80	2721.98
774.13	2727.44
774.46	2700.36
774.78	2663.50
775.11	2643.47
775.44	2635.28
775.77	2612.30
776.10	2598.42
776.43	2638.69
776.76	2632.32
777.09	2602.51
777.41	2585.67
777.74	2612.07
778.07	2547.22
778.40	2551.31
778.73	2538.34
779.06	2549.49
779.38	2550.40
779.71	2494.20
780.04	2515.59
780.37	2506.26
780.70	2486.46
781.03	2432.53
781.35	2458.25
781.68	2454.15
782.01	2458.93
782.34	2425.25
782.67	2412.28
782.99	2418.20
783.32	2387.93
783.65	2402.72
783.98	2362.22
784.30	2358.80
784.63	2336.96
784.96	2350.16
785.29	2341.06
785.61	2368.36
785.94	2303.05
786.27	2311.02
786.60	2285.99
786.92	2319.89
787.25	2290.99
787.58	2260.05
787.90	2253.90
788.23	2245.48
788.56	2233.42
788.88	2227.28
789.21	2193.83
789.54	2181.77
789.87	2195.42
790.19	2193.37
790.52	2192.01
790.85	2201.11
791.17	2214.76
791.50	2180.40
791.82	2170.85
792.15	2147.86
792.48	2147.18
792.80	2142.18
793.13	2164.48
793.46	2143.09
793.78	2108.95
794.11	2115.32
794.43	2152.64
794.76	2115.78
795.09	2201.57
795.41	2162.20
795.74	2132.39
796.06	2138.53
796.39	2153.10
796.72	2106.90
797.04	2144.45
797.37	2114.87
797.69	2132.62
798.02	2118.96
798.34	2097.80
798.67	2130.80
798.99	2113.96
799.32	2086.88
799.64	2088.02
799.97	2096.44
800.30	2069.81
800.62	2075.96
800.95	2052.97
801.27	2054.11
801.60	2100.53
801.92	2042.74
802.25	2067.08
802.57	2064.58
802.89	2047.74
803.22	2052.75
803.54	2027.26
803.87	2040.00
804.19	2038.41
804.52	2032.27
804.84	2001.09
805.17	2012.02
805.49	2011.11
805.82	1996.54
806.14	2017.48
806.46	1986.07
806.79	1977.88
807.11	1978.79
807.44	1937.83
807.76	1953.31
808.08	1951.71
808.41	1946.03
808.73	1954.67
809.06	1928.28
809.38	1960.36
809.70	1905.07
810.03	1932.83
810.35	1919.86
810.67	1952.85
811.00	1905.98
811.32	1906.89
811.64	1889.14
811.97	1929.41
812.29	1882.77
812.61	1867.06
812.94	1919.40
813.26	1873.89
813.58	1871.62
813.91	1866.61
814.23	1862.06
814.55	1867.52
814.88	1867.98
815.20	1836.12
815.52	1867.75
815.84	1828.15
816.17	1834.07
816.49	1826.56
816.81	1806.99
817.13	1813.36
817.46	1822.46
817.78	1786.28
818.10	1808.13
818.42	1779.68
818.75	1775.13
819.07	1796.98
819.39	1799.71
819.71	1812.68
820.04	1769.90
820.36	1762.85
820.68	1766.94
821.00	1767.85
821.32	1770.13
821.65	1766.71
821.97	1744.64
822.29	1721.66
822.61	1758.52
822.93	1744.41
823.25	1731.90
823.58	1743.28
823.90	1705.96
824.22	1740.55
824.54	1713.24
824.86	1706.87
825.18	1702.09
825.50	1720.98
825.82	1721.89
826.15	1706.19
826.47	1697.31
826.79	1717.79
827.11	1705.96
827.43	1695.04
827.75	1701.41
828.07	1670.69
828.39	1676.15
828.71	1679.11
829.03	1693.22
829.35	1671.83
829.67	1651.80
830.00	1664.77
830.32	1671.14
830.64	1670.91
830.96	1665.23
831.28	1717.56
831.60	1674.78
831.92	1661.59
832.24	1700.27
832.56	1660.90
832.88	1643.15
833.20	1642.70
833.52	1662.04
833.84	1651.57
834.16	1653.39
834.48	1635.42
834.80	1650.89
835.12	1631.32
835.44	1633.37
835.76	1629.27
836.08	1663.63
836.40	1655.21
836.71	1644.52
837.03	1637.24
837.35	1648.61
837.67	1625.40
837.99	1609.25
838.31	1619.03
838.63	1620.63
838.95	1616.07
839.27	1642.02
839.59	1615.39
839.91	1587.63
840.23	1619.26
840.54	1581.94
840.86	1606.52
841.18	1624.95
841.50	1614.94
841.82	1591.73
842.14	1644.97
842.46	1620.63
842.77	1601.06
843.09	1619.49
843.41	1603.56
843.73	1596.28
844.05	1571.70
844.37	1616.76
844.68	1592.64
845.00	1605.61
845.32	1597.64
845.64	1575.80
845.96	1595.14
846.27	1579.44
846.59	1573.30
846.91	1593.32
847.23	1600.83
847.54	1580.35
847.86	1583.53
848.18	1594.46
848.50	1581.49
848.82	1591.73
849.13	1548.26
849.45	1582.62
849.77	1558.96
850.08	1581.03
850.40	1594.23
850.72	1560.55
851.04	1563.28
851.35	1570.11
851.67	1598.33
851.99	1560.10
852.30	1583.08
852.62	1546.22
852.94	1546.44
853.25	1571.02
853.57	1560.10
853.89	1528.69
854.20	1545.08
854.52	1563.97
854.84	1538.93
855.15	1534.84
855.47	1529.83
855.79	1561.92
856.10	1542.58
856.42	1527.56
856.73	1564.65
857.05	1559.41
857.37	1530.74
857.68	1518.00
858.00	1527.56
858.32	1548.95
858.63	1534.84
858.95	1500.25
859.26	1518.23
859.58	1555.09
859.89	1501.62
860.21	1526.65
860.52	1527.78
860.84	1556.23
861.16	1523.69
861.47	1524.83
861.79	1524.37
862.10	1528.01
862.42	1512.99
862.73	1557.82
863.05	1510.72
863.36	1500.02
863.68	1542.35
863.99	1508.44
864.31	1507.53
864.62	1532.34
864.94	1494.56
865.25	1502.75
865.57	1487.05
865.88	1479.09
866.20	1492.74
866.51	1512.99
866.82	1487.28
867.14	1480.23
867.45	1486.14
867.77	1467.26
868.08	1497.52
868.40	1485.69
868.71	1483.18
869.02	1477.27
869.34	1477.95
869.65	1502.30
869.97	1455.42
870.28	1467.26
870.59	1470.44
870.91	1477.04
871.22	1480.68
871.54	1485.69
871.85	1456.56
872.16	1502.07
872.48	1456.79
872.79	1479.54
873.10	1468.62
873.42	1445.41
873.73	1476.81
874.04	1426.75
874.36	1434.26
874.67	1424.02
874.98	1455.20
875.30	1452.01
875.61	1417.88
875.92	1443.82
876.23	1453.60
876.55	1448.37
876.86	1462.93
877.17	1437.45
877.49	1444.05
877.80	1453.38
878.11	2001.55
878.42	1464.30
878.74	1414.24
879.05	1424.25
879.36	1410.14
879.67	1423.11
879.98	1422.88
880.30	1407.86
880.61	1416.97
880.92	1437.45
881.23	1430.16
881.55	1427.66
881.86	1435.85
882.17	1415.83
882.48	1393.53
882.79	1423.79
883.10	1412.64
883.42	1416.51
883.73	1427.89
884.04	1425.61
884.35	1426.30
884.66	1399.90
884.97	1430.39
885.28	1409.91
885.60	1446.55
885.91	1408.09
886.22	1391.48
886.53	1431.08
886.84	1419.01
887.15	1421.75
887.46	1393.76
887.77	1445.41
888.08	1403.54
888.40	1416.51
888.71	1415.83
889.02	1414.01
889.33	1413.33
889.64	1411.73
889.95	1414.69
890.26	1401.95
890.57	1394.89
890.88	1397.85
891.19	1406.27
891.50	1444.96
891.81	1437.45
892.12	1410.60
892.43	1420.84
892.74	1401.27
893.05	1427.89
893.36	1420.61
893.67	1410.60
893.98	1421.52
894.29	1397.85
894.60	1368.73
894.91	1391.94
895.22	1399.22
895.53	1381.24
895.84	1393.53
896.15	1412.87
896.46	1422.66
896.77	1396.94
897.08	1403.54
897.38	1409.00
897.69	1416.06
898.00	1388.75
898.31	1404.00
898.62	1386.70
898.93	1378.74
899.24	1404.91
899.55	1394.21
899.86	1398.99
900.16	1411.51
900.47	1357.58
900.78	1374.41
901.09	1384.20
901.40	1367.82
901.71	1370.32
902.02	1380.33
902.32	1376.69
902.63	1356.21
902.94	1375.32
903.25	1373.50
903.56	1381.24
903.87	1366.91
904.17	1375.55
904.48	1360.76
904.79	1360.99
905.10	1374.87
905.41	1352.57
905.71	1361.22
906.02	1369.64
906.33	1383.06
906.64	1371.46
906.94	1386.93
907.25	1390.34
907.56	1382.61
907.87	1347.11
908.17	1379.88
908.48	1383.06
908.79	1374.64
909.09	1341.19
909.40	1349.84
909.71	1381.92
910.02	1580.80
910.32	1361.44
910.63	1340.74
910.94	1350.07
911.24	1322.76
911.55	1386.02
911.86	1344.38
912.16	1353.25
912.47	1322.99
912.78	1331.86
913.08	1340.74
913.39	1351.66
913.69	1356.21
914.00	1352.80
914.31	1344.15
914.61	1328.45
914.92	1350.98
915.23	1354.39
915.53	1350.98
915.84	1330.04
916.14	1354.16
916.45	1345.74
916.75	1342.78
917.06	1331.86
917.37	1331.41
917.67	1339.37
917.98	1330.04
918.28	1317.75
918.59	1325.49
918.89	1355.98
919.20	1315.25
919.50	1329.13
919.81	1318.89
920.11	1338.92
920.42	1329.13
920.72	1322.76
921.03	1320.48
921.33	1351.66
921.64	1336.41
921.94	1302.28
922.25	1312.75
922.55	1307.74
922.86	1320.71
923.16	1306.60
923.47	1294.32
923.77	1328.45
924.08	1318.21
924.38	1311.61
924.69	1301.60
924.99	1305.69
925.29	1298.64
925.60	1303.65
925.90	1317.30
926.21	1312.29
926.51	1327.54
926.81	1291.81
927.12	1307.51
927.42	1284.76
927.73	1305.47
928.03	1298.41
928.33	1283.17
928.64	1296.82
928.94	1297.05
929.24	1281.12
929.55	1305.69
929.85	1315.02
930.15	1287.72
930.46	1296.36
930.76	1290.90
931.06	1277.02
931.37	1301.14
931.67	1321.85
931.97	1297.73
932.27	1284.76
932.58	1289.99
932.88	1277.93
933.18	1286.35
933.49	1281.57
933.79	1278.16
934.09	1291.36
934.39	1312.07
934.70	1318.44
935.00	1311.16
935.30	1304.78
935.60	1305.69
935.91	1294.32
936.21	1276.11
936.51	1295.68
936.81	1286.81
937.11	1293.18
937.42	1293.18
937.72	1274.97
938.02	1263.37
938.32	1273.84
938.62	1264.28
938.92	1268.15
939.23	1264.51
939.53	1264.28
939.83	1256.54
940.13	1245.85
940.43	1252.90
940.73	1278.84
941.03	1286.81
941.34	1279.07
941.64	1262.69
941.94	1246.99
942.24	1282.03
942.54	1261.55
942.84	1258.36
943.14	1279.53
943.44	1261.55
943.74	1259.50
944.04	1256.77
944.34	1252.90
944.65	1242.21
944.95	1255.40
945.25	1252.22
945.55	1246.53
945.85	1262.00
946.15	1226.05
946.45	1250.85
946.75	1269.29
947.05	1258.14
947.35	1262.23
947.65	1270.42
947.95	1262.23
948.25	1260.64
948.55	1251.54
948.85	1282.94
949.15	1267.69
949.45	1291.13
949.75	1238.11
950.05	1257.91
950.35	1269.06
950.65	1257.00
950.94	1250.40
951.24	1266.33
951.54	1265.64
951.84	1383.74
952.14	1276.79
952.44	1258.82
952.74	1250.17
953.04	1253.81
953.34	1259.27
953.64	1287.03
953.94	1251.31
954.23	1278.62
954.53	1255.86
954.83	1265.19
955.13	1262.91
955.43	1275.20
955.73	1250.17
956.03	1254.95
956.32	1244.94
956.62	1262.23
956.92	1294.09
957.22	1246.53
957.52	1271.33
957.82	1249.72
958.11	1254.04
958.41	1268.15
958.71	1331.63
959.01	1280.66
959.30	1512.77
959.60	1286.12
959.90	1249.49
960.20	1256.09
960.50	1271.11
960.79	1248.81
961.09	1259.05
961.39	1277.02
961.69	1264.51
961.98	1249.72
962.28	1282.71
962.58	1258.59
962.87	1245.39
963.17	1236.97
963.47	1267.47
963.76	1313.66
964.06	1264.28
964.36	1274.29
964.66	1246.08
964.95	1248.81
965.25	1266.55
965.55	1282.48
965.84	1271.79
966.14	1261.78
966.43	1262.00
966.73	1269.51
967.03	1291.13
967.32	1262.23
967.62	1266.78
967.92	1247.90
968.21	1259.73
968.51	1251.08
968.80	1266.55
969.10	1274.97
969.40	1238.57
969.69	1276.57
969.99	1271.33
970.28	1266.55
970.58	1239.48
970.87	1246.53
971.17	1242.43
971.46	1260.64
971.76	1252.90
972.06	1262.00
972.35	1248.58
972.65	1259.96
972.94	1250.40
973.24	1261.55
973.53	1256.09
973.83	1258.36
974.12	1257.91
974.42	1252.67
974.71	1284.08
975.01	1237.66
975.30	1249.72
975.59	1248.35
975.89	1225.60
976.18	1251.31
976.48	1266.10
976.77	1256.54
977.07	1253.58
977.36	1257.45
977.65	1275.43
977.95	1256.32
978.24	1261.55
978.54	1261.32
978.83	1255.18
979.13	1256.32
979.42	1259.05
979.71	1245.62
980.01	1241.52
980.30	1259.05
980.59	1251.76
980.89	1295.23
981.18	1260.18
981.47	1254.49
981.77	1244.03
982.06	1251.76
982.35	1275.88
982.65	1224.23
982.94	1257.23
983.23	1269.97
983.53	1281.35
983.82	1250.40
984.11	1240.16
984.41	1264.96
984.70	1242.43
984.99	1243.80
985.28	1268.60
985.58	1235.15
985.87	1237.88
986.16	1267.92
986.45	1275.66
986.75	1267.01
987.04	1253.13
987.33	1248.35
987.62	1251.31
987.91	1255.18
988.21	1231.06
988.50	1247.44
988.79	1270.20
989.08	1264.28
989.37	1266.78
989.67	1260.64
989.96	1249.72
990.25	1255.86
990.54	1238.57
990.83	1253.81
991.12	1257.00
991.42	1274.75
991.71	1252.45
992.00	1257.91
992.29	1235.84
992.58	1237.66
992.87	1270.88
993.16	1256.09
993.45	1251.76
993.75	1234.24
994.04	1227.19
994.33	1252.22
994.62	1269.74
994.91	1247.90
995.20	1275.66
995.49	1233.10
995.78	1246.76
996.07	1243.12
996.36	1230.37
996.65	1239.48
996.94	1229.92
997.23	1261.32
997.52	1235.84
997.81	1240.39
998.10	1241.98
998.39	1238.57
998.68	1226.51
998.97	1235.84
999.26	1257.23
999.55	1251.08
999.84	1236.52
1000.13	1254.95
1000.42	1249.26
1000.71	1231.28
1001.00	1242.21
1001.29	1277.70
1001.58	1239.70
1001.87	1246.99
1002.16	1266.78
1002.45	1246.08
1002.74	1244.25
1003.02	1260.18
1003.31	1263.37
1003.60	1245.16
1003.89	1247.21
1004.18	1247.44
1004.47	1266.33
1004.76	1265.87
1005.05	1244.94
1005.33	1239.93
1005.62	1224.00
1005.91	1239.48
1006.20	1245.17
1006.49	1239.70
1006.78	1243.34
1007.06	1265.19
1007.35	1225.37
1007.64	1234.47
1007.93	1256.54
1008.22	1239.48
1008.50	1240.39
1008.79	1239.02
1009.08	1244.03
1009.37	1229.69
1009.66	1278.84
1009.94	1230.60
1010.23	1261.55
1010.52	1237.66
1010.81	1244.71
1011.09	1236.75
1011.38	1240.61
1011.67	1258.36
1011.95	1251.99
1012.24	1224.46
1012.53	1244.03
1012.82	1234.93
1013.10	1238.11
1013.39	1231.74
1013.68	1237.66
[truncated: 48 more rows]
