# Supplementary material for: Unique photosynthetic electron transport tuning and excitation distribution in heterokont algae
Source: PLoS One. 2019 Jan 9;14(1):e0209920. doi: 10.1371/journal.pone.0209920 (PMC6326504; doi:10.1371/journal.pone.0209920)
Supplement: S1 Dataset — (ZIP) [file pone.0209920.s004.zip › S1 Dataset/77K/Chlamydomonas_Anaerobic/CAna_t=0,2.txt]

340.01	1186.91
340.39	1186.91
340.76	1186.91
341.14	1221.04
341.52	1215.13
341.89	1257.91
342.27	1259.27
342.65	1244.48
343.03	1237.43
343.40	1250.40
343.78	1244.94
344.16	1251.99
344.53	1252.90
344.91	1258.59
345.29	1250.17
345.66	1236.97
346.04	1246.53
346.42	1229.01
346.79	1248.35
347.17	1220.13
347.54	1251.76
347.92	1225.82
348.30	1230.83
348.67	1228.10
349.05	1233.56
349.43	1208.53
349.80	1240.39
350.18	1257.91
350.56	1231.74
350.93	1208.76
351.31	1219.91
351.68	1211.26
352.06	1203.30
352.44	1221.73
352.81	1223.32
353.19	1213.99
353.56	1226.05
353.94	1237.88
354.32	1219.68
354.69	1220.59
355.07	1223.32
355.44	1231.06
355.82	1241.75
356.19	1206.94
356.57	1239.48
356.95	1206.03
357.32	1221.50
357.70	1212.40
358.07	1203.07
358.45	1213.99
358.82	1226.28
359.20	1220.59
359.58	1203.30
359.95	1208.98
360.33	1215.36
360.70	1207.62
361.08	1214.90
361.45	1202.39
361.83	1198.06
362.20	1239.02
362.58	1250.40
362.95	1219.91
363.33	1216.95
363.70	1210.80
364.08	1222.18
364.45	1210.35
364.83	1230.60
365.20	1199.65
365.58	1228.55
365.95	1262.46
366.33	1234.93
366.70	1224.23
367.08	1223.09
367.45	1220.13
367.83	1218.09
368.20	1219.45
368.58	1210.80
368.95	1194.88
369.33	1263.37
369.70	1223.78
370.08	1227.87
370.45	1221.04
370.83	1240.39
371.20	1206.94
371.57	1322.53
371.95	1239.93
372.32	1227.64
372.70	1215.58
373.07	1206.48
373.45	1228.55
373.82	1220.82
374.19	1206.71
374.57	1243.57
374.94	1196.01
375.32	1215.58
375.69	1222.18
376.07	1219.91
376.44	1208.98
376.81	1203.75
377.19	1216.95
377.56	1249.94
377.94	1218.09
378.31	1220.59
378.68	1218.09
379.06	1224.91
379.43	1211.03
379.81	1223.55
380.18	1223.55
380.55	1216.49
380.93	1202.16
381.30	1224.00
381.67	1227.87
382.05	1226.51
382.42	1206.94
382.79	1213.08
383.17	1208.30
383.54	1243.57
383.91	1210.12
384.29	1210.58
384.66	1229.46
385.04	1231.06
385.41	1216.49
385.78	1210.80
386.15	1216.49
386.53	1206.03
386.90	1197.61
387.27	1216.72
387.65	1233.10
388.02	1221.73
388.39	1224.00
388.77	1216.04
389.14	1214.45
389.51	1230.37
389.89	1197.38
390.26	1230.60
390.63	1206.48
391.00	1209.89
391.38	1205.34
391.75	1211.03
392.12	1227.64
392.50	1211.03
392.87	1197.83
393.24	1219.68
393.61	1222.18
393.99	1217.63
394.36	1216.04
394.73	1223.55
395.10	1232.88
395.48	1215.81
395.85	1206.48
396.22	1214.45
396.59	1200.79
396.97	1202.39
397.34	1236.97
397.71	1216.95
398.08	1234.70
398.45	1220.82
398.83	1200.79
399.20	1239.48
399.57	1212.63
399.94	1215.36
400.32	1210.35
400.69	1222.18
401.06	1225.60
401.43	1228.55
401.80	1219.45
402.17	1211.03
402.55	1199.43
402.92	1225.60
403.29	1224.69
403.66	1198.06
404.03	1216.49
404.41	1211.49
404.78	1215.13
405.15	1236.06
405.52	1200.34
405.89	1199.88
406.26	1210.12
406.64	1201.70
407.01	1221.04
407.38	1212.63
407.75	1223.78
408.12	1219.91
408.49	1229.92
408.86	1218.54
409.23	1219.68
409.61	1211.94
409.98	1221.04
410.35	1219.45
410.72	1208.76
411.09	1226.51
411.46	1240.16
411.83	1211.49
412.20	1231.51
412.57	1229.24
412.95	1211.26
413.32	1229.69
413.69	1237.43
414.06	1230.37
414.43	1207.85
414.80	1227.64
415.17	1228.55
415.54	1216.49
415.91	1196.01
416.28	1199.43
416.65	1206.94
417.02	1224.46
417.39	1222.18
417.76	1223.09
418.14	1212.63
418.51	1228.10
418.88	1225.82
419.25	1217.86
419.62	1224.23
419.99	1217.40
420.36	1217.18
420.73	1198.52
421.10	1208.53
421.47	1199.20
421.84	1200.11
422.21	1232.42
422.58	1233.56
422.95	1233.33
423.32	1192.60
423.69	1216.49
424.06	1217.18
424.43	1230.60
424.80	1197.38
425.17	1235.61
425.54	1208.98
425.91	1211.03
426.28	1213.08
426.65	1231.74
427.02	1223.32
427.39	1226.05
427.76	1221.04
428.13	1213.54
428.49	1210.80
428.86	1226.28
429.23	1215.58
429.60	1200.56
429.97	1204.89
430.34	1215.81
430.71	1224.69
431.08	1203.30
431.45	1251.99
431.82	1221.73
432.19	1229.01
432.56	1196.01
432.93	1206.94
433.30	1210.12
433.67	1222.64
434.03	1254.72
434.40	1240.61
434.77	1213.76
435.14	1220.59
435.51	1196.24
435.88	1238.34
436.25	1218.54
436.62	1205.12
436.99	1213.31
437.35	1216.49
437.72	1213.54
438.09	1208.98
438.46	1321.39
438.83	1223.78
439.20	1231.06
439.57	1207.62
439.93	1194.65
440.30	1200.11
440.67	1195.33
441.04	1222.18
441.41	1210.80
441.78	1197.15
442.14	1234.24
442.51	1205.34
442.88	1226.51
443.25	1227.19
443.62	1237.43
443.99	1234.93
444.35	1226.51
444.72	1242.66
445.09	1212.17
445.46	1201.48
445.83	1214.67
446.19	1219.22
446.56	1205.57
446.93	1220.82
447.30	1220.82
447.66	1224.00
448.03	1221.04
448.40	1221.73
448.77	1220.36
449.14	1209.21
449.50	1225.14
449.87	1213.08
450.24	1207.62
450.61	1204.43
450.97	1223.09
451.34	1208.76
451.71	1254.49
452.08	1217.86
452.44	1222.64
452.81	1216.04
453.18	1219.22
453.54	1249.72
453.91	1222.18
454.28	1233.10
454.65	1237.20
455.01	1226.05
455.38	1189.19
455.75	1221.73
456.11	1208.98
456.48	1208.98
456.85	1205.12
457.21	1227.19
457.58	1205.57
457.95	1201.02
458.32	1221.27
458.68	1243.57
459.05	1215.81
459.42	1214.45
459.78	1220.13
460.15	1241.52
460.52	1219.00
460.88	1227.64
461.25	1225.37
461.61	1219.68
461.98	1220.36
462.35	1229.24
462.71	1201.25
463.08	1215.36
463.45	1221.04
463.81	1231.74
464.18	1194.19
464.55	1206.48
464.91	1239.70
465.28	1203.07
465.64	1222.41
466.01	1212.63
466.38	1225.60
466.74	1218.77
467.11	1227.19
467.47	1210.35
467.84	1287.72
468.21	1226.28
468.57	1211.71
468.94	1206.71
469.30	1221.04
469.67	1216.04
470.03	1231.28
470.40	1211.71
470.77	1219.91
471.13	1230.60
471.50	1232.42
471.86	1234.93
472.23	1235.84
472.59	1249.26
472.96	1211.49
473.32	1220.59
473.69	1240.39
474.05	1215.36
474.42	1196.01
474.78	1212.63
475.15	1205.80
475.51	1225.60
475.88	1196.24
476.24	1200.79
476.61	1206.94
476.97	1216.27
477.34	1231.74
477.70	1217.86
478.07	1219.91
478.43	1198.52
478.80	1222.41
479.16	1215.36
479.53	1246.08
479.89	1241.52
480.26	1232.19
480.62	1221.27
480.99	1256.54
481.35	1234.47
481.72	1226.05
482.08	1219.68
482.45	1310.47
482.81	1233.56
483.17	1210.35
483.54	1233.33
483.90	1207.39
484.27	1218.77
484.63	1201.93
485.00	1209.67
485.36	1201.25
485.72	1211.94
486.09	1217.86
486.45	1235.84
486.82	1220.59
487.18	1218.54
487.54	1212.85
487.91	1219.45
488.27	1230.37
488.64	1214.90
489.00	1223.78
489.36	1226.05
489.73	1230.60
490.09	1219.00
490.45	1215.81
490.82	1217.86
491.18	1212.63
491.55	1235.61
491.91	1228.10
492.27	1218.09
492.64	1202.39
493.00	1213.99
493.36	1220.82
493.73	1242.89
494.09	1214.22
494.45	1211.71
494.82	1225.82
495.18	1230.37
495.54	1233.10
495.91	1206.03
496.27	1237.43
496.63	1234.01
496.99	1216.95
497.36	1224.23
497.72	1240.39
498.08	1213.54
498.45	1259.96
498.81	1223.32
499.17	1223.78
499.53	1207.62
499.90	1232.19
500.26	1222.41
500.62	1222.64
500.99	1220.13
501.35	1219.00
501.71	1218.54
502.07	1203.07
502.44	1201.48
502.80	1217.18
503.16	1213.08
503.52	1228.55
503.88	1213.08
504.25	1206.48
504.61	1230.15
504.97	1225.82
505.33	1222.64
505.70	1225.60
506.06	1229.01
506.42	1213.99
506.78	1218.77
507.14	1244.71
507.51	1235.61
507.87	1201.70
508.23	1206.25
508.59	1197.15
508.95	1192.60
509.32	1233.33
509.68	1218.31
510.04	1231.51
510.40	1232.19
510.76	1232.19
511.12	1230.15
511.48	1205.80
511.85	1226.73
512.21	1217.40
512.57	1192.15
512.93	1193.74
513.29	1229.69
513.65	1232.65
514.01	1217.40
514.38	1227.19
514.74	1204.43
515.10	1216.95
515.46	1228.33
515.82	1223.09
516.18	1216.72
516.54	1243.80
516.90	1241.30
517.26	1231.51
517.63	1231.97
517.99	1215.58
518.35	1230.37
518.71	1222.18
519.07	1219.00
519.43	1229.01
519.79	1232.19
520.15	1216.95
520.51	1204.21
520.87	1206.48
521.23	1225.60
521.59	1228.78
521.95	1241.75
522.31	1197.83
522.67	1213.76
523.03	1224.69
523.40	1219.68
523.76	1198.06
524.12	1213.08
524.48	1219.45
524.84	1234.93
525.20	1234.24
525.56	1190.32
525.92	1219.91
526.28	1204.21
526.64	1217.40
527.00	1245.39
527.36	1271.79
527.72	1230.83
528.08	1210.35
528.44	1203.30
528.80	1243.80
529.16	1221.27
529.51	1211.49
529.87	1218.09
530.23	1227.42
530.59	1222.18
530.95	1226.51
531.31	1225.60
531.67	1219.91
532.03	1220.13
532.39	1217.63
532.75	1221.27
533.11	1225.37
533.47	1232.65
533.83	1225.37
534.19	1212.40
534.55	1206.25
534.91	1234.93
535.26	1221.50
535.62	1227.87
535.98	1223.55
536.34	1212.17
536.70	1219.22
537.06	1221.73
537.42	1227.19
537.78	1221.04
538.14	1278.84
538.49	1221.04
538.85	1285.90
539.21	1245.17
539.57	1218.77
539.93	1245.85
540.29	1240.84
540.65	1206.03
541.00	1216.49
541.36	1210.80
541.72	1212.17
542.08	1211.49
542.44	1217.18
542.80	1239.70
543.15	1242.21
543.51	1207.16
543.87	1207.16
544.23	1217.18
544.59	1221.95
544.95	1238.34
545.30	1221.95
545.66	1223.55
546.02	1235.38
546.38	1198.74
546.73	1232.65
547.09	1222.86
547.45	1256.54
547.81	1226.73
548.17	1211.03
548.52	1214.67
548.88	1206.71
549.24	1242.89
549.60	1211.26
549.95	1188.73
550.31	1211.71
550.67	1219.91
551.03	1212.85
551.38	1203.52
551.74	1224.23
552.10	1236.97
552.46	1209.21
552.81	1217.18
553.17	1217.18
553.53	1218.09
553.88	1220.82
554.24	1206.25
554.60	1220.82
554.95	1230.83
555.31	1229.46
555.67	1206.71
556.03	1223.32
556.38	1205.57
556.74	1222.18
557.10	1234.47
557.45	1218.09
557.81	1237.88
558.17	1216.95
558.52	1219.91
558.88	1256.77
559.24	1241.52
559.59	1229.01
559.95	1222.41
560.30	1259.96
560.66	1229.24
561.02	1198.97
561.37	1221.73
561.73	1216.95
562.09	1230.15
562.44	1216.27
562.80	1204.43
563.15	1201.93
563.51	1213.76
563.87	1231.74
564.22	1215.58
564.58	1217.40
564.93	1198.29
565.29	1202.39
565.65	1235.15
566.00	1213.54
566.36	1219.22
566.71	1217.40
567.07	1203.07
567.42	1232.65
567.78	1214.22
568.14	1212.85
568.49	1210.58
568.85	1212.63
569.20	1222.64
569.56	1227.87
569.91	1205.80
570.27	1209.89
570.62	1258.59
570.98	1239.93
571.33	1226.05
571.69	1210.35
572.04	1228.10
572.40	1210.12
572.75	1220.36
573.11	1218.31
573.46	1219.22
573.82	1196.70
574.17	1220.36
574.53	1237.43
574.88	1224.69
575.24	1222.64
575.59	1228.78
575.95	1230.15
576.30	1206.48
576.66	1226.28
577.01	1239.48
577.36	1246.08
577.72	1216.04
578.07	1238.11
578.43	1213.99
578.78	1237.66
579.14	1224.23
579.49	1231.74
579.85	1254.27
580.20	1251.08
580.55	1244.94
580.91	1239.70
581.26	1239.48
581.62	1269.97
581.97	1260.18
582.32	1270.20
582.68	1263.82
583.03	1265.87
583.39	1259.96
583.74	1302.96
584.09	1260.41
584.45	1288.17
584.80	1274.75
585.15	1303.19
585.51	1274.52
585.86	1296.36
586.21	1303.42
586.57	1299.55
586.92	1324.58
587.27	1342.78
587.63	1363.95
587.98	1431.30
588.33	1368.04
588.69	1381.01
589.04	1404.22
589.39	1389.43
589.75	1372.14
590.10	1417.19
590.45	1413.10
590.81	1444.50
591.16	1458.84
591.51	1482.05
591.86	1515.50
592.22	1505.48
592.57	1530.97
592.92	1543.94
593.28	1581.26
593.63	1569.65
593.98	1619.72
594.33	1637.24
594.69	1667.50
595.04	1706.41
595.39	1722.57
595.74	1747.60
596.10	1744.19
596.45	1805.40
596.80	1873.66
597.15	1883.22
597.50	1892.55
597.86	1944.89
598.21	1972.19
598.56	1996.77
598.91	2075.50
599.26	2091.66
599.62	2102.58
599.97	2149.91
600.32	2200.20
600.67	2246.85
601.02	2321.49
601.38	2313.98
601.73	2364.95
602.08	2381.11
602.43	2481.23
602.78	2514.45
603.13	2533.34
603.49	2535.84
603.84	2608.66
604.19	2631.87
604.54	2671.92
604.89	2749.51
605.24	2773.40
605.59	2804.58
605.95	2866.25
606.30	2884.68
606.65	2910.85
607.00	2970.24
607.35	3049.20
607.70	3056.48
608.05	3134.76
608.40	3127.93
608.75	3158.88
609.10	3193.24
609.46	3203.02
609.81	3253.54
610.16	3281.07
610.51	3330.91
610.86	3361.63
611.21	3365.27
611.56	3425.80
611.91	3463.12
612.26	3428.30
612.61	3525.01
612.96	3556.18
613.31	3511.58
613.66	3590.32
614.01	3577.57
614.36	3588.95
614.71	3562.10
615.06	3604.65
615.41	3630.59
615.76	3642.65
616.11	3673.60
616.46	3688.85
616.81	3698.63
617.16	3681.11
617.51	3684.52
617.86	3712.06
618.21	3707.73
618.56	3695.45
618.91	3726.62
619.26	3728.67
619.61	3716.15
619.96	3711.60
620.31	3747.56
620.66	3715.93
621.01	3727.76
621.36	3737.54
621.71	3728.90
622.06	3715.93
622.41	3700.68
622.76	3695.22
623.10	3727.99
623.45	3681.11
623.80	3693.63
624.15	3682.48
624.50	3668.82
624.85	3628.77
625.20	3668.82
625.55	3646.52
625.90	3660.40
626.25	3578.94
626.59	3667.91
626.94	3603.97
627.29	3638.79
627.64	3583.26
627.99	3568.47
628.34	3566.65
628.69	3560.96
629.03	3519.32
629.38	3512.72
629.73	3534.79
630.08	3495.43
630.43	3527.06
630.78	3513.86
631.12	3531.61
631.47	3490.65
631.82	3453.10
632.17	3441.04
632.52	3424.89
632.86	3519.32
633.21	3453.33
633.56	3464.25
633.91	3413.51
634.26	3425.57
634.60	3387.11
634.95	3387.80
635.30	3408.50
635.65	3420.11
635.99	3354.12
636.34	3369.36
636.69	3357.08
637.04	3379.15
637.39	3302.92
637.73	3311.79
638.08	3303.83
638.43	3313.39
638.77	3281.98
639.12	3305.88
639.47	3297.91
639.82	3303.15
640.16	3250.58
640.51	3303.15
640.86	3272.65
641.20	3272.20
641.55	3246.94
641.90	3235.34
642.25	3241.48
642.59	3256.27
642.94	3247.17
643.29	3197.11
643.63	3222.14
643.98	3235.34
644.33	3200.29
644.67	3224.19
645.02	3196.88
645.37	3199.38
645.71	3216.22
646.06	3225.32
646.40	3192.33
646.75	3178.90
647.10	3179.81
647.44	3211.90
647.79	3181.63
648.14	3196.65
648.48	3174.58
648.83	3169.80
649.17	3243.07
649.52	3129.30
649.87	3202.34
650.21	3173.21
650.56	3193.01
650.90	3166.84
651.25	3144.77
651.59	3151.37
651.94	3162.75
652.29	3178.90
652.63	3158.42
652.98	3187.32
653.32	3142.04
653.67	3184.82
654.01	3187.55
654.36	3168.21
654.70	3176.40
655.05	3181.41
655.39	3199.15
655.74	3217.13
656.08	3162.29
656.43	3156.37
656.78	3142.95
657.12	3172.08
657.47	3157.29
657.81	3188.00
658.15	3174.12
658.50	3169.12
658.84	3200.75
659.19	3205.30
659.53	3167.30
659.88	3222.59
660.22	3151.14
660.57	3201.89
660.91	3228.51
661.26	3161.15
661.60	3203.93
661.95	3192.10
662.29	3229.65
662.63	3188.23
662.98	3232.60
663.32	3178.90
663.67	3200.52
664.01	3249.90
664.36	3241.02
664.70	3203.71
665.04	3249.90
665.39	3227.83
665.73	3238.98
666.08	3618.76
666.42	3261.73
666.76	3271.52
667.11	3288.36
667.45	3304.51
667.79	3311.34
668.14	3321.35
668.48	3317.48
668.83	3330.91
669.17	3368.91
669.51	3360.03
669.86	3414.87
670.20	3378.47
670.54	3407.59
670.89	3445.37
671.23	3460.61
671.57	3440.13
671.92	3509.31
672.26	3593.73
672.60	3575.07
672.94	3687.94
673.29	3732.76
673.63	3799.21
673.97	3847.91
674.32	3995.36
674.66	4085.24
675.00	4226.78
675.34	4271.84
675.69	4513.72
676.03	4636.83
676.37	4845.95
676.71	5094.89
677.06	5263.51
677.40	5452.38
677.74	5724.30
678.08	5970.97
678.43	6187.37
678.77	6421.29
679.11	6621.99
679.45	6898.01
679.80	7085.97
680.14	7288.95
680.48	7479.41
680.82	7809.36
681.16	7977.52
681.51	8092.43
681.85	8345.47
682.19	8586.22
682.53	8806.49
682.87	9049.97
683.21	9337.14
683.56	9687.35
683.90	10017.98
684.24	10506.99
684.58	10856.05
684.92	11306.15
685.26	11507.08
685.61	11774.91
685.95	11959.00
686.29	12083.70
686.63	12027.72
686.97	12064.58
687.31	11800.62
687.65	11546.68
687.99	11329.14
688.33	10948.21
688.68	10610.98
689.02	10224.83
689.36	9788.84
689.70	9437.27
690.04	9074.09
690.38	8859.97
690.72	8608.75
691.06	8466.30
691.40	8343.65
691.74	8154.56
692.08	8066.27
692.42	8130.89
692.76	8107.45
693.10	8080.83
693.44	8043.06
693.78	8105.86
694.13	8106.77
694.47	8186.19
694.81	8235.79
695.15	8244.21
695.49	8241.71
695.83	8279.03
696.17	8314.98
696.51	8351.62
696.85	8300.19
697.19	8354.35
697.53	8356.85
697.87	8428.30
698.20	8331.82
698.54	8525.92
698.88	8463.57
699.22	8475.18
699.56	8545.95
699.90	8538.21
700.24	8602.38
700.58	8684.53
700.92	8845.63
701.26	8793.98
701.60	8913.22
701.94	8899.11
702.28	9073.64
702.62	9136.22
702.96	9315.30
703.30	9312.80
703.63	9468.67
703.97	9528.74
704.31	9678.93
704.65	9772.68
704.99	9935.15
705.33	10094.89
705.67	10085.34
706.01	10217.77
706.34	10254.86
706.68	10394.35
707.02	10440.54
707.36	10570.25
707.70	10656.26
708.04	10647.84
708.38	10820.33
708.71	10959.59
709.05	11003.96
709.39	11070.64
709.73	11096.80
710.07	11235.38
710.40	11320.49
710.74	11321.63
711.08	11422.43
711.42	11498.66
711.76	11443.14
712.09	11513.91
712.43	11624.27
712.77	11605.61
713.11	11665.00
713.45	11718.02
713.78	11719.39
714.12	11699.36
714.46	11728.03
714.80	11696.86
715.13	11601.29
715.47	11604.70
715.81	11559.87
716.15	11496.84
716.48	11510.27
716.82	11401.50
717.16	11305.47
717.49	11186.01
717.83	11094.76
718.17	11083.15
718.51	10896.33
718.84	10841.95
719.18	10797.80
719.52	10663.55
719.85	10506.76
720.19	10362.27
720.53	10321.08
720.86	10136.54
721.20	10063.72
721.54	9996.82
721.87	9789.06
722.21	9562.19
722.55	9551.73
722.88	9442.73
723.22	9296.41
723.55	9066.59
723.89	9108.23
724.23	8956.68
724.56	8765.31
724.90	8657.67
725.24	8552.55
725.57	8414.65
725.91	8340.92
726.24	8201.43
726.58	8043.97
726.92	7993.68
727.25	7904.93
727.59	7747.01
727.92	7623.22
728.26	7510.13
728.59	7431.62
728.93	7330.82
729.26	7194.51
729.60	7149.91
729.94	7039.10
730.27	7012.02
730.61	6803.12
730.94	6761.48
731.28	6695.49
731.61	6564.88
731.95	6512.77
732.28	6463.62
732.62	6313.43
732.95	6261.32
733.29	6159.83
733.62	6092.71
733.96	6038.78
734.29	6015.79
734.63	5917.04
734.96	5881.31
735.30	5831.48
735.63	5766.17
735.97	5681.98
736.30	5609.39
736.63	5602.79
736.97	5507.44
737.30	5404.82
737.64	5360.67
737.97	5307.20
738.31	5275.11
738.64	5123.56
738.97	5139.49
739.31	5101.04
739.64	5072.14
739.98	5024.12
740.31	4932.87
740.64	4941.75
740.98	4853.69
741.31	4790.88
741.65	4790.88
741.98	4778.37
742.31	4716.24
742.65	4638.88
742.98	4637.74
743.31	4573.11
743.65	4567.65
743.98	4522.60
744.31	4501.66
744.65	4412.92
744.98	4451.15
745.31	4426.34
745.65	4368.54
745.98	4317.35
746.31	4331.91
746.65	4319.62
746.98	4275.25
747.31	4224.50
747.65	4187.41
747.98	4151.92
748.31	4099.81
748.64	4113.69
748.98	4088.88
749.31	4025.17
749.64	3987.40
749.98	3972.15
750.31	3979.20
750.64	3946.89
750.97	3928.23
751.31	3870.43
751.64	3842.44
751.97	3843.58
752.30	3838.35
752.63	3758.02
752.97	3721.16
753.30	3739.36
753.63	3761.89
753.96	3711.83
754.29	3667.00
754.63	3660.18
754.96	3719.34
755.29	3591.91
755.62	3598.05
755.95	3541.39
756.29	3535.93
756.62	3476.31
756.95	3463.12
757.28	3472.67
757.61	3556.87
757.94	3444.00
758.27	3460.61
758.61	3394.62
758.94	3392.80
759.27	3345.93
759.60	3320.67
759.93	3338.19
760.26	3281.07
760.59	3293.82
760.92	3255.59
761.26	3244.89
761.59	3207.80
761.92	3162.97
762.25	3157.29
762.58	3160.47
762.91	3138.40
763.24	3141.58
763.57	3096.53
763.90	3096.76
764.23	3097.21
764.56	3051.25
764.89	3038.28
765.22	3010.97
765.55	3006.42
765.88	2997.09
766.21	2955.45
766.54	2909.94
766.87	2925.86
767.20	2916.99
767.53	2912.67
767.86	2905.84
768.19	2888.77
768.52	2847.59
768.85	2815.73
769.18	2811.86
769.51	2846.68
769.84	2786.15
770.17	2774.31
770.50	2781.60
770.83	2763.62
771.16	2738.36
771.49	2702.41
771.82	2686.94
772.15	2704.46
772.48	2708.32
772.81	2662.13
773.14	2651.89
773.47	2616.17
773.80	2655.31
774.13	2631.87
774.46	2604.33
774.78	2611.62
775.11	2585.22
775.44	2581.81
775.77	2552.45
776.10	2542.21
776.43	2527.42
776.76	2579.53
777.09	2518.32
777.41	2510.35
777.74	2576.12
778.07	2499.89
778.40	2483.50
778.73	2484.41
779.06	2481.00
779.38	2442.09
779.71	2429.35
780.04	2419.56
780.37	2409.78
780.70	2414.33
781.03	2390.89
781.35	2387.93
781.68	2392.94
782.01	2366.31
782.34	2352.21
782.67	2334.46
782.99	2346.74
783.32	2315.57
783.65	2321.26
783.98	2280.75
784.30	2273.47
784.63	2270.06
784.96	2253.90
785.29	2270.97
785.61	2268.92
785.94	2214.76
786.27	2252.31
786.60	2238.20
786.92	2277.80
787.25	2206.35
787.58	2184.04
787.90	2188.14
788.23	2204.75
788.56	2181.31
788.88	2155.83
789.21	2149.91
789.54	2149.23
789.87	2153.10
790.19	2129.20
790.52	2127.38
790.85	2113.73
791.17	2113.96
791.50	2085.74
791.82	2099.62
792.15	2103.72
792.48	2108.04
792.80	2094.62
793.13	2094.39
793.46	2111.23
793.78	2097.80
794.11	2085.97
794.43	2097.58
794.76	2083.69
795.09	2138.99
795.41	2069.81
795.74	2049.11
796.06	2070.95
796.39	2055.93
796.72	2093.02
797.04	2084.60
797.37	2068.45
797.69	2051.84
798.02	2073.45
798.34	2054.34
798.67	2045.69
798.99	2037.05
799.32	2040.69
799.64	2035.45
799.97	2046.15
800.30	2025.67
800.62	1998.59
800.95	1983.80
801.27	1976.97
801.60	2017.93
801.92	1996.31
802.25	1976.52
802.57	1978.34
802.89	1997.45
803.22	1971.28
803.54	1973.56
803.87	1964.23
804.19	1947.85
804.52	1994.04
804.84	1938.97
805.17	1972.19
805.49	1955.81
805.82	1925.77
806.14	1905.75
806.46	1959.00
806.79	1922.36
807.11	1911.67
807.44	1905.29
807.76	1892.32
808.08	1902.79
808.41	1925.77
808.73	1923.27
809.06	1899.15
809.38	1902.79
809.70	1898.47
810.03	1888.23
810.35	1870.93
810.67	1895.74
811.00	1894.37
811.32	1866.38
811.64	1852.50
811.97	1849.32
812.29	1822.92
812.61	1824.97
812.94	1849.54
813.26	1833.61
813.58	1788.79
813.91	1822.24
814.23	1816.32
814.55	1790.38
814.88	1798.57
815.20	1812.22
815.52	1787.42
815.84	1791.52
816.17	1776.95
816.49	1792.20
816.81	1758.29
817.13	1765.80
817.46	1771.49
817.78	1746.46
818.10	1778.77
818.42	1749.42
818.75	1739.64
819.07	1756.47
819.39	1756.70
819.71	1789.47
820.04	1751.24
820.36	1719.38
820.68	1734.40
821.00	1701.41
821.32	1724.16
821.65	1752.61
821.97	1698.68
822.29	1694.13
822.61	1724.62
822.93	1694.35
823.25	1694.81
823.58	1706.64
823.90	1709.83
824.22	1697.31
824.54	1690.26
824.86	1671.83
825.18	1676.83
825.50	1644.97
825.82	1681.84
826.15	1674.56
826.47	1655.44
826.79	1665.23
827.11	1675.47
827.43	1659.54
827.75	1652.71
828.07	1650.89
828.39	1652.94
828.71	1648.84
829.03	1620.63
829.35	1621.54
829.67	1627.91
830.00	1630.87
830.32	1632.91
830.64	1644.52
830.96	1643.84
831.28	1634.73
831.60	1626.31
831.92	1641.11
832.24	1645.66
832.56	1605.61
832.88	1611.98
833.20	1635.87
833.52	1626.31
833.84	1616.30
834.16	1626.31
834.48	1591.50
834.80	1616.53
835.12	1611.52
835.44	1594.46
835.76	1613.12
836.08	1632.91
836.40	1598.33
836.71	1591.27
837.03	1594.46
837.35	1586.27
837.67	1593.09
837.99	1574.43
838.31	1586.04
838.63	1576.25
838.95	1557.82
839.27	1580.58
839.59	1591.95
839.91	1581.26
840.23	1573.98
840.54	1571.47
840.86	1573.98
841.18	1563.51
841.50	1583.53
841.82	1563.51
842.14	1606.75
842.46	1565.10
842.77	1563.51
843.09	1571.25
843.41	1561.23
843.73	1550.77
844.05	1553.04
844.37	1555.55
844.68	1553.04
845.00	1541.67
845.32	1553.04
845.64	1551.68
845.96	1544.17
846.27	1537.57
846.59	1524.60
846.91	1535.98
847.23	1535.07
847.54	1546.44
847.86	1542.12
848.18	1521.87
848.50	1552.82
848.82	1573.75
849.13	1529.38
849.45	1546.90
849.77	1537.11
850.08	1565.33
850.40	1579.67
850.72	1542.12
851.04	1536.66
851.35	1549.86
851.67	1561.92
851.99	1525.05
852.30	1540.53
852.62	1535.98
852.94	1534.38
853.25	1517.54
853.57	1535.07
853.89	1533.93
854.20	1518.00
854.52	1536.89
854.84	1513.45
855.15	1514.36
855.47	1527.33
855.79	1532.79
856.10	1523.23
856.42	1522.32
856.73	1523.92
857.05	1479.77
857.37	1487.28
857.68	1506.17
858.00	1497.98
858.32	1522.55
858.63	1518.91
858.95	1483.64
859.26	1493.42
859.58	1499.80
859.89	1484.78
860.21	1492.29
860.52	1485.23
860.84	1498.20
861.16	1504.12
861.47	1487.05
861.79	1470.44
862.10	1474.08
862.42	1457.47
862.73	1488.42
863.05	1499.57
863.36	1469.99
863.68	1505.71
863.99	1475.45
864.31	1473.40
864.62	1498.66
864.94	1452.46
865.25	1490.69
865.57	1478.18
865.88	1466.57
866.20	1477.72
866.51	1489.10
866.82	1459.06
867.14	1471.35
867.45	1462.93
867.77	1463.61
868.08	1452.92
868.40	1462.48
868.71	1447.69
869.02	1432.67
869.34	1444.96
869.65	1433.35
869.97	1439.04
870.28	1432.21
870.59	1447.69
870.91	1454.51
871.22	1448.37
871.54	1457.02
871.85	1425.61
872.16	1458.38
872.48	1435.85
872.79	1442.00
873.10	1442.00
873.42	1414.92
873.73	1443.36
874.04	1412.19
874.36	1421.75
874.67	1413.78
874.98	1425.39
875.30	1422.20
875.61	1414.92
875.92	1413.78
876.23	1421.97
876.55	1413.33
876.86	1404.91
877.17	1406.04
877.49	1396.26
877.80	1412.87
878.11	1924.64
878.42	1436.08
878.74	1397.40
879.05	1378.28
879.36	1380.10
879.67	1393.07
879.98	1388.30
880.30	1369.41
880.61	1400.58
880.92	1413.10
881.23	1392.62
881.55	1400.58
881.86	1395.12
882.17	1378.97
882.48	1395.12
882.79	1372.59
883.10	1396.94
883.42	1382.38
883.73	1390.34
884.04	1393.76
884.35	1386.02
884.66	1397.17
884.97	1391.03
885.28	1376.69
885.60	1371.68
885.91	1391.94
886.22	1364.86
886.53	1397.85
886.84	1378.28
887.15	1385.79
887.46	1371.00
887.77	1374.19
888.08	1380.79
888.40	1387.84
888.71	1364.86
889.02	1379.65
889.33	1396.71
889.64	1386.47
889.95	1377.15
890.26	1380.33
890.57	1392.85
890.88	1377.15
891.19	1378.06
891.50	1418.33
891.81	1372.82
892.12	1370.55
892.43	1395.58
892.74	1400.81
893.05	1387.16
893.36	1390.57
893.67	1363.95
893.98	1376.24
894.29	1363.26
894.60	1364.63
894.91	1357.58
895.22	1381.70
895.53	1354.85
895.84	1376.46
896.15	1374.87
896.46	1371.46
896.77	1379.19
897.08	1341.87
897.38	1374.64
897.69	1394.21
898.00	1381.01
898.31	1371.00
898.62	1360.76
898.93	1343.70
899.24	1348.02
899.55	1363.04
899.86	1398.99
900.16	1381.47
900.47	1350.75
900.78	1343.47
901.09	1341.65
901.40	1338.01
901.71	1358.49
902.02	1335.05
902.32	1343.01
902.63	1343.47
902.94	1333.46
903.25	1352.80
903.56	1350.29
903.87	1379.19
904.17	1358.94
904.48	1360.31
904.79	1352.57
905.10	1334.37
905.41	1380.79
905.71	1338.23
906.02	1341.87
906.33	1312.52
906.64	1341.87
906.94	1316.62
907.25	1325.95
907.56	1328.90
907.87	1298.87
908.17	1332.77
908.48	1335.28
908.79	1328.68
909.09	1324.35
909.40	1336.87
909.71	1316.62
910.02	1411.96
910.32	1333.00
910.63	1328.90
910.94	1337.32
911.24	1303.19
911.55	1358.03
911.86	1310.47
912.16	1320.94
912.47	1317.07
912.78	1325.72
913.08	1318.66
913.39	1308.65
913.69	1309.56
914.00	1329.13
914.31	1315.93
914.61	1295.68
914.92	1330.27
915.23	1268.60
915.53	1282.48
915.84	1278.84
916.14	1314.11
916.45	1311.84
916.75	1297.05
917.06	1302.51
917.37	1324.58
917.67	1304.78
917.98	1302.05
918.28	1318.44
918.59	1347.11
918.89	1341.87
919.20	1326.86
919.50	1282.48
919.81	1292.04
920.11	1292.95
920.42	1301.83
920.72	1295.23
921.03	1307.97
921.33	1296.36
921.64	1282.94
921.94	1285.21
922.25	1282.26
922.55	1278.84
922.86	1298.18
923.16	1274.29
923.47	1271.11
923.77	1315.25
924.08	1295.23
924.38	1273.38
924.69	1289.54
924.99	1273.84
925.29	1274.97
925.60	1306.83
925.90	1297.50
926.21	1282.03
926.51	1296.82
926.81	1282.26
927.12	1266.10
927.42	1272.70
927.73	1281.35
928.03	1289.77
928.33	1265.42
928.64	1264.96
928.94	1259.96
929.24	1269.74
929.55	1277.02
929.85	1274.75
930.15	1245.62
930.46	1274.06
930.76	1259.05
931.06	1257.45
931.37	1254.04
931.67	1309.33
931.97	1264.28
932.27	1270.20
932.58	1262.69
932.88	1260.18
933.18	1280.44
933.49	1258.14
933.79	1287.03
934.09	1266.33
934.39	1283.62
934.70	1303.87
935.00	1273.15
935.30	1265.64
935.60	1243.12
935.91	1226.05
936.21	1275.43
936.51	1254.95
936.81	1259.05
937.11	1283.85
937.42	1254.04
937.72	1228.78
938.02	1233.33
938.32	1264.05
938.62	1230.15
938.92	1239.02
939.23	1235.61
939.53	1231.28
939.83	1231.06
940.13	1234.70
940.43	1243.34
940.73	1238.57
941.03	1226.96
941.34	1249.26
941.64	1246.30
941.94	1240.84
942.24	1240.16
942.54	1240.61
942.84	1232.88
943.14	1229.46
943.44	1216.72
943.74	1225.82
944.04	1230.60
944.34	1238.79
944.65	1221.50
944.95	1232.88
945.25	1218.54
945.55	1222.18
945.85	1221.27
946.15	1227.87
946.45	1224.46
946.75	1256.54
947.05	1243.57
947.35	1229.01
947.65	1249.72
947.95	1239.25
948.25	1254.04
948.55	1264.51
948.85	1237.20
949.15	1233.10
949.45	1223.09
949.75	1231.74
950.05	1224.91
950.35	1238.79
950.65	1220.36
950.94	1231.51
951.24	1220.36
951.54	1235.61
951.84	1369.18
952.14	1245.16
952.44	1210.35
952.74	1231.97
953.04	1227.87
953.34	1213.31
953.64	1231.74
953.94	1222.86
954.23	1260.18
954.53	1235.15
954.83	1247.67
955.13	1253.36
955.43	1246.30
955.73	1252.45
956.03	1230.83
956.32	1213.31
956.62	1239.48
956.92	1225.37
957.22	1233.33
957.52	1233.10
957.82	1223.55
958.11	1238.34
958.41	1243.57
958.71	1287.03
959.01	1242.21
959.30	1492.06
959.60	1259.05
959.90	1225.37
960.20	1221.95
960.50	1243.12
960.79	1237.66
961.09	1243.34
961.39	1251.99
961.69	1240.16
961.98	1247.21
962.28	1261.55
962.58	1228.78
962.87	1247.44
963.17	1233.10
963.47	1217.86
963.76	1292.27
964.06	1212.85
964.36	1246.76
964.66	1222.86
964.95	1236.75
965.25	1226.51
965.55	1252.90
965.84	1215.36
966.14	1240.61
966.43	1238.57
966.73	1226.05
967.03	1254.95
967.32	1232.19
967.62	1215.58
967.92	1223.32
968.21	1251.76
968.51	1231.06
968.80	1240.16
969.10	1243.34
969.40	1234.01
969.69	1249.94
969.99	1217.40
970.28	1225.14
970.58	1228.55
970.87	1221.73
971.17	1227.19
971.46	1253.81
971.76	1219.45
972.06	1242.43
972.35	1223.09
972.65	1217.40
972.94	1219.22
973.24	1255.86
973.53	1214.22
973.83	1217.63
974.12	1217.86
974.42	1231.28
974.71	1263.37
975.01	1222.41
975.30	1229.24
975.59	1240.61
975.89	1237.43
976.18	1226.96
976.48	1233.33
976.77	1214.67
977.07	1251.54
977.36	1224.69
977.65	1218.54
977.95	1211.26
978.24	1210.12
978.54	1238.57
978.83	1230.83
979.13	1246.76
979.42	1230.37
979.71	1217.86
980.01	1203.75
980.30	1231.74
980.59	1242.43
980.89	1278.39
981.18	1213.31
981.47	1243.34
981.77	1236.52
982.06	1229.01
982.35	1242.66
982.65	1226.28
982.94	1238.57
983.23	1236.97
983.53	1240.16
983.82	1222.18
984.11	1215.13
984.41	1222.18
984.70	1223.32
984.99	1210.58
985.28	1208.07
985.58	1221.27
985.87	1238.11
986.16	1216.95
986.45	1238.79
986.75	1244.25
987.04	1236.06
987.33	1218.09
987.62	1217.86
987.91	1208.07
988.21	1220.59
988.50	1207.16
988.79	1231.74
989.08	1233.79
989.37	1229.24
989.67	1230.60
989.96	1220.13
990.25	1236.29
990.54	1229.92
990.83	1215.58
991.12	1224.91
991.42	1251.08
991.71	1231.74
992.00	1229.01
992.29	1216.49
992.58	1214.22
992.87	1238.34
993.16	1231.51
993.45	1227.42
993.75	1238.34
994.04	1207.39
994.33	1210.35
994.62	1248.81
994.91	1224.23
995.20	1240.16
995.49	1208.98
995.78	1226.51
996.07	1214.90
996.36	1238.34
996.65	1239.25
996.94	1213.31
997.23	1231.74
997.52	1225.82
997.81	1210.80
998.10	1223.32
998.39	1216.04
998.68	1235.15
998.97	1227.64
999.26	1220.82
999.55	1230.60
999.84	1241.07
1000.13	1208.98
1000.42	1221.50
1000.71	1215.58
1001.00	1208.53
1001.29	1223.32
1001.58	1211.94
1001.87	1206.71
1002.16	1213.31
1002.45	1217.18
1002.74	1201.02
1003.02	1222.64
1003.31	1265.42
1003.60	1234.01
1003.89	1235.38
1004.18	1249.72
1004.47	1224.91
1004.76	1244.71
1005.05	1229.69
1005.33	1209.67
1005.62	1213.08
1005.91	1191.46
1006.20	1220.36
1006.49	1206.25
1006.78	1222.86
1007.06	1204.66
1007.35	1207.85
1007.64	1212.63
1007.93	1195.33
1008.22	1236.52
1008.50	1217.63
1008.79	1211.94
1009.08	1227.42
1009.37	1201.70
1009.66	1242.43
1009.94	1237.88
1010.23	1230.37
1010.52	1217.40
1010.81	1218.77
1011.09	1222.18
1011.38	1213.08
1011.67	1227.87
1011.95	1223.32
1012.24	1210.80
1012.53	1214.22
1012.82	1206.25
1013.10	1201.02
1013.39	1206.48
1013.68	1244.94
[truncated: 48 more rows]
