# Supplementary material for: Unique photosynthetic electron transport tuning and excitation distribution in heterokont algae
Source: PLoS One. 2019 Jan 9;14(1):e0209920. doi: 10.1371/journal.pone.0209920 (PMC6326504; doi:10.1371/journal.pone.0209920)
Supplement: S1 Dataset — (ZIP) [file pone.0209920.s004.zip › S1 Dataset/77K/Chlamydomonas_Anaerobic/CAna_t=0,3.txt]

340.01	1239.02
340.39	1239.02
340.76	1239.02
341.14	1257.68
341.52	1271.33
341.89	1283.39
342.27	1290.90
342.65	1310.93
343.03	1319.57
343.40	1292.72
343.78	1292.72
344.16	1307.74
344.53	1312.07
344.91	1300.01
345.29	1272.24
345.66	1291.81
346.04	1269.06
346.42	1274.97
346.79	1295.91
347.17	1265.64
347.54	1295.23
347.92	1276.34
348.30	1280.89
348.67	1256.54
349.05	1272.02
349.43	1260.41
349.80	1283.62
350.18	1284.30
350.56	1255.40
350.93	1282.94
351.31	1263.37
351.68	1260.87
352.06	1262.23
352.44	1259.50
352.81	1270.65
353.19	1273.15
353.56	1266.10
353.94	1277.93
354.32	1229.69
354.69	1255.18
355.07	1253.58
355.44	1241.75
355.82	1284.76
356.19	1269.06
356.57	1277.93
356.95	1257.23
357.32	1275.66
357.70	1257.91
358.07	1242.43
358.45	1251.76
358.82	1253.13
359.20	1255.40
359.58	1254.95
359.95	1270.42
360.33	1256.54
360.70	1258.36
361.08	1273.61
361.45	1239.02
361.83	1287.49
362.20	1270.42
362.58	1278.16
362.95	1266.33
363.33	1271.56
363.70	1254.72
364.08	1262.69
364.45	1248.58
364.83	1276.79
365.20	1256.32
365.58	1245.85
365.95	1287.03
366.33	1272.02
366.70	1261.55
367.08	1248.58
367.45	1276.79
367.83	1262.00
368.20	1246.99
368.58	1247.90
368.95	1257.91
369.33	1293.18
369.70	1255.86
370.08	1233.79
370.45	1256.09
370.83	1250.63
371.20	1255.63
371.57	1400.58
371.95	1247.90
372.32	1262.91
372.70	1275.66
373.07	1259.50
373.45	1285.21
373.82	1252.67
374.19	1260.87
374.57	1278.39
374.94	1265.42
375.32	1262.00
375.69	1288.40
376.07	1250.85
376.44	1252.90
376.81	1265.64
377.19	1258.36
377.56	1272.47
377.94	1263.37
378.31	1274.06
378.68	1254.04
379.06	1260.87
379.43	1257.91
379.81	1278.84
380.18	1262.00
380.55	1267.01
380.93	1255.63
381.30	1262.46
381.67	1272.70
382.05	1262.00
382.42	1238.57
382.79	1255.18
383.17	1242.21
383.54	1271.11
383.91	1250.63
384.29	1263.60
384.66	1266.33
385.04	1279.53
385.41	1250.40
385.78	1254.04
386.15	1272.02
386.53	1266.55
386.90	1259.96
387.27	1247.44
387.65	1258.82
388.02	1275.66
388.39	1259.96
388.77	1271.56
389.14	1254.72
389.51	1258.82
389.89	1257.00
390.26	1267.47
390.63	1252.90
391.00	1273.61
391.38	1275.66
391.75	1259.05
392.12	1262.91
392.50	1270.20
392.87	1239.48
393.24	1266.78
393.61	1268.60
393.99	1257.91
394.36	1251.99
394.73	1253.81
395.10	1249.72
395.48	1244.94
395.85	1247.90
396.22	1260.41
396.59	1279.75
396.97	1233.10
397.34	1291.59
397.71	1284.30
398.08	1271.79
398.45	1269.74
398.83	1260.41
399.20	1270.65
399.57	1264.28
399.94	1258.14
400.32	1260.64
400.69	1254.27
401.06	1251.54
401.43	1267.24
401.80	1250.17
402.17	1254.49
402.55	1254.72
402.92	1244.94
403.29	1257.45
403.66	1243.57
404.03	1241.30
404.41	1255.63
404.78	1267.92
405.15	1247.21
405.52	1255.86
405.89	1254.04
406.26	1262.91
406.64	1257.23
407.01	1261.78
407.38	1251.08
407.75	1264.28
408.12	1268.60
408.49	1268.83
408.86	1255.86
409.23	1265.87
409.61	1252.67
409.98	1271.11
410.35	1275.88
410.72	1248.58
411.09	1262.69
411.46	1270.65
411.83	1252.90
412.20	1249.03
412.57	1259.27
412.95	1265.19
413.32	1278.62
413.69	1261.78
414.06	1267.92
414.43	1258.36
414.80	1270.88
415.17	1275.43
415.54	1287.03
415.91	1258.14
416.28	1256.32
416.65	1264.73
417.02	1259.05
417.39	1251.31
417.76	1274.06
418.14	1257.23
418.51	1245.16
418.88	1250.63
419.25	1248.12
419.62	1279.75
419.99	1253.58
420.36	1234.47
420.73	1257.91
421.10	1292.27
421.47	1271.79
421.84	1250.17
422.21	1266.55
422.58	1252.22
422.95	1237.66
423.32	1261.09
423.69	1253.81
424.06	1267.24
424.43	1264.96
424.80	1243.34
425.17	1277.93
425.54	1259.73
425.91	1249.49
426.28	1272.93
426.65	1286.35
427.02	1276.79
427.39	1257.68
427.76	1267.92
428.13	1273.15
428.49	1268.83
428.86	1272.70
429.23	1254.95
429.60	1259.27
429.97	1252.22
430.34	1246.99
430.71	1250.85
431.08	1261.09
431.45	1258.36
431.82	1257.91
432.19	1254.72
432.56	1242.89
432.93	1266.78
433.30	1254.27
433.67	1267.01
434.03	1301.60
434.40	1279.07
434.77	1256.77
435.14	1270.65
435.51	1248.81
435.88	1299.09
436.25	1274.97
436.62	1250.85
436.99	1259.73
437.35	1260.41
437.72	1263.14
438.09	1258.36
438.46	1363.04
438.83	1269.29
439.20	1254.72
439.57	1255.40
439.93	1265.19
440.30	1235.84
440.67	1257.23
441.04	1258.14
441.41	1286.81
441.78	1240.39
442.14	1265.64
442.51	1251.99
442.88	1262.46
443.25	1269.51
443.62	1254.04
443.99	1268.60
444.35	1249.26
444.72	1286.58
445.09	1261.32
445.46	1256.09
445.83	1274.29
446.19	1270.42
446.56	1228.55
446.93	1272.02
447.30	1250.63
447.66	1257.00
448.03	1254.49
448.40	1252.22
448.77	1260.64
449.14	1258.14
449.50	1274.52
449.87	1240.16
450.24	1249.03
450.61	1248.35
450.97	1266.10
451.34	1251.76
451.71	1263.14
452.08	1266.78
452.44	1254.72
452.81	1259.96
453.18	1272.93
453.54	1288.63
453.91	1263.60
454.28	1268.60
454.65	1266.78
455.01	1262.91
455.38	1265.87
455.75	1287.26
456.11	1261.09
456.48	1251.99
456.85	1259.50
457.21	1261.09
457.58	1258.36
457.95	1259.05
458.32	1262.23
458.68	1268.15
459.05	1263.82
459.42	1259.27
459.78	1262.91
460.15	1274.29
460.52	1271.11
460.88	1269.74
461.25	1279.07
461.61	1264.96
461.98	1268.38
462.35	1286.58
462.71	1262.91
463.08	1254.27
463.45	1261.09
463.81	1250.63
464.18	1258.59
464.55	1258.82
464.91	1293.18
465.28	1264.96
465.64	1254.27
466.01	1251.54
466.38	1254.95
466.74	1265.64
467.11	1255.18
467.47	1244.48
467.84	1324.58
468.21	1271.33
468.57	1242.66
468.94	1239.48
469.30	1238.57
469.67	1244.03
470.03	1269.74
470.40	1267.47
470.77	1246.76
471.13	1257.91
471.50	1253.36
471.86	1259.73
472.23	1276.11
472.59	1246.08
472.96	1259.05
473.32	1253.36
473.69	1281.12
474.05	1267.69
474.42	1262.91
474.78	1272.93
475.15	1246.76
475.51	1256.09
475.88	1249.49
476.24	1238.11
476.61	1240.39
476.97	1255.40
477.34	1244.03
477.70	1244.03
478.07	1265.87
478.43	1287.03
478.80	1286.81
479.16	1266.78
479.53	1289.99
479.89	1271.11
480.26	1280.44
480.62	1255.86
480.99	1287.72
481.35	1256.09
481.72	1246.30
482.08	1264.51
482.45	1348.70
482.81	1260.18
483.17	1263.60
483.54	1262.00
483.90	1279.30
484.27	1268.38
484.63	1264.28
485.00	1231.97
485.36	1249.26
485.72	1232.19
486.09	1260.64
486.45	1258.14
486.82	1251.99
487.18	1268.38
487.54	1269.74
487.91	1259.05
488.27	1284.76
488.64	1267.47
489.00	1284.76
489.36	1265.64
489.73	1264.28
490.09	1264.28
490.45	1290.45
490.82	1274.06
491.18	1243.12
491.55	1252.45
491.91	1247.21
492.27	1240.61
492.64	1255.86
493.00	1244.71
493.36	1268.83
493.73	1280.44
494.09	1265.42
494.45	1258.14
494.82	1253.58
495.18	1264.73
495.54	1256.54
495.91	1273.38
496.27	1269.51
496.63	1309.79
496.99	1272.93
497.36	1263.60
497.72	1262.46
498.08	1275.20
498.45	1295.23
498.81	1252.22
499.17	1269.74
499.53	1258.36
499.90	1260.18
500.26	1251.31
500.62	1267.47
500.99	1250.17
501.35	1239.93
501.71	1279.07
502.07	1245.62
502.44	1262.23
502.80	1224.23
503.16	1251.08
503.52	1260.41
503.88	1260.64
504.25	1262.46
504.61	1268.60
504.97	1248.35
505.33	1272.24
505.70	1269.51
506.06	1268.15
506.42	1274.52
506.78	1283.39
507.14	1281.35
507.51	1255.18
507.87	1245.85
508.23	1266.33
508.59	1252.90
508.95	1274.29
509.32	1274.52
509.68	1254.49
510.04	1283.85
510.40	1253.81
510.76	1269.97
511.12	1289.31
511.48	1265.19
511.85	1254.04
512.21	1243.57
512.57	1260.18
512.93	1267.24
513.29	1269.51
513.65	1261.32
514.01	1266.55
514.38	1272.02
514.74	1276.11
515.10	1279.53
515.46	1291.36
515.82	1293.86
516.18	1274.75
516.54	1274.52
516.90	1268.15
517.26	1293.18
517.63	1269.74
517.99	1262.69
518.35	1259.50
518.71	1273.61
519.07	1266.10
519.43	1261.09
519.79	1265.19
520.15	1254.95
520.51	1268.60
520.87	1268.60
521.23	1247.44
521.59	1248.58
521.95	1271.11
522.31	1252.67
522.67	1256.54
523.03	1264.96
523.40	1255.63
523.76	1256.77
524.12	1249.94
524.48	1283.17
524.84	1259.05
525.20	1282.03
525.56	1279.53
525.92	1244.48
526.28	1250.85
526.64	1261.55
527.00	1253.13
527.36	1307.06
527.72	1282.03
528.08	1268.60
528.44	1257.23
528.80	1281.57
529.16	1256.32
529.51	1277.70
529.87	1254.49
530.23	1286.58
530.59	1280.44
530.95	1274.97
531.31	1284.76
531.67	1274.29
532.03	1253.36
532.39	1273.84
532.75	1274.29
533.11	1285.44
533.47	1257.45
533.83	1263.37
534.19	1272.24
534.55	1259.27
534.91	1278.16
535.26	1266.78
535.62	1262.00
535.98	1284.76
536.34	1249.72
536.70	1270.42
537.06	1249.94
537.42	1239.70
537.78	1258.36
538.14	1332.77
538.49	1259.27
538.85	1353.48
539.21	1269.97
539.57	1267.01
539.93	1272.24
540.29	1296.14
540.65	1278.16
541.00	1275.88
541.36	1255.18
541.72	1263.82
542.08	1254.27
542.44	1254.04
542.80	1277.48
543.15	1279.98
543.51	1280.66
543.87	1239.25
544.23	1262.91
544.59	1269.74
544.95	1282.03
545.30	1268.83
545.66	1265.19
546.02	1281.35
546.38	1263.14
546.73	1262.69
547.09	1252.67
547.45	1299.78
547.81	1278.16
548.17	1268.83
548.52	1258.36
548.88	1259.27
549.24	1294.32
549.60	1263.82
549.95	1249.94
550.31	1252.45
550.67	1280.89
551.03	1262.69
551.38	1278.84
551.74	1253.13
552.10	1272.93
552.46	1283.39
552.81	1261.78
553.17	1255.18
553.53	1258.82
553.88	1254.49
554.24	1246.76
554.60	1252.90
554.95	1239.02
555.31	1274.29
555.67	1263.60
556.03	1272.47
556.38	1268.83
556.74	1275.66
557.10	1269.29
557.45	1261.09
557.81	1255.86
558.17	1267.47
558.52	1253.81
558.88	1266.33
559.24	1257.23
559.59	1261.55
559.95	1254.49
560.30	1304.33
560.66	1276.11
561.02	1265.87
561.37	1249.94
561.73	1273.15
562.09	1266.33
562.44	1286.81
562.80	1282.94
563.15	1261.78
563.51	1271.79
563.87	1255.40
564.22	1258.82
564.58	1255.86
564.93	1269.06
565.29	1251.76
565.65	1308.88
566.00	1269.29
566.36	1257.00
566.71	1272.93
567.07	1255.18
567.42	1259.96
567.78	1255.63
568.14	1248.35
568.49	1282.03
568.85	1266.10
569.20	1272.93
569.56	1252.45
569.91	1256.54
570.27	1284.99
570.62	1311.84
570.98	1264.51
571.33	1254.27
571.69	1268.83
572.04	1245.39
572.40	1262.23
572.75	1247.67
573.11	1266.55
573.46	1272.24
573.82	1273.38
574.17	1252.67
574.53	1297.05
574.88	1266.10
575.24	1269.29
575.59	1288.63
575.95	1287.72
576.30	1277.02
576.66	1288.40
577.01	1274.75
577.36	1278.16
577.72	1286.35
578.07	1282.48
578.43	1277.25
578.78	1289.99
579.14	1287.49
579.49	1284.08
579.85	1297.27
580.20	1290.68
580.55	1307.97
580.91	1278.62
581.26	1294.09
581.62	1297.96
581.97	1302.05
582.32	1326.40
582.68	1318.21
583.03	1320.26
583.39	1299.09
583.74	1372.59
584.09	1328.68
584.45	1363.49
584.80	1368.27
585.15	1357.80
585.51	1348.70
585.86	1387.39
586.21	1389.66
586.57	1387.39
586.92	1415.37
587.27	1410.37
587.63	1430.39
587.98	1506.85
588.33	1464.75
588.69	1473.17
589.04	1470.21
589.39	1477.72
589.75	1500.25
590.10	1513.68
590.45	1540.30
590.81	1556.23
591.16	1591.27
591.51	1602.19
591.86	1628.82
592.22	1615.16
592.57	1662.72
592.92	1698.22
593.28	1726.89
593.63	1724.39
593.98	1763.98
594.33	1815.18
594.69	1816.32
595.04	1860.92
595.39	1915.76
595.74	1944.89
596.10	1997.00
596.45	2032.27
596.80	2081.42
597.15	2118.28
597.50	2152.42
597.86	2202.48
598.21	2252.08
598.56	2264.60
598.91	2329.68
599.26	2368.13
599.62	2441.18
599.97	2471.90
600.32	2539.94
600.67	2615.94
601.02	2662.59
601.38	2697.40
601.73	2761.57
602.08	2816.64
602.43	2828.24
602.78	2906.75
603.13	2971.83
603.49	2974.11
603.84	3082.42
604.19	3140.45
604.54	3160.02
604.89	3241.93
605.24	3293.13
605.59	3319.07
605.95	3436.72
606.30	3418.97
606.65	3510.45
607.00	3557.32
607.35	3599.65
607.70	3658.81
608.05	3748.92
608.40	3753.02
608.75	3769.63
609.10	3871.80
609.46	3856.78
609.81	3917.99
610.16	4000.59
610.51	3998.77
610.86	4083.88
611.21	4095.25
611.56	4148.96
611.91	4196.97
612.26	4160.33
612.61	4224.05
612.96	4257.27
613.31	4298.00
613.66	4333.96
614.01	4359.67
614.36	4392.67
614.71	4379.01
615.06	4358.99
615.41	4405.41
615.76	4457.75
616.11	4450.92
616.46	4483.00
616.81	4449.10
617.16	4497.11
617.51	4539.21
617.86	4498.48
618.21	4521.00
618.56	4527.83
618.91	4489.38
619.26	4549.68
619.61	4526.24
619.96	4535.11
620.31	4533.29
620.66	4539.44
621.01	4521.92
621.36	4543.08
621.71	4495.29
622.06	4524.87
622.41	4501.44
622.76	4497.57
623.10	4566.06
623.45	4490.51
623.80	4524.87
624.15	4508.03
624.50	4474.58
624.85	4436.36
625.20	4458.20
625.55	4452.06
625.90	4448.87
626.25	4402.68
626.59	4397.90
626.94	4389.48
627.29	4366.95
627.64	4334.64
627.99	4361.72
628.34	4340.78
628.69	4354.89
629.03	4305.97
629.38	4284.35
629.73	4334.18
630.08	4282.30
630.43	4251.58
630.78	4213.13
631.12	4217.91
631.47	4209.03
631.82	4186.73
632.17	4186.73
632.52	4158.74
632.86	4227.46
633.21	4143.04
633.56	4145.32
633.91	4163.98
634.26	4091.16
634.60	4092.07
634.95	4087.97
635.30	4110.05
635.65	4098.67
635.99	4030.17
636.34	4078.64
636.69	4034.95
637.04	4030.17
637.39	3977.84
637.73	4004.23
638.08	4041.32
638.43	3970.56
638.77	3970.56
639.12	3973.74
639.47	3942.57
639.82	3934.60
640.16	3911.17
640.51	3908.66
640.86	3897.28
641.20	3927.09
641.55	3926.64
641.90	3878.17
642.25	3858.15
642.59	3922.77
642.94	3873.62
643.29	3852.00
643.63	3842.44
643.98	3844.72
644.33	3861.79
644.67	3836.53
645.02	3823.10
645.37	3840.17
645.71	3860.65
646.06	3819.23
646.40	3811.27
646.75	3821.51
647.10	3806.04
647.44	3860.19
647.79	3798.30
648.14	3792.84
648.48	3787.38
648.83	3821.96
649.17	3841.53
649.52	3739.14
649.87	3765.53
650.21	3769.17
650.56	3772.13
650.90	3737.32
651.25	3740.50
651.59	3798.75
651.94	3770.77
652.29	3798.98
652.63	3773.50
652.98	3790.11
653.32	3765.76
653.67	3793.29
654.01	3791.70
654.36	3753.02
654.70	3751.65
655.05	3757.34
655.39	3817.41
655.74	3776.00
656.08	3778.73
656.43	3774.86
656.78	3773.72
657.12	3759.16
657.47	3775.09
657.81	3802.40
658.15	3733.90
658.50	3755.52
658.84	3754.61
659.19	3777.14
659.53	3777.82
659.88	3808.31
660.22	3758.93
660.57	3801.49
660.91	3776.91
661.26	3749.83
661.60	3787.83
661.95	3771.68
662.29	3756.43
662.63	3801.03
662.98	3764.85
663.32	3819.23
663.67	3791.25
664.01	3824.24
664.36	3813.55
664.70	3827.20
665.04	3816.73
665.39	3821.96
665.73	3803.08
666.08	4148.50
666.42	3859.06
666.76	3851.55
667.11	3847.68
667.45	3843.13
667.79	3895.01
668.14	3876.35
668.48	3880.22
668.83	3905.02
669.17	3924.59
669.51	3955.08
669.86	3963.05
670.20	3943.25
670.54	3987.40
670.89	4011.06
671.23	4053.84
671.57	4021.98
671.92	4117.78
672.26	4195.38
672.60	4209.03
672.94	4307.11
673.29	4383.56
673.63	4412.23
673.97	4513.04
674.32	4623.63
674.66	4711.47
675.00	4865.97
675.34	4985.44
675.69	5195.92
676.03	5382.06
676.37	5598.69
676.71	5776.41
677.06	6009.88
677.40	6226.28
677.74	6510.72
678.08	6722.34
678.43	7095.07
678.77	7275.75
679.11	7601.83
679.45	7766.35
679.80	7987.53
680.14	8253.31
680.48	8478.59
680.82	8797.39
681.16	8960.32
681.51	9131.89
681.85	9437.50
682.19	9607.02
682.53	9910.58
682.87	10212.31
683.21	10493.11
683.56	10823.51
683.90	11282.03
684.24	11801.53
684.58	12247.31
684.92	12616.17
685.26	12935.65
685.61	13180.04
685.95	13435.36
686.29	13525.24
686.63	13512.04
686.97	13362.31
687.31	13199.84
687.65	12956.13
687.99	12641.66
688.33	12202.03
688.68	11909.17
689.02	11497.52
689.36	11022.40
689.70	10665.37
690.04	10280.12
690.38	10035.73
690.72	9842.77
691.06	9573.57
691.40	9485.74
691.74	9279.35
692.08	9289.13
692.42	9215.40
692.76	9196.74
693.10	9191.74
693.44	9230.88
693.78	9303.69
694.13	9199.70
694.47	9376.06
694.81	9382.66
695.15	9439.32
695.49	9369.68
695.83	9470.26
696.17	9484.37
696.51	9525.10
696.85	9568.34
697.19	9563.33
697.53	9683.71
697.87	9706.92
698.20	9638.88
698.54	9793.16
698.88	9840.03
699.22	9756.98
699.56	9848.00
699.90	9981.12
700.24	10010.02
700.58	10071.46
700.92	10190.69
701.26	10277.62
701.60	10384.11
701.94	10405.73
702.28	10540.67
702.62	10674.24
702.96	10833.30
703.30	10935.70
703.63	11076.78
703.97	11213.31
704.31	11349.39
704.65	11483.19
704.99	11591.05
705.33	11855.69
705.67	11893.24
706.01	12013.16
706.34	12087.11
706.68	12299.65
707.02	12341.51
707.36	12462.80
707.70	12634.60
708.04	12558.83
708.38	12783.19
708.71	12893.78
709.05	13029.86
709.39	13134.99
709.73	13178.91
710.07	13236.93
710.40	13354.58
710.74	13458.34
711.08	13552.32
711.42	13562.56
711.76	13662.00
712.09	13686.58
712.43	13831.30
712.77	13772.13
713.11	13880.68
713.45	13898.88
713.78	13922.77
714.12	13950.08
714.46	13934.15
714.80	13858.15
715.13	13847.23
715.47	13831.30
715.81	13788.52
716.15	13689.76
716.48	13659.27
716.82	13632.19
717.16	13443.78
717.49	13288.13
717.83	13117.24
718.17	13236.02
718.51	12934.97
718.84	12839.17
719.18	12792.52
719.52	12684.44
719.85	12475.09
720.19	12360.63
720.53	12266.20
720.86	12121.02
721.20	11955.36
721.54	11869.80
721.87	11684.57
722.21	11436.54
722.55	11370.09
722.88	11179.18
723.22	11015.57
723.55	10755.48
723.89	10841.95
724.23	10573.44
724.56	10418.02
724.90	10285.13
725.24	10129.94
725.57	9976.57
725.91	9863.25
726.24	9721.25
726.58	9471.86
726.92	9455.93
727.25	9330.32
727.59	9228.15
727.92	9060.44
728.26	8924.82
728.59	8821.06
728.93	8695.45
729.26	8557.32
729.60	8441.73
729.94	8288.13
730.27	8224.41
730.61	8089.70
730.94	8025.76
731.28	7859.65
731.61	7820.51
731.95	7649.85
732.28	7529.02
732.62	7441.18
732.95	7349.25
733.29	7278.03
733.62	7171.53
733.96	7098.03
734.29	6961.50
734.63	6906.43
734.96	6829.07
735.30	6780.14
735.63	6651.12
735.97	6674.56
736.30	6512.77
736.63	6469.08
736.97	6392.39
737.30	6304.10
737.64	6261.10
737.97	6215.13
738.31	6129.80
738.64	6013.52
738.97	5985.30
739.31	5913.17
739.64	5894.05
739.98	5811.45
740.31	5743.41
740.64	5731.35
740.98	5674.69
741.31	5562.06
741.65	5579.12
741.98	5508.58
742.31	5437.13
742.65	5398.22
742.98	5364.54
743.31	5297.41
743.65	5291.72
743.98	5176.58
744.31	5193.88
744.65	5124.70
744.98	5124.93
745.31	5072.14
745.65	5032.77
745.98	4930.14
746.31	4976.79
746.65	4971.10
746.98	4886.45
747.31	4903.06
747.65	4837.98
747.98	4786.10
748.31	4726.94
748.64	4728.08
748.98	4671.87
749.31	4619.99
749.64	4599.51
749.98	4575.16
750.31	4530.33
750.64	4491.65
750.97	4470.94
751.31	4447.73
751.64	4378.10
751.97	4335.78
752.30	4401.31
752.63	4289.36
752.97	4261.37
753.30	4257.73
753.63	4222.46
753.96	4230.19
754.29	4156.24
754.63	4206.76
754.96	4240.21
755.29	4085.47
755.62	4107.32
755.95	4042.46
756.29	4020.16
756.62	3976.70
756.95	3964.87
757.28	3981.02
757.61	3989.90
757.94	3920.49
758.27	3885.45
758.61	3852.68
758.94	3855.41
759.27	3816.28
759.60	3772.59
759.93	3819.46
760.26	3728.21
760.59	3719.57
760.92	3710.01
761.26	3658.81
761.59	3665.86
761.92	3609.66
762.25	3589.63
762.58	3571.89
762.91	3551.41
763.24	3532.97
763.57	3539.12
763.90	3497.93
764.23	3492.70
764.56	3465.39
764.89	3425.80
765.22	3440.36
765.55	3371.64
765.88	3421.93
766.21	3354.12
766.54	3297.68
766.87	3309.52
767.20	3253.08
767.53	3304.74
767.86	3278.80
768.19	3254.68
768.52	3213.72
768.85	3186.41
769.18	3168.66
769.51	3186.87
769.84	3150.69
770.17	3146.36
770.50	3110.18
770.83	3094.48
771.16	3103.81
771.49	3053.07
771.82	3049.88
772.15	3055.80
772.48	3040.78
772.81	3021.44
773.14	3001.87
773.47	2943.61
773.80	2994.36
774.13	2946.34
774.46	2918.81
774.78	2934.97
775.11	2912.67
775.44	2888.32
775.77	2895.15
776.10	2848.04
776.43	2863.06
776.76	2882.40
777.09	2819.60
777.41	2811.41
777.74	2870.80
778.07	2805.26
778.40	2770.90
778.73	2783.64
779.06	2772.72
779.38	2747.69
779.71	2722.21
780.04	2729.94
780.37	2697.17
780.70	2666.91
781.03	2672.60
781.35	2669.41
781.68	2665.55
782.01	2632.55
782.34	2645.29
782.67	2615.26
782.99	2650.07
783.32	2616.39
783.65	2606.38
783.98	2577.25
784.30	2566.79
784.63	2547.67
784.96	2552.45
785.29	2553.59
785.61	2520.82
785.94	2514.68
786.27	2506.26
786.60	2475.54
786.92	2511.72
787.25	2459.61
787.58	2448.69
787.90	2446.64
788.23	2423.43
788.56	2424.57
788.88	2433.21
789.21	2375.64
789.54	2410.46
789.87	2380.42
790.19	2387.48
790.52	2358.58
790.85	2369.73
791.17	2359.26
791.50	2321.94
791.82	2321.71
792.15	2299.87
792.48	2334.23
792.80	2326.04
793.13	2308.97
793.46	2305.10
793.78	2333.77
794.11	2313.07
794.43	2296.68
794.76	2329.91
795.09	2321.94
795.41	2316.71
795.74	2281.89
796.06	2298.50
796.39	2292.81
796.72	2309.88
797.04	2316.71
797.37	2274.61
797.69	2311.70
798.02	2270.74
798.34	2273.47
798.67	2275.07
798.99	2241.62
799.32	2289.86
799.64	2260.96
799.97	2251.63
800.30	2226.82
800.62	2238.66
800.95	2205.89
801.27	2201.11
801.60	2195.19
801.92	2220.00
802.25	2219.09
802.57	2184.27
802.89	2210.67
803.22	2189.51
803.54	2187.46
803.87	2186.09
804.19	2162.43
804.52	2197.24
804.84	2178.13
805.17	2159.70
805.49	2149.00
805.82	2146.95
806.14	2127.38
806.46	2174.72
806.79	2131.94
807.11	2099.62
807.44	2074.14
807.76	2101.44
808.08	2100.08
808.41	2081.65
808.73	2097.80
809.06	2076.87
809.38	2124.43
809.70	2077.10
810.03	2085.29
810.35	2050.93
810.67	2061.85
811.00	2054.34
811.32	2041.82
811.64	2045.24
811.97	2031.13
812.29	2016.57
812.61	2031.81
812.94	2011.79
813.26	2016.57
813.58	1997.00
813.91	1981.98
814.23	2010.42
814.55	1994.95
814.88	1983.80
815.20	2012.02
815.52	1958.31
815.84	1957.86
816.17	1969.46
816.49	1964.23
816.81	1946.94
817.13	1942.61
817.46	1964.00
817.78	1912.80
818.10	1921.22
818.42	1909.16
818.75	1907.57
819.07	1934.19
819.39	1912.12
819.71	1929.64
820.04	1893.46
820.36	1873.66
820.68	1889.36
821.00	1870.48
821.32	1863.88
821.65	1882.08
821.97	1866.61
822.29	1846.13
822.61	1890.28
822.93	1844.54
823.25	1841.58
823.58	1868.20
823.90	1851.36
824.22	1844.54
824.54	1817.46
824.86	1808.81
825.18	1791.75
825.50	1807.67
825.82	1797.43
826.15	1804.26
826.47	1795.16
826.79	1809.27
827.11	1818.14
827.43	1827.47
827.75	1800.62
828.07	1784.24
828.39	1796.75
828.71	1811.77
829.03	1775.13
829.35	1786.74
829.67	1764.21
830.00	1768.53
830.32	1763.98
830.64	1764.44
830.96	1766.03
831.28	1783.78
831.60	1766.26
831.92	1760.12
832.24	1777.41
832.56	1751.92
832.88	1755.56
833.20	1751.24
833.52	1761.71
833.84	1708.23
834.16	1739.86
834.48	1738.95
834.80	1806.31
835.12	1733.95
835.44	1728.26
835.76	1735.08
836.08	1738.73
836.40	1748.74
836.71	1744.41
837.03	1725.76
837.35	1732.81
837.67	1718.70
837.99	1715.52
838.31	1718.25
838.63	1714.38
838.95	1702.09
839.27	1723.02
839.59	1704.14
839.91	1704.59
840.23	1710.96
840.54	1701.86
840.86	1704.59
841.18	1703.68
841.50	1682.29
841.82	1676.38
842.14	1725.07
842.46	1692.99
842.77	1690.71
843.09	1679.79
843.41	1690.48
843.73	1670.00
844.05	1665.45
844.37	1680.02
844.68	1669.09
845.00	1685.93
845.32	1675.24
845.64	1695.95
845.96	1675.92
846.27	1673.87
846.59	1669.55
846.91	1697.31
847.23	1663.18
847.54	1686.62
847.86	1661.36
848.18	1645.66
848.50	1660.22
848.82	1676.15
849.13	1643.61
849.45	1690.48
849.77	1661.36
850.08	1671.37
850.40	1678.42
850.72	1664.54
851.04	1654.08
851.35	1647.70
851.67	1693.44
851.99	1647.48
852.30	1658.40
852.62	1632.69
852.94	1649.75
853.25	1647.70
853.57	1662.27
853.89	1636.33
854.20	1654.99
854.52	1639.97
854.84	1630.18
855.15	1634.73
855.47	1631.32
855.79	1648.84
856.10	1614.71
856.42	1614.94
856.73	1638.38
857.05	1625.40
857.37	1587.63
857.68	1616.07
858.00	1605.84
858.32	1616.30
858.63	1599.46
858.95	1602.88
859.26	1617.90
859.58	1609.70
859.89	1609.25
860.21	1600.37
860.52	1589.00
860.84	1619.03
861.16	1617.90
861.47	1614.25
861.79	1603.79
862.10	1578.30
862.42	1592.18
862.73	1603.10
863.05	1576.25
863.36	1570.11
863.68	1587.63
863.99	1581.71
864.31	1578.98
864.62	1590.36
864.94	1568.97
865.25	1567.83
865.57	1567.83
865.88	1549.17
866.20	1579.67
866.51	1581.71
866.82	1576.94
867.14	1575.34
867.45	1544.40
867.77	1569.88
868.08	1566.70
868.40	1555.32
868.71	1551.68
869.02	1535.75
869.34	1532.79
869.65	1544.85
869.97	1528.47
870.28	1528.01
870.59	1540.53
870.91	1523.92
871.22	1523.46
871.54	1533.93
871.85	1532.34
872.16	1518.46
872.48	1521.87
872.79	1524.60
873.10	1517.54
873.42	1502.75
873.73	1533.47
874.04	1511.40
874.36	1486.14
874.67	1484.55
874.98	1506.17
875.30	1517.09
875.61	1482.50
875.92	1499.34
876.23	1502.30
876.55	1502.30
876.86	1482.50
877.17	1481.59
877.49	1496.61
877.80	1484.09
878.11	2028.85
878.42	1509.13
878.74	1501.39
879.05	1454.74
879.36	1454.06
879.67	1468.17
879.98	1477.95
880.30	1487.96
880.61	1455.65
880.92	1499.11
881.23	1460.88
881.55	1474.31
881.86	1468.39
882.17	1469.76
882.48	1462.02
882.79	1456.79
883.10	1480.91
883.42	1471.35
883.73	1488.65
884.04	1487.96
884.35	1449.73
884.66	1473.17
884.97	1473.40
885.28	1446.09
885.60	1461.57
885.91	1469.53
886.22	1441.54
886.53	1450.19
886.84	1469.53
887.15	1462.02
887.46	1451.33
887.77	1489.33
888.08	1468.62
888.40	1448.82
888.71	1458.38
889.02	1461.11
889.33	1449.28
889.64	1466.57
889.95	1470.90
890.26	1461.57
890.57	1465.44
890.88	1464.53
891.19	1475.45
891.50	1482.73
891.81	1451.10
892.12	1447.91
892.43	1446.32
892.74	1466.57
893.05	1484.32
893.36	1465.66
893.67	1444.27
893.98	1473.40
894.29	1462.93
894.60	1451.78
894.91	1476.81
895.22	1462.48
895.53	1457.02
895.84	1471.81
896.15	1457.02
896.46	1469.99
896.77	1456.56
897.08	1428.12
897.38	1469.30
897.69	1446.09
898.00	1408.09
898.31	1462.93
898.62	1451.55
898.93	1433.58
899.24	1426.07
899.55	1443.82
899.86	1442.91
900.16	1417.65
900.47	1433.81
900.78	1434.72
901.09	1437.67
901.40	1431.08
901.71	1438.36
902.02	1420.15
902.32	1435.40
902.63	1412.64
902.94	1425.61
903.25	1425.16
903.56	1406.50
903.87	1407.64
904.17	1436.76
904.48	1417.42
904.79	1418.79
905.10	1443.14
905.41	1434.26
905.71	1423.57
906.02	1425.84
906.33	1398.54
906.64	1422.43
906.94	1429.03
907.25	1420.15
907.56	1392.39
907.87	1383.74
908.17	1410.60
908.48	1398.99
908.79	1411.05
909.09	1431.99
909.40	1416.28
909.71	1407.41
910.02	1631.55
910.32	1446.32
910.63	1402.86
910.94	1389.66
911.24	1382.61
911.55	1404.68
911.86	1383.52
912.16	1375.55
912.47	1362.13
912.78	1375.32
913.08	1373.96
913.39	1365.31
913.69	1388.07
914.00	1386.93
914.31	1389.66
914.61	1375.32
914.92	1413.33
915.23	1352.34
915.53	1373.96
915.84	1363.26
916.14	1365.31
916.45	1386.02
916.75	1337.10
917.06	1357.58
917.37	1354.85
917.67	1378.97
917.98	1363.49
918.28	1367.13
918.59	1342.56
918.89	1374.41
919.20	1383.52
919.50	1358.71
919.81	1376.69
920.11	1356.44
920.42	1357.12
920.72	1355.98
921.03	1371.68
921.33	1355.53
921.64	1339.83
921.94	1353.02
922.25	1351.20
922.55	1332.32
922.86	1352.80
923.16	1336.41
923.47	1340.74
923.77	1365.08
924.08	1373.73
924.38	1345.06
924.69	1341.87
924.99	1323.44
925.29	1343.70
925.60	1327.54
925.90	1333.00
926.21	1340.51
926.51	1355.53
926.81	1335.05
927.12	1302.05
927.42	1343.92
927.73	1325.49
928.03	1311.84
928.33	1315.48
928.64	1347.56
928.94	1331.63
929.24	1312.75
929.55	1305.92
929.85	1347.56
930.15	1329.81
930.46	1327.99
930.76	1337.10
931.06	1320.48
931.37	1308.88
931.67	1367.13
931.97	1328.22
932.27	1315.02
932.58	1314.57
932.88	1309.11
933.18	1330.27
933.49	1317.98
933.79	1352.57
934.09	1322.53
934.39	1331.86
934.70	1342.33
935.00	1339.60
935.30	1315.25
935.60	1307.06
935.91	1297.50
936.21	1312.98
936.51	1287.49
936.81	1306.38
937.11	1328.22
937.42	1305.69
937.72	1292.04
938.02	1279.75
938.32	1306.83
938.62	1300.69
938.92	1313.89
939.23	1302.05
939.53	1286.81
939.83	1303.87
940.13	1271.33
940.43	1283.85
940.73	1287.03
941.03	1278.39
941.34	1286.58
941.64	1288.63
941.94	1293.63
942.24	1288.17
942.54	1285.67
942.84	1305.92
943.14	1268.15
943.44	1257.00
943.74	1264.51
944.04	1284.53
944.34	1284.08
944.65	1290.22
944.95	1295.68
945.25	1283.17
945.55	1259.96
945.85	1284.08
946.15	1270.65
946.45	1263.60
946.75	1281.80
947.05	1275.20
947.35	1258.82
947.65	1292.72
947.95	1281.80
948.25	1289.99
948.55	1276.57
948.85	1285.90
949.15	1284.08
949.45	1276.34
949.75	1268.15
950.05	1270.65
950.35	1272.70
950.65	1275.88
950.94	1276.34
951.24	1290.68
951.54	1279.53
951.84	1417.42
952.14	1330.50
952.44	1281.80
952.74	1290.68
953.04	1290.90
953.34	1305.92
953.64	1277.48
953.94	1284.76
954.23	1297.50
954.53	1278.39
954.83	1292.04
955.13	1294.54
955.43	1285.90
955.73	1292.04
956.03	1260.87
956.32	1288.86
956.62	1274.97
956.92	1289.08
957.22	1279.30
957.52	1273.15
957.82	1292.95
958.11	1272.93
958.41	1290.45
958.71	1324.13
959.01	1308.42
959.30	1533.47
959.60	1308.20
959.90	1280.21
960.20	1279.75
960.50	1296.82
960.79	1280.89
961.09	1289.99
961.39	1285.21
961.69	1267.92
961.98	1286.58
962.28	1284.99
962.58	1288.40
962.87	1274.75
963.17	1301.14
963.47	1271.79
963.76	1322.99
964.06	1282.71
964.36	1266.33
964.66	1292.04
964.95	1290.68
965.25	1281.80
965.55	1298.64
965.84	1289.08
966.14	1297.73
966.43	1300.69
966.73	1270.42
967.03	1305.69
967.32	1284.99
967.62	1277.25
967.92	1283.39
968.21	1279.07
968.51	1280.89
968.80	1271.11
969.10	1286.81
969.40	1281.35
969.69	1280.66
969.99	1279.30
970.28	1268.83
970.58	1295.00
970.87	1299.55
971.17	1302.05
971.46	1278.39
971.76	1281.12
972.06	1275.43
972.35	1264.05
972.65	1236.97
972.94	1261.55
973.24	1301.37
973.53	1264.96
973.83	1269.74
974.12	1267.47
974.42	1292.04
974.71	1307.29
975.01	1270.20
975.30	1274.52
975.59	1284.08
975.89	1256.77
976.18	1251.76
976.48	1282.48
976.77	1276.57
977.07	1289.77
977.36	1275.43
977.65	1295.45
977.95	1284.53
978.24	1268.83
978.54	1287.94
978.83	1264.28
979.13	1290.45
979.42	1288.17
979.71	1250.17
980.01	1265.42
980.30	1267.92
980.59	1270.20
980.89	1330.72
981.18	1280.89
981.47	1281.80
981.77	1287.26
982.06	1278.62
982.35	1303.19
982.65	1276.34
982.94	1286.81
983.23	1275.20
983.53	1296.59
983.82	1283.17
984.11	1272.24
984.41	1269.97
984.70	1254.04
984.99	1279.30
985.28	1265.87
985.58	1283.39
985.87	1263.14
986.16	1278.16
986.45	1276.11
986.75	1266.78
987.04	1270.65
987.33	1266.10
987.62	1271.33
987.91	1272.70
988.21	1264.51
988.50	1261.09
988.79	1298.87
989.08	1281.80
989.37	1271.33
989.67	1284.30
989.96	1261.78
990.25	1277.93
990.54	1276.34
990.83	1272.47
991.12	1270.42
991.42	1284.08
991.71	1251.54
992.00	1254.72
992.29	1253.58
992.58	1263.82
992.87	1284.30
993.16	1259.50
993.45	1289.77
993.75	1280.21
994.04	1268.60
994.33	1275.66
994.62	1293.86
994.91	1268.15
995.20	1297.27
995.49	1270.20
995.78	1276.34
996.07	1263.82
996.36	1274.06
996.65	1278.84
996.94	1249.03
997.23	1282.94
997.52	1287.49
997.81	1262.23
998.10	1254.04
998.39	1246.99
998.68	1247.67
998.97	1248.81
999.26	1296.14
999.55	1255.40
999.84	1282.48
1000.13	1237.88
1000.42	1278.16
1000.71	1258.82
1001.00	1268.38
1001.29	1287.03
1001.58	1253.36
1001.87	1246.30
1002.16	1269.97
1002.45	1262.91
1002.74	1254.95
1003.02	1257.00
1003.31	1265.87
1003.60	1262.23
1003.89	1254.95
1004.18	1280.44
1004.47	1247.21
1004.76	1267.69
1005.05	1256.32
1005.33	1252.22
1005.62	1249.03
1005.91	1258.36
1006.20	1246.99
1006.49	1249.03
1006.78	1265.87
1007.06	1228.78
1007.35	1265.64
1007.64	1263.82
1007.93	1267.69
1008.22	1259.96
1008.50	1265.64
1008.79	1275.66
1009.08	1274.06
1009.37	1272.70
1009.66	1299.55
1009.94	1256.09
1010.23	1287.49
1010.52	1258.36
1010.81	1244.94
1011.09	1266.78
1011.38	1267.69
1011.67	1276.79
1011.95	1275.88
1012.24	1241.07
1012.53	1253.36
1012.82	1248.35
1013.10	1253.58
1013.39	1253.81
1013.68	1253.58
[truncated: 48 more rows]
