# Supplementary material for: Unique photosynthetic electron transport tuning and excitation distribution in heterokont algae
Source: PLoS One. 2019 Jan 9;14(1):e0209920. doi: 10.1371/journal.pone.0209920 (PMC6326504; doi:10.1371/journal.pone.0209920)
Supplement: S1 Dataset — (ZIP) [file pone.0209920.s004.zip › S1 Dataset/77K/Chlamydomonas_Anaerobic/CAna_t=10,1.txt]

340.01	1220.82
340.39	1220.82
340.76	1220.82
341.14	1244.94
341.52	1237.20
341.89	1278.16
342.27	1289.31
342.65	1273.84
343.03	1293.86
343.40	1276.79
343.78	1287.03
344.16	1305.47
344.53	1296.59
344.91	1307.29
345.29	1289.77
345.66	1288.17
346.04	1276.34
346.42	1276.57
346.79	1282.48
347.17	1280.66
347.54	1290.45
347.92	1254.72
348.30	1264.96
348.67	1258.36
349.05	1252.45
349.43	1229.24
349.80	1260.18
350.18	1263.37
350.56	1260.41
350.93	1276.34
351.31	1248.58
351.68	1279.30
352.06	1257.45
352.44	1253.58
352.81	1267.92
353.19	1244.48
353.56	1254.49
353.94	1260.18
354.32	1247.90
354.69	1259.50
355.07	1251.99
355.44	1248.58
355.82	1232.19
356.19	1235.84
356.57	1249.72
356.95	1255.40
357.32	1260.64
357.70	1259.96
358.07	1238.79
358.45	1229.69
358.82	1265.64
359.20	1274.97
359.58	1235.61
359.95	1246.53
360.33	1236.75
360.70	1239.70
361.08	1254.72
361.45	1245.85
361.83	1248.12
362.20	1259.05
362.58	1272.24
362.95	1260.87
363.33	1261.32
363.70	1251.54
364.08	1245.62
364.45	1253.58
364.83	1213.54
365.20	1247.21
365.58	1247.21
365.95	1283.17
366.33	1259.05
366.70	1246.76
367.08	1240.84
367.45	1243.34
367.83	1252.22
368.20	1239.48
368.58	1254.72
368.95	1260.64
369.33	1285.44
369.70	1258.14
370.08	1235.38
370.45	1253.36
370.83	1236.06
371.20	1250.63
371.57	1419.70
371.95	1261.09
372.32	1243.34
372.70	1247.67
373.07	1262.46
373.45	1263.82
373.82	1235.61
374.19	1253.13
374.57	1249.94
374.94	1262.00
375.32	1230.37
375.69	1254.27
376.07	1253.58
376.44	1248.81
376.81	1241.98
377.19	1230.37
377.56	1279.07
377.94	1259.96
378.31	1250.63
378.68	1239.93
379.06	1239.70
379.43	1258.59
379.81	1276.57
380.18	1239.02
380.55	1262.46
380.93	1241.98
381.30	1256.32
381.67	1227.87
382.05	1240.39
382.42	1247.21
382.79	1239.93
383.17	1239.93
383.54	1266.10
383.91	1227.42
384.29	1243.34
384.66	1256.77
385.04	1251.54
385.41	1239.70
385.78	1233.56
386.15	1250.40
386.53	1226.51
386.90	1252.45
387.27	1263.82
387.65	1261.32
388.02	1251.08
388.39	1275.88
388.77	1236.06
389.14	1260.18
389.51	1234.70
389.89	1265.87
390.26	1290.90
390.63	1270.20
391.00	1250.63
391.38	1268.60
391.75	1239.93
392.12	1262.23
392.50	1263.60
392.87	1249.26
393.24	1245.16
393.61	1256.77
393.99	1234.93
394.36	1241.30
394.73	1226.73
395.10	1236.97
395.48	1241.30
395.85	1251.31
396.22	1246.53
396.59	1235.15
396.97	1245.16
397.34	1266.55
397.71	1267.92
398.08	1242.43
398.45	1259.73
398.83	1232.19
399.20	1258.82
399.57	1256.32
399.94	1244.25
400.32	1226.05
400.69	1232.42
401.06	1262.00
401.43	1245.62
401.80	1249.03
402.17	1230.83
402.55	1232.65
402.92	1233.33
403.29	1231.74
403.66	1249.49
404.03	1243.57
404.41	1249.03
404.78	1266.10
405.15	1259.73
405.52	1248.35
405.89	1252.45
406.26	1253.58
406.64	1241.30
407.01	1222.86
407.38	1249.03
407.75	1241.98
408.12	1267.24
408.49	1275.88
408.86	1253.58
409.23	1272.02
409.61	1239.70
409.98	1240.39
410.35	1261.78
410.72	1243.80
411.09	1250.17
411.46	1256.32
411.83	1240.84
412.20	1262.23
412.57	1234.24
412.95	1248.58
413.32	1262.69
413.69	1267.24
414.06	1247.44
414.43	1252.90
414.80	1249.26
415.17	1252.45
415.54	1250.40
415.91	1242.89
416.28	1253.36
416.65	1246.76
417.02	1255.86
417.39	1235.38
417.76	1237.66
418.14	1251.31
418.51	1250.17
418.88	1237.88
419.25	1249.03
419.62	1271.79
419.99	1251.54
420.36	1253.81
420.73	1239.70
421.10	1266.55
421.47	1246.08
421.84	1249.72
422.21	1249.72
422.58	1260.41
422.95	1270.65
423.32	1239.02
423.69	1242.43
424.06	1259.73
424.43	1265.87
424.80	1251.31
425.17	1264.28
425.54	1249.26
425.91	1262.23
426.28	1277.02
426.65	1267.69
427.02	1267.01
427.39	1252.90
427.76	1252.45
428.13	1254.04
428.49	1269.97
428.86	1246.08
429.23	1236.52
429.60	1250.17
429.97	1250.63
430.34	1258.14
430.71	1215.81
431.08	1245.39
431.45	1225.37
431.82	1243.34
432.19	1245.39
432.56	1252.45
432.93	1243.57
433.30	1254.72
433.67	1250.40
434.03	1288.63
434.40	1270.65
434.77	1246.53
435.14	1246.99
435.51	1241.30
435.88	1265.42
436.25	1246.99
436.62	1222.41
436.99	1257.68
437.35	1230.15
437.72	1241.30
438.09	1229.46
438.46	1339.14
438.83	1264.05
439.20	1251.76
439.57	1257.45
439.93	1235.84
440.30	1253.81
440.67	1247.90
441.04	1240.61
441.41	1252.45
441.78	1256.54
442.14	1251.08
442.51	1229.46
442.88	1267.92
443.25	1267.47
443.62	1261.32
443.99	1254.72
444.35	1258.59
444.72	1271.79
445.09	1254.04
445.46	1239.25
445.83	1244.94
446.19	1261.55
446.56	1245.62
446.93	1241.30
447.30	1244.71
447.66	1257.68
448.03	1229.69
448.40	1232.88
448.77	1219.68
449.14	1242.89
449.50	1228.55
449.87	1269.29
450.24	1249.26
450.61	1254.72
450.97	1229.01
451.34	1252.67
451.71	1279.53
452.08	1256.09
452.44	1239.25
452.81	1253.81
453.18	1240.16
453.54	1263.37
453.91	1230.60
454.28	1240.39
454.65	1271.79
455.01	1252.90
455.38	1249.49
455.75	1238.11
456.11	1253.81
456.48	1261.78
456.85	1245.39
457.21	1253.58
457.58	1228.10
457.95	1240.84
458.32	1241.75
458.68	1241.52
459.05	1237.66
459.42	1250.17
459.78	1226.28
460.15	1248.35
460.52	1260.87
460.88	1250.63
461.25	1270.42
461.61	1262.23
461.98	1259.73
462.35	1278.16
462.71	1241.75
463.08	1267.47
463.45	1228.55
463.81	1269.06
464.18	1246.76
464.55	1251.76
464.91	1276.11
465.28	1262.91
465.64	1253.36
466.01	1257.00
466.38	1246.99
466.74	1243.57
467.11	1251.08
467.47	1237.20
467.84	1310.93
468.21	1285.21
468.57	1231.97
468.94	1258.14
469.30	1253.36
469.67	1244.71
470.03	1272.24
470.40	1240.16
470.77	1239.25
471.13	1239.93
471.50	1233.79
471.86	1219.68
472.23	1280.66
472.59	1244.03
472.96	1240.16
473.32	1247.21
473.69	1266.33
474.05	1254.72
474.42	1240.61
474.78	1249.49
475.15	1253.36
475.51	1263.14
475.88	1242.66
476.24	1239.70
476.61	1229.92
476.97	1256.32
477.34	1228.10
477.70	1251.76
478.07	1259.27
478.43	1275.66
478.80	1231.28
479.16	1263.82
479.53	1242.89
479.89	1245.62
480.26	1255.18
480.62	1240.61
480.99	1265.87
481.35	1234.47
481.72	1246.53
482.08	1245.85
482.45	1326.17
482.81	1240.84
483.17	1231.06
483.54	1243.12
483.90	1246.99
484.27	1259.05
484.63	1244.71
485.00	1239.48
485.36	1247.21
485.72	1251.76
486.09	1236.52
486.45	1243.80
486.82	1234.70
487.18	1256.09
487.54	1244.03
487.91	1245.62
488.27	1255.18
488.64	1257.91
489.00	1259.27
489.36	1256.09
489.73	1255.86
490.09	1241.98
490.45	1252.67
490.82	1257.68
491.18	1231.28
491.55	1251.08
491.91	1254.27
492.27	1261.78
492.64	1236.29
493.00	1250.63
493.36	1241.98
493.73	1277.70
494.09	1240.84
494.45	1267.92
494.82	1247.21
495.18	1249.94
495.54	1258.14
495.91	1236.75
496.27	1251.08
496.63	1253.58
496.99	1279.30
497.36	1259.96
497.72	1252.22
498.08	1249.49
498.45	1281.35
498.81	1255.63
499.17	1243.34
499.53	1262.91
499.90	1265.19
500.26	1226.51
500.62	1257.00
500.99	1250.17
501.35	1251.99
501.71	1260.18
502.07	1235.38
502.44	1231.28
502.80	1242.21
503.16	1259.50
503.52	1254.49
503.88	1243.57
504.25	1245.17
504.61	1236.52
504.97	1244.71
505.33	1226.51
505.70	1256.09
506.06	1234.01
506.42	1235.84
506.78	1250.85
507.14	1278.62
507.51	1242.43
507.87	1250.85
508.23	1236.52
508.59	1234.70
508.95	1245.62
509.32	1275.43
509.68	1241.98
510.04	1260.18
510.40	1263.60
510.76	1244.03
511.12	1264.28
511.48	1238.79
511.85	1254.27
512.21	1246.99
512.57	1271.33
512.93	1236.29
513.29	1257.91
513.65	1233.56
514.01	1250.63
514.38	1257.68
514.74	1239.02
515.10	1245.17
515.46	1259.96
515.82	1243.57
516.18	1231.06
516.54	1247.21
516.90	1241.98
517.26	1271.33
517.63	1244.94
517.99	1254.72
518.35	1283.62
518.71	1243.12
519.07	1247.21
519.43	1242.21
519.79	1268.83
520.15	1256.09
520.51	1243.57
520.87	1231.06
521.23	1237.66
521.59	1254.04
521.95	1277.93
522.31	1241.98
522.67	1245.62
523.03	1233.33
523.40	1248.35
523.76	1229.69
524.12	1239.25
524.48	1263.37
524.84	1261.55
525.20	1254.49
525.56	1258.36
525.92	1238.34
526.28	1249.94
526.64	1250.17
527.00	1248.12
527.36	1299.09
527.72	1247.21
528.08	1244.71
528.44	1268.38
528.80	1269.51
529.16	1249.94
529.51	1258.82
529.87	1249.72
530.23	1270.42
530.59	1249.03
530.95	1241.30
531.31	1257.00
531.67	1258.14
532.03	1242.66
532.39	1266.10
532.75	1251.76
533.11	1264.28
533.47	1241.52
533.83	1265.42
534.19	1251.08
534.55	1234.01
534.91	1246.53
535.26	1245.62
535.62	1227.87
535.98	1266.33
536.34	1251.08
536.70	1248.35
537.06	1249.03
537.42	1249.49
537.78	1240.84
538.14	1319.57
538.49	1264.05
538.85	1335.05
539.21	1258.82
539.57	1248.12
539.93	1244.94
540.29	1265.64
540.65	1252.22
541.00	1251.99
541.36	1243.34
541.72	1228.55
542.08	1228.78
542.44	1248.35
542.80	1250.63
543.15	1287.49
543.51	1250.63
543.87	1235.61
544.23	1246.99
544.59	1261.78
544.95	1253.36
545.30	1247.67
545.66	1231.06
546.02	1253.36
546.38	1249.94
546.73	1235.61
547.09	1244.94
547.45	1290.45
547.81	1256.09
548.17	1241.07
548.52	1257.23
548.88	1247.67
549.24	1270.88
549.60	1264.05
549.95	1240.16
550.31	1248.35
550.67	1241.75
551.03	1243.12
551.38	1233.79
551.74	1228.10
552.10	1254.04
552.46	1244.48
552.81	1260.87
553.17	1246.30
553.53	1253.81
553.88	1254.95
554.24	1235.84
554.60	1258.36
554.95	1229.92
555.31	1235.84
555.67	1258.59
556.03	1266.55
556.38	1236.52
556.74	1257.68
557.10	1259.73
557.45	1260.64
557.81	1242.21
558.17	1254.04
558.52	1241.75
558.88	1239.70
559.24	1244.48
559.59	1269.06
559.95	1252.90
560.30	1281.57
560.66	1239.25
561.02	1264.05
561.37	1245.85
561.73	1265.42
562.09	1267.47
562.44	1267.01
562.80	1248.58
563.15	1248.81
563.51	1249.94
563.87	1250.17
564.22	1239.70
564.58	1259.73
564.93	1253.13
565.29	1253.81
565.65	1273.61
566.00	1253.36
566.36	1248.81
566.71	1272.02
567.07	1242.89
567.42	1252.90
567.78	1247.67
568.14	1249.49
568.49	1241.52
568.85	1259.73
569.20	1254.27
569.56	1241.07
569.91	1239.93
570.27	1254.72
570.62	1297.05
570.98	1273.38
571.33	1224.69
571.69	1237.66
572.04	1257.23
572.40	1249.26
572.75	1250.85
573.11	1264.51
573.46	1249.72
573.82	1251.54
574.17	1250.17
574.53	1284.53
574.88	1256.32
575.24	1256.09
575.59	1268.15
575.95	1258.82
576.30	1251.99
576.66	1241.07
577.01	1270.20
577.36	1275.43
577.72	1242.21
578.07	1278.39
578.43	1233.33
578.78	1241.52
579.14	1248.58
579.49	1266.55
579.85	1291.81
580.20	1268.15
580.55	1248.81
580.91	1250.63
581.26	1277.02
581.62	1265.19
581.97	1295.68
582.32	1308.88
582.68	1283.62
583.03	1290.45
583.39	1298.64
583.74	1307.97
584.09	1300.23
584.45	1320.03
584.80	1308.42
585.15	1316.84
585.51	1311.16
585.86	1315.02
586.21	1352.57
586.57	1332.54
586.92	1349.84
587.27	1328.22
587.63	1340.74
587.98	1416.51
588.33	1388.07
588.69	1372.59
589.04	1393.30
589.39	1404.22
589.75	1397.62
590.10	1411.73
590.45	1424.02
590.81	1455.20
591.16	1473.17
591.51	1483.18
591.86	1506.85
592.22	1491.60
592.57	1525.05
592.92	1534.61
593.28	1545.08
593.63	1565.33
593.98	1587.86
594.33	1616.99
594.69	1630.64
595.04	1661.59
595.39	1680.02
595.74	1700.95
596.10	1736.45
596.45	1757.16
596.80	1813.59
597.15	1807.90
597.50	1849.32
597.86	1865.24
598.21	1930.32
598.56	1908.02
598.91	1964.68
599.26	2002.91
599.62	2050.70
599.97	2059.35
600.32	2101.44
600.67	2118.96
601.02	2190.87
601.38	2162.43
601.73	2238.20
602.08	2285.31
602.43	2307.61
602.78	2346.52
603.13	2405.23
603.49	2409.55
603.84	2443.23
604.19	2507.62
604.54	2518.55
604.89	2530.38
605.24	2581.81
605.59	2603.20
605.95	2654.17
606.30	2711.06
606.65	2752.01
607.00	2755.43
607.35	2801.39
607.70	2827.56
608.05	2895.37
608.40	2901.29
608.75	2881.72
609.10	2943.61
609.46	2992.76
609.81	2990.94
610.16	3056.71
610.51	3062.85
610.86	3071.27
611.21	3097.44
611.56	3162.75
611.91	3171.17
612.26	3175.03
612.61	3225.55
612.96	3221.91
613.31	3228.51
613.66	3284.03
614.01	3274.93
614.36	3273.79
614.71	3310.66
615.06	3287.22
615.41	3345.02
615.76	3347.52
616.11	3360.26
616.46	3397.35
616.81	3361.63
617.16	3421.02
617.51	3379.38
617.86	3378.47
618.21	3374.14
618.56	3405.09
618.91	3374.82
619.26	3428.53
619.61	3394.85
619.96	3403.04
620.31	3451.05
620.66	3355.71
621.01	3378.24
621.36	3401.90
621.71	3383.24
622.06	3425.11
622.41	3344.11
622.76	3371.18
623.10	3439.68
623.45	3366.41
623.80	3373.46
624.15	3356.17
624.50	3380.74
624.85	3403.72
625.20	3338.42
625.55	3340.46
625.90	3349.79
626.25	3340.69
626.59	3337.28
626.94	3312.25
627.29	3293.82
627.64	3317.03
627.99	3281.76
628.34	3273.56
628.69	3271.29
629.03	3242.39
629.38	3257.41
629.73	3252.63
630.08	3212.81
630.43	3235.79
630.78	3234.65
631.12	3229.19
631.47	3218.04
631.82	3220.09
632.17	3192.78
632.52	3187.55
632.86	3281.53
633.21	3169.57
633.56	3180.95
633.91	3175.94
634.26	3151.37
634.60	3150.46
634.95	3153.87
635.30	3135.67
635.65	3168.21
635.99	3118.60
636.34	3133.39
636.69	3114.05
637.04	3113.37
637.39	3088.79
637.73	3092.89
638.08	3097.89
638.43	3066.04
638.77	3061.03
639.12	3043.74
639.47	3023.26
639.82	3071.04
640.16	3063.99
640.51	3042.37
640.86	3014.61
641.20	3012.33
641.55	3035.54
641.90	3009.83
642.25	3025.76
642.59	3023.71
642.94	3028.72
643.29	2989.58
643.63	3003.92
643.98	2971.15
644.33	2993.90
644.67	2984.57
645.02	2967.05
645.37	2996.86
645.71	3010.74
646.06	3018.02
646.40	2960.68
646.75	2993.90
647.10	2994.59
647.44	3013.02
647.79	3002.09
648.14	2999.36
648.48	2956.13
648.83	2948.16
649.17	3009.60
649.52	2954.08
649.87	2968.42
650.21	2966.14
650.56	2952.49
650.90	2971.83
651.25	2967.96
651.59	2976.38
651.94	2958.63
652.29	2985.26
652.63	2987.08
652.98	2939.75
653.32	2977.97
653.67	2980.48
654.01	2950.21
654.36	2954.08
654.70	2945.66
655.05	2971.38
655.39	2962.50
655.74	2981.84
656.08	2991.17
656.43	2973.20
656.78	2984.57
657.12	2978.66
657.47	2973.20
657.81	3016.89
658.15	2966.14
658.50	2983.44
658.84	3000.05
659.19	2985.48
659.53	2986.17
659.88	3016.43
660.22	2981.84
660.57	3029.63
660.91	3007.10
661.26	2943.39
661.60	3019.39
661.95	2982.75
662.29	3018.71
662.63	3039.64
662.98	3007.56
663.32	3014.15
663.67	3024.85
664.01	3022.12
664.36	3005.28
664.70	3021.21
665.04	3062.62
665.39	3054.43
665.73	3028.26
666.08	3391.66
666.42	3044.19
666.76	3069.68
667.11	3083.10
667.45	3056.93
667.79	3059.67
668.14	3066.49
668.48	3103.58
668.83	3073.77
669.17	3089.25
669.51	3081.74
669.86	3095.16
670.20	3111.77
670.54	3160.02
670.89	3129.52
671.23	3177.31
671.57	3129.30
671.92	3136.12
672.26	3182.32
672.60	3214.17
672.94	3248.53
673.29	3262.19
673.63	3276.52
673.97	3292.45
674.32	3366.41
674.66	3355.94
675.00	3430.12
675.34	3462.43
675.69	3554.82
676.03	3623.08
676.37	3649.71
676.71	3693.40
677.06	3805.81
677.40	3902.29
677.74	3975.33
678.08	4028.35
678.43	4133.03
678.77	4277.30
679.11	4311.43
679.45	4407.00
679.80	4446.14
680.14	4533.75
680.48	4617.71
680.82	4722.39
681.16	4751.52
681.51	4808.63
681.85	4867.79
682.19	4904.66
682.53	5102.17
682.87	5160.43
683.21	5202.52
683.56	5325.86
683.90	5427.12
684.24	5634.64
684.58	5764.58
684.92	5955.27
685.26	5963.46
685.61	6063.13
685.95	6206.26
686.29	6170.98
686.63	6181.00
686.97	6100.22
687.31	6080.19
687.65	5932.74
687.99	5885.18
688.33	5754.79
688.68	5574.57
689.02	5526.79
689.36	5329.95
689.70	5219.59
690.04	5103.31
690.38	5044.37
690.72	4909.89
691.06	4889.87
691.40	4883.04
691.74	4760.84
692.08	4738.77
692.42	4806.13
692.76	4767.44
693.10	4832.52
693.44	4789.06
693.78	4787.92
694.13	4778.37
694.47	4850.73
694.81	4827.75
695.15	4848.45
695.49	4870.30
695.83	4843.67
696.17	4875.53
696.51	4924.68
696.85	4877.81
697.19	4900.11
697.53	4928.55
697.87	4981.80
698.20	4936.97
698.54	5018.21
698.88	5001.37
699.22	5041.87
699.56	5017.07
699.90	5042.55
700.24	5093.75
700.58	5158.61
700.92	5182.50
701.26	5216.86
701.60	5247.58
701.94	5251.45
702.28	5333.37
702.62	5384.79
702.96	5469.44
703.30	5504.94
703.63	5561.37
703.97	5614.16
704.31	5653.76
704.65	5707.69
704.99	5735.68
705.33	5823.29
705.67	5866.29
706.01	5902.93
706.34	5975.75
706.68	6047.88
707.02	6045.83
707.36	6063.58
707.70	6138.67
708.04	6138.22
708.38	6247.44
708.71	6279.98
709.05	6287.49
709.39	6343.92
709.73	6349.61
710.07	6367.82
710.40	6409.69
710.74	6501.62
711.08	6479.32
711.42	6492.74
711.76	6540.30
712.09	6508.90
712.43	6638.38
712.77	6542.81
713.11	6576.94
713.45	6639.97
713.78	6667.50
714.12	6612.44
714.46	6629.96
714.80	6638.83
715.13	6635.42
715.47	6542.12
715.81	6540.53
716.15	6539.39
716.48	6527.10
716.82	6499.12
717.16	6441.77
717.49	6386.70
717.83	6335.73
718.17	6324.36
718.51	6232.65
718.84	6217.41
719.18	6155.06
719.52	6146.64
719.85	6003.28
720.19	5954.13
720.53	5915.44
720.86	5884.95
721.20	5839.90
721.54	5784.15
721.87	5733.17
722.21	5668.55
722.55	5599.60
722.88	5599.15
723.22	5490.15
723.55	5408.91
723.89	5387.98
724.23	5326.99
724.56	5232.56
724.90	5221.18
725.24	5177.49
725.57	5069.18
725.91	5045.74
726.24	4956.77
726.58	4897.15
726.92	4887.14
727.25	4836.85
727.59	4787.01
727.92	4734.22
728.26	4664.82
728.59	4657.99
728.93	4568.79
729.26	4551.27
729.60	4505.76
729.94	4426.57
730.27	4406.09
730.61	4359.90
730.94	4328.04
731.28	4244.53
731.61	4206.07
731.95	4152.83
732.28	4139.63
732.62	4108.91
732.95	4066.36
733.29	4023.35
733.62	4019.48
733.96	3997.18
734.29	3933.69
734.63	3887.04
734.96	3853.14
735.30	3841.53
735.63	3799.21
735.97	3801.49
736.30	3739.82
736.63	3735.27
736.97	3695.90
737.30	3643.56
737.64	3606.25
737.97	3624.90
738.31	3591.23
738.64	3556.18
738.97	3552.09
739.31	3551.41
739.64	3498.61
739.98	3454.47
740.31	3450.60
740.64	3475.63
740.98	3413.74
741.31	3420.11
741.65	3348.43
741.98	3333.64
742.31	3316.80
742.65	3329.31
742.98	3313.84
743.31	3264.92
743.65	3220.54
743.98	3229.87
744.31	3196.88
744.65	3234.88
744.98	3202.11
745.31	3193.01
745.65	3142.72
745.98	3129.52
746.31	3151.60
746.65	3157.74
746.98	3100.17
747.31	3092.43
747.65	3069.91
747.98	3077.41
748.31	3066.49
748.64	3026.44
748.98	2987.08
749.31	2978.20
749.64	2979.34
749.98	2979.79
750.31	2944.07
750.64	2904.70
750.97	2935.88
751.31	2893.78
751.64	2883.54
751.97	2902.88
752.30	2898.79
752.63	2856.46
752.97	2835.98
753.30	2818.46
753.63	2836.44
753.96	2852.14
754.29	2821.19
754.63	2816.87
754.96	2915.17
755.29	2786.15
755.62	2766.12
755.95	2768.85
756.29	2751.79
756.62	2720.61
756.95	2703.32
757.28	2717.20
757.61	2774.77
757.94	2685.57
758.27	2654.62
758.61	2623.90
758.94	2683.07
759.27	2636.65
759.60	2630.96
759.93	2640.06
760.26	2576.34
760.59	2598.64
760.92	2619.58
761.26	2575.43
761.59	2575.66
761.92	2553.59
762.25	2533.11
762.58	2519.46
762.91	2509.90
763.24	2482.37
763.57	2486.01
763.90	2492.38
764.23	2515.13
764.56	2473.26
764.89	2477.81
765.22	2443.91
765.55	2447.55
765.88	2467.35
766.21	2434.58
766.54	2390.89
766.87	2370.18
767.20	2372.00
767.53	2382.24
767.86	2352.21
768.19	2355.85
768.52	2371.32
768.85	2339.24
769.18	2319.21
769.51	2345.38
769.84	2353.12
770.17	2343.33
770.50	2298.50
770.83	2327.18
771.16	2290.77
771.49	2254.36
771.82	2293.95
772.15	2303.05
772.48	2261.87
772.81	2243.66
773.14	2262.32
773.47	2212.03
773.80	2227.28
774.13	2214.08
774.46	2222.05
774.78	2170.16
775.11	2182.91
775.44	2230.47
775.77	2203.39
776.10	2163.79
776.43	2154.24
776.76	2236.15
777.09	2143.54
777.41	2133.07
777.74	2197.70
778.07	2158.56
778.40	2100.76
778.73	2113.50
779.06	2133.07
779.38	2105.31
779.71	2098.94
780.04	2100.53
780.37	2109.64
780.70	2103.26
781.03	2093.71
781.35	2099.85
781.68	2091.66
782.01	2100.31
782.34	2071.63
782.67	2052.29
782.99	2051.84
783.32	2053.20
783.65	2027.03
783.98	2052.97
784.30	2007.24
784.63	2006.10
784.96	2013.84
785.29	2022.48
785.61	1997.00
785.94	1990.85
786.27	1984.25
786.60	1966.96
786.92	2000.64
787.25	1961.95
787.58	1960.36
787.90	1954.22
788.23	1976.97
788.56	1964.23
788.88	1932.14
789.21	1938.74
789.54	1879.35
789.87	1911.89
790.19	1904.61
790.52	1880.04
790.85	1897.56
791.17	1922.82
791.50	1911.21
791.82	1903.25
792.15	1899.15
792.48	1914.85
792.80	1893.46
793.13	1905.52
793.46	1867.52
793.78	1890.50
794.11	1897.10
794.43	1885.27
794.76	1880.49
795.09	1910.30
795.41	1903.93
795.74	1893.23
796.06	1908.02
796.39	1895.05
796.72	1893.69
797.04	1903.25
797.37	1870.71
797.69	1882.54
798.02	1894.37
798.34	1874.57
798.67	1879.35
798.99	1848.63
799.32	1849.77
799.64	1854.55
799.97	1876.17
800.30	1863.65
800.62	1844.54
800.95	1842.03
801.27	1836.80
801.60	1829.06
801.92	1849.77
802.25	1824.29
802.57	1826.79
802.89	1833.84
803.22	1829.97
803.54	1814.73
803.87	1847.50
804.19	1818.37
804.52	1831.11
804.84	1825.42
805.17	1812.00
805.49	1824.74
805.82	1796.98
806.14	1801.53
806.46	1826.56
806.79	1807.45
807.11	1780.82
807.44	1785.83
807.76	1801.53
808.08	1756.47
808.41	1789.92
808.73	1804.03
809.06	1761.03
809.38	1775.82
809.70	1754.43
810.03	1757.84
810.35	1751.01
810.67	1777.18
811.00	1761.94
811.32	1761.94
811.64	1761.25
811.97	1755.56
812.29	1756.70
812.61	1745.55
812.94	1766.94
813.26	1741.23
813.58	1748.74
813.91	1733.95
814.23	1730.99
814.55	1717.79
814.88	1707.32
815.20	1689.12
815.52	1705.28
815.84	1698.22
816.17	1694.81
816.49	1704.14
816.81	1684.11
817.13	1706.41
817.46	1677.74
817.78	1662.95
818.10	1685.25
818.42	1671.60
818.75	1693.67
819.07	1696.63
819.39	1684.80
819.71	1710.74
820.04	1659.08
820.36	1635.87
820.68	1647.70
821.00	1641.11
821.32	1669.55
821.65	1658.17
821.97	1651.12
822.29	1665.68
822.61	1658.63
822.93	1637.46
823.25	1625.63
823.58	1660.45
823.90	1623.81
824.22	1641.33
824.54	1626.09
824.86	1628.36
825.18	1646.11
825.50	1614.94
825.82	1624.27
826.15	1647.02
826.47	1619.49
826.79	1642.70
827.11	1622.67
827.43	1636.10
827.75	1627.45
828.07	1603.79
828.39	1601.28
828.71	1594.68
829.03	1607.20
829.35	1605.15
829.67	1611.52
830.00	1592.86
830.32	1605.84
830.64	1630.41
830.96	1607.88
831.28	1590.36
831.60	1592.64
831.92	1598.10
832.24	1605.38
832.56	1558.05
832.88	1585.58
833.20	1569.43
833.52	1586.95
833.84	1594.68
834.16	1571.70
834.48	1572.61
834.80	1609.25
835.12	1572.61
835.44	1579.44
835.76	1593.09
836.08	1587.40
836.40	1570.56
836.71	1563.97
837.03	1591.27
837.35	1592.41
837.67	1549.40
837.99	1571.70
838.31	1576.94
838.63	1591.73
838.95	1562.15
839.27	1572.16
839.59	1556.00
839.91	1567.83
840.23	1550.31
840.54	1558.73
840.86	1550.77
841.18	1568.52
841.50	1565.79
841.82	1546.90
842.14	1606.06
842.46	1584.67
842.77	1571.70
843.09	1566.92
843.41	1564.42
843.73	1557.37
844.05	1545.53
844.37	1531.65
844.68	1543.71
845.00	1553.73
845.32	1544.85
845.64	1531.43
845.96	1529.61
846.27	1529.15
846.59	1524.37
846.91	1558.73
847.23	1537.34
847.54	1519.82
847.86	1548.04
848.18	1536.20
848.50	1527.56
848.82	1548.49
849.13	1525.05
849.45	1531.20
849.77	1545.99
850.08	1554.41
850.40	1563.97
850.72	1533.70
851.04	1533.02
851.35	1523.69
851.67	1544.62
851.99	1526.42
852.30	1518.00
852.62	1516.86
852.94	1520.96
853.25	1542.12
853.57	1516.86
853.89	1502.53
854.20	1529.38
854.52	1526.87
854.84	1521.87
855.15	1509.58
855.47	1502.30
855.79	1533.93
856.10	1501.84
856.42	1506.62
856.73	1496.15
857.05	1505.71
857.37	1518.91
857.68	1504.80
858.00	1493.20
858.32	1519.37
858.63	1495.93
858.95	1506.62
859.26	1493.88
859.58	1488.42
859.89	1484.55
860.21	1494.33
860.52	1486.37
860.84	1490.47
861.16	1474.08
861.47	1484.32
861.79	1513.45
862.10	1495.02
862.42	1500.25
862.73	1500.02
863.05	1491.60
863.36	1476.13
863.68	1512.08
863.99	1470.90
864.31	1480.68
864.62	1505.71
864.94	1462.48
865.25	1478.86
865.57	1471.81
865.88	1466.35
866.20	1469.53
866.51	1488.65
866.82	1462.25
867.14	1465.44
867.45	1469.53
867.77	1459.52
868.08	1455.88
868.40	1486.37
868.71	1457.93
869.02	1452.24
869.34	1444.27
869.65	1440.18
869.97	1456.79
870.28	1456.56
870.59	1472.72
870.91	1434.94
871.22	1434.49
871.54	1453.60
871.85	1445.41
872.16	1464.30
872.48	1437.45
872.79	1446.32
873.10	1442.45
873.42	1435.63
873.73	1475.45
874.04	1403.31
874.36	1407.64
874.67	1417.65
874.98	1423.34
875.30	1408.55
875.61	1404.22
875.92	1389.89
876.23	1401.49
876.55	1417.88
876.86	1414.92
877.17	1425.61
877.49	1423.11
877.80	1429.94
878.11	1979.25
878.42	1443.14
878.74	1420.84
879.05	1406.73
879.36	1393.53
879.67	1413.10
879.98	1403.09
880.30	1401.27
880.61	1388.98
880.92	1418.33
881.23	1413.10
881.55	1414.92
881.86	1409.23
882.17	1397.17
882.48	1377.37
882.79	1411.05
883.10	1434.72
883.42	1400.81
883.73	1396.94
884.04	1398.99
884.35	1415.37
884.66	1394.21
884.97	1373.73
885.28	1405.13
885.60	1407.41
885.91	1401.27
886.22	1409.00
886.53	1395.58
886.84	1402.18
887.15	1391.48
887.46	1379.42
887.77	1391.25
888.08	1394.21
888.40	1415.60
888.71	1400.13
889.02	1384.88
889.33	1404.00
889.64	1416.97
889.95	1390.57
890.26	1389.43
890.57	1392.39
890.88	1395.58
891.19	1366.45
891.50	1434.26
891.81	1382.83
892.12	1380.10
892.43	1397.85
892.74	1403.09
893.05	1411.96
893.36	1404.91
893.67	1394.89
893.98	1403.09
894.29	1373.05
894.60	1396.26
894.91	1394.44
895.22	1382.83
895.53	1379.42
895.84	1392.62
896.15	1366.45
896.46	1376.01
896.77	1398.08
897.08	1394.21
897.38	1395.80
897.69	1394.67
898.00	1387.16
898.31	1391.48
898.62	1358.49
898.93	1362.81
899.24	1359.40
899.55	1400.81
899.86	1376.01
900.16	1366.00
900.47	1359.85
900.78	1357.12
901.09	1350.75
901.40	1376.69
901.71	1365.77
902.02	1393.53
902.32	1381.01
902.63	1381.92
902.94	1364.86
903.25	1394.44
903.56	1379.88
903.87	1361.22
904.17	1367.36
904.48	1344.83
904.79	1347.79
905.10	1342.10
905.41	1378.51
905.71	1341.19
906.02	1350.98
906.33	1352.11
906.64	1358.71
906.94	1366.22
907.25	1353.93
907.56	1348.70
907.87	1341.87
908.17	1365.54
908.48	1374.64
908.79	1371.00
909.09	1351.66
909.40	1328.68
909.71	1325.04
910.02	1595.14
910.32	1355.30
910.63	1358.94
910.94	1343.24
911.24	1341.19
911.55	1367.13
911.86	1351.43
912.16	1354.85
912.47	1320.48
912.78	1323.90
913.08	1358.49
913.39	1338.46
913.69	1342.78
914.00	1350.98
914.31	1320.48
914.61	1322.31
914.92	1352.57
915.23	1333.00
915.53	1338.46
915.84	1318.89
916.14	1342.56
916.45	1343.24
916.75	1336.87
917.06	1347.11
917.37	1331.86
917.67	1338.01
917.98	1326.17
918.28	1329.59
918.59	1342.10
918.89	1327.54
919.20	1318.66
919.50	1299.55
919.81	1309.11
920.11	1330.50
920.42	1316.16
920.72	1300.92
921.03	1322.31
921.33	1321.17
921.64	1311.16
921.94	1324.13
922.25	1304.33
922.55	1311.16
922.86	1313.20
923.16	1308.42
923.47	1310.70
923.77	1317.30
924.08	1319.35
924.38	1312.98
924.69	1284.53
924.99	1296.59
925.29	1282.94
925.60	1307.51
925.90	1300.23
926.21	1312.29
926.51	1312.07
926.81	1298.18
927.12	1300.46
927.42	1304.56
927.73	1319.57
928.03	1301.37
928.33	1288.17
928.64	1295.45
928.94	1288.63
929.24	1274.75
929.55	1286.81
929.85	1312.52
930.15	1275.20
930.46	1277.02
930.76	1287.26
931.06	1282.48
931.37	1290.22
931.67	1324.81
931.97	1304.78
932.27	1310.02
932.58	1310.02
932.88	1276.57
933.18	1322.08
933.49	1308.20
933.79	1302.51
934.09	1303.19
934.39	1300.92
934.70	1321.62
935.00	1304.56
935.30	1285.90
935.60	1293.86
935.91	1284.08
936.21	1307.51
936.51	1307.74
936.81	1290.68
937.11	1310.02
937.42	1295.68
937.72	1289.31
938.02	1283.85
938.32	1279.53
938.62	1267.47
938.92	1268.83
939.23	1274.52
939.53	1276.11
939.83	1265.64
940.13	1264.51
940.43	1270.88
940.73	1289.99
941.03	1254.49
941.34	1277.02
941.64	1264.28
941.94	1250.63
942.24	1301.14
942.54	1274.06
942.84	1270.42
943.14	1272.47
943.44	1274.52
943.74	1266.10
944.04	1273.38
944.34	1254.27
944.65	1258.59
944.95	1247.90
945.25	1256.09
945.55	1263.82
945.85	1247.67
946.15	1279.30
946.45	1266.10
946.75	1266.55
947.05	1265.64
947.35	1255.63
947.65	1272.70
947.95	1267.47
948.25	1274.97
948.55	1268.83
948.85	1268.60
949.15	1268.60
949.45	1268.15
949.75	1241.52
950.05	1279.07
950.35	1266.78
950.65	1286.81
950.94	1278.84
951.24	1277.25
951.54	1271.79
951.84	1433.81
952.14	1291.59
952.44	1257.45
952.74	1244.71
953.04	1283.62
953.34	1274.29
953.64	1285.67
953.94	1259.50
954.23	1277.70
954.53	1275.88
954.83	1282.48
955.13	1264.51
955.43	1266.55
955.73	1297.05
956.03	1267.47
956.32	1285.21
956.62	1264.05
956.92	1265.19
957.22	1244.94
957.52	1262.46
957.82	1274.97
958.11	1266.10
958.41	1270.42
958.71	1322.08
959.01	1272.93
959.30	1506.85
959.60	1278.39
959.90	1240.84
960.20	1250.40
960.50	1283.39
960.79	1273.38
961.09	1268.15
961.39	1289.31
961.69	1281.35
961.98	1269.29
962.28	1291.81
962.58	1255.40
962.87	1267.47
963.17	1287.03
963.47	1260.64
963.76	1287.03
964.06	1250.17
964.36	1270.42
964.66	1270.88
964.95	1259.73
965.25	1290.22
965.55	1278.62
965.84	1253.58
966.14	1281.80
966.43	1284.08
966.73	1271.11
967.03	1277.93
967.32	1273.61
967.62	1247.90
967.92	1259.05
968.21	1261.32
968.51	1263.37
968.80	1264.28
969.10	1282.26
969.40	1251.08
969.69	1284.08
969.99	1289.77
970.28	1247.67
970.58	1289.08
970.87	1281.57
971.17	1257.68
971.46	1288.40
971.76	1258.82
972.06	1245.17
972.35	1262.46
972.65	1251.76
972.94	1252.22
973.24	1272.24
973.53	1268.60
973.83	1257.00
974.12	1254.04
974.42	1270.65
974.71	1285.67
975.01	1271.33
975.30	1262.23
975.59	1282.48
975.89	1264.73
976.18	1255.86
976.48	1259.05
976.77	1259.50
977.07	1252.90
977.36	1270.88
977.65	1272.24
977.95	1259.05
978.24	1256.09
978.54	1257.23
978.83	1276.11
979.13	1274.29
979.42	1274.06
979.71	1258.59
980.01	1280.66
980.30	1275.43
980.59	1264.96
980.89	1286.12
981.18	1280.44
981.47	1272.93
981.77	1265.42
982.06	1264.96
982.35	1271.11
982.65	1257.00
982.94	1266.55
983.23	1272.93
983.53	1297.27
983.82	1258.36
984.11	1244.71
984.41	1256.09
984.70	1245.39
984.99	1245.85
985.28	1254.72
985.58	1255.40
985.87	1250.40
986.16	1275.43
986.45	1243.80
986.75	1270.88
987.04	1252.90
987.33	1245.39
987.62	1249.03
987.91	1250.85
988.21	1250.17
988.50	1241.52
988.79	1285.90
989.08	1278.39
989.37	1255.63
989.67	1241.75
989.96	1254.04
990.25	1255.18
990.54	1240.61
990.83	1246.99
991.12	1241.75
991.42	1274.06
991.71	1249.26
992.00	1252.90
992.29	1234.47
992.58	1244.25
992.87	1274.29
993.16	1252.45
993.45	1280.21
993.75	1251.08
994.04	1241.30
994.33	1255.63
994.62	1283.17
994.91	1256.54
995.20	1267.24
995.49	1241.07
995.78	1264.73
996.07	1261.55
996.36	1240.39
996.65	1242.89
996.94	1233.33
997.23	1278.84
997.52	1244.71
997.81	1249.49
998.10	1251.54
998.39	1270.42
998.68	1250.40
998.97	1259.27
999.26	1235.15
999.55	1245.39
999.84	1252.90
1000.13	1244.03
1000.42	1262.23
1000.71	1238.79
1001.00	1251.76
1001.29	1267.47
1001.58	1253.13
1001.87	1246.30
1002.16	1257.23
1002.45	1264.28
1002.74	1252.22
1003.02	1276.34
1003.31	1270.88
1003.60	1259.50
1003.89	1245.16
1004.18	1252.67
1004.47	1258.36
1004.76	1259.73
1005.05	1235.15
1005.33	1246.53
1005.62	1239.93
1005.91	1236.29
1006.20	1217.86
1006.49	1236.06
1006.78	1260.41
1007.06	1239.02
1007.35	1254.49
1007.64	1248.35
1007.93	1259.27
1008.22	1272.47
1008.50	1267.47
1008.79	1255.18
1009.08	1239.02
1009.37	1239.93
1009.66	1276.57
1009.94	1249.72
1010.23	1262.00
1010.52	1245.16
1010.81	1252.45
1011.09	1272.93
1011.38	1258.82
1011.67	1276.79
1011.95	1265.87
1012.24	1235.61
1012.53	1253.81
1012.82	1259.27
1013.10	1232.19
1013.39	1234.70
1013.68	1239.02
[truncated: 48 more rows]
