# Supplementary material for: Unique photosynthetic electron transport tuning and excitation distribution in heterokont algae
Source: PLoS One. 2019 Jan 9;14(1):e0209920. doi: 10.1371/journal.pone.0209920 (PMC6326504; doi:10.1371/journal.pone.0209920)
Supplement: S1 Dataset — (ZIP) [file pone.0209920.s004.zip › S1 Dataset/77K/Chlamydomonas_Anaerobic/CAna_t=10,2.txt]

340.01	1211.26
340.39	1211.26
340.76	1211.26
341.14	1225.60
341.52	1227.87
341.89	1265.64
342.27	1267.69
342.65	1299.09
343.03	1272.24
343.40	1299.09
343.78	1296.36
344.16	1268.60
344.53	1287.94
344.91	1266.10
345.29	1255.18
345.66	1262.00
346.04	1239.70
346.42	1251.31
346.79	1265.42
347.17	1263.14
347.54	1266.33
347.92	1247.90
348.30	1260.87
348.67	1267.92
349.05	1249.94
349.43	1257.00
349.80	1239.02
350.18	1250.40
350.56	1245.62
350.93	1257.68
351.31	1240.16
351.68	1237.88
352.06	1222.18
352.44	1221.73
352.81	1245.17
353.19	1229.46
353.56	1229.69
353.94	1254.95
354.32	1212.40
354.69	1250.85
355.07	1229.92
355.44	1257.45
355.82	1246.30
356.19	1221.73
356.57	1248.35
356.95	1233.56
357.32	1226.73
357.70	1243.80
358.07	1229.69
358.45	1207.39
358.82	1222.64
359.20	1222.18
359.58	1225.14
359.95	1234.70
360.33	1227.42
360.70	1223.32
361.08	1220.36
361.45	1248.58
361.83	1234.70
362.20	1244.94
362.58	1253.13
362.95	1211.94
363.33	1208.07
363.70	1218.54
364.08	1230.15
364.45	1213.76
364.83	1232.42
365.20	1221.95
365.58	1230.83
365.95	1257.23
366.33	1238.57
366.70	1223.55
367.08	1217.18
367.45	1227.64
367.83	1245.85
368.20	1246.08
368.58	1233.33
368.95	1229.46
369.33	1267.69
369.70	1239.25
370.08	1239.02
370.45	1250.17
370.83	1240.16
371.20	1243.34
371.57	1345.06
371.95	1239.02
372.32	1235.84
372.70	1235.84
373.07	1208.30
373.45	1239.48
373.82	1217.86
374.19	1213.31
374.57	1244.03
374.94	1215.81
375.32	1230.60
375.69	1233.10
376.07	1231.06
376.44	1215.58
376.81	1217.40
377.19	1230.83
377.56	1221.04
377.94	1207.85
378.31	1246.08
378.68	1233.33
379.06	1226.28
379.43	1238.11
379.81	1229.69
380.18	1203.75
380.55	1217.86
380.93	1235.61
381.30	1235.15
381.67	1219.22
382.05	1212.17
382.42	1206.48
382.79	1203.07
383.17	1223.09
383.54	1237.20
383.91	1218.54
384.29	1253.58
384.66	1223.78
385.04	1217.40
385.41	1231.06
385.78	1244.03
386.15	1249.49
386.53	1241.75
386.90	1226.96
387.27	1244.25
387.65	1247.21
388.02	1242.21
388.39	1241.75
388.77	1234.47
389.14	1262.23
389.51	1234.93
389.89	1241.75
390.26	1231.28
390.63	1251.31
391.00	1219.22
391.38	1238.34
391.75	1232.19
392.12	1253.58
392.50	1229.24
392.87	1238.11
393.24	1231.28
393.61	1241.98
393.99	1226.96
394.36	1230.37
394.73	1241.75
395.10	1222.64
395.48	1239.25
395.85	1220.13
396.22	1240.39
396.59	1238.79
396.97	1234.93
397.34	1254.04
397.71	1237.20
398.08	1243.80
398.45	1227.64
398.83	1215.13
399.20	1244.94
399.57	1255.40
399.94	1227.64
400.32	1228.55
400.69	1214.90
401.06	1229.69
401.43	1233.33
401.80	1228.10
402.17	1232.88
402.55	1227.64
402.92	1213.54
403.29	1238.79
403.66	1231.06
404.03	1236.75
404.41	1212.63
404.78	1213.54
405.15	1226.73
405.52	1250.40
405.89	1211.26
406.26	1247.90
406.64	1211.71
407.01	1236.06
407.38	1238.57
407.75	1213.31
408.12	1245.62
408.49	1245.62
408.86	1227.19
409.23	1228.33
409.61	1244.71
409.98	1233.10
410.35	1243.12
410.72	1235.84
411.09	1214.90
411.46	1251.08
411.83	1231.06
412.20	1230.37
412.57	1228.55
412.95	1226.05
413.32	1241.07
413.69	1232.42
414.06	1236.06
414.43	1233.10
414.80	1252.22
415.17	1236.97
415.54	1222.41
415.91	1231.74
416.28	1222.18
416.65	1207.62
417.02	1212.63
417.39	1208.53
417.76	1246.30
418.14	1213.99
418.51	1244.48
418.88	1219.00
419.25	1209.89
419.62	1262.69
419.99	1242.66
420.36	1246.76
420.73	1249.49
421.10	1262.91
421.47	1242.89
421.84	1225.14
422.21	1244.48
422.58	1239.02
422.95	1237.66
423.32	1229.92
423.69	1237.88
424.06	1244.48
424.43	1234.47
424.80	1223.32
425.17	1254.04
425.54	1233.56
425.91	1244.94
426.28	1239.93
426.65	1218.31
427.02	1257.23
427.39	1244.48
427.76	1222.86
428.13	1226.73
428.49	1243.12
428.86	1219.68
429.23	1217.63
429.60	1224.69
429.97	1236.52
430.34	1216.04
430.71	1220.36
431.08	1233.79
431.45	1229.92
431.82	1246.30
432.19	1234.93
432.56	1219.45
432.93	1243.57
433.30	1239.93
433.67	1241.98
434.03	1267.92
434.40	1235.61
434.77	1221.73
435.14	1225.14
435.51	1223.55
435.88	1262.91
436.25	1244.71
436.62	1227.87
436.99	1222.41
437.35	1215.36
437.72	1224.91
438.09	1241.52
438.46	1326.63
438.83	1264.96
439.20	1236.06
439.57	1226.96
439.93	1202.16
440.30	1223.09
440.67	1211.03
441.04	1203.07
441.41	1230.60
441.78	1236.29
442.14	1213.54
442.51	1257.91
442.88	1228.10
443.25	1236.06
443.62	1248.35
443.99	1231.06
444.35	1231.28
444.72	1257.91
445.09	1259.05
445.46	1236.75
445.83	1237.20
446.19	1218.31
446.56	1219.45
446.93	1245.39
447.30	1246.76
447.66	1214.22
448.03	1242.21
448.40	1244.94
448.77	1246.99
449.14	1244.71
449.50	1229.69
449.87	1239.02
450.24	1236.75
450.61	1231.74
450.97	1208.30
451.34	1232.42
451.71	1285.90
452.08	1228.55
452.44	1253.36
452.81	1240.16
453.18	1235.38
453.54	1236.97
453.91	1223.78
454.28	1220.13
454.65	1231.06
455.01	1235.38
455.38	1232.19
455.75	1229.24
456.11	1218.54
456.48	1241.75
456.85	1223.09
457.21	1245.62
457.58	1235.38
457.95	1208.30
458.32	1241.98
458.68	1240.16
459.05	1235.15
459.42	1239.02
459.78	1226.51
460.15	1221.27
460.52	1235.15
460.88	1237.20
461.25	1244.03
461.61	1255.63
461.98	1234.70
462.35	1259.27
462.71	1243.57
463.08	1236.75
463.45	1221.04
463.81	1240.39
464.18	1233.79
464.55	1241.75
464.91	1254.27
465.28	1227.64
465.64	1239.93
466.01	1205.80
466.38	1206.94
466.74	1233.10
467.11	1231.28
467.47	1241.75
467.84	1295.00
468.21	1254.95
468.57	1217.86
468.94	1225.82
469.30	1226.28
469.67	1227.87
470.03	1258.14
470.40	1223.55
470.77	1239.48
471.13	1233.10
471.50	1224.00
471.86	1235.61
472.23	1248.81
472.59	1215.36
472.96	1226.05
473.32	1226.05
473.69	1250.85
474.05	1245.16
474.42	1226.51
474.78	1237.88
475.15	1210.12
475.51	1232.19
475.88	1228.33
476.24	1204.89
476.61	1234.01
476.97	1229.01
477.34	1234.24
477.70	1225.60
478.07	1231.74
478.43	1233.79
478.80	1249.03
479.16	1244.03
479.53	1228.55
479.89	1227.64
480.26	1231.51
480.62	1227.42
480.99	1255.40
481.35	1242.66
481.72	1238.57
482.08	1237.88
482.45	1323.90
482.81	1233.56
483.17	1221.95
483.54	1231.74
483.90	1216.27
484.27	1246.53
484.63	1220.59
485.00	1233.56
485.36	1239.25
485.72	1231.51
486.09	1236.52
486.45	1231.74
486.82	1241.75
487.18	1226.28
487.54	1219.68
487.91	1244.25
488.27	1246.99
488.64	1232.88
489.00	1224.91
489.36	1217.63
489.73	1231.28
490.09	1211.71
490.45	1235.38
490.82	1235.84
491.18	1221.04
491.55	1225.60
491.91	1251.31
492.27	1228.10
492.64	1225.14
493.00	1252.90
493.36	1253.81
493.73	1267.47
494.09	1207.39
494.45	1227.87
494.82	1215.13
495.18	1231.06
495.54	1264.96
495.91	1245.16
496.27	1243.12
496.63	1243.34
496.99	1233.56
497.36	1224.69
497.72	1246.53
498.08	1237.20
498.45	1279.98
498.81	1226.73
499.17	1235.84
499.53	1229.46
499.90	1251.76
500.26	1234.01
500.62	1250.85
500.99	1224.69
501.35	1231.06
501.71	1224.69
502.07	1237.43
502.44	1260.41
502.80	1234.70
503.16	1239.25
503.52	1244.94
503.88	1231.51
504.25	1226.73
504.61	1244.25
504.97	1243.80
505.33	1230.60
505.70	1223.78
506.06	1241.52
506.42	1232.42
506.78	1212.85
507.14	1239.25
507.51	1250.17
507.87	1241.07
508.23	1232.42
508.59	1231.28
508.95	1240.16
509.32	1265.19
509.68	1224.46
510.04	1241.75
510.40	1212.85
510.76	1243.34
511.12	1251.31
511.48	1225.37
511.85	1234.47
512.21	1234.70
512.57	1248.58
512.93	1224.00
513.29	1244.71
513.65	1244.48
514.01	1215.36
514.38	1268.15
514.74	1234.70
515.10	1238.11
515.46	1244.71
515.82	1261.78
516.18	1234.47
516.54	1243.34
516.90	1260.18
517.26	1243.80
517.63	1232.65
517.99	1225.14
518.35	1254.95
518.71	1218.09
519.07	1235.15
519.43	1242.89
519.79	1241.75
520.15	1232.42
520.51	1226.73
520.87	1230.15
521.23	1241.98
521.59	1245.62
521.95	1243.12
522.31	1230.37
522.67	1214.67
523.03	1232.65
523.40	1238.57
523.76	1226.51
524.12	1229.69
524.48	1238.34
524.84	1254.72
525.20	1245.62
525.56	1230.83
525.92	1222.18
526.28	1211.26
526.64	1231.51
527.00	1241.75
527.36	1285.44
527.72	1272.70
528.08	1212.17
528.44	1236.29
528.80	1256.32
529.16	1244.48
529.51	1244.48
529.87	1244.71
530.23	1244.71
530.59	1246.53
530.95	1231.97
531.31	1215.13
531.67	1260.87
532.03	1237.88
532.39	1247.90
532.75	1255.18
533.11	1237.88
533.47	1213.54
533.83	1232.19
534.19	1237.88
534.55	1206.03
534.91	1248.12
535.26	1216.72
535.62	1207.85
535.98	1256.09
536.34	1241.07
536.70	1231.97
537.06	1234.47
537.42	1214.22
537.78	1234.93
538.14	1304.10
538.49	1238.11
538.85	1330.27
539.21	1253.13
539.57	1233.79
539.93	1224.69
540.29	1269.29
540.65	1226.73
541.00	1253.13
541.36	1228.33
541.72	1229.46
542.08	1233.10
542.44	1213.99
542.80	1242.43
543.15	1268.60
543.51	1238.79
543.87	1234.01
544.23	1255.86
544.59	1236.75
544.95	1247.67
545.30	1234.24
545.66	1243.57
546.02	1230.37
546.38	1249.72
546.73	1242.89
547.09	1238.34
547.45	1250.63
547.81	1244.94
548.17	1229.24
548.52	1238.79
548.88	1232.88
549.24	1239.70
549.60	1239.25
549.95	1207.85
550.31	1219.22
550.67	1252.90
551.03	1219.91
551.38	1246.08
551.74	1213.08
552.10	1230.37
552.46	1229.69
552.81	1220.59
553.17	1232.65
553.53	1225.60
553.88	1249.03
554.24	1227.87
554.60	1212.17
554.95	1222.18
555.31	1249.26
555.67	1230.37
556.03	1245.85
556.38	1228.55
556.74	1228.33
557.10	1226.51
557.45	1228.55
557.81	1233.10
558.17	1240.39
558.52	1223.32
558.88	1235.15
559.24	1215.36
559.59	1245.62
559.95	1251.08
560.30	1298.64
560.66	1227.64
561.02	1223.78
561.37	1225.60
561.73	1223.78
562.09	1239.70
562.44	1242.21
562.80	1251.31
563.15	1247.21
563.51	1242.89
563.87	1237.88
564.22	1240.61
564.58	1231.97
564.93	1242.66
565.29	1236.29
565.65	1252.90
566.00	1222.64
566.36	1216.95
566.71	1245.85
567.07	1222.64
567.42	1244.03
567.78	1237.43
568.14	1230.15
568.49	1224.69
568.85	1224.00
569.20	1241.75
569.56	1243.12
569.91	1254.72
570.27	1245.17
570.62	1259.05
570.98	1254.04
571.33	1237.88
571.69	1223.78
572.04	1225.60
572.40	1236.06
572.75	1230.15
573.11	1239.93
573.46	1229.01
573.82	1242.21
574.17	1225.82
574.53	1246.76
574.88	1211.94
575.24	1254.49
575.59	1262.69
575.95	1248.35
576.30	1224.23
576.66	1231.28
577.01	1236.06
577.36	1245.39
577.72	1244.71
578.07	1249.49
578.43	1229.69
578.78	1248.58
579.14	1232.19
579.49	1255.40
579.85	1292.72
580.20	1263.60
580.55	1246.08
580.91	1232.42
581.26	1260.87
581.62	1259.96
581.97	1258.36
582.32	1299.55
582.68	1290.22
583.03	1254.95
583.39	1266.78
583.74	1290.45
584.09	1291.81
584.45	1292.50
584.80	1295.23
585.15	1312.29
585.51	1279.75
585.86	1297.73
586.21	1298.18
586.57	1305.01
586.92	1314.80
587.27	1327.31
587.63	1333.91
587.98	1411.73
588.33	1385.11
588.69	1376.69
589.04	1381.70
589.39	1380.10
589.75	1394.67
590.10	1397.85
590.45	1404.22
590.81	1432.90
591.16	1443.36
591.51	1468.62
591.86	1488.87
592.22	1469.30
592.57	1486.14
592.92	1489.33
593.28	1525.74
593.63	1531.88
593.98	1581.49
594.33	1581.94
594.69	1587.40
595.04	1633.60
595.39	1672.05
595.74	1689.35
596.10	1680.93
596.45	1729.40
596.80	1784.24
597.15	1781.96
597.50	1813.36
597.86	1847.72
598.21	1917.58
598.56	1890.73
598.91	1941.47
599.26	1927.37
599.62	1988.35
599.97	2029.08
600.32	2036.14
600.67	2114.64
601.02	2145.82
601.38	2124.43
601.73	2201.34
602.08	2239.80
602.43	2275.29
602.78	2322.40
603.13	2326.95
603.49	2359.72
603.84	2402.49
604.19	2434.58
604.54	2447.55
604.89	2542.67
605.24	2545.17
605.59	2562.01
605.95	2613.44
606.30	2652.12
606.65	2676.70
607.00	2658.72
607.35	2716.97
607.70	2753.38
608.05	2829.16
608.40	2792.52
608.75	2830.07
609.10	2874.21
609.46	2873.07
609.81	2942.02
610.16	2967.73
610.51	2967.73
610.86	3028.72
611.21	3033.95
611.56	3082.42
611.91	3095.16
612.26	3108.59
612.61	3145.22
612.96	3167.07
613.31	3139.08
613.66	3203.25
614.01	3194.38
614.36	3231.69
614.71	3210.99
615.06	3240.34
615.41	3284.49
615.76	3233.97
616.11	3264.69
616.46	3267.19
616.81	3276.98
617.16	3276.29
617.51	3280.85
617.86	3294.50
618.21	3292.00
618.56	3293.82
618.91	3283.35
619.26	3340.46
619.61	3269.92
619.96	3318.16
620.31	3350.25
620.66	3299.73
621.01	3311.57
621.36	3295.86
621.71	3318.62
622.06	3280.85
622.41	3254.90
622.76	3259.68
623.10	3342.74
623.45	3291.54
623.80	3304.74
624.15	3276.75
624.50	3292.91
624.85	3278.57
625.20	3230.78
625.55	3256.50
625.90	3283.35
626.25	3243.07
626.59	3247.62
626.94	3234.20
627.29	3182.54
627.64	3254.68
627.99	3182.32
628.34	3202.11
628.69	3184.14
629.03	3170.94
629.38	3164.34
629.73	3139.54
630.08	3151.14
630.43	3118.37
630.78	3163.88
631.12	3157.74
631.47	3144.31
631.82	3105.18
632.17	3118.83
632.52	3082.88
632.86	3137.72
633.21	3063.53
633.56	3054.89
633.91	3046.24
634.26	3048.29
634.60	3064.67
634.95	3057.16
635.30	3049.43
635.65	3070.13
635.99	3030.99
636.34	3010.06
636.69	3011.65
637.04	3063.08
637.39	2993.68
637.73	2996.18
638.08	3008.69
638.43	2957.27
638.77	2963.64
639.12	2979.11
639.47	2985.03
639.82	2977.06
640.16	2963.41
640.51	2942.93
640.86	2931.33
641.20	2952.03
641.55	2937.92
641.90	2954.31
642.25	2905.61
642.59	2961.59
642.94	2942.25
643.29	2887.18
643.63	2912.67
643.98	2911.30
644.33	2890.14
644.67	2878.31
645.02	2897.42
645.37	2900.38
645.71	2904.70
646.06	2895.83
646.40	2898.79
646.75	2880.58
647.10	2884.45
647.44	2897.65
647.79	2896.97
648.14	2886.27
648.48	2870.11
648.83	2859.19
649.17	2889.00
649.52	2882.40
649.87	2881.26
650.21	2906.07
650.56	2906.07
650.90	2889.68
651.25	2861.01
651.59	2854.41
651.94	2856.01
652.29	2890.14
652.63	2924.73
652.98	2906.30
653.32	2901.29
653.67	2876.94
654.01	2884.00
654.36	2876.49
654.70	2887.86
655.05	2915.40
655.39	2890.14
655.74	2913.12
656.08	2902.20
656.43	2901.29
656.78	2875.35
657.12	2914.26
657.47	2875.35
657.81	2910.85
658.15	2909.48
658.50	2883.77
658.84	2894.46
659.19	2908.80
659.53	2901.52
659.88	2943.16
660.22	2871.02
660.57	2882.86
660.91	2922.68
661.26	2912.89
661.60	2930.19
661.95	2930.64
662.29	2945.21
662.63	2913.58
662.98	2949.30
663.32	2960.23
663.67	2945.89
664.01	2923.36
664.36	2935.65
664.70	2962.05
665.04	2944.30
665.39	2941.57
665.73	2941.57
666.08	3312.48
666.42	2974.56
666.76	3013.24
667.11	2995.27
667.45	3017.57
667.79	2990.94
668.14	2998.68
668.48	3014.15
668.83	2998.00
669.17	3018.48
669.51	3004.83
669.86	3043.51
670.20	3059.67
670.54	3089.02
670.89	3083.79
671.23	3102.45
671.57	3098.12
671.92	3143.40
672.26	3172.08
672.60	3189.37
672.94	3233.52
673.29	3264.23
673.63	3302.69
673.97	3349.34
674.32	3424.20
674.66	3464.94
675.00	3515.91
675.34	3575.30
675.69	3704.78
676.03	3766.67
676.37	3870.43
676.71	3973.06
677.06	4084.56
677.40	4214.49
677.74	4365.59
678.08	4439.54
678.43	4622.95
678.77	4761.75
679.11	4865.75
679.45	4994.31
679.80	5082.60
680.14	5191.83
680.48	5314.71
680.82	5470.35
681.16	5601.88
681.51	5689.48
681.85	5804.85
682.19	5885.86
682.53	6116.37
682.87	6236.75
683.21	6317.53
683.56	6552.36
683.90	6751.93
684.24	6942.84
684.58	7188.83
684.92	7424.80
685.26	7534.25
685.61	7658.04
685.95	7841.22
686.29	7904.48
686.63	7947.94
686.97	7863.29
687.31	7749.06
687.65	7631.87
687.99	7514.45
688.33	7270.06
688.68	7037.05
689.02	6938.75
689.36	6703.00
689.70	6510.49
690.04	6302.51
690.38	6151.42
690.72	6033.54
691.06	5972.33
691.40	5887.91
691.74	5819.64
692.08	5767.99
692.42	5793.70
692.76	5787.33
693.10	5779.60
693.44	5787.10
693.78	5820.33
694.13	5797.34
694.47	5916.13
694.81	5908.16
695.15	5931.37
695.49	5888.14
695.83	5969.60
696.17	6001.69
696.51	6034.00
696.85	6066.31
697.19	6026.26
697.53	6126.84
697.87	6136.62
698.20	6134.35
698.54	6169.62
698.88	6236.06
699.22	6231.97
699.56	6300.92
699.90	6340.97
700.24	6361.90
700.58	6379.65
700.92	6442.91
701.26	6592.18
701.60	6569.66
701.94	6636.56
702.28	6692.31
702.62	6769.90
702.96	6839.99
703.30	6937.15
703.63	7022.48
703.97	7088.47
704.31	7189.28
704.65	7294.18
704.99	7327.63
705.33	7529.24
705.67	7528.33
706.01	7621.40
706.34	7727.90
706.68	7788.88
707.02	7795.48
707.36	7955.68
707.70	8001.19
708.04	7986.40
708.38	8078.55
708.71	8192.33
709.05	8251.04
709.39	8313.62
709.73	8307.24
710.07	8426.25
710.40	8525.69
710.74	8573.25
711.08	8551.86
711.42	8567.56
711.76	8724.80
712.09	8672.24
712.43	8768.26
712.77	8730.72
713.11	8793.07
713.45	8821.74
713.78	8882.04
714.12	8816.51
714.46	8809.68
714.80	8844.72
715.13	8833.12
715.47	8791.70
715.81	8818.78
716.15	8742.32
716.48	8715.47
716.82	8677.24
717.16	8571.20
717.49	8509.54
717.83	8444.46
718.17	8530.70
718.51	8341.83
718.84	8289.27
719.18	8209.62
719.52	8223.96
719.85	8033.95
720.19	7961.14
720.53	7892.87
720.86	7882.86
721.20	7704.00
721.54	7716.52
721.87	7596.60
722.21	7470.99
722.55	7368.36
722.88	7253.00
723.22	7240.02
723.55	7043.87
723.89	7091.21
724.23	6976.75
724.56	6798.12
724.90	6784.92
725.24	6679.79
725.57	6565.33
725.91	6530.52
726.24	6482.05
726.58	6326.63
726.92	6289.08
727.25	6168.25
727.59	6181.68
727.92	6017.39
728.26	5949.58
728.59	5862.42
728.93	5825.33
729.26	5721.57
729.60	5689.48
729.94	5610.07
730.27	5575.03
730.61	5462.39
730.94	5367.27
731.28	5366.59
731.61	5337.69
731.95	5199.34
732.28	5179.09
732.62	5056.89
732.95	5036.64
733.29	5011.15
733.62	4942.20
733.96	4878.49
734.29	4811.36
734.63	4790.20
734.96	4714.20
735.30	4666.18
735.63	4675.29
735.97	4612.71
736.30	4568.34
736.63	4545.81
736.97	4477.54
737.30	4423.16
737.64	4399.95
737.97	4354.89
738.31	4296.64
738.64	4253.40
738.97	4228.60
739.31	4141.22
739.64	4167.16
739.98	4115.96
740.31	4057.25
740.64	4041.32
740.98	3965.55
741.31	4002.41
741.65	3925.05
741.98	3926.64
742.31	3865.43
742.65	3833.80
742.98	3789.88
743.31	3727.76
743.65	3790.11
743.98	3726.62
744.31	3698.86
744.65	3675.65
744.98	3683.39
745.31	3626.73
745.65	3607.38
745.98	3580.99
746.31	3559.14
746.65	3575.75
746.98	3517.04
747.31	3553.00
747.65	3518.87
747.98	3478.13
748.31	3442.64
748.64	3401.90
748.98	3412.83
749.31	3382.56
749.64	3326.81
749.98	3346.84
750.31	3321.81
750.64	3280.39
750.97	3280.85
751.31	3264.69
751.64	3215.77
751.97	3237.16
752.30	3208.94
752.63	3210.08
752.97	3164.79
753.30	3145.22
753.63	3144.77
753.96	3114.28
754.29	3081.74
754.63	3092.66
754.96	3191.65
755.29	3055.11
755.62	3034.18
755.95	3012.33
756.29	3014.38
756.62	3001.18
756.95	2958.86
757.28	3003.69
757.61	3090.61
757.94	2963.41
758.27	2912.21
758.61	2903.34
758.94	2927.91
759.27	2870.80
759.60	2859.65
759.93	2878.76
760.26	2828.47
760.59	2808.22
760.92	2812.77
761.26	2786.60
761.59	2786.60
761.92	2781.14
762.25	2755.43
762.58	2737.91
762.91	2726.98
763.24	2708.55
763.57	2721.07
763.90	2719.02
764.23	2716.29
764.56	2689.89
764.89	2658.04
765.22	2680.34
765.55	2636.87
765.88	2660.08
766.21	2614.80
766.54	2607.06
766.87	2599.56
767.20	2566.56
767.53	2565.19
767.86	2575.89
768.19	2554.95
768.52	2514.45
768.85	2533.11
769.18	2508.76
769.51	2527.42
769.84	2488.96
770.17	2516.04
770.50	2447.78
770.83	2474.40
771.16	2445.27
771.49	2432.08
771.82	2437.31
772.15	2432.99
772.48	2416.38
772.81	2382.47
773.14	2394.99
773.47	2364.27
773.80	2363.36
774.13	2348.34
774.46	2370.18
774.78	2320.35
775.11	2321.26
775.44	2359.03
775.77	2319.89
776.10	2306.92
776.43	2285.99
776.76	2340.83
777.09	2289.63
777.41	2267.78
777.74	2305.79
778.07	2288.04
778.40	2248.21
778.73	2231.83
779.06	2257.77
779.38	2238.43
779.71	2211.81
780.04	2230.01
780.37	2200.43
780.70	2183.82
781.03	2181.31
781.35	2199.29
781.68	2171.76
782.01	2159.47
782.34	2178.81
782.67	2146.27
782.99	2138.08
783.32	2135.12
783.65	2110.32
783.98	2150.37
784.30	2137.40
784.63	2151.50
784.96	2090.29
785.29	2100.53
785.61	2100.99
785.94	2084.83
786.27	2100.99
786.60	2091.89
786.92	2062.76
787.25	2050.47
787.58	2058.89
787.90	2025.90
788.23	2049.79
788.56	2046.15
788.88	2023.17
789.21	2001.09
789.54	2007.46
789.87	2006.78
790.19	2007.92
790.52	1965.82
790.85	1977.43
791.17	1989.94
791.50	1943.75
791.82	1964.00
792.15	1965.37
792.48	1961.50
792.80	1936.92
793.13	1962.64
793.46	1946.48
793.78	1971.74
794.11	1952.17
794.43	1941.70
794.76	1958.31
795.09	1980.61
795.41	1948.07
795.74	1959.00
796.06	1946.71
796.39	1953.08
796.72	1938.74
797.04	1953.53
797.37	1912.58
797.69	1949.21
798.02	1933.28
798.34	1942.84
798.67	1938.29
798.99	1911.67
799.32	1966.05
799.64	1935.79
799.97	1948.98
800.30	1924.64
800.62	1923.50
800.95	1890.28
801.27	1896.19
801.60	1914.62
801.92	1880.95
802.25	1868.20
802.57	1876.39
802.89	1901.43
803.22	1877.53
803.54	1859.33
803.87	1883.90
804.19	1883.45
804.52	1899.83
804.84	1863.65
805.17	1855.91
805.49	1846.81
805.82	1837.26
806.14	1840.44
806.46	1850.00
806.79	1821.33
807.11	1818.82
807.44	1848.63
807.76	1807.45
808.08	1825.42
808.41	1850.23
808.73	1830.20
809.06	1802.44
809.38	1837.71
809.70	1838.39
810.03	1795.61
810.35	1775.59
810.67	1817.46
811.00	1750.56
811.32	1768.53
811.64	1772.18
811.97	1763.30
812.29	1743.73
812.61	1747.60
812.94	1776.50
813.26	1758.07
813.58	1764.21
813.91	1768.08
814.23	1752.38
814.55	1750.56
814.88	1732.35
815.20	1717.56
815.52	1724.62
815.84	1708.69
816.17	1726.67
816.49	1733.04
816.81	1712.78
817.13	1709.60
817.46	1728.49
817.78	1703.23
818.10	1708.01
818.42	1709.37
818.75	1677.06
819.07	1731.44
819.39	1696.40
819.71	1733.95
820.04	1694.35
820.36	1652.03
820.68	1673.42
821.00	1665.00
821.32	1697.77
821.65	1683.89
821.97	1640.65
822.29	1674.56
822.61	1664.77
822.93	1639.74
823.25	1637.69
823.58	1680.70
823.90	1642.93
824.22	1644.52
824.54	1650.44
824.86	1654.53
825.18	1648.61
825.50	1631.09
825.82	1631.32
826.15	1634.28
826.47	1618.12
826.79	1624.49
827.11	1634.73
827.43	1647.70
827.75	1619.26
828.07	1597.64
828.39	1615.39
828.71	1604.24
829.03	1620.40
829.35	1614.71
829.67	1615.85
830.00	1602.42
830.32	1602.19
830.64	1595.37
830.96	1591.73
831.28	1633.60
831.60	1585.81
831.92	1600.37
832.24	1621.08
832.56	1583.99
832.88	1594.91
833.20	1588.31
833.52	1606.52
833.84	1580.12
834.16	1600.15
834.48	1581.71
834.80	1614.94
835.12	1564.42
835.44	1594.46
835.76	1584.45
836.08	1599.24
836.40	1574.89
836.71	1583.76
837.03	1588.09
837.35	1566.01
837.67	1575.12
837.99	1557.14
838.31	1560.32
838.63	1577.39
838.95	1569.43
839.27	1595.82
839.59	1571.93
839.91	1540.98
840.23	1556.91
840.54	1531.43
840.86	1544.62
841.18	1548.26
841.50	1558.28
841.82	1552.59
842.14	1591.04
842.46	1564.42
842.77	1570.79
843.09	1559.41
843.41	1558.50
843.73	1524.14
844.05	1532.56
844.37	1535.52
844.68	1540.98
845.00	1552.13
845.32	1547.81
845.64	1518.68
845.96	1550.54
846.27	1548.49
846.59	1528.47
846.91	1551.22
847.23	1525.51
847.54	1539.16
847.86	1520.50
848.18	1532.34
848.50	1532.34
848.82	1528.47
849.13	1528.47
849.45	1540.53
849.77	1545.31
850.08	1548.95
850.40	1584.67
850.72	1552.36
851.04	1539.84
851.35	1514.59
851.67	1557.37
851.99	1531.88
852.30	1538.71
852.62	1513.68
852.94	1510.72
853.25	1515.27
853.57	1510.72
853.89	1514.81
854.20	1515.72
854.52	1532.11
854.84	1500.93
855.15	1516.86
855.47	1505.48
855.79	1525.28
856.10	1499.80
856.42	1519.37
856.73	1515.72
857.05	1495.93
857.37	1495.47
857.68	1505.94
858.00	1495.24
858.32	1507.08
858.63	1507.08
858.95	1468.85
859.26	1490.47
859.58	1488.87
859.89	1457.02
860.21	1504.35
860.52	1494.79
860.84	1507.76
861.16	1465.44
861.47	1470.67
861.79	1478.86
862.10	1470.67
862.42	1446.32
862.73	1506.85
863.05	1462.93
863.36	1457.93
863.68	1485.92
863.99	1485.00
864.31	1483.87
864.62	1505.94
864.94	1473.85
865.25	1470.90
865.57	1462.48
865.88	1463.16
866.20	1458.15
866.51	1471.58
866.82	1474.31
867.14	1474.77
867.45	1453.83
867.77	1459.06
868.08	1442.00
868.40	1448.14
868.71	1441.09
869.02	1438.36
869.34	1436.54
869.65	1436.08
869.97	1475.90
870.28	1442.00
870.59	1459.52
870.91	1439.95
871.22	1440.86
871.54	1450.64
871.85	1442.91
872.16	1443.36
872.48	1428.12
872.79	1440.40
873.10	1409.91
873.42	1404.68
873.73	1450.19
874.04	1427.66
874.36	1411.28
874.67	1406.04
874.98	1449.96
875.30	1420.38
875.61	1398.76
875.92	1413.10
876.23	1413.78
876.55	1403.31
876.86	1414.24
877.17	1387.16
877.49	1389.89
877.80	1394.21
878.11	1927.59
878.42	1427.43
878.74	1414.01
879.05	1386.47
879.36	1412.42
879.67	1414.24
879.98	1404.45
880.30	1404.22
880.61	1391.48
880.92	1425.39
881.23	1381.92
881.55	1388.30
881.86	1388.07
882.17	1398.54
882.48	1384.43
882.79	1417.65
883.10	1399.90
883.42	1399.90
883.73	1391.71
884.04	1388.07
884.35	1400.36
884.66	1400.36
884.97	1381.92
885.28	1377.37
885.60	1380.10
885.91	1357.80
886.22	1391.94
886.53	1396.26
886.84	1384.20
887.15	1366.45
887.46	1369.41
887.77	1408.09
888.08	1399.45
888.40	1404.91
888.71	1389.66
889.02	1374.87
889.33	1391.94
889.64	1410.37
889.95	1382.83
890.26	1392.62
890.57	1355.30
890.88	1393.98
891.19	1403.54
891.50	1415.37
891.81	1385.34
892.12	1374.19
892.43	1375.10
892.74	1379.65
893.05	1403.54
893.36	1413.33
893.67	1371.46
893.98	1387.16
894.29	1356.21
894.60	1381.24
894.91	1375.32
895.22	1385.56
895.53	1383.97
895.84	1391.03
896.15	1401.95
896.46	1386.93
896.77	1380.56
897.08	1377.83
897.38	1362.13
897.69	1397.85
898.00	1353.71
898.31	1375.55
898.62	1370.09
898.93	1372.59
899.24	1355.76
899.55	1374.87
899.86	1394.67
900.16	1354.39
900.47	1343.01
900.78	1370.55
901.09	1342.78
901.40	1367.36
901.71	1366.00
902.02	1370.55
902.32	1335.50
902.63	1374.87
902.94	1373.73
903.25	1371.68
903.56	1349.16
903.87	1339.37
904.17	1375.55
904.48	1348.70
904.79	1331.63
905.10	1355.07
905.41	1347.79
905.71	1341.42
906.02	1351.89
906.33	1343.01
906.64	1336.87
906.94	1331.63
907.25	1329.59
907.56	1331.18
907.87	1349.84
908.17	1336.87
908.48	1355.30
908.79	1370.09
909.09	1322.31
909.40	1306.60
909.71	1341.19
910.02	1414.69
910.32	1351.89
910.63	1346.88
910.94	1341.42
911.24	1338.46
911.55	1363.49
911.86	1329.13
912.16	1319.35
912.47	1301.37
912.78	1320.94
913.08	1352.57
913.39	1312.07
913.69	1328.90
914.00	1335.05
914.31	1323.44
914.61	1315.02
914.92	1340.05
915.23	1297.73
915.53	1321.62
915.84	1315.71
916.14	1297.96
916.45	1326.86
916.75	1304.33
917.06	1320.26
917.37	1303.65
917.67	1309.79
917.98	1304.56
918.28	1304.56
918.59	1300.46
918.89	1332.77
919.20	1295.68
919.50	1302.74
919.81	1315.02
920.11	1280.44
920.42	1317.75
920.72	1311.61
921.03	1307.06
921.33	1337.78
921.64	1307.74
921.94	1291.13
922.25	1274.29
922.55	1287.94
922.86	1311.16
923.16	1281.80
923.47	1302.51
923.77	1297.73
924.08	1306.15
924.38	1294.54
924.69	1311.16
924.99	1313.20
925.29	1293.86
925.60	1288.86
925.90	1302.96
926.21	1314.11
926.51	1304.10
926.81	1299.78
927.12	1287.94
927.42	1285.21
927.73	1300.01
928.03	1274.29
928.33	1281.80
928.64	1289.99
928.94	1270.65
929.24	1284.30
929.55	1300.46
929.85	1295.23
930.15	1289.99
930.46	1286.35
930.76	1262.00
931.06	1281.12
931.37	1261.32
931.67	1304.56
931.97	1288.17
932.27	1267.69
932.58	1263.14
932.88	1277.93
933.18	1290.68
933.49	1255.63
933.79	1321.17
934.09	1265.64
934.39	1285.21
934.70	1302.96
935.00	1293.18
935.30	1301.37
935.60	1293.86
935.91	1253.58
936.21	1274.75
936.51	1267.01
936.81	1258.82
937.11	1305.69
937.42	1249.26
937.72	1294.09
938.02	1239.25
938.32	1282.94
938.62	1263.14
938.92	1258.82
939.23	1272.02
939.53	1278.84
939.83	1246.76
940.13	1268.60
940.43	1240.84
940.73	1249.26
941.03	1234.47
941.34	1274.97
941.64	1260.41
941.94	1242.66
942.24	1255.86
942.54	1250.17
942.84	1256.54
943.14	1262.69
943.44	1233.33
943.74	1262.23
944.04	1267.47
944.34	1267.92
944.65	1262.00
944.95	1252.67
945.25	1244.71
945.55	1253.81
945.85	1232.88
946.15	1249.94
946.45	1234.70
946.75	1252.45
947.05	1258.36
947.35	1248.12
947.65	1265.87
947.95	1255.18
948.25	1252.45
948.55	1237.20
948.85	1225.60
949.15	1236.29
949.45	1262.69
949.75	1244.03
950.05	1233.79
950.35	1232.65
950.65	1233.56
950.94	1232.42
951.24	1236.75
951.54	1226.73
951.84	1395.58
952.14	1262.46
952.44	1246.53
952.74	1238.79
953.04	1265.19
953.34	1247.67
953.64	1256.32
953.94	1254.72
954.23	1267.69
954.53	1254.04
954.83	1249.72
955.13	1245.62
955.43	1276.79
955.73	1250.17
956.03	1249.26
956.32	1242.43
956.62	1254.04
956.92	1258.59
957.22	1251.08
957.52	1254.95
957.82	1252.45
958.11	1259.96
958.41	1243.34
958.71	1320.26
959.01	1268.15
959.30	1500.25
959.60	1262.23
959.90	1241.30
960.20	1236.29
960.50	1257.68
960.79	1227.64
961.09	1239.48
961.39	1246.53
961.69	1238.11
961.98	1243.34
962.28	1274.97
962.58	1258.36
962.87	1223.32
963.17	1255.18
963.47	1233.56
963.76	1305.47
964.06	1231.74
964.36	1267.01
964.66	1239.25
964.95	1235.38
965.25	1271.11
965.55	1265.19
965.84	1261.78
966.14	1248.12
966.43	1260.64
966.73	1233.10
967.03	1276.57
967.32	1243.12
967.62	1254.49
967.92	1243.57
968.21	1236.52
968.51	1236.29
968.80	1240.84
969.10	1253.36
969.40	1227.64
969.69	1256.32
969.99	1245.62
970.28	1270.20
970.58	1264.05
970.87	1260.18
971.17	1242.66
971.46	1274.97
971.76	1245.62
972.06	1256.09
972.35	1241.75
972.65	1243.12
972.94	1241.75
973.24	1257.23
973.53	1254.72
973.83	1243.80
974.12	1241.30
974.42	1229.92
974.71	1267.92
975.01	1238.57
975.30	1262.69
975.59	1244.71
975.89	1241.07
976.18	1246.99
976.48	1259.96
976.77	1248.35
977.07	1244.71
977.36	1246.76
977.65	1265.42
977.95	1238.57
978.24	1227.19
978.54	1256.09
978.83	1242.89
979.13	1262.23
979.42	1255.40
979.71	1249.03
980.01	1237.43
980.30	1240.16
980.59	1226.05
980.89	1261.78
981.18	1252.67
981.47	1226.51
981.77	1218.54
982.06	1235.61
982.35	1256.54
982.65	1248.12
982.94	1233.79
983.23	1255.18
983.53	1256.54
983.82	1241.30
984.11	1239.70
984.41	1231.06
984.70	1267.01
984.99	1241.30
985.28	1259.50
985.58	1250.85
985.87	1251.08
986.16	1273.15
986.45	1248.35
986.75	1260.41
987.04	1256.54
987.33	1234.70
987.62	1237.88
987.91	1236.52
988.21	1228.10
988.50	1226.51
988.79	1268.15
989.08	1246.53
989.37	1255.40
989.67	1240.61
989.96	1242.89
990.25	1223.09
990.54	1244.25
990.83	1225.37
991.12	1248.58
991.42	1251.54
991.71	1248.35
992.00	1221.95
992.29	1232.88
992.58	1226.28
992.87	1269.29
993.16	1256.54
993.45	1232.88
993.75	1232.65
994.04	1235.38
994.33	1251.08
994.62	1250.17
994.91	1218.54
995.20	1259.73
995.49	1232.88
995.78	1255.63
996.07	1233.10
996.36	1244.71
996.65	1222.18
996.94	1213.31
997.23	1289.54
997.52	1237.20
997.81	1218.31
998.10	1248.58
998.39	1228.10
998.68	1237.66
998.97	1241.07
999.26	1251.76
999.55	1238.34
999.84	1248.58
1000.13	1246.08
1000.42	1246.53
1000.71	1235.61
1001.00	1244.25
1001.29	1262.46
1001.58	1236.06
1001.87	1240.84
1002.16	1247.44
1002.45	1236.29
1002.74	1232.42
1003.02	1243.34
1003.31	1262.91
1003.60	1219.91
1003.89	1229.46
1004.18	1237.66
1004.47	1239.48
1004.76	1225.82
1005.05	1229.01
1005.33	1226.73
1005.62	1239.02
1005.91	1202.16
1006.20	1221.27
1006.49	1222.18
1006.78	1264.05
1007.06	1229.69
1007.35	1214.90
1007.64	1218.31
1007.93	1231.51
1008.22	1232.88
1008.50	1234.93
1008.79	1226.51
1009.08	1229.92
1009.37	1219.91
1009.66	1270.20
1009.94	1246.53
1010.23	1235.84
1010.52	1233.33
1010.81	1232.19
1011.09	1220.59
1011.38	1229.24
1011.67	1261.55
1011.95	1251.76
1012.24	1235.61
1012.53	1217.18
1012.82	1216.04
1013.10	1223.55
1013.39	1214.45
1013.68	1230.60
[truncated: 48 more rows]
