# Supplementary material for: Unique photosynthetic electron transport tuning and excitation distribution in heterokont algae
Source: PLoS One. 2019 Jan 9;14(1):e0209920. doi: 10.1371/journal.pone.0209920 (PMC6326504; doi:10.1371/journal.pone.0209920)
Supplement: S1 Dataset — (ZIP) [file pone.0209920.s004.zip › S1 Dataset/77K/Chlamydomonas_Anaerobic/CAna_t=10,3.txt]

340.01	1208.53
340.39	1208.53
340.76	1208.53
341.14	1233.10
341.52	1204.21
341.89	1249.72
342.27	1250.85
342.65	1278.16
343.03	1273.84
343.40	1245.62
343.78	1250.63
344.16	1276.57
344.53	1287.26
344.91	1256.54
345.29	1252.22
345.66	1257.91
346.04	1249.94
346.42	1238.57
346.79	1259.05
347.17	1252.67
347.54	1262.23
347.92	1247.21
348.30	1244.03
348.67	1225.37
349.05	1240.16
349.43	1251.31
349.80	1257.68
350.18	1241.98
350.56	1239.70
350.93	1246.08
351.31	1217.86
351.68	1221.73
352.06	1225.60
352.44	1238.11
352.81	1269.51
353.19	1236.75
353.56	1231.28
353.94	1233.79
354.32	1215.81
354.69	1236.75
355.07	1236.52
355.44	1213.31
355.82	1211.49
356.19	1220.82
356.57	1259.73
356.95	1222.86
357.32	1215.81
357.70	1222.41
358.07	1226.28
358.45	1219.00
358.82	1232.42
359.20	1236.06
359.58	1211.49
359.95	1221.04
360.33	1213.54
360.70	1220.82
361.08	1214.67
361.45	1227.42
361.83	1225.82
362.20	1234.70
362.58	1259.27
362.95	1235.15
363.33	1233.79
363.70	1211.03
364.08	1217.18
364.45	1204.21
364.83	1215.36
365.20	1219.91
365.58	1231.74
365.95	1245.16
366.33	1234.70
366.70	1239.25
367.08	1212.17
367.45	1223.78
367.83	1233.33
368.20	1221.04
368.58	1240.39
368.95	1239.02
369.33	1288.40
369.70	1224.69
370.08	1225.37
370.45	1219.00
370.83	1231.06
371.20	1219.45
371.57	1326.63
371.95	1232.42
372.32	1229.69
372.70	1223.78
373.07	1221.95
373.45	1243.34
373.82	1253.81
374.19	1229.46
374.57	1252.90
374.94	1226.28
375.32	1215.81
375.69	1229.24
376.07	1236.97
376.44	1213.99
376.81	1227.19
377.19	1212.17
377.56	1243.57
377.94	1209.67
378.31	1235.84
378.68	1196.70
379.06	1241.98
379.43	1204.89
379.81	1242.89
380.18	1221.27
380.55	1236.52
380.93	1222.64
381.30	1220.82
381.67	1212.17
382.05	1231.28
382.42	1194.65
382.79	1234.47
383.17	1221.95
383.54	1248.58
383.91	1206.03
384.29	1212.17
384.66	1251.99
385.04	1217.18
385.41	1225.14
385.78	1211.03
386.15	1233.10
386.53	1223.55
386.90	1224.46
387.27	1228.10
387.65	1241.98
388.02	1227.42
388.39	1248.35
388.77	1209.89
389.14	1223.32
389.51	1210.58
389.89	1206.94
390.26	1261.55
390.63	1243.34
391.00	1208.30
391.38	1217.86
391.75	1232.42
392.12	1230.83
392.50	1200.56
392.87	1220.82
393.24	1214.90
393.61	1228.55
393.99	1244.48
394.36	1216.72
394.73	1244.25
395.10	1221.95
395.48	1218.09
395.85	1222.64
396.22	1245.17
396.59	1230.37
396.97	1204.43
397.34	1248.35
397.71	1223.78
398.08	1225.82
398.45	1236.52
398.83	1217.18
399.20	1243.57
399.57	1231.06
399.94	1231.28
400.32	1221.04
400.69	1216.27
401.06	1224.23
401.43	1234.93
401.80	1214.45
402.17	1220.59
402.55	1217.18
402.92	1213.08
403.29	1205.80
403.66	1223.78
404.03	1217.40
404.41	1213.99
404.78	1230.60
405.15	1215.36
405.52	1212.17
405.89	1225.37
406.26	1216.72
406.64	1232.42
407.01	1230.60
407.38	1227.64
407.75	1192.15
408.12	1234.93
408.49	1239.93
408.86	1205.80
409.23	1214.67
409.61	1232.42
409.98	1199.88
410.35	1228.10
410.72	1220.59
411.09	1219.91
411.46	1245.62
411.83	1229.24
412.20	1222.41
412.57	1222.41
412.95	1224.46
413.32	1233.79
413.69	1226.05
414.06	1230.37
414.43	1209.67
414.80	1234.70
415.17	1251.31
415.54	1237.20
415.91	1220.13
416.28	1249.94
416.65	1214.67
417.02	1226.51
417.39	1222.18
417.76	1240.16
418.14	1222.86
418.51	1231.28
418.88	1222.86
419.25	1231.51
419.62	1260.64
419.99	1215.58
420.36	1222.18
420.73	1219.00
421.10	1246.99
421.47	1223.78
421.84	1213.54
422.21	1241.98
422.58	1240.16
422.95	1234.24
423.32	1207.39
423.69	1217.18
424.06	1251.76
424.43	1248.35
424.80	1234.47
425.17	1245.39
425.54	1216.49
425.91	1203.52
426.28	1236.29
426.65	1227.19
427.02	1234.47
427.39	1218.54
427.76	1219.68
428.13	1245.85
428.49	1242.43
428.86	1237.20
429.23	1234.93
429.60	1219.00
429.97	1222.86
430.34	1254.04
430.71	1230.37
431.08	1245.62
431.45	1239.02
431.82	1219.68
432.19	1232.65
432.56	1245.16
432.93	1228.33
433.30	1218.77
433.67	1230.60
434.03	1287.26
434.40	1246.08
434.77	1221.95
435.14	1224.00
435.51	1217.63
435.88	1250.17
436.25	1226.96
436.62	1227.19
436.99	1209.67
437.35	1207.39
437.72	1231.97
438.09	1222.64
438.46	1336.87
438.83	1242.21
439.20	1222.64
439.57	1217.63
439.93	1225.82
440.30	1212.40
440.67	1230.15
441.04	1224.00
441.41	1232.42
441.78	1225.14
442.14	1246.30
442.51	1228.55
442.88	1236.06
443.25	1225.60
443.62	1236.06
443.99	1224.46
444.35	1226.05
444.72	1220.36
445.09	1215.58
445.46	1220.36
445.83	1241.30
446.19	1224.69
446.56	1229.69
446.93	1217.40
447.30	1221.04
447.66	1221.04
448.03	1219.91
448.40	1227.64
448.77	1220.59
449.14	1229.01
449.50	1226.96
449.87	1249.94
450.24	1246.08
450.61	1236.29
450.97	1236.97
451.34	1234.93
451.71	1237.66
452.08	1241.75
452.44	1216.72
452.81	1248.81
453.18	1236.52
453.54	1255.86
453.91	1218.09
454.28	1216.49
454.65	1225.82
455.01	1226.96
455.38	1218.54
455.75	1249.72
456.11	1203.30
456.48	1211.26
456.85	1216.04
457.21	1236.97
457.58	1222.18
457.95	1223.09
458.32	1217.63
458.68	1231.28
459.05	1241.75
459.42	1236.97
459.78	1200.34
460.15	1229.69
460.52	1246.99
460.88	1240.61
461.25	1225.60
461.61	1221.04
461.98	1226.51
462.35	1249.49
462.71	1208.53
463.08	1233.79
463.45	1212.17
463.81	1226.96
464.18	1228.33
464.55	1226.51
464.91	1246.30
465.28	1212.63
465.64	1251.99
466.01	1225.82
466.38	1229.46
466.74	1221.27
467.11	1229.69
467.47	1212.17
467.84	1290.45
468.21	1238.11
468.57	1218.31
468.94	1211.26
469.30	1212.63
469.67	1213.76
470.03	1222.86
470.40	1226.05
470.77	1230.60
471.13	1213.99
471.50	1215.81
471.86	1261.55
472.23	1248.12
472.59	1207.16
472.96	1204.66
473.32	1237.88
473.69	1229.24
474.05	1229.69
474.42	1247.44
474.78	1248.12
475.15	1216.95
475.51	1225.37
475.88	1193.06
476.24	1231.74
476.61	1238.57
476.97	1231.74
477.34	1218.31
477.70	1232.65
478.07	1224.69
478.43	1224.46
478.80	1226.51
479.16	1241.07
479.53	1230.37
479.89	1234.70
480.26	1236.06
480.62	1222.41
480.99	1256.32
481.35	1221.95
481.72	1200.79
482.08	1239.70
482.45	1306.60
482.81	1234.93
483.17	1233.56
483.54	1244.94
483.90	1235.15
484.27	1240.61
484.63	1239.48
485.00	1234.70
485.36	1234.24
485.72	1214.67
486.09	1236.52
486.45	1216.04
486.82	1236.29
487.18	1248.35
487.54	1226.05
487.91	1234.93
488.27	1214.22
488.64	1215.36
489.00	1199.65
489.36	1233.10
489.73	1251.99
490.09	1224.46
490.45	1223.55
490.82	1219.91
491.18	1220.13
491.55	1209.21
491.91	1234.70
492.27	1220.59
492.64	1221.50
493.00	1209.89
493.36	1212.40
493.73	1253.81
494.09	1241.98
494.45	1218.09
494.82	1208.53
495.18	1237.88
495.54	1238.57
495.91	1223.09
496.27	1235.38
496.63	1244.94
496.99	1220.82
497.36	1221.73
497.72	1248.35
498.08	1242.43
498.45	1249.94
498.81	1270.88
499.17	1214.45
499.53	1242.21
499.90	1221.27
500.26	1227.64
500.62	1252.67
500.99	1229.69
501.35	1210.80
501.71	1226.28
502.07	1234.01
502.44	1237.66
502.80	1216.27
503.16	1235.15
503.52	1244.25
503.88	1223.32
504.25	1215.58
504.61	1227.19
504.97	1215.13
505.33	1222.86
505.70	1225.60
506.06	1227.19
506.42	1216.04
506.78	1239.70
507.14	1245.85
507.51	1227.87
507.87	1245.62
508.23	1233.56
508.59	1228.10
508.95	1217.63
509.32	1238.57
509.68	1231.97
510.04	1259.50
510.40	1234.47
510.76	1246.30
511.12	1253.58
511.48	1213.31
511.85	1230.60
512.21	1216.72
512.57	1234.24
512.93	1201.93
513.29	1216.27
513.65	1241.07
514.01	1210.35
514.38	1237.88
514.74	1218.54
515.10	1236.29
515.46	1245.16
515.82	1237.20
516.18	1227.64
516.54	1220.82
516.90	1229.46
517.26	1241.07
517.63	1234.24
517.99	1231.06
518.35	1237.43
518.71	1232.42
519.07	1226.73
519.43	1229.69
519.79	1234.24
520.15	1218.54
520.51	1227.87
520.87	1208.07
521.23	1223.09
521.59	1230.60
521.95	1245.39
522.31	1199.43
522.67	1217.63
523.03	1211.94
523.40	1231.74
523.76	1222.18
524.12	1228.33
524.48	1224.00
524.84	1225.60
525.20	1236.75
525.56	1213.31
525.92	1219.45
526.28	1224.23
526.64	1228.33
527.00	1217.86
527.36	1272.47
527.72	1242.66
528.08	1235.61
528.44	1253.58
528.80	1270.42
529.16	1248.35
529.51	1243.34
529.87	1240.39
530.23	1231.97
530.59	1229.24
530.95	1236.52
531.31	1236.52
531.67	1263.82
532.03	1229.46
532.39	1221.27
532.75	1224.69
533.11	1219.22
533.47	1243.80
533.83	1203.75
534.19	1234.47
534.55	1237.88
534.91	1223.09
535.26	1231.51
535.62	1223.78
535.98	1250.63
536.34	1216.95
536.70	1217.86
537.06	1234.01
537.42	1219.00
537.78	1228.78
538.14	1289.54
538.49	1239.48
538.85	1299.09
539.21	1241.52
539.57	1229.24
539.93	1217.40
540.29	1252.45
540.65	1221.73
541.00	1251.76
541.36	1208.30
541.72	1216.04
542.08	1214.67
542.44	1220.59
542.80	1255.18
543.15	1259.96
543.51	1209.89
543.87	1211.71
544.23	1221.04
544.59	1242.43
544.95	1231.06
545.30	1228.55
545.66	1230.83
546.02	1253.36
546.38	1232.42
546.73	1232.42
547.09	1238.79
547.45	1246.76
547.81	1231.51
548.17	1224.46
548.52	1228.55
548.88	1226.73
549.24	1231.51
549.60	1245.39
549.95	1227.42
550.31	1232.88
550.67	1217.86
551.03	1227.42
551.38	1226.51
551.74	1216.27
552.10	1206.48
552.46	1231.97
552.81	1237.43
553.17	1197.15
553.53	1231.74
553.88	1242.66
554.24	1211.94
554.60	1216.27
554.95	1205.80
555.31	1216.04
555.67	1201.25
556.03	1213.08
556.38	1211.71
556.74	1222.64
557.10	1238.34
557.45	1229.46
557.81	1240.61
558.17	1215.13
558.52	1214.45
558.88	1211.94
559.24	1227.42
559.59	1248.58
559.95	1224.00
560.30	1261.32
560.66	1231.28
561.02	1220.13
561.37	1227.19
561.73	1240.39
562.09	1234.70
562.44	1229.24
562.80	1258.36
563.15	1229.69
563.51	1221.04
563.87	1242.21
564.22	1230.60
564.58	1230.15
564.93	1214.45
565.29	1219.45
565.65	1253.36
566.00	1229.24
566.36	1205.80
566.71	1230.37
567.07	1191.24
567.42	1255.63
567.78	1234.70
568.14	1215.36
568.49	1228.33
568.85	1196.47
569.20	1213.31
569.56	1233.79
569.91	1233.56
570.27	1230.37
570.62	1245.85
570.98	1242.66
571.33	1233.33
571.69	1243.57
572.04	1228.55
572.40	1222.64
572.75	1240.61
573.11	1237.43
573.46	1213.31
573.82	1224.91
574.17	1225.14
574.53	1244.03
574.88	1223.78
575.24	1225.14
575.59	1241.75
575.95	1227.64
576.30	1215.13
576.66	1228.10
577.01	1224.23
577.36	1228.55
577.72	1219.68
578.07	1229.69
578.43	1231.74
578.78	1251.99
579.14	1232.65
579.49	1253.36
579.85	1274.75
580.20	1242.66
580.55	1247.21
580.91	1231.97
581.26	1253.36
581.62	1269.74
581.97	1263.14
582.32	1265.87
582.68	1257.68
583.03	1256.32
583.39	1273.15
583.74	1308.88
584.09	1297.05
584.45	1294.77
584.80	1292.72
585.15	1298.64
585.51	1288.40
585.86	1302.05
586.21	1331.63
586.57	1322.53
586.92	1345.74
587.27	1344.38
587.63	1336.19
587.98	1439.95
588.33	1385.34
588.69	1381.01
589.04	1389.89
589.39	1388.98
589.75	1416.28
590.10	1418.79
590.45	1425.61
590.81	1445.18
591.16	1488.19
591.51	1514.81
591.86	1522.78
592.22	1529.15
592.57	1546.90
592.92	1536.43
593.28	1602.65
593.63	1608.34
593.98	1620.63
594.33	1655.21
594.69	1655.67
595.04	1697.77
595.39	1753.29
595.74	1753.52
596.10	1767.85
596.45	1820.19
596.80	1858.19
597.15	1873.66
597.50	1925.09
597.86	1963.77
598.21	1998.13
598.56	2016.57
598.91	2077.10
599.26	2075.28
599.62	2120.56
599.97	2165.84
600.32	2226.82
600.67	2284.17
601.02	2308.52
601.38	2339.01
601.73	2411.37
602.08	2431.39
602.43	2474.86
602.78	2520.37
603.13	2543.80
603.49	2571.57
603.84	2646.43
604.19	2698.09
604.54	2733.81
604.89	2755.43
605.24	2793.43
605.59	2852.14
605.95	2894.01
606.30	2911.53
606.65	2984.12
607.00	2998.68
607.35	3046.69
607.70	3071.04
608.05	3147.96
608.40	3171.17
608.75	3220.09
609.10	3276.29
609.46	3248.99
609.81	3248.31
610.16	3383.47
610.51	3362.76
610.86	3424.66
611.21	3403.50
611.56	3471.76
611.91	3487.24
612.26	3478.59
612.61	3550.27
612.96	3589.86
613.31	3553.23
613.66	3603.74
614.01	3604.65
614.36	3685.21
614.71	3651.07
615.06	3677.24
615.41	3715.70
615.76	3685.43
616.11	3720.48
616.46	3748.69
616.81	3734.36
617.16	3719.57
617.51	3751.65
617.86	3741.18
618.21	3731.63
618.56	3722.52
618.91	3752.56
619.26	3782.60
619.61	3763.48
619.96	3770.54
620.31	3766.67
620.66	3777.14
621.01	3776.68
621.36	3749.83
621.71	3735.04
622.06	3708.19
622.41	3720.93
622.76	3746.65
623.10	3793.29
623.45	3722.52
623.80	3713.19
624.15	3687.71
624.50	3699.09
624.85	3676.56
625.20	3662.22
625.55	3692.72
625.90	3660.18
626.25	3659.72
626.59	3660.86
626.94	3658.35
627.29	3619.90
627.64	3633.55
627.99	3597.37
628.34	3573.71
628.69	3621.72
629.03	3564.60
629.38	3561.42
629.73	3580.30
630.08	3563.01
630.43	3518.64
630.78	3520.00
631.12	3506.12
631.47	3530.24
631.82	3511.58
632.17	3492.01
632.52	3485.19
632.86	3520.46
633.21	3427.62
633.56	3450.14
633.91	3460.84
634.26	3442.41
634.60	3405.09
634.95	3428.30
635.30	3396.21
635.65	3398.72
635.99	3357.99
636.34	3372.32
636.69	3394.85
637.04	3397.58
637.39	3317.48
637.73	3324.08
638.08	3366.41
638.43	3326.58
638.77	3332.27
639.12	3290.18
639.47	3277.43
639.82	3309.52
640.16	3303.37
640.51	3285.85
640.86	3264.92
641.20	3244.44
641.55	3232.60
641.90	3255.13
642.25	3256.04
642.59	3311.34
642.94	3239.20
643.29	3226.01
643.63	3251.26
643.98	3260.37
644.33	3214.40
644.67	3218.27
645.02	3196.88
645.37	3190.51
645.71	3192.78
646.06	3216.90
646.40	3181.18
646.75	3218.72
647.10	3204.16
647.44	3208.48
647.79	3191.42
648.14	3213.72
648.48	3180.04
648.83	3193.92
649.17	3261.28
649.52	3152.28
649.87	3147.50
650.21	3177.08
650.56	3163.20
650.90	3202.57
651.25	3176.63
651.59	3214.17
651.94	3163.43
652.29	3203.02
652.63	3158.42
652.98	3198.24
653.32	3143.86
653.67	3188.46
654.01	3174.35
654.36	3205.07
654.70	3199.84
655.05	3174.12
655.39	3216.45
655.74	3187.32
656.08	3208.48
656.43	3177.76
656.78	3180.04
657.12	3177.31
657.47	3192.78
657.81	3215.54
658.15	3153.42
658.50	3187.32
658.84	3195.29
659.19	3219.86
659.53	3218.95
659.88	3212.13
660.22	3203.02
660.57	3204.16
660.91	3160.02
661.26	3175.94
661.60	3209.62
661.95	3202.80
662.29	3212.13
662.63	3192.10
662.98	3221.91
663.32	3224.41
663.67	3259.23
664.01	3235.56
664.36	3244.21
664.70	3258.55
665.04	3267.65
665.39	3267.65
665.73	3267.42
666.08	3581.67
666.42	3265.14
666.76	3281.53
667.11	3278.34
667.45	3309.06
667.79	3287.67
668.14	3314.30
668.48	3299.28
668.83	3344.56
669.17	3365.27
669.51	3348.88
669.86	3362.76
670.20	3395.53
670.54	3408.73
670.89	3406.00
671.23	3447.19
671.57	3451.51
671.92	3500.21
672.26	3537.07
672.60	3608.98
672.94	3651.76
673.29	3683.16
673.63	3739.59
673.97	3795.80
674.32	3890.00
674.66	3982.16
675.00	4067.04
675.34	4158.97
675.69	4296.41
676.03	4432.26
676.37	4614.98
676.71	4738.09
677.06	4894.65
677.40	5079.65
677.74	5276.93
678.08	5396.63
678.43	5640.11
678.77	5828.52
679.11	5963.00
679.45	6168.03
679.80	6322.31
680.14	6482.05
680.48	6587.41
680.82	6839.08
681.16	7012.70
681.51	7129.89
681.85	7268.47
682.19	7392.48
682.53	7681.70
682.87	7828.25
683.21	7975.70
683.56	8342.29
683.90	8601.70
684.24	8955.99
684.58	9247.26
684.92	9548.31
685.26	9712.38
685.61	9898.52
685.95	9987.03
686.29	10127.66
686.63	10045.51
686.97	9992.72
687.31	9900.34
687.65	9666.87
687.99	9492.56
688.33	9236.79
688.68	8943.25
689.02	8622.40
689.36	8398.04
689.70	8149.78
690.04	7891.51
690.38	7717.43
690.72	7589.77
691.06	7389.75
691.40	7370.18
691.74	7277.12
692.08	7204.75
692.42	7224.32
692.76	7253.68
693.10	7218.41
693.44	7280.98
693.78	7339.46
694.13	7325.81
694.47	7427.53
694.81	7425.25
695.15	7533.57
695.49	7493.06
695.83	7542.21
696.17	7566.11
696.51	7642.34
696.85	7683.30
697.19	7656.22
697.53	7717.20
697.87	7808.45
698.20	7772.04
698.54	7891.51
698.88	7904.02
699.22	8044.42
699.56	8110.18
699.90	8092.43
700.24	8208.94
700.58	8241.71
700.92	8375.51
701.26	8485.87
701.60	8523.19
701.94	8630.37
702.28	8772.82
702.62	8903.20
702.96	9097.08
703.30	9153.74
703.63	9292.54
703.97	9403.82
704.31	9523.74
704.65	9622.95
704.99	9807.27
705.33	10033.68
705.67	10094.21
706.01	10143.82
706.34	10268.52
706.68	10378.65
707.02	10450.10
707.36	10547.72
707.70	10699.50
708.04	10673.10
708.38	10907.48
708.71	10976.20
709.05	11079.74
709.39	11028.08
709.73	11199.66
710.07	11243.35
710.40	11335.96
710.74	11427.44
711.08	11507.54
711.42	11576.71
711.76	11669.55
712.09	11636.56
712.43	11665.46
712.77	11677.29
713.11	11829.52
713.45	11819.51
713.78	11822.24
714.12	11823.83
714.46	11763.08
714.80	11772.63
715.13	11786.06
715.47	11642.25
715.81	11666.82
716.15	11570.11
716.48	11546.45
716.82	11508.67
717.16	11466.80
717.49	11340.29
717.83	11125.70
718.17	11225.60
718.51	11090.43
718.84	10990.08
719.18	10871.76
719.52	10824.65
719.85	10542.72
720.19	10410.51
720.53	10367.05
720.86	10272.38
721.20	10084.20
721.54	10002.73
721.87	9926.28
722.21	9739.91
722.55	9589.50
722.88	9521.69
723.22	9420.66
723.55	9097.30
723.89	9104.36
724.23	8972.83
724.56	8837.67
724.90	8689.53
725.24	8590.55
725.57	8424.66
725.91	8331.36
726.24	8278.80
726.58	7977.29
726.92	7984.12
727.25	7933.83
727.59	7835.76
727.92	7643.47
728.26	7544.49
728.59	7473.95
728.93	7345.38
729.26	7274.38
729.60	7141.27
729.94	7060.49
730.27	6967.19
730.61	6913.26
730.94	6732.81
731.28	6647.25
731.61	6552.36
731.95	6479.77
732.28	6387.61
732.62	6254.27
732.95	6249.95
733.29	6171.67
733.62	6102.95
733.96	6003.28
734.29	5935.92
734.63	5841.72
734.96	5817.60
735.30	5751.61
735.63	5689.94
735.97	5658.31
736.30	5540.89
736.63	5539.30
736.97	5441.91
737.30	5339.05
737.64	5310.61
737.97	5233.24
738.31	5159.06
738.64	5108.77
738.97	5062.35
739.31	5003.42
739.64	4994.31
739.98	4887.14
740.31	4846.63
740.64	4872.57
740.98	4747.65
741.31	4747.87
741.65	4675.97
741.98	4629.77
742.31	4601.10
742.65	4561.05
742.98	4542.17
743.31	4463.21
743.65	4461.16
743.98	4369.23
744.31	4396.53
744.65	4337.60
744.98	4289.13
745.31	4276.84
745.65	4222.23
745.98	4231.33
746.31	4204.93
746.65	4200.16
746.98	4128.93
747.31	4136.90
747.65	4083.65
747.98	4043.37
748.31	3989.90
748.64	3967.37
748.98	3944.62
749.31	3911.39
749.64	3888.41
749.98	3827.43
750.31	3831.29
750.64	3815.14
750.97	3773.04
751.31	3729.58
751.64	3718.88
751.97	3751.88
752.30	3690.21
752.63	3643.11
752.97	3626.50
753.30	3627.86
753.63	3566.65
753.96	3588.95
754.29	3545.03
754.63	3582.35
754.96	3623.99
755.29	3505.67
755.62	3468.80
755.95	3455.61
756.29	3413.28
756.62	3431.94
756.95	3379.60
757.28	3368.91
757.61	3451.97
757.94	3342.28
758.27	3339.10
758.61	3311.79
758.94	3280.62
759.27	3273.79
759.60	3238.29
759.93	3250.35
760.26	3198.70
760.59	3192.78
760.92	3156.60
761.26	3136.12
761.59	3156.60
761.92	3132.94
762.25	3094.94
762.58	3080.37
762.91	3057.39
763.24	3051.47
763.57	3053.29
763.90	3066.04
764.23	2990.26
764.56	2982.98
764.89	2961.82
765.22	2963.87
765.55	2902.65
765.88	2932.69
766.21	2903.56
766.54	2871.93
766.87	2851.68
767.20	2857.37
767.53	2845.08
767.86	2831.66
768.19	2818.69
768.52	2805.03
768.85	2797.75
769.18	2753.84
769.51	2788.20
769.84	2754.29
770.17	2762.71
770.50	2743.82
770.83	2725.39
771.16	2690.80
771.49	2686.94
771.82	2700.82
772.15	2682.61
772.48	2647.80
772.81	2648.02
773.14	2651.21
773.47	2608.88
773.80	2602.97
774.13	2617.53
774.46	2580.21
774.78	2568.38
775.11	2568.84
775.44	2567.70
775.77	2562.01
776.10	2527.19
776.43	2511.04
776.76	2538.57
777.09	2484.64
777.41	2486.23
777.74	2555.18
778.07	2478.50
778.40	2438.22
778.73	2451.42
779.06	2435.49
779.38	2422.29
779.71	2396.35
780.04	2414.10
780.37	2407.73
780.70	2377.92
781.03	2374.05
781.35	2377.01
781.68	2367.91
782.01	2359.94
782.34	2337.64
782.67	2331.50
782.99	2339.92
783.32	2307.83
783.65	2296.23
783.98	2295.55
784.30	2291.90
784.63	2293.27
784.96	2255.27
785.29	2239.11
785.61	2258.00
785.94	2259.14
786.27	2226.82
786.60	2258.00
786.92	2242.75
787.25	2210.67
787.58	2186.55
787.90	2194.74
788.23	2182.91
788.56	2192.46
788.88	2155.15
789.21	2144.45
789.54	2124.88
789.87	2162.66
790.19	2132.16
790.52	2134.21
790.85	2126.47
791.17	2133.76
791.50	2100.53
791.82	2098.49
792.15	2078.92
792.48	2089.84
792.80	2052.06
793.13	2079.14
793.46	2084.83
793.78	2077.78
794.11	2062.99
794.43	2076.19
794.76	2045.01
795.09	2098.94
795.41	2054.11
795.74	2040.23
796.06	2042.74
796.39	2071.86
796.72	2073.68
797.04	2108.50
797.37	2063.21
797.69	2057.75
798.02	2048.42
798.34	2073.45
798.67	2030.90
798.99	2046.60
799.32	2028.63
799.64	2014.97
799.97	2012.47
800.30	2042.51
800.62	2003.60
800.95	1979.70
801.27	1982.21
801.60	1999.27
801.92	1965.37
802.25	1992.90
802.57	1957.18
802.89	1997.22
803.22	1961.04
803.54	1932.14
803.87	1955.81
804.19	1972.42
804.52	1999.05
804.84	1910.98
805.17	1941.25
805.49	1968.78
805.82	1929.87
806.14	1932.14
806.46	1942.84
806.79	1935.33
807.11	1933.05
807.44	1905.52
807.76	1928.50
808.08	1898.01
808.41	1917.35
808.73	1910.53
809.06	1890.28
809.38	1913.03
809.70	1881.17
810.03	1879.13
810.35	1865.02
810.67	1870.93
811.00	1857.51
811.32	1847.04
811.64	1838.62
811.97	1823.37
812.29	1822.92
812.61	1841.58
812.94	1844.99
813.26	1839.99
813.58	1818.60
813.91	1832.02
814.23	1829.52
814.55	1794.93
814.88	1817.23
815.20	1786.06
815.52	1806.54
815.84	1808.13
816.17	1760.34
816.49	1785.15
816.81	1789.70
817.13	1776.95
817.46	1776.50
817.78	1722.57
818.10	1755.34
818.42	1752.61
818.75	1751.01
819.07	1754.88
819.39	1748.28
819.71	1744.41
820.04	1730.08
820.36	1701.63
820.68	1705.73
821.00	1714.83
821.32	1728.26
821.65	1738.04
821.97	1697.31
822.29	1698.45
822.61	1732.58
822.93	1693.90
823.25	1680.47
823.58	1690.48
823.90	1699.59
824.22	1690.26
824.54	1667.50
824.86	1642.70
825.18	1665.91
825.50	1662.50
825.82	1679.56
826.15	1651.12
826.47	1657.72
826.79	1676.15
827.11	1662.95
827.43	1667.05
827.75	1648.16
828.07	1654.99
828.39	1645.66
828.71	1635.64
829.03	1655.21
829.35	1645.66
829.67	1628.36
830.00	1619.49
830.32	1617.44
830.64	1624.72
830.96	1610.16
831.28	1615.62
831.60	1618.81
831.92	1609.25
832.24	1614.03
832.56	1629.73
832.88	1611.07
833.20	1635.19
833.52	1623.13
833.84	1589.45
834.16	1598.10
834.48	1591.27
834.80	1633.37
835.12	1592.86
835.44	1607.88
835.76	1608.79
836.08	1607.43
836.40	1604.24
836.71	1600.60
837.03	1620.85
837.35	1582.62
837.67	1587.63
837.99	1571.93
838.31	1577.85
838.63	1586.95
838.95	1611.98
839.27	1604.70
839.59	1589.91
839.91	1570.79
840.23	1551.68
840.54	1557.14
840.86	1577.39
841.18	1572.16
841.50	1591.73
841.82	1565.33
842.14	1589.91
842.46	1573.07
842.77	1563.51
843.09	1564.88
843.41	1563.51
843.73	1567.38
844.05	1556.00
844.37	1525.28
844.68	1553.50
845.00	1567.38
845.32	1559.87
845.64	1543.49
845.96	1520.28
846.27	1552.59
846.59	1547.35
846.91	1566.92
847.23	1535.98
847.54	1545.31
847.86	1564.88
848.18	1537.80
848.50	1527.56
848.82	1545.53
849.13	1535.75
849.45	1553.95
849.77	1536.20
850.08	1566.92
850.40	1556.91
850.72	1528.69
851.04	1516.41
851.35	1535.29
851.67	1543.71
851.99	1528.01
852.30	1545.53
852.62	1538.93
852.94	1535.29
853.25	1544.17
853.57	1524.37
853.89	1525.96
854.20	1511.86
854.52	1540.30
854.84	1509.81
855.15	1523.23
855.47	1508.90
855.79	1518.68
856.10	1515.95
856.42	1530.06
856.73	1510.95
857.05	1518.91
857.37	1477.72
857.68	1501.39
858.00	1512.99
858.32	1517.54
858.63	1483.87
858.95	1470.67
859.26	1507.08
859.58	1481.36
859.89	1481.14
860.21	1496.84
860.52	1500.25
860.84	1520.28
861.16	1510.49
861.47	1492.29
861.79	1483.64
862.10	1467.71
862.42	1474.77
862.73	1491.60
863.05	1477.72
863.36	1467.48
863.68	1498.66
863.99	1463.39
864.31	1479.32
864.62	1481.59
864.94	1465.44
865.25	1476.36
865.57	1451.33
865.88	1452.92
866.20	1467.26
866.51	1462.48
866.82	1470.67
867.14	1460.20
867.45	1458.61
867.77	1450.19
868.08	1446.09
868.40	1457.93
868.71	1453.38
869.02	1436.76
869.34	1434.49
869.65	1441.54
869.97	1449.28
870.28	1424.93
870.59	1446.32
870.91	1429.71
871.22	1440.63
871.54	1445.41
871.85	1429.25
872.16	1447.46
872.48	1439.95
872.79	1452.69
873.10	1426.30
873.42	1416.28
873.73	1441.77
874.04	1424.93
874.36	1408.32
874.67	1411.51
874.98	1430.62
875.30	1427.66
875.61	1401.72
875.92	1393.76
876.23	1421.06
876.55	1391.94
876.86	1400.58
877.17	1382.83
877.49	1394.44
877.80	1398.76
878.11	1976.52
878.42	1455.88
878.74	1406.04
879.05	1393.76
879.36	1382.38
879.67	1396.03
879.98	1384.65
880.30	1399.22
880.61	1392.85
880.92	1402.18
881.23	1405.82
881.55	1372.82
881.86	1406.27
882.17	1396.71
882.48	1396.03
882.79	1410.60
883.10	1405.59
883.42	1411.73
883.73	1385.34
884.04	1395.35
884.35	1375.55
884.66	1383.06
884.97	1396.03
885.28	1378.51
885.60	1401.27
885.91	1396.03
886.22	1392.39
886.53	1375.10
886.84	1393.53
887.15	1373.50
887.46	1387.84
887.77	1410.14
888.08	1371.68
888.40	1397.40
888.71	1385.34
889.02	1369.64
889.33	1387.61
889.64	1391.71
889.95	1386.47
890.26	1385.56
890.57	1350.52
890.88	1370.09
891.19	1370.77
891.50	1405.82
891.81	1385.56
892.12	1371.23
892.43	1359.62
892.74	1388.75
893.05	1402.18
893.36	1409.69
893.67	1383.06
893.98	1378.74
894.29	1368.95
894.60	1372.82
894.91	1361.44
895.22	1362.58
895.53	1373.50
895.84	1378.28
896.15	1390.12
896.46	1377.37
896.77	1349.61
897.08	1369.41
897.38	1385.11
897.69	1376.01
898.00	1358.71
898.31	1383.74
898.62	1376.46
898.93	1348.93
899.24	1326.40
899.55	1369.86
899.86	1371.46
900.16	1365.77
900.47	1348.70
900.78	1336.64
901.09	1350.52
901.40	1361.44
901.71	1369.64
902.02	1388.52
902.32	1357.58
902.63	1373.28
902.94	1348.25
903.25	1357.35
903.56	1351.20
903.87	1335.96
904.17	1360.31
904.48	1358.49
904.79	1333.91
905.10	1349.16
905.41	1362.58
905.71	1340.74
906.02	1363.26
906.33	1325.26
906.64	1320.48
906.94	1346.65
907.25	1319.12
907.56	1332.77
907.87	1324.81
908.17	1341.65
908.48	1339.83
908.79	1328.22
909.09	1311.38
909.40	1335.96
909.71	1340.96
910.02	1397.17
910.32	1342.10
910.63	1334.82
910.94	1318.66
911.24	1313.66
911.55	1342.10
911.86	1331.18
912.16	1331.41
912.47	1315.02
912.78	1331.63
913.08	1310.47
913.39	1348.02
913.69	1343.70
914.00	1314.11
914.31	1325.26
914.61	1297.73
914.92	1332.77
915.23	1306.38
915.53	1328.68
915.84	1304.10
916.14	1328.22
916.45	1335.50
916.75	1316.39
917.06	1322.08
917.37	1311.84
917.67	1324.35
917.98	1309.79
918.28	1320.03
918.59	1291.81
918.89	1342.10
919.20	1313.20
919.50	1308.88
919.81	1306.38
920.11	1302.74
920.42	1306.83
920.72	1290.22
921.03	1299.32
921.33	1308.42
921.64	1294.09
921.94	1304.78
922.25	1303.65
922.55	1303.87
922.86	1298.87
923.16	1300.69
923.47	1300.92
923.77	1282.94
924.08	1281.35
924.38	1282.48
924.69	1296.36
924.99	1287.72
925.29	1290.68
925.60	1279.75
925.90	1276.34
926.21	1290.90
926.51	1286.58
926.81	1272.47
927.12	1262.23
927.42	1267.01
927.73	1285.21
928.03	1268.15
928.33	1253.58
928.64	1267.47
928.94	1278.62
929.24	1280.21
929.55	1284.08
929.85	1296.14
930.15	1276.57
930.46	1285.44
930.76	1266.55
931.06	1260.41
931.37	1264.73
931.67	1304.33
931.97	1282.48
932.27	1263.37
932.58	1280.21
932.88	1274.29
933.18	1271.33
933.49	1249.49
933.79	1284.53
934.09	1272.24
934.39	1281.12
934.70	1292.04
935.00	1302.05
935.30	1280.44
935.60	1250.17
935.91	1275.20
936.21	1274.52
936.51	1262.46
936.81	1265.42
937.11	1290.68
937.42	1262.46
937.72	1244.71
938.02	1254.49
938.32	1257.45
938.62	1261.09
938.92	1253.81
939.23	1255.40
939.53	1251.76
939.83	1241.07
940.13	1236.97
940.43	1243.80
940.73	1267.24
941.03	1238.57
941.34	1269.97
941.64	1254.72
941.94	1263.82
942.24	1249.26
942.54	1257.00
942.84	1255.86
943.14	1247.44
943.44	1237.88
943.74	1245.17
944.04	1254.95
944.34	1245.16
944.65	1257.68
944.95	1243.12
945.25	1246.30
945.55	1232.65
945.85	1220.36
946.15	1239.93
946.45	1234.24
946.75	1240.84
947.05	1247.90
947.35	1239.25
947.65	1230.83
947.95	1257.68
948.25	1244.94
948.55	1214.67
948.85	1234.93
949.15	1238.34
949.45	1239.70
949.75	1242.89
950.05	1239.70
950.35	1244.25
950.65	1250.40
950.94	1238.57
951.24	1229.69
951.54	1242.89
951.84	1387.84
952.14	1265.64
952.44	1228.55
952.74	1222.64
953.04	1247.44
953.34	1260.87
953.64	1266.10
953.94	1247.90
954.23	1274.75
954.53	1234.24
954.83	1267.01
955.13	1241.07
955.43	1266.10
955.73	1260.18
956.03	1239.70
956.32	1249.72
956.62	1252.90
956.92	1256.54
957.22	1234.47
957.52	1235.61
957.82	1235.15
958.11	1257.23
958.41	1230.37
958.71	1300.46
959.01	1247.21
959.30	1505.94
959.60	1267.24
959.90	1247.67
960.20	1244.94
960.50	1267.24
960.79	1219.22
961.09	1226.05
961.39	1249.49
961.69	1239.02
961.98	1244.94
962.28	1267.69
962.58	1247.90
962.87	1235.61
963.17	1249.49
963.47	1229.46
963.76	1285.21
964.06	1244.25
964.36	1236.06
964.66	1235.38
964.95	1240.84
965.25	1238.57
965.55	1250.63
965.84	1254.95
966.14	1231.51
966.43	1261.55
966.73	1246.99
967.03	1277.48
967.32	1225.60
967.62	1249.49
967.92	1238.57
968.21	1239.70
968.51	1246.08
968.80	1251.08
969.10	1239.93
969.40	1246.76
969.69	1258.59
969.99	1239.02
970.28	1253.36
970.58	1239.25
970.87	1248.35
971.17	1246.76
971.46	1254.27
971.76	1247.44
972.06	1255.86
972.35	1245.85
972.65	1228.10
972.94	1243.12
973.24	1247.21
973.53	1222.41
973.83	1212.40
974.12	1222.18
974.42	1224.00
974.71	1253.58
975.01	1242.21
975.30	1239.70
975.59	1242.89
975.89	1251.08
976.18	1241.75
976.48	1235.15
976.77	1220.36
977.07	1228.78
977.36	1262.46
977.65	1250.17
977.95	1228.55
978.24	1215.36
978.54	1245.85
978.83	1225.60
979.13	1246.76
979.42	1244.71
979.71	1215.13
980.01	1235.84
980.30	1236.52
980.59	1249.26
980.89	1261.32
981.18	1256.77
981.47	1240.84
981.77	1234.47
982.06	1236.29
982.35	1264.51
982.65	1251.76
982.94	1237.20
983.23	1244.48
983.53	1245.62
983.82	1227.64
984.11	1237.88
984.41	1231.74
984.70	1228.33
984.99	1237.20
985.28	1217.86
985.58	1230.15
985.87	1226.51
986.16	1237.88
986.45	1232.88
986.75	1241.98
987.04	1217.18
987.33	1256.32
987.62	1245.39
987.91	1230.37
988.21	1218.77
988.50	1223.32
988.79	1260.41
989.08	1249.72
989.37	1256.32
989.67	1243.34
989.96	1250.40
990.25	1226.28
990.54	1215.58
990.83	1230.37
991.12	1244.94
991.42	1223.78
991.71	1247.21
992.00	1225.60
992.29	1216.04
992.58	1238.34
992.87	1245.39
993.16	1235.15
993.45	1222.41
993.75	1203.75
994.04	1206.71
994.33	1247.67
994.62	1266.33
994.91	1210.12
995.20	1248.12
995.49	1231.74
995.78	1234.47
996.07	1231.97
996.36	1218.54
996.65	1213.54
996.94	1216.49
997.23	1256.54
997.52	1226.05
997.81	1220.36
998.10	1221.04
998.39	1223.55
998.68	1226.28
998.97	1218.77
999.26	1238.11
999.55	1228.10
999.84	1245.85
1000.13	1212.63
1000.42	1235.38
1000.71	1221.27
1001.00	1246.53
1001.29	1232.19
1001.58	1240.61
1001.87	1218.31
1002.16	1246.76
1002.45	1238.34
1002.74	1241.75
1003.02	1237.43
1003.31	1242.21
1003.60	1216.27
1003.89	1237.20
1004.18	1244.03
1004.47	1220.36
1004.76	1237.88
1005.05	1229.24
1005.33	1234.01
1005.62	1217.63
1005.91	1223.32
1006.20	1215.81
1006.49	1198.29
1006.78	1217.40
1007.06	1215.36
1007.35	1222.41
1007.64	1214.67
1007.93	1238.11
1008.22	1236.97
1008.50	1243.80
1008.79	1238.11
1009.08	1233.10
1009.37	1238.11
1009.66	1267.47
1009.94	1219.00
1010.23	1256.77
1010.52	1225.37
1010.81	1230.15
1011.09	1222.86
1011.38	1213.54
1011.67	1245.17
1011.95	1232.19
1012.24	1210.58
1012.53	1220.59
1012.82	1231.51
1013.10	1213.31
1013.39	1230.83
1013.68	1220.82
[truncated: 48 more rows]
