# Supplementary material for: Unique photosynthetic electron transport tuning and excitation distribution in heterokont algae
Source: PLoS One. 2019 Jan 9;14(1):e0209920. doi: 10.1371/journal.pone.0209920 (PMC6326504; doi:10.1371/journal.pone.0209920)
Supplement: S1 Dataset — (ZIP) [file pone.0209920.s004.zip › S1 Dataset/77K/Chlamydomonas_Anaerobic/CAna_t=15,1.txt]

340.01	1302.28
340.39	1302.28
340.76	1302.28
341.14	1301.14
341.52	1289.77
341.89	1339.14
342.27	1334.37
342.65	1338.46
343.03	1346.88
343.40	1345.97
343.78	1348.70
344.16	1338.23
344.53	1361.90
344.91	1367.36
345.29	1335.28
345.66	1359.17
346.04	1326.86
346.42	1345.97
346.79	1356.21
347.17	1348.25
347.54	1331.41
347.92	1314.34
348.30	1316.39
348.67	1342.56
349.05	1306.60
349.43	1355.30
349.80	1320.48
350.18	1355.30
350.56	1312.07
350.93	1328.68
351.31	1334.59
351.68	1309.79
352.06	1310.47
352.44	1309.33
352.81	1318.21
353.19	1297.27
353.56	1306.38
353.94	1316.62
354.32	1295.68
354.69	1321.85
355.07	1311.61
355.44	1320.94
355.82	1315.25
356.19	1326.40
356.57	1321.62
356.95	1313.89
357.32	1309.11
357.70	1317.07
358.07	1306.83
358.45	1288.86
358.82	1320.71
359.20	1312.98
359.58	1306.83
359.95	1301.83
360.33	1298.64
360.70	1296.59
361.08	1314.11
361.45	1310.02
361.83	1309.79
362.20	1329.36
362.58	1342.33
362.95	1323.67
363.33	1323.67
363.70	1311.38
364.08	1308.65
364.45	1330.95
364.83	1312.75
365.20	1323.22
365.58	1311.84
365.95	1341.65
366.33	1334.37
366.70	1326.17
367.08	1291.36
367.45	1322.99
367.83	1320.71
368.20	1302.05
368.58	1327.31
368.95	1319.80
369.33	1360.99
369.70	1323.67
370.08	1304.56
370.45	1306.38
370.83	1331.63
371.20	1303.65
371.57	1408.55
371.95	1331.18
372.32	1324.35
372.70	1307.97
373.07	1302.05
373.45	1317.75
373.82	1288.40
374.19	1298.64
374.57	1341.87
374.94	1318.44
375.32	1308.65
375.69	1315.71
376.07	1320.48
376.44	1312.52
376.81	1307.51
377.19	1307.06
377.56	1358.03
377.94	1301.60
378.31	1340.28
378.68	1313.66
379.06	1302.74
379.43	1322.99
379.81	1323.67
380.18	1313.43
380.55	1326.86
380.93	1330.50
381.30	1322.08
381.67	1334.14
382.05	1323.22
382.42	1301.60
382.79	1321.62
383.17	1315.02
383.54	1329.13
383.91	1318.89
384.29	1315.25
384.66	1328.45
385.04	1291.81
385.41	1316.84
385.78	1306.60
386.15	1311.38
386.53	1318.44
386.90	1313.66
387.27	1302.51
387.65	1311.16
388.02	1320.48
388.39	1331.18
388.77	1322.53
389.14	1319.12
389.51	1307.06
389.89	1311.16
390.26	1342.78
390.63	1354.39
391.00	1299.55
391.38	1316.62
391.75	1309.33
392.12	1304.33
392.50	1318.44
392.87	1305.69
393.24	1322.53
393.61	1327.99
393.99	1300.01
394.36	1314.34
394.73	1324.35
395.10	1288.63
395.48	1307.97
395.85	1287.26
396.22	1314.11
396.59	1281.57
396.97	1297.50
397.34	1347.34
397.71	1321.85
398.08	1302.74
398.45	1317.98
398.83	1324.35
399.20	1317.53
399.57	1331.18
399.94	1325.49
400.32	1324.13
400.69	1298.87
401.06	1305.69
401.43	1321.17
401.80	1308.20
402.17	1288.86
402.55	1310.24
402.92	1311.61
403.29	1298.64
403.66	1288.40
404.03	1326.86
404.41	1293.86
404.78	1300.01
405.15	1293.86
405.52	1294.77
405.89	1293.86
406.26	1325.04
406.64	1307.51
407.01	1329.13
407.38	1318.66
407.75	1300.92
408.12	1331.41
408.49	1345.52
408.86	1306.83
409.23	1294.09
409.61	1326.86
409.98	1322.53
410.35	1309.79
410.72	1312.07
411.09	1308.88
411.46	1322.99
411.83	1320.94
412.20	1309.56
412.57	1320.03
412.95	1301.83
413.32	1330.50
413.69	1327.08
414.06	1309.79
414.43	1320.71
414.80	1325.04
415.17	1318.89
415.54	1332.32
415.91	1320.26
416.28	1321.39
416.65	1302.51
417.02	1304.10
417.39	1309.79
417.76	1328.45
418.14	1302.05
418.51	1298.64
418.88	1295.23
419.25	1302.28
419.62	1333.00
419.99	1324.35
420.36	1286.58
420.73	1302.74
421.10	1331.18
421.47	1315.25
421.84	1305.01
422.21	1324.13
422.58	1322.99
422.95	1304.33
423.32	1305.47
423.69	1292.50
424.06	1317.75
424.43	1348.02
424.80	1300.01
425.17	1326.86
425.54	1312.52
425.91	1300.23
426.28	1319.35
426.65	1287.26
427.02	1322.76
427.39	1320.26
427.76	1300.23
428.13	1321.85
428.49	1301.14
428.86	1308.88
429.23	1302.51
429.60	1322.53
429.97	1297.05
430.34	1313.66
430.71	1304.56
431.08	1303.65
431.45	1288.40
431.82	1305.69
432.19	1316.16
432.56	1312.75
432.93	1308.42
433.30	1299.32
433.67	1338.23
434.03	1362.35
434.40	1310.24
434.77	1306.38
435.14	1311.84
435.51	1293.86
435.88	1338.69
436.25	1332.77
436.62	1308.88
436.99	1319.35
437.35	1320.03
437.72	1310.47
438.09	1314.57
438.46	1403.77
438.83	1326.17
439.20	1309.33
439.57	1318.21
439.93	1302.96
440.30	1312.98
440.67	1290.90
441.04	1299.09
441.41	1291.59
441.78	1317.07
442.14	1308.65
442.51	1302.74
442.88	1297.05
443.25	1308.65
443.62	1338.69
443.99	1305.92
444.35	1308.88
444.72	1325.04
445.09	1316.39
445.46	1317.98
445.83	1314.57
446.19	1326.17
446.56	1305.69
446.93	1309.33
447.30	1310.70
447.66	1309.11
448.03	1316.16
448.40	1296.82
448.77	1305.69
449.14	1290.90
449.50	1312.52
449.87	1324.35
450.24	1307.29
450.61	1295.91
450.97	1323.90
451.34	1309.56
451.71	1326.40
452.08	1314.80
452.44	1324.58
452.81	1318.44
453.18	1332.09
453.54	1356.89
453.91	1315.93
454.28	1306.60
454.65	1305.01
455.01	1301.14
455.38	1298.87
455.75	1302.51
456.11	1309.11
456.48	1308.42
456.85	1318.89
457.21	1332.32
457.58	1299.09
457.95	1304.56
458.32	1307.29
458.68	1307.29
459.05	1312.52
459.42	1318.66
459.78	1325.72
460.15	1331.41
460.52	1323.90
460.88	1322.99
461.25	1316.62
461.61	1301.14
461.98	1309.79
462.35	1320.26
462.71	1319.80
463.08	1312.52
463.45	1306.60
463.81	1318.89
464.18	1300.01
464.55	1322.08
464.91	1338.69
465.28	1300.01
465.64	1306.38
466.01	1315.93
466.38	1306.15
466.74	1322.08
467.11	1317.98
467.47	1301.14
467.84	1376.69
468.21	1324.35
468.57	1304.78
468.94	1322.99
469.30	1298.87
469.67	1327.99
470.03	1340.28
470.40	1327.54
470.77	1323.67
471.13	1316.39
471.50	1318.66
471.86	1330.50
472.23	1355.30
472.59	1306.38
472.96	1308.20
473.32	1308.88
473.69	1313.66
474.05	1319.57
474.42	1296.59
474.78	1301.14
475.15	1310.70
475.51	1324.13
475.88	1291.36
476.24	1292.72
476.61	1323.90
476.97	1304.10
477.34	1324.35
477.70	1309.56
478.07	1327.99
478.43	1317.98
478.80	1309.79
479.16	1318.21
479.53	1322.76
479.89	1302.51
480.26	1317.98
480.62	1299.78
480.99	1325.72
481.35	1317.07
481.72	1312.07
482.08	1322.08
482.45	1420.61
482.81	1305.47
483.17	1302.51
483.54	1323.90
483.90	1327.08
484.27	1320.71
484.63	1286.12
485.00	1316.62
485.36	1307.51
485.72	1306.60
486.09	1317.07
486.45	1310.70
486.82	1319.57
487.18	1301.14
487.54	1299.09
487.91	1300.69
488.27	1311.84
488.64	1316.84
489.00	1342.10
489.36	1312.75
489.73	1315.25
490.09	1340.51
490.45	1319.35
490.82	1320.26
491.18	1306.38
491.55	1322.76
491.91	1334.59
492.27	1307.97
492.64	1311.61
493.00	1296.82
493.36	1294.32
493.73	1341.19
494.09	1301.60
494.45	1291.36
494.82	1299.09
495.18	1333.00
495.54	1319.12
495.91	1316.39
496.27	1332.32
496.63	1316.84
496.99	1307.29
497.36	1305.01
497.72	1344.15
498.08	1316.84
498.45	1327.31
498.81	1319.80
499.17	1319.80
499.53	1305.01
499.90	1328.22
500.26	1300.01
500.62	1309.33
500.99	1297.73
501.35	1294.54
501.71	1297.96
502.07	1327.54
502.44	1290.22
502.80	1301.14
503.16	1315.93
503.52	1325.26
503.88	1307.51
504.25	1316.16
504.61	1340.05
504.97	1309.79
505.33	1320.94
505.70	1311.61
506.06	1324.35
506.42	1321.62
506.78	1332.54
507.14	1332.32
507.51	1306.83
507.87	1292.27
508.23	1298.87
508.59	1318.66
508.95	1329.36
509.32	1343.01
509.68	1317.07
510.04	1334.14
510.40	1321.85
510.76	1317.75
511.12	1323.67
511.48	1321.17
511.85	1326.63
512.21	1313.89
512.57	1317.75
512.93	1312.07
513.29	1312.52
513.65	1325.95
514.01	1319.80
514.38	1334.14
514.74	1326.86
515.10	1305.69
515.46	1303.42
515.82	1317.98
516.18	1310.24
516.54	1334.14
516.90	1304.10
517.26	1333.23
517.63	1300.69
517.99	1310.47
518.35	1333.46
518.71	1302.96
519.07	1313.43
519.43	1316.16
519.79	1310.24
520.15	1305.92
520.51	1315.02
520.87	1303.19
521.23	1328.68
521.59	1302.51
521.95	1327.54
522.31	1307.29
522.67	1305.24
523.03	1317.07
523.40	1310.24
523.76	1310.24
524.12	1324.81
524.48	1320.26
524.84	1341.19
525.20	1327.99
525.56	1301.83
525.92	1316.84
526.28	1304.78
526.64	1300.69
527.00	1327.99
527.36	1357.80
527.72	1326.86
528.08	1297.27
528.44	1301.60
528.80	1339.14
529.16	1298.87
529.51	1301.60
529.87	1312.75
530.23	1320.48
530.59	1335.50
530.95	1342.78
531.31	1305.92
531.67	1322.53
532.03	1330.95
532.39	1325.04
532.75	1299.32
533.11	1332.54
533.47	1321.62
533.83	1316.39
534.19	1325.49
534.55	1306.15
534.91	1315.71
535.26	1306.38
535.62	1311.61
535.98	1316.84
536.34	1284.30
536.70	1307.51
537.06	1300.23
537.42	1300.01
537.78	1295.91
538.14	1580.58
538.49	1331.63
538.85	1395.58
539.21	1305.69
539.57	1323.44
539.93	1340.74
540.29	1340.74
540.65	1332.54
541.00	1310.70
541.36	1308.65
541.72	1305.24
542.08	1308.88
542.44	1312.29
542.80	1315.93
543.15	1331.18
543.51	1316.84
543.87	1307.29
544.23	1324.58
544.59	1325.49
544.95	1303.42
545.30	1308.65
545.66	1305.24
546.02	1323.67
546.38	1307.74
546.73	1309.33
547.09	1315.93
547.45	1341.19
547.81	1342.78
548.17	1314.57
548.52	1326.40
548.88	1316.84
549.24	1331.86
549.60	1327.31
549.95	1311.16
550.31	1312.98
550.67	1295.68
551.03	1316.62
551.38	1326.40
551.74	1298.87
552.10	1293.63
552.46	1315.93
552.81	1331.86
553.17	1324.13
553.53	1287.72
553.88	1311.38
554.24	1310.70
554.60	1315.02
554.95	1306.83
555.31	1292.72
555.67	1322.76
556.03	1326.17
556.38	1335.28
556.74	1317.07
557.10	1336.19
557.45	1315.25
557.81	1320.71
558.17	1308.65
558.52	1319.80
558.88	1343.92
559.24	1327.99
559.59	1296.82
559.95	1301.37
560.30	1336.87
560.66	1312.98
561.02	1327.31
561.37	1306.38
561.73	1322.08
562.09	1316.39
562.44	1315.71
562.80	1322.76
563.15	1307.74
563.51	1286.58
563.87	1311.38
564.22	1341.19
564.58	1287.72
564.93	1305.47
565.29	1322.31
565.65	1342.33
566.00	1329.13
566.36	1306.15
566.71	1333.00
567.07	1316.84
567.42	1320.03
567.78	1314.34
568.14	1313.20
568.49	1318.44
568.85	1310.02
569.20	1337.78
569.56	1306.83
569.91	1313.20
570.27	1307.06
570.62	1344.83
570.98	1312.52
571.33	1295.91
571.69	1298.64
572.04	1297.96
572.40	1312.07
572.75	1312.98
573.11	1321.85
573.46	1313.20
573.82	1299.78
574.17	1320.48
574.53	1331.63
574.88	1318.66
575.24	1310.02
575.59	1325.95
575.95	1331.18
576.30	1310.02
576.66	1308.20
577.01	1347.56
577.36	1323.67
577.72	1311.84
578.07	1295.45
578.43	1329.36
578.78	1303.87
579.14	1305.24
579.49	1318.89
579.85	1340.28
580.20	1327.77
580.55	1336.19
580.91	1335.05
581.26	1349.61
581.62	1366.91
581.97	1336.19
582.32	1366.22
582.68	1349.84
583.03	1349.84
583.39	1352.57
583.74	1385.79
584.09	1381.92
584.45	1398.76
584.80	1355.53
585.15	1372.82
585.51	1367.36
585.86	1394.21
586.21	1391.71
586.57	1373.96
586.92	1406.50
587.27	1417.88
587.63	1399.67
587.98	1485.46
588.33	1438.81
588.69	1433.58
589.04	1468.62
589.39	1470.21
589.75	1476.36
590.10	1480.45
590.45	1487.74
590.81	1526.19
591.16	1538.71
591.51	1550.31
591.86	1608.79
592.22	1575.80
592.57	1609.70
592.92	1619.03
593.28	1623.13
593.63	1637.46
593.98	1663.18
594.33	1687.53
594.69	1712.10
595.04	1731.67
595.39	1750.10
595.74	1779.68
596.10	1796.30
596.45	1825.42
596.80	1885.72
597.15	1877.99
597.50	1921.68
597.86	1953.76
598.21	2009.74
598.56	2002.23
598.91	2053.20
599.26	2090.98
599.62	2123.74
599.97	2159.47
600.32	2185.41
600.67	2245.03
601.02	2286.44
601.38	2316.03
601.73	2342.65
602.08	2383.61
602.43	2409.32
602.78	2420.93
603.13	2496.93
603.49	2538.57
603.84	2547.90
604.19	2595.46
604.54	2624.81
604.89	2697.17
605.24	2708.10
605.59	2759.30
605.95	2790.02
606.30	2828.47
606.65	2817.55
607.00	2913.58
607.35	2929.73
607.70	2960.23
608.05	3014.84
608.40	3025.76
608.75	3019.16
609.10	3074.23
609.46	3136.35
609.81	3148.87
610.16	3219.18
610.51	3210.76
610.86	3282.67
611.21	3237.84
611.56	3328.18
611.91	3306.10
612.26	3335.00
612.61	3391.89
612.96	3400.31
613.31	3390.75
613.66	3444.23
614.01	3395.53
614.36	3441.50
614.71	3431.26
615.06	3441.95
615.41	3533.20
615.76	3474.49
616.11	3509.31
616.46	3536.39
616.81	3522.28
617.16	3550.72
617.51	3502.25
617.86	3541.62
618.21	3516.82
618.56	3556.18
618.91	3554.59
619.26	3571.20
619.61	3569.15
619.96	3570.06
620.31	3607.38
620.66	3588.04
621.01	3553.91
621.36	3549.81
621.71	3543.21
622.06	3563.01
622.41	3528.20
622.76	3557.55
623.10	3574.39
623.45	3539.80
623.80	3555.96
624.15	3558.69
624.50	3540.71
624.85	3510.67
625.20	3537.52
625.55	3537.52
625.90	3533.88
626.25	3491.33
626.59	3514.09
626.94	3484.28
627.29	3449.92
627.64	3491.33
627.99	3422.61
628.34	3465.16
628.69	3466.07
629.03	3407.82
629.38	3385.52
629.73	3390.98
630.08	3383.70
630.43	3395.30
630.78	3365.95
631.12	3380.06
631.47	3374.60
631.82	3347.29
632.17	3309.29
632.52	3324.99
632.86	3381.42
633.21	3325.22
633.56	3339.33
633.91	3309.75
634.26	3297.23
634.60	3264.92
634.95	3277.43
635.30	3289.04
635.65	3305.65
635.99	3279.48
636.34	3282.44
636.69	3249.44
637.04	3253.31
637.39	3209.62
637.73	3214.86
638.08	3194.38
638.43	3233.97
638.77	3225.32
639.12	3161.38
639.47	3204.16
639.82	3183.91
640.16	3193.01
640.51	3187.32
640.86	3147.05
641.20	3144.09
641.55	3182.09
641.90	3151.60
642.25	3120.42
642.59	3147.50
642.94	3130.66
643.29	3138.17
643.63	3120.65
643.98	3110.86
644.33	3084.24
644.67	3095.62
645.02	3108.82
645.37	3152.28
645.71	3113.14
646.06	3131.57
646.40	3123.61
646.75	3107.00
647.10	3126.79
647.44	3131.80
647.79	3100.17
648.14	3110.64
648.48	3128.39
648.83	3124.29
649.17	3156.83
649.52	3078.78
649.87	3115.87
650.21	3084.47
650.56	3079.92
650.90	3069.91
651.25	3078.10
651.59	3114.28
651.94	3094.71
652.29	3063.99
652.63	3121.10
652.98	3111.55
653.32	3054.89
653.67	3119.97
654.01	3107.45
654.36	3102.22
654.70	3074.91
655.05	3086.74
655.39	3120.19
655.74	3111.32
656.08	3099.71
656.43	3115.87
656.78	3116.55
657.12	3108.59
657.47	3084.47
657.81	3121.79
658.15	3094.25
658.50	3095.39
658.84	3130.43
659.19	3082.88
659.53	3143.40
659.88	3169.12
660.22	3122.92
660.57	3154.55
660.91	3152.28
661.26	3097.89
661.60	3125.43
661.95	3139.08
662.29	3142.95
662.63	3133.39
662.98	3127.48
663.32	3105.86
663.67	3113.82
664.01	3163.20
664.36	3146.82
664.70	3172.76
665.04	3183.91
665.39	3176.17
665.73	3175.26
666.08	3499.52
666.42	3179.59
666.76	3195.74
667.11	3202.11
667.45	3193.47
667.79	3191.42
668.14	3184.14
668.48	3215.99
668.83	3231.69
669.17	3236.25
669.51	3227.60
669.86	3280.16
670.20	3250.35
670.54	3311.57
670.89	3309.75
671.23	3303.15
671.57	3326.58
671.92	3370.96
672.26	3376.87
672.60	3408.96
672.94	3454.47
673.29	3543.90
673.63	3552.32
673.97	3584.86
674.32	3665.64
674.66	3725.71
675.00	3799.21
675.34	3874.53
675.69	3990.81
676.03	4081.37
676.37	4220.41
676.71	4300.05
677.06	4481.87
677.40	4619.99
677.74	4756.07
678.08	4844.58
678.43	5031.18
678.77	5167.25
679.11	5316.75
679.45	5458.97
679.80	5575.25
680.14	5736.36
680.48	5827.84
680.82	6021.03
681.16	6110.46
681.51	6208.53
681.85	6349.39
682.19	6497.52
682.53	6657.04
682.87	6821.56
683.21	6925.78
683.56	7123.29
683.90	7363.36
684.24	7575.89
684.58	7846.45
684.92	8124.75
685.26	8296.32
685.61	8401.00
685.95	8583.72
686.29	8649.48
686.63	8579.85
686.97	8561.87
687.31	8459.48
687.65	8373.01
687.99	8276.75
688.33	7976.61
688.68	7800.71
689.02	7592.96
689.36	7353.35
689.70	7155.15
690.04	6927.82
690.38	6834.07
690.72	6682.52
691.06	6567.15
691.40	6496.61
691.74	6417.42
692.08	6337.33
692.42	6361.45
692.76	6401.95
693.10	6400.36
693.44	6362.13
693.78	6497.52
694.13	6396.72
694.47	6540.30
694.81	6558.96
695.15	6560.55
695.49	6590.36
695.83	6706.42
696.17	6685.94
696.51	6824.97
696.85	6768.08
697.19	6730.99
697.53	6786.06
697.87	6867.52
698.20	6856.83
698.54	6979.93
698.88	6951.72
699.22	7062.53
699.56	7121.01
699.90	7173.35
700.24	7201.80
700.58	7249.58
700.92	7366.77
701.26	7404.32
701.60	7538.57
701.94	7620.95
702.28	7664.86
702.62	7858.51
702.96	7913.12
703.30	8018.03
703.63	8102.22
703.97	8212.58
704.31	8324.77
704.65	8428.30
704.99	8553.46
705.33	8658.58
705.67	8663.59
706.01	8840.63
706.34	8923.45
706.68	8988.31
707.02	9063.17
707.36	9184.68
707.70	9299.60
708.04	9264.10
708.38	9512.36
708.71	9502.35
709.05	9612.94
709.39	9714.88
709.73	9744.92
710.07	9771.77
710.40	9870.75
710.74	9888.05
711.08	10116.51
711.42	10031.18
711.76	10115.15
712.09	10183.87
712.43	10180.45
712.77	10193.42
713.11	10237.80
713.45	10315.16
713.78	10355.90
714.12	10300.15
714.46	10316.98
714.80	10329.50
715.13	10308.11
715.47	10244.62
715.81	10247.58
716.15	10160.20
716.48	10230.74
716.82	10125.16
717.16	10016.16
717.49	9913.08
717.83	9816.60
718.17	9816.14
718.51	9725.58
718.84	9657.99
719.18	9498.02
719.52	9418.38
719.85	9378.79
720.19	9216.31
720.53	9162.61
720.86	9024.26
721.20	8912.08
721.54	8869.98
721.87	8777.82
722.21	8602.15
722.55	8541.40
722.88	8418.74
723.22	8344.79
723.55	8128.62
723.89	8091.30
724.23	8042.83
724.56	7899.70
724.90	7763.17
725.24	7687.16
725.57	7531.97
725.91	7492.84
726.24	7417.52
726.58	7191.78
726.92	7162.20
727.25	7112.82
727.59	7004.96
727.92	6887.32
728.26	6803.35
728.59	6711.19
728.93	6610.84
729.26	6501.16
729.60	6514.13
729.94	6339.37
730.27	6301.83
730.61	6208.99
730.94	6112.50
731.28	6034.00
731.61	6028.08
731.95	5894.05
732.28	5839.67
732.62	5730.44
732.95	5691.31
733.29	5665.82
733.62	5557.28
733.96	5542.03
734.29	5430.76
734.63	5391.39
734.96	5269.20
735.30	5248.49
735.63	5174.53
735.97	5178.40
736.30	5062.35
736.63	5059.39
736.97	4962.23
737.30	4944.25
737.64	4921.27
737.97	4832.52
738.31	4784.51
738.64	4706.00
738.97	4701.23
739.31	4664.82
739.64	4633.42
739.98	4549.22
740.31	4524.42
740.64	4513.95
740.98	4448.64
741.31	4349.43
741.65	4381.74
741.98	4321.21
742.31	4271.38
742.65	4251.81
742.98	4216.77
743.31	4167.16
743.65	4153.28
743.98	4089.79
744.31	4110.96
744.65	4081.60
744.98	4072.50
745.31	4064.08
745.65	3981.25
745.98	3943.02
746.31	3960.77
746.65	3928.69
746.98	3901.84
747.31	3885.68
747.65	3840.85
747.98	3813.55
748.31	3805.35
748.64	3745.96
748.98	3726.62
749.31	3713.19
749.64	3711.15
749.98	3673.60
750.31	3672.46
750.64	3593.27
750.97	3586.68
751.31	3574.62
751.64	3523.19
751.97	3533.88
752.30	3527.28
752.63	3453.79
752.97	3456.06
753.30	3443.55
753.63	3440.36
753.96	3437.86
754.29	3389.39
754.63	3412.37
754.96	3445.14
755.29	3322.49
755.62	3346.15
755.95	3329.31
756.29	3295.41
756.62	3253.77
756.95	3277.43
757.28	3260.59
757.61	3324.54
757.94	3211.21
758.27	3169.80
758.61	3154.10
758.94	3194.15
759.27	3119.51
759.60	3114.73
759.93	3151.60
760.26	3103.58
760.59	3109.95
760.92	3036.91
761.26	3025.53
761.59	3035.09
761.92	3024.17
762.25	3010.06
762.58	3007.78
762.91	2963.41
763.24	2959.31
763.57	2961.36
763.90	2955.67
764.23	2917.22
764.56	2915.85
764.89	2903.56
765.22	2868.98
765.55	2852.14
765.88	2861.47
766.21	2823.01
766.54	2808.45
766.87	2830.07
767.20	2805.49
767.53	2785.92
767.86	2787.74
768.19	2753.61
768.52	2759.75
768.85	2753.61
769.18	2751.79
769.51	2709.46
769.84	2726.98
770.17	2698.31
770.50	2681.70
770.83	2696.04
771.16	2660.54
771.49	2635.28
771.82	2633.92
772.15	2632.78
772.48	2594.78
772.81	2620.72
773.14	2613.66
773.47	2607.52
773.80	2575.21
774.13	2568.38
774.46	2571.11
774.78	2530.15
775.11	2524.46
775.44	2541.07
775.77	2521.50
776.10	2495.11
776.43	2480.55
776.76	2518.55
777.09	2480.77
777.41	2479.41
777.74	2525.37
778.07	2460.52
778.40	2424.57
778.73	2432.30
779.06	2420.02
779.38	2438.68
779.71	2419.33
780.04	2404.77
780.37	2413.19
780.70	2403.63
781.03	2385.88
781.35	2341.51
781.68	2373.82
782.01	2330.82
782.34	2363.81
782.67	2334.46
782.99	2326.72
783.32	2300.10
783.65	2307.38
783.98	2307.61
784.30	2274.38
784.63	2272.79
784.96	2286.22
785.29	2259.59
785.61	2256.18
785.94	2258.45
786.27	2239.11
786.60	2246.17
786.92	2253.68
787.25	2232.29
787.58	2202.48
787.90	2189.28
788.23	2196.11
788.56	2203.16
788.88	2177.90
789.21	2151.50
789.54	2153.33
789.87	2136.94
790.19	2145.36
790.52	2148.77
790.85	2153.10
791.17	2147.64
791.50	2129.20
791.82	2116.46
792.15	2127.16
792.48	2145.36
792.80	2089.84
793.13	2140.35
793.46	2119.19
793.78	2125.34
794.11	2090.98
794.43	2081.65
794.76	2115.10
795.09	2127.84
795.41	2123.97
795.74	2074.36
796.06	2100.08
796.39	2066.17
796.72	2099.85
797.04	2102.58
797.37	2087.11
797.69	2071.41
798.02	2087.34
798.34	2054.80
798.67	2051.84
798.99	2038.87
799.32	2078.69
799.64	2063.90
799.97	2059.12
800.30	2036.14
800.62	2050.70
800.95	2017.48
801.27	2042.51
801.60	2060.03
801.92	2025.21
802.25	2050.47
802.57	2034.09
802.89	2016.79
803.22	2027.03
803.54	2010.65
803.87	2006.33
804.19	2029.54
804.52	2009.06
804.84	2028.40
805.17	2002.91
805.49	1992.22
805.82	1973.79
806.14	1974.01
806.46	2003.37
806.79	1969.24
807.11	1980.84
807.44	1946.03
807.76	1969.24
808.08	1973.79
808.41	1971.51
808.73	1948.07
809.06	1938.74
809.38	1970.60
809.70	1952.17
810.03	1938.29
810.35	1914.17
810.67	1927.37
811.00	1912.80
811.32	1911.89
811.64	1918.49
811.97	1900.06
812.29	1915.31
812.61	1884.81
812.94	1907.11
813.26	1897.78
813.58	1892.55
813.91	1871.62
814.23	1884.13
814.55	1867.52
814.88	1869.57
815.20	1843.17
815.52	1848.41
815.84	1842.26
816.17	1857.96
816.49	1857.05
816.81	1855.46
817.13	1848.86
817.46	1850.91
817.78	1810.63
818.10	1829.29
818.42	1817.23
818.75	1803.35
819.07	1844.54
819.39	1787.19
819.71	1830.43
820.04	1795.61
820.36	1767.62
820.68	1781.51
821.00	1774.45
821.32	1811.54
821.65	1797.89
821.97	1769.22
822.29	1769.44
822.61	1784.46
822.93	1758.29
823.25	1759.89
823.58	1768.76
823.90	1766.94
824.22	1749.65
824.54	1738.50
824.86	1753.74
825.18	1756.47
825.50	1743.28
825.82	1744.19
826.15	1751.47
826.47	1718.02
826.79	1748.51
827.11	1728.03
827.43	1759.43
827.75	1744.41
828.07	1707.32
828.39	1717.79
828.71	1692.08
829.03	1726.44
829.35	1713.24
829.67	1705.05
830.00	1698.45
830.32	1705.50
830.64	1703.45
830.96	1706.87
831.28	1735.99
831.60	1707.32
831.92	1701.86
832.24	1717.79
832.56	1676.83
832.88	1706.41
833.20	1681.61
833.52	1695.04
833.84	1678.88
834.16	1675.69
834.48	1698.90
834.80	1725.53
835.12	1693.67
835.44	1683.43
835.76	1667.50
836.08	1702.32
836.40	1675.24
836.71	1691.62
837.03	1703.23
837.35	1696.17
837.67	1636.33
837.99	1676.15
838.31	1653.62
838.63	1671.14
838.95	1687.98
839.27	1652.71
839.59	1680.24
839.91	1650.44
840.23	1652.94
840.54	1656.58
840.86	1655.44
841.18	1641.33
841.50	1661.59
841.82	1662.27
842.14	1696.63
842.46	1644.06
842.77	1680.24
843.09	1664.77
843.41	1642.47
843.73	1625.18
844.05	1652.48
844.37	1617.21
844.68	1650.44
845.00	1639.06
845.32	1640.88
845.64	1627.91
845.96	1632.91
846.27	1614.71
846.59	1604.47
846.91	1650.89
847.23	1636.10
847.54	1618.58
847.86	1642.24
848.18	1611.75
848.50	1638.38
848.82	1626.77
849.13	1611.07
849.45	1635.87
849.77	1622.45
850.08	1646.11
850.40	1630.87
850.72	1639.97
851.04	1638.83
851.35	1601.97
851.67	1668.18
851.99	1638.37
852.30	1632.00
852.62	1607.88
852.94	1607.20
853.25	1621.99
853.57	1598.78
853.89	1609.02
854.20	1609.93
854.52	1623.36
854.84	1609.48
855.15	1604.47
855.47	1620.40
855.79	1599.46
856.10	1597.87
856.42	1599.01
856.73	1622.22
857.05	1589.91
857.37	1609.70
857.68	1592.41
858.00	1613.80
858.32	1599.46
858.63	1595.14
858.95	1581.71
859.26	1590.59
859.58	1607.66
859.89	1569.43
860.21	1580.12
860.52	1568.74
860.84	1573.75
861.16	1593.32
861.47	1566.24
861.79	1571.02
862.10	1555.55
862.42	1578.53
862.73	1572.84
863.05	1585.58
863.36	1549.63
863.68	1586.27
863.99	1563.74
864.31	1555.77
864.62	1594.23
864.94	1560.78
865.25	1568.52
865.57	1527.33
865.88	1543.26
866.20	1552.36
866.51	1577.62
866.82	1547.81
867.14	1545.08
867.45	1546.44
867.77	1530.29
868.08	1545.76
868.40	1542.12
868.71	1541.67
869.02	1538.02
869.34	1511.63
869.65	1539.62
869.97	1540.30
870.28	1519.14
870.59	1515.50
870.91	1539.16
871.22	1548.26
871.54	1539.62
871.85	1540.07
872.16	1548.26
872.48	1529.38
872.79	1512.54
873.10	1502.53
873.42	1512.31
873.73	1545.99
874.04	1494.56
874.36	1520.05
874.67	1494.33
874.98	1529.83
875.30	1519.82
875.61	1482.96
875.92	1518.00
876.23	1506.85
876.55	1510.72
876.86	1490.01
877.17	1482.05
877.49	1495.93
877.80	1496.61
878.11	1994.95
878.42	1521.19
878.74	1495.70
879.05	1486.14
879.36	1459.75
879.67	1475.68
879.98	1488.65
880.30	1490.01
880.61	1492.97
880.92	1492.97
881.23	1475.22
881.55	1497.07
881.86	1492.06
882.17	1472.94
882.48	1498.20
882.79	1492.51
883.10	1489.56
883.42	1472.72
883.73	1461.11
884.04	1475.22
884.35	1458.15
884.66	1473.85
884.97	1483.87
885.28	1463.84
885.60	1462.25
885.91	1482.73
886.22	1493.42
886.53	1487.74
886.84	1471.81
887.15	1474.77
887.46	1462.70
887.77	1493.88
888.08	1475.22
888.40	1477.27
888.71	1492.51
889.02	1475.45
889.33	1497.07
889.64	1486.60
889.95	1472.94
890.26	1466.35
890.57	1488.42
890.88	1485.23
891.19	1494.79
891.50	1492.51
891.81	1486.60
892.12	1460.66
892.43	1459.52
892.74	1491.38
893.05	1482.27
893.36	1520.28
893.67	1477.27
893.98	1467.71
894.29	1462.02
894.60	1464.98
894.91	1460.20
895.22	1457.70
895.53	1473.85
895.84	1471.12
896.15	1464.75
896.46	1496.38
896.77	1462.25
897.08	1449.28
897.38	1464.53
897.69	1442.45
898.00	1442.45
898.31	1454.51
898.62	1449.05
898.93	1436.76
899.24	1434.03
899.55	1454.74
899.86	1460.66
900.16	1445.41
900.47	1437.90
900.78	1443.14
901.09	1473.63
901.40	1446.32
901.71	1453.15
902.02	1453.60
902.32	1438.13
902.63	1438.58
902.94	1410.60
903.25	1431.53
903.56	1437.45
903.87	1436.08
904.17	1448.60
904.48	1439.27
904.79	1438.36
905.10	1442.91
905.41	1454.51
905.71	1429.94
906.02	1428.12
906.33	1427.66
906.64	1424.93
906.94	1426.07
907.25	1443.59
907.56	1406.50
907.87	1431.08
908.17	1425.84
908.48	1442.68
908.79	1436.76
909.09	1407.64
909.40	1421.06
909.71	1417.42
910.02	1499.11
910.32	1417.88
910.63	1416.74
910.94	1434.03
911.24	1417.19
911.55	1434.26
911.86	1396.03
912.16	1407.41
912.47	1421.06
912.78	1388.98
913.08	1414.92
913.39	1415.60
913.69	1417.19
914.00	1406.73
914.31	1406.50
914.61	1397.85
914.92	1422.88
915.23	1416.74
915.53	1388.07
915.84	1382.15
916.14	1389.43
916.45	1425.39
916.75	1403.54
917.06	1394.67
917.37	1393.30
917.67	1421.52
917.98	1409.91
918.28	1398.54
918.59	1392.62
918.89	1415.37
919.20	1395.35
919.50	1389.21
919.81	1389.89
920.11	1389.21
920.42	1397.40
920.72	1384.65
921.03	1411.96
921.33	1407.86
921.64	1414.46
921.94	1386.70
922.25	1372.37
922.55	1378.74
922.86	1385.56
923.16	1386.93
923.47	1378.06
923.77	1389.43
924.08	1389.43
924.38	1376.01
924.69	1371.91
924.99	1367.82
925.29	1373.28
925.60	1383.06
925.90	1373.05
926.21	1366.68
926.51	1380.79
926.81	1374.87
927.12	1373.05
927.42	1376.24
927.73	1381.24
928.03	1372.59
928.33	1358.49
928.64	1354.62
928.94	1370.77
929.24	1366.00
929.55	1331.41
929.85	1393.30
930.15	1367.13
930.46	1354.16
930.76	1362.13
931.06	1379.88
931.37	1378.97
931.67	1396.49
931.97	1352.80
932.27	1364.40
932.58	1360.31
932.88	1341.42
933.18	1366.68
933.49	1363.04
933.79	1380.79
934.09	1354.16
934.39	1357.35
934.70	1391.71
935.00	1382.61
935.30	1350.29
935.60	1359.40
935.91	1344.15
936.21	1367.82
936.51	1363.72
936.81	1351.20
937.11	1392.62
937.42	1350.75
937.72	1360.53
938.02	1349.61
938.32	1354.62
938.62	1334.82
938.92	1333.68
939.23	1360.08
939.53	1356.67
939.83	1320.94
940.13	1327.31
940.43	1329.13
940.73	1350.52
941.03	1332.54
941.34	1324.81
941.64	1334.59
941.94	1324.81
942.24	1359.17
942.54	1350.52
942.84	1339.60
943.14	1345.06
943.44	1317.75
943.74	1345.74
944.04	1341.19
944.34	1342.78
944.65	1313.66
944.95	1323.90
945.25	1331.18
945.55	1323.22
945.85	1327.54
946.15	1330.27
946.45	1330.50
946.75	1345.29
947.05	1329.13
947.35	1335.28
947.65	1341.19
947.95	1347.34
948.25	1344.83
948.55	1344.38
948.85	1341.65
949.15	1334.59
949.45	1341.42
949.75	1320.94
950.05	1323.22
950.35	1350.29
950.65	1338.92
950.94	1337.32
951.24	1333.00
951.54	1327.31
951.84	1471.35
952.14	1344.15
952.44	1314.57
952.74	1339.14
953.04	1336.64
953.34	1318.89
953.64	1346.65
953.94	1346.88
954.23	1327.99
954.53	1340.05
954.83	1325.26
955.13	1338.23
955.43	1343.47
955.73	1346.43
956.03	1321.39
956.32	1327.54
956.62	1346.20
956.92	1342.78
957.22	1332.09
957.52	1314.57
957.82	1328.68
958.11	1307.29
958.41	1333.00
958.71	1387.84
959.01	1349.38
959.30	1572.38
959.60	1346.88
959.90	1317.75
960.20	1329.13
960.50	1336.87
960.79	1317.53
961.09	1330.27
961.39	1336.41
961.69	1342.33
961.98	1330.50
962.28	1347.11
962.58	1309.11
962.87	1332.32
963.17	1340.51
963.47	1310.93
963.76	1377.83
964.06	1319.12
964.36	1344.61
964.66	1340.74
964.95	1329.59
965.25	1346.88
965.55	1363.26
965.84	1351.89
966.14	1337.78
966.43	1338.01
966.73	1320.71
967.03	1361.67
967.32	1349.84
967.62	1333.91
967.92	1333.23
968.21	1339.37
968.51	1328.45
968.80	1331.41
969.10	1330.04
969.40	1308.88
969.69	1329.81
969.99	1335.73
970.28	1341.19
970.58	1341.42
970.87	1339.60
971.17	1333.23
971.46	1341.42
971.76	1300.46
972.06	1330.95
972.35	1332.77
972.65	1320.48
972.94	1328.45
973.24	1334.37
973.53	1314.34
973.83	1324.81
974.12	1320.48
974.42	1324.81
974.71	1364.17
975.01	1339.60
975.30	1341.65
975.59	1325.95
975.89	1321.62
976.18	1327.99
976.48	1338.23
976.77	1318.21
977.07	1319.57
977.36	1322.99
977.65	1327.54
977.95	1312.98
978.24	1306.60
978.54	1313.20
978.83	1326.40
979.13	1325.72
979.42	1340.51
979.71	1330.95
980.01	1345.06
980.30	1310.02
980.59	1331.18
980.89	1348.02
981.18	1332.54
981.47	1335.05
981.77	1313.89
982.06	1327.54
982.35	1329.59
982.65	1318.89
982.94	1324.58
983.23	1327.54
983.53	1345.74
983.82	1315.48
984.11	1319.80
984.41	1326.86
984.70	1303.19
984.99	1302.28
985.28	1343.92
985.58	1329.81
985.87	1316.62
986.16	1337.10
986.45	1324.58
986.75	1339.83
987.04	1319.35
987.33	1298.41
987.62	1309.11
987.91	1326.63
988.21	1311.16
988.50	1318.66
988.79	1360.31
989.08	1330.50
989.37	1314.57
989.67	1322.31
989.96	1320.94
990.25	1330.95
990.54	1334.82
990.83	1320.94
991.12	1307.74
991.42	1329.59
991.71	1310.24
992.00	1322.08
992.29	1323.67
992.58	1331.41
992.87	1335.73
993.16	1335.50
993.45	1346.65
993.75	1300.01
994.04	1308.88
994.33	1347.79
994.62	1332.77
994.91	1325.49
995.20	1340.28
995.49	1328.68
995.78	1331.41
996.07	1292.50
996.36	1318.66
996.65	1313.66
996.94	1321.85
997.23	1339.83
997.52	1323.22
997.81	1323.90
998.10	1317.98
998.39	1316.39
998.68	1313.43
998.97	1305.24
999.26	1324.13
999.55	1289.54
999.84	1313.66
1000.13	1303.42
1000.42	1325.49
1000.71	1310.02
1001.00	1316.62
1001.29	1331.63
1001.58	1315.02
1001.87	1326.63
1002.16	1320.48
1002.45	1322.99
1002.74	1312.98
1003.02	1317.07
1003.31	1346.88
1003.60	1324.81
1003.89	1322.76
1004.18	1325.49
1004.47	1308.42
1004.76	1326.40
1005.05	1305.47
1005.33	1301.83
1005.62	1313.43
1005.91	1306.83
1006.20	1317.30
1006.49	1295.23
1006.78	1312.75
1007.06	1324.13
1007.35	1310.93
1007.64	1318.21
1007.93	1325.72
1008.22	1324.81
1008.50	1311.38
1008.79	1321.62
1009.08	1301.60
1009.37	1329.13
1009.66	1339.14
1009.94	1307.74
1010.23	1322.31
1010.52	1313.66
1010.81	1316.39
1011.09	1316.62
1011.38	1311.84
1011.67	1332.09
1011.95	1326.17
1012.24	1318.21
1012.53	1305.24
1012.82	1315.48
1013.10	1304.78
1013.39	1297.73
1013.68	1301.60
[truncated: 48 more rows]
