# Supplementary material for: Unique photosynthetic electron transport tuning and excitation distribution in heterokont algae
Source: PLoS One. 2019 Jan 9;14(1):e0209920. doi: 10.1371/journal.pone.0209920 (PMC6326504; doi:10.1371/journal.pone.0209920)
Supplement: S1 Dataset — (ZIP) [file pone.0209920.s004.zip › S1 Dataset/77K/Chlamydomonas_Anaerobic/CAna_t=15,2.txt]

340.01	1317.30
340.39	1317.30
340.76	1317.30
341.14	1327.31
341.52	1320.03
341.89	1369.18
342.27	1366.00
342.65	1367.13
343.03	1361.22
343.40	1356.44
343.78	1338.01
344.16	1376.01
344.53	1352.11
344.91	1372.59
345.29	1365.54
345.66	1362.35
346.04	1338.01
346.42	1351.89
346.79	1376.46
347.17	1335.05
347.54	1343.47
347.92	1339.60
348.30	1346.20
348.67	1335.05
349.05	1337.55
349.43	1321.17
349.80	1349.38
350.18	1342.78
350.56	1311.38
350.93	1338.69
351.31	1332.77
351.68	1322.76
352.06	1334.14
352.44	1326.63
352.81	1353.02
353.19	1330.50
353.56	1331.41
353.94	1327.08
354.32	1320.94
354.69	1346.88
355.07	1328.45
355.44	1329.59
355.82	1340.28
356.19	1340.96
356.57	1322.76
356.95	1308.65
357.32	1339.37
357.70	1319.80
358.07	1316.16
358.45	1318.44
358.82	1314.34
359.20	1315.48
359.58	1311.61
359.95	1316.62
360.33	1305.01
360.70	1311.84
361.08	1302.05
361.45	1314.34
361.83	1331.63
362.20	1314.34
362.58	1327.99
362.95	1334.59
363.33	1337.10
363.70	1324.81
364.08	1326.40
364.45	1334.37
364.83	1322.99
365.20	1337.78
365.58	1349.61
365.95	1358.94
366.33	1325.04
366.70	1319.12
367.08	1308.65
367.45	1342.10
367.83	1340.28
368.20	1314.80
368.58	1336.87
368.95	1317.30
369.33	1368.95
369.70	1298.87
370.08	1316.39
370.45	1325.72
370.83	1331.86
371.20	1317.75
371.57	1411.05
371.95	1324.81
372.32	1319.57
372.70	1309.79
373.07	1338.92
373.45	1349.38
373.82	1325.49
374.19	1305.92
374.57	1365.54
374.94	1324.81
375.32	1315.71
375.69	1342.78
376.07	1325.04
376.44	1319.80
376.81	1310.47
377.19	1319.57
377.56	1330.95
377.94	1301.37
378.31	1332.77
378.68	1314.34
379.06	1315.25
379.43	1300.92
379.81	1313.89
380.18	1306.60
380.55	1317.53
380.93	1325.72
381.30	1313.89
381.67	1347.11
382.05	1326.86
382.42	1338.23
382.79	1349.84
383.17	1328.45
383.54	1360.99
383.91	1317.53
384.29	1338.69
384.66	1337.78
385.04	1321.85
385.41	1314.11
385.78	1309.11
386.15	1318.44
386.53	1319.57
386.90	1326.17
387.27	1320.26
387.65	1323.44
388.02	1338.01
388.39	1359.85
388.77	1325.26
389.14	1331.63
389.51	1317.53
389.89	1308.65
390.26	1340.51
390.63	1343.70
391.00	1319.12
391.38	1320.48
391.75	1316.39
392.12	1316.16
392.50	1330.27
392.87	1333.23
393.24	1334.37
393.61	1326.17
393.99	1346.43
394.36	1324.81
394.73	1330.50
395.10	1317.53
395.48	1332.09
395.85	1318.66
396.22	1317.53
396.59	1327.08
396.97	1315.48
397.34	1337.55
397.71	1341.87
398.08	1325.26
398.45	1324.13
398.83	1304.10
399.20	1337.78
399.57	1364.86
399.94	1315.93
400.32	1307.06
400.69	1308.20
401.06	1339.37
401.43	1335.05
401.80	1333.00
402.17	1308.42
402.55	1330.04
402.92	1313.43
403.29	1352.80
403.66	1320.94
404.03	1316.84
404.41	1304.78
404.78	1342.78
405.15	1333.23
405.52	1325.72
405.89	1325.49
406.26	1330.95
406.64	1313.66
407.01	1341.19
407.38	1331.63
407.75	1310.47
408.12	1345.06
408.49	1359.17
408.86	1316.62
409.23	1332.09
409.61	1339.14
409.98	1317.53
410.35	1331.18
410.72	1313.43
411.09	1294.32
411.46	1346.43
411.83	1325.95
412.20	1314.34
412.57	1319.35
412.95	1305.24
413.32	1321.17
413.69	1328.90
414.06	1321.85
414.43	1339.14
414.80	1328.22
415.17	1327.08
415.54	1339.83
415.91	1325.49
416.28	1313.20
416.65	1328.22
417.02	1322.08
417.39	1325.95
417.76	1329.36
418.14	1318.44
418.51	1318.44
418.88	1309.79
419.25	1317.75
419.62	1347.79
419.99	1333.23
420.36	1340.51
420.73	1337.32
421.10	1328.68
421.47	1317.30
421.84	1307.51
422.21	1322.31
422.58	1329.81
422.95	1340.74
423.32	1338.92
423.69	1331.18
424.06	1317.75
424.43	1336.19
424.80	1318.21
425.17	1329.59
425.54	1315.02
425.91	1330.50
426.28	1346.20
426.65	1333.91
427.02	1323.90
427.39	1305.24
427.76	1330.50
428.13	1316.39
428.49	1326.63
428.86	1328.90
429.23	1302.74
429.60	1329.36
429.97	1310.47
430.34	1305.01
430.71	1311.61
431.08	1316.39
431.45	1328.22
431.82	1313.89
432.19	1317.98
432.56	1316.16
432.93	1326.86
433.30	1307.51
433.67	1311.16
434.03	1357.58
434.40	1330.04
434.77	1299.78
435.14	1326.17
435.51	1321.17
435.88	1347.79
436.25	1314.34
436.62	1313.43
436.99	1327.08
437.35	1330.72
437.72	1326.86
438.09	1328.45
438.46	1409.00
438.83	1341.19
439.20	1320.26
439.57	1332.32
439.93	1312.75
440.30	1326.40
440.67	1298.87
441.04	1322.08
441.41	1327.77
441.78	1318.44
442.14	1328.22
442.51	1316.39
442.88	1315.71
443.25	1312.75
443.62	1334.14
443.99	1328.68
444.35	1312.29
444.72	1325.26
445.09	1328.22
445.46	1322.76
445.83	1313.20
446.19	1331.18
446.56	1313.20
446.93	1335.96
447.30	1337.10
447.66	1333.91
448.03	1310.70
448.40	1315.93
448.77	1323.22
449.14	1320.48
449.50	1329.81
449.87	1324.35
450.24	1351.43
450.61	1326.63
450.97	1342.33
451.34	1327.54
451.71	1346.88
452.08	1331.63
452.44	1329.81
452.81	1330.04
453.18	1322.53
453.54	1338.23
453.91	1320.03
454.28	1310.47
454.65	1348.70
455.01	1331.18
455.38	1319.57
455.75	1320.03
456.11	1355.07
456.48	1345.52
456.85	1334.59
457.21	1326.86
457.58	1326.40
457.95	1325.49
458.32	1317.07
458.68	1325.72
459.05	1322.99
459.42	1330.95
459.78	1338.69
460.15	1334.14
460.52	1354.16
460.88	1341.19
461.25	1353.93
461.61	1343.47
461.98	1322.31
462.35	1348.93
462.71	1340.28
463.08	1316.16
463.45	1330.50
463.81	1331.86
464.18	1339.37
464.55	1335.73
464.91	1332.32
465.28	1319.57
465.64	1327.99
466.01	1325.26
466.38	1314.11
466.74	1330.04
467.11	1301.37
467.47	1313.20
467.84	1382.83
468.21	1345.52
468.57	1307.74
468.94	1309.56
469.30	1330.04
469.67	1315.48
470.03	1327.31
470.40	1313.89
470.77	1321.17
471.13	1322.08
471.50	1324.35
471.86	1332.32
472.23	1347.79
472.59	1336.87
472.96	1310.24
473.32	1307.29
473.69	1332.32
474.05	1330.27
474.42	1320.71
474.78	1330.27
475.15	1304.56
475.51	1333.00
475.88	1318.89
476.24	1308.88
476.61	1298.18
476.97	1342.33
477.34	1343.70
477.70	1322.31
478.07	1323.22
478.43	1335.28
478.80	1326.17
479.16	1333.91
479.53	1339.14
479.89	1314.80
480.26	1322.53
480.62	1316.62
480.99	1331.86
481.35	1311.16
481.72	1330.95
482.08	1327.54
482.45	1416.51
482.81	1328.68
483.17	1298.41
483.54	1336.19
483.90	1329.36
484.27	1336.87
484.63	1312.52
485.00	1307.97
485.36	1340.28
485.72	1308.20
486.09	1328.22
486.45	1319.80
486.82	1314.34
487.18	1319.35
487.54	1317.30
487.91	1325.72
488.27	1323.90
488.64	1334.59
489.00	1333.00
489.36	1326.63
489.73	1300.01
490.09	1313.43
490.45	1350.29
490.82	1330.95
491.18	1311.16
491.55	1346.43
491.91	1316.16
492.27	1343.70
492.64	1322.76
493.00	1322.31
493.36	1322.99
493.73	1353.71
494.09	1329.59
494.45	1330.95
494.82	1339.14
495.18	1352.34
495.54	1340.74
495.91	1330.50
496.27	1321.39
496.63	1332.09
496.99	1339.37
497.36	1330.72
497.72	1360.31
498.08	1345.29
498.45	1335.50
498.81	1321.17
499.17	1324.35
499.53	1326.63
499.90	1318.89
500.26	1317.07
500.62	1331.63
500.99	1334.59
501.35	1310.24
501.71	1341.19
502.07	1306.38
502.44	1317.53
502.80	1335.96
503.16	1307.06
503.52	1327.54
503.88	1325.49
504.25	1311.38
504.61	1332.77
504.97	1337.55
505.33	1309.11
505.70	1339.37
506.06	1327.77
506.42	1324.13
506.78	1331.18
507.14	1324.81
507.51	1320.71
507.87	1321.39
508.23	1310.93
508.59	1304.10
508.95	1309.56
509.32	1337.55
509.68	1333.46
510.04	1342.56
510.40	1316.84
510.76	1336.87
511.12	1335.50
511.48	1313.89
511.85	1332.77
512.21	1322.99
512.57	1314.57
512.93	1339.60
513.29	1330.50
513.65	1333.23
514.01	1314.80
514.38	1330.27
514.74	1324.13
515.10	1332.77
515.46	1333.68
515.82	1340.96
516.18	1337.78
516.54	1328.22
516.90	1317.98
517.26	1358.49
517.63	1325.49
517.99	1299.09
518.35	1341.65
518.71	1315.48
519.07	1320.26
519.43	1325.72
519.79	1337.78
520.15	1312.52
520.51	1313.66
520.87	1320.71
521.23	1322.31
521.59	1317.53
521.95	1343.01
522.31	1320.26
522.67	1314.80
523.03	1301.60
523.40	1327.99
523.76	1325.72
524.12	1310.47
524.48	1316.39
524.84	1337.55
525.20	1343.47
525.56	1334.59
525.92	1315.93
526.28	1332.09
526.64	1320.48
527.00	1317.30
527.36	1363.95
527.72	1348.93
528.08	1325.49
528.44	1288.17
528.80	1351.89
529.16	1311.61
529.51	1343.92
529.87	1333.00
530.23	1337.10
530.59	1337.78
530.95	1335.28
531.31	1338.01
531.67	1325.26
532.03	1317.75
532.39	1356.67
532.75	1317.53
533.11	1348.47
533.47	1317.30
533.83	1325.04
534.19	1322.99
534.55	1306.83
534.91	1312.07
535.26	1329.36
535.62	1310.93
535.98	1320.03
536.34	1303.87
536.70	1328.45
537.06	1324.81
537.42	1344.15
537.78	1321.39
538.14	1561.46
538.49	1335.05
538.85	1411.05
539.21	1344.83
539.57	1309.79
539.93	1327.77
540.29	1363.26
540.65	1315.48
541.00	1348.70
541.36	1332.77
541.72	1336.41
542.08	1309.33
542.44	1333.23
542.80	1339.60
543.15	1340.96
543.51	1322.76
543.87	1307.29
544.23	1310.93
544.59	1331.86
544.95	1325.95
545.30	1335.05
545.66	1325.95
546.02	1342.33
546.38	1329.59
546.73	1334.82
547.09	1330.27
547.45	1356.44
547.81	1330.04
548.17	1340.05
548.52	1334.14
548.88	1313.20
549.24	1328.22
549.60	1325.04
549.95	1310.24
550.31	1307.97
550.67	1310.24
551.03	1314.80
551.38	1311.84
551.74	1320.94
552.10	1327.08
552.46	1335.50
552.81	1310.93
553.17	1333.00
553.53	1317.07
553.88	1337.32
554.24	1304.78
554.60	1305.92
554.95	1320.71
555.31	1330.27
555.67	1321.39
556.03	1331.18
556.38	1308.42
556.74	1316.16
557.10	1343.01
557.45	1318.21
557.81	1332.77
558.17	1312.75
558.52	1299.09
558.88	1335.73
559.24	1322.53
559.59	1339.60
559.95	1298.87
560.30	1343.47
560.66	1321.85
561.02	1320.03
561.37	1320.71
561.73	1331.18
562.09	1333.68
562.44	1338.23
562.80	1319.12
563.15	1335.05
563.51	1313.43
563.87	1344.15
564.22	1337.78
564.58	1342.56
564.93	1306.83
565.29	1324.35
565.65	1355.30
566.00	1325.49
566.36	1323.90
566.71	1343.24
567.07	1329.13
567.42	1334.14
567.78	1331.86
568.14	1312.75
568.49	1335.50
568.85	1308.88
569.20	1341.42
569.56	1326.86
569.91	1334.14
570.27	1341.87
570.62	1358.71
570.98	1327.31
571.33	1323.44
571.69	1332.32
572.04	1330.95
572.40	1342.33
572.75	1325.04
573.11	1333.00
573.46	1319.12
573.82	1327.31
574.17	1300.46
574.53	1341.87
574.88	1347.34
575.24	1333.23
575.59	1324.35
575.95	1315.71
576.30	1319.80
576.66	1342.33
577.01	1323.22
577.36	1340.51
577.72	1344.38
578.07	1329.59
578.43	1315.93
578.78	1345.29
579.14	1337.32
579.49	1330.04
579.85	1333.23
580.20	1333.68
580.55	1322.08
580.91	1360.08
581.26	1335.73
581.62	1355.53
581.97	1334.14
582.32	1378.74
582.68	1349.16
583.03	1344.83
583.39	1356.67
583.74	1368.04
584.09	1370.77
584.45	1385.56
584.80	1378.97
585.15	1410.82
585.51	1389.89
585.86	1388.75
586.21	1415.60
586.57	1398.31
586.92	1421.52
587.27	1419.24
587.63	1418.33
587.98	1495.70
588.33	1460.88
588.69	1427.21
589.04	1447.46
589.39	1466.12
589.75	1459.97
590.10	1457.70
590.45	1495.47
590.81	1493.20
591.16	1520.28
591.51	1532.11
591.86	1560.55
592.22	1544.40
592.57	1586.04
592.92	1616.53
593.28	1624.04
593.63	1626.77
593.98	1630.41
594.33	1647.93
594.69	1684.11
595.04	1692.08
595.39	1726.44
595.74	1750.79
596.10	1760.57
596.45	1778.77
596.80	1843.40
597.15	1845.22
597.50	1865.47
597.86	1897.56
598.21	1958.77
598.56	1945.34
598.91	1969.69
599.26	1981.30
599.62	2047.97
599.97	2066.86
600.32	2100.31
600.67	2133.98
601.02	2160.38
601.38	2196.79
601.73	2206.35
602.08	2264.14
602.43	2279.39
602.78	2356.76
603.13	2353.57
603.49	2398.40
603.84	2377.24
604.19	2468.94
604.54	2456.65
604.89	2501.02
605.24	2517.41
605.59	2572.48
605.95	2614.80
606.30	2643.70
606.65	2678.29
607.00	2687.85
607.35	2734.72
607.70	2761.12
608.05	2777.50
608.40	2833.71
608.75	2837.80
609.10	2878.99
609.46	2894.01
609.81	2893.10
610.16	2986.39
610.51	2970.46
610.86	2986.39
611.21	3012.11
611.56	3046.92
611.91	3077.64
612.26	3083.56
612.61	3096.53
612.96	3108.82
613.31	3096.76
613.66	3160.24
614.01	3162.29
614.36	3187.32
614.71	3175.03
615.06	3173.44
615.41	3206.21
615.76	3176.40
616.11	3261.28
616.46	3272.65
616.81	3237.38
617.16	3295.18
617.51	3252.17
617.86	3262.19
618.21	3259.23
618.56	3246.49
618.91	3260.37
619.26	3294.27
619.61	3264.92
619.96	3280.39
620.31	3296.77
620.66	3240.11
621.01	3286.08
621.36	3273.34
621.71	3277.66
622.06	3235.34
622.41	3233.52
622.76	3268.79
623.10	3276.98
623.45	3247.85
623.80	3239.43
624.15	3230.33
624.50	3260.59
624.85	3259.46
625.20	3222.82
625.55	3206.89
625.90	3164.34
626.25	3196.88
626.59	3218.04
626.94	3167.98
627.29	3185.50
627.64	3191.42
627.99	3191.42
628.34	3169.57
628.69	3171.39
629.03	3137.49
629.38	3139.08
629.73	3152.05
630.08	3109.73
630.43	3105.40
630.78	3101.76
631.12	3160.24
631.47	3114.96
631.82	3071.95
632.17	3062.62
632.52	3054.43
632.86	3124.06
633.21	3045.10
633.56	3065.58
633.91	3036.68
634.26	3003.92
634.60	3058.53
634.95	3039.87
635.30	2992.54
635.65	3029.86
635.99	3015.52
636.34	3038.05
636.69	2995.50
637.04	3029.86
637.39	2957.27
637.73	2989.81
638.08	2975.70
638.43	2994.59
638.77	2956.58
639.12	2952.72
639.47	2925.41
639.82	2963.87
640.16	2951.12
640.51	2926.55
640.86	2933.37
641.20	2919.95
641.55	2922.45
641.90	2930.64
642.25	2944.52
642.59	2954.08
642.94	2931.33
643.29	2900.61
643.63	2920.40
643.98	2921.09
644.33	2884.45
644.67	2911.30
645.02	2905.38
645.37	2894.01
645.71	2889.91
646.06	2904.70
646.40	2918.36
646.75	2882.63
647.10	2912.89
647.44	2911.53
647.79	2917.90
648.14	2871.25
648.48	2885.36
648.83	2911.30
649.17	2938.38
649.52	2862.83
649.87	2870.80
650.21	2872.39
650.56	2885.36
650.90	2873.07
651.25	2876.94
651.59	2905.84
651.94	2912.67
652.29	2912.21
652.63	2918.81
652.98	2931.33
653.32	2910.16
653.67	2934.51
654.01	2913.35
654.36	2871.93
654.70	2904.25
655.05	2864.65
655.39	2914.49
655.74	2894.92
656.08	2875.35
656.43	2909.94
656.78	2930.87
657.12	2937.01
657.47	2879.90
657.81	2929.51
658.15	2904.93
658.50	2880.35
658.84	2902.43
659.19	2921.09
659.53	2919.04
659.88	2951.35
660.22	2927.69
660.57	2903.34
660.91	2899.01
661.26	2899.92
661.60	2914.94
661.95	2917.45
662.29	2927.00
662.63	2925.41
662.98	2917.22
663.32	2941.11
663.67	2912.67
664.01	2964.32
664.36	2964.09
664.70	2960.23
665.04	2945.66
665.39	2965.69
665.73	2986.62
666.08	3277.89
666.42	2972.74
666.76	2957.72
667.11	2967.73
667.45	2965.00
667.79	2967.73
668.14	2990.03
668.48	2991.17
668.83	3010.29
669.17	3022.12
669.51	3016.66
669.86	3034.18
670.20	3031.68
670.54	3066.95
670.89	3029.86
671.23	3047.61
671.57	3038.05
671.92	3066.04
672.26	3092.43
672.60	3118.60
672.94	3130.89
673.29	3182.32
673.63	3250.58
673.97	3242.84
674.32	3266.28
674.66	3336.82
675.00	3351.61
675.34	3386.20
675.69	3477.45
676.03	3566.20
676.37	3611.48
676.71	3691.35
677.06	3812.41
677.40	3860.42
677.74	3946.44
678.08	4062.49
678.43	4110.50
678.77	4220.41
679.11	4356.26
679.45	4429.30
679.80	4466.62
680.14	4591.55
680.48	4626.59
680.82	4786.10
681.16	4870.52
681.51	4915.35
681.85	5043.01
682.19	5079.65
682.53	5157.01
682.87	5283.53
683.21	5358.40
683.56	5476.27
683.90	5636.24
684.24	5802.35
684.58	5993.49
684.92	6178.27
685.26	6254.50
685.61	6361.90
685.95	6451.78
686.29	6438.81
686.63	6498.43
686.97	6412.87
687.31	6358.72
687.65	6225.82
687.99	6165.75
688.33	5996.22
688.68	5903.38
689.02	5728.17
689.36	5549.54
689.70	5431.44
690.04	5280.12
690.38	5164.75
690.72	5131.98
691.06	5055.52
691.40	4996.13
691.74	4944.71
692.08	4908.98
692.42	4931.05
692.76	4938.34
693.10	4956.31
693.44	4926.73
693.78	4944.25
694.13	4947.44
694.47	4975.43
694.81	4985.44
695.15	5018.66
695.49	5016.84
695.83	5082.38
696.17	5067.58
696.51	5094.21
696.85	5097.85
697.19	5078.96
697.53	5124.47
697.87	5160.20
698.20	5182.73
698.54	5224.37
698.88	5225.51
699.22	5261.00
699.56	5284.67
699.90	5312.20
700.24	5332.46
700.58	5401.63
700.92	5444.41
701.26	5451.01
701.60	5528.15
701.94	5548.63
702.28	5674.24
702.62	5738.41
702.96	5802.58
703.30	5774.13
703.63	5866.29
703.97	5909.53
704.31	5970.74
704.65	6074.96
704.99	6074.96
705.33	6222.64
705.67	6201.70
706.01	6317.76
706.34	6334.37
706.68	6424.93
707.02	6449.28
707.36	6524.37
707.70	6546.90
708.04	6543.49
708.38	6684.11
708.71	6710.06
709.05	6750.56
709.39	6792.66
709.73	6774.68
710.07	6895.28
710.40	6941.25
710.74	6964.91
711.08	6976.97
711.42	6999.50
711.76	7105.09
712.09	7040.69
712.43	7138.99
712.77	7114.87
713.11	7110.32
713.45	7135.12
713.78	7133.76
714.12	7189.51
714.46	7165.39
714.80	7149.23
715.13	7083.70
715.47	7045.70
715.81	7103.72
716.15	7063.44
716.48	7024.53
716.82	6982.44
717.16	6946.48
717.49	6874.35
717.83	6819.28
718.17	6840.67
718.51	6790.61
718.84	6697.77
719.18	6657.95
719.52	6611.98
719.85	6523.46
720.19	6481.37
720.53	6436.54
720.86	6350.98
721.20	6261.55
721.54	6248.13
721.87	6177.58
722.21	6083.60
722.55	5998.50
722.88	5951.17
723.22	5901.34
723.55	5778.69
723.89	5770.49
724.23	5727.26
724.56	5585.04
724.90	5546.81
725.24	5509.04
725.57	5447.60
725.91	5421.43
726.24	5327.45
726.58	5248.72
726.92	5161.79
727.25	5112.64
727.59	5058.94
727.92	5014.57
728.26	4965.19
728.59	4909.21
728.93	4880.76
729.26	4805.44
729.60	4812.73
729.94	4729.44
730.27	4652.07
730.61	4624.31
730.94	4586.31
731.28	4518.73
731.61	4475.49
731.95	4398.58
732.28	4396.99
732.62	4337.83
732.95	4315.53
733.29	4239.75
733.62	4202.89
733.96	4189.23
734.29	4174.44
734.63	4106.40
734.96	4048.38
735.30	4050.65
735.63	3950.30
735.97	4000.59
736.30	3906.16
736.63	3964.18
736.97	3830.61
737.30	3836.30
737.64	3783.05
737.97	3791.93
738.31	3725.03
738.64	3691.12
738.97	3733.22
739.31	3669.05
739.64	3644.02
739.98	3626.73
740.31	3586.45
740.64	3627.41
740.98	3529.79
741.31	3509.99
741.65	3474.27
741.98	3444.23
742.31	3438.77
742.65	3429.21
742.98	3426.25
743.31	3380.06
743.65	3346.84
743.98	3331.82
744.31	3331.36
744.65	3308.15
744.98	3285.85
745.31	3292.00
745.65	3243.98
745.98	3231.01
746.31	3226.46
746.65	3204.84
746.98	3227.60
747.31	3190.28
747.65	3164.79
747.98	3126.79
748.31	3088.56
748.64	3106.54
748.98	3081.06
749.31	3087.43
749.64	3074.68
749.98	3060.35
750.31	3038.05
750.64	3039.41
750.97	2981.84
751.31	3002.09
751.64	2986.85
751.97	2999.14
752.30	2975.02
752.63	2895.60
752.97	2897.65
753.30	2918.81
753.63	2906.98
753.96	2931.55
754.29	2873.98
754.63	2863.06
754.96	2980.02
755.29	2841.22
755.62	2855.55
755.95	2810.95
756.29	2804.81
756.62	2821.65
756.95	2757.25
757.28	2779.32
757.61	2832.34
757.94	2751.79
758.27	2714.92
758.61	2732.45
758.94	2725.85
759.27	2683.29
759.60	2699.45
759.93	2709.24
760.26	2677.61
760.59	2663.27
760.92	2628.45
761.26	2669.19
761.59	2628.00
761.92	2603.20
762.25	2585.67
762.58	2595.69
762.91	2592.05
763.24	2579.53
763.57	2531.29
763.90	2551.31
764.23	2585.90
764.56	2565.65
764.89	2513.54
765.22	2501.02
765.55	2494.88
765.88	2524.01
766.21	2481.68
766.54	2487.83
766.87	2462.57
767.20	2460.75
767.53	2464.62
767.86	2461.89
768.19	2430.48
768.52	2405.00
768.85	2425.02
769.18	2393.39
769.51	2405.68
769.84	2352.66
770.17	2378.60
770.50	2349.48
770.83	2365.86
771.16	2340.83
771.49	2321.49
771.82	2359.94
772.15	2311.93
772.48	2341.97
772.81	2313.75
773.14	2306.24
773.47	2288.49
773.80	2308.29
774.13	2287.13
774.46	2251.86
774.78	2279.84
775.11	2247.76
775.44	2270.74
775.77	2254.81
776.10	2223.87
776.43	2219.09
776.76	2264.83
777.09	2198.38
777.41	2196.79
777.74	2260.96
778.07	2217.50
778.40	2194.51
778.73	2206.80
779.06	2198.61
779.38	2176.99
779.71	2174.03
780.04	2171.07
780.37	2155.15
780.70	2137.17
781.03	2160.15
781.35	2154.69
781.68	2125.79
782.01	2117.60
782.34	2138.08
782.67	2122.61
782.99	2116.46
783.32	2103.26
783.65	2087.79
783.98	2091.89
784.30	2105.08
784.63	2062.30
784.96	2047.06
785.29	2056.62
785.61	2043.42
785.94	2056.16
786.27	2066.63
786.60	2039.09
786.92	2035.91
787.25	2008.15
787.58	2041.82
787.90	2028.40
788.23	2019.52
788.56	2024.08
788.88	1994.27
789.21	1991.08
789.54	1990.40
789.87	1989.49
790.19	1977.66
790.52	1937.83
790.85	1979.48
791.17	1962.86
791.50	1934.65
791.82	1992.45
792.15	1938.74
792.48	1941.25
792.80	1920.31
793.13	1939.43
793.46	1944.43
793.78	1955.81
794.11	1931.23
794.43	1936.24
794.76	1946.25
795.09	1989.72
795.41	1940.79
795.74	1918.49
796.06	1966.96
796.39	1939.88
796.72	1925.32
797.04	1939.88
797.37	1938.29
797.69	1938.97
798.02	1949.67
798.34	1952.85
798.67	1924.64
798.99	1933.97
799.32	1949.21
799.64	1944.89
799.97	1928.05
800.30	1913.94
800.62	1936.24
800.95	1901.43
801.27	1913.94
801.60	1934.42
801.92	1895.96
802.25	1921.22
802.57	1898.92
802.89	1925.77
803.22	1882.99
803.54	1865.47
803.87	1878.90
804.19	1879.81
804.52	1897.33
804.84	1911.67
805.17	1851.36
805.49	1874.80
805.82	1871.39
806.14	1870.25
806.46	1880.95
806.79	1850.91
807.11	1859.33
807.44	1863.42
807.76	1834.30
808.08	1832.93
808.41	1855.46
808.73	1848.63
809.06	1842.49
809.38	1859.33
809.70	1832.48
810.03	1834.75
810.35	1800.85
810.67	1818.37
811.00	1798.34
811.32	1806.08
811.64	1791.97
811.97	1784.24
812.29	1778.55
812.61	1801.53
812.94	1785.37
813.26	1770.58
813.58	1800.16
813.91	1791.52
814.23	1775.82
814.55	1780.82
814.88	1774.45
815.20	1785.15
815.52	1791.29
815.84	1775.13
816.17	1756.93
816.49	1779.46
816.81	1761.48
817.13	1748.06
817.46	1783.78
817.78	1726.44
818.10	1738.50
818.42	1760.34
818.75	1742.37
819.07	1749.65
819.39	1734.40
819.71	1775.36
820.04	1741.91
820.36	1700.72
820.68	1711.42
821.00	1700.04
821.32	1725.30
821.65	1720.75
821.97	1690.48
822.29	1690.94
822.61	1731.67
822.93	1700.95
823.25	1692.76
823.58	1729.85
823.90	1714.60
824.22	1696.17
824.54	1690.26
824.86	1709.14
825.18	1693.90
825.50	1666.59
825.82	1661.36
826.15	1686.84
826.47	1674.78
826.79	1697.08
827.11	1668.18
827.43	1686.39
827.75	1674.56
828.07	1656.58
828.39	1667.73
828.71	1670.00
829.03	1648.61
829.35	1657.72
829.67	1666.14
830.00	1674.33
830.32	1672.05
830.64	1661.36
830.96	1674.33
831.28	1693.44
831.60	1657.94
831.92	1671.14
832.24	1672.05
832.56	1639.51
832.88	1633.14
833.20	1624.72
833.52	1654.53
833.84	1649.75
834.16	1640.20
834.48	1624.27
834.80	1671.37
835.12	1652.71
835.44	1626.54
835.76	1640.42
836.08	1634.28
836.40	1641.33
836.71	1644.06
837.03	1642.70
837.35	1621.54
837.67	1607.43
837.99	1627.22
838.31	1616.07
838.63	1634.73
838.95	1606.29
839.27	1637.24
839.59	1609.93
839.91	1616.53
840.23	1643.15
840.54	1609.02
840.86	1618.35
841.18	1611.98
841.50	1594.68
841.82	1617.67
842.14	1636.78
842.46	1615.16
842.77	1641.11
843.09	1624.72
843.41	1609.25
843.73	1626.09
844.05	1610.39
844.37	1612.21
844.68	1600.15
845.00	1613.34
845.32	1594.23
845.64	1589.00
845.96	1612.43
846.27	1573.07
846.59	1600.37
846.91	1616.99
847.23	1585.81
847.54	1599.46
847.86	1610.61
848.18	1590.59
848.50	1594.23
848.82	1607.66
849.13	1585.58
849.45	1610.16
849.77	1612.21
850.08	1600.60
850.40	1625.63
850.72	1579.89
851.04	1574.89
851.35	1586.95
851.67	1606.75
851.99	1575.57
852.30	1600.83
852.62	1548.72
852.94	1561.92
853.25	1608.34
853.57	1582.17
853.89	1576.25
854.20	1583.76
854.52	1602.42
854.84	1580.12
855.15	1559.87
855.47	1569.20
855.79	1579.21
856.10	1586.04
856.42	1562.83
856.73	1575.80
857.05	1567.38
857.37	1575.34
857.68	1545.76
858.00	1578.07
858.32	1555.09
858.63	1572.38
858.95	1540.30
859.26	1563.74
859.58	1556.00
859.89	1551.22
860.21	1566.01
860.52	1540.98
860.84	1573.52
861.16	1562.37
861.47	1535.52
861.79	1548.95
862.10	1535.07
862.42	1558.50
862.73	1561.69
863.05	1545.99
863.36	1543.71
863.68	1568.29
863.99	1552.82
864.31	1531.65
864.62	1574.89
864.94	1552.82
865.25	1548.95
865.57	1537.57
865.88	1518.23
866.20	1536.43
866.51	1558.73
866.82	1533.47
867.14	1530.06
867.45	1519.14
867.77	1519.82
868.08	1538.02
868.40	1522.78
868.71	1530.06
869.02	1507.08
869.34	1531.65
869.65	1507.99
869.97	1529.38
870.28	1512.31
870.59	1522.32
870.91	1517.09
871.22	1529.83
871.54	1512.77
871.85	1500.48
872.16	1496.84
872.48	1496.15
872.79	1510.72
873.10	1472.03
873.42	1507.99
873.73	1520.96
874.04	1484.55
874.36	1473.17
874.67	1486.37
874.98	1495.24
875.30	1528.01
875.61	1502.53
875.92	1487.05
876.23	1512.08
876.55	1483.18
876.86	1482.50
877.17	1487.28
877.49	1484.32
877.80	1499.34
878.11	1986.53
878.42	1512.99
878.74	1485.23
879.05	1489.56
879.36	1466.57
879.67	1459.29
879.98	1449.28
880.30	1474.99
880.61	1469.30
880.92	1482.96
881.23	1457.24
881.55	1483.87
881.86	1451.33
882.17	1465.21
882.48	1464.98
882.79	1459.97
883.10	1471.81
883.42	1479.09
883.73	1501.39
884.04	1482.73
884.35	1467.03
884.66	1477.72
884.97	1463.62
885.28	1487.51
885.60	1464.53
885.91	1444.96
886.22	1481.14
886.53	1472.94
886.84	1440.63
887.15	1440.86
887.46	1456.11
887.77	1495.70
888.08	1462.93
888.40	1485.92
888.71	1442.91
889.02	1480.00
889.33	1465.21
889.64	1449.73
889.95	1468.85
890.26	1468.85
890.57	1456.56
890.88	1474.08
891.19	1447.91
891.50	1483.41
891.81	1462.25
892.12	1470.21
892.43	1464.53
892.74	1462.25
893.05	1476.81
893.36	1468.62
893.67	1474.77
893.98	1484.78
894.29	1441.77
894.60	1441.31
894.91	1466.80
895.22	1447.00
895.53	1459.06
895.84	1484.09
896.15	1457.24
896.46	1438.13
896.77	1445.64
897.08	1434.94
897.38	1488.42
897.69	1460.66
898.00	1464.75
898.31	1458.38
898.62	1441.09
898.93	1448.82
899.24	1460.88
899.55	1454.51
899.86	1451.33
900.16	1436.08
900.47	1447.23
900.78	1442.00
901.09	1440.86
901.40	1445.87
901.71	1429.48
902.02	1434.72
902.32	1433.81
902.63	1433.35
902.94	1411.28
903.25	1439.04
903.56	1436.31
903.87	1448.14
904.17	1449.05
904.48	1429.71
904.79	1427.21
905.10	1426.07
905.41	1434.72
905.71	1419.01
906.02	1437.90
906.33	1422.43
906.64	1410.60
906.94	1436.99
907.25	1416.74
907.56	1398.08
907.87	1411.96
908.17	1435.40
908.48	1438.81
908.79	1426.07
909.09	1428.57
909.40	1423.34
909.71	1436.99
910.02	1651.35
910.32	1431.53
910.63	1412.42
910.94	1416.51
911.24	1405.13
911.55	1436.76
911.86	1415.15
912.16	1406.27
912.47	1418.10
912.78	1401.49
913.08	1409.00
913.39	1410.14
913.69	1406.04
914.00	1411.05
914.31	1388.98
914.61	1405.36
914.92	1433.35
915.23	1402.63
915.53	1382.15
915.84	1399.67
916.14	1400.13
916.45	1420.38
916.75	1402.63
917.06	1403.09
917.37	1389.43
917.67	1412.19
917.98	1399.45
918.28	1384.43
918.59	1379.88
918.89	1420.15
919.20	1406.95
919.50	1404.22
919.81	1413.55
920.11	1416.28
920.42	1386.93
920.72	1402.86
921.03	1397.85
921.33	1418.79
921.64	1395.58
921.94	1396.71
922.25	1412.42
922.55	1373.05
922.86	1375.55
923.16	1400.36
923.47	1402.63
923.77	1382.38
924.08	1384.20
924.38	1381.70
924.69	1396.26
924.99	1382.38
925.29	1363.26
925.60	1370.32
925.90	1376.92
926.21	1386.02
926.51	1389.66
926.81	1365.31
927.12	1361.67
927.42	1376.01
927.73	1384.88
928.03	1366.91
928.33	1355.76
928.64	1372.37
928.94	1355.07
929.24	1369.18
929.55	1377.60
929.85	1396.49
930.15	1370.55
930.46	1355.07
930.76	1375.55
931.06	1371.00
931.37	1359.85
931.67	1378.97
931.97	1371.00
932.27	1364.86
932.58	1346.65
932.88	1349.38
933.18	1348.47
933.49	1359.40
933.79	1366.00
934.09	1368.27
934.39	1360.53
934.70	1378.28
935.00	1408.77
935.30	1370.32
935.60	1367.13
935.91	1360.08
936.21	1368.50
936.51	1348.47
936.81	1380.10
937.11	1391.03
937.42	1343.92
937.72	1348.02
938.02	1334.14
938.32	1348.25
938.62	1345.52
938.92	1344.38
939.23	1346.20
939.53	1325.26
939.83	1347.11
940.13	1335.05
940.43	1345.97
940.73	1345.74
941.03	1347.79
941.34	1351.20
941.64	1369.86
941.94	1355.98
942.24	1357.35
942.54	1353.02
942.84	1345.97
943.14	1352.11
943.44	1342.10
943.74	1333.23
944.04	1347.56
944.34	1340.96
944.65	1318.89
944.95	1350.98
945.25	1337.10
945.55	1337.32
945.85	1335.50
946.15	1325.95
946.45	1347.11
946.75	1360.76
947.05	1340.28
947.35	1332.09
947.65	1342.78
947.95	1333.91
948.25	1347.79
948.55	1336.64
948.85	1345.06
949.15	1340.96
949.45	1359.85
949.75	1316.16
950.05	1314.57
950.35	1329.36
950.65	1330.27
950.94	1348.25
951.24	1340.96
951.54	1337.10
951.84	1485.00
952.14	1370.32
952.44	1326.40
952.74	1343.01
953.04	1346.65
953.34	1347.11
953.64	1327.08
953.94	1317.75
954.23	1350.98
954.53	1317.98
954.83	1338.69
955.13	1348.70
955.43	1346.20
955.73	1353.93
956.03	1317.75
956.32	1334.59
956.62	1333.46
956.92	1361.67
957.22	1339.83
957.52	1343.70
957.82	1332.09
958.11	1325.72
958.41	1343.92
958.71	1403.77
959.01	1366.91
959.30	1585.81
959.60	1355.53
959.90	1352.57
960.20	1319.35
960.50	1346.43
960.79	1346.88
961.09	1334.14
961.39	1336.19
961.69	1309.56
961.98	1344.15
962.28	1372.37
962.58	1330.04
962.87	1343.24
963.17	1349.38
963.47	1346.88
963.76	1377.15
964.06	1342.33
964.36	1351.89
964.66	1338.69
964.95	1340.05
965.25	1342.56
965.55	1356.44
965.84	1363.72
966.14	1346.88
966.43	1363.04
966.73	1325.04
967.03	1371.68
967.32	1332.77
967.62	1348.47
967.92	1320.48
968.21	1329.36
968.51	1334.59
968.80	1328.22
969.10	1333.68
969.40	1341.42
969.69	1329.59
969.99	1357.12
970.28	1347.34
970.58	1343.47
970.87	1349.61
971.17	1342.33
971.46	1372.59
971.76	1330.95
972.06	1345.06
972.35	1333.91
972.65	1323.44
972.94	1343.01
973.24	1336.64
973.53	1348.93
973.83	1352.11
974.12	1335.50
974.42	1327.54
974.71	1342.78
975.01	1336.87
975.30	1328.90
975.59	1316.62
975.89	1317.75
976.18	1321.85
976.48	1351.89
976.77	1336.87
977.07	1330.50
977.36	1353.48
977.65	1360.53
977.95	1348.93
978.24	1335.05
978.54	1333.91
978.83	1332.77
979.13	1343.24
979.42	1343.47
979.71	1314.11
980.01	1342.78
980.30	1351.89
980.59	1352.11
980.89	1340.96
981.18	1347.56
981.47	1354.85
981.77	1338.69
982.06	1332.54
982.35	1329.13
982.65	1335.28
982.94	1349.84
983.23	1341.65
983.53	1349.38
983.82	1324.58
984.11	1316.39
984.41	1328.68
984.70	1327.31
984.99	1345.97
985.28	1332.09
985.58	1333.91
985.87	1301.37
986.16	1338.23
986.45	1333.23
986.75	1338.01
987.04	1332.09
987.33	1323.90
987.62	1330.50
987.91	1331.41
988.21	1333.68
988.50	1322.76
988.79	1328.45
989.08	1331.41
989.37	1342.78
989.67	1326.63
989.96	1308.65
990.25	1336.64
990.54	1328.22
990.83	1318.44
991.12	1328.22
991.42	1346.65
991.71	1330.72
992.00	1342.33
992.29	1336.19
992.58	1333.91
992.87	1355.30
993.16	1360.76
993.45	1357.80
993.75	1326.86
994.04	1333.46
994.33	1327.31
994.62	1354.85
994.91	1336.64
995.20	1353.93
995.49	1330.72
995.78	1344.15
996.07	1330.04
996.36	1338.69
996.65	1333.46
996.94	1315.25
997.23	1363.49
997.52	1332.32
997.81	1326.17
998.10	1314.34
998.39	1318.21
998.68	1328.90
998.97	1320.48
999.26	1308.88
999.55	1313.66
999.84	1347.11
1000.13	1328.68
1000.42	1330.50
1000.71	1320.03
1001.00	1337.78
1001.29	1352.80
1001.58	1324.13
1001.87	1322.08
1002.16	1321.39
1002.45	1317.75
1002.74	1339.14
1003.02	1317.75
1003.31	1339.83
1003.60	1330.72
1003.89	1322.53
1004.18	1320.94
1004.47	1341.42
1004.76	1342.56
1005.05	1321.85
1005.33	1317.30
1005.62	1322.99
1005.91	1323.44
1006.20	1325.49
1006.49	1323.22
1006.78	1325.26
1007.06	1305.69
1007.35	1330.27
1007.64	1341.19
1007.93	1331.63
1008.22	1323.22
1008.50	1328.68
1008.79	1342.78
1009.08	1322.76
1009.37	1326.17
1009.66	1365.77
1009.94	1318.89
1010.23	1366.45
1010.52	1319.12
1010.81	1323.67
1011.09	1321.85
1011.38	1317.07
1011.67	1338.23
1011.95	1328.68
1012.24	1312.98
1012.53	1321.85
1012.82	1323.44
1013.10	1320.48
1013.39	1319.12
1013.68	1326.17
[truncated: 48 more rows]
