# Supplementary material for: Unique photosynthetic electron transport tuning and excitation distribution in heterokont algae
Source: PLoS One. 2019 Jan 9;14(1):e0209920. doi: 10.1371/journal.pone.0209920 (PMC6326504; doi:10.1371/journal.pone.0209920)
Supplement: S1 Dataset — (ZIP) [file pone.0209920.s004.zip › S1 Dataset/77K/Chlamydomonas_Anaerobic/CAna_t=15,3.txt]

340.01	1325.04
340.39	1325.04
340.76	1325.04
341.14	1320.94
341.52	1340.74
341.89	1366.45
342.27	1362.13
342.65	1374.87
343.03	1390.57
343.40	1353.71
343.78	1374.87
344.16	1371.00
344.53	1370.77
344.91	1367.36
345.29	1362.58
345.66	1354.39
346.04	1356.21
346.42	1349.84
346.79	1364.17
347.17	1358.49
347.54	1347.34
347.92	1325.04
348.30	1354.39
348.67	1357.35
349.05	1343.92
349.43	1334.14
349.80	1359.17
350.18	1354.16
350.56	1346.88
350.93	1363.04
351.31	1352.11
351.68	1325.26
352.06	1334.14
352.44	1324.58
352.81	1345.29
353.19	1344.61
353.56	1332.32
353.94	1340.74
354.32	1327.08
354.69	1327.31
355.07	1336.19
355.44	1330.72
355.82	1346.65
356.19	1337.10
356.57	1330.72
356.95	1337.55
357.32	1323.67
357.70	1350.75
358.07	1319.57
358.45	1321.62
358.82	1320.71
359.20	1326.86
359.58	1335.96
359.95	1343.47
360.33	1318.66
360.70	1324.13
361.08	1313.89
361.45	1320.94
361.83	1322.31
362.20	1342.10
362.58	1360.99
362.95	1330.04
363.33	1302.96
363.70	1328.68
364.08	1327.08
364.45	1338.46
364.83	1333.23
365.20	1330.72
365.58	1356.21
365.95	1378.74
366.33	1333.91
366.70	1338.01
367.08	1328.90
367.45	1320.48
367.83	1330.72
368.20	1336.87
368.58	1347.11
368.95	1338.23
369.33	1378.97
369.70	1346.20
370.08	1350.52
370.45	1333.23
370.83	1340.74
371.20	1325.72
371.57	1414.24
371.95	1351.43
372.32	1337.10
372.70	1321.17
373.07	1335.96
373.45	1357.35
373.82	1342.56
374.19	1346.88
374.57	1349.16
374.94	1350.52
375.32	1323.67
375.69	1338.46
376.07	1316.16
376.44	1323.90
376.81	1323.67
377.19	1329.81
377.56	1332.09
377.94	1329.59
378.31	1352.11
378.68	1320.48
379.06	1304.10
379.43	1355.30
379.81	1332.09
380.18	1322.31
380.55	1328.68
380.93	1320.94
381.30	1327.54
381.67	1335.05
382.05	1342.78
382.42	1329.13
382.79	1317.30
383.17	1329.59
383.54	1364.86
383.91	1321.62
384.29	1334.14
384.66	1333.23
385.04	1332.09
385.41	1335.50
385.78	1336.64
386.15	1345.74
386.53	1347.11
386.90	1310.47
387.27	1327.77
387.65	1346.43
388.02	1345.97
388.39	1343.47
388.77	1319.80
389.14	1347.79
389.51	1337.55
389.89	1329.59
390.26	1360.99
390.63	1361.67
391.00	1342.10
391.38	1329.81
391.75	1330.50
392.12	1361.67
392.50	1340.05
392.87	1333.91
393.24	1332.54
393.61	1329.13
393.99	1333.46
394.36	1328.22
394.73	1333.46
395.10	1340.51
395.48	1340.96
395.85	1340.28
396.22	1319.80
396.59	1321.17
396.97	1332.09
397.34	1346.20
397.71	1332.77
398.08	1332.54
398.45	1323.22
398.83	1328.68
399.20	1325.26
399.57	1332.77
399.94	1342.56
400.32	1333.46
400.69	1331.86
401.06	1334.14
401.43	1350.75
401.80	1336.64
402.17	1319.57
402.55	1339.14
402.92	1326.86
403.29	1340.74
403.66	1325.72
404.03	1358.49
404.41	1319.57
404.78	1345.97
405.15	1326.63
405.52	1313.66
405.89	1319.35
406.26	1345.97
406.64	1327.99
407.01	1328.90
407.38	1330.04
407.75	1300.92
408.12	1353.93
408.49	1354.39
408.86	1349.16
409.23	1331.18
409.61	1338.69
409.98	1315.02
410.35	1344.83
410.72	1338.46
411.09	1343.01
411.46	1348.93
411.83	1330.95
412.20	1335.96
412.57	1341.87
412.95	1327.54
413.32	1307.06
413.69	1331.63
414.06	1327.77
414.43	1336.64
414.80	1349.38
415.17	1332.77
415.54	1333.91
415.91	1332.77
416.28	1332.77
416.65	1325.49
417.02	1326.63
417.39	1320.03
417.76	1325.72
418.14	1324.13
418.51	1330.72
418.88	1315.25
419.25	1319.12
419.62	1346.65
419.99	1335.05
420.36	1325.95
420.73	1323.90
421.10	1371.23
421.47	1314.80
421.84	1328.45
422.21	1335.96
422.58	1339.83
422.95	1329.81
423.32	1325.95
423.69	1343.24
424.06	1344.15
424.43	1333.46
424.80	1299.78
425.17	1348.02
425.54	1332.77
425.91	1360.76
426.28	1360.53
426.65	1317.75
427.02	1348.02
427.39	1341.42
427.76	1335.73
428.13	1328.68
428.49	1330.95
428.86	1331.86
429.23	1329.36
429.60	1328.90
429.97	1319.57
430.34	1333.46
430.71	1327.08
431.08	1331.86
431.45	1364.86
431.82	1336.41
432.19	1317.53
432.56	1343.70
432.93	1324.35
433.30	1344.38
433.67	1350.98
434.03	1363.95
434.40	1355.53
434.77	1322.99
435.14	1342.78
435.51	1291.36
435.88	1345.52
436.25	1341.87
436.62	1325.26
436.99	1321.85
437.35	1334.14
437.72	1331.86
438.09	1335.50
438.46	1413.10
438.83	1338.46
439.20	1333.00
439.57	1314.57
439.93	1332.09
440.30	1333.23
440.67	1334.59
441.04	1328.22
441.41	1337.55
441.78	1317.75
442.14	1314.57
442.51	1355.07
442.88	1349.16
443.25	1344.83
443.62	1339.37
443.99	1329.13
444.35	1351.66
444.72	1348.93
445.09	1341.42
445.46	1330.27
445.83	1358.49
446.19	1339.60
446.56	1343.01
446.93	1339.14
447.30	1327.77
447.66	1332.77
448.03	1327.77
448.40	1326.86
448.77	1328.90
449.14	1348.02
449.50	1330.95
449.87	1339.14
450.24	1324.35
450.61	1320.71
450.97	1331.63
451.34	1337.32
451.71	1347.11
452.08	1319.80
452.44	1319.35
452.81	1334.82
453.18	1337.78
453.54	1354.62
453.91	1326.86
454.28	1347.34
454.65	1322.53
455.01	1335.05
455.38	1337.55
455.75	1345.52
456.11	1341.19
456.48	1332.32
456.85	1345.29
457.21	1336.19
457.58	1339.83
457.95	1315.02
458.32	1339.60
458.68	1335.73
459.05	1319.12
459.42	1323.67
459.78	1335.50
460.15	1342.10
460.52	1346.20
460.88	1348.02
461.25	1352.34
461.61	1334.82
461.98	1342.10
462.35	1345.29
462.71	1347.56
463.08	1332.77
463.45	1338.01
463.81	1349.61
464.18	1333.91
464.55	1351.66
464.91	1347.11
465.28	1320.03
465.64	1337.32
466.01	1336.41
466.38	1336.19
466.74	1347.11
467.11	1324.13
467.47	1335.73
467.84	1407.41
468.21	1353.71
468.57	1310.93
468.94	1334.59
469.30	1325.26
469.67	1323.90
470.03	1338.69
470.40	1315.25
470.77	1340.74
471.13	1331.18
471.50	1325.72
471.86	1343.92
472.23	1360.99
472.59	1349.61
472.96	1344.61
473.32	1332.09
473.69	1354.16
474.05	1344.83
474.42	1329.81
474.78	1337.55
475.15	1315.71
475.51	1340.96
475.88	1316.62
476.24	1315.93
476.61	1335.05
476.97	1353.02
477.34	1320.94
477.70	1337.55
478.07	1336.19
478.43	1356.21
478.80	1333.46
479.16	1315.71
479.53	1358.03
479.89	1333.68
480.26	1336.87
480.62	1358.49
480.99	1355.53
481.35	1333.46
481.72	1344.61
482.08	1340.74
482.45	1402.18
482.81	1325.95
483.17	1332.09
483.54	1338.69
483.90	1334.14
484.27	1337.78
484.63	1328.22
485.00	1317.07
485.36	1339.37
485.72	1342.56
486.09	1349.84
486.45	1334.82
486.82	1327.99
487.18	1317.07
487.54	1330.95
487.91	1345.29
488.27	1323.90
488.64	1341.19
489.00	1327.08
489.36	1329.13
489.73	1333.68
490.09	1336.41
490.45	1363.26
490.82	1346.88
491.18	1329.59
491.55	1350.98
491.91	1338.46
492.27	1315.71
492.64	1342.33
493.00	1324.58
493.36	1320.03
493.73	1371.46
494.09	1335.28
494.45	1339.83
494.82	1331.86
495.18	1371.91
495.54	1358.94
495.91	1326.17
496.27	1337.32
496.63	1348.25
496.99	1330.04
497.36	1327.99
497.72	1353.93
498.08	1339.60
498.45	1352.34
498.81	1332.77
499.17	1338.46
499.53	1350.52
499.90	1332.09
500.26	1322.53
500.62	1339.14
500.99	1323.44
501.35	1328.45
501.71	1313.89
502.07	1321.39
502.44	1337.32
502.80	1326.40
503.16	1335.05
503.52	1338.23
503.88	1340.05
504.25	1325.49
504.61	1341.65
504.97	1327.99
505.33	1345.06
505.70	1345.06
506.06	1344.83
506.42	1338.69
506.78	1340.05
507.14	1354.16
507.51	1326.17
507.87	1343.01
508.23	1330.95
508.59	1346.88
508.95	1315.48
509.32	1352.57
509.68	1351.89
510.04	1354.16
510.40	1335.73
510.76	1334.37
511.12	1342.78
511.48	1321.62
511.85	1333.46
512.21	1326.86
512.57	1331.41
512.93	1325.04
513.29	1342.10
513.65	1348.47
514.01	1315.93
514.38	1347.79
514.74	1340.96
515.10	1353.25
515.46	1330.72
515.82	1357.35
516.18	1351.43
516.54	1340.74
516.90	1320.26
517.26	1348.70
517.63	1330.04
517.99	1331.41
518.35	1349.84
518.71	1345.52
519.07	1366.00
519.43	1343.47
519.79	1351.66
520.15	1333.00
520.51	1335.28
520.87	1331.18
521.23	1346.88
521.59	1332.09
521.95	1353.71
522.31	1336.64
522.67	1328.22
523.03	1351.66
523.40	1349.16
523.76	1332.54
524.12	1346.65
524.48	1351.89
524.84	1326.63
525.20	1345.06
525.56	1333.00
525.92	1328.90
526.28	1319.35
526.64	1341.19
527.00	1352.57
527.36	1385.56
527.72	1347.79
528.08	1341.42
528.44	1325.26
528.80	1343.70
529.16	1326.86
529.51	1340.74
529.87	1348.93
530.23	1351.20
530.59	1334.14
530.95	1353.02
531.31	1337.10
531.67	1338.69
532.03	1335.28
532.39	1361.90
532.75	1339.14
533.11	1356.89
533.47	1356.44
533.83	1334.14
534.19	1336.41
534.55	1327.54
534.91	1320.71
535.26	1335.50
535.62	1338.01
535.98	1342.56
536.34	1332.77
536.70	1346.65
537.06	1329.59
537.42	1330.72
537.78	1338.46
538.14	1594.68
538.49	1339.83
538.85	1418.33
539.21	1333.23
539.57	1334.82
539.93	1337.78
540.29	1358.94
540.65	1338.23
541.00	1333.00
541.36	1345.97
541.72	1348.70
542.08	1329.81
542.44	1352.80
542.80	1357.80
543.15	1353.25
543.51	1335.96
543.87	1336.41
544.23	1331.41
544.59	1331.41
544.95	1353.71
545.30	1332.32
545.66	1319.35
546.02	1326.17
546.38	1330.95
546.73	1331.63
547.09	1343.70
547.45	1361.90
547.81	1358.49
548.17	1323.90
548.52	1328.45
548.88	1342.33
549.24	1358.49
549.60	1341.19
549.95	1341.65
550.31	1329.81
550.67	1345.06
551.03	1315.71
551.38	1348.70
551.74	1335.28
552.10	1321.39
552.46	1336.19
552.81	1330.95
553.17	1352.11
553.53	1326.17
553.88	1345.52
554.24	1329.36
554.60	1324.81
554.95	1363.26
555.31	1343.70
555.67	1350.29
556.03	1315.25
556.38	1336.87
556.74	1315.48
557.10	1337.78
557.45	1338.69
557.81	1338.23
558.17	1348.25
558.52	1324.81
558.88	1350.52
559.24	1330.72
559.59	1335.28
559.95	1328.90
560.30	1351.43
560.66	1334.14
561.02	1332.32
561.37	1330.04
561.73	1337.78
562.09	1352.80
562.44	1349.38
562.80	1327.31
563.15	1312.98
563.51	1346.88
563.87	1327.31
564.22	1316.84
564.58	1334.82
564.93	1342.56
565.29	1314.11
565.65	1357.58
566.00	1342.33
566.36	1318.89
566.71	1330.04
567.07	1325.72
567.42	1346.88
567.78	1331.63
568.14	1320.71
568.49	1351.89
568.85	1313.89
569.20	1327.54
569.56	1314.80
569.91	1319.57
570.27	1356.44
570.62	1372.82
570.98	1333.46
571.33	1333.23
571.69	1305.92
572.04	1333.46
572.40	1328.22
572.75	1341.87
573.11	1346.65
573.46	1339.37
573.82	1327.31
574.17	1334.82
574.53	1363.04
574.88	1345.97
575.24	1326.63
575.59	1356.67
575.95	1367.13
576.30	1352.57
576.66	1339.37
577.01	1347.56
577.36	1341.19
577.72	1322.08
578.07	1351.66
578.43	1329.59
578.78	1338.69
579.14	1355.30
579.49	1340.96
579.85	1375.10
580.20	1350.29
580.55	1343.47
580.91	1354.85
581.26	1368.50
581.62	1378.74
581.97	1371.91
582.32	1398.76
582.68	1372.37
583.03	1394.21
583.39	1383.74
583.74	1403.54
584.09	1391.71
584.45	1396.03
584.80	1386.47
585.15	1411.73
585.51	1413.33
585.86	1405.13
586.21	1429.48
586.57	1432.21
586.92	1429.94
587.27	1418.10
587.63	1453.15
587.98	1524.14
588.33	1480.68
588.69	1492.51
589.04	1488.42
589.39	1486.83
589.75	1501.39
590.10	1505.94
590.45	1525.74
590.81	1539.16
591.16	1545.76
591.51	1594.91
591.86	1618.58
592.22	1607.66
592.57	1618.58
592.92	1658.63
593.28	1689.35
593.63	1672.51
593.98	1728.71
594.33	1738.04
594.69	1740.77
595.04	1775.13
595.39	1796.07
595.74	1821.33
596.10	1834.75
596.45	1842.49
596.80	1920.99
597.15	1935.56
597.50	1969.92
597.86	1992.45
598.21	2065.95
598.56	2062.76
598.91	2108.73
599.26	2142.18
599.62	2160.15
599.97	2194.97
600.32	2261.87
600.67	2298.50
601.02	2354.71
601.38	2361.54
601.73	2375.19
602.08	2451.42
602.43	2455.74
602.78	2543.58
603.13	2535.61
603.49	2577.25
603.84	2613.66
604.19	2650.07
604.54	2711.97
604.89	2724.03
605.24	2780.46
605.59	2842.81
605.95	2890.82
606.30	2908.57
606.65	2939.97
607.00	3009.83
607.35	3018.48
607.70	3051.02
608.05	3090.84
608.40	3104.72
608.75	3129.52
609.10	3189.60
609.46	3206.89
609.81	3227.37
610.16	3293.36
610.51	3310.66
610.86	3350.48
611.21	3412.60
611.56	3406.23
611.91	3406.45
612.26	3403.72
612.61	3487.46
612.96	3485.87
613.31	3456.29
613.66	3555.27
614.01	3545.26
614.36	3573.02
614.71	3563.01
615.06	3572.34
615.41	3623.31
615.76	3582.35
616.11	3642.43
616.46	3610.57
616.81	3654.71
617.16	3656.08
617.51	3678.83
617.86	3635.14
618.21	3625.13
618.56	3656.53
618.91	3694.54
619.26	3697.72
619.61	3723.66
619.96	3653.58
620.31	3679.74
620.66	3653.35
621.01	3699.54
621.36	3664.95
621.71	3680.20
622.06	3672.46
622.41	3688.62
622.76	3678.61
623.10	3691.35
623.45	3629.46
623.80	3684.30
624.15	3682.02
624.50	3663.82
624.85	3622.86
625.20	3639.01
625.55	3622.17
625.90	3618.99
626.25	3609.43
626.59	3617.85
626.94	3580.76
627.29	3564.38
627.64	3590.09
627.99	3596.01
628.34	3530.24
628.69	3576.44
629.03	3497.48
629.38	3510.67
629.73	3495.66
630.08	3500.43
630.43	3502.94
630.78	3460.38
631.12	3458.11
631.47	3502.25
631.82	3441.73
632.17	3446.05
632.52	3463.80
632.86	3507.26
633.21	3431.49
633.56	3429.44
633.91	3435.13
634.26	3413.96
634.60	3404.18
634.95	3386.89
635.30	3385.06
635.65	3403.27
635.99	3392.57
636.34	3394.85
636.69	3382.56
637.04	3357.30
637.39	3289.72
637.73	3318.39
638.08	3292.22
638.43	3292.68
638.77	3298.14
639.12	3284.03
639.47	3331.59
639.82	3307.01
640.16	3257.41
640.51	3270.15
640.86	3269.70
641.20	3259.68
641.55	3304.06
641.90	3281.07
642.25	3253.31
642.59	3228.74
642.94	3268.56
643.29	3238.75
643.63	3228.74
643.98	3249.90
644.33	3214.86
644.67	3238.75
645.02	3198.47
645.37	3200.06
645.71	3203.93
646.06	3223.50
646.40	3199.15
646.75	3223.50
647.10	3219.41
647.44	3231.47
647.79	3195.29
648.14	3186.87
648.48	3216.90
648.83	3174.12
649.17	3247.17
649.52	3185.96
649.87	3205.07
650.21	3178.22
650.56	3172.99
650.90	3173.44
651.25	3176.85
651.59	3210.08
651.94	3220.54
652.29	3179.36
652.63	3199.61
652.98	3185.73
653.32	3202.34
653.67	3211.90
654.01	3178.45
654.36	3180.50
654.70	3174.35
655.05	3199.15
655.39	3205.07
655.74	3202.57
656.08	3226.69
656.43	3190.05
656.78	3188.00
657.12	3184.59
657.47	3185.73
657.81	3248.99
658.15	3222.59
658.50	3210.08
658.84	3201.20
659.19	3248.99
659.53	3240.34
659.88	3256.04
660.22	3189.37
660.57	3208.94
660.91	3223.28
661.26	3228.05
661.60	3261.96
661.95	3236.47
662.29	3246.94
662.63	3240.11
662.98	3279.71
663.32	3246.94
663.67	3221.91
664.01	3285.85
664.36	3258.55
664.70	3284.71
665.04	3257.18
665.39	3245.35
665.73	3260.59
666.08	3533.20
666.42	3257.41
666.76	3298.14
667.11	3302.01
667.45	3307.70
667.79	3300.64
668.14	3297.23
668.48	3335.69
668.83	3325.67
669.17	3382.11
669.51	3285.85
669.86	3335.46
670.20	3335.00
670.54	3348.88
670.89	3345.02
671.23	3394.17
671.57	3378.69
671.92	3397.35
672.26	3451.28
672.60	3477.00
672.94	3540.26
673.29	3507.49
673.63	3547.76
673.97	3572.80
674.32	3639.47
674.66	3646.07
675.00	3704.55
675.34	3802.85
675.69	3853.37
676.03	3960.54
676.37	4064.76
676.71	4130.07
677.06	4197.88
677.40	4336.92
677.74	4459.79
678.08	4513.95
678.43	4684.61
678.77	4746.51
679.11	4890.09
679.45	4965.87
679.80	5081.24
680.14	5148.14
680.48	5248.49
680.82	5397.31
681.16	5444.18
681.51	5535.43
681.85	5614.39
682.19	5717.47
682.53	5855.14
682.87	5964.60
683.21	6074.73
683.56	6182.82
683.90	6376.69
684.24	6537.34
684.58	6737.36
684.92	6981.75
685.26	7002.23
685.61	7129.43
685.95	7254.59
686.29	7343.56
686.63	7303.06
686.97	7266.88
687.31	7145.59
687.65	7043.65
687.99	6946.48
688.33	6787.42
688.68	6644.07
689.02	6437.22
689.36	6304.79
689.70	6135.71
690.04	6006.46
690.38	5905.89
690.72	5779.14
691.06	5653.08
691.40	5580.49
691.74	5561.37
692.08	5562.74
692.42	5531.34
692.76	5562.06
693.10	5542.49
693.44	5513.81
693.78	5555.00
694.13	5537.02
694.47	5593.91
694.81	5619.40
695.15	5682.20
695.49	5650.12
695.83	5712.92
696.17	5747.28
696.51	5766.85
696.85	5793.25
697.19	5752.74
697.53	5821.92
697.87	5784.83
698.20	5820.10
698.54	5871.07
698.88	5877.67
699.22	5936.83
699.56	5944.80
699.90	5935.01
700.24	6001.69
700.58	6070.41
700.92	6085.20
701.26	6162.57
701.60	6164.84
701.94	6300.01
702.28	6386.93
702.62	6466.12
702.96	6507.31
703.30	6541.89
703.63	6637.24
703.97	6710.97
704.31	6786.74
704.65	6848.18
704.99	6961.05
705.33	7035.00
705.67	7085.97
706.01	7144.00
706.34	7230.24
706.68	7313.52
707.02	7353.80
707.36	7415.24
707.70	7399.31
708.04	7394.76
708.38	7568.15
708.71	7565.88
709.05	7662.59
709.39	7754.06
709.73	7756.57
710.07	7791.84
710.40	7859.42
710.74	7920.41
711.08	7972.29
711.42	7919.50
711.76	8016.66
712.09	8044.88
712.43	8116.56
712.77	8064.22
713.11	8115.19
713.45	8161.61
713.78	8152.51
714.12	8193.70
714.46	8166.39
714.80	8128.16
715.13	8111.09
715.47	8081.74
715.81	8064.45
716.15	8039.19
716.48	8065.81
716.82	7963.87
717.16	7916.76
717.49	7865.11
717.83	7806.40
718.17	7819.60
718.51	7681.93
718.84	7672.60
719.18	7602.74
719.52	7558.37
719.85	7458.02
720.19	7374.96
720.53	7325.58
720.86	7241.16
721.20	7158.33
721.54	7113.73
721.87	7044.10
722.21	6911.89
722.55	6899.15
722.88	6811.09
723.22	6751.02
723.55	6564.88
723.89	6591.73
724.23	6521.64
724.56	6427.66
724.90	6292.27
725.24	6269.06
725.57	6143.22
725.91	6115.23
726.24	6034.00
726.58	5911.58
726.92	5885.63
727.25	5827.38
727.59	5740.68
727.92	5624.18
728.26	5631.00
728.59	5547.26
728.93	5525.19
729.26	5491.74
729.60	5406.18
729.94	5310.16
730.27	5278.30
730.61	5198.88
730.94	5137.44
731.28	5080.33
731.61	5036.41
731.95	4987.49
732.28	4939.02
732.62	4867.34
732.95	4826.15
733.29	4789.06
733.62	4671.19
733.96	4698.04
734.29	4594.73
734.63	4587.45
734.96	4554.23
735.30	4510.08
735.63	4510.76
735.97	4474.36
736.30	4374.01
736.63	4398.81
736.97	4318.94
737.30	4290.27
737.64	4237.47
737.97	4210.17
738.31	4161.02
738.64	4120.97
738.97	4110.05
739.31	4052.48
739.64	4073.64
739.98	3971.24
740.31	3999.00
740.64	3945.75
740.98	3918.67
741.31	3891.14
741.65	3879.99
741.98	3856.33
742.31	3823.10
742.65	3769.63
742.98	3757.57
743.31	3720.25
743.65	3717.52
743.98	3694.76
744.31	3668.14
744.65	3633.78
744.98	3660.40
745.31	3621.95
745.65	3571.66
745.98	3559.60
746.31	3549.58
746.65	3558.00
746.98	3525.46
747.31	3499.52
747.65	3463.57
747.98	3451.74
748.31	3447.64
748.64	3450.14
748.98	3402.13
749.31	3385.52
749.64	3366.86
749.98	3308.15
750.31	3360.49
750.64	3308.38
750.97	3294.04
751.31	3286.31
751.64	3263.32
751.97	3243.75
752.30	3249.44
752.63	3201.89
752.97	3218.04
753.30	3186.41
753.63	3149.09
753.96	3166.84
754.29	3123.38
754.63	3157.06
754.96	3173.44
755.29	3049.43
755.62	3100.40
755.95	3053.75
756.29	3070.36
756.62	3036.00
756.95	2973.42
757.28	3008.92
757.61	3079.69
757.94	3014.84
758.27	2980.48
758.61	2954.54
758.94	2963.41
759.27	2939.75
759.60	2917.45
759.93	2931.78
760.26	2923.59
760.59	2882.63
760.92	2851.68
761.26	2844.17
761.59	2867.61
761.92	2846.22
762.25	2804.35
762.58	2813.91
762.91	2805.26
763.24	2780.91
763.57	2777.05
763.90	2774.09
764.23	2791.84
764.56	2733.58
764.89	2739.73
765.22	2731.54
765.55	2696.95
765.88	2694.44
766.21	2670.10
766.54	2660.99
766.87	2649.62
767.20	2640.51
767.53	2665.77
767.86	2623.90
768.19	2619.81
768.52	2629.82
768.85	2615.03
769.18	2576.12
769.51	2583.85
769.84	2532.43
770.17	2572.70
770.50	2538.12
770.83	2537.89
771.16	2533.11
771.49	2506.71
771.82	2502.16
772.15	2517.86
772.48	2487.14
772.81	2501.71
773.14	2481.00
773.47	2441.86
773.80	2447.55
774.13	2437.08
774.46	2434.12
774.78	2458.47
775.11	2425.93
775.44	2434.35
775.77	2394.53
776.10	2382.24
776.43	2383.38
776.76	2391.80
777.09	2363.13
777.41	2363.81
777.74	2389.75
778.07	2322.85
778.40	2312.16
778.73	2323.76
779.06	2348.11
779.38	2332.64
779.71	2286.90
780.04	2302.83
780.37	2296.91
780.70	2271.20
781.03	2306.24
781.35	2277.57
781.68	2289.86
782.01	2298.73
782.34	2260.05
782.67	2230.01
782.99	2255.04
783.32	2217.04
783.65	2209.53
783.98	2241.16
784.30	2241.39
784.63	2219.77
784.96	2195.42
785.29	2187.91
785.61	2201.57
785.94	2184.50
786.27	2197.70
786.60	2141.95
786.92	2188.82
787.25	2149.68
787.58	2136.26
787.90	2130.12
788.23	2121.70
788.56	2123.52
788.88	2133.98
789.21	2106.22
789.54	2095.30
789.87	2086.88
790.19	2104.86
790.52	2083.47
790.85	2082.10
791.17	2106.90
791.50	2111.46
791.82	2083.01
792.15	2078.23
792.48	2056.39
792.80	2036.59
793.13	2061.62
793.46	2099.17
793.78	2054.34
794.11	2041.82
794.43	2078.92
794.76	2046.38
795.09	2063.90
795.41	2059.80
795.74	2045.69
796.06	2056.39
796.39	2036.59
796.72	2063.90
797.04	2054.34
797.37	2035.23
797.69	2041.37
798.02	2069.81
798.34	2057.07
798.67	2028.63
798.99	2029.76
799.32	2059.35
799.64	2014.06
799.97	2020.21
800.30	2036.36
800.62	2022.26
800.95	2007.24
801.27	2030.45
801.60	2015.66
801.92	1990.63
802.25	1980.39
802.57	2013.84
802.89	2003.82
803.22	2011.79
803.54	1987.21
803.87	1988.81
804.19	1981.52
804.52	1975.61
804.84	1964.46
805.17	1967.19
805.49	1995.63
805.82	1968.33
806.14	1957.18
806.46	1987.44
806.79	1960.36
807.11	1930.32
807.44	1922.36
807.76	1923.95
808.08	1910.30
808.41	1929.64
808.73	1928.05
809.06	1897.10
809.38	1918.72
809.70	1904.61
810.03	1898.01
810.35	1908.48
810.67	1914.62
811.00	1901.88
811.32	1905.07
811.64	1888.91
811.97	1875.03
812.29	1888.68
812.61	1880.72
812.94	1890.50
813.26	1874.57
813.58	1854.78
813.91	1882.31
814.23	1840.21
814.55	1859.56
814.88	1846.36
815.20	1845.45
815.52	1846.13
815.84	1837.48
816.17	1847.04
816.49	1829.97
816.81	1830.66
817.13	1836.57
817.46	1862.06
817.78	1796.52
818.10	1828.15
818.42	1820.42
818.75	1813.14
819.07	1812.00
819.39	1807.45
819.71	1849.32
820.04	1800.62
820.36	1770.13
820.68	1762.16
821.00	1792.88
821.32	1799.94
821.65	1787.19
821.97	1766.49
822.29	1782.19
822.61	1798.12
822.93	1761.71
823.25	1764.67
823.58	1769.90
823.90	1777.86
824.22	1761.71
824.54	1742.82
824.86	1747.14
825.18	1730.53
825.50	1752.61
825.82	1760.80
826.15	1735.99
826.47	1738.27
826.79	1762.62
827.11	1747.60
827.43	1757.38
827.75	1727.80
828.07	1725.98
828.39	1701.18
828.71	1731.44
829.03	1713.69
829.35	1699.81
829.67	1733.49
830.00	1728.71
830.32	1701.18
830.64	1697.54
830.96	1725.75
831.28	1729.40
831.60	1694.13
831.92	1702.09
832.24	1725.07
832.56	1709.60
832.88	1714.38
833.20	1688.89
833.52	1695.49
833.84	1683.66
834.16	1708.23
834.48	1688.89
834.80	1704.59
835.12	1694.35
835.44	1674.10
835.76	1699.13
836.08	1674.10
836.40	1699.36
836.71	1697.08
837.03	1704.37
837.35	1675.24
837.67	1701.63
837.99	1679.79
838.31	1665.23
838.63	1674.10
838.95	1678.20
839.27	1667.73
839.59	1697.31
839.91	1688.44
840.23	1660.45
840.54	1667.05
840.86	1664.54
841.18	1665.00
841.50	1664.32
841.82	1682.98
842.14	1706.64
842.46	1689.12
842.77	1671.14
843.09	1642.02
843.41	1664.09
843.73	1659.99
844.05	1654.53
844.37	1668.18
844.68	1660.45
845.00	1678.20
845.32	1654.53
845.64	1650.21
845.96	1669.09
846.27	1642.70
846.59	1649.53
846.91	1675.24
847.23	1650.89
847.54	1639.74
847.86	1609.93
848.18	1614.71
848.50	1645.43
848.82	1642.02
849.13	1630.87
849.45	1650.66
849.77	1635.64
850.08	1661.13
850.40	1625.18
850.72	1652.71
851.04	1617.21
851.35	1638.15
851.67	1652.71
851.99	1637.69
852.30	1631.32
852.62	1628.82
852.94	1615.62
853.25	1637.92
853.57	1639.97
853.89	1613.80
854.20	1657.94
854.52	1635.64
854.84	1616.30
855.15	1619.94
855.47	1620.40
855.79	1613.57
856.10	1620.85
856.42	1613.80
856.73	1623.81
857.05	1630.41
857.37	1609.93
857.68	1598.33
858.00	1610.84
858.32	1624.95
858.63	1605.61
858.95	1601.51
859.26	1597.19
859.58	1612.21
859.89	1599.24
860.21	1588.77
860.52	1576.48
860.84	1592.64
861.16	1585.36
861.47	1598.55
861.79	1594.46
862.10	1594.23
862.42	1588.54
862.73	1609.70
863.05	1587.18
863.36	1579.89
863.68	1592.18
863.99	1589.91
864.31	1577.16
864.62	1604.24
864.94	1565.79
865.25	1604.47
865.57	1547.13
865.88	1563.74
866.20	1570.11
866.51	1576.71
866.82	1571.25
867.14	1558.28
867.45	1578.30
867.77	1569.65
868.08	1585.13
868.40	1573.30
868.71	1573.07
869.02	1549.86
869.34	1547.58
869.65	1541.44
869.97	1530.74
870.28	1559.87
870.59	1553.04
870.91	1533.47
871.22	1559.64
871.54	1551.68
871.85	1546.44
872.16	1534.38
872.48	1535.07
872.79	1536.20
873.10	1535.98
873.42	1543.71
873.73	1553.27
874.04	1520.50
874.36	1502.75
874.67	1533.25
874.98	1533.93
875.30	1534.84
875.61	1507.76
875.92	1515.27
876.23	1512.31
876.55	1530.74
876.86	1522.32
877.17	1529.38
877.49	1517.32
877.80	1505.03
878.11	2014.52
878.42	1547.58
878.74	1503.66
879.05	1500.48
879.36	1495.24
879.67	1494.56
879.98	1527.56
880.30	1486.83
880.61	1486.37
880.92	1517.09
881.23	1480.23
881.55	1512.31
881.86	1473.17
882.17	1472.49
882.48	1469.08
882.79	1517.09
883.10	1518.00
883.42	1496.15
883.73	1498.20
884.04	1488.65
884.35	1485.69
884.66	1494.79
884.97	1497.52
885.28	1488.87
885.60	1515.72
885.91	1496.84
886.22	1491.38
886.53	1508.90
886.84	1501.84
887.15	1492.97
887.46	1515.72
887.77	1500.02
888.08	1486.60
888.40	1497.75
888.71	1511.17
889.02	1487.28
889.33	1495.47
889.64	1506.85
889.95	1482.96
890.26	1478.41
890.57	1471.35
890.88	1484.55
891.19	1479.32
891.50	1512.31
891.81	1500.71
892.12	1462.70
892.43	1460.20
892.74	1485.46
893.05	1487.05
893.36	1502.98
893.67	1493.20
893.98	1497.98
894.29	1477.72
894.60	1467.94
894.91	1490.01
895.22	1475.22
895.53	1467.03
895.84	1488.19
896.15	1470.21
896.46	1473.17
896.77	1503.66
897.08	1471.81
897.38	1481.59
897.69	1502.53
898.00	1481.36
898.31	1482.73
898.62	1476.13
898.93	1455.65
899.24	1470.21
899.55	1460.20
899.86	1478.18
900.16	1486.14
900.47	1492.29
900.78	1473.85
901.09	1458.61
901.40	1477.50
901.71	1452.24
902.02	1469.53
902.32	1470.90
902.63	1468.17
902.94	1458.38
903.25	1459.06
903.56	1462.02
903.87	1453.15
904.17	1454.97
904.48	1446.09
904.79	1464.30
905.10	1460.43
905.41	1464.75
905.71	1454.51
906.02	1430.16
906.33	1435.85
906.64	1439.04
906.94	1432.67
907.25	1432.21
907.56	1439.72
907.87	1430.39
908.17	1453.15
908.48	1442.91
908.79	1431.30
909.09	1435.17
909.40	1438.58
909.71	1424.02
910.02	1655.67
910.32	1446.78
910.63	1451.10
910.94	1420.15
911.24	1411.05
911.55	1463.39
911.86	1401.72
912.16	1433.81
912.47	1419.47
912.78	1436.31
913.08	1433.81
913.39	1422.20
913.69	1445.41
914.00	1418.10
914.31	1439.27
914.61	1428.57
914.92	1437.67
915.23	1424.02
915.53	1428.80
915.84	1413.78
916.14	1439.49
916.45	1435.63
916.75	1402.63
917.06	1446.55
917.37	1420.15
917.67	1453.60
917.98	1418.79
918.28	1427.89
918.59	1393.98
918.89	1425.16
919.20	1417.88
919.50	1403.09
919.81	1403.31
920.11	1399.67
920.42	1411.96
920.72	1402.18
921.03	1397.62
921.33	1420.38
921.64	1383.52
921.94	1420.38
922.25	1386.02
922.55	1406.95
922.86	1398.76
923.16	1412.19
923.47	1375.55
923.77	1398.99
924.08	1383.29
924.38	1390.57
924.69	1399.90
924.99	1387.84
925.29	1373.50
925.60	1386.25
925.90	1403.54
926.21	1404.00
926.51	1402.63
926.81	1372.37
927.12	1378.74
927.42	1418.33
927.73	1405.82
928.03	1383.29
928.33	1384.65
928.64	1388.75
928.94	1382.61
929.24	1377.60
929.55	1393.53
929.85	1411.28
930.15	1378.51
930.46	1375.78
930.76	1402.86
931.06	1372.37
931.37	1402.40
931.67	1421.97
931.97	1391.48
932.27	1389.89
932.58	1372.82
932.88	1384.65
933.18	1377.83
933.49	1384.43
933.79	1391.03
934.09	1379.88
934.39	1379.19
934.70	1393.53
935.00	1387.16
935.30	1354.62
935.60	1393.76
935.91	1368.95
936.21	1383.74
936.51	1362.81
936.81	1367.82
937.11	1391.48
937.42	1350.07
937.72	1354.16
938.02	1350.98
938.32	1348.47
938.62	1360.08
938.92	1341.19
939.23	1366.91
939.53	1353.48
939.83	1322.08
940.13	1321.62
940.43	1332.54
940.73	1362.58
941.03	1327.99
941.34	1384.20
941.64	1366.68
941.94	1350.29
942.24	1355.07
942.54	1369.41
942.84	1379.65
943.14	1361.67
943.44	1335.96
943.74	1353.02
944.04	1366.91
944.34	1353.93
944.65	1358.94
944.95	1353.71
945.25	1369.41
945.55	1358.94
945.85	1348.70
946.15	1343.92
946.45	1358.26
946.75	1355.30
947.05	1360.53
947.35	1354.39
947.65	1358.94
947.95	1371.68
948.25	1358.26
948.55	1337.10
948.85	1353.71
949.15	1358.03
949.45	1358.49
949.75	1331.41
950.05	1338.01
950.35	1337.55
950.65	1342.78
950.94	1352.80
951.24	1338.46
951.54	1344.61
951.84	1495.02
952.14	1350.75
952.44	1313.43
952.74	1361.44
953.04	1355.53
953.34	1358.71
953.64	1367.13
953.94	1356.21
954.23	1328.45
954.53	1341.42
954.83	1353.93
955.13	1354.39
955.43	1365.77
955.73	1362.58
956.03	1334.59
956.32	1332.32
956.62	1380.33
956.92	1367.36
957.22	1355.30
957.52	1348.70
957.82	1363.26
958.11	1342.10
958.41	1350.29
958.71	1401.49
959.01	1364.17
959.30	1579.44
959.60	1374.64
959.90	1366.68
960.20	1318.89
960.50	1364.40
960.79	1363.49
961.09	1348.70
961.39	1356.89
961.69	1353.71
961.98	1349.38
962.28	1357.58
962.58	1350.98
962.87	1343.70
963.17	1349.16
963.47	1345.74
963.76	1399.45
964.06	1344.83
964.36	1364.63
964.66	1354.85
964.95	1357.80
965.25	1351.89
965.55	1371.68
965.84	1354.39
966.14	1344.83
966.43	1365.54
966.73	1328.45
967.03	1360.99
967.32	1339.14
967.62	1348.25
967.92	1337.78
968.21	1353.25
968.51	1358.03
968.80	1333.00
969.10	1366.22
969.40	1340.74
969.69	1352.34
969.99	1333.91
970.28	1353.48
970.58	1371.68
970.87	1343.24
971.17	1365.08
971.46	1393.53
971.76	1355.53
972.06	1348.70
972.35	1335.96
972.65	1338.23
972.94	1346.88
973.24	1389.43
973.53	1359.17
973.83	1340.28
974.12	1350.52
974.42	1359.40
974.71	1378.28
975.01	1325.72
975.30	1356.89
975.59	1344.83
975.89	1332.54
976.18	1342.10
976.48	1347.79
976.77	1352.57
977.07	1337.55
977.36	1358.49
977.65	1370.32
977.95	1345.29
978.24	1345.29
978.54	1358.49
978.83	1347.79
979.13	1350.29
979.42	1336.41
979.71	1323.90
980.01	1330.50
980.30	1342.78
980.59	1337.10
980.89	1369.41
981.18	1361.44
981.47	1342.78
981.77	1345.29
982.06	1341.19
982.35	1337.10
982.65	1326.63
982.94	1358.49
983.23	1350.29
983.53	1372.82
983.82	1335.73
984.11	1345.74
984.41	1342.10
984.70	1330.72
984.99	1343.01
985.28	1348.70
985.58	1327.99
985.87	1339.14
986.16	1342.56
986.45	1361.67
986.75	1348.70
987.04	1338.92
987.33	1332.09
987.62	1354.62
987.91	1344.61
988.21	1340.28
988.50	1349.84
988.79	1370.32
989.08	1344.15
989.37	1340.74
989.67	1337.78
989.96	1334.14
990.25	1341.19
990.54	1336.41
990.83	1334.37
991.12	1334.82
991.42	1353.02
991.71	1339.14
992.00	1331.63
992.29	1359.40
992.58	1350.98
992.87	1344.61
993.16	1355.76
993.45	1351.43
993.75	1346.65
994.04	1328.68
994.33	1341.87
994.62	1346.65
994.91	1323.44
995.20	1335.05
995.49	1333.00
995.78	1351.89
996.07	1327.08
996.36	1331.41
996.65	1346.20
996.94	1333.23
997.23	1348.47
997.52	1339.14
997.81	1332.77
998.10	1322.76
998.39	1345.74
998.68	1333.46
998.97	1323.44
999.26	1343.92
999.55	1332.54
999.84	1361.44
1000.13	1357.58
1000.42	1369.18
1000.71	1323.44
1001.00	1343.92
1001.29	1351.89
1001.58	1336.19
1001.87	1327.99
1002.16	1344.61
1002.45	1317.07
1002.74	1339.14
1003.02	1322.08
1003.31	1343.70
1003.60	1355.76
1003.89	1334.59
1004.18	1337.10
1004.47	1332.77
1004.76	1345.74
1005.05	1338.92
1005.33	1336.64
1005.62	1318.21
1005.91	1334.82
1006.20	1331.41
1006.49	1321.62
1006.78	1338.01
1007.06	1318.89
1007.35	1337.78
1007.64	1327.77
1007.93	1334.14
1008.22	1343.70
1008.50	1355.30
1008.79	1353.71
1009.08	1344.15
1009.37	1337.10
1009.66	1358.71
1009.94	1330.72
1010.23	1363.95
1010.52	1317.53
1010.81	1346.88
1011.09	1328.22
1011.38	1326.63
1011.67	1332.32
1011.95	1350.52
1012.24	1314.80
1012.53	1316.16
1012.82	1323.44
1013.10	1343.47
1013.39	1336.19
1013.68	1317.98
[truncated: 48 more rows]
