# Supplementary material for: Unique photosynthetic electron transport tuning and excitation distribution in heterokont algae
Source: PLoS One. 2019 Jan 9;14(1):e0209920. doi: 10.1371/journal.pone.0209920 (PMC6326504; doi:10.1371/journal.pone.0209920)
Supplement: S1 Dataset — (ZIP) [file pone.0209920.s004.zip › S1 Dataset/77K/Chlamydomonas_Anaerobic/CAna_t=20,1.txt]

340.01	1330.04
340.39	1330.04
340.76	1330.04
341.14	1340.96
341.52	1363.04
341.89	1417.65
342.27	1398.54
342.65	1385.11
343.03	1390.34
343.40	1388.75
343.78	1401.95
344.16	1392.85
344.53	1400.36
344.91	1401.27
345.29	1393.30
345.66	1389.66
346.04	1381.47
346.42	1380.79
346.79	1399.45
347.17	1369.18
347.54	1388.52
347.92	1380.56
348.30	1371.23
348.67	1369.18
349.05	1353.93
349.43	1360.08
349.80	1378.28
350.18	1367.59
350.56	1368.04
350.93	1368.73
351.31	1361.67
351.68	1359.62
352.06	1366.68
352.44	1345.74
352.81	1361.22
353.19	1362.35
353.56	1338.46
353.94	1379.65
354.32	1348.02
354.69	1387.39
355.07	1362.13
355.44	1346.43
355.82	1362.13
356.19	1365.31
356.57	1369.64
356.95	1356.21
357.32	1363.49
357.70	1361.44
358.07	1360.08
358.45	1345.06
358.82	1370.55
359.20	1350.98
359.58	1353.93
359.95	1361.67
360.33	1353.02
360.70	1355.07
361.08	1350.52
361.45	1365.77
361.83	1356.89
362.20	1359.40
362.58	1374.64
362.95	1359.17
363.33	1359.40
363.70	1337.10
364.08	1332.77
364.45	1337.10
364.83	1371.68
365.20	1360.99
365.58	1356.67
365.95	1401.27
366.33	1382.38
366.70	1350.52
367.08	1354.39
367.45	1377.60
367.83	1348.25
368.20	1343.47
368.58	1371.68
368.95	1358.26
369.33	1389.43
369.70	1342.78
370.08	1354.62
370.45	1357.35
370.83	1353.25
371.20	1368.27
371.57	1507.99
371.95	1367.82
372.32	1343.24
372.70	1340.51
373.07	1365.54
373.45	1380.56
373.82	1369.18
374.19	1371.46
374.57	1376.01
374.94	1353.02
375.32	1329.59
375.69	1375.55
376.07	1352.57
376.44	1333.00
376.81	1347.79
377.19	1366.00
377.56	1384.20
377.94	1338.23
378.31	1357.58
378.68	1349.38
379.06	1337.32
379.43	1336.41
379.81	1376.01
380.18	1358.03
380.55	1373.50
380.93	1349.16
381.30	1367.13
381.67	1352.34
382.05	1368.04
382.42	1355.53
382.79	1350.98
383.17	1351.20
383.54	1374.19
383.91	1347.11
384.29	1360.99
384.66	1362.35
385.04	1336.87
385.41	1348.25
385.78	1351.89
386.15	1353.02
386.53	1364.17
386.90	1349.38
387.27	1337.32
387.65	1354.62
388.02	1347.34
388.39	1360.76
388.77	1353.02
389.14	1360.31
389.51	1348.70
389.89	1336.41
390.26	1367.59
390.63	1356.67
391.00	1361.44
391.38	1362.13
391.75	1368.95
392.12	1367.82
392.50	1375.32
392.87	1355.76
393.24	1371.00
393.61	1346.20
393.99	1362.13
394.36	1335.05
394.73	1346.65
395.10	1342.56
395.48	1364.86
395.85	1346.43
396.22	1371.23
396.59	1350.07
396.97	1349.61
397.34	1369.86
397.71	1350.07
398.08	1376.46
398.45	1344.15
398.83	1345.06
399.20	1355.76
399.57	1354.85
399.94	1359.17
400.32	1359.62
400.69	1362.35
401.06	1357.58
401.43	1376.24
401.80	1335.73
402.17	1339.14
402.55	1355.07
402.92	1350.07
403.29	1363.72
403.66	1353.02
404.03	1366.22
404.41	1335.05
404.78	1355.53
405.15	1348.02
405.52	1339.60
405.89	1337.78
406.26	1340.51
406.64	1346.65
407.01	1369.18
407.38	1350.98
407.75	1344.38
408.12	1355.30
408.49	1366.45
408.86	1358.26
409.23	1375.55
409.61	1356.67
409.98	1348.70
410.35	1359.40
410.72	1378.06
411.09	1351.20
411.46	1371.00
411.83	1368.27
412.20	1352.34
412.57	1370.77
412.95	1367.82
413.32	1350.75
413.69	1390.80
414.06	1351.89
414.43	1358.03
414.80	1364.17
415.17	1354.39
415.54	1368.50
415.91	1335.05
416.28	1362.35
416.65	1351.43
417.02	1355.07
417.39	1340.51
417.76	1337.10
418.14	1372.37
418.51	1348.02
418.88	1351.89
419.25	1350.52
419.62	1374.19
419.99	1354.16
420.36	1357.12
420.73	1360.31
421.10	1377.60
421.47	1374.41
421.84	1357.58
422.21	1351.20
422.58	1360.99
422.95	1368.50
423.32	1335.05
423.69	1349.38
424.06	1347.56
424.43	1357.58
424.80	1333.46
425.17	1356.21
425.54	1350.29
425.91	1340.51
426.28	1363.26
426.65	1345.97
427.02	1375.55
427.39	1352.57
427.76	1375.55
428.13	1366.68
428.49	1379.42
428.86	1377.60
429.23	1370.32
429.60	1363.04
429.97	1363.26
430.34	1353.02
430.71	1353.48
431.08	1345.52
431.45	1376.46
431.82	1343.70
432.19	1364.40
432.56	1351.89
432.93	1367.59
433.30	1367.82
433.67	1376.24
434.03	1409.46
434.40	1358.49
434.77	1372.59
435.14	1344.38
435.51	1343.70
435.88	1371.00
436.25	1347.56
436.62	1360.31
436.99	1357.58
437.35	1352.11
437.72	1344.61
438.09	1364.63
438.46	1452.92
438.83	1384.20
439.20	1374.19
439.57	1332.77
439.93	1352.34
440.30	1339.37
440.67	1343.24
441.04	1341.65
441.41	1354.62
441.78	1340.05
442.14	1346.20
442.51	1339.60
442.88	1352.11
443.25	1353.02
443.62	1361.22
443.99	1350.75
444.35	1355.07
444.72	1371.68
445.09	1340.96
445.46	1354.16
445.83	1354.85
446.19	1387.39
446.56	1360.76
446.93	1370.77
447.30	1345.06
447.66	1356.67
448.03	1340.51
448.40	1353.93
448.77	1367.82
449.14	1351.66
449.50	1369.64
449.87	1385.11
450.24	1356.89
450.61	1346.43
450.97	1367.59
451.34	1373.73
451.71	1370.77
452.08	1359.62
452.44	1347.56
452.81	1370.77
453.18	1359.17
453.54	1368.04
453.91	1351.89
454.28	1340.28
454.65	1348.70
455.01	1342.10
455.38	1357.58
455.75	1353.02
456.11	1373.05
456.48	1343.47
456.85	1327.31
457.21	1327.31
457.58	1353.48
457.95	1369.86
458.32	1352.80
458.68	1360.53
459.05	1343.92
459.42	1371.23
459.78	1347.34
460.15	1352.57
460.52	1355.07
460.88	1370.77
461.25	1361.67
461.61	1341.42
461.98	1343.70
462.35	1383.97
462.71	1350.29
463.08	1365.54
463.45	1357.12
463.81	1374.87
464.18	1341.42
464.55	1363.49
464.91	1385.11
465.28	1360.08
465.64	1341.87
466.01	1372.37
466.38	1355.98
466.74	1338.46
467.11	1348.70
467.47	1359.85
467.84	1411.96
468.21	1393.53
468.57	1349.61
468.94	1360.53
469.30	1363.49
469.67	1371.46
470.03	1366.45
470.40	1353.02
470.77	1366.45
471.13	1373.50
471.50	1374.87
471.86	1365.08
472.23	1365.77
472.59	1353.25
472.96	1368.04
473.32	1349.61
473.69	1360.31
474.05	1372.37
474.42	1366.91
474.78	1351.20
475.15	1353.93
475.51	1364.40
475.88	1343.92
476.24	1343.70
476.61	1340.28
476.97	1371.00
477.34	1330.72
477.70	1350.52
478.07	1372.59
478.43	1357.58
478.80	1358.94
479.16	1347.34
479.53	1371.91
479.89	1355.76
480.26	1363.95
480.62	1359.40
480.99	1389.66
481.35	1359.85
481.72	1365.31
482.08	1369.64
482.45	1435.40
482.81	1373.28
483.17	1338.23
483.54	1356.44
483.90	1333.23
484.27	1356.21
484.63	1349.61
485.00	1351.43
485.36	1359.85
485.72	1361.44
486.09	1340.74
486.45	1369.41
486.82	1336.87
487.18	1361.44
487.54	1351.43
487.91	1355.53
488.27	1352.80
488.64	1360.53
489.00	1372.14
489.36	1370.77
489.73	1356.89
490.09	1363.04
490.45	1343.47
490.82	1366.45
491.18	1355.76
491.55	1348.25
491.91	1371.00
492.27	1351.66
492.64	1355.30
493.00	1341.42
493.36	1348.70
493.73	1386.93
494.09	1365.08
494.45	1365.08
494.82	1342.10
495.18	1370.55
495.54	1382.15
495.91	1356.89
496.27	1354.85
496.63	1382.15
496.99	1329.36
497.36	1347.56
497.72	1355.98
498.08	1353.93
498.45	1392.62
498.81	1367.13
499.17	1362.58
499.53	1377.83
499.90	1364.63
500.26	1346.65
500.62	1371.23
500.99	1350.52
501.35	1339.60
501.71	1350.29
502.07	1363.72
502.44	1359.62
502.80	1374.87
503.16	1367.59
503.52	1371.91
503.88	1362.35
504.25	1344.38
504.61	1375.32
504.97	1366.68
505.33	1369.64
505.70	1352.80
506.06	1352.80
506.42	1367.82
506.78	1356.89
507.14	1365.77
507.51	1384.43
507.87	1361.90
508.23	1353.48
508.59	1366.68
508.95	1360.76
509.32	1385.56
509.68	1363.26
510.04	1389.21
510.40	1369.64
510.76	1356.21
511.12	1365.54
511.48	1350.29
511.85	1349.16
512.21	1346.65
512.57	1361.22
512.93	1337.10
513.29	1362.81
513.65	1350.98
514.01	1372.82
514.38	1379.19
514.74	1369.18
515.10	1361.44
515.46	1359.62
515.82	1378.97
516.18	1351.89
516.54	1371.68
516.90	1353.71
517.26	1377.15
517.63	1354.16
517.99	1366.91
518.35	1361.44
518.71	1370.77
519.07	1362.13
519.43	1349.16
519.79	1373.28
520.15	1356.44
520.51	1349.38
520.87	1348.70
521.23	1338.46
521.59	1358.71
521.95	1363.26
522.31	1355.30
522.67	1346.20
523.03	1345.29
523.40	1349.38
523.76	1372.82
524.12	1358.71
524.48	1357.80
524.84	1370.55
525.20	1366.68
525.56	1360.99
525.92	1359.62
526.28	1358.26
526.64	1343.24
527.00	1350.29
527.36	1411.28
527.72	1390.80
528.08	1367.13
528.44	1368.95
528.80	1371.00
529.16	1374.64
529.51	1357.80
529.87	1353.71
530.23	1354.39
530.59	1350.29
530.95	1345.29
531.31	1381.24
531.67	1351.89
532.03	1353.48
532.39	1350.75
532.75	1363.04
533.11	1363.49
533.47	1365.08
533.83	1355.53
534.19	1362.13
534.55	1350.98
534.91	1366.22
535.26	1349.84
535.62	1349.61
535.98	1363.72
536.34	1337.55
536.70	1353.93
537.06	1374.41
537.42	1352.34
537.78	1363.49
538.14	1611.30
538.49	1364.40
538.85	1448.37
539.21	1364.86
539.57	1364.40
539.93	1370.55
540.29	1378.97
540.65	1372.59
541.00	1365.77
541.36	1350.07
541.72	1333.91
542.08	1352.80
542.44	1364.17
542.80	1370.55
543.15	1403.09
543.51	1356.21
543.87	1352.11
544.23	1364.63
544.59	1388.52
544.95	1369.41
545.30	1364.86
545.66	1362.58
546.02	1350.98
546.38	1356.21
546.73	1323.44
547.09	1345.97
547.45	1398.76
547.81	1376.46
548.17	1359.62
548.52	1346.43
548.88	1347.11
549.24	1384.65
549.60	1382.15
549.95	1351.66
550.31	1349.38
550.67	1360.08
551.03	1359.85
551.38	1353.02
551.74	1356.67
552.10	1353.93
552.46	1362.81
552.81	1354.62
553.17	1341.87
553.53	1344.83
553.88	1388.75
554.24	1350.29
554.60	1333.68
554.95	1355.07
555.31	1367.59
555.67	1356.89
556.03	1342.33
556.38	1368.04
556.74	1359.62
557.10	1357.80
557.45	1376.69
557.81	1347.79
558.17	1355.98
558.52	1347.34
558.88	1365.31
559.24	1356.67
559.59	1371.23
559.95	1367.13
560.30	1392.16
560.66	1349.16
561.02	1376.92
561.37	1353.93
561.73	1353.02
562.09	1372.37
562.44	1371.23
562.80	1355.30
563.15	1359.40
563.51	1343.47
563.87	1360.99
564.22	1353.02
564.58	1329.36
564.93	1344.15
565.29	1363.49
565.65	1388.52
566.00	1365.77
566.36	1374.41
566.71	1355.76
567.07	1383.52
567.42	1390.12
567.78	1378.51
568.14	1344.15
568.49	1353.93
568.85	1354.39
569.20	1359.17
569.56	1368.04
569.91	1363.72
570.27	1354.39
570.62	1392.16
570.98	1398.76
571.33	1367.82
571.69	1365.31
572.04	1350.07
572.40	1344.15
572.75	1364.40
573.11	1375.78
573.46	1353.02
573.82	1357.12
574.17	1362.58
574.53	1363.72
574.88	1357.80
575.24	1358.03
575.59	1357.12
575.95	1376.46
576.30	1376.24
576.66	1373.73
577.01	1371.68
577.36	1367.82
577.72	1360.31
578.07	1375.32
578.43	1375.32
578.78	1373.96
579.14	1372.82
579.49	1370.77
579.85	1380.33
580.20	1374.41
580.55	1371.46
580.91	1374.41
581.26	1370.09
581.62	1389.43
581.97	1368.04
582.32	1402.18
582.68	1398.31
583.03	1427.89
583.39	1385.56
583.74	1412.64
584.09	1418.79
584.45	1433.58
584.80	1402.63
585.15	1418.79
585.51	1445.41
585.86	1420.15
586.21	1436.76
586.57	1440.63
586.92	1441.09
587.27	1440.63
587.63	1442.91
587.98	1530.97
588.33	1503.89
588.69	1503.44
589.04	1512.08
589.39	1513.68
589.75	1488.19
590.10	1501.39
590.45	1524.60
590.81	1558.96
591.16	1576.94
591.51	1576.48
591.86	1606.75
592.22	1615.16
592.57	1611.52
592.92	1635.64
593.28	1652.48
593.63	1674.78
593.98	1686.62
594.33	1719.61
594.69	1727.35
595.04	1742.59
595.39	1771.04
595.74	1809.27
596.10	1800.62
596.45	1818.37
596.80	1898.01
597.15	1914.40
597.50	1933.97
597.86	1950.12
598.21	2005.64
598.56	2007.92
598.91	2067.99
599.26	2077.55
599.62	2099.40
599.97	2151.96
600.32	2175.63
600.67	2232.29
601.02	2263.46
601.38	2308.74
601.73	2333.77
602.08	2381.56
602.43	2380.88
602.78	2423.66
603.13	2447.55
603.49	2486.01
603.84	2507.85
604.19	2558.60
604.54	2617.99
604.89	2622.99
605.24	2659.17
605.59	2726.76
605.95	2738.82
606.30	2792.29
606.65	2807.77
607.00	2827.79
607.35	2840.31
607.70	2892.41
608.05	2974.79
608.40	2934.28
608.75	2997.32
609.10	2971.38
609.46	3018.48
609.81	3021.66
610.16	3105.40
610.51	3134.30
610.86	3191.42
611.21	3147.96
611.56	3192.10
611.91	3218.27
612.26	3238.29
612.61	3293.59
612.96	3307.47
613.31	3270.83
613.66	3325.90
614.01	3333.87
614.36	3331.59
614.71	3357.99
615.06	3315.89
615.41	3383.70
615.76	3364.36
616.11	3401.22
616.46	3381.65
616.81	3389.84
617.16	3416.69
617.51	3422.61
617.86	3440.59
618.21	3429.66
618.56	3464.25
618.91	3413.96
619.26	3449.23
619.61	3438.99
619.96	3443.77
620.31	3454.47
620.66	3441.50
621.01	3464.25
621.36	3448.78
621.71	3477.45
622.06	3459.47
622.41	3408.50
622.76	3436.72
623.10	3438.08
623.45	3406.91
623.80	3436.04
624.15	3391.89
624.50	3383.93
624.85	3391.66
625.20	3371.41
625.55	3393.48
625.90	3376.87
626.25	3378.92
626.59	3354.80
626.94	3367.77
627.29	3345.47
627.64	3354.57
627.99	3350.02
628.34	3300.64
628.69	3345.70
629.03	3301.55
629.38	3304.28
629.73	3281.30
630.08	3266.74
630.43	3302.01
630.78	3276.75
631.12	3277.66
631.47	3266.06
631.82	3222.82
632.17	3215.08
632.52	3239.20
632.86	3265.14
633.21	3252.63
633.56	3212.13
633.91	3220.54
634.26	3188.46
634.60	3230.56
634.95	3184.36
635.30	3186.18
635.65	3229.65
635.99	3150.00
636.34	3175.94
636.69	3146.59
637.04	3186.64
637.39	3146.59
637.73	3115.42
638.08	3125.88
638.43	3116.10
638.77	3095.16
639.12	3078.10
639.47	3109.04
639.82	3087.65
640.16	3094.03
640.51	3122.47
640.86	3061.49
641.20	3076.96
641.55	3059.44
641.90	3055.80
642.25	3071.50
642.59	3063.53
642.94	3088.56
643.29	3030.08
643.63	3044.19
643.98	3030.54
644.33	3036.46
644.67	3061.94
645.02	3055.34
645.37	3065.81
645.71	3061.94
646.06	3024.62
646.40	3019.62
646.75	3016.66
647.10	3006.65
647.44	3039.41
647.79	2976.84
648.14	3013.93
648.48	2998.00
648.83	3017.11
649.17	3065.58
649.52	2979.34
649.87	3026.67
650.21	2992.99
650.56	3025.53
650.90	3023.03
651.25	2989.58
651.59	3024.85
651.94	3027.35
652.29	3030.54
652.63	3034.63
652.98	3010.29
653.32	3013.24
653.67	3015.98
654.01	3044.19
654.36	3021.44
654.70	3023.48
655.05	2983.89
655.39	3021.89
655.74	3024.17
656.08	3015.98
656.43	3036.23
656.78	3042.37
657.12	3042.83
657.47	3039.64
657.81	3039.41
658.15	3034.86
658.50	3042.83
658.84	3036.00
659.19	3036.46
659.53	3014.61
659.88	3049.43
660.22	3015.98
660.57	3045.10
660.91	3020.53
661.26	3029.40
661.60	3052.84
661.95	3054.89
662.29	3020.30
662.63	3063.76
662.98	3090.38
663.32	3081.51
663.67	3045.10
664.01	3058.98
664.36	3094.25
664.70	3098.35
665.04	3081.97
665.39	3103.36
665.73	3092.21
666.08	3377.56
666.42	3128.61
666.76	3164.79
667.11	3151.14
667.45	3151.82
667.79	3113.37
668.14	3154.33
668.48	3176.17
668.83	3189.83
669.17	3191.19
669.51	3220.32
669.86	3242.62
670.20	3275.61
670.54	3293.82
670.89	3321.58
671.23	3319.30
671.57	3323.63
671.92	3375.51
672.26	3417.83
672.60	3468.58
672.94	3532.06
673.29	3568.70
673.63	3648.57
673.97	3713.19
674.32	3810.81
674.66	3923.23
675.00	4042.69
675.34	4180.59
675.69	4315.07
676.03	4462.98
676.37	4649.80
676.71	4829.57
677.06	4999.55
677.40	5222.09
677.74	5460.79
678.08	5658.54
678.43	5901.79
678.77	6103.63
679.11	6348.02
679.45	6531.88
679.80	6734.40
680.14	6896.42
680.48	7081.88
680.82	7349.02
681.16	7538.12
681.51	7700.13
681.85	7888.09
682.19	8063.08
682.53	8372.78
682.87	8519.09
683.21	8817.19
683.56	9114.14
683.90	9422.70
684.24	9744.92
684.58	10196.84
684.92	10588.00
685.26	10786.88
685.61	11045.15
685.95	11217.64
686.29	11403.32
686.63	11343.24
686.97	11229.70
687.31	11142.77
687.65	10898.15
687.99	10740.46
688.33	10402.32
688.68	10075.10
689.02	9753.79
689.36	9428.17
689.70	9106.63
690.04	8764.17
690.38	8588.95
690.72	8388.71
691.06	8299.96
691.40	8142.95
691.74	8081.28
692.08	8009.15
692.42	8041.24
692.76	8050.79
693.10	8057.16
693.44	8078.55
693.78	8128.62
694.13	8155.01
694.47	8285.40
694.81	8272.88
695.15	8330.68
695.49	8334.55
695.83	8417.61
696.17	8489.97
696.51	8520.23
696.85	8633.55
697.19	8642.20
697.53	8694.77
697.87	8797.62
698.20	8843.36
698.54	8913.22
698.88	8982.62
699.22	9012.20
699.56	9168.30
699.90	9204.94
700.24	9244.53
700.58	9411.78
700.92	9490.51
701.26	9613.17
701.60	9793.16
701.94	9808.18
702.28	10102.40
702.62	10147.00
702.96	10354.07
703.30	10483.32
703.63	10705.19
703.97	10816.92
704.31	11022.85
704.65	11039.69
704.99	11258.37
705.33	11437.68
705.67	11539.39
706.01	11773.54
706.34	11820.88
706.68	12028.18
707.02	12043.88
707.36	12270.29
707.70	12354.26
708.04	12397.95
708.38	12628.69
708.71	12691.94
709.05	12958.64
709.39	13036.00
709.73	13041.92
710.07	13185.73
710.40	13284.72
710.74	13383.02
711.08	13487.47
711.42	13612.85
711.76	13610.57
712.09	13709.33
712.43	13703.19
712.77	13725.71
713.11	13770.77
713.45	13929.83
713.78	13926.42
714.12	13973.52
714.46	13978.52
714.80	13934.38
715.13	13886.59
715.47	13845.86
715.81	13754.84
716.15	13791.02
716.48	13727.31
716.82	13592.14
717.16	13470.17
717.49	13397.58
717.83	13248.54
718.17	13247.17
718.51	13060.58
718.84	13060.12
719.18	12888.78
719.52	12760.44
719.85	12552.23
720.19	12443.46
720.53	12267.11
720.86	12160.61
721.20	12022.49
721.54	11840.22
721.87	11708.24
722.21	11476.13
722.55	11353.48
722.88	11211.04
723.22	11060.40
723.55	10837.17
723.89	10799.85
724.23	10642.84
724.56	10394.81
724.90	10223.46
725.24	10081.92
725.57	9973.38
725.91	9827.75
726.24	9666.87
726.58	9480.96
726.92	9396.76
727.25	9328.27
727.59	9156.47
727.92	9026.54
728.26	8781.92
728.59	8783.06
728.93	8579.40
729.26	8500.44
729.60	8397.13
729.94	8181.18
730.27	8053.07
730.61	7982.30
730.94	7908.35
731.28	7772.72
731.61	7648.25
731.95	7536.07
732.28	7424.11
732.62	7293.04
732.95	7202.02
733.29	7134.21
733.62	6997.23
733.96	6945.12
734.29	6830.20
734.63	6728.26
734.96	6682.07
735.30	6593.09
735.63	6499.12
735.97	6480.23
736.30	6338.46
736.63	6350.75
736.97	6173.72
737.30	6106.59
737.64	5988.03
737.97	5972.33
738.31	5924.77
738.64	5814.41
738.97	5765.49
739.31	5734.54
739.64	5638.06
739.98	5582.08
740.31	5469.90
740.64	5498.34
740.98	5403.00
741.31	5307.42
741.65	5255.77
741.98	5226.42
742.31	5182.50
742.65	5141.31
742.98	5118.33
743.31	5040.05
743.65	4967.92
743.98	4922.63
744.31	4929.23
744.65	4855.51
744.98	4798.85
745.31	4767.67
745.65	4725.35
745.98	4721.48
746.31	4680.97
746.65	4644.57
746.98	4609.07
747.31	4580.85
747.65	4513.95
747.98	4486.42
748.31	4463.89
748.64	4442.73
748.98	4404.95
749.31	4313.48
749.64	4311.88
749.98	4277.98
750.31	4238.39
750.64	4181.72
750.97	4182.18
751.31	4105.72
751.64	4125.29
751.97	4089.57
752.30	4114.37
752.63	3999.46
752.97	3967.14
753.30	3981.25
753.63	3936.88
753.96	3957.36
754.29	3890.91
754.63	3883.63
754.96	3925.73
755.29	3828.11
755.62	3833.80
755.95	3772.13
756.29	3756.88
756.62	3750.29
756.95	3701.59
757.28	3697.04
757.61	3744.14
757.94	3669.28
758.27	3642.88
758.61	3613.30
758.94	3593.50
759.27	3546.17
759.60	3556.87
759.93	3561.42
760.26	3515.91
760.59	3464.25
760.92	3465.16
761.26	3452.88
761.59	3442.64
761.92	3399.17
762.25	3366.41
762.58	3368.91
762.91	3381.88
763.24	3314.98
763.57	3299.96
763.90	3275.38
764.23	3273.11
764.56	3250.13
764.89	3243.75
765.22	3201.43
765.55	3192.10
765.88	3210.99
766.21	3148.41
766.54	3148.41
766.87	3145.68
767.20	3113.60
767.53	3124.29
767.86	3094.71
768.19	3056.71
768.52	3067.86
768.85	3065.81
769.18	2994.36
769.51	3049.65
769.84	2995.72
770.17	2984.80
770.50	2977.75
770.83	2956.13
771.16	2921.54
771.49	2903.34
771.82	2926.09
772.15	2924.95
772.48	2864.20
772.81	2867.16
773.14	2890.82
773.47	2824.83
773.80	2850.09
774.13	2810.27
774.46	2834.62
774.78	2813.91
775.11	2802.30
775.44	2801.62
775.77	2768.40
776.10	2754.75
776.43	2719.02
776.76	2772.04
777.09	2704.91
777.41	2703.09
777.74	2742.69
778.07	2682.38
778.40	2634.60
778.73	2685.34
779.06	2659.86
779.38	2618.90
779.71	2595.91
780.04	2621.86
780.37	2623.68
780.70	2574.75
781.03	2579.99
781.35	2573.61
781.68	2579.08
782.01	2572.48
782.34	2538.34
782.67	2538.34
782.99	2525.60
783.32	2571.57
783.65	2508.99
783.98	2509.22
784.30	2482.59
784.63	2468.71
784.96	2458.93
785.29	2453.24
785.61	2447.78
785.94	2435.49
786.27	2427.07
786.60	2417.29
786.92	2435.03
787.25	2410.91
787.58	2412.05
787.90	2392.26
788.23	2382.70
788.56	2372.46
788.88	2332.64
789.21	2341.51
789.54	2354.25
789.87	2349.25
790.19	2325.13
790.52	2298.50
790.85	2323.31
791.17	2324.90
791.50	2287.35
791.82	2283.49
792.15	2285.76
792.48	2266.65
792.80	2258.23
793.13	2263.01
793.46	2274.61
793.78	2260.05
794.11	2255.50
794.43	2242.30
794.76	2253.90
795.09	2275.75
795.41	2228.19
795.74	2269.38
796.06	2261.19
796.39	2252.08
796.72	2226.82
797.04	2254.81
797.37	2222.27
797.69	2215.90
798.02	2222.27
798.34	2211.81
798.67	2204.75
798.99	2203.84
799.32	2186.78
799.64	2179.04
799.97	2189.96
800.30	2201.11
800.62	2173.35
800.95	2183.59
801.27	2167.89
801.60	2174.03
801.92	2141.72
802.25	2160.61
802.57	2154.01
802.89	2156.51
803.22	2124.65
803.54	2108.27
803.87	2152.42
804.19	2131.94
804.52	2119.19
804.84	2117.83
805.17	2138.76
805.49	2111.00
805.82	2093.02
806.14	2102.58
806.46	2098.94
806.79	2120.79
807.11	2094.62
807.44	2083.47
807.76	2067.08
808.08	2084.83
808.41	2019.07
808.73	2067.77
809.06	2037.73
809.38	2055.25
809.70	2009.51
810.03	2022.03
810.35	2005.42
810.67	2024.08
811.00	2031.13
811.32	2013.84
811.64	1995.63
811.97	1995.86
812.29	1965.82
812.61	1984.25
812.94	1996.31
813.26	1996.09
813.58	1969.69
813.91	1963.77
814.23	1967.42
814.55	1953.53
814.88	1945.12
815.20	1941.47
815.52	1931.92
815.84	1936.70
816.17	1934.19
816.49	1911.89
816.81	1900.29
817.13	1888.45
817.46	1889.14
817.78	1886.86
818.10	1906.66
818.42	1893.69
818.75	1846.36
819.07	1900.06
819.39	1884.36
819.71	1929.87
820.04	1889.36
820.36	1883.68
820.68	1861.38
821.00	1841.58
821.32	1873.44
821.65	1859.56
821.97	1853.41
822.29	1828.61
822.61	1851.14
822.93	1819.73
823.25	1845.45
823.58	1843.17
823.90	1815.64
824.22	1812.68
824.54	1809.49
824.86	1838.62
825.18	1823.15
825.50	1822.92
825.82	1778.09
826.15	1817.23
826.47	1796.07
826.79	1809.27
827.11	1819.05
827.43	1786.51
827.75	1777.18
828.07	1768.08
828.39	1782.19
828.71	1759.43
829.03	1776.73
829.35	1784.24
829.67	1757.38
830.00	1756.02
830.32	1748.74
830.64	1739.18
830.96	1773.77
831.28	1769.45
831.60	1767.17
831.92	1763.76
832.24	1753.52
832.56	1738.04
832.88	1732.13
833.20	1757.84
833.52	1757.61
833.84	1721.66
834.16	1742.37
834.48	1737.36
834.80	1761.25
835.12	1733.49
835.44	1718.47
835.76	1748.97
836.08	1747.83
836.40	1722.11
836.71	1705.96
837.03	1763.07
837.35	1713.69
837.67	1728.94
837.99	1720.75
838.31	1701.86
838.63	1735.08
838.95	1721.66
839.27	1754.88
839.59	1727.35
839.91	1709.60
840.23	1720.29
840.54	1700.95
840.86	1701.63
841.18	1713.69
841.50	1696.17
841.82	1703.91
842.14	1713.92
842.46	1699.81
842.77	1713.24
843.09	1702.54
843.41	1708.69
843.73	1684.57
844.05	1703.45
844.37	1681.84
844.68	1692.08
845.00	1682.29
845.32	1670.46
845.64	1673.87
845.96	1696.86
846.27	1662.72
846.59	1684.80
846.91	1703.23
847.23	1658.40
847.54	1656.81
847.86	1676.60
848.18	1675.92
848.50	1681.15
848.82	1663.63
849.13	1659.54
849.45	1687.98
849.77	1660.22
850.08	1681.61
850.40	1690.26
850.72	1651.12
851.04	1638.83
851.35	1653.85
851.67	1700.95
851.99	1662.50
852.30	1660.68
852.62	1646.34
852.94	1667.96
853.25	1659.76
853.57	1661.36
853.89	1675.47
854.20	1661.13
854.52	1679.11
854.84	1638.60
855.15	1654.53
855.47	1649.98
855.79	1656.81
856.10	1632.00
856.42	1630.41
856.73	1638.15
857.05	1643.61
857.37	1635.42
857.68	1631.32
858.00	1636.33
858.32	1653.85
858.63	1651.80
858.95	1619.49
859.26	1629.73
859.58	1637.92
859.89	1610.39
860.21	1619.72
860.52	1602.88
860.84	1622.45
861.16	1620.85
861.47	1604.70
861.79	1626.31
862.10	1602.88
862.42	1598.55
862.73	1613.12
863.05	1598.78
863.36	1610.39
863.68	1616.07
863.99	1593.09
864.31	1583.76
864.62	1640.88
864.94	1606.52
865.25	1601.06
865.57	1598.78
865.88	1592.86
866.20	1581.03
866.51	1594.46
866.82	1588.77
867.14	1585.58
867.45	1574.43
867.77	1604.47
868.08	1596.28
868.40	1576.03
868.71	1589.22
869.02	1574.43
869.34	1583.99
869.65	1610.39
869.97	1560.32
870.28	1561.92
870.59	1578.76
870.91	1579.21
871.22	1560.10
871.54	1548.72
871.85	1569.88
872.16	1564.65
872.48	1544.62
872.79	1592.86
873.10	1568.97
873.42	1559.87
873.73	1578.76
874.04	1567.61
874.36	1529.38
874.67	1543.26
874.98	1560.10
875.30	1566.92
875.61	1546.90
875.92	1551.45
876.23	1554.41
876.55	1538.25
876.86	1543.26
877.17	1527.33
877.49	1532.11
877.80	1525.96
878.11	1999.27
878.42	1547.35
878.74	1525.05
879.05	1528.01
879.36	1520.05
879.67	1510.95
879.98	1518.46
880.30	1523.92
880.61	1513.45
880.92	1528.47
881.23	1524.14
881.55	1532.11
881.86	1505.26
882.17	1505.48
882.48	1523.01
882.79	1533.47
883.10	1531.20
883.42	1532.11
883.73	1532.56
884.04	1525.74
884.35	1512.99
884.66	1516.18
884.97	1506.85
885.28	1533.25
885.60	1527.56
885.91	1516.86
886.22	1541.67
886.53	1519.37
886.84	1511.40
887.15	1521.64
887.46	1494.56
887.77	1541.44
888.08	1499.80
888.40	1535.29
888.71	1539.16
889.02	1521.87
889.33	1514.13
889.64	1516.41
889.95	1518.46
890.26	1533.47
890.57	1508.90
890.88	1498.43
891.19	1509.13
891.50	1529.83
891.81	1519.59
892.12	1498.43
892.43	1485.46
892.74	1521.64
893.05	1491.60
893.36	1523.92
893.67	1502.53
893.98	1488.19
894.29	1487.51
894.60	1513.22
894.91	1504.35
895.22	1473.17
895.53	1509.58
895.84	1488.42
896.15	1507.99
896.46	1520.73
896.77	1509.13
897.08	1476.36
897.38	1498.89
897.69	1526.19
898.00	1507.53
898.31	1502.98
898.62	1507.76
898.93	1488.87
899.24	1478.41
899.55	1516.63
899.86	1506.17
900.16	1498.43
900.47	1472.49
900.78	1490.47
901.09	1492.29
901.40	1489.56
901.71	1480.91
902.02	1493.88
902.32	1482.27
902.63	1474.08
902.94	1449.51
903.25	1480.00
903.56	1473.85
903.87	1471.58
904.17	1479.09
904.48	1480.68
904.79	1467.26
905.10	1498.20
905.41	1494.33
905.71	1480.68
906.02	1467.94
906.33	1472.26
906.64	1460.20
906.94	1494.33
907.25	1463.84
907.56	1469.76
907.87	1452.69
908.17	1474.99
908.48	1463.39
908.79	1460.43
909.09	1467.48
909.40	1462.25
909.71	1488.42
910.02	1681.84
910.32	1464.30
910.63	1485.00
910.94	1446.09
911.24	1447.23
911.55	1489.10
911.86	1457.70
912.16	1446.09
912.47	1430.62
912.78	1453.60
913.08	1456.11
913.39	1469.99
913.69	1469.30
914.00	1443.36
914.31	1436.08
914.61	1455.20
914.92	1474.99
915.23	1438.58
915.53	1444.73
915.84	1421.97
916.14	1456.11
916.45	1455.88
916.75	1441.54
917.06	1439.72
917.37	1440.40
917.67	1450.64
917.98	1416.51
918.28	1416.28
918.59	1429.71
918.89	1440.86
919.20	1439.49
919.50	1407.41
919.81	1434.03
920.11	1434.72
920.42	1434.03
920.72	1421.29
921.03	1440.63
921.33	1443.14
921.64	1429.03
921.94	1425.61
922.25	1436.08
922.55	1428.34
922.86	1417.88
923.16	1428.12
923.47	1431.53
923.77	1407.41
924.08	1432.44
924.38	1397.85
924.69	1394.89
924.99	1400.58
925.29	1401.95
925.60	1416.28
925.90	1401.49
926.21	1402.18
926.51	1413.33
926.81	1418.79
927.12	1416.74
927.42	1420.15
927.73	1416.06
928.03	1408.09
928.33	1386.93
928.64	1406.50
928.94	1432.21
929.24	1393.30
929.55	1402.40
929.85	1422.43
930.15	1400.36
930.46	1415.60
930.76	1415.15
931.06	1391.94
931.37	1404.45
931.67	1441.77
931.97	1383.06
932.27	1409.46
932.58	1419.24
932.88	1386.47
933.18	1398.54
933.49	1406.27
933.79	1409.23
934.09	1394.44
934.39	1413.55
934.70	1430.39
935.00	1419.24
935.30	1404.00
935.60	1412.19
935.91	1379.88
936.21	1406.95
936.51	1405.36
936.81	1409.91
937.11	1413.78
937.42	1391.71
937.72	1390.80
938.02	1381.01
938.32	1396.71
938.62	1384.20
938.92	1374.41
939.23	1368.50
939.53	1368.73
939.83	1356.89
940.13	1369.64
940.43	1384.88
940.73	1375.32
941.03	1378.97
941.34	1391.48
941.64	1358.03
941.94	1384.20
942.24	1363.95
942.54	1365.08
942.84	1386.93
943.14	1381.47
943.44	1376.92
943.74	1366.68
944.04	1372.59
944.34	1370.32
944.65	1365.08
944.95	1376.46
945.25	1372.82
945.55	1378.97
945.85	1356.44
946.15	1364.63
946.45	1362.13
946.75	1397.62
947.05	1402.18
947.35	1374.64
947.65	1378.97
947.95	1369.64
948.25	1365.54
948.55	1361.67
948.85	1388.07
949.15	1358.03
949.45	1385.56
949.75	1366.22
950.05	1365.54
950.35	1369.41
950.65	1378.28
950.94	1385.11
951.24	1386.70
951.54	1354.16
951.84	1503.66
952.14	1407.86
952.44	1372.14
952.74	1376.69
953.04	1405.59
953.34	1380.56
953.64	1368.27
953.94	1373.50
954.23	1361.67
954.53	1358.94
954.83	1378.28
955.13	1391.25
955.43	1361.22
955.73	1367.59
956.03	1354.39
956.32	1360.31
956.62	1377.15
956.92	1394.21
957.22	1379.19
957.52	1367.59
957.82	1376.46
958.11	1360.53
958.41	1370.09
958.71	1430.16
959.01	1368.73
959.30	1594.46
959.60	1393.07
959.90	1368.50
960.20	1383.97
960.50	1369.41
960.79	1351.66
961.09	1350.07
961.39	1368.50
961.69	1378.74
961.98	1367.36
962.28	1397.17
962.58	1381.01
962.87	1373.73
963.17	1379.88
963.47	1367.59
963.76	1429.71
964.06	1385.34
964.36	1388.75
964.66	1356.44
964.95	1386.70
965.25	1393.53
965.55	1383.29
965.84	1364.86
966.14	1373.96
966.43	1357.58
966.73	1369.41
967.03	1381.92
967.32	1349.38
967.62	1367.59
967.92	1373.05
968.21	1358.49
968.51	1366.00
968.80	1371.91
969.10	1381.70
969.40	1361.44
969.69	1379.65
969.99	1361.22
970.28	1386.70
970.58	1388.75
970.87	1370.32
971.17	1379.65
971.46	1397.85
971.76	1353.93
972.06	1383.06
972.35	1360.99
972.65	1375.10
972.94	1385.79
973.24	1385.11
973.53	1353.48
973.83	1367.13
974.12	1350.29
974.42	1347.34
974.71	1388.98
975.01	1372.82
975.30	1359.85
975.59	1382.83
975.89	1369.18
976.18	1358.26
976.48	1388.75
976.77	1373.50
977.07	1376.01
977.36	1377.37
977.65	1386.47
977.95	1379.88
978.24	1378.74
978.54	1380.33
978.83	1385.56
979.13	1374.64
979.42	1383.29
979.71	1378.06
980.01	1367.13
980.30	1356.89
980.59	1377.37
980.89	1386.25
981.18	1372.59
981.47	1375.78
981.77	1368.73
982.06	1357.12
982.35	1371.68
982.65	1366.45
982.94	1374.41
983.23	1364.63
983.53	1368.04
983.82	1362.35
984.11	1351.89
984.41	1373.96
984.70	1365.31
984.99	1372.82
985.28	1350.07
985.58	1385.79
985.87	1367.13
986.16	1369.64
986.45	1375.10
986.75	1380.56
987.04	1363.72
987.33	1370.32
987.62	1367.13
987.91	1343.92
988.21	1383.52
988.50	1365.08
988.79	1384.43
989.08	1367.13
989.37	1364.40
989.67	1343.24
989.96	1354.85
990.25	1352.80
990.54	1356.67
990.83	1359.40
991.12	1366.00
991.42	1381.24
991.71	1359.62
992.00	1374.87
992.29	1366.91
992.58	1376.46
992.87	1371.00
993.16	1360.31
993.45	1377.83
993.75	1343.24
994.04	1351.20
994.33	1382.38
994.62	1392.16
994.91	1363.95
995.20	1390.57
995.49	1354.16
995.78	1385.79
996.07	1355.76
996.36	1359.17
996.65	1343.70
996.94	1351.89
997.23	1378.06
997.52	1353.02
997.81	1356.89
998.10	1357.35
998.39	1364.17
998.68	1364.63
998.97	1356.89
999.26	1374.19
999.55	1367.36
999.84	1372.37
1000.13	1371.68
1000.42	1351.66
1000.71	1352.57
1001.00	1365.08
1001.29	1373.96
1001.58	1370.09
1001.87	1346.43
1002.16	1380.10
1002.45	1344.15
1002.74	1343.92
1003.02	1380.56
1003.31	1388.52
1003.60	1351.66
1003.89	1363.49
1004.18	1369.41
1004.47	1379.19
1004.76	1367.36
1005.05	1374.19
1005.33	1358.26
1005.62	1360.99
1005.91	1350.75
1006.20	1357.80
1006.49	1358.26
1006.78	1352.34
1007.06	1363.04
1007.35	1372.82
1007.64	1350.29
1007.93	1357.35
1008.22	1382.15
1008.50	1384.88
1008.79	1375.55
1009.08	1348.70
1009.37	1335.50
1009.66	1387.16
1009.94	1378.28
1010.23	1375.55
1010.52	1355.53
1010.81	1346.88
1011.09	1364.17
1011.38	1348.70
1011.67	1373.28
1011.95	1369.64
1012.24	1331.18
1012.53	1359.62
1012.82	1376.01
1013.10	1360.99
1013.39	1354.85
1013.68	1362.35
[truncated: 48 more rows]
