# Supplementary material for: Unique photosynthetic electron transport tuning and excitation distribution in heterokont algae
Source: PLoS One. 2019 Jan 9;14(1):e0209920. doi: 10.1371/journal.pone.0209920 (PMC6326504; doi:10.1371/journal.pone.0209920)
Supplement: S1 Dataset — (ZIP) [file pone.0209920.s004.zip › S1 Dataset/77K/Chlamydomonas_Anaerobic/CAna_t=20,2.txt]

340.01	1335.05
340.39	1335.05
340.76	1335.05
341.14	1340.51
341.52	1351.89
341.89	1357.58
342.27	1363.49
342.65	1373.96
343.03	1396.49
343.40	1378.51
343.78	1375.55
344.16	1371.68
344.53	1406.04
344.91	1409.46
345.29	1389.21
345.66	1359.40
346.04	1363.26
346.42	1368.50
346.79	1381.24
347.17	1373.73
347.54	1373.28
347.92	1389.66
348.30	1363.49
348.67	1378.28
349.05	1371.23
349.43	1356.21
349.80	1379.65
350.18	1342.56
350.56	1352.34
350.93	1376.24
351.31	1362.81
351.68	1344.15
352.06	1349.61
352.44	1370.77
352.81	1360.53
353.19	1341.42
353.56	1343.01
353.94	1339.60
354.32	1328.90
354.69	1357.58
355.07	1332.54
355.44	1335.05
355.82	1348.25
356.19	1336.19
356.57	1351.89
356.95	1346.43
357.32	1331.63
357.70	1358.71
358.07	1351.43
358.45	1330.72
358.82	1335.05
359.20	1333.23
359.58	1326.17
359.95	1357.35
360.33	1325.26
360.70	1356.67
361.08	1334.14
361.45	1344.61
361.83	1343.92
362.20	1331.86
362.58	1358.49
362.95	1318.44
363.33	1334.59
363.70	1326.17
364.08	1338.69
364.45	1340.74
364.83	1339.14
365.20	1345.97
365.58	1350.07
365.95	1362.13
366.33	1347.79
366.70	1327.54
367.08	1349.16
367.45	1374.64
367.83	1356.67
368.20	1347.56
368.58	1356.67
368.95	1367.82
369.33	1364.63
369.70	1364.86
370.08	1362.58
370.45	1357.35
370.83	1356.67
371.20	1353.48
371.57	1504.57
371.95	1372.37
372.32	1340.96
372.70	1321.85
373.07	1360.08
373.45	1353.71
373.82	1336.87
374.19	1342.78
374.57	1369.86
374.94	1336.19
375.32	1345.29
375.69	1372.14
376.07	1343.01
376.44	1363.49
376.81	1344.15
377.19	1339.83
377.56	1348.02
377.94	1343.24
378.31	1350.98
378.68	1342.10
379.06	1358.71
379.43	1326.17
379.81	1361.67
380.18	1327.99
380.55	1324.35
380.93	1337.55
381.30	1340.05
381.67	1349.38
382.05	1338.92
382.42	1325.49
382.79	1348.93
383.17	1351.20
383.54	1371.68
383.91	1357.12
384.29	1326.63
384.66	1346.88
385.04	1348.70
385.41	1351.43
385.78	1339.14
386.15	1355.98
386.53	1336.87
386.90	1354.16
387.27	1351.89
387.65	1344.61
388.02	1342.10
388.39	1358.71
388.77	1346.88
389.14	1355.76
389.51	1356.21
389.89	1354.62
390.26	1353.25
390.63	1351.43
391.00	1333.46
391.38	1344.83
391.75	1337.78
392.12	1358.94
392.50	1338.46
392.87	1326.86
393.24	1354.85
393.61	1356.21
393.99	1337.55
394.36	1341.65
394.73	1334.37
395.10	1328.22
395.48	1350.75
395.85	1342.10
396.22	1343.92
396.59	1358.49
396.97	1327.31
397.34	1363.49
397.71	1355.07
398.08	1341.19
398.45	1352.57
398.83	1333.00
399.20	1367.36
399.57	1345.06
399.94	1339.83
400.32	1348.93
400.69	1324.13
401.06	1335.50
401.43	1345.97
401.80	1351.20
402.17	1332.54
402.55	1363.26
402.92	1360.53
403.29	1351.20
403.66	1357.35
404.03	1335.96
404.41	1348.93
404.78	1350.98
405.15	1328.90
405.52	1348.25
405.89	1343.24
406.26	1345.06
406.64	1342.78
407.01	1334.82
407.38	1319.57
407.75	1337.55
408.12	1353.48
408.49	1345.52
408.86	1352.80
409.23	1351.43
409.61	1349.38
409.98	1341.19
410.35	1346.43
410.72	1317.53
411.09	1336.64
411.46	1331.86
411.83	1350.75
412.20	1353.48
412.57	1352.34
412.95	1340.28
413.32	1349.61
413.69	1378.97
414.06	1364.17
414.43	1352.57
414.80	1353.25
415.17	1353.93
415.54	1355.07
415.91	1342.33
416.28	1350.07
416.65	1350.75
417.02	1340.74
417.39	1350.98
417.76	1343.92
418.14	1318.21
418.51	1350.98
418.88	1340.96
419.25	1330.72
419.62	1349.16
419.99	1341.19
420.36	1355.98
420.73	1342.10
421.10	1379.42
421.47	1360.08
421.84	1338.01
422.21	1357.58
422.58	1349.38
422.95	1362.81
423.32	1346.88
423.69	1339.83
424.06	1349.61
424.43	1376.01
424.80	1345.06
425.17	1365.54
425.54	1338.92
425.91	1343.70
426.28	1374.87
426.65	1332.54
427.02	1358.26
427.39	1353.02
427.76	1359.62
428.13	1343.47
428.49	1349.61
428.86	1334.14
429.23	1343.92
429.60	1353.48
429.97	1313.66
430.34	1358.94
430.71	1335.50
431.08	1348.93
431.45	1330.50
431.82	1331.86
432.19	1345.29
432.56	1342.78
432.93	1361.44
433.30	1356.89
433.67	1343.01
434.03	1380.56
434.40	1340.51
434.77	1346.43
435.14	1376.01
435.51	1340.05
435.88	1362.58
436.25	1335.73
436.62	1355.98
436.99	1338.46
437.35	1308.88
437.72	1326.17
438.09	1331.86
438.46	1447.69
438.83	1344.83
439.20	1345.97
439.57	1345.74
439.93	1347.56
440.30	1346.20
440.67	1356.21
441.04	1335.50
441.41	1358.26
441.78	1366.22
442.14	1356.44
442.51	1339.60
442.88	1334.14
443.25	1351.20
443.62	1346.43
443.99	1350.29
444.35	1354.62
444.72	1347.79
445.09	1333.68
445.46	1327.54
445.83	1357.80
446.19	1350.29
446.56	1339.14
446.93	1344.15
447.30	1349.16
447.66	1348.93
448.03	1338.92
448.40	1339.60
448.77	1362.13
449.14	1354.62
449.50	1360.31
449.87	1361.22
450.24	1344.15
450.61	1337.32
450.97	1352.34
451.34	1354.39
451.71	1361.44
452.08	1344.83
452.44	1345.06
452.81	1338.23
453.18	1377.60
453.54	1361.22
453.91	1354.39
454.28	1320.48
454.65	1358.71
455.01	1352.80
455.38	1338.23
455.75	1355.30
456.11	1343.47
456.48	1359.85
456.85	1334.14
457.21	1354.62
457.58	1354.62
457.95	1346.65
458.32	1342.33
458.68	1355.07
459.05	1334.82
459.42	1373.96
459.78	1364.63
460.15	1373.50
460.52	1348.93
460.88	1352.34
461.25	1370.32
461.61	1339.83
461.98	1350.07
462.35	1350.52
462.71	1357.80
463.08	1339.14
463.45	1348.93
463.81	1355.30
464.18	1353.93
464.55	1344.61
464.91	1379.65
465.28	1347.56
465.64	1360.99
466.01	1331.41
466.38	1340.05
466.74	1333.00
467.11	1343.70
467.47	1323.44
467.84	1400.58
468.21	1360.76
468.57	1329.81
468.94	1344.61
469.30	1346.65
469.67	1336.19
470.03	1345.74
470.40	1345.52
470.77	1358.49
471.13	1338.01
471.50	1358.49
471.86	1353.48
472.23	1361.90
472.59	1356.89
472.96	1331.18
473.32	1324.35
473.69	1352.11
474.05	1358.26
474.42	1342.78
474.78	1363.26
475.15	1336.19
475.51	1348.25
475.88	1341.87
476.24	1326.86
476.61	1335.73
476.97	1366.91
477.34	1359.62
477.70	1356.44
478.07	1335.05
478.43	1351.43
478.80	1343.92
479.16	1346.65
479.53	1346.20
479.89	1341.65
480.26	1354.16
480.62	1354.16
480.99	1368.27
481.35	1348.70
481.72	1357.80
482.08	1334.37
482.45	1400.81
482.81	1365.08
483.17	1335.96
483.54	1330.72
483.90	1342.56
484.27	1332.32
484.63	1344.83
485.00	1333.23
485.36	1352.34
485.72	1330.95
486.09	1327.77
486.45	1334.37
486.82	1342.78
487.18	1340.05
487.54	1332.32
487.91	1353.48
488.27	1373.96
488.64	1345.29
489.00	1367.13
489.36	1358.26
489.73	1335.96
490.09	1350.98
490.45	1355.53
490.82	1345.29
491.18	1336.41
491.55	1359.62
491.91	1341.87
492.27	1355.76
492.64	1333.91
493.00	1345.97
493.36	1343.01
493.73	1382.15
494.09	1357.12
494.45	1357.35
494.82	1370.55
495.18	1370.32
495.54	1372.37
495.91	1339.37
496.27	1360.99
496.63	1363.95
496.99	1349.38
497.36	1356.89
497.72	1345.97
498.08	1338.01
498.45	1363.04
498.81	1346.88
499.17	1346.88
499.53	1377.15
499.90	1353.93
500.26	1362.13
500.62	1357.35
500.99	1323.44
501.35	1340.51
501.71	1347.56
502.07	1348.02
502.44	1349.38
502.80	1330.72
503.16	1347.56
503.52	1331.41
503.88	1341.65
504.25	1333.46
504.61	1338.46
504.97	1349.84
505.33	1344.61
505.70	1366.45
506.06	1361.67
506.42	1360.53
506.78	1353.48
507.14	1362.58
507.51	1342.56
507.87	1331.86
508.23	1333.23
508.59	1344.38
508.95	1358.03
509.32	1365.31
509.68	1355.53
510.04	1367.13
510.40	1332.32
510.76	1360.08
511.12	1383.97
511.48	1334.37
511.85	1348.93
512.21	1357.12
512.57	1352.34
512.93	1345.74
513.29	1355.07
513.65	1352.11
514.01	1346.20
514.38	1343.47
514.74	1355.07
515.10	1343.24
515.46	1365.08
515.82	1357.35
516.18	1352.57
516.54	1344.83
516.90	1344.61
517.26	1361.44
517.63	1325.26
517.99	1355.53
518.35	1353.25
518.71	1335.05
519.07	1328.45
519.43	1348.47
519.79	1355.53
520.15	1340.96
520.51	1330.95
520.87	1337.78
521.23	1335.05
521.59	1351.43
521.95	1342.10
522.31	1340.05
522.67	1341.19
523.03	1348.02
523.40	1351.89
523.76	1354.16
524.12	1331.41
524.48	1332.32
524.84	1355.07
525.20	1344.61
525.56	1361.67
525.92	1354.16
526.28	1364.86
526.64	1347.34
527.00	1353.71
527.36	1392.62
527.72	1360.53
528.08	1352.80
528.44	1341.87
528.80	1381.70
529.16	1374.19
529.51	1375.10
529.87	1359.40
530.23	1370.09
530.59	1339.37
530.95	1358.26
531.31	1339.60
531.67	1337.32
532.03	1348.93
532.39	1357.80
532.75	1341.19
533.11	1346.65
533.47	1359.85
533.83	1338.92
534.19	1347.11
534.55	1358.03
534.91	1328.68
535.26	1350.52
535.62	1346.88
535.98	1343.92
536.34	1331.63
536.70	1329.36
537.06	1357.12
537.42	1333.68
537.78	1359.40
538.14	1584.45
538.49	1353.71
538.85	1421.52
539.21	1350.98
539.57	1349.61
539.93	1362.58
540.29	1354.16
540.65	1327.31
541.00	1353.48
541.36	1338.69
541.72	1334.37
542.08	1352.11
542.44	1345.29
542.80	1354.85
543.15	1374.41
543.51	1338.01
543.87	1343.01
544.23	1340.05
544.59	1348.02
544.95	1347.79
545.30	1351.66
545.66	1353.71
546.02	1359.17
546.38	1356.44
546.73	1335.28
547.09	1330.95
547.45	1384.88
547.81	1367.59
548.17	1346.65
548.52	1345.52
548.88	1357.80
549.24	1359.17
549.60	1340.05
549.95	1344.61
550.31	1359.85
550.67	1347.56
551.03	1332.32
551.38	1347.79
551.74	1360.08
552.10	1360.76
552.46	1340.96
552.81	1345.97
553.17	1344.83
553.53	1336.64
553.88	1358.94
554.24	1346.43
554.60	1329.59
554.95	1347.34
555.31	1373.96
555.67	1365.31
556.03	1339.14
556.38	1340.74
556.74	1338.01
557.10	1331.41
557.45	1331.63
557.81	1356.89
558.17	1348.02
558.52	1357.35
558.88	1339.37
559.24	1326.17
559.59	1348.93
559.95	1336.19
560.30	1365.31
560.66	1345.52
561.02	1344.38
561.37	1349.16
561.73	1360.31
562.09	1349.16
562.44	1361.90
562.80	1362.81
563.15	1350.07
563.51	1361.22
563.87	1368.73
564.22	1361.90
564.58	1331.18
564.93	1352.57
565.29	1363.49
565.65	1376.46
566.00	1347.56
566.36	1342.10
566.71	1352.11
567.07	1350.29
567.42	1354.62
567.78	1323.22
568.14	1341.87
568.49	1348.70
568.85	1340.96
569.20	1361.90
569.56	1346.20
569.91	1339.14
570.27	1354.16
570.62	1395.35
570.98	1359.17
571.33	1347.11
571.69	1343.92
572.04	1348.70
572.40	1333.91
572.75	1357.80
573.11	1356.67
573.46	1329.13
573.82	1347.34
574.17	1350.29
574.53	1351.89
574.88	1355.53
575.24	1331.63
575.59	1345.29
575.95	1345.06
576.30	1346.88
576.66	1343.92
577.01	1336.19
577.36	1355.30
577.72	1347.56
578.07	1376.69
578.43	1351.43
578.78	1351.20
579.14	1344.15
579.49	1341.87
579.85	1372.82
580.20	1370.55
580.55	1347.56
580.91	1361.22
581.26	1376.01
581.62	1361.22
581.97	1367.13
582.32	1388.75
582.68	1363.72
583.03	1378.06
583.39	1383.97
583.74	1412.42
584.09	1381.92
584.45	1391.71
584.80	1400.36
585.15	1384.20
585.51	1393.30
585.86	1427.66
586.21	1432.21
586.57	1437.90
586.92	1422.43
587.27	1446.32
587.63	1456.11
587.98	1541.67
588.33	1485.69
588.69	1473.40
589.04	1489.56
589.39	1494.33
589.75	1491.15
590.10	1491.60
590.45	1529.38
590.81	1535.07
591.16	1559.41
591.51	1566.47
591.86	1591.50
592.22	1586.95
592.57	1612.66
592.92	1606.52
593.28	1634.28
593.63	1661.36
593.98	1696.40
594.33	1695.26
594.69	1715.74
595.04	1736.45
595.39	1749.42
595.74	1778.77
596.10	1817.69
596.45	1831.34
596.80	1886.18
597.15	1894.60
597.50	1948.53
597.86	1952.62
598.21	2000.87
598.56	1974.70
598.91	2029.54
599.26	2069.81
599.62	2101.90
599.97	2146.73
600.32	2130.57
600.67	2197.47
601.02	2255.27
601.38	2253.22
601.73	2323.76
602.08	2341.74
602.43	2370.64
602.78	2402.04
603.13	2459.38
603.49	2498.52
603.84	2512.18
604.19	2551.31
604.54	2564.74
604.89	2589.09
605.24	2628.68
605.59	2665.32
605.95	2741.78
606.30	2768.85
606.65	2776.82
607.00	2805.26
607.35	2857.37
607.70	2875.35
608.05	2946.57
608.40	2949.08
608.75	2950.67
609.10	3004.60
609.46	3013.47
609.81	3005.51
610.16	3069.91
610.51	3085.38
610.86	3160.70
611.21	3143.40
611.56	3219.63
611.91	3214.17
612.26	3203.71
612.61	3239.89
612.96	3256.27
613.31	3254.22
613.66	3299.73
614.01	3293.13
614.36	3340.69
614.71	3332.96
615.06	3325.45
615.41	3344.11
615.76	3372.55
616.11	3359.58
616.46	3375.28
616.81	3375.96
617.16	3411.92
617.51	3400.08
617.86	3406.45
618.21	3412.14
618.56	3420.56
618.91	3396.44
619.26	3439.68
619.61	3415.10
619.96	3436.26
620.31	3434.90
620.66	3408.28
621.01	3410.55
621.36	3418.51
621.71	3434.22
622.06	3436.04
622.41	3391.89
622.76	3398.95
623.10	3452.42
623.45	3377.10
623.80	3456.52
624.15	3399.40
624.50	3389.62
624.85	3406.45
625.20	3351.39
625.55	3386.89
625.90	3351.16
626.25	3345.02
626.59	3335.23
626.94	3311.79
627.29	3312.48
627.64	3310.66
627.99	3295.41
628.34	3320.21
628.69	3324.54
629.03	3281.30
629.38	3249.90
629.73	3280.16
630.08	3269.24
630.43	3285.85
630.78	3246.71
631.12	3281.98
631.47	3262.41
631.82	3185.96
632.17	3203.02
632.52	3174.81
632.86	3261.28
633.21	3160.47
633.56	3217.36
633.91	3154.55
634.26	3161.61
634.60	3163.66
634.95	3138.85
635.30	3165.02
635.65	3154.33
635.99	3117.92
636.34	3133.39
636.69	3158.88
637.04	3112.91
637.39	3095.85
637.73	3082.65
638.08	3111.55
638.43	3110.64
638.77	3084.47
639.12	3085.61
639.47	3086.52
639.82	3055.11
640.16	3087.88
640.51	3058.98
640.86	3066.95
641.20	3036.68
641.55	3052.38
641.90	3041.23
642.25	3057.84
642.59	3072.86
642.94	3042.37
643.29	3040.32
643.63	3020.07
643.98	2998.45
644.33	3027.81
644.67	3018.93
645.02	3003.46
645.37	3018.02
645.71	3012.56
646.06	2995.50
646.40	3001.18
646.75	3007.78
647.10	3008.92
647.44	3067.40
647.79	3028.95
648.14	2990.49
648.48	2995.72
648.83	2989.58
649.17	3065.81
649.52	2961.59
649.87	2989.81
650.21	2964.78
650.56	2955.90
650.90	3000.73
651.25	2964.09
651.59	2970.01
651.94	2971.60
652.29	2989.35
652.63	2996.86
652.98	2990.26
653.32	2990.94
653.67	3033.72
654.01	3015.07
654.36	2975.93
654.70	3002.78
655.05	2977.29
655.39	3001.18
655.74	2994.36
656.08	3003.69
656.43	2989.81
656.78	2988.21
657.12	3002.78
657.47	3007.10
657.81	3038.05
658.15	3012.11
658.50	3010.74
658.84	3013.70
659.19	3010.51
659.53	3015.75
659.88	3043.51
660.22	2993.68
660.57	3027.81
660.91	3018.93
661.26	2990.26
661.60	3036.23
661.95	3033.27
662.29	3014.84
662.63	3009.38
662.98	3023.48
663.32	3043.51
663.67	3043.74
664.01	3047.61
664.36	3034.86
664.70	3089.25
665.04	3069.68
665.39	3041.23
665.73	3019.62
666.08	3348.66
666.42	3090.84
666.76	3098.12
667.11	3085.38
667.45	3081.74
667.79	3070.82
668.14	3081.28
668.48	3138.40
668.83	3140.67
669.17	3127.48
669.51	3122.47
669.86	3151.37
670.20	3159.79
670.54	3196.65
670.89	3190.96
671.23	3203.48
671.57	3206.44
671.92	3223.05
672.26	3229.87
672.60	3317.94
672.94	3370.27
673.29	3366.63
673.63	3405.77
673.97	3449.92
674.32	3494.06
674.66	3570.75
675.00	3673.15
675.34	3709.55
675.69	3874.07
676.03	3949.39
676.37	4059.53
676.71	4158.51
677.06	4304.83
677.40	4412.92
677.74	4537.84
678.08	4706.91
678.43	4840.03
678.77	5002.73
679.11	5124.02
679.45	5265.56
679.80	5359.99
680.14	5532.70
680.48	5637.15
680.82	5790.75
681.16	5915.90
681.51	5978.25
681.85	6152.55
682.19	6224.69
682.53	6403.77
682.87	6523.92
683.21	6705.73
683.56	6863.65
683.90	7107.82
684.24	7379.97
684.58	7681.48
684.92	7864.88
685.26	8008.01
685.61	8177.54
685.95	8299.51
686.29	8352.53
686.63	8408.05
686.97	8301.33
687.31	8197.34
687.65	8057.62
687.99	7933.60
688.33	7771.59
688.68	7516.73
689.02	7304.88
689.36	7133.76
689.70	6907.12
690.04	6700.27
690.38	6528.24
690.72	6412.87
691.06	6283.40
691.40	6222.64
691.74	6109.55
692.08	6102.95
692.42	6101.13
692.76	6062.44
693.10	6084.52
693.44	6069.04
693.78	6157.33
694.13	6135.49
694.47	6148.00
694.81	6238.57
695.15	6201.70
695.49	6219.45
695.83	6292.73
696.17	6262.23
696.51	6355.98
696.85	6373.28
697.19	6306.83
697.53	6389.66
697.87	6427.66
698.20	6452.01
698.54	6520.28
698.88	6522.33
699.22	6568.06
699.56	6610.62
699.90	6620.63
700.24	6690.71
700.58	6786.97
700.92	6796.07
701.26	6891.41
701.60	6946.25
701.94	6970.60
702.28	7139.45
702.62	7176.08
702.96	7307.15
703.30	7361.99
703.63	7445.28
703.97	7555.87
704.31	7599.10
704.65	7636.65
704.99	7777.73
705.33	7949.08
705.67	7942.93
706.01	8060.35
706.34	8142.50
706.68	8234.20
707.02	8266.28
707.36	8345.70
707.70	8468.81
708.04	8457.88
708.38	8580.31
708.71	8692.49
709.05	8718.20
709.39	8845.18
709.73	8869.53
710.07	8931.65
710.40	8996.73
710.74	9047.02
711.08	9093.44
711.42	9130.30
711.76	9132.12
712.09	9202.21
712.43	9319.40
712.77	9229.51
713.11	9330.09
713.45	9398.81
713.78	9396.54
714.12	9374.01
714.46	9401.31
714.80	9385.84
715.13	9334.87
715.47	9288.68
715.81	9268.42
716.15	9296.87
716.48	9275.25
716.82	9224.28
717.16	9201.30
717.49	9064.76
717.83	8946.67
718.17	9004.69
718.51	8851.32
718.84	8842.45
719.18	8782.37
719.52	8704.78
719.85	8519.78
720.19	8528.20
720.53	8428.30
720.86	8304.06
721.20	8166.84
721.54	8165.48
721.87	8032.13
722.21	7871.25
722.55	7837.80
722.88	7777.96
723.22	7633.46
723.55	7489.65
723.89	7496.25
724.23	7363.36
724.56	7291.45
724.90	7202.48
725.24	7031.13
725.57	6948.99
725.91	6927.82
726.24	6871.39
726.58	6694.13
726.92	6625.41
727.25	6601.97
727.59	6461.11
727.92	6410.14
728.26	6327.09
728.59	6227.87
728.93	6149.60
729.26	6037.87
729.60	6033.77
729.94	5941.16
730.27	5853.09
730.61	5737.50
730.94	5724.30
731.28	5643.29
731.61	5608.93
731.95	5532.47
732.28	5460.79
732.62	5360.90
732.95	5318.35
733.29	5275.11
733.62	5205.71
733.96	5189.10
734.29	5129.48
734.63	5062.58
734.96	5003.42
735.30	4943.80
735.63	4889.64
735.97	4838.90
736.30	4789.74
736.63	4766.76
736.97	4731.49
737.30	4632.73
737.64	4604.74
737.97	4568.56
738.31	4528.74
738.64	4438.86
738.97	4429.76
739.31	4385.38
739.64	4364.22
739.98	4327.13
740.31	4289.58
740.64	4270.93
740.98	4187.87
741.31	4162.61
741.65	4132.80
741.98	4114.82
742.31	4065.22
742.65	4010.38
742.98	3987.40
743.31	3974.65
743.65	3976.47
743.98	3895.46
744.31	3915.72
744.65	3888.18
744.98	3901.38
745.31	3831.52
745.65	3821.51
745.98	3796.71
746.31	3753.93
746.65	3764.62
746.98	3699.54
747.31	3714.33
747.65	3631.50
747.98	3647.66
748.31	3600.10
748.64	3590.32
748.98	3549.13
749.31	3543.90
749.64	3526.83
749.98	3488.60
750.31	3477.22
750.64	3447.64
750.97	3462.66
751.31	3438.99
751.64	3409.41
751.97	3399.17
752.30	3387.11
752.63	3319.98
752.97	3304.28
753.30	3326.81
753.63	3292.68
753.96	3278.57
754.29	3258.32
754.63	3230.56
754.96	3344.33
755.29	3225.10
755.62	3170.71
755.95	3171.85
756.29	3174.12
756.62	3151.60
756.95	3130.66
757.28	3111.32
757.61	3165.93
757.94	3066.72
758.27	3087.65
758.61	3051.47
758.94	3068.99
759.27	3031.45
759.60	3020.30
759.93	3034.63
760.26	2986.62
760.59	2961.36
760.92	2929.96
761.26	2954.31
761.59	2956.81
761.92	2896.28
762.25	2880.81
762.58	2892.41
762.91	2894.92
763.24	2852.14
763.57	2829.16
763.90	2834.62
764.23	2850.32
764.56	2815.27
764.89	2778.87
765.22	2780.91
765.55	2801.39
765.88	2785.01
766.21	2756.57
766.54	2725.62
766.87	2705.14
767.20	2724.25
767.53	2691.49
767.86	2673.96
768.19	2656.67
768.52	2647.11
768.85	2656.22
769.18	2652.80
769.51	2635.96
769.84	2662.59
770.17	2631.18
770.50	2593.64
770.83	2616.85
771.16	2585.22
771.49	2563.60
771.82	2553.13
772.15	2537.89
772.48	2552.91
772.81	2524.24
773.14	2526.51
773.47	2518.09
773.80	2508.76
774.13	2474.17
774.46	2460.75
774.78	2481.00
775.11	2453.47
775.44	2454.38
775.77	2454.60
776.10	2442.77
776.43	2425.25
776.76	2440.04
777.09	2430.26
777.41	2411.82
777.74	2446.18
778.07	2409.32
778.40	2376.78
778.73	2377.92
779.06	2377.92
779.38	2345.61
779.71	2337.19
780.04	2345.38
780.37	2331.50
780.70	2332.41
781.03	2295.55
781.35	2302.37
781.68	2317.39
782.01	2306.01
782.34	2288.95
782.67	2280.30
782.99	2281.21
783.32	2228.19
783.65	2247.99
783.98	2255.50
784.30	2244.12
784.63	2237.97
784.96	2219.32
785.29	2223.18
785.61	2232.06
785.94	2197.02
786.27	2198.61
786.60	2181.09
786.92	2188.60
787.25	2172.44
787.58	2164.48
787.90	2154.24
788.23	2187.46
788.56	2133.53
788.88	2136.03
789.21	2106.90
789.54	2094.39
789.87	2134.89
790.19	2116.69
790.52	2097.80
790.85	2122.61
791.17	2098.26
791.50	2084.38
791.82	2098.71
792.15	2077.55
792.48	2071.63
792.80	2098.03
793.13	2109.41
793.46	2100.53
793.78	2120.79
794.11	2080.51
794.43	2066.63
794.76	2075.28
795.09	2099.62
795.41	2068.45
795.74	2073.23
796.06	2066.40
796.39	2047.29
796.72	2063.67
797.04	2052.52
797.37	2042.51
797.69	2041.82
798.02	2086.65
798.34	2026.58
798.67	2022.26
798.99	2028.63
799.32	2065.72
799.64	2020.66
799.97	2054.34
800.30	2020.89
800.62	2009.06
800.95	2012.24
801.27	2021.12
801.60	2016.57
801.92	1985.39
802.25	2016.79
802.57	2000.18
802.89	2050.02
803.22	2009.51
803.54	1996.09
803.87	1997.22
804.19	1998.13
804.52	1990.63
804.84	1969.24
805.17	1960.82
805.49	1970.15
805.82	1962.86
806.14	1954.22
806.46	2008.60
806.79	1954.67
807.11	1959.68
807.44	1939.43
807.76	1946.48
808.08	1932.14
808.41	1937.83
808.73	1959.91
809.06	1944.89
809.38	1938.29
809.70	1941.02
810.03	1917.13
810.35	1910.30
810.67	1925.09
811.00	1911.21
811.32	1909.16
811.64	1908.48
811.97	1880.04
812.29	1845.45
812.61	1875.03
812.94	1875.03
813.26	1860.47
813.58	1874.12
813.91	1872.53
814.23	1867.98
814.55	1852.27
814.88	1878.67
815.20	1857.51
815.52	1847.72
815.84	1852.50
816.17	1828.38
816.49	1818.37
816.81	1826.33
817.13	1822.69
817.46	1825.20
817.78	1804.72
818.10	1801.76
818.42	1804.72
818.75	1804.72
819.07	1802.90
819.39	1807.45
819.71	1858.42
820.04	1781.28
820.36	1801.07
820.68	1778.32
821.00	1785.15
821.32	1781.51
821.65	1787.42
821.97	1787.65
822.29	1773.09
822.61	1766.03
822.93	1769.45
823.25	1763.30
823.58	1762.85
823.90	1782.64
824.22	1752.61
824.54	1752.15
824.86	1743.28
825.18	1751.47
825.50	1750.33
825.82	1738.27
826.15	1749.88
826.47	1728.49
826.79	1741.23
827.11	1736.91
827.43	1738.50
827.75	1740.09
828.07	1737.59
828.39	1711.87
828.71	1715.29
829.03	1720.07
829.35	1741.23
829.67	1715.97
830.00	1704.59
830.32	1690.71
830.64	1692.99
830.96	1707.10
831.28	1731.90
831.60	1707.55
831.92	1690.71
832.24	1696.40
832.56	1703.00
832.88	1701.63
833.20	1702.32
833.52	1703.45
833.84	1708.23
834.16	1697.99
834.48	1713.69
834.80	1715.29
835.12	1686.16
835.44	1671.14
835.76	1667.73
836.08	1691.85
836.40	1698.90
836.71	1693.67
837.03	1692.30
837.35	1672.96
837.67	1683.89
837.99	1682.52
838.31	1673.19
838.63	1662.50
838.95	1659.08
839.27	1673.65
839.59	1671.37
839.91	1658.85
840.23	1674.10
840.54	1636.33
840.86	1680.47
841.18	1662.72
841.50	1666.36
841.82	1660.22
842.14	1687.07
842.46	1665.91
842.77	1680.47
843.09	1664.09
843.41	1667.05
843.73	1635.19
844.05	1645.66
844.37	1635.64
844.68	1647.93
845.00	1629.05
845.32	1636.55
845.64	1638.15
845.96	1642.70
846.27	1649.75
846.59	1637.46
846.91	1661.13
847.23	1650.66
847.54	1647.93
847.86	1642.24
848.18	1642.24
848.50	1620.17
848.82	1637.24
849.13	1613.12
849.45	1646.34
849.77	1654.08
850.08	1652.26
850.40	1670.46
850.72	1654.76
851.04	1624.95
851.35	1642.93
851.67	1641.79
851.99	1609.93
852.30	1642.02
852.62	1617.67
852.94	1606.97
853.25	1622.45
853.57	1627.91
853.89	1610.84
854.20	1642.02
854.52	1620.17
854.84	1633.82
855.15	1619.72
855.47	1634.05
855.79	1632.00
856.10	1611.07
856.42	1616.30
856.73	1615.39
857.05	1575.12
857.37	1599.46
857.68	1614.25
858.00	1581.26
858.32	1624.72
858.63	1611.98
858.95	1574.43
859.26	1600.60
859.58	1605.84
859.89	1602.19
860.21	1590.36
860.52	1595.14
860.84	1612.21
861.16	1597.42
861.47	1565.56
861.79	1582.85
862.10	1596.28
862.42	1561.69
862.73	1600.83
863.05	1587.40
863.36	1572.61
863.68	1623.58
863.99	1590.82
864.31	1590.36
864.62	1612.21
864.94	1604.70
865.25	1613.12
865.57	1570.11
865.88	1550.31
866.20	1559.87
866.51	1596.73
866.82	1593.55
867.14	1555.77
867.45	1531.88
867.77	1562.83
868.08	1545.31
868.40	1556.46
868.71	1571.02
869.02	1544.17
869.34	1553.73
869.65	1581.94
869.97	1520.50
870.28	1534.38
870.59	1568.97
870.91	1554.18
871.22	1553.27
871.54	1544.17
871.85	1546.22
872.16	1541.21
872.48	1519.82
872.79	1545.31
873.10	1545.08
873.42	1532.11
873.73	1563.28
874.04	1539.16
874.36	1508.67
874.67	1508.44
874.98	1547.35
875.30	1543.94
875.61	1524.14
875.92	1509.81
876.23	1525.96
876.55	1519.14
876.86	1551.00
877.17	1524.83
877.49	1505.48
877.80	1505.94
878.11	1986.98
878.42	1543.49
878.74	1522.78
879.05	1509.35
879.36	1518.00
879.67	1497.98
879.98	1496.84
880.30	1507.76
880.61	1513.68
880.92	1508.22
881.23	1500.93
881.55	1480.45
881.86	1495.70
882.17	1492.74
882.48	1489.33
882.79	1514.13
883.10	1511.63
883.42	1501.39
883.73	1498.43
884.04	1514.13
884.35	1477.04
884.66	1492.06
884.97	1503.44
885.28	1512.54
885.60	1514.59
885.91	1500.02
886.22	1514.36
886.53	1503.21
886.84	1500.48
887.15	1489.56
887.46	1478.41
887.77	1492.29
888.08	1495.47
888.40	1512.77
888.71	1474.54
889.02	1474.99
889.33	1485.23
889.64	1487.05
889.95	1498.89
890.26	1503.66
890.57	1494.56
890.88	1500.93
891.19	1509.35
891.50	1519.37
891.81	1499.57
892.12	1464.98
892.43	1479.77
892.74	1495.02
893.05	1472.94
893.36	1510.49
893.67	1496.84
893.98	1491.15
894.29	1483.18
894.60	1474.31
894.91	1492.97
895.22	1480.68
895.53	1490.92
895.84	1499.80
896.15	1486.14
896.46	1484.55
896.77	1483.64
897.08	1478.63
897.38	1482.05
897.69	1493.65
898.00	1468.39
898.31	1491.38
898.62	1476.36
898.93	1465.89
899.24	1465.44
899.55	1491.15
899.86	1495.47
900.16	1490.69
900.47	1473.40
900.78	1478.41
901.09	1472.26
901.40	1487.96
901.71	1473.40
902.02	1479.09
902.32	1484.32
902.63	1459.06
902.94	1464.98
903.25	1464.98
903.56	1456.79
903.87	1449.96
904.17	1459.52
904.48	1451.78
904.79	1442.91
905.10	1462.70
905.41	1477.95
905.71	1450.64
906.02	1452.69
906.33	1463.62
906.64	1447.00
906.94	1450.19
907.25	1441.09
907.56	1461.11
907.87	1448.37
908.17	1475.68
908.48	1443.14
908.79	1445.64
909.09	1440.18
909.40	1441.09
909.71	1452.92
910.02	1497.75
910.32	1439.72
910.63	1467.71
910.94	1457.02
911.24	1432.90
911.55	1454.74
911.86	1423.57
912.16	1441.09
912.47	1407.64
912.78	1441.31
913.08	1446.55
913.39	1428.12
913.69	1463.39
914.00	1436.08
914.31	1438.36
914.61	1447.91
914.92	1461.11
915.23	1440.86
915.53	1427.43
915.84	1428.34
916.14	1424.48
916.45	1436.31
916.75	1400.13
917.06	1411.51
917.37	1415.37
917.67	1441.77
917.98	1409.23
918.28	1403.31
918.59	1411.28
918.89	1424.48
919.20	1436.54
919.50	1417.42
919.81	1398.31
920.11	1408.32
920.42	1426.75
920.72	1416.28
921.03	1416.51
921.33	1443.36
921.64	1405.13
921.94	1421.75
922.25	1416.06
922.55	1409.69
922.86	1406.73
923.16	1416.28
923.47	1400.58
923.77	1398.54
924.08	1403.54
924.38	1408.09
924.69	1388.52
924.99	1387.84
925.29	1397.17
925.60	1413.10
925.90	1401.49
926.21	1407.18
926.51	1416.51
926.81	1384.20
927.12	1402.63
927.42	1387.61
927.73	1390.34
928.03	1389.21
928.33	1385.34
928.64	1396.03
928.94	1384.20
929.24	1396.49
929.55	1378.97
929.85	1422.43
930.15	1414.69
930.46	1401.04
930.76	1397.40
931.06	1392.62
931.37	1381.24
931.67	1421.06
931.97	1369.18
932.27	1371.00
932.58	1375.55
932.88	1374.87
933.18	1374.64
933.49	1380.10
933.79	1390.80
934.09	1396.94
934.39	1427.66
934.70	1416.06
935.00	1408.77
935.30	1394.21
935.60	1382.15
935.91	1394.67
936.21	1417.65
936.51	1385.34
936.81	1396.03
937.11	1416.28
937.42	1383.74
937.72	1382.83
938.02	1364.17
938.32	1368.95
938.62	1362.35
938.92	1363.04
939.23	1354.39
939.53	1358.26
939.83	1373.28
940.13	1340.96
940.43	1368.73
940.73	1358.94
941.03	1361.90
941.34	1385.56
941.64	1374.19
941.94	1357.12
942.24	1364.17
942.54	1341.42
942.84	1376.01
943.14	1386.47
943.44	1342.78
943.74	1365.31
944.04	1381.70
944.34	1383.97
944.65	1385.34
944.95	1354.85
945.25	1360.99
945.55	1333.91
945.85	1360.31
946.15	1361.67
946.45	1357.35
946.75	1365.54
947.05	1374.87
947.35	1352.34
947.65	1352.80
947.95	1355.53
948.25	1377.83
948.55	1355.07
948.85	1358.71
949.15	1343.24
949.45	1349.16
949.75	1356.44
950.05	1345.29
950.35	1374.87
950.65	1355.07
950.94	1346.20
951.24	1361.22
951.54	1358.49
951.84	1492.97
952.14	1367.36
952.44	1349.38
952.74	1363.95
953.04	1381.70
953.34	1377.83
953.64	1389.43
953.94	1350.29
954.23	1350.07
954.53	1335.96
954.83	1371.46
955.13	1354.85
955.43	1366.91
955.73	1386.02
956.03	1358.94
956.32	1353.02
956.62	1361.90
956.92	1366.91
957.22	1359.17
957.52	1358.71
957.82	1365.54
958.11	1372.82
958.41	1372.82
958.71	1440.40
959.01	1389.43
959.30	1576.71
959.60	1392.16
959.90	1370.55
960.20	1381.24
960.50	1358.71
960.79	1344.61
961.09	1343.24
961.39	1354.16
961.69	1354.39
961.98	1350.75
962.28	1355.98
962.58	1362.13
962.87	1353.48
963.17	1381.24
963.47	1352.57
963.76	1393.98
964.06	1362.58
964.36	1360.76
964.66	1369.86
964.95	1365.31
965.25	1366.45
965.55	1383.52
965.84	1358.03
966.14	1366.68
966.43	1380.56
966.73	1373.05
967.03	1365.54
967.32	1361.44
967.62	1375.55
967.92	1350.29
968.21	1366.45
968.51	1365.08
968.80	1365.77
969.10	1368.27
969.40	1365.77
969.69	1368.27
969.99	1364.40
970.28	1361.22
970.58	1368.95
970.87	1367.36
971.17	1366.00
971.46	1390.80
971.76	1360.08
972.06	1366.00
972.35	1348.93
972.65	1367.82
972.94	1345.52
973.24	1369.64
973.53	1334.59
973.83	1354.62
974.12	1371.00
974.42	1368.04
974.71	1393.30
975.01	1342.33
975.30	1336.87
975.59	1365.31
975.89	1346.65
976.18	1335.50
976.48	1362.58
976.77	1358.03
977.07	1358.03
977.36	1376.92
977.65	1375.10
977.95	1367.82
978.24	1354.85
978.54	1365.54
978.83	1357.12
979.13	1373.96
979.42	1365.77
979.71	1335.50
980.01	1338.69
980.30	1329.59
980.59	1370.32
980.89	1374.41
981.18	1341.65
981.47	1369.18
981.77	1358.71
982.06	1346.20
982.35	1347.56
982.65	1354.16
982.94	1368.95
983.23	1360.53
983.53	1372.82
983.82	1353.48
984.11	1340.05
984.41	1348.47
984.70	1347.56
984.99	1348.02
985.28	1364.40
985.58	1346.88
985.87	1348.93
986.16	1351.66
986.45	1346.43
986.75	1377.15
987.04	1370.55
987.33	1368.73
987.62	1354.85
987.91	1337.32
988.21	1346.43
988.50	1347.56
988.79	1368.95
989.08	1367.36
989.37	1339.14
989.67	1331.18
989.96	1344.61
990.25	1357.12
990.54	1353.48
990.83	1342.33
991.12	1349.16
991.42	1366.45
991.71	1342.10
992.00	1352.11
992.29	1333.23
992.58	1366.68
992.87	1381.24
993.16	1370.55
993.45	1386.02
993.75	1358.03
994.04	1363.95
994.33	1378.97
994.62	1387.39
994.91	1341.65
995.20	1372.14
995.49	1342.33
995.78	1370.09
996.07	1359.40
996.36	1339.83
996.65	1371.00
996.94	1356.44
997.23	1380.10
997.52	1355.76
997.81	1334.59
998.10	1321.39
998.39	1337.32
998.68	1351.89
998.97	1340.96
999.26	1360.31
999.55	1359.85
999.84	1363.72
1000.13	1350.29
1000.42	1362.13
1000.71	1354.39
1001.00	1374.41
1001.29	1364.86
1001.58	1367.36
1001.87	1365.31
1002.16	1360.53
1002.45	1341.87
1002.74	1348.93
1003.02	1349.38
1003.31	1366.00
1003.60	1355.53
1003.89	1340.05
1004.18	1361.22
1004.47	1346.65
1004.76	1358.71
1005.05	1348.47
1005.33	1362.58
1005.62	1353.25
1005.91	1334.14
1006.20	1355.98
1006.49	1348.25
1006.78	1350.98
1007.06	1331.18
1007.35	1373.05
1007.64	1358.26
1007.93	1348.70
1008.22	1352.57
1008.50	1341.65
1008.79	1350.52
1009.08	1349.38
1009.37	1354.16
1009.66	1368.73
1009.94	1351.66
1010.23	1354.85
1010.52	1360.53
1010.81	1349.16
1011.09	1350.07
1011.38	1343.01
1011.67	1362.58
1011.95	1343.92
1012.24	1328.90
1012.53	1338.69
1012.82	1325.26
1013.10	1339.14
1013.39	1344.15
1013.68	1339.60
[truncated: 48 more rows]
