# Supplementary material for: Unique photosynthetic electron transport tuning and excitation distribution in heterokont algae
Source: PLoS One. 2019 Jan 9;14(1):e0209920. doi: 10.1371/journal.pone.0209920 (PMC6326504; doi:10.1371/journal.pone.0209920)
Supplement: S1 Dataset — (ZIP) [file pone.0209920.s004.zip › S1 Dataset/77K/Chlamydomonas_Anaerobic/CAna_t=20,3.txt]

340.01	1348.93
340.39	1348.93
340.76	1348.93
341.14	1377.15
341.52	1379.88
341.89	1380.56
342.27	1389.43
342.65	1415.83
343.03	1414.92
343.40	1377.37
343.78	1395.58
344.16	1396.26
344.53	1422.20
344.91	1417.65
345.29	1387.39
345.66	1399.22
346.04	1399.67
346.42	1399.45
346.79	1422.66
347.17	1383.29
347.54	1399.22
347.92	1388.52
348.30	1391.94
348.67	1378.51
349.05	1378.28
349.43	1368.50
349.80	1401.72
350.18	1396.49
350.56	1382.83
350.93	1360.31
351.31	1395.35
351.68	1362.35
352.06	1361.44
352.44	1361.22
352.81	1369.41
353.19	1387.39
353.56	1349.61
353.94	1380.33
354.32	1365.54
354.69	1370.09
355.07	1373.96
355.44	1362.58
355.82	1376.69
356.19	1376.92
356.57	1376.24
356.95	1372.82
357.32	1362.58
357.70	1359.62
358.07	1363.26
358.45	1350.98
358.82	1368.73
359.20	1376.69
359.58	1382.83
359.95	1356.67
360.33	1344.15
360.70	1380.56
361.08	1342.33
361.45	1347.79
361.83	1352.34
362.20	1366.22
362.58	1378.74
362.95	1364.17
363.33	1383.97
363.70	1360.53
364.08	1363.72
364.45	1356.67
364.83	1360.31
365.20	1366.45
365.58	1366.00
365.95	1425.39
366.33	1364.40
366.70	1369.86
367.08	1355.53
367.45	1365.54
367.83	1379.19
368.20	1385.56
368.58	1385.11
368.95	1348.93
369.33	1388.52
369.70	1374.87
370.08	1351.43
370.45	1363.72
370.83	1378.06
371.20	1381.70
371.57	1492.06
371.95	1387.39
372.32	1386.70
372.70	1378.28
373.07	1376.92
373.45	1390.80
373.82	1370.55
374.19	1384.43
374.57	1376.01
374.94	1359.62
375.32	1365.31
375.69	1374.19
376.07	1349.16
376.44	1352.11
376.81	1366.91
377.19	1362.58
377.56	1368.73
377.94	1345.06
378.31	1390.80
378.68	1370.77
379.06	1356.44
379.43	1353.93
379.81	1374.64
380.18	1355.98
380.55	1370.77
380.93	1370.55
381.30	1344.15
381.67	1369.86
382.05	1366.91
382.42	1360.53
382.79	1371.91
383.17	1361.90
383.54	1379.19
383.91	1340.28
384.29	1364.86
384.66	1370.32
385.04	1375.32
385.41	1360.08
385.78	1371.00
386.15	1342.78
386.53	1361.44
386.90	1353.02
387.27	1384.20
387.65	1352.11
388.02	1382.15
388.39	1390.80
388.77	1366.00
389.14	1389.43
389.51	1362.58
389.89	1376.24
390.26	1383.74
390.63	1379.19
391.00	1354.62
391.38	1365.31
391.75	1368.95
392.12	1361.44
392.50	1375.78
392.87	1360.76
393.24	1356.44
393.61	1355.98
393.99	1371.00
394.36	1353.25
394.73	1371.00
395.10	1361.67
395.48	1365.31
395.85	1377.15
396.22	1371.00
396.59	1369.64
396.97	1355.76
397.34	1378.97
397.71	1381.01
398.08	1383.74
398.45	1367.82
398.83	1357.80
399.20	1392.62
399.57	1388.07
399.94	1360.31
400.32	1345.29
400.69	1336.19
401.06	1347.56
401.43	1373.28
401.80	1363.72
402.17	1358.03
402.55	1351.66
402.92	1382.61
403.29	1361.22
403.66	1367.82
404.03	1360.31
404.41	1359.62
404.78	1364.17
405.15	1359.40
405.52	1371.68
405.89	1382.38
406.26	1375.10
406.64	1369.18
407.01	1381.70
407.38	1374.87
407.75	1363.95
408.12	1383.52
408.49	1401.72
408.86	1367.36
409.23	1369.64
409.61	1376.92
409.98	1362.81
410.35	1380.56
410.72	1358.49
411.09	1350.98
411.46	1380.33
411.83	1347.11
412.20	1363.72
412.57	1351.43
412.95	1344.15
413.32	1384.20
413.69	1367.13
414.06	1356.67
414.43	1353.02
414.80	1383.97
415.17	1354.62
415.54	1372.14
415.91	1350.07
416.28	1348.02
416.65	1383.29
417.02	1345.74
417.39	1367.36
417.76	1370.55
418.14	1359.62
418.51	1355.53
418.88	1328.68
419.25	1362.13
419.62	1363.26
419.99	1362.81
420.36	1355.98
420.73	1372.14
421.10	1381.92
421.47	1344.15
421.84	1343.47
422.21	1358.26
422.58	1353.71
422.95	1368.50
423.32	1340.28
423.69	1347.34
424.06	1375.55
424.43	1386.02
424.80	1373.05
425.17	1378.97
425.54	1366.91
425.91	1372.82
426.28	1374.87
426.65	1390.34
427.02	1373.96
427.39	1356.89
427.76	1367.82
428.13	1374.64
428.49	1389.66
428.86	1380.56
429.23	1372.14
429.60	1377.15
429.97	1363.72
430.34	1374.64
430.71	1366.91
431.08	1366.91
431.45	1371.68
431.82	1373.28
432.19	1352.57
432.56	1356.44
432.93	1358.26
433.30	1353.48
433.67	1382.61
434.03	1424.48
434.40	1391.48
434.77	1373.05
435.14	1366.22
435.51	1374.19
435.88	1391.71
436.25	1368.27
436.62	1354.39
436.99	1356.89
437.35	1344.15
437.72	1362.58
438.09	1365.77
438.46	1449.28
438.83	1385.11
439.20	1363.26
439.57	1346.20
439.93	1352.80
440.30	1348.02
440.67	1354.16
441.04	1363.49
441.41	1371.46
441.78	1376.24
442.14	1360.31
442.51	1374.41
442.88	1371.00
443.25	1379.88
443.62	1389.43
443.99	1384.20
444.35	1368.50
444.72	1376.69
445.09	1381.01
445.46	1383.06
445.83	1357.80
446.19	1363.95
446.56	1348.93
446.93	1369.86
447.30	1382.38
447.66	1363.26
448.03	1380.33
448.40	1377.37
448.77	1379.65
449.14	1376.92
449.50	1361.90
449.87	1376.24
450.24	1371.23
450.61	1387.39
450.97	1377.15
451.34	1370.77
451.71	1386.47
452.08	1385.34
452.44	1387.61
452.81	1360.08
453.18	1376.24
453.54	1378.97
453.91	1364.40
454.28	1348.25
454.65	1375.55
455.01	1379.42
455.38	1359.17
455.75	1378.97
456.11	1358.03
456.48	1364.63
456.85	1363.04
457.21	1341.42
457.58	1360.08
457.95	1360.99
458.32	1366.00
458.68	1355.30
459.05	1357.80
459.42	1361.67
459.78	1376.01
460.15	1375.55
460.52	1380.10
460.88	1373.73
461.25	1373.50
461.61	1370.09
461.98	1395.35
462.35	1393.76
462.71	1367.59
463.08	1374.41
463.45	1357.12
463.81	1371.46
464.18	1363.72
464.55	1374.64
464.91	1373.28
465.28	1358.71
465.64	1377.15
466.01	1386.25
466.38	1357.35
466.74	1358.26
467.11	1363.26
467.47	1354.85
467.84	1417.19
468.21	1383.29
468.57	1359.62
468.94	1371.68
469.30	1365.08
469.67	1368.50
470.03	1388.07
470.40	1383.74
470.77	1376.46
471.13	1367.36
471.50	1372.59
471.86	1337.32
472.23	1404.68
472.59	1348.93
472.96	1352.57
473.32	1347.56
473.69	1387.16
474.05	1348.25
474.42	1358.94
474.78	1358.71
475.15	1346.88
475.51	1369.18
475.88	1356.89
476.24	1376.69
476.61	1362.13
476.97	1385.34
477.34	1371.46
477.70	1371.23
478.07	1378.97
478.43	1383.97
478.80	1375.78
479.16	1370.77
479.53	1385.34
479.89	1353.02
480.26	1374.19
480.62	1367.36
480.99	1400.81
481.35	1349.84
481.72	1357.12
482.08	1352.57
482.45	1437.90
482.81	1377.37
483.17	1367.13
483.54	1352.57
483.90	1344.38
484.27	1354.39
484.63	1365.08
485.00	1369.86
485.36	1365.08
485.72	1346.20
486.09	1349.84
486.45	1362.81
486.82	1358.49
487.18	1378.28
487.54	1354.39
487.91	1347.11
488.27	1380.10
488.64	1381.92
489.00	1363.26
489.36	1363.49
489.73	1363.72
490.09	1360.08
490.45	1367.13
490.82	1367.36
491.18	1357.12
491.55	1366.91
491.91	1359.85
492.27	1368.04
492.64	1366.68
493.00	1345.06
493.36	1362.13
493.73	1396.71
494.09	1373.96
494.45	1373.73
494.82	1376.92
495.18	1377.37
495.54	1379.65
495.91	1351.20
496.27	1381.24
496.63	1392.16
496.99	1329.81
497.36	1386.70
497.72	1361.90
498.08	1354.85
498.45	1404.00
498.81	1382.61
499.17	1373.96
499.53	1373.73
499.90	1368.73
500.26	1367.36
500.62	1376.69
500.99	1390.12
501.35	1355.07
501.71	1361.22
502.07	1360.31
502.44	1360.08
502.80	1365.54
503.16	1345.06
503.52	1360.08
503.88	1371.23
504.25	1358.49
504.61	1375.32
504.97	1366.00
505.33	1388.30
505.70	1365.54
506.06	1357.80
506.42	1357.58
506.78	1357.12
507.14	1372.82
507.51	1365.08
507.87	1362.81
508.23	1353.71
508.59	1364.86
508.95	1354.85
509.32	1385.56
509.68	1356.21
510.04	1370.77
510.40	1380.79
510.76	1381.70
511.12	1380.79
511.48	1351.20
511.85	1373.73
512.21	1373.05
512.57	1374.64
512.93	1367.13
513.29	1373.50
513.65	1375.78
514.01	1363.95
514.38	1387.16
514.74	1393.76
515.10	1361.22
515.46	1371.68
515.82	1367.59
516.18	1369.64
516.54	1367.82
516.90	1359.85
517.26	1383.06
517.63	1379.42
517.99	1340.28
518.35	1392.62
518.71	1367.82
519.07	1360.31
519.43	1360.53
519.79	1379.88
520.15	1364.40
520.51	1333.46
520.87	1348.25
521.23	1375.55
521.59	1363.72
521.95	1364.40
522.31	1376.92
522.67	1369.41
523.03	1361.44
523.40	1392.62
523.76	1370.55
524.12	1373.73
524.48	1372.37
524.84	1351.43
525.20	1363.72
525.56	1366.00
525.92	1360.08
526.28	1365.31
526.64	1359.40
527.00	1362.35
527.36	1412.87
527.72	1371.00
528.08	1354.39
528.44	1348.93
528.80	1374.87
529.16	1371.46
529.51	1359.85
529.87	1358.71
530.23	1395.58
530.59	1386.93
530.95	1383.52
531.31	1364.86
531.67	1375.10
532.03	1368.73
532.39	1377.60
532.75	1368.50
533.11	1392.39
533.47	1381.24
533.83	1371.00
534.19	1360.76
534.55	1374.87
534.91	1372.14
535.26	1359.17
535.62	1367.59
535.98	1366.00
536.34	1363.95
536.70	1369.64
537.06	1387.84
537.42	1350.29
537.78	1365.54
538.14	1607.43
538.49	1376.01
538.85	1435.17
539.21	1356.21
539.57	1362.81
539.93	1382.61
540.29	1384.43
540.65	1353.71
541.00	1400.36
541.36	1372.82
541.72	1354.62
542.08	1349.16
542.44	1362.81
542.80	1362.81
543.15	1401.95
543.51	1370.55
543.87	1348.02
544.23	1365.08
544.59	1381.47
544.95	1355.76
545.30	1380.10
545.66	1354.16
546.02	1356.67
546.38	1364.17
546.73	1374.64
547.09	1345.97
547.45	1386.02
547.81	1366.45
548.17	1366.00
548.52	1378.51
548.88	1357.12
549.24	1375.55
549.60	1383.97
549.95	1371.46
550.31	1354.39
550.67	1365.77
551.03	1365.77
551.38	1359.17
551.74	1385.11
552.10	1361.44
552.46	1363.49
552.81	1378.97
553.17	1367.59
553.53	1363.72
553.88	1364.40
554.24	1342.56
554.60	1368.50
554.95	1351.89
555.31	1375.32
555.67	1346.88
556.03	1372.14
556.38	1372.59
556.74	1361.90
557.10	1360.31
557.45	1386.47
557.81	1368.27
558.17	1358.71
558.52	1350.52
558.88	1378.97
559.24	1371.91
559.59	1369.41
559.95	1370.09
560.30	1412.42
560.66	1366.91
561.02	1359.62
561.37	1367.13
561.73	1384.65
562.09	1372.82
562.44	1388.30
562.80	1386.02
563.15	1369.86
563.51	1364.17
563.87	1374.87
564.22	1348.70
564.58	1362.81
564.93	1372.37
565.29	1373.50
565.65	1395.12
566.00	1379.19
566.36	1376.92
566.71	1389.21
567.07	1375.55
567.42	1398.54
567.78	1393.30
568.14	1385.11
568.49	1370.77
568.85	1362.81
569.20	1378.28
569.56	1359.17
569.91	1378.74
570.27	1364.63
570.62	1384.88
570.98	1387.16
571.33	1347.34
571.69	1365.08
572.04	1356.21
572.40	1372.59
572.75	1382.61
573.11	1369.86
573.46	1376.92
573.82	1387.39
574.17	1381.92
574.53	1401.72
574.88	1374.19
575.24	1404.45
575.59	1399.45
575.95	1379.88
576.30	1388.30
576.66	1383.74
577.01	1364.40
577.36	1394.44
577.72	1369.18
578.07	1379.42
578.43	1380.79
578.78	1386.93
579.14	1373.28
579.49	1371.68
579.85	1397.85
580.20	1400.58
580.55	1402.18
580.91	1424.70
581.26	1387.84
581.62	1407.86
581.97	1422.66
582.32	1401.27
582.68	1436.31
583.03	1425.16
583.39	1462.48
583.74	1457.47
584.09	1480.45
584.45	1486.83
584.80	1465.44
585.15	1464.98
585.51	1479.32
585.86	1491.60
586.21	1500.25
586.57	1510.49
586.92	1510.95
587.27	1529.38
587.63	1537.11
587.98	1617.21
588.33	1571.47
588.69	1560.10
589.04	1610.16
589.39	1611.30
589.75	1603.33
590.10	1632.00
590.45	1660.68
590.81	1685.93
591.16	1714.15
591.51	1722.57
591.86	1788.33
592.22	1779.46
592.57	1807.67
592.92	1822.01
593.28	1870.02
593.63	1902.11
593.98	1918.72
594.33	1941.47
594.69	2013.15
595.04	2027.94
595.39	2074.59
595.74	2099.62
596.10	2148.32
596.45	2189.51
596.80	2244.35
597.15	2296.00
597.50	2353.57
597.86	2366.31
598.21	2463.02
598.56	2495.34
598.91	2559.05
599.26	2587.04
599.62	2657.81
599.97	2720.16
600.32	2770.22
600.67	2868.52
601.02	2901.74
601.38	2943.84
601.73	3025.76
602.08	3108.59
602.43	3146.59
602.78	3208.94
603.13	3256.04
603.49	3288.81
603.84	3382.33
604.19	3457.43
604.54	3488.15
604.89	3549.13
605.24	3604.88
605.59	3683.16
605.95	3767.81
606.30	3826.29
606.65	3920.95
607.00	3912.76
607.35	3981.25
607.70	4043.83
608.05	4133.71
608.40	4182.86
608.75	4183.55
609.10	4297.78
609.46	4319.85
609.81	4359.22
610.16	4489.83
610.51	4477.54
610.86	4554.45
611.21	4528.97
611.56	4625.00
611.91	4610.89
612.26	4668.69
612.61	4734.45
612.96	4773.82
613.31	4753.34
613.66	4828.20
614.01	4871.21
614.36	4919.45
614.71	4879.85
615.06	4879.63
615.41	4951.76
615.76	4953.81
616.11	4959.27
616.46	4966.32
616.81	5032.09
617.16	5057.35
617.51	5052.11
617.86	5033.22
618.21	5075.32
618.56	5026.85
618.91	5070.77
619.26	5084.20
619.61	5049.61
619.96	5103.99
620.31	5119.47
620.66	5045.97
621.01	5100.81
621.36	5076.00
621.71	5051.66
622.06	5065.08
622.41	4994.09
622.76	5037.09
623.10	5074.41
623.45	5040.96
623.80	5061.44
624.15	5004.33
624.50	5003.19
624.85	4975.65
625.20	4958.13
625.55	4986.12
625.90	5020.25
626.25	4964.28
626.59	4988.17
626.94	4952.90
627.29	4875.76
627.64	4886.91
627.99	4901.02
628.34	4871.43
628.69	4843.90
629.03	4812.95
629.38	4822.51
629.73	4776.55
630.08	4781.55
630.43	4786.56
630.78	4760.62
631.12	4749.92
631.47	4706.23
631.82	4687.35
632.17	4688.48
632.52	4658.90
632.86	4712.15
633.21	4643.66
633.56	4617.03
633.91	4642.52
634.26	4600.42
634.60	4591.32
634.95	4588.13
635.30	4550.36
635.65	4566.97
635.99	4547.63
636.34	4498.93
636.69	4496.88
637.04	4511.90
637.39	4458.20
637.73	4498.70
638.08	4482.55
638.43	4424.75
638.77	4444.77
639.12	4420.88
639.47	4381.52
639.82	4410.64
640.16	4401.77
640.51	4401.77
640.86	4404.73
641.20	4376.96
641.55	4352.39
641.90	4357.39
642.25	4309.38
642.59	4324.85
642.94	4307.56
643.29	4287.08
643.63	4338.28
643.98	4265.92
644.33	4297.32
644.67	4267.28
645.02	4250.22
645.37	4292.54
645.71	4201.75
646.06	4227.69
646.40	4241.80
646.75	4257.73
647.10	4177.63
647.44	4237.47
647.79	4158.06
648.14	4216.54
648.48	4205.85
648.83	4159.42
649.17	4217.68
649.52	4147.14
649.87	4206.98
650.21	4168.75
650.56	4158.29
650.90	4198.11
651.25	4192.87
651.59	4209.71
651.94	4193.10
652.29	4186.50
652.63	4169.66
652.98	4146.00
653.32	4134.62
653.67	4152.14
654.01	4164.43
654.36	4120.06
654.70	4135.30
655.05	4091.39
655.39	4156.69
655.74	4158.06
656.08	4130.30
656.43	4158.74
656.78	4174.22
657.12	4150.78
657.47	4117.55
657.81	4165.80
658.15	4137.35
658.50	4166.02
658.84	4167.84
659.19	4186.96
659.53	4149.64
659.88	4168.07
660.22	4148.73
660.57	4153.51
660.91	4169.89
661.26	4105.95
661.60	4130.75
661.95	4125.97
662.29	4138.49
662.63	4114.82
662.98	4129.62
663.32	4158.51
663.67	4093.43
664.01	4111.87
664.36	4124.38
664.70	4139.86
665.04	4158.97
665.39	4176.04
665.73	4125.97
666.08	4439.77
666.42	4148.27
666.76	4173.99
667.11	4188.78
667.45	4159.42
667.79	4159.20
668.14	4169.44
668.48	4184.68
668.83	4128.48
669.17	4155.33
669.51	4199.25
669.86	4182.41
670.20	4198.34
670.54	4185.82
670.89	4142.81
671.23	4167.39
671.57	4159.42
671.92	4146.45
672.26	4225.64
672.60	4204.71
672.94	4267.06
673.29	4279.57
673.63	4291.40
673.97	4298.91
674.32	4331.68
674.66	4315.07
675.00	4372.87
675.34	4358.76
675.69	4464.80
676.03	4499.16
676.37	4587.68
676.71	4611.34
677.06	4681.88
677.40	4755.84
677.74	4814.55
678.08	4863.93
678.43	4926.05
678.77	5008.19
679.11	5073.27
679.45	5139.72
679.80	5168.62
680.14	5228.69
680.48	5314.48
680.82	5334.05
681.16	5420.75
681.51	5449.19
681.85	5499.25
682.19	5558.87
682.53	5645.57
682.87	5754.34
683.21	5787.79
683.56	5883.59
683.90	5955.72
684.24	6095.44
684.58	6208.99
684.92	6356.89
685.26	6380.33
685.61	6418.33
685.95	6551.00
686.29	6571.25
686.63	6492.06
686.97	6480.23
687.31	6401.95
687.65	6341.88
687.99	6272.93
688.33	6159.15
688.68	6055.39
689.02	5950.03
689.36	5790.52
689.70	5691.31
690.04	5572.98
690.38	5484.23
690.72	5432.81
691.06	5346.34
691.40	5320.85
691.74	5233.24
692.08	5202.75
692.42	5200.48
692.76	5290.81
693.10	5205.48
693.44	5246.67
693.78	5227.55
694.13	5192.74
694.47	5256.00
694.81	5284.44
695.15	5283.53
695.49	5242.57
695.83	5233.93
696.17	5301.96
696.51	5307.65
696.85	5288.99
697.19	5284.44
697.53	5341.56
697.87	5285.35
698.20	5290.59
698.54	5344.97
698.88	5336.55
699.22	5341.33
699.56	5348.84
699.90	5368.64
700.24	5392.53
700.58	5449.87
700.92	5484.92
701.26	5470.12
701.60	5505.40
701.94	5538.16
702.28	5597.78
702.62	5606.43
702.96	5653.99
703.30	5633.96
703.63	5744.10
703.97	5769.13
704.31	5817.37
704.65	5865.84
704.99	5897.01
705.33	5944.12
705.67	5970.06
706.01	6077.01
706.34	6091.11
706.68	6106.82
707.02	6085.20
707.36	6187.60
707.70	6236.75
708.04	6191.46
708.38	6310.47
708.71	6312.52
709.05	6360.76
709.39	6371.46
709.73	6348.48
710.07	6432.44
710.40	6452.01
710.74	6433.12
711.08	6467.94
711.42	6508.90
711.76	6525.06
712.09	6486.14
712.43	6551.45
712.77	6535.52
713.11	6548.49
713.45	6567.38
713.78	6605.61
714.12	6603.79
714.46	6588.77
714.80	6566.02
715.13	6555.09
715.47	6497.98
715.81	6471.35
716.15	6463.39
716.48	6460.43
716.82	6473.17
717.16	6340.97
717.49	6315.48
717.83	6321.85
718.17	6324.81
718.51	6232.88
718.84	6156.42
719.18	6139.81
719.52	6134.58
719.85	6038.09
720.19	5975.75
720.53	6004.19
720.86	5922.50
721.20	5808.95
721.54	5851.96
721.87	5774.59
722.21	5695.17
722.55	5668.32
722.88	5595.05
723.22	5552.95
723.55	5483.55
723.89	5448.05
724.23	5411.64
724.56	5342.47
724.90	5302.19
725.24	5266.92
725.57	5204.34
725.91	5132.66
726.24	5101.49
726.58	4966.78
726.92	5017.75
727.25	4967.46
727.59	4970.65
727.92	4853.23
728.26	4805.90
728.59	4781.10
728.93	4730.35
729.26	4677.56
729.60	4700.54
729.94	4614.98
730.27	4602.70
730.61	4522.14
730.94	4487.55
731.28	4475.04
731.61	4437.27
731.95	4413.15
732.28	4381.52
732.62	4385.16
732.95	4327.59
733.29	4286.40
733.62	4216.31
733.96	4245.67
734.29	4202.43
734.63	4169.44
734.96	4180.59
735.30	4099.35
735.63	4050.65
735.97	4056.12
736.30	4033.36
736.63	4031.54
736.97	4002.41
737.30	3917.31
737.64	3926.41
737.97	3896.37
738.31	3854.50
738.64	3837.89
738.97	3843.58
739.31	3830.61
739.64	3804.22
739.98	3775.54
740.31	3724.12
740.64	3788.06
740.98	3722.30
741.31	3718.20
741.65	3675.42
741.98	3659.95
742.31	3617.62
742.65	3651.76
742.98	3639.24
743.31	3563.69
743.65	3574.16
743.98	3560.28
744.31	3559.37
744.65	3540.71
744.98	3519.78
745.31	3497.93
745.65	3479.04
745.98	3457.88
746.31	3524.78
746.65	3457.43
746.98	3450.60
747.31	3459.25
747.65	3429.21
747.98	3397.35
748.31	3368.23
748.64	3373.23
748.98	3381.88
749.31	3332.27
749.64	3311.11
749.98	3298.37
750.31	3265.14
750.64	3287.90
750.97	3264.01
751.31	3235.79
751.64	3219.41
751.97	3249.22
752.30	3222.59
752.63	3202.80
752.97	3185.96
753.30	3168.89
753.63	3161.84
753.96	3185.96
754.29	3138.17
754.63	3165.02
754.96	3251.72
755.29	3088.79
755.62	3092.89
755.95	3076.50
756.29	3105.18
756.62	3049.20
756.95	3043.51
757.28	3028.26
757.61	3100.62
757.94	3030.77
758.27	2998.91
758.61	3010.97
758.94	3008.47
759.27	2949.99
759.60	2984.57
759.93	2991.63
760.26	2932.69
760.59	2937.01
760.92	2955.45
761.26	2939.06
761.59	2920.86
761.92	2866.70
762.25	2868.07
762.58	2862.15
762.91	2847.36
763.24	2831.43
763.57	2825.97
763.90	2833.25
764.23	2822.10
764.56	2825.51
764.89	2776.36
765.22	2802.76
765.55	2765.90
765.88	2767.03
766.21	2748.60
766.54	2708.10
766.87	2741.78
767.20	2711.51
767.53	2684.20
767.86	2706.05
768.19	2689.21
768.52	2698.09
768.85	2673.51
769.18	2648.25
769.51	2657.35
769.84	2631.87
770.17	2635.28
770.50	2627.32
770.83	2604.79
771.16	2589.09
771.49	2592.27
771.82	2581.35
772.15	2569.52
772.48	2559.28
772.81	2569.52
773.14	2555.64
773.47	2521.73
773.80	2531.52
774.13	2549.04
774.46	2516.50
774.78	2488.51
775.11	2475.31
775.44	2503.30
775.77	2502.16
776.10	2452.56
776.43	2428.89
776.76	2502.39
777.09	2415.01
777.41	2431.62
777.74	2500.34
778.07	2425.48
778.40	2436.86
778.73	2407.05
779.06	2411.60
779.38	2402.72
779.71	2367.91
780.04	2390.21
780.37	2384.06
780.70	2341.74
781.03	2373.60
781.35	2345.61
781.68	2362.67
782.01	2353.34
782.34	2323.08
782.67	2341.06
782.99	2334.00
783.32	2315.80
783.65	2298.05
783.98	2310.56
784.30	2293.50
784.63	2286.90
784.96	2259.14
785.29	2281.66
785.61	2256.63
785.94	2238.43
786.27	2264.60
786.60	2241.39
786.92	2240.93
787.25	2210.67
787.58	2210.90
787.90	2209.08
788.23	2215.67
788.56	2204.52
788.88	2209.76
789.21	2192.92
789.54	2187.91
789.87	2190.42
790.19	2169.25
790.52	2163.11
790.85	2169.94
791.17	2157.65
791.50	2149.91
791.82	2134.21
792.15	2145.13
792.48	2168.34
792.80	2158.33
793.13	2154.92
793.46	2145.36
793.78	2153.78
794.11	2126.02
794.43	2149.68
794.76	2128.07
795.09	2162.43
795.41	2135.12
795.74	2142.40
796.06	2157.19
796.39	2162.65
796.72	2165.16
797.04	2154.24
797.37	2130.80
797.69	2128.75
798.02	2167.43
798.34	2128.75
798.67	2148.77
798.99	2098.49
799.32	2117.14
799.64	2140.58
799.97	2100.53
800.30	2100.99
800.62	2134.21
800.95	2093.93
801.27	2108.73
801.60	2123.29
801.92	2066.63
802.25	2099.85
802.57	2107.36
802.89	2087.56
803.22	2070.04
803.54	2082.10
803.87	2098.26
804.19	2078.01
804.52	2101.22
804.84	2077.78
805.17	2071.86
805.49	2065.04
805.82	2052.97
806.14	2036.14
806.46	2067.08
806.79	2059.12
807.11	2044.10
807.44	2044.56
807.76	2034.54
808.08	2030.67
808.41	2020.89
808.73	2023.39
809.06	2011.11
809.38	2044.33
809.70	2047.74
810.03	2023.62
810.35	2000.87
810.67	2017.48
811.00	2016.11
811.32	2009.06
811.64	1991.99
811.97	1979.70
812.29	1994.49
812.61	1968.10
812.94	2005.19
813.26	1976.97
813.58	1978.79
813.91	1965.82
814.23	1983.34
814.55	1981.30
814.88	1976.06
815.20	1956.72
815.52	1950.35
815.84	1953.76
816.17	1933.51
816.49	1959.68
816.81	1952.40
817.13	1941.25
817.46	1957.40
817.78	1909.39
818.10	1914.17
818.42	1922.59
818.75	1902.11
819.07	1930.55
819.39	1918.04
819.71	1935.79
820.04	1887.54
820.36	1868.43
820.68	1873.21
821.00	1905.29
821.32	1881.63
821.65	1905.52
821.97	1876.17
822.29	1882.54
822.61	1900.74
822.93	1893.23
823.25	1882.54
823.58	1878.44
823.90	1865.70
824.22	1890.96
824.54	1871.39
824.86	1859.33
825.18	1839.08
825.50	1851.59
825.82	1834.75
826.15	1851.14
826.47	1846.13
826.79	1857.96
827.11	1863.42
827.43	1853.87
827.75	1844.54
828.07	1819.73
828.39	1834.75
828.71	1812.22
829.03	1822.92
829.35	1824.74
829.67	1827.70
830.00	1804.72
830.32	1820.64
830.64	1827.70
830.96	1816.78
831.28	1839.99
831.60	1789.01
831.92	1812.91
832.24	1810.18
832.56	1796.98
832.88	1809.49
833.20	1775.13
833.52	1802.44
833.84	1816.55
834.16	1797.43
834.48	1808.58
834.80	1839.99
835.12	1782.64
835.44	1781.28
835.76	1782.19
836.08	1788.79
836.40	1797.21
836.71	1780.82
837.03	1792.20
837.35	1783.33
837.67	1766.26
837.99	1784.46
838.31	1780.82
838.63	1767.17
838.95	1738.73
839.27	1773.54
839.59	1781.96
839.91	1797.43
840.23	1790.83
840.54	1757.61
840.86	1745.32
841.18	1776.95
841.50	1760.34
841.82	1779.91
842.14	1768.53
842.46	1765.35
842.77	1775.13
843.09	1752.38
843.41	1768.99
843.73	1766.49
844.05	1757.38
844.37	1754.43
844.68	1732.81
845.00	1738.50
845.32	1741.46
845.64	1740.09
845.96	1758.29
846.27	1747.37
846.59	1737.36
846.91	1762.85
847.23	1737.36
847.54	1718.70
847.86	1746.92
848.18	1734.63
848.50	1730.99
848.82	1744.87
849.13	1718.93
849.45	1748.97
849.77	1747.14
850.08	1768.53
850.40	1762.39
850.72	1726.89
851.04	1737.13
851.35	1727.12
851.67	1758.98
851.99	1713.24
852.30	1733.04
852.62	1716.20
852.94	1709.14
853.25	1718.47
853.57	1728.49
853.89	1745.78
854.20	1724.62
854.52	1720.98
854.84	1718.02
855.15	1705.05
855.47	1723.25
855.79	1730.53
856.10	1687.98
856.42	1704.37
856.73	1727.35
857.05	1705.96
857.37	1718.70
857.68	1710.51
858.00	1719.38
858.32	1695.04
858.63	1715.06
858.95	1680.70
859.26	1686.39
859.58	1694.81
859.89	1682.75
860.21	1695.95
860.52	1675.01
860.84	1690.94
861.16	1673.19
861.47	1665.23
861.79	1665.68
862.10	1662.27
862.42	1657.72
862.73	1693.90
863.05	1659.31
863.36	1688.44
863.68	1701.18
863.99	1701.86
864.31	1678.42
864.62	1677.29
864.94	1653.39
865.25	1681.38
865.57	1644.75
865.88	1658.63
866.20	1655.44
866.51	1674.56
866.82	1637.69
867.14	1641.33
867.45	1639.97
867.77	1626.54
868.08	1652.94
868.40	1645.88
868.71	1624.04
869.02	1624.95
869.34	1635.19
869.65	1633.37
869.97	1628.14
870.28	1624.27
870.59	1621.54
870.91	1616.99
871.22	1645.66
871.54	1647.48
871.85	1612.89
872.16	1620.63
872.48	1618.12
872.79	1620.63
873.10	1613.34
873.42	1628.59
873.73	1644.97
874.04	1598.33
874.36	1596.28
874.67	1609.02
874.98	1597.87
875.30	1605.61
875.61	1595.82
875.92	1593.09
876.23	1604.01
876.55	1584.90
876.86	1598.33
877.17	1571.25
877.49	1575.57
877.80	1569.65
878.11	2049.33
878.42	1608.57
878.74	1589.91
879.05	1596.05
879.36	1579.67
879.67	1574.43
879.98	1592.18
880.30	1577.39
880.61	1562.83
880.92	1592.41
881.23	1569.20
881.55	1575.57
881.86	1586.27
882.17	1580.80
882.48	1571.02
882.79	1575.80
883.10	1562.37
883.42	1586.04
883.73	1567.38
884.04	1566.92
884.35	1546.22
884.66	1569.20
884.97	1584.45
885.28	1557.82
885.60	1573.52
885.91	1557.82
886.22	1566.01
886.53	1555.09
886.84	1581.03
887.15	1554.41
887.46	1574.66
887.77	1576.03
888.08	1546.44
888.40	1556.46
888.71	1555.55
889.02	1547.81
889.33	1548.04
889.64	1547.35
889.95	1572.61
890.26	1559.19
890.57	1551.45
890.88	1559.64
891.19	1562.37
891.50	1594.00
891.81	1548.72
892.12	1552.82
892.43	1537.80
892.74	1571.47
893.05	1556.46
893.36	1579.44
893.67	1537.80
893.98	1553.95
894.29	1544.85
894.60	1551.22
894.91	1574.89
895.22	1556.91
895.53	1558.73
895.84	1551.91
896.15	1552.36
896.46	1563.28
896.77	1565.10
897.08	1542.35
897.38	1541.44
897.69	1551.68
898.00	1520.50
898.31	1525.74
898.62	1560.78
898.93	1530.97
899.24	1523.69
899.55	1536.66
899.86	1557.14
900.16	1524.37
900.47	1530.06
900.78	1543.26
901.09	1515.04
901.40	1530.97
901.71	1532.79
902.02	1537.11
902.32	1540.53
902.63	1538.48
902.94	1530.97
903.25	1518.23
903.56	1517.54
903.87	1521.87
904.17	1515.50
904.48	1510.26
904.79	1495.70
905.10	1518.46
905.41	1529.38
905.71	1506.17
906.02	1490.69
906.33	1500.48
906.64	1503.66
906.94	1499.57
907.25	1523.69
907.56	1494.11
907.87	1496.38
908.17	1514.13
908.48	1507.30
908.79	1506.62
909.09	1511.40
909.40	1502.07
909.71	1520.96
910.02	1567.83
910.32	1517.54
910.63	1496.61
910.94	1499.34
911.24	1491.60
911.55	1522.32
911.86	1478.18
912.16	1500.93
912.47	1483.41
912.78	1479.54
913.08	1487.28
913.39	1485.46
913.69	1468.85
914.00	1487.05
914.31	1480.91
914.61	1469.99
914.92	1475.68
915.23	1473.40
915.53	1482.05
915.84	1481.14
916.14	1468.17
916.45	1482.73
916.75	1444.96
917.06	1486.37
917.37	1470.44
917.67	1480.23
917.98	1454.06
918.28	1464.75
918.59	1494.33
918.89	1477.72
919.20	1489.56
919.50	1464.98
919.81	1473.63
920.11	1452.46
920.42	1453.38
920.72	1452.01
921.03	1464.07
921.33	1475.68
921.64	1441.54
921.94	1458.84
922.25	1448.14
922.55	1460.88
922.86	1452.46
923.16	1449.73
923.47	1463.16
923.77	1453.38
924.08	1438.58
924.38	1468.85
924.69	1447.23
924.99	1443.14
925.29	1431.53
925.60	1469.76
925.90	1452.01
926.21	1440.86
926.51	1458.84
926.81	1440.63
927.12	1427.89
927.42	1436.31
927.73	1458.84
928.03	1448.82
928.33	1440.63
928.64	1437.22
928.94	1429.25
929.24	1424.93
929.55	1412.87
929.85	1418.56
930.15	1422.43
930.46	1418.10
930.76	1433.35
931.06	1418.10
931.37	1446.55
931.67	1457.47
931.97	1423.11
932.27	1434.03
932.58	1429.25
932.88	1441.09
933.18	1446.32
933.49	1423.11
933.79	1441.77
934.09	1440.63
934.39	1434.26
934.70	1451.55
935.00	1441.54
935.30	1426.30
935.60	1423.79
935.91	1424.70
936.21	1418.33
936.51	1394.44
936.81	1422.66
937.11	1422.20
937.42	1420.84
937.72	1405.36
938.02	1398.54
938.32	1417.42
938.62	1396.71
938.92	1398.76
939.23	1397.62
939.53	1403.77
939.83	1380.56
940.13	1394.44
940.43	1382.38
940.73	1411.51
941.03	1389.89
941.34	1397.17
941.64	1394.21
941.94	1393.76
942.24	1389.89
942.54	1410.37
942.84	1403.77
943.14	1403.09
943.44	1383.29
943.74	1380.33
944.04	1393.76
944.34	1394.89
944.65	1399.67
944.95	1392.16
945.25	1382.61
945.55	1371.23
945.85	1388.07
946.15	1383.74
946.45	1382.38
946.75	1397.85
947.05	1406.04
947.35	1378.97
947.65	1383.97
947.95	1378.51
948.25	1386.93
948.55	1402.40
948.85	1400.13
949.15	1370.77
949.45	1388.75
949.75	1368.50
950.05	1378.97
950.35	1392.39
950.65	1393.30
950.94	1383.97
951.24	1375.78
951.54	1385.56
951.84	1504.80
952.14	1394.44
952.44	1380.10
952.74	1409.46
953.04	1394.44
953.34	1372.37
953.64	1400.81
953.94	1384.65
954.23	1409.46
954.53	1388.75
954.83	1382.38
955.13	1409.69
955.43	1393.30
955.73	1411.28
956.03	1391.71
956.32	1374.87
956.62	1384.88
956.92	1388.30
957.22	1369.18
957.52	1395.12
957.82	1373.96
958.11	1378.74
958.41	1402.63
958.71	1436.76
959.01	1388.98
959.30	1606.97
959.60	1408.77
959.90	1377.83
960.20	1393.53
960.50	1391.03
960.79	1399.22
961.09	1389.21
961.39	1393.07
961.69	1394.67
961.98	1371.00
962.28	1394.67
962.58	1380.79
962.87	1378.74
963.17	1401.95
963.47	1393.76
963.76	1441.31
964.06	1391.94
964.36	1379.88
964.66	1383.74
964.95	1381.47
965.25	1384.65
965.55	1394.44
965.84	1389.21
966.14	1383.97
966.43	1419.01
966.73	1367.13
967.03	1410.14
967.32	1383.06
967.62	1402.86
967.92	1386.25
968.21	1372.37
968.51	1400.58
968.80	1379.42
969.10	1411.05
969.40	1395.35
969.69	1390.12
969.99	1389.66
970.28	1381.92
970.58	1402.40
970.87	1382.83
971.17	1367.82
971.46	1406.04
971.76	1381.70
972.06	1374.41
972.35	1358.94
972.65	1384.88
972.94	1377.60
973.24	1390.12
973.53	1368.73
973.83	1401.72
974.12	1393.53
974.42	1401.49
974.71	1402.18
975.01	1383.06
975.30	1386.25
975.59	1383.52
975.89	1387.16
976.18	1393.07
976.48	1377.37
976.77	1378.06
977.07	1387.84
977.36	1386.93
977.65	1389.66
977.95	1372.37
978.24	1381.47
978.54	1370.55
978.83	1374.87
979.13	1401.49
979.42	1398.08
979.71	1371.46
980.01	1391.48
980.30	1401.04
980.59	1387.16
980.89	1396.71
981.18	1393.76
981.47	1379.65
981.77	1384.88
982.06	1390.12
982.35	1396.03
982.65	1386.70
982.94	1391.25
983.23	1380.79
983.53	1393.98
983.82	1376.92
984.11	1353.71
984.41	1387.61
984.70	1371.00
984.99	1379.88
985.28	1376.24
985.58	1380.33
985.87	1365.54
986.16	1383.74
986.45	1364.17
986.75	1373.28
987.04	1374.19
987.33	1359.62
987.62	1373.96
987.91	1363.49
988.21	1364.40
988.50	1366.91
988.79	1401.27
989.08	1381.47
989.37	1387.16
989.67	1385.11
989.96	1352.11
990.25	1392.85
990.54	1375.55
990.83	1386.25
991.12	1391.71
991.42	1384.65
991.71	1358.71
992.00	1368.04
992.29	1381.92
992.58	1372.82
992.87	1386.70
993.16	1395.58
993.45	1391.25
993.75	1377.60
994.04	1377.60
994.33	1377.37
994.62	1381.47
994.91	1362.13
995.20	1403.31
995.49	1387.39
995.78	1378.97
996.07	1373.73
996.36	1397.85
996.65	1384.20
996.94	1388.98
997.23	1398.54
997.52	1376.46
997.81	1371.46
998.10	1379.19
998.39	1371.23
998.68	1376.92
998.97	1373.73
999.26	1385.11
999.55	1377.83
999.84	1394.67
1000.13	1373.50
1000.42	1367.82
1000.71	1365.77
1001.00	1370.09
1001.29	1390.57
1001.58	1353.93
1001.87	1384.65
1002.16	1356.21
1002.45	1381.01
1002.74	1376.46
1003.02	1406.04
1003.31	1396.49
1003.60	1367.82
1003.89	1370.77
1004.18	1363.95
1004.47	1370.32
1004.76	1370.55
1005.05	1367.13
1005.33	1373.05
1005.62	1363.49
1005.91	1343.24
1006.20	1364.40
1006.49	1348.02
1006.78	1355.07
1007.06	1364.63
1007.35	1388.75
1007.64	1359.17
1007.93	1332.32
1008.22	1390.12
1008.50	1374.19
1008.79	1387.39
1009.08	1376.69
1009.37	1378.51
1009.66	1385.56
1009.94	1376.69
1010.23	1387.16
1010.52	1386.25
1010.81	1374.87
1011.09	1358.71
1011.38	1382.38
1011.67	1384.65
1011.95	1382.38
1012.24	1352.34
1012.53	1362.81
1012.82	1365.77
1013.10	1346.88
1013.39	1367.82
1013.68	1367.13
[truncated: 48 more rows]
