# Supplementary material for: Unique photosynthetic electron transport tuning and excitation distribution in heterokont algae
Source: PLoS One. 2019 Jan 9;14(1):e0209920. doi: 10.1371/journal.pone.0209920 (PMC6326504; doi:10.1371/journal.pone.0209920)
Supplement: S1 Dataset — (ZIP) [file pone.0209920.s004.zip › S1 Dataset/77K/Chlamydomonas_Anaerobic/CAna_t=25,1.txt]

340.01	1371.68
340.39	1371.68
340.76	1371.68
341.14	1378.74
341.52	1363.49
341.89	1399.22
342.27	1400.81
342.65	1417.42
343.03	1423.57
343.40	1417.65
343.78	1409.69
344.16	1397.62
344.53	1436.08
344.91	1406.95
345.29	1410.14
345.66	1420.15
346.04	1416.06
346.42	1392.62
346.79	1406.04
347.17	1411.28
347.54	1413.33
347.92	1409.00
348.30	1387.84
348.67	1389.21
349.05	1394.67
349.43	1394.67
349.80	1395.80
350.18	1398.99
350.56	1392.62
350.93	1418.79
351.31	1384.65
351.68	1371.46
352.06	1368.04
352.44	1381.24
352.81	1374.64
353.19	1369.18
353.56	1386.70
353.94	1380.33
354.32	1381.92
354.69	1378.06
355.07	1368.50
355.44	1373.73
355.82	1388.98
356.19	1382.61
356.57	1406.95
356.95	1384.88
357.32	1381.47
357.70	1389.43
358.07	1393.07
358.45	1366.22
358.82	1378.97
359.20	1369.64
359.58	1374.64
359.95	1376.24
360.33	1368.50
360.70	1361.67
361.08	1373.96
361.45	1368.73
361.83	1371.23
362.20	1375.10
362.58	1400.58
362.95	1362.58
363.33	1378.06
363.70	1373.96
364.08	1356.89
364.45	1381.92
364.83	1390.34
365.20	1387.16
365.58	1381.92
365.95	1412.87
366.33	1386.25
366.70	1401.49
367.08	1391.71
367.45	1381.47
367.83	1398.99
368.20	1349.84
368.58	1368.73
368.95	1367.36
369.33	1398.31
369.70	1369.18
370.08	1374.64
370.45	1371.91
370.83	1387.39
371.20	1385.11
371.57	1530.74
371.95	1394.21
372.32	1389.66
372.70	1384.88
373.07	1384.43
373.45	1406.04
373.82	1374.64
374.19	1361.44
374.57	1393.30
374.94	1376.01
375.32	1373.96
375.69	1374.87
376.07	1377.37
376.44	1369.41
376.81	1404.91
377.19	1382.83
377.56	1399.22
377.94	1379.65
378.31	1406.50
378.68	1369.41
379.06	1368.27
379.43	1380.33
379.81	1361.44
380.18	1368.27
380.55	1376.01
380.93	1369.18
381.30	1398.76
381.67	1375.10
382.05	1382.38
382.42	1377.37
382.79	1378.28
383.17	1388.07
383.54	1384.43
383.91	1391.03
384.29	1373.05
384.66	1375.78
385.04	1382.61
385.41	1367.36
385.78	1365.54
386.15	1374.87
386.53	1367.82
386.90	1369.41
387.27	1370.09
387.65	1386.47
388.02	1389.66
388.39	1373.73
388.77	1399.22
389.14	1359.40
389.51	1377.60
389.89	1369.64
390.26	1378.97
390.63	1393.30
391.00	1379.65
391.38	1377.60
391.75	1388.75
392.12	1401.72
392.50	1368.27
392.87	1385.11
393.24	1366.45
393.61	1364.17
393.99	1383.06
394.36	1370.77
394.73	1373.50
395.10	1390.34
395.48	1386.93
395.85	1370.55
396.22	1359.62
396.59	1393.07
396.97	1375.32
397.34	1393.53
397.71	1388.52
398.08	1382.38
398.45	1359.40
398.83	1385.11
399.20	1392.85
399.57	1404.68
399.94	1373.50
400.32	1375.10
400.69	1383.29
401.06	1393.30
401.43	1396.26
401.80	1384.43
402.17	1369.86
402.55	1371.23
402.92	1361.90
403.29	1375.55
403.66	1390.12
404.03	1357.80
404.41	1368.27
404.78	1366.45
405.15	1382.15
405.52	1369.41
405.89	1369.41
406.26	1384.65
406.64	1363.72
407.01	1375.10
407.38	1371.91
407.75	1371.23
408.12	1386.25
408.49	1392.62
408.86	1379.65
409.23	1392.39
409.61	1375.55
409.98	1357.58
410.35	1401.27
410.72	1391.25
411.09	1358.94
411.46	1399.45
411.83	1383.06
412.20	1363.04
412.57	1357.35
412.95	1388.98
413.32	1379.42
413.69	1391.25
414.06	1388.52
414.43	1378.06
414.80	1390.34
415.17	1405.82
415.54	1380.10
415.91	1368.95
416.28	1351.43
416.65	1382.83
417.02	1376.01
417.39	1371.00
417.76	1363.95
418.14	1381.24
418.51	1368.95
418.88	1371.91
419.25	1380.79
419.62	1373.96
419.99	1368.73
420.36	1394.21
420.73	1380.10
421.10	1403.77
421.47	1355.30
421.84	1366.45
422.21	1385.79
422.58	1369.41
422.95	1388.30
423.32	1371.23
423.69	1385.34
424.06	1383.52
424.43	1375.10
424.80	1362.81
425.17	1381.70
425.54	1371.46
425.91	1374.87
426.28	1394.89
426.65	1380.10
427.02	1390.12
427.39	1381.24
427.76	1385.56
428.13	1386.93
428.49	1371.68
428.86	1378.28
429.23	1375.32
429.60	1367.13
429.97	1363.72
430.34	1380.79
430.71	1379.42
431.08	1378.51
431.45	1355.30
431.82	1356.21
432.19	1348.93
432.56	1366.22
432.93	1371.68
433.30	1368.27
433.67	1366.68
434.03	1404.00
434.40	1404.00
434.77	1389.66
435.14	1367.82
435.51	1383.06
435.88	1405.82
436.25	1361.67
436.62	1375.10
436.99	1375.78
437.35	1378.97
437.72	1365.54
438.09	1359.40
438.46	1453.38
438.83	1362.81
439.20	1363.04
439.57	1385.79
439.93	1379.88
440.30	1381.92
440.67	1379.88
441.04	1382.61
441.41	1380.79
441.78	1377.15
442.14	1368.50
442.51	1364.17
442.88	1358.71
443.25	1369.86
443.62	1397.62
443.99	1396.94
444.35	1391.03
444.72	1396.49
445.09	1385.34
445.46	1374.19
445.83	1373.96
446.19	1397.17
446.56	1368.04
446.93	1372.82
447.30	1377.37
447.66	1389.21
448.03	1379.42
448.40	1377.37
448.77	1357.12
449.14	1374.64
449.50	1397.85
449.87	1380.56
450.24	1369.64
450.61	1367.36
450.97	1394.44
451.34	1386.47
451.71	1381.92
452.08	1389.21
452.44	1368.95
452.81	1366.00
453.18	1388.07
453.54	1395.58
453.91	1380.56
454.28	1378.06
454.65	1402.18
455.01	1388.07
455.38	1358.49
455.75	1382.38
456.11	1379.88
456.48	1388.98
456.85	1365.31
457.21	1370.55
457.58	1388.75
457.95	1363.95
458.32	1370.32
458.68	1384.43
459.05	1363.72
459.42	1390.34
459.78	1382.15
460.15	1376.92
460.52	1378.28
460.88	1371.68
461.25	1374.41
461.61	1373.28
461.98	1371.23
462.35	1389.21
462.71	1390.12
463.08	1386.02
463.45	1382.61
463.81	1391.71
464.18	1373.73
464.55	1391.25
464.91	1393.76
465.28	1381.92
465.64	1375.10
466.01	1362.58
466.38	1372.14
466.74	1365.31
467.11	1367.36
467.47	1372.37
467.84	1445.64
468.21	1386.70
468.57	1369.41
468.94	1371.91
469.30	1394.44
469.67	1382.15
470.03	1361.44
470.40	1369.41
470.77	1361.90
471.13	1403.09
471.50	1381.92
471.86	1385.79
472.23	1412.87
472.59	1383.52
472.96	1370.32
473.32	1356.67
473.69	1388.52
474.05	1380.10
474.42	1380.33
474.78	1371.68
475.15	1372.82
475.51	1371.00
475.88	1375.32
476.24	1364.63
476.61	1384.20
476.97	1363.72
477.34	1362.13
477.70	1376.24
478.07	1379.88
478.43	1384.20
478.80	1380.33
479.16	1385.34
479.53	1395.80
479.89	1381.47
480.26	1372.82
480.62	1373.73
480.99	1389.21
481.35	1372.82
481.72	1400.58
482.08	1402.63
482.45	1454.74
482.81	1382.83
483.17	1372.37
483.54	1392.62
483.90	1386.02
484.27	1379.19
484.63	1377.60
485.00	1358.49
485.36	1374.19
485.72	1383.52
486.09	1391.25
486.45	1379.42
486.82	1369.18
487.18	1376.92
487.54	1373.73
487.91	1365.08
488.27	1383.74
488.64	1380.10
489.00	1369.64
489.36	1366.22
489.73	1374.64
490.09	1375.78
490.45	1403.09
490.82	1385.79
491.18	1367.59
491.55	1363.04
491.91	1372.59
492.27	1360.31
492.64	1368.73
493.00	1371.46
493.36	1367.82
493.73	1393.76
494.09	1380.10
494.45	1383.06
494.82	1377.60
495.18	1371.68
495.54	1377.60
495.91	1344.38
496.27	1378.97
496.63	1386.93
496.99	1387.39
497.36	1379.88
497.72	1394.44
498.08	1388.30
498.45	1401.27
498.81	1395.12
499.17	1405.13
499.53	1376.01
499.90	1374.19
500.26	1389.43
500.62	1386.93
500.99	1374.64
501.35	1381.47
501.71	1365.77
502.07	1366.00
502.44	1376.24
502.80	1363.95
503.16	1369.18
503.52	1382.38
503.88	1365.77
504.25	1359.40
504.61	1358.94
504.97	1379.88
505.33	1374.87
505.70	1374.64
506.06	1379.42
506.42	1382.61
506.78	1382.61
507.14	1400.58
507.51	1389.43
507.87	1378.74
508.23	1360.08
508.59	1385.11
508.95	1373.28
509.32	1376.92
509.68	1381.24
510.04	1404.45
510.40	1383.06
510.76	1391.48
511.12	1376.92
511.48	1377.60
511.85	1358.03
512.21	1363.95
512.57	1371.68
512.93	1367.82
513.29	1400.13
513.65	1374.87
514.01	1379.19
514.38	1376.24
514.74	1389.66
515.10	1374.87
515.46	1371.91
515.82	1409.00
516.18	1392.62
516.54	1391.71
516.90	1378.74
517.26	1395.12
517.63	1410.82
517.99	1365.54
518.35	1386.70
518.71	1385.56
519.07	1372.37
519.43	1372.82
519.79	1388.75
520.15	1354.62
520.51	1368.73
520.87	1346.43
521.23	1375.10
521.59	1382.15
521.95	1373.96
522.31	1368.95
522.67	1375.55
523.03	1374.41
523.40	1398.76
523.76	1368.95
524.12	1362.13
524.48	1384.43
524.84	1375.55
525.20	1402.40
525.56	1396.71
525.92	1360.99
526.28	1386.47
526.64	1381.70
527.00	1374.87
527.36	1430.39
527.72	1389.66
528.08	1370.77
528.44	1374.87
528.80	1383.74
529.16	1382.38
529.51	1387.39
529.87	1362.58
530.23	1397.40
530.59	1377.37
530.95	1397.85
531.31	1369.86
531.67	1385.56
532.03	1374.41
532.39	1386.02
532.75	1364.63
533.11	1384.65
533.47	1381.47
533.83	1383.74
534.19	1372.82
534.55	1385.11
534.91	1391.71
535.26	1375.55
535.62	1383.52
535.98	1384.20
536.34	1362.58
536.70	1362.13
537.06	1376.92
537.42	1376.46
537.78	1395.12
538.14	1629.05
538.49	1410.60
538.85	1489.56
539.21	1392.62
539.57	1394.44
539.93	1385.56
540.29	1392.62
540.65	1392.85
541.00	1403.31
541.36	1389.21
541.72	1367.82
542.08	1376.01
542.44	1385.56
542.80	1384.88
543.15	1400.13
543.51	1372.14
543.87	1379.42
544.23	1360.53
544.59	1394.89
544.95	1383.29
545.30	1399.22
545.66	1381.01
546.02	1379.42
546.38	1388.75
546.73	1380.79
547.09	1382.15
547.45	1396.26
547.81	1370.77
548.17	1375.78
548.52	1375.55
548.88	1381.01
549.24	1369.86
549.60	1372.59
549.95	1372.37
550.31	1364.63
550.67	1399.22
551.03	1374.87
551.38	1377.83
551.74	1381.24
552.10	1382.38
552.46	1377.60
552.81	1407.18
553.17	1376.69
553.53	1348.02
553.88	1388.75
554.24	1363.95
554.60	1385.11
554.95	1365.08
555.31	1371.23
555.67	1365.31
556.03	1351.89
556.38	1383.74
556.74	1373.05
557.10	1387.84
557.45	1385.56
557.81	1385.56
558.17	1357.80
558.52	1364.63
558.88	1377.37
559.24	1397.17
559.59	1393.53
559.95	1371.23
560.30	1390.80
560.66	1371.91
561.02	1376.69
561.37	1372.59
561.73	1394.89
562.09	1371.46
562.44	1399.45
562.80	1371.68
563.15	1371.23
563.51	1371.46
563.87	1370.09
564.22	1370.77
564.58	1363.49
564.93	1366.68
565.29	1375.78
565.65	1389.89
566.00	1382.61
566.36	1370.77
566.71	1384.43
567.07	1382.38
567.42	1393.76
567.78	1385.79
568.14	1391.94
568.49	1372.37
568.85	1376.01
569.20	1393.98
569.56	1391.03
569.91	1380.79
570.27	1398.08
570.62	1425.84
570.98	1393.76
571.33	1388.52
571.69	1378.74
572.04	1394.21
572.40	1366.00
572.75	1383.29
573.11	1398.76
573.46	1371.23
573.82	1380.56
574.17	1393.07
574.53	1383.06
574.88	1401.27
575.24	1394.67
575.59	1400.13
575.95	1389.89
576.30	1379.88
576.66	1398.08
577.01	1383.52
577.36	1393.07
577.72	1388.52
578.07	1393.53
578.43	1392.62
578.78	1408.55
579.14	1391.25
579.49	1401.27
579.85	1411.96
580.20	1413.33
580.55	1404.45
580.91	1415.83
581.26	1423.57
581.62	1423.34
581.97	1411.96
582.32	1454.74
582.68	1434.94
583.03	1432.90
583.39	1443.36
583.74	1472.26
584.09	1459.97
584.45	1488.87
584.80	1467.71
585.15	1476.59
585.51	1484.55
585.86	1489.10
586.21	1495.24
586.57	1527.56
586.92	1520.96
587.27	1556.23
587.63	1539.62
587.98	1613.12
588.33	1594.00
588.69	1597.87
589.04	1630.64
589.39	1612.21
589.75	1620.85
590.10	1644.97
590.45	1677.97
590.81	1703.23
591.16	1734.17
591.51	1760.80
591.86	1805.63
592.22	1774.91
592.57	1817.69
592.92	1837.26
593.28	1883.68
593.63	1889.36
593.98	1942.38
594.33	1981.52
594.69	2000.64
595.04	2078.92
595.39	2096.89
595.74	2108.95
596.10	2160.15
596.45	2237.06
596.80	2244.80
597.15	2332.86
597.50	2377.46
597.86	2412.96
598.21	2493.74
598.56	2508.08
598.91	2573.61
599.26	2593.18
599.62	2663.27
599.97	2745.64
600.32	2770.22
600.67	2850.32
601.02	2941.57
601.38	2981.39
601.73	3074.68
602.08	3117.01
602.43	3170.03
602.78	3243.98
603.13	3298.37
603.49	3382.56
603.84	3442.86
604.19	3509.76
604.54	3553.00
604.89	3632.41
605.24	3691.12
605.59	3743.00
605.95	3814.46
606.30	3859.74
606.65	3929.60
607.00	3977.38
607.35	4042.69
607.70	4086.38
608.05	4223.59
608.40	4215.86
608.75	4279.57
609.10	4324.40
609.46	4414.28
609.81	4439.31
610.16	4497.57
610.51	4546.72
610.86	4614.30
611.21	4592.00
611.56	4695.54
611.91	4731.72
612.26	4770.40
612.61	4888.27
612.96	4868.02
613.31	4845.27
613.66	4942.89
614.01	4940.16
614.36	4985.89
614.71	4980.43
615.06	4980.89
615.41	5046.65
615.76	5064.63
616.11	5111.27
616.46	5141.08
616.81	5119.92
617.16	5122.88
617.51	5147.00
617.86	5133.12
618.21	5208.89
618.56	5177.72
618.91	5179.09
619.26	5223.46
619.61	5172.94
619.96	5197.52
620.31	5178.86
620.66	5165.43
621.01	5238.93
621.36	5217.77
621.71	5186.59
622.06	5158.38
622.41	5101.95
622.76	5146.77
623.10	5201.61
623.45	5118.56
623.80	5162.25
624.15	5131.07
624.50	5114.01
624.85	5134.26
625.20	5060.08
625.55	5122.20
625.90	5088.97
626.25	5054.39
626.59	5027.54
626.94	4982.25
627.29	4992.95
627.64	5000.00
627.99	4979.07
628.34	4953.58
628.69	4941.52
629.03	4936.06
629.38	4916.04
629.73	4936.51
630.08	4888.73
630.43	4861.42
630.78	4822.51
631.12	4813.18
631.47	4808.63
631.82	4766.08
632.17	4764.49
632.52	4718.29
632.86	4788.15
633.21	4749.01
633.56	4733.77
633.91	4701.91
634.26	4710.33
634.60	4658.45
634.95	4651.85
635.30	4648.66
635.65	4650.25
635.99	4638.42
636.34	4592.46
636.69	4609.52
637.04	4592.68
637.39	4570.16
637.73	4537.62
638.08	4535.11
638.43	4527.15
638.77	4520.09
639.12	4494.61
639.47	4493.24
639.82	4476.86
640.16	4466.39
640.51	4460.02
640.86	4465.71
641.20	4429.53
641.55	4459.34
641.90	4417.47
642.25	4404.04
642.59	4412.46
642.94	4378.33
643.29	4381.97
643.63	4372.64
643.98	4322.58
644.33	4323.03
644.67	4320.30
645.02	4336.69
645.37	4306.88
645.71	4298.23
646.06	4339.87
646.40	4299.14
646.75	4293.68
647.10	4277.75
647.44	4292.31
647.79	4241.34
648.14	4259.55
648.48	4245.44
648.83	4218.36
649.17	4296.87
649.52	4229.06
649.87	4304.60
650.21	4215.17
650.56	4234.29
650.90	4228.60
651.25	4205.85
651.59	4260.91
651.94	4215.86
652.29	4260.23
652.63	4206.53
652.98	4238.16
653.32	4227.92
653.67	4190.37
654.01	4214.26
654.36	4175.81
654.70	4199.47
655.05	4201.98
655.39	4255.00
655.74	4195.38
656.08	4174.90
656.43	4164.20
656.78	4193.78
657.12	4214.04
657.47	4181.95
657.81	4215.63
658.15	4162.84
658.50	4228.83
658.84	4244.76
659.19	4196.06
659.53	4231.10
659.88	4241.12
660.22	4189.92
660.57	4220.86
660.91	4208.80
661.26	4169.21
661.60	4234.29
661.95	4195.61
662.29	4188.78
662.63	4222.46
662.98	4211.53
663.32	4217.68
663.67	4201.07
664.01	4205.62
664.36	4210.17
664.70	4255.45
665.04	4222.68
665.39	4246.12
665.73	4244.53
666.08	4543.30
666.42	4236.56
666.76	4239.30
667.11	4269.33
667.45	4280.25
667.79	4244.76
668.14	4242.71
668.48	4238.84
668.83	4266.60
669.17	4257.04
669.51	4299.60
669.86	4328.95
670.20	4277.52
670.54	4269.33
670.89	4319.85
671.23	4343.97
671.57	4325.08
671.92	4363.54
672.26	4415.65
672.60	4415.42
672.94	4500.98
673.29	4539.44
673.63	4567.65
673.97	4636.60
674.32	4717.15
674.66	4733.31
675.00	4813.64
675.34	4867.11
675.69	4987.03
676.03	5104.45
676.37	5205.03
676.71	5337.46
677.06	5522.69
677.40	5615.99
677.74	5763.44
678.08	5909.07
678.43	6088.38
678.77	6247.21
679.11	6378.97
679.45	6552.36
679.80	6600.60
680.14	6759.43
680.48	6870.71
680.82	7038.19
681.16	7189.96
681.51	7306.70
681.85	7397.72
682.19	7468.71
682.53	7715.15
682.87	7839.62
683.21	7940.89
683.56	8134.53
683.90	8432.85
684.24	8684.75
684.58	8875.90
684.92	9177.18
685.26	9256.36
685.61	9516.23
685.95	9587.91
686.29	9695.54
686.63	9656.63
686.97	9655.03
687.31	9468.44
687.65	9281.39
687.99	9198.11
688.33	8950.31
688.68	8733.90
689.02	8465.85
689.36	8251.49
689.70	8098.58
690.04	7835.76
690.38	7635.51
690.72	7480.32
691.06	7363.13
691.40	7291.22
691.74	7242.07
692.08	7177.90
692.42	7129.89
692.76	7180.41
693.10	7159.93
693.44	7155.60
693.78	7194.51
694.13	7179.27
694.47	7237.75
694.81	7270.06
695.15	7247.31
695.49	7263.92
695.83	7346.06
696.17	7326.72
696.51	7335.37
696.85	7407.50
697.19	7371.09
697.53	7473.04
697.87	7459.16
698.20	7473.04
698.54	7526.29
698.88	7578.62
699.22	7588.86
699.56	7636.88
699.90	7682.61
700.24	7730.63
700.58	7791.38
700.92	7914.26
701.26	7932.92
701.60	8006.19
701.94	8056.94
702.28	8230.56
702.62	8240.80
702.96	8370.05
703.30	8472.67
703.63	8526.83
703.97	8663.82
704.31	8794.89
704.65	8850.87
704.99	8943.02
705.33	9135.76
705.67	9116.19
706.01	9234.06
706.34	9306.43
706.68	9387.21
707.02	9478.91
707.36	9539.21
707.70	9675.29
708.04	9656.86
708.38	9789.06
708.71	9897.83
709.05	10000.69
709.39	10040.96
709.73	10055.30
710.07	10106.50
710.40	10178.18
710.74	10311.07
711.08	10320.40
711.42	10367.96
711.76	10506.99
712.09	10441.68
712.43	10563.20
712.77	10540.21
713.11	10588.45
713.45	10634.65
713.78	10642.61
714.12	10675.15
714.46	10603.93
714.80	10562.74
715.13	10636.24
715.47	10542.49
715.81	10502.44
716.15	10545.67
716.48	10451.24
716.82	10446.92
717.16	10313.34
717.49	10266.92
717.83	10189.55
718.17	10117.88
718.51	10056.66
718.84	9977.70
719.18	9880.99
719.52	9779.96
719.85	9684.84
720.19	9585.40
720.53	9544.22
720.86	9399.95
721.20	9278.89
721.54	9235.66
721.87	9135.99
722.21	8906.62
722.55	8870.66
722.88	8763.03
723.22	8608.07
723.55	8442.86
723.89	8453.10
724.23	8322.49
724.56	8249.90
724.90	8093.12
725.24	7997.32
725.57	7899.02
725.91	7869.89
726.24	7720.39
726.58	7540.85
726.92	7492.61
727.25	7518.32
727.59	7336.73
727.92	7232.97
728.26	7182.45
728.59	7092.57
728.93	6962.64
729.26	6897.56
729.60	6839.31
729.94	6756.02
730.27	6690.03
730.61	6559.42
730.94	6468.17
731.28	6381.47
731.61	6323.22
731.95	6215.13
732.28	6211.49
732.62	6087.02
732.95	6056.30
733.29	5990.54
733.62	5959.36
733.96	5851.27
734.29	5760.94
734.63	5744.10
734.96	5689.48
735.30	5650.80
735.63	5566.38
735.97	5545.90
736.30	5431.67
736.63	5431.21
736.97	5338.60
737.30	5261.46
737.64	5241.66
737.97	5209.35
738.31	5126.52
738.64	5062.58
738.97	5033.00
739.31	5016.84
739.64	4998.41
739.98	4905.57
740.31	4830.02
740.64	4873.94
740.98	4778.37
741.31	4760.62
741.65	4721.02
741.98	4653.44
742.31	4603.15
742.65	4609.75
742.98	4576.76
743.31	4543.08
743.65	4513.95
743.98	4490.74
744.31	4475.95
744.65	4452.06
744.98	4404.50
745.31	4363.99
745.65	4339.42
745.98	4272.75
746.31	4318.48
746.65	4265.24
746.98	4247.26
747.31	4249.31
747.65	4181.27
747.98	4148.50
748.31	4151.23
748.64	4108.00
748.98	4075.91
749.31	4040.87
749.64	4037.68
749.98	3978.98
750.31	3957.81
750.64	3946.89
750.97	3937.79
751.31	3946.44
751.64	3874.76
751.97	3855.41
752.30	3858.60
752.63	3793.29
752.97	3779.41
753.30	3773.95
753.63	3753.93
753.96	3757.11
754.29	3728.90
754.63	3704.32
754.96	3751.65
755.29	3669.28
755.62	3625.36
755.95	3607.38
756.29	3580.99
756.62	3550.50
756.95	3562.78
757.28	3583.04
757.61	3636.28
757.94	3540.71
758.27	3516.13
758.61	3506.58
758.94	3475.86
759.27	3434.44
759.60	3431.71
759.93	3415.10
760.26	3408.96
760.59	3368.45
760.92	3350.25
761.26	3337.73
761.59	3316.80
761.92	3322.72
762.25	3301.55
762.58	3277.43
762.91	3259.46
763.24	3263.78
763.57	3210.76
763.90	3195.51
764.23	3180.27
764.56	3179.81
764.89	3166.39
765.22	3138.63
765.55	3183.45
765.88	3126.11
766.21	3083.79
766.54	3065.81
766.87	3066.04
767.20	3062.40
767.53	3059.21
767.86	3023.03
768.19	3027.81
768.52	3012.79
768.85	3031.22
769.18	2970.92
769.51	2986.17
769.84	2950.21
770.17	2942.02
770.50	2914.26
770.83	2916.76
771.16	2874.21
771.49	2877.17
771.82	2897.88
772.15	2872.85
772.48	2821.19
772.81	2813.91
773.14	2838.03
773.47	2807.08
773.80	2800.48
774.13	2813.23
774.46	2789.56
774.78	2782.51
775.11	2752.24
775.44	2758.84
775.77	2744.73
776.10	2759.75
776.43	2718.56
776.76	2775.00
777.09	2671.01
777.41	2704.91
777.74	2725.39
778.07	2649.39
778.40	2667.14
778.73	2635.74
779.06	2641.20
779.38	2628.91
779.71	2626.86
780.04	2610.48
780.37	2578.62
780.70	2591.82
781.03	2601.60
781.35	2548.13
781.68	2567.47
782.01	2552.68
782.34	2550.86
782.67	2514.68
782.99	2549.49
783.32	2503.07
783.65	2531.06
783.98	2543.58
784.30	2480.09
784.63	2484.87
784.96	2475.31
785.29	2439.13
785.61	2453.92
785.94	2457.56
786.27	2449.83
786.60	2429.80
786.92	2445.27
787.25	2410.46
787.58	2384.29
787.90	2385.43
788.23	2397.49
788.56	2401.13
788.88	2358.58
789.21	2327.86
789.54	2335.14
789.87	2346.29
790.19	2350.84
790.52	2306.01
790.85	2304.88
791.17	2353.34
791.50	2296.46
791.82	2277.57
792.15	2280.98
792.48	2318.53
792.80	2265.05
793.13	2279.39
793.46	2282.35
793.78	2293.95
794.11	2275.52
794.43	2260.96
794.76	2274.61
795.09	2311.70
795.41	2292.81
795.74	2266.42
796.06	2268.47
796.39	2270.06
796.72	2274.61
797.04	2288.04
797.37	2263.23
797.69	2270.06
798.02	2274.61
798.34	2272.34
798.67	2262.55
798.99	2242.30
799.32	2240.48
799.64	2246.62
799.97	2236.38
800.30	2210.21
800.62	2238.88
800.95	2224.55
801.27	2219.54
801.60	2224.78
801.92	2204.30
802.25	2202.70
802.57	2206.57
802.89	2221.36
803.22	2209.30
803.54	2219.32
803.87	2191.10
804.19	2166.75
804.52	2183.59
804.84	2172.44
805.17	2149.68
805.49	2192.92
805.82	2124.20
806.14	2174.49
806.46	2175.63
806.79	2141.95
807.11	2120.10
807.44	2122.61
807.76	2104.86
808.08	2094.84
808.41	2124.43
808.73	2117.83
809.06	2113.28
809.38	2131.25
809.70	2101.90
810.03	2077.78
810.35	2078.46
810.67	2062.76
811.00	2075.05
811.32	2061.85
811.64	2053.66
811.97	2031.81
812.29	2045.69
812.61	2073.68
812.94	2089.38
813.26	2039.55
813.58	2007.46
813.91	2037.50
814.23	2050.24
814.55	2029.76
814.88	2026.12
815.20	2011.79
815.52	2022.03
815.84	1990.85
816.17	1976.29
816.49	1996.77
816.81	1974.47
817.13	1977.20
817.46	2003.82
817.78	1997.22
818.10	1950.35
818.42	1959.91
818.75	1940.34
819.07	1974.01
819.39	1957.40
819.71	1976.97
820.04	1936.92
820.36	1938.52
820.68	1927.82
821.00	1914.40
821.32	1944.43
821.65	1936.92
821.97	1942.38
822.29	1906.20
822.61	1940.34
822.93	1919.17
823.25	1907.11
823.58	1898.01
823.90	1885.95
824.22	1913.03
824.54	1882.08
824.86	1879.81
825.18	1859.10
825.50	1896.65
825.82	1876.85
826.15	1877.76
826.47	1877.30
826.79	1871.16
827.11	1864.11
827.43	1852.50
827.75	1872.75
828.07	1865.02
828.39	1863.42
828.71	1843.40
829.03	1844.31
829.35	1864.11
829.67	1844.54
830.00	1840.90
830.32	1850.91
830.64	1855.91
830.96	1850.91
831.28	1853.41
831.60	1862.97
831.92	1830.43
832.24	1821.33
832.56	1819.05
832.88	1819.28
833.20	1832.25
833.52	1839.76
833.84	1820.87
834.16	1807.90
834.48	1800.39
834.80	1854.55
835.12	1786.51
835.44	1803.58
835.76	1829.52
836.08	1800.16
836.40	1821.78
836.71	1813.36
837.03	1813.59
837.35	1805.85
837.67	1797.21
837.99	1807.67
838.31	1766.26
838.63	1788.56
838.95	1776.27
839.27	1787.65
839.59	1808.13
839.91	1785.83
840.23	1799.25
840.54	1785.60
840.86	1791.06
841.18	1771.49
841.50	1761.25
841.82	1790.38
842.14	1811.54
842.46	1777.41
842.77	1757.16
843.09	1762.39
843.41	1756.02
843.73	1768.99
844.05	1767.17
844.37	1765.35
844.68	1767.62
845.00	1780.37
845.32	1761.25
845.64	1763.30
845.96	1744.87
846.27	1758.52
846.59	1743.50
846.91	1768.99
847.23	1736.68
847.54	1740.55
847.86	1754.88
848.18	1741.46
848.50	1719.38
848.82	1779.00
849.13	1744.64
849.45	1746.01
849.77	1736.22
850.08	1757.61
850.40	1739.86
850.72	1747.83
851.04	1727.58
851.35	1749.42
851.67	1764.21
851.99	1716.65
852.30	1746.69
852.62	1701.41
852.94	1708.23
853.25	1740.55
853.57	1730.08
853.89	1697.31
854.20	1723.02
854.52	1721.20
854.84	1720.75
855.15	1732.13
855.47	1713.24
855.79	1714.83
856.10	1708.23
856.42	1714.83
856.73	1748.06
857.05	1673.65
857.37	1712.33
857.68	1702.09
858.00	1693.22
858.32	1690.03
858.63	1669.78
858.95	1681.84
859.26	1685.93
859.58	1681.38
859.89	1686.39
860.21	1688.21
860.52	1718.70
860.84	1729.17
861.16	1702.32
861.47	1692.53
861.79	1700.27
862.10	1679.79
862.42	1669.09
862.73	1683.66
863.05	1655.44
863.36	1654.08
863.68	1693.67
863.99	1673.87
864.31	1654.53
864.62	1705.73
864.94	1655.44
865.25	1699.81
865.57	1632.23
865.88	1646.34
866.20	1656.35
866.51	1657.26
866.82	1658.63
867.14	1654.30
867.45	1629.05
867.77	1633.60
868.08	1635.87
868.40	1663.63
868.71	1635.87
869.02	1647.25
869.34	1615.39
869.65	1637.92
869.97	1635.42
870.28	1652.03
870.59	1638.83
870.91	1633.82
871.22	1631.78
871.54	1629.50
871.85	1617.21
872.16	1609.70
872.48	1609.70
872.79	1634.73
873.10	1586.49
873.42	1612.89
873.73	1640.88
874.04	1624.27
874.36	1593.55
874.67	1587.18
874.98	1618.12
875.30	1634.73
875.61	1612.66
875.92	1580.12
876.23	1607.66
876.55	1606.75
876.86	1601.28
877.17	1587.86
877.49	1589.00
877.80	1575.57
878.11	2035.00
878.42	1621.99
878.74	1586.49
879.05	1597.64
879.36	1586.95
879.67	1571.47
879.98	1575.80
880.30	1572.38
880.61	1572.16
880.92	1588.31
881.23	1575.57
881.55	1590.13
881.86	1575.57
882.17	1570.56
882.48	1541.44
882.79	1562.15
883.10	1562.60
883.42	1603.79
883.73	1573.98
884.04	1586.49
884.35	1568.29
884.66	1580.80
884.97	1571.02
885.28	1569.43
885.60	1573.52
885.91	1561.23
886.22	1567.15
886.53	1562.15
886.84	1587.63
887.15	1589.22
887.46	1558.50
887.77	1578.07
888.08	1568.29
888.40	1558.28
888.71	1558.50
889.02	1548.26
889.33	1568.52
889.64	1564.65
889.95	1578.30
890.26	1589.68
890.57	1570.56
890.88	1588.54
891.19	1583.99
891.50	1601.28
891.81	1575.80
892.12	1570.34
892.43	1592.18
892.74	1562.60
893.05	1543.94
893.36	1590.82
893.67	1555.55
893.98	1542.35
894.29	1537.34
894.60	1539.16
894.91	1559.19
895.22	1554.86
895.53	1545.31
895.84	1543.71
896.15	1573.07
896.46	1566.47
896.77	1534.16
897.08	1556.68
897.38	1538.25
897.69	1558.96
898.00	1551.68
898.31	1539.39
898.62	1551.91
898.93	1553.04
899.24	1547.35
899.55	1549.17
899.86	1545.99
900.16	1541.21
900.47	1534.16
900.78	1558.73
901.09	1535.07
901.40	1548.49
901.71	1546.90
902.02	1537.34
902.32	1542.80
902.63	1524.37
902.94	1537.34
903.25	1516.63
903.56	1515.72
903.87	1512.08
904.17	1505.48
904.48	1523.92
904.79	1543.94
905.10	1543.94
905.41	1537.80
905.71	1514.36
906.02	1512.54
906.33	1507.76
906.64	1497.98
906.94	1518.68
907.25	1508.67
907.56	1538.02
907.87	1520.28
908.17	1502.07
908.48	1515.72
908.79	1518.00
909.09	1499.11
909.40	1510.95
909.71	1505.94
910.02	1548.95
910.32	1494.11
910.63	1495.24
910.94	1495.93
911.24	1485.92
911.55	1514.59
911.86	1483.64
912.16	1485.23
912.47	1472.94
912.78	1500.25
913.08	1497.07
913.39	1493.65
913.69	1505.48
914.00	1477.95
914.31	1479.77
914.61	1493.20
914.92	1512.31
915.23	1488.87
915.53	1488.42
915.84	1469.76
916.14	1501.39
916.45	1490.92
916.75	1493.42
917.06	1485.69
917.37	1463.84
917.67	1490.01
917.98	1474.77
918.28	1470.90
918.59	1454.06
918.89	1483.87
919.20	1483.87
919.50	1472.94
919.81	1447.69
920.11	1480.91
920.42	1494.11
920.72	1474.31
921.03	1479.54
921.33	1495.02
921.64	1456.33
921.94	1473.63
922.25	1486.60
922.55	1464.53
922.86	1445.87
923.16	1450.42
923.47	1454.29
923.77	1453.83
924.08	1435.63
924.38	1452.46
924.69	1432.44
924.99	1454.51
925.29	1453.83
925.60	1443.14
925.90	1438.36
926.21	1455.65
926.51	1461.79
926.81	1440.40
927.12	1427.21
927.42	1435.63
927.73	1458.84
928.03	1438.36
928.33	1423.34
928.64	1428.57
928.94	1412.19
929.24	1467.03
929.55	1429.25
929.85	1434.03
930.15	1437.45
930.46	1441.54
930.76	1444.27
931.06	1436.31
931.37	1418.79
931.67	1462.02
931.97	1433.58
932.27	1426.52
932.58	1412.42
932.88	1434.49
933.18	1429.25
933.49	1419.93
933.79	1451.78
934.09	1433.35
934.39	1438.13
934.70	1446.55
935.00	1452.92
935.30	1447.23
935.60	1428.80
935.91	1439.49
936.21	1429.94
936.51	1421.06
936.81	1446.78
937.11	1451.10
937.42	1419.92
937.72	1409.00
938.02	1411.51
938.32	1408.55
938.62	1403.31
938.92	1408.55
939.23	1399.90
939.53	1412.19
939.83	1393.98
940.13	1400.81
940.43	1378.06
940.73	1399.45
941.03	1386.47
941.34	1396.03
941.64	1397.85
941.94	1369.41
942.24	1407.86
942.54	1418.10
942.84	1379.42
943.14	1423.34
943.44	1392.85
943.74	1411.05
944.04	1409.23
944.34	1380.33
944.65	1414.24
944.95	1390.57
945.25	1383.74
945.55	1367.13
945.85	1395.35
946.15	1381.92
946.45	1399.22
946.75	1399.45
947.05	1411.51
947.35	1394.21
947.65	1396.71
947.95	1411.96
948.25	1398.76
948.55	1386.47
948.85	1398.08
949.15	1383.29
949.45	1394.67
949.75	1411.73
950.05	1407.86
950.35	1390.34
950.65	1407.18
950.94	1409.23
951.24	1409.69
951.54	1393.53
951.84	1495.47
952.14	1402.63
952.44	1399.45
952.74	1410.37
953.04	1383.52
953.34	1419.47
953.64	1420.84
953.94	1400.36
954.23	1410.82
954.53	1393.30
954.83	1395.12
955.13	1389.89
955.43	1393.30
955.73	1391.48
956.03	1381.24
956.32	1386.47
956.62	1401.72
956.92	1409.69
957.22	1399.22
957.52	1379.19
957.82	1398.99
958.11	1406.73
958.41	1413.55
958.71	1449.28
959.01	1427.89
959.30	1632.91
959.60	1427.66
959.90	1387.16
960.20	1396.26
960.50	1399.90
960.79	1385.79
961.09	1403.54
961.39	1406.50
961.69	1398.31
961.98	1386.70
962.28	1389.89
962.58	1366.68
962.87	1393.53
963.17	1381.01
963.47	1391.48
963.76	1442.23
964.06	1404.00
964.36	1407.64
964.66	1412.64
964.95	1401.95
965.25	1410.60
965.55	1411.96
965.84	1402.86
966.14	1396.03
966.43	1411.73
966.73	1394.21
967.03	1414.69
967.32	1395.58
967.62	1407.18
967.92	1404.45
968.21	1410.82
968.51	1405.59
968.80	1405.82
969.10	1380.33
969.40	1376.24
969.69	1401.04
969.99	1396.94
970.28	1399.67
970.58	1403.77
970.87	1401.95
971.17	1403.31
971.46	1407.18
971.76	1397.62
972.06	1392.62
972.35	1401.95
972.65	1402.40
972.94	1390.57
973.24	1396.49
973.53	1392.16
973.83	1410.37
974.12	1386.93
974.42	1391.71
974.71	1422.88
975.01	1399.22
975.30	1393.07
975.59	1393.98
975.89	1377.15
976.18	1402.63
976.48	1389.43
976.77	1382.38
977.07	1370.32
977.36	1380.10
977.65	1406.50
977.95	1391.71
978.24	1363.04
978.54	1412.87
978.83	1387.16
979.13	1418.33
979.42	1408.09
979.71	1398.99
980.01	1398.31
980.30	1383.74
980.59	1391.03
980.89	1413.55
981.18	1398.31
981.47	1413.33
981.77	1393.53
982.06	1411.51
982.35	1411.28
982.65	1401.27
982.94	1403.09
983.23	1406.04
983.53	1382.83
983.82	1393.98
984.11	1371.46
984.41	1385.34
984.70	1390.80
984.99	1381.24
985.28	1377.83
985.58	1379.42
985.87	1394.21
986.16	1399.45
986.45	1388.75
986.75	1391.94
987.04	1375.10
987.33	1400.81
987.62	1403.31
987.91	1396.26
988.21	1391.03
988.50	1378.51
988.79	1423.11
989.08	1400.36
989.37	1392.16
989.67	1373.05
989.96	1372.37
990.25	1398.31
990.54	1380.79
990.83	1371.00
991.12	1375.55
991.42	1380.79
991.71	1380.33
992.00	1368.27
992.29	1396.94
992.58	1371.91
992.87	1419.70
993.16	1396.94
993.45	1388.98
993.75	1394.44
994.04	1365.31
994.33	1374.41
994.62	1392.85
994.91	1395.80
995.20	1407.64
995.49	1392.16
995.78	1387.84
996.07	1388.52
996.36	1385.56
996.65	1393.76
996.94	1376.01
997.23	1395.35
997.52	1376.01
997.81	1382.38
998.10	1387.84
998.39	1369.86
998.68	1361.22
998.97	1383.29
999.26	1387.84
999.55	1371.23
999.84	1406.27
1000.13	1377.37
1000.42	1381.92
1000.71	1367.59
1001.00	1389.43
1001.29	1396.26
1001.58	1384.65
1001.87	1365.31
1002.16	1381.70
1002.45	1381.47
1002.74	1358.71
1003.02	1395.80
1003.31	1401.27
1003.60	1381.92
1003.89	1378.51
1004.18	1375.55
1004.47	1384.43
1004.76	1372.82
1005.05	1368.27
1005.33	1391.48
1005.62	1368.73
1005.91	1364.63
1006.20	1371.91
1006.49	1359.62
1006.78	1386.47
1007.06	1370.09
1007.35	1374.41
1007.64	1383.97
1007.93	1380.33
1008.22	1370.77
1008.50	1375.32
1008.79	1373.05
1009.08	1355.30
1009.37	1396.03
1009.66	1412.42
1009.94	1388.52
1010.23	1399.45
1010.52	1394.44
1010.81	1412.42
1011.09	1366.68
1011.38	1391.25
1011.67	1385.79
1011.95	1409.23
1012.24	1371.68
1012.53	1371.00
1012.82	1370.32
1013.10	1369.41
1013.39	1357.80
1013.68	1356.67
[truncated: 48 more rows]
