# Supplementary material for: Unique photosynthetic electron transport tuning and excitation distribution in heterokont algae
Source: PLoS One. 2019 Jan 9;14(1):e0209920. doi: 10.1371/journal.pone.0209920 (PMC6326504; doi:10.1371/journal.pone.0209920)
Supplement: S1 Dataset — (ZIP) [file pone.0209920.s004.zip › S1 Dataset/77K/Chlamydomonas_Anaerobic/CAna_t=25,2.txt]

340.01	1376.69
340.39	1376.69
340.76	1376.69
341.14	1373.50
341.52	1389.21
341.89	1416.51
342.27	1432.21
342.65	1432.21
343.03	1420.61
343.40	1437.22
343.78	1417.88
344.16	1423.34
344.53	1445.41
344.91	1447.00
345.29	1411.05
345.66	1413.10
346.04	1410.60
346.42	1406.04
346.79	1413.33
347.17	1399.90
347.54	1404.45
347.92	1389.43
348.30	1384.88
348.67	1399.45
349.05	1357.80
349.43	1386.47
349.80	1403.31
350.18	1397.85
350.56	1429.94
350.93	1390.80
351.31	1402.40
351.68	1384.65
352.06	1391.71
352.44	1387.61
352.81	1400.36
353.19	1374.41
353.56	1385.56
353.94	1383.74
354.32	1366.22
354.69	1398.31
355.07	1396.71
355.44	1387.84
355.82	1404.45
356.19	1396.49
356.57	1387.16
356.95	1380.56
357.32	1392.39
357.70	1371.23
358.07	1395.58
358.45	1377.60
358.82	1381.01
359.20	1379.19
359.58	1372.14
359.95	1389.89
360.33	1382.61
360.70	1388.07
361.08	1397.85
361.45	1385.11
361.83	1373.73
362.20	1382.61
362.58	1385.79
362.95	1390.12
363.33	1401.95
363.70	1387.16
364.08	1384.65
364.45	1408.55
364.83	1381.70
365.20	1396.94
365.58	1397.40
365.95	1425.16
366.33	1405.13
366.70	1378.51
367.08	1385.79
367.45	1396.03
367.83	1393.07
368.20	1366.68
368.58	1387.16
368.95	1372.14
369.33	1401.49
369.70	1401.27
370.08	1374.87
370.45	1374.41
370.83	1399.90
371.20	1380.56
371.57	1537.34
371.95	1386.25
372.32	1373.50
372.70	1378.97
373.07	1384.65
373.45	1397.40
373.82	1365.08
374.19	1378.97
374.57	1415.37
374.94	1374.64
375.32	1388.30
375.69	1394.67
376.07	1369.86
376.44	1384.20
376.81	1370.77
377.19	1381.24
377.56	1401.95
377.94	1374.87
378.31	1391.48
378.68	1383.52
379.06	1380.79
379.43	1379.19
379.81	1371.91
380.18	1369.41
380.55	1396.71
380.93	1383.97
381.30	1377.15
381.67	1381.70
382.05	1397.85
382.42	1377.60
382.79	1373.05
383.17	1368.50
383.54	1426.98
383.91	1384.88
384.29	1404.00
384.66	1392.62
385.04	1386.02
385.41	1388.07
385.78	1379.42
386.15	1357.12
386.53	1376.46
386.90	1380.56
387.27	1395.35
387.65	1392.16
388.02	1392.16
388.39	1404.68
388.77	1388.75
389.14	1383.74
389.51	1395.80
389.89	1380.10
390.26	1401.27
390.63	1393.76
391.00	1398.54
391.38	1381.24
391.75	1375.55
392.12	1383.29
392.50	1368.73
392.87	1383.74
393.24	1381.92
393.61	1391.71
393.99	1385.11
394.36	1366.91
394.73	1375.55
395.10	1391.48
395.48	1391.94
395.85	1383.06
396.22	1400.13
396.59	1393.76
396.97	1379.88
397.34	1396.94
397.71	1374.87
398.08	1383.06
398.45	1371.46
398.83	1363.95
399.20	1397.62
399.57	1388.52
399.94	1398.76
400.32	1395.80
400.69	1392.16
401.06	1410.60
401.43	1403.54
401.80	1391.25
402.17	1379.65
402.55	1385.79
402.92	1365.08
403.29	1377.83
403.66	1374.19
404.03	1369.41
404.41	1368.27
404.78	1397.85
405.15	1394.67
405.52	1376.46
405.89	1383.52
406.26	1415.37
406.64	1376.46
407.01	1390.34
407.38	1386.25
407.75	1379.19
408.12	1385.56
408.49	1408.32
408.86	1407.64
409.23	1374.41
409.61	1379.19
409.98	1378.74
410.35	1377.37
410.72	1389.66
411.09	1379.65
411.46	1404.22
411.83	1368.73
412.20	1373.73
412.57	1372.59
412.95	1378.97
413.32	1398.54
413.69	1410.14
414.06	1382.38
414.43	1389.89
414.80	1409.46
415.17	1390.12
415.54	1391.71
415.91	1359.17
416.28	1381.70
416.65	1372.82
417.02	1403.54
417.39	1390.57
417.76	1385.34
418.14	1381.47
418.51	1395.35
418.88	1383.06
419.25	1395.80
419.62	1407.18
419.99	1392.62
420.36	1386.02
420.73	1375.55
421.10	1415.37
421.47	1376.46
421.84	1371.00
422.21	1398.76
422.58	1386.25
422.95	1395.35
423.32	1386.02
423.69	1371.68
424.06	1386.47
424.43	1412.87
424.80	1381.01
425.17	1408.09
425.54	1393.76
425.91	1389.89
426.28	1399.22
426.65	1403.09
427.02	1383.06
427.39	1396.94
427.76	1391.25
428.13	1401.27
428.49	1385.79
428.86	1378.74
429.23	1376.46
429.60	1372.82
429.97	1376.24
430.34	1396.26
430.71	1381.70
431.08	1371.91
431.45	1388.75
431.82	1378.51
432.19	1400.81
432.56	1363.72
432.93	1389.21
433.30	1401.95
433.67	1387.16
434.03	1438.36
434.40	1401.72
434.77	1375.78
435.14	1402.18
435.51	1399.67
435.88	1395.35
436.25	1388.07
436.62	1382.38
436.99	1393.98
437.35	1389.66
437.72	1379.65
438.09	1393.98
438.46	1490.92
438.83	1385.56
439.20	1386.70
439.57	1378.06
439.93	1385.34
440.30	1396.94
440.67	1391.25
441.04	1385.79
441.41	1396.26
441.78	1373.96
442.14	1407.18
442.51	1377.60
442.88	1392.39
443.25	1400.13
443.62	1386.25
443.99	1428.80
444.35	1391.03
444.72	1387.39
445.09	1374.19
445.46	1365.77
445.83	1374.19
446.19	1410.37
446.56	1369.86
446.93	1387.84
447.30	1398.99
447.66	1385.79
448.03	1391.48
448.40	1377.83
448.77	1383.29
449.14	1392.39
449.50	1387.61
449.87	1402.86
450.24	1392.39
450.61	1391.48
450.97	1389.43
451.34	1365.54
451.71	1403.54
452.08	1386.02
452.44	1387.16
452.81	1401.27
453.18	1379.65
453.54	1411.51
453.91	1391.71
454.28	1387.61
454.65	1416.97
455.01	1406.50
455.38	1391.25
455.75	1397.85
456.11	1388.98
456.48	1395.80
456.85	1380.33
457.21	1394.21
457.58	1381.24
457.95	1378.28
458.32	1376.92
458.68	1393.76
459.05	1385.56
459.42	1397.40
459.78	1376.24
460.15	1402.63
460.52	1383.74
460.88	1402.86
461.25	1416.06
461.61	1380.79
461.98	1394.21
462.35	1417.42
462.71	1396.26
463.08	1388.30
463.45	1391.48
463.81	1380.33
464.18	1354.39
464.55	1397.17
464.91	1421.06
465.28	1378.51
465.64	1393.98
466.01	1378.06
466.38	1385.34
466.74	1383.74
467.11	1389.89
467.47	1382.61
467.84	1443.82
468.21	1407.64
468.57	1381.01
468.94	1381.92
469.30	1380.79
469.67	1376.46
470.03	1401.95
470.40	1364.17
470.77	1362.35
471.13	1376.01
471.50	1389.66
471.86	1406.50
472.23	1402.18
472.59	1379.88
472.96	1395.12
473.32	1389.21
473.69	1401.72
474.05	1413.55
474.42	1366.91
474.78	1420.15
475.15	1393.53
475.51	1396.26
475.88	1376.46
476.24	1360.76
476.61	1389.21
476.97	1397.85
477.34	1390.57
477.70	1396.94
478.07	1419.70
478.43	1403.09
478.80	1390.57
479.16	1386.93
479.53	1389.43
479.89	1385.79
480.26	1400.58
480.62	1390.34
480.99	1406.95
481.35	1399.22
481.72	1390.34
482.08	1402.63
482.45	1459.06
482.81	1386.47
483.17	1380.79
483.54	1365.54
483.90	1383.97
484.27	1396.94
484.63	1401.95
485.00	1389.89
485.36	1397.40
485.72	1384.20
486.09	1374.87
486.45	1357.12
486.82	1379.88
487.18	1378.51
487.54	1372.37
487.91	1376.69
488.27	1390.12
488.64	1374.64
489.00	1385.11
489.36	1388.30
489.73	1391.03
490.09	1401.72
490.45	1406.27
490.82	1401.27
491.18	1410.60
491.55	1414.01
491.91	1396.26
492.27	1393.30
492.64	1379.42
493.00	1389.89
493.36	1390.80
493.73	1412.19
494.09	1375.32
494.45	1393.53
494.82	1371.23
495.18	1385.79
495.54	1403.77
495.91	1377.60
496.27	1392.39
496.63	1411.28
496.99	1394.44
497.36	1378.74
497.72	1409.46
498.08	1386.93
498.45	1400.13
498.81	1397.40
499.17	1382.61
499.53	1392.16
499.90	1394.44
500.26	1388.52
500.62	1390.80
500.99	1384.65
501.35	1365.08
501.71	1387.84
502.07	1375.78
502.44	1373.28
502.80	1368.73
503.16	1380.33
503.52	1397.62
503.88	1383.52
504.25	1364.40
504.61	1387.16
504.97	1386.47
505.33	1370.55
505.70	1395.35
506.06	1385.11
506.42	1361.44
506.78	1416.74
507.14	1415.60
507.51	1387.39
507.87	1387.61
508.23	1395.80
508.59	1377.83
508.95	1383.52
509.32	1383.29
509.68	1387.39
510.04	1395.35
510.40	1392.39
510.76	1401.72
511.12	1403.54
511.48	1384.43
511.85	1377.60
512.21	1382.38
512.57	1394.89
512.93	1382.38
513.29	1380.10
513.65	1399.45
514.01	1401.27
514.38	1405.36
514.74	1390.80
515.10	1392.85
515.46	1387.16
515.82	1400.81
516.18	1371.00
516.54	1392.39
516.90	1386.47
517.26	1397.62
517.63	1392.39
517.99	1368.95
518.35	1393.53
518.71	1404.91
519.07	1388.52
519.43	1373.05
519.79	1402.40
520.15	1395.35
520.51	1388.07
520.87	1380.10
521.23	1406.73
521.59	1375.32
521.95	1390.57
522.31	1378.97
522.67	1388.30
523.03	1375.55
523.40	1404.45
523.76	1392.62
524.12	1398.99
524.48	1390.12
524.84	1411.51
525.20	1412.87
525.56	1405.36
525.92	1401.27
526.28	1383.06
526.64	1390.34
527.00	1402.40
527.36	1428.80
527.72	1398.31
528.08	1389.21
528.44	1389.89
528.80	1418.33
529.16	1382.15
529.51	1381.70
529.87	1400.58
530.23	1406.27
530.59	1405.13
530.95	1403.09
531.31	1387.84
531.67	1406.95
532.03	1381.70
532.39	1398.99
532.75	1408.09
533.11	1400.58
533.47	1397.40
533.83	1391.03
534.19	1391.03
534.55	1390.34
534.91	1378.97
535.26	1381.47
535.62	1396.26
535.98	1404.68
536.34	1374.64
536.70	1380.10
537.06	1393.53
537.42	1394.44
537.78	1397.40
538.14	1609.02
538.49	1398.08
538.85	1485.23
539.21	1406.27
539.57	1386.93
539.93	1393.07
540.29	1400.81
540.65	1378.28
541.00	1395.12
541.36	1364.17
541.72	1369.64
542.08	1390.34
542.44	1403.09
542.80	1408.77
543.15	1402.18
543.51	1370.09
543.87	1379.65
544.23	1382.38
544.59	1397.40
544.95	1392.16
545.30	1387.16
545.66	1375.78
546.02	1402.18
546.38	1380.79
546.73	1387.84
547.09	1384.88
547.45	1435.17
547.81	1379.88
548.17	1385.34
548.52	1393.07
548.88	1384.20
549.24	1400.36
549.60	1402.18
549.95	1405.59
550.31	1382.83
550.67	1380.56
551.03	1381.92
551.38	1372.82
551.74	1388.07
552.10	1369.64
552.46	1394.21
552.81	1381.70
553.17	1367.82
553.53	1382.15
553.88	1392.62
554.24	1395.80
554.60	1382.61
554.95	1401.49
555.31	1394.21
555.67	1382.83
556.03	1375.78
556.38	1394.44
556.74	1378.06
557.10	1393.53
557.45	1376.92
557.81	1384.43
558.17	1382.38
558.52	1382.38
558.88	1362.58
559.24	1397.17
559.59	1427.66
559.95	1390.12
560.30	1392.16
560.66	1393.53
561.02	1404.22
561.37	1363.95
561.73	1393.07
562.09	1378.74
562.44	1381.01
562.80	1399.90
563.15	1380.56
563.51	1387.16
563.87	1402.40
564.22	1377.60
564.58	1401.72
564.93	1389.89
565.29	1377.15
565.65	1405.36
566.00	1399.22
566.36	1393.07
566.71	1401.27
567.07	1396.94
567.42	1398.31
567.78	1387.16
568.14	1375.55
568.49	1376.69
568.85	1398.54
569.20	1397.85
569.56	1386.93
569.91	1386.02
570.27	1395.35
570.62	1426.07
570.98	1394.21
571.33	1376.69
571.69	1384.43
572.04	1394.21
572.40	1386.93
572.75	1379.42
573.11	1391.71
573.46	1380.56
573.82	1393.76
574.17	1382.61
574.53	1397.17
574.88	1396.94
575.24	1384.65
575.59	1410.37
575.95	1404.22
576.30	1382.61
576.66	1381.01
577.01	1387.84
577.36	1407.64
577.72	1399.22
578.07	1383.06
578.43	1398.76
578.78	1394.21
579.14	1392.62
579.49	1414.46
579.85	1425.61
580.20	1409.91
580.55	1404.22
580.91	1407.41
581.26	1403.31
581.62	1414.46
581.97	1411.96
582.32	1431.76
582.68	1430.16
583.03	1422.66
583.39	1424.02
583.74	1456.79
584.09	1436.54
584.45	1469.99
584.80	1443.14
585.15	1467.26
585.51	1449.05
585.86	1468.85
586.21	1476.81
586.57	1488.42
586.92	1496.15
587.27	1488.19
587.63	1469.99
587.98	1567.38
588.33	1531.20
588.69	1510.26
589.04	1544.40
589.39	1543.03
589.75	1545.76
590.10	1570.79
590.45	1571.02
590.81	1608.34
591.16	1627.22
591.51	1628.36
591.86	1648.16
592.22	1643.84
592.57	1668.64
592.92	1685.93
593.28	1734.86
593.63	1734.40
593.98	1765.80
594.33	1781.96
594.69	1799.48
595.04	1828.15
595.39	1855.23
595.74	1872.53
596.10	1889.59
596.45	1911.67
596.80	1960.82
597.15	1972.42
597.50	2043.65
597.86	2059.12
598.21	2098.26
598.56	2079.37
598.91	2140.35
599.26	2176.54
599.62	2214.76
599.97	2268.69
600.32	2263.92
600.67	2328.77
601.02	2345.83
601.38	2380.19
601.73	2454.60
602.08	2481.23
602.43	2526.06
602.78	2581.12
603.13	2608.20
603.49	2614.57
603.84	2661.22
604.19	2698.54
604.54	2750.19
604.89	2799.57
605.24	2817.55
605.59	2854.64
605.95	2902.20
606.30	2928.14
606.65	2995.72
607.00	3020.75
607.35	3058.98
607.70	3103.36
608.05	3146.14
608.40	3136.35
608.75	3188.23
609.10	3198.47
609.46	3255.82
609.81	3264.23
610.16	3332.96
610.51	3342.51
610.86	3388.02
611.21	3400.99
611.56	3430.58
611.91	3468.58
612.26	3461.07
612.61	3512.04
612.96	3530.24
613.31	3528.20
613.66	3572.57
614.01	3574.39
614.36	3618.76
614.71	3606.02
615.06	3609.20
615.41	3615.12
615.76	3614.89
616.11	3636.74
616.46	3656.53
616.81	3664.04
617.16	3713.65
617.51	3675.19
617.86	3696.36
618.21	3662.45
618.56	3691.12
618.91	3679.97
619.26	3725.94
619.61	3701.13
619.96	3736.86
620.31	3746.65
620.66	3697.72
621.01	3691.80
621.36	3715.47
621.71	3698.63
622.06	3702.50
622.41	3675.88
622.76	3670.64
623.10	3700.68
623.45	3669.28
623.80	3719.57
624.15	3671.10
624.50	3657.90
624.85	3672.46
625.20	3631.73
625.55	3644.70
625.90	3596.01
626.25	3628.32
626.59	3619.44
626.94	3601.01
627.29	3587.36
627.64	3567.56
627.99	3592.36
628.34	3591.23
628.69	3578.26
629.03	3531.15
629.38	3559.37
629.73	3558.46
630.08	3499.52
630.43	3498.39
630.78	3487.01
631.12	3499.07
631.47	3506.35
631.82	3461.29
632.17	3478.59
632.52	3477.68
632.86	3493.83
633.21	3433.31
633.56	3429.89
633.91	3443.32
634.26	3420.56
634.60	3416.92
634.95	3394.85
635.30	3396.90
635.65	3416.69
635.99	3394.85
636.34	3408.96
636.69	3381.65
637.04	3388.02
637.39	3367.09
637.73	3354.12
638.08	3342.06
638.43	3335.46
638.77	3326.13
639.12	3328.86
639.47	3296.77
639.82	3305.42
640.16	3282.67
640.51	3314.52
640.86	3298.14
641.20	3277.89
641.55	3292.45
641.90	3263.10
642.25	3247.17
642.59	3281.30
642.94	3282.21
643.29	3244.21
643.63	3253.08
643.98	3282.67
644.33	3255.13
644.67	3253.77
645.02	3276.75
645.37	3265.60
645.71	3227.60
646.06	3236.70
646.40	3238.98
646.75	3260.37
647.10	3235.11
647.44	3227.37
647.79	3211.90
648.14	3242.39
648.48	3222.14
648.83	3199.15
649.17	3264.92
649.52	3208.71
649.87	3211.67
650.21	3199.15
650.56	3229.42
650.90	3229.19
651.25	3200.29
651.59	3223.05
651.94	3194.38
652.29	3186.87
652.63	3207.80
652.98	3245.35
653.32	3197.79
653.67	3236.93
654.01	3246.94
654.36	3225.32
654.70	3231.47
655.05	3214.86
655.39	3207.12
655.74	3215.31
656.08	3241.25
656.43	3208.71
656.78	3209.17
657.12	3230.10
657.47	3228.74
657.81	3250.81
658.15	3205.30
658.50	3230.78
658.84	3203.48
659.19	3246.49
659.53	3251.26
659.88	3282.44
660.22	3201.20
660.57	3214.17
660.91	3246.03
661.26	3222.59
661.60	3259.68
661.95	3228.51
662.29	3245.12
662.63	3256.95
662.98	3255.59
663.32	3271.74
663.67	3233.74
664.01	3270.83
664.36	3236.70
664.70	3284.26
665.04	3297.91
665.39	3266.97
665.73	3279.03
666.08	3564.15
666.42	3273.56
666.76	3325.67
667.11	3286.76
667.45	3303.15
667.79	3293.59
668.14	3299.96
668.48	3321.35
668.83	3300.42
669.17	3350.70
669.51	3351.39
669.86	3384.61
670.20	3376.65
670.54	3409.64
670.89	3409.64
671.23	3483.37
671.57	3466.98
671.92	3472.90
672.26	3503.62
672.60	3502.71
672.94	3572.57
673.29	3595.32
673.63	3700.22
673.97	3727.76
674.32	3786.69
674.66	3863.15
675.00	3923.45
675.34	3961.45
675.69	4140.99
676.03	4240.21
676.37	4339.42
676.71	4472.76
677.06	4628.18
677.40	4773.82
677.74	4906.48
678.08	5053.25
678.43	5223.23
678.77	5382.97
679.11	5527.47
679.45	5655.35
679.80	5796.21
680.14	5957.09
680.48	6095.21
680.82	6227.19
681.16	6385.34
681.51	6462.93
681.85	6565.11
682.19	6710.06
682.53	6896.42
682.87	7014.75
683.21	7252.54
683.56	7494.66
683.90	7680.57
684.24	7896.74
684.58	8227.37
684.92	8486.33
685.26	8639.47
685.61	8822.19
685.95	8977.61
686.29	9070.45
686.63	9050.66
686.97	8982.16
687.31	8908.21
687.65	8720.48
687.99	8607.84
688.33	8300.19
688.68	8066.27
689.02	7791.38
689.36	7577.26
689.70	7451.19
690.04	7205.21
690.38	6976.75
690.72	6862.29
691.06	6751.24
691.40	6628.82
691.74	6542.35
692.08	6505.71
692.42	6549.86
692.76	6469.99
693.10	6475.90
693.44	6506.17
693.78	6556.46
694.13	6527.56
694.47	6601.51
694.81	6615.62
695.15	6623.36
695.49	6645.20
695.83	6734.63
696.17	6711.88
696.51	6716.20
696.85	6751.24
697.19	6756.70
697.53	6782.87
697.87	6768.76
698.20	6851.14
698.54	6921.91
698.88	6997.91
699.22	6965.37
699.56	7035.46
699.90	7013.16
700.24	7127.16
700.58	7145.82
700.92	7212.95
701.26	7237.52
701.60	7349.25
701.94	7384.52
702.28	7545.17
702.62	7597.28
702.96	7687.85
703.30	7802.08
703.63	7859.65
703.97	8005.74
704.31	8063.31
704.65	8161.84
704.99	8256.50
705.33	8385.29
705.67	8454.93
706.01	8502.26
706.34	8621.49
706.68	8726.62
707.02	8715.02
707.36	8879.31
707.70	8877.72
708.04	8907.30
708.38	9034.73
708.71	9139.86
709.05	9183.09
709.39	9267.06
709.73	9248.85
710.07	9439.09
710.40	9479.82
710.74	9465.94
711.08	9530.11
711.42	9574.03
711.76	9709.65
712.09	9643.88
712.43	9775.18
712.77	9729.67
713.11	9815.69
713.45	9817.28
713.78	9879.17
714.12	9825.70
714.46	9843.68
714.80	9815.91
715.13	9786.10
715.47	9687.80
715.81	9723.07
716.15	9673.92
716.48	9707.60
716.82	9614.08
717.16	9569.25
717.49	9470.72
717.83	9341.24
718.17	9368.77
718.51	9232.47
718.84	9185.14
719.18	9089.11
719.52	9051.79
719.85	8920.50
720.19	8845.63
720.53	8768.49
720.86	8740.73
721.20	8508.40
721.54	8526.83
721.87	8428.07
722.21	8203.25
722.55	8167.98
722.88	8133.17
723.22	8016.89
723.55	7828.93
723.89	7791.38
724.23	7696.95
724.56	7551.32
724.90	7475.77
725.24	7342.88
725.57	7303.51
725.91	7239.11
726.24	7128.52
726.58	6964.23
726.92	6946.71
727.25	6833.62
727.59	6760.80
727.92	6664.55
728.26	6579.44
728.59	6502.30
728.93	6391.94
729.26	6290.45
729.60	6256.54
729.94	6176.67
730.27	6104.99
730.61	6036.05
730.94	5968.24
731.28	5880.86
731.61	5761.39
731.95	5727.71
732.28	5683.11
732.62	5543.40
732.95	5513.59
733.29	5479.45
733.62	5455.33
733.96	5376.60
734.29	5291.72
734.63	5164.29
734.96	5174.08
735.30	5153.37
735.63	5129.02
735.97	5033.45
736.30	5003.87
736.63	4966.55
736.97	4891.46
737.30	4825.47
737.64	4785.65
737.97	4767.67
738.31	4704.18
738.64	4667.78
738.97	4630.00
739.31	4563.78
739.64	4581.08
739.98	4514.63
740.31	4473.45
740.64	4460.02
740.98	4356.03
741.31	4390.16
741.65	4342.38
741.98	4295.05
742.31	4275.02
742.65	4218.59
742.98	4181.72
743.31	4134.39
743.65	4128.02
743.98	4053.39
744.31	4105.72
744.65	4045.19
744.98	4022.21
745.31	4025.17
745.65	3990.58
745.98	3952.12
746.31	3930.73
746.65	3948.71
746.98	3878.17
747.31	3878.63
747.65	3857.24
747.98	3873.16
748.31	3764.62
748.64	3780.32
748.98	3761.66
749.31	3715.24
749.64	3724.57
749.98	3662.00
750.31	3622.40
750.64	3619.44
750.97	3616.03
751.31	3608.07
751.64	3536.16
751.97	3584.40
752.30	3528.42
752.63	3504.30
752.97	3487.92
753.30	3474.72
753.63	3465.85
753.96	3491.56
754.29	3422.84
754.63	3415.33
754.96	3493.15
755.29	3391.66
755.62	3335.46
755.95	3340.46
756.29	3325.22
756.62	3286.76
756.95	3284.71
757.28	3262.64
757.61	3346.38
757.94	3262.41
758.27	3244.67
758.61	3192.78
758.94	3201.43
759.27	3202.34
759.60	3130.21
759.93	3183.45
760.26	3117.46
760.59	3134.07
760.92	3088.11
761.26	3077.64
761.59	3065.35
761.92	3036.91
762.25	3057.62
762.58	3029.86
762.91	3004.37
763.24	2999.14
763.57	2990.49
763.90	2965.91
764.23	2966.14
764.56	2983.89
764.89	2954.99
765.22	2901.52
765.55	2895.15
765.88	2897.65
766.21	2849.18
766.54	2839.62
766.87	2858.51
767.20	2826.42
767.53	2831.89
767.86	2845.54
768.19	2805.72
768.52	2786.60
768.85	2768.17
769.18	2767.26
769.51	2783.42
769.84	2775.00
770.17	2770.90
770.50	2726.76
770.83	2723.57
771.16	2727.67
771.49	2670.55
771.82	2691.03
772.15	2648.25
772.48	2667.59
772.81	2645.52
773.14	2653.03
773.47	2619.58
773.80	2625.50
774.13	2596.60
774.46	2562.24
774.78	2575.89
775.11	2552.00
775.44	2578.62
775.77	2578.17
776.10	2551.31
776.43	2511.72
776.76	2564.97
777.09	2522.87
777.41	2535.61
777.74	2527.88
778.07	2459.16
778.40	2470.31
778.73	2460.07
779.06	2446.41
779.38	2482.14
779.71	2460.98
780.04	2433.90
780.37	2403.18
780.70	2409.78
781.03	2434.58
781.35	2426.39
781.68	2397.03
782.01	2393.39
782.34	2402.95
782.67	2379.51
782.99	2355.39
783.32	2373.14
783.65	2350.84
783.98	2359.26
784.30	2331.50
784.63	2318.76
784.96	2293.95
785.29	2323.08
785.61	2315.11
785.94	2315.34
786.27	2302.37
786.60	2312.38
786.92	2322.85
787.25	2247.53
787.58	2260.05
787.90	2267.56
788.23	2241.16
788.56	2224.78
788.88	2240.48
789.21	2218.86
789.54	2185.41
789.87	2217.50
790.19	2212.94
790.52	2197.02
790.85	2189.73
791.17	2190.87
791.50	2155.15
791.82	2165.84
792.15	2201.11
792.48	2183.36
792.80	2159.70
793.13	2201.11
793.46	2154.92
793.78	2173.12
794.11	2143.54
794.43	2165.61
794.76	2148.77
795.09	2184.50
795.41	2131.25
795.74	2144.91
796.06	2166.52
796.39	2172.21
796.72	2172.44
797.04	2150.14
797.37	2163.34
797.69	2140.35
798.02	2152.87
798.34	2153.33
798.67	2136.49
798.99	2138.08
799.32	2116.69
799.64	2106.90
799.97	2111.46
800.30	2116.46
800.62	2118.96
800.95	2116.46
801.27	2082.33
801.60	2098.94
801.92	2077.32
802.25	2080.51
802.57	2074.14
802.89	2073.23
803.22	2051.61
803.54	2073.23
803.87	2068.45
804.19	2090.75
804.52	2060.03
804.84	2060.94
805.17	2049.33
805.49	2065.72
805.82	2028.17
806.14	2017.93
806.46	2047.97
806.79	2011.33
807.11	2024.53
807.44	2040.69
807.76	1994.95
808.08	2005.19
808.41	2009.74
808.73	2031.36
809.06	2006.55
809.38	2014.29
809.70	1986.30
810.03	1987.21
810.35	1981.07
810.67	1977.20
811.00	1984.71
811.32	1962.18
811.64	1964.23
811.97	1937.61
812.29	1958.09
812.61	1938.74
812.94	1971.74
813.26	1947.16
813.58	1938.97
813.91	1965.37
814.23	1933.28
814.55	1938.97
814.88	1938.52
815.20	1925.09
815.52	1926.68
815.84	1899.15
816.17	1898.01
816.49	1929.41
816.81	1905.75
817.13	1917.35
817.46	1888.68
817.78	1879.58
818.10	1880.26
818.42	1905.29
818.75	1877.08
819.07	1908.02
819.39	1880.49
819.71	1920.31
820.04	1856.37
820.36	1847.27
820.68	1856.60
821.00	1858.65
821.32	1848.63
821.65	1861.60
821.97	1828.84
822.29	1832.70
822.61	1820.64
822.93	1832.93
823.25	1810.18
823.58	1875.48
823.90	1846.13
824.22	1839.99
824.54	1828.84
824.86	1811.54
825.18	1810.40
825.50	1801.53
825.82	1828.15
826.15	1807.45
826.47	1807.22
826.79	1809.27
827.11	1799.03
827.43	1798.80
827.75	1810.86
828.07	1783.10
828.39	1818.82
828.71	1789.01
829.03	1806.08
829.35	1796.75
829.67	1770.58
830.00	1764.89
830.32	1777.86
830.64	1792.88
830.96	1779.46
831.28	1790.61
831.60	1774.22
831.92	1774.68
832.24	1791.75
832.56	1761.25
832.88	1774.91
833.20	1767.17
833.52	1772.63
833.84	1748.06
834.16	1758.98
834.48	1776.27
834.80	1780.60
835.12	1753.29
835.44	1740.09
835.76	1775.36
836.08	1758.29
836.40	1764.89
836.71	1747.37
837.03	1744.19
837.35	1748.74
837.67	1723.93
837.99	1744.41
838.31	1750.10
838.63	1749.65
838.95	1715.74
839.27	1763.30
839.59	1745.55
839.91	1712.78
840.23	1753.74
840.54	1728.49
840.86	1728.94
841.18	1721.66
841.50	1717.56
841.82	1703.23
842.14	1745.32
842.46	1751.01
842.77	1740.77
843.09	1732.81
843.41	1728.49
843.73	1723.02
844.05	1709.14
844.37	1715.74
844.68	1715.29
845.00	1716.88
845.32	1720.75
845.64	1697.77
845.96	1713.92
846.27	1699.36
846.59	1687.30
846.91	1703.91
847.23	1671.60
847.54	1700.95
847.86	1699.59
848.18	1700.72
848.50	1695.72
848.82	1707.55
849.13	1716.88
849.45	1710.28
849.77	1706.87
850.08	1716.88
850.40	1725.30
850.72	1695.49
851.04	1687.75
851.35	1699.13
851.67	1717.34
851.99	1679.33
852.30	1683.89
852.62	1697.31
852.94	1675.92
853.25	1688.66
853.57	1659.99
853.89	1666.59
854.20	1686.16
854.52	1691.85
854.84	1678.88
855.15	1657.49
855.47	1703.23
855.79	1674.78
856.10	1644.75
856.42	1672.74
856.73	1679.56
857.05	1649.98
857.37	1660.45
857.68	1651.57
858.00	1657.03
858.32	1665.00
858.63	1649.30
858.95	1631.55
859.26	1658.17
859.58	1649.07
859.89	1653.17
860.21	1674.33
860.52	1640.65
860.84	1646.57
861.16	1637.01
861.47	1642.93
861.79	1656.12
862.10	1639.97
862.42	1647.70
862.73	1649.53
863.05	1652.03
863.36	1645.66
863.68	1645.66
863.99	1632.46
864.31	1648.84
864.62	1652.48
864.94	1635.19
865.25	1650.44
865.57	1618.81
865.88	1607.66
866.20	1627.00
866.51	1643.61
866.82	1616.99
867.14	1623.81
867.45	1599.46
867.77	1607.20
868.08	1603.10
868.40	1634.73
868.71	1607.88
869.02	1619.03
869.34	1596.51
869.65	1598.55
869.97	1587.40
870.28	1608.34
870.59	1611.52
870.91	1623.13
871.22	1592.41
871.54	1598.55
871.85	1603.79
872.16	1614.94
872.48	1594.68
872.79	1604.24
873.10	1597.19
873.42	1603.79
873.73	1613.80
874.04	1590.13
874.36	1560.10
874.67	1575.34
874.98	1578.76
875.30	1582.85
875.61	1568.06
875.92	1574.43
876.23	1573.75
876.55	1569.65
876.86	1565.79
877.17	1559.87
877.49	1545.53
877.80	1568.74
878.11	2047.06
878.42	1606.52
878.74	1553.27
879.05	1574.89
879.36	1556.68
879.67	1545.76
879.98	1562.60
880.30	1558.28
880.61	1557.59
880.92	1566.70
881.23	1558.28
881.55	1557.37
881.86	1541.67
882.17	1567.15
882.48	1542.12
882.79	1551.91
883.10	1544.17
883.42	1552.36
883.73	1534.16
884.04	1535.07
884.35	1549.86
884.66	1579.44
884.97	1554.64
885.28	1525.51
885.60	1545.76
885.91	1520.05
886.22	1530.29
886.53	1545.53
886.84	1534.84
887.15	1545.99
887.46	1538.02
887.77	1563.97
888.08	1548.72
888.40	1575.80
888.71	1552.59
889.02	1542.12
889.33	1554.86
889.64	1551.45
889.95	1561.69
890.26	1539.62
890.57	1537.11
890.88	1548.26
891.19	1546.22
891.50	1541.89
891.81	1555.55
892.12	1531.65
892.43	1523.69
892.74	1547.81
893.05	1556.46
893.36	1552.82
893.67	1538.93
893.98	1562.15
894.29	1561.46
894.60	1526.87
894.91	1508.67
895.22	1529.61
895.53	1521.87
895.84	1561.23
896.15	1547.58
896.46	1543.71
896.77	1531.88
897.08	1514.13
897.38	1550.77
897.69	1545.31
898.00	1546.44
898.31	1539.84
898.62	1518.00
898.93	1513.22
899.24	1511.17
899.55	1533.47
899.86	1513.90
900.16	1542.80
900.47	1521.41
900.78	1516.86
901.09	1514.36
901.40	1528.92
901.71	1528.47
902.02	1510.49
902.32	1515.04
902.63	1501.39
902.94	1526.19
903.25	1531.20
903.56	1516.63
903.87	1502.53
904.17	1524.83
904.48	1514.36
904.79	1492.97
905.10	1498.89
905.41	1503.89
905.71	1496.38
906.02	1504.80
906.33	1489.33
906.64	1502.75
906.94	1518.46
907.25	1491.15
907.56	1498.89
907.87	1500.25
908.17	1503.89
908.48	1513.90
908.79	1514.81
909.09	1487.74
909.40	1487.05
909.71	1527.78
910.02	1714.15
910.32	1513.22
910.63	1494.79
910.94	1480.91
911.24	1483.87
911.55	1517.77
911.86	1508.67
912.16	1486.14
912.47	1464.98
912.78	1467.48
913.08	1491.38
913.39	1506.17
913.69	1491.15
914.00	1483.87
914.31	1482.05
914.61	1476.81
914.92	1488.42
915.23	1491.15
915.53	1479.32
915.84	1455.65
916.14	1469.30
916.45	1475.22
916.75	1462.02
917.06	1471.81
917.37	1472.72
917.67	1475.45
917.98	1468.39
918.28	1460.43
918.59	1474.54
918.89	1482.50
919.20	1439.72
919.50	1456.33
919.81	1463.84
920.11	1471.12
920.42	1447.91
920.72	1450.42
921.03	1442.23
921.33	1468.39
921.64	1460.20
921.94	1468.62
922.25	1451.78
922.55	1447.00
922.86	1472.72
923.16	1470.21
923.47	1452.46
923.77	1453.83
924.08	1474.54
924.38	1439.95
924.69	1446.09
924.99	1460.88
925.29	1441.31
925.60	1455.20
925.90	1455.88
926.21	1466.35
926.51	1445.87
926.81	1464.75
927.12	1420.38
927.42	1439.95
927.73	1427.66
928.03	1453.83
928.33	1422.43
928.64	1462.93
928.94	1450.87
929.24	1424.48
929.55	1418.56
929.85	1460.20
930.15	1450.42
930.46	1434.72
930.76	1440.86
931.06	1450.64
931.37	1417.19
931.67	1483.87
931.97	1438.13
932.27	1423.57
932.58	1424.25
932.88	1436.31
933.18	1449.51
933.49	1431.30
933.79	1445.18
934.09	1432.67
934.39	1440.18
934.70	1457.47
935.00	1475.90
935.30	1431.30
935.60	1420.61
935.91	1425.16
936.21	1429.94
936.51	1439.95
936.81	1436.31
937.11	1440.40
937.42	1438.13
937.72	1411.51
938.02	1403.54
938.32	1432.44
938.62	1415.60
938.92	1424.48
939.23	1408.32
939.53	1404.00
939.83	1415.15
940.13	1423.34
940.43	1404.91
940.73	1406.95
941.03	1409.69
941.34	1411.05
941.64	1404.91
941.94	1384.20
942.24	1427.43
942.54	1385.11
942.84	1418.56
943.14	1405.36
943.44	1368.95
943.74	1406.27
944.04	1414.01
944.34	1404.91
944.65	1401.72
944.95	1403.77
945.25	1399.90
945.55	1398.76
945.85	1404.68
946.15	1389.89
946.45	1411.96
946.75	1418.56
947.05	1419.70
947.35	1403.77
947.65	1409.46
947.95	1394.89
948.25	1421.29
948.55	1407.18
948.85	1413.10
949.15	1398.08
949.45	1397.40
949.75	1392.39
950.05	1399.90
950.35	1383.97
950.65	1382.61
950.94	1405.36
951.24	1403.09
951.54	1393.76
951.84	1511.86
952.14	1394.44
952.44	1395.80
952.74	1407.86
953.04	1419.70
953.34	1406.04
953.64	1417.88
953.94	1395.58
954.23	1398.08
954.53	1387.16
954.83	1428.34
955.13	1413.10
955.43	1424.02
955.73	1398.54
956.03	1412.64
956.32	1404.68
956.62	1407.86
956.92	1391.48
957.22	1405.59
957.52	1390.12
957.82	1416.51
958.11	1418.33
958.41	1420.15
958.71	1462.25
959.01	1412.64
959.30	1632.46
959.60	1438.13
959.90	1407.64
960.20	1409.00
960.50	1421.29
960.79	1412.19
961.09	1401.95
961.39	1389.66
961.69	1420.15
961.98	1404.91
962.28	1419.24
962.58	1383.06
962.87	1391.94
963.17	1398.54
963.47	1396.03
963.76	1430.85
964.06	1412.64
964.36	1402.86
964.66	1397.62
964.95	1400.58
965.25	1406.73
965.55	1431.30
965.84	1419.92
966.14	1398.08
966.43	1416.97
966.73	1403.77
967.03	1417.65
967.32	1406.73
967.62	1406.73
967.92	1395.80
968.21	1404.91
968.51	1404.91
968.80	1396.49
969.10	1428.80
969.40	1384.65
969.69	1416.51
969.99	1401.04
970.28	1405.82
970.58	1414.01
970.87	1393.53
971.17	1387.84
971.46	1414.46
971.76	1391.71
972.06	1423.34
972.35	1406.27
972.65	1391.94
972.94	1407.64
973.24	1405.13
973.53	1410.37
973.83	1384.20
974.12	1391.94
974.42	1387.61
974.71	1407.18
975.01	1385.11
975.30	1399.67
975.59	1396.71
975.89	1391.25
976.18	1396.49
976.48	1406.95
976.77	1413.55
977.07	1406.04
977.36	1404.22
977.65	1410.60
977.95	1398.31
978.24	1396.94
978.54	1409.46
978.83	1403.54
979.13	1411.05
979.42	1434.26
979.71	1393.30
980.01	1407.18
980.30	1403.09
980.59	1384.20
980.89	1406.27
981.18	1388.52
981.47	1393.30
981.77	1388.07
982.06	1387.16
982.35	1410.14
982.65	1407.86
982.94	1421.52
983.23	1419.01
983.53	1418.56
983.82	1406.50
984.11	1393.30
984.41	1407.64
984.70	1395.58
984.99	1396.49
985.28	1386.25
985.58	1370.32
985.87	1411.28
986.16	1402.86
986.45	1422.88
986.75	1412.42
987.04	1397.85
987.33	1393.53
987.62	1410.82
987.91	1383.74
988.21	1397.17
988.50	1394.44
988.79	1406.95
989.08	1406.27
989.37	1387.61
989.67	1397.85
989.96	1387.16
990.25	1389.66
990.54	1412.19
990.83	1397.85
991.12	1400.36
991.42	1424.25
991.71	1376.69
992.00	1386.93
992.29	1391.71
992.58	1381.70
992.87	1400.36
993.16	1405.59
993.45	1419.70
993.75	1386.25
994.04	1387.16
994.33	1406.04
994.62	1407.41
994.91	1420.61
995.20	1408.55
995.49	1388.75
995.78	1409.00
996.07	1381.47
996.36	1378.97
996.65	1374.19
996.94	1392.62
997.23	1423.11
997.52	1382.61
997.81	1375.78
998.10	1390.80
998.39	1398.76
998.68	1376.01
998.97	1381.01
999.26	1399.45
999.55	1374.87
999.84	1397.62
1000.13	1385.79
1000.42	1390.57
1000.71	1379.65
1001.00	1399.22
1001.29	1404.45
1001.58	1374.87
1001.87	1380.33
1002.16	1387.84
1002.45	1379.19
1002.74	1395.12
1003.02	1379.42
1003.31	1405.36
1003.60	1387.84
1003.89	1388.98
1004.18	1408.32
1004.47	1386.02
1004.76	1410.82
1005.05	1382.61
1005.33	1398.31
1005.62	1384.20
1005.91	1401.72
1006.20	1380.10
1006.49	1394.67
1006.78	1392.39
1007.06	1386.02
1007.35	1371.91
1007.64	1394.21
1007.93	1387.39
1008.22	1395.58
1008.50	1394.67
1008.79	1397.40
1009.08	1399.67
1009.37	1368.95
1009.66	1412.19
1009.94	1388.07
1010.23	1405.36
1010.52	1389.89
1010.81	1413.10
1011.09	1377.60
1011.38	1401.49
1011.67	1397.40
1011.95	1407.64
1012.24	1375.10
1012.53	1390.80
1012.82	1395.35
1013.10	1373.28
1013.39	1395.58
1013.68	1393.76
[truncated: 48 more rows]
