# Supplementary material for: Unique photosynthetic electron transport tuning and excitation distribution in heterokont algae
Source: PLoS One. 2019 Jan 9;14(1):e0209920. doi: 10.1371/journal.pone.0209920 (PMC6326504; doi:10.1371/journal.pone.0209920)
Supplement: S1 Dataset — (ZIP) [file pone.0209920.s004.zip › S1 Dataset/77K/Chlamydomonas_Anaerobic/CAna_t=25,3.txt]

340.01	1386.93
340.39	1386.93
340.76	1386.93
341.14	1391.03
341.52	1396.03
341.89	1434.72
342.27	1429.71
342.65	1444.50
343.03	1428.12
343.40	1443.59
343.78	1410.60
344.16	1447.69
344.53	1456.79
344.91	1442.23
345.29	1404.91
345.66	1436.31
346.04	1420.61
346.42	1427.89
346.79	1444.73
347.17	1416.97
347.54	1436.08
347.92	1422.43
348.30	1415.37
348.67	1411.73
349.05	1405.13
349.43	1387.39
349.80	1414.92
350.18	1415.15
350.56	1396.49
350.93	1407.18
351.31	1398.99
351.68	1399.22
352.06	1405.13
352.44	1403.31
352.81	1432.44
353.19	1404.91
353.56	1406.27
353.94	1391.94
354.32	1401.49
354.69	1405.36
355.07	1404.91
355.44	1385.34
355.82	1418.33
356.19	1410.37
356.57	1419.24
356.95	1396.49
357.32	1384.20
357.70	1405.59
358.07	1386.47
358.45	1391.03
358.82	1395.35
359.20	1407.18
359.58	1378.74
359.95	1393.53
360.33	1376.46
360.70	1381.70
361.08	1401.04
361.45	1378.28
361.83	1400.58
362.20	1411.73
362.58	1411.05
362.95	1399.90
363.33	1408.09
363.70	1395.35
364.08	1407.86
364.45	1387.16
364.83	1392.85
365.20	1407.41
365.58	1403.31
365.95	1429.71
366.33	1404.22
366.70	1405.13
367.08	1385.34
367.45	1398.54
367.83	1397.62
368.20	1379.42
368.58	1400.13
368.95	1381.47
369.33	1425.39
369.70	1400.81
370.08	1397.62
370.45	1393.07
370.83	1396.03
371.20	1402.86
371.57	1462.93
371.95	1391.25
372.32	1390.80
372.70	1388.98
373.07	1401.49
373.45	1413.33
373.82	1393.98
374.19	1398.31
374.57	1406.73
374.94	1397.40
375.32	1385.11
375.69	1403.54
376.07	1380.33
376.44	1382.15
376.81	1392.39
377.19	1399.67
377.56	1414.24
377.94	1393.53
378.31	1400.36
378.68	1398.08
379.06	1383.97
379.43	1396.03
379.81	1403.54
380.18	1374.64
380.55	1388.07
380.93	1388.07
381.30	1398.08
381.67	1383.52
382.05	1395.58
382.42	1381.70
382.79	1398.54
383.17	1377.15
383.54	1403.77
383.91	1403.77
384.29	1387.39
384.66	1416.74
385.04	1407.86
385.41	1412.42
385.78	1368.95
386.15	1388.98
386.53	1392.39
386.90	1382.38
387.27	1386.47
387.65	1407.41
388.02	1378.74
388.39	1408.55
388.77	1375.32
389.14	1404.45
389.51	1393.98
389.89	1390.57
390.26	1417.42
390.63	1407.86
391.00	1391.71
391.38	1390.34
391.75	1384.65
392.12	1386.02
392.50	1402.86
392.87	1386.02
393.24	1383.29
393.61	1400.13
393.99	1411.51
394.36	1395.80
394.73	1406.50
395.10	1375.78
395.48	1380.56
395.85	1371.91
396.22	1410.60
396.59	1399.67
396.97	1396.26
397.34	1412.19
397.71	1394.44
398.08	1407.86
398.45	1417.19
398.83	1393.07
399.20	1383.29
399.57	1407.64
399.94	1384.65
400.32	1386.70
400.69	1393.07
401.06	1380.10
401.43	1398.08
401.80	1381.01
402.17	1377.37
402.55	1394.44
402.92	1395.58
403.29	1393.98
403.66	1387.39
404.03	1395.12
404.41	1384.20
404.78	1397.17
405.15	1395.58
405.52	1374.64
405.89	1374.64
406.26	1400.13
406.64	1390.80
407.01	1390.80
407.38	1403.54
407.75	1402.40
408.12	1429.03
408.49	1417.19
408.86	1395.80
409.23	1388.98
409.61	1404.68
409.98	1412.42
410.35	1408.77
410.72	1401.72
411.09	1391.25
411.46	1409.69
411.83	1386.70
412.20	1416.28
412.57	1398.54
412.95	1383.97
413.32	1397.85
413.69	1398.31
414.06	1393.07
414.43	1402.18
414.80	1410.60
415.17	1406.50
415.54	1403.77
415.91	1382.61
416.28	1396.71
416.65	1397.17
417.02	1372.82
417.39	1389.89
417.76	1383.52
418.14	1358.49
418.51	1382.83
418.88	1403.09
419.25	1397.40
419.62	1411.51
419.99	1376.92
420.36	1412.19
420.73	1391.94
421.10	1426.30
421.47	1395.12
421.84	1385.79
422.21	1415.15
422.58	1410.82
422.95	1415.37
423.32	1392.39
423.69	1372.82
424.06	1393.98
424.43	1404.45
424.80	1398.54
425.17	1395.80
425.54	1377.83
425.91	1381.47
426.28	1390.80
426.65	1395.58
427.02	1418.33
427.39	1396.26
427.76	1401.95
428.13	1399.45
428.49	1423.57
428.86	1407.64
429.23	1374.64
429.60	1384.43
429.97	1392.85
430.34	1410.82
430.71	1387.16
431.08	1380.56
431.45	1390.57
431.82	1403.54
432.19	1398.31
432.56	1389.89
432.93	1387.61
433.30	1392.39
433.67	1404.00
434.03	1446.09
434.40	1411.73
434.77	1398.99
435.14	1399.45
435.51	1396.03
435.88	1430.16
436.25	1381.24
436.62	1381.47
436.99	1408.55
437.35	1381.70
437.72	1407.86
438.09	1381.92
438.46	1473.63
438.83	1413.10
439.20	1405.59
439.57	1383.97
439.93	1399.45
440.30	1390.57
440.67	1409.69
441.04	1386.47
441.41	1398.99
441.78	1406.04
442.14	1394.67
442.51	1405.59
442.88	1393.98
443.25	1405.13
443.62	1419.01
443.99	1410.82
444.35	1368.95
444.72	1400.81
445.09	1412.19
445.46	1368.04
445.83	1416.51
446.19	1404.00
446.56	1392.39
446.93	1402.18
447.30	1393.53
447.66	1403.31
448.03	1370.77
448.40	1386.25
448.77	1393.30
449.14	1424.25
449.50	1410.37
449.87	1409.23
450.24	1413.33
450.61	1370.32
450.97	1399.22
451.34	1410.37
451.71	1405.59
452.08	1412.19
452.44	1404.00
452.81	1395.80
453.18	1396.94
453.54	1401.04
453.91	1397.85
454.28	1361.22
454.65	1396.94
455.01	1386.25
455.38	1393.30
455.75	1406.50
456.11	1406.04
456.48	1411.96
456.85	1395.35
457.21	1395.12
457.58	1373.96
457.95	1393.07
458.32	1403.31
458.68	1394.21
459.05	1384.65
459.42	1419.70
459.78	1408.55
460.15	1396.94
460.52	1406.04
460.88	1397.40
461.25	1422.20
461.61	1388.07
461.98	1414.01
462.35	1423.57
462.71	1404.68
463.08	1402.63
463.45	1399.22
463.81	1401.49
464.18	1386.47
464.55	1404.00
464.91	1416.97
465.28	1404.68
465.64	1395.58
466.01	1400.58
466.38	1388.98
466.74	1390.34
467.11	1381.92
467.47	1389.43
467.84	1453.83
468.21	1418.10
468.57	1379.65
468.94	1399.67
469.30	1393.07
469.67	1394.67
470.03	1408.55
470.40	1412.42
470.77	1400.58
471.13	1382.15
471.50	1407.18
471.86	1392.62
472.23	1392.39
472.59	1384.43
472.96	1384.43
473.32	1400.36
473.69	1414.01
474.05	1410.82
474.42	1390.80
474.78	1398.08
475.15	1384.43
475.51	1388.07
475.88	1406.50
476.24	1393.76
476.61	1413.78
476.97	1405.13
477.34	1397.62
477.70	1402.40
478.07	1419.70
478.43	1389.43
478.80	1386.25
479.16	1405.36
479.53	1406.04
479.89	1385.11
480.26	1400.13
480.62	1390.34
480.99	1436.31
481.35	1390.34
481.72	1375.10
482.08	1391.48
482.45	1478.86
482.81	1387.39
483.17	1378.28
483.54	1408.55
483.90	1405.13
484.27	1390.12
484.63	1369.64
485.00	1394.44
485.36	1387.39
485.72	1399.45
486.09	1384.65
486.45	1401.27
486.82	1378.74
487.18	1393.76
487.54	1404.91
487.91	1387.39
488.27	1395.80
488.64	1383.74
489.00	1405.59
489.36	1398.08
489.73	1369.86
490.09	1393.07
490.45	1393.53
490.82	1380.79
491.18	1394.44
491.55	1406.04
491.91	1396.03
492.27	1390.80
492.64	1422.66
493.00	1376.46
493.36	1402.86
493.73	1405.59
494.09	1397.17
494.45	1399.67
494.82	1419.24
495.18	1391.03
495.54	1420.15
495.91	1395.12
496.27	1384.65
496.63	1396.94
496.99	1400.81
497.36	1387.61
497.72	1401.04
498.08	1402.63
498.45	1414.24
498.81	1416.97
499.17	1401.95
499.53	1406.73
499.90	1399.45
500.26	1403.54
500.62	1415.60
500.99	1399.67
501.35	1391.25
501.71	1391.48
502.07	1376.69
502.44	1397.17
502.80	1386.70
503.16	1384.65
503.52	1405.13
503.88	1411.05
504.25	1394.44
504.61	1380.33
504.97	1402.18
505.33	1404.00
505.70	1422.43
506.06	1393.98
506.42	1397.85
506.78	1397.62
507.14	1416.06
507.51	1388.07
507.87	1400.13
508.23	1381.01
508.59	1375.78
508.95	1399.22
509.32	1408.09
509.68	1395.12
510.04	1406.50
510.40	1398.08
510.76	1412.64
511.12	1416.06
511.48	1408.09
511.85	1405.59
512.21	1396.26
512.57	1404.68
512.93	1389.43
513.29	1393.98
513.65	1405.13
514.01	1385.56
514.38	1394.44
514.74	1411.96
515.10	1389.89
515.46	1407.18
515.82	1412.64
516.18	1393.07
516.54	1400.13
516.90	1395.58
517.26	1434.03
517.63	1380.10
517.99	1395.58
518.35	1398.76
518.71	1391.71
519.07	1411.28
519.43	1411.96
519.79	1397.40
520.15	1402.18
520.51	1392.85
520.87	1397.62
521.23	1397.85
521.59	1403.31
521.95	1395.12
522.31	1398.08
522.67	1402.63
523.03	1369.64
523.40	1405.82
523.76	1375.10
524.12	1399.45
524.48	1406.95
524.84	1393.76
525.20	1403.54
525.56	1387.16
525.92	1393.30
526.28	1388.75
526.64	1396.94
527.00	1385.56
527.36	1434.94
527.72	1414.01
528.08	1395.80
528.44	1397.85
528.80	1425.61
529.16	1379.88
529.51	1420.61
529.87	1401.04
530.23	1392.85
530.59	1378.74
530.95	1396.49
531.31	1394.21
531.67	1411.05
532.03	1407.86
532.39	1396.03
532.75	1392.16
533.11	1425.16
533.47	1400.81
533.83	1412.64
534.19	1422.43
534.55	1398.31
534.91	1384.20
535.26	1390.80
535.62	1402.40
535.98	1394.89
536.34	1370.32
536.70	1382.83
537.06	1395.12
537.42	1401.04
537.78	1407.18
538.14	1650.89
538.49	1449.51
538.85	1475.45
539.21	1377.37
539.57	1398.54
539.93	1382.15
540.29	1425.16
540.65	1393.07
541.00	1407.41
541.36	1394.89
541.72	1402.86
542.08	1383.06
542.44	1398.31
542.80	1430.62
543.15	1418.33
543.51	1398.08
543.87	1393.98
544.23	1404.91
544.59	1409.46
544.95	1385.11
545.30	1397.17
545.66	1398.99
546.02	1411.51
546.38	1402.40
546.73	1411.28
547.09	1389.89
547.45	1419.01
547.81	1420.15
548.17	1383.52
548.52	1395.12
548.88	1403.54
549.24	1424.93
549.60	1376.01
549.95	1397.40
550.31	1398.76
550.67	1405.59
551.03	1391.94
551.38	1378.74
551.74	1397.17
552.10	1386.93
552.46	1407.64
552.81	1404.45
553.17	1388.52
553.53	1405.36
553.88	1408.09
554.24	1401.04
554.60	1408.77
554.95	1390.80
555.31	1397.40
555.67	1378.74
556.03	1398.99
556.38	1374.41
556.74	1414.24
557.10	1388.75
557.45	1393.07
557.81	1395.58
558.17	1395.35
558.52	1391.71
558.88	1409.46
559.24	1399.22
559.59	1403.09
559.95	1377.37
560.30	1399.90
560.66	1393.30
561.02	1394.67
561.37	1395.58
561.73	1403.31
562.09	1393.76
562.44	1399.22
562.80	1408.09
563.15	1381.24
563.51	1386.93
563.87	1393.30
564.22	1395.35
564.58	1394.89
564.93	1401.27
565.29	1381.92
565.65	1430.39
566.00	1409.69
566.36	1396.26
566.71	1419.24
567.07	1390.34
567.42	1408.55
567.78	1391.94
568.14	1398.76
568.49	1397.85
568.85	1391.48
569.20	1408.55
569.56	1364.17
569.91	1388.07
570.27	1389.43
570.62	1416.97
570.98	1406.50
571.33	1388.52
571.69	1382.61
572.04	1400.58
572.40	1385.79
572.75	1401.04
573.11	1413.10
573.46	1389.89
573.82	1394.67
574.17	1383.97
574.53	1416.28
574.88	1399.22
575.24	1414.01
575.59	1391.94
575.95	1391.48
576.30	1393.30
576.66	1395.80
577.01	1402.63
577.36	1397.62
577.72	1396.71
578.07	1377.60
578.43	1413.33
578.78	1391.48
579.14	1411.28
579.49	1389.66
579.85	1423.11
580.20	1417.42
580.55	1403.77
580.91	1419.24
581.26	1404.91
581.62	1447.23
581.97	1436.54
582.32	1428.12
582.68	1431.30
583.03	1424.02
583.39	1439.49
583.74	1454.97
584.09	1451.55
584.45	1458.61
584.80	1444.96
585.15	1440.86
585.51	1478.86
585.86	1469.08
586.21	1488.87
586.57	1474.54
586.92	1477.27
587.27	1484.32
587.63	1479.32
587.98	1536.66
588.33	1501.16
588.69	1540.98
589.04	1550.77
589.39	1531.20
589.75	1540.98
590.10	1562.60
590.45	1568.06
590.81	1549.17
591.16	1603.10
591.51	1600.83
591.86	1616.76
592.22	1611.75
592.57	1653.17
592.92	1649.98
593.28	1687.07
593.63	1680.93
593.98	1701.18
594.33	1735.08
594.69	1759.21
595.04	1776.04
595.39	1796.30
595.74	1813.36
596.10	1829.06
596.45	1859.56
596.80	1890.28
597.15	1911.67
597.50	1937.15
597.86	1961.04
598.21	1989.94
598.56	2000.41
598.91	2054.80
599.26	2092.11
599.62	2104.17
599.97	2145.59
600.32	2150.82
600.67	2183.82
601.02	2242.53
601.38	2271.88
601.73	2321.26
602.08	2320.35
602.43	2374.73
602.78	2385.20
603.13	2432.53
603.49	2459.38
603.84	2467.12
604.19	2531.97
604.54	2548.81
604.89	2587.49
605.24	2629.59
605.59	2689.89
605.95	2684.89
606.30	2738.82
606.65	2759.75
607.00	2783.42
607.35	2843.95
607.70	2821.87
608.05	2923.82
608.40	2909.48
608.75	2906.75
609.10	2948.39
609.46	2945.21
609.81	3009.83
610.16	3084.47
610.51	3061.49
610.86	3106.09
611.21	3121.10
611.56	3188.91
611.91	3153.87
612.26	3137.94
612.61	3213.26
612.96	3223.28
613.31	3249.90
613.66	3253.08
614.01	3287.90
614.36	3267.42
614.71	3261.96
615.06	3284.71
615.41	3305.65
615.76	3302.92
616.11	3330.91
616.46	3347.06
616.81	3354.57
617.16	3386.66
617.51	3362.08
617.86	3347.06
618.21	3342.51
618.56	3362.99
618.91	3364.36
619.26	3408.50
619.61	3395.08
619.96	3394.62
620.31	3412.60
620.66	3348.88
621.01	3365.95
621.36	3383.70
621.71	3377.78
622.06	3388.71
622.41	3345.24
622.76	3358.67
623.10	3396.21
623.45	3340.46
623.80	3381.65
624.15	3329.31
624.50	3390.53
624.85	3331.36
625.20	3323.17
625.55	3360.26
625.90	3302.01
626.25	3312.70
626.59	3315.89
626.94	3287.90
627.29	3271.97
627.64	3267.88
627.99	3318.16
628.34	3254.90
628.69	3253.54
629.03	3242.62
629.38	3252.17
629.73	3266.74
630.08	3201.66
630.43	3231.69
630.78	3221.23
631.12	3223.73
631.47	3241.02
631.82	3173.44
632.17	3193.01
632.52	3178.90
632.86	3207.57
633.21	3166.61
633.56	3185.05
633.91	3174.81
634.26	3123.83
634.60	3158.65
634.95	3146.14
635.30	3155.24
635.65	3167.52
635.99	3150.23
636.34	3165.93
636.69	3124.06
637.04	3116.78
637.39	3078.78
637.73	3064.90
638.08	3098.35
638.43	3093.57
638.77	3077.87
639.12	3072.86
639.47	3074.23
639.82	3055.80
640.16	3045.10
640.51	3047.15
640.86	3025.08
641.20	3030.54
641.55	3038.96
641.90	3046.01
642.25	3026.44
642.59	3051.02
642.94	3038.50
643.29	3022.80
643.63	3021.44
643.98	3037.59
644.33	3009.60
644.67	3000.73
645.02	2991.17
645.37	2998.68
645.71	3009.15
646.06	2997.77
646.40	3030.99
646.75	3005.28
647.10	2998.68
647.44	3018.93
647.79	2961.82
648.14	3001.87
648.48	3008.92
648.83	2956.13
649.17	3048.06
649.52	2969.78
649.87	2962.50
650.21	2993.22
650.56	2989.12
650.90	2985.94
651.25	2962.50
651.59	3000.05
651.94	2967.51
652.29	2999.14
652.63	2986.17
652.98	2990.72
653.32	2989.81
653.67	3002.78
654.01	2969.55
654.36	3010.97
654.70	2982.30
655.05	2970.01
655.39	3003.46
655.74	3027.81
656.08	2981.84
656.43	2978.43
656.78	3000.05
657.12	3005.28
657.47	2988.67
657.81	3030.31
658.15	2998.23
658.50	3003.00
658.84	3023.94
659.19	3014.15
659.53	2989.81
659.88	3042.83
660.22	2999.36
660.57	3010.29
660.91	3000.96
661.26	2978.88
661.60	3019.62
661.95	3021.44
662.29	3033.27
662.63	2984.57
662.98	3000.27
663.32	3040.10
663.67	3026.22
664.01	3062.17
664.36	3044.19
664.70	3069.91
665.04	3061.26
665.39	3066.95
665.73	3028.04
666.08	3397.35
666.42	3052.84
666.76	3073.55
667.11	3112.46
667.45	3100.85
667.79	3091.07
668.14	3085.15
668.48	3062.40
668.83	3136.81
669.17	3110.86
669.51	3120.65
669.86	3110.64
670.20	3133.62
670.54	3159.79
670.89	3145.45
671.23	3163.88
671.57	3146.14
671.92	3169.35
672.26	3216.22
672.60	3234.20
672.94	3284.26
673.29	3292.68
673.63	3326.13
673.97	3338.42
674.32	3400.99
674.66	3419.88
675.00	3512.95
675.34	3574.39
675.69	3634.69
676.03	3729.35
676.37	3764.17
676.71	3865.20
677.06	3978.98
677.40	4067.95
677.74	4184.91
678.08	4268.42
678.43	4387.43
678.77	4482.32
679.11	4559.01
679.45	4685.52
679.80	4794.75
680.14	4878.94
680.48	4921.72
680.82	5139.72
681.16	5163.84
681.51	5238.70
681.85	5375.69
682.19	5418.93
682.53	5580.03
682.87	5638.97
683.21	5788.47
683.56	5923.64
683.90	6107.73
684.24	6252.68
684.58	6449.05
684.92	6681.16
685.26	6781.96
685.61	6922.36
685.95	7028.63
686.29	6991.31
686.63	7150.14
686.97	7067.31
687.31	6947.85
687.65	6832.48
687.99	6760.34
688.33	6630.19
688.68	6415.60
689.02	6240.39
689.36	6084.97
689.70	5902.70
690.04	5753.88
690.38	5634.42
690.72	5529.74
691.06	5427.12
691.40	5359.53
691.74	5307.88
692.08	5278.75
692.42	5264.42
692.76	5294.00
693.10	5243.94
693.44	5278.75
693.78	5281.94
694.13	5281.03
694.47	5371.82
694.81	5323.58
695.15	5348.84
695.49	5314.93
695.83	5432.58
696.17	5386.84
696.51	5449.19
696.85	5438.72
697.19	5447.14
697.53	5475.59
697.87	5499.48
698.20	5500.39
698.54	5544.53
698.88	5547.49
699.22	5588.22
699.56	5599.60
699.90	5578.21
700.24	5611.21
700.58	5661.27
700.92	5762.07
701.26	5747.06
701.60	5838.99
701.94	5838.53
702.28	5916.58
702.62	5949.80
702.96	6102.95
703.30	6059.48
703.63	6124.56
703.97	6201.48
704.31	6262.46
704.65	6342.79
704.99	6434.26
705.33	6543.03
705.67	6520.96
706.01	6610.39
706.34	6712.10
706.68	6715.52
707.02	6741.46
707.36	6839.31
707.70	6854.78
708.04	6879.13
708.38	6974.47
708.71	7004.51
709.05	7114.42
709.39	7127.39
709.73	7175.17
710.07	7197.47
710.40	7196.56
710.74	7256.18
711.08	7299.87
711.42	7344.24
711.76	7375.42
712.09	7381.33
712.43	7448.23
712.77	7405.00
713.11	7485.78
713.45	7544.49
713.78	7534.70
714.12	7551.54
714.46	7595.69
714.80	7542.90
715.13	7530.61
715.47	7464.62
715.81	7495.34
716.15	7419.79
716.48	7411.83
716.82	7397.72
717.16	7392.48
717.49	7288.49
717.83	7158.79
718.17	7231.38
718.51	7109.86
718.84	7079.60
719.18	7053.89
719.52	7061.85
719.85	6947.17
720.19	6851.82
720.53	6809.95
720.86	6757.16
721.20	6594.46
721.54	6625.18
721.87	6533.02
722.21	6412.42
722.55	6395.35
722.88	6307.74
723.22	6213.31
723.55	6106.59
723.89	6139.13
724.23	6061.99
724.56	5904.75
724.90	5886.77
725.24	5840.35
725.57	5735.00
725.91	5694.72
726.24	5648.98
726.58	5518.82
726.92	5504.71
727.25	5441.45
727.59	5380.24
727.92	5304.01
728.26	5219.13
728.59	5270.79
728.93	5138.13
729.26	5111.96
729.60	5072.59
729.94	5020.25
730.27	4953.35
730.61	4912.17
730.94	4834.57
731.28	4774.50
731.61	4741.73
731.95	4670.28
732.28	4628.18
732.62	4577.44
732.95	4537.39
733.29	4523.28
733.62	4483.46
733.96	4440.68
734.29	4442.95
734.63	4353.53
734.96	4321.44
735.30	4309.61
735.63	4205.39
735.97	4222.00
736.30	4175.13
736.63	4131.66
736.97	4077.73
737.30	4046.56
737.64	4000.59
737.97	3985.80
738.31	3970.78
738.64	3901.84
738.97	3866.34
739.31	3849.04
739.64	3824.92
739.98	3793.07
740.31	3796.25
740.64	3839.49
740.98	3756.20
741.31	3720.70
741.65	3663.59
741.98	3710.24
742.31	3670.42
742.65	3624.45
742.98	3616.26
743.31	3585.54
743.65	3549.58
743.98	3527.97
744.31	3521.14
744.65	3519.09
744.98	3508.40
745.31	3451.51
745.65	3431.71
745.98	3433.99
746.31	3407.14
746.65	3388.25
746.98	3394.17
747.31	3381.65
747.65	3368.23
747.98	3370.73
748.31	3311.11
748.64	3284.26
748.98	3276.29
749.31	3277.21
749.64	3245.12
749.98	3209.85
750.31	3213.04
750.64	3182.54
750.97	3178.22
751.31	3123.15
751.64	3143.63
751.97	3146.14
752.30	3098.80
752.63	3114.96
752.97	3065.13
753.30	3071.95
753.63	3062.62
753.96	3055.34
754.29	3034.63
754.63	3003.00
754.96	3106.31
755.29	2985.71
755.62	3015.98
755.95	2991.17
756.29	2932.92
756.62	2944.98
756.95	2947.25
757.28	2941.34
757.61	2982.30
757.94	2870.80
758.27	2884.45
758.61	2897.42
758.94	2900.38
759.27	2851.68
759.60	2798.44
759.93	2810.72
760.26	2830.52
760.59	2818.46
760.92	2779.55
761.26	2793.20
761.59	2790.70
761.92	2752.47
762.25	2739.04
762.58	2736.09
762.91	2744.96
763.24	2706.05
763.57	2699.45
763.90	2714.01
764.23	2714.24
764.56	2667.37
764.89	2661.68
765.22	2629.36
765.55	2633.01
765.88	2631.41
766.21	2624.13
766.54	2622.99
766.87	2611.62
767.20	2572.70
767.53	2604.79
767.86	2554.50
768.19	2551.54
768.52	2549.72
768.85	2559.05
769.18	2508.99
769.51	2519.46
769.84	2504.89
770.17	2510.58
770.50	2493.97
770.83	2513.77
771.16	2470.53
771.49	2452.33
771.82	2444.59
772.15	2446.41
772.48	2433.21
772.81	2426.39
773.14	2439.59
773.47	2449.60
773.80	2430.48
774.13	2407.73
774.46	2387.93
774.78	2378.60
775.11	2363.58
775.44	2353.57
775.77	2352.21
776.10	2351.30
776.43	2338.10
776.76	2355.85
777.09	2311.25
777.41	2308.52
777.74	2376.33
778.07	2325.58
778.40	2263.92
778.73	2298.96
779.06	2295.55
779.38	2286.22
779.71	2272.79
780.04	2271.20
780.37	2262.32
780.70	2279.39
781.03	2246.62
781.35	2247.53
781.68	2246.17
782.01	2237.75
782.34	2218.41
782.67	2221.36
782.99	2211.12
783.32	2185.18
783.65	2191.78
783.98	2199.06
784.30	2172.89
784.63	2160.61
784.96	2168.34
785.29	2162.66
785.61	2179.49
785.94	2163.34
786.27	2144.45
786.60	2149.68
786.92	2150.59
787.25	2136.49
787.58	2107.59
787.90	2126.25
788.23	2121.92
788.56	2100.31
788.88	2115.78
789.21	2096.44
789.54	2095.75
789.87	2060.94
790.19	2076.87
790.52	2063.44
790.85	2083.01
791.17	2070.27
791.50	2080.96
791.82	2067.99
792.15	2063.90
792.48	2060.26
792.80	2041.82
793.13	2060.03
793.46	2054.11
793.78	2062.76
794.11	2052.97
794.43	2067.99
794.76	2046.15
795.09	2081.42
795.41	2068.45
795.74	2033.18
796.06	2010.20
796.39	2040.00
796.72	2037.27
797.04	2064.81
797.37	2029.31
797.69	2051.61
798.02	2052.75
798.34	2043.42
798.67	2002.91
798.99	2007.24
799.32	2018.61
799.64	2018.16
799.97	2033.41
800.30	2034.32
800.62	2026.12
800.95	2019.75
801.27	2004.05
801.60	2001.55
801.92	1979.25
802.25	1984.94
802.57	1992.22
802.89	1994.95
803.22	1974.92
803.54	1973.56
803.87	2004.05
804.19	1995.63
804.52	1976.06
804.84	1977.88
805.17	1963.55
805.49	1993.81
805.82	1927.37
806.14	1974.01
806.46	1961.50
806.79	1989.72
807.11	1960.36
807.44	1930.55
807.76	1916.67
808.08	1930.55
808.41	1948.98
808.73	1924.18
809.06	1948.07
809.38	1942.38
809.70	1938.52
810.03	1921.68
810.35	1929.64
810.67	1920.77
811.00	1914.62
811.32	1914.17
811.64	1917.81
811.97	1912.58
812.29	1908.93
812.61	1878.21
812.94	1924.86
813.26	1876.85
813.58	1868.66
813.91	1885.95
814.23	1880.04
814.55	1858.19
814.88	1882.08
815.20	1852.96
815.52	1844.31
815.84	1857.96
816.17	1852.96
816.49	1851.14
816.81	1813.59
817.13	1841.12
817.46	1857.51
817.78	1824.29
818.10	1843.40
818.42	1822.01
818.75	1842.26
819.07	1844.76
819.39	1827.47
819.71	1822.24
820.04	1810.86
820.36	1794.93
820.68	1834.30
821.00	1826.79
821.32	1822.24
821.65	1814.73
821.97	1781.51
822.29	1794.93
822.61	1811.77
822.93	1787.88
823.25	1770.81
823.58	1787.65
823.90	1777.86
824.22	1776.73
824.54	1784.46
824.86	1789.70
825.18	1772.18
825.50	1768.31
825.82	1746.69
826.15	1771.49
826.47	1769.67
826.79	1780.14
827.11	1783.55
827.43	1784.46
827.75	1780.60
828.07	1726.67
828.39	1758.52
828.71	1740.09
829.03	1742.59
829.35	1761.25
829.67	1747.37
830.00	1741.68
830.32	1760.34
830.64	1756.02
830.96	1738.95
831.28	1754.88
831.60	1740.09
831.92	1740.77
832.24	1734.63
832.56	1741.23
832.88	1754.20
833.20	1716.65
833.52	1724.62
833.84	1730.99
834.16	1739.64
834.48	1719.38
834.80	1758.29
835.12	1711.19
835.44	1714.83
835.76	1725.98
836.08	1730.76
836.40	1731.22
836.71	1735.54
837.03	1740.77
837.35	1727.80
837.67	1698.45
837.99	1730.76
838.31	1707.55
838.63	1697.54
838.95	1693.67
839.27	1716.65
839.59	1719.84
839.91	1695.72
840.23	1715.97
840.54	1716.88
840.86	1706.64
841.18	1708.69
841.50	1719.38
841.82	1689.80
842.14	1718.47
842.46	1712.10
842.77	1690.71
843.09	1723.48
843.41	1681.15
843.73	1683.20
844.05	1696.63
844.37	1692.08
844.68	1678.42
845.00	1708.69
845.32	1697.31
845.64	1668.18
845.96	1682.75
846.27	1685.25
846.59	1667.27
846.91	1673.87
847.23	1663.63
847.54	1676.15
847.86	1692.08
848.18	1658.40
848.50	1685.93
848.82	1701.86
849.13	1674.10
849.45	1656.12
849.77	1677.97
850.08	1690.48
850.40	1700.50
850.72	1666.36
851.04	1651.57
851.35	1648.16
851.67	1693.22
851.99	1685.25
852.30	1685.25
852.62	1663.86
852.94	1637.24
853.25	1672.96
853.57	1659.54
853.89	1661.81
854.20	1642.93
854.52	1663.18
854.84	1627.00
855.15	1651.80
855.47	1640.42
855.79	1659.08
856.10	1662.27
856.42	1641.11
856.73	1678.20
857.05	1660.68
857.37	1666.14
857.68	1632.46
858.00	1649.30
858.32	1659.76
858.63	1622.90
858.95	1658.17
859.26	1634.51
859.58	1644.52
859.89	1635.42
860.21	1659.99
860.52	1643.15
860.84	1624.72
861.16	1648.61
861.47	1624.72
861.79	1632.46
862.10	1604.01
862.42	1618.81
862.73	1630.64
863.05	1632.69
863.36	1611.75
863.68	1638.15
863.99	1616.07
864.31	1612.21
864.62	1664.77
864.94	1606.52
865.25	1627.91
865.57	1618.35
865.88	1620.40
866.20	1596.28
866.51	1616.53
866.82	1618.35
867.14	1597.19
867.45	1581.49
867.77	1589.22
868.08	1609.48
868.40	1612.66
868.71	1589.68
869.02	1593.77
869.34	1594.68
869.65	1627.22
869.97	1574.43
870.28	1555.55
870.59	1601.74
870.91	1606.06
871.22	1596.51
871.54	1598.10
871.85	1595.14
872.16	1602.88
872.48	1579.89
872.79	1589.68
873.10	1588.77
873.42	1573.98
873.73	1607.88
874.04	1574.21
874.36	1559.41
874.67	1566.70
874.98	1570.79
875.30	1566.70
875.61	1574.66
875.92	1568.74
876.23	1576.03
876.55	1545.08
876.86	1564.42
877.17	1540.76
877.49	1551.00
877.80	1570.34
878.11	2034.09
878.42	1594.46
878.74	1553.50
879.05	1563.74
879.36	1544.17
879.67	1560.32
879.98	1537.11
880.30	1550.31
880.61	1556.00
880.92	1557.59
881.23	1540.07
881.55	1557.14
881.86	1560.55
882.17	1544.17
882.48	1551.91
882.79	1550.54
883.10	1566.24
883.42	1558.96
883.73	1551.91
884.04	1537.34
884.35	1536.66
884.66	1518.46
884.97	1527.33
885.28	1539.84
885.60	1521.87
885.91	1533.25
886.22	1535.75
886.53	1526.65
886.84	1566.92
887.15	1563.06
887.46	1534.84
887.77	1567.38
888.08	1547.13
888.40	1553.95
888.71	1568.52
889.02	1550.08
889.33	1558.28
889.64	1538.02
889.95	1535.29
890.26	1561.69
890.57	1546.90
890.88	1543.71
891.19	1520.05
891.50	1575.80
891.81	1544.40
892.12	1548.95
892.43	1531.88
892.74	1547.13
893.05	1547.58
893.36	1557.82
893.67	1519.37
893.98	1558.96
894.29	1537.80
894.60	1551.91
894.91	1538.93
895.22	1533.47
895.53	1515.50
895.84	1532.56
896.15	1518.46
896.46	1530.97
896.77	1544.85
897.08	1523.01
897.38	1540.07
897.69	1509.35
898.00	1518.91
898.31	1519.37
898.62	1519.82
898.93	1523.92
899.24	1508.44
899.55	1496.15
899.86	1527.56
900.16	1519.59
900.47	1511.17
900.78	1508.67
901.09	1497.75
901.40	1515.50
901.71	1531.20
902.02	1538.93
902.32	1543.49
902.63	1494.79
902.94	1520.73
903.25	1540.30
903.56	1522.32
903.87	1516.41
904.17	1506.39
904.48	1524.83
904.79	1495.47
905.10	1511.17
905.41	1543.03
905.71	1507.30
906.02	1521.41
906.33	1499.80
906.64	1500.02
906.94	1510.26
907.25	1496.61
907.56	1486.37
907.87	1494.33
908.17	1494.11
908.48	1520.28
908.79	1506.62
909.09	1494.79
909.40	1496.38
909.71	1500.71
910.02	1703.68
910.32	1514.81
910.63	1507.99
910.94	1481.82
911.24	1464.53
911.55	1520.50
911.86	1470.67
912.16	1490.92
912.47	1471.35
912.78	1503.66
913.08	1501.62
913.39	1468.85
913.69	1465.66
914.00	1484.09
914.31	1489.56
914.61	1448.60
914.92	1493.20
915.23	1458.15
915.53	1463.16
915.84	1483.64
916.14	1463.62
916.45	1468.62
916.75	1474.08
917.06	1483.87
917.37	1495.47
917.67	1489.78
917.98	1488.19
918.28	1471.81
918.59	1492.06
918.89	1485.23
919.20	1485.23
919.50	1459.52
919.81	1479.09
920.11	1495.02
920.42	1466.57
920.72	1449.51
921.03	1473.17
921.33	1475.22
921.64	1449.05
921.94	1480.00
922.25	1449.28
922.55	1457.93
922.86	1455.65
923.16	1458.38
923.47	1474.77
923.77	1456.11
924.08	1458.38
924.38	1465.89
924.69	1436.99
924.99	1465.66
925.29	1430.16
925.60	1447.00
925.90	1470.67
926.21	1461.57
926.51	1442.68
926.81	1447.23
927.12	1433.35
927.42	1456.79
927.73	1431.30
928.03	1455.88
928.33	1440.40
928.64	1446.09
928.94	1436.08
929.24	1420.15
929.55	1439.72
929.85	1445.18
930.15	1427.43
930.46	1435.85
930.76	1458.15
931.06	1452.92
931.37	1448.37
931.67	1459.29
931.97	1435.17
932.27	1443.59
932.58	1444.05
932.88	1452.69
933.18	1452.46
933.49	1456.56
933.79	1452.24
934.09	1447.69
934.39	1428.80
934.70	1460.88
935.00	1460.20
935.30	1424.25
935.60	1424.70
935.91	1419.92
936.21	1451.55
936.51	1442.68
936.81	1448.14
937.11	1448.37
937.42	1431.53
937.72	1423.34
938.02	1415.83
938.32	1397.40
938.62	1426.98
938.92	1400.13
939.23	1425.39
939.53	1408.77
939.83	1429.48
940.13	1415.15
940.43	1398.54
940.73	1410.60
941.03	1389.89
941.34	1415.83
941.64	1430.39
941.94	1407.41
942.24	1406.73
942.54	1403.77
942.84	1393.98
943.14	1420.61
943.44	1421.75
943.74	1412.87
944.04	1402.86
944.34	1389.21
944.65	1398.54
944.95	1404.00
945.25	1413.78
945.55	1398.08
945.85	1412.87
946.15	1439.27
946.45	1419.01
946.75	1428.80
947.05	1424.93
947.35	1443.82
947.65	1431.08
947.95	1411.73
948.25	1431.99
948.55	1414.46
948.85	1416.06
949.15	1406.73
949.45	1407.41
949.75	1394.21
950.05	1417.88
950.35	1418.33
950.65	1420.84
950.94	1413.55
951.24	1411.05
951.54	1414.01
951.84	1563.74
952.14	1420.61
952.44	1413.55
952.74	1403.77
953.04	1414.69
953.34	1416.28
953.64	1423.57
953.94	1393.30
954.23	1415.37
954.53	1397.85
954.83	1420.38
955.13	1422.88
955.43	1413.10
955.73	1416.97
956.03	1403.31
956.32	1406.73
956.62	1410.14
956.92	1430.62
957.22	1411.28
957.52	1394.89
957.82	1411.05
958.11	1417.42
958.41	1419.70
958.71	1447.00
959.01	1414.24
959.30	1626.54
959.60	1440.86
959.90	1411.05
960.20	1424.93
960.50	1437.22
960.79	1416.51
961.09	1397.40
961.39	1404.45
961.69	1402.86
961.98	1398.08
962.28	1425.16
962.58	1410.14
962.87	1414.46
963.17	1408.55
963.47	1417.65
963.76	1438.36
964.06	1412.87
964.36	1427.89
964.66	1416.74
964.95	1401.72
965.25	1429.48
965.55	1409.00
965.84	1408.77
966.14	1391.48
966.43	1421.29
966.73	1409.46
967.03	1439.72
967.32	1412.42
967.62	1410.14
967.92	1420.38
968.21	1405.13
968.51	1408.09
968.80	1404.00
969.10	1402.18
969.40	1408.77
969.69	1416.28
969.99	1402.86
970.28	1426.98
970.58	1436.54
970.87	1409.69
971.17	1405.13
971.46	1426.75
971.76	1422.43
972.06	1409.23
972.35	1402.63
972.65	1410.82
972.94	1390.12
973.24	1410.37
973.53	1399.22
973.83	1402.86
974.12	1408.32
974.42	1382.83
974.71	1439.27
975.01	1416.28
975.30	1409.69
975.59	1402.18
975.89	1413.55
976.18	1409.46
976.48	1410.37
976.77	1397.40
977.07	1406.73
977.36	1397.62
977.65	1419.70
977.95	1394.89
978.24	1396.03
978.54	1410.37
978.83	1395.80
979.13	1418.10
979.42	1395.35
979.71	1399.67
980.01	1403.09
980.30	1416.97
980.59	1415.37
980.89	1411.51
981.18	1406.73
981.47	1411.73
981.77	1410.14
982.06	1399.22
982.35	1429.71
982.65	1422.20
982.94	1421.97
983.23	1410.37
983.53	1405.82
983.82	1395.12
984.11	1390.34
984.41	1408.09
984.70	1401.04
984.99	1387.16
985.28	1393.53
985.58	1405.82
985.87	1399.67
986.16	1415.15
986.45	1401.72
986.75	1421.29
987.04	1392.85
987.33	1385.11
987.62	1394.67
987.91	1382.38
988.21	1411.28
988.50	1399.90
988.79	1416.28
989.08	1422.20
989.37	1408.09
989.67	1420.38
989.96	1389.66
990.25	1399.90
990.54	1401.95
990.83	1406.95
991.12	1398.76
991.42	1421.06
991.71	1379.19
992.00	1385.34
992.29	1410.60
992.58	1399.67
992.87	1420.61
993.16	1422.20
993.45	1403.77
993.75	1411.51
994.04	1397.62
994.33	1388.30
994.62	1410.37
994.91	1402.18
995.20	1420.84
995.49	1407.18
995.78	1414.92
996.07	1403.77
996.36	1407.64
996.65	1420.84
996.94	1383.06
997.23	1414.92
997.52	1400.13
997.81	1386.70
998.10	1396.94
998.39	1394.44
998.68	1382.15
998.97	1389.89
999.26	1419.24
999.55	1393.53
999.84	1386.70
1000.13	1392.39
1000.42	1398.31
1000.71	1408.55
1001.00	1397.85
1001.29	1420.38
1001.58	1388.07
1001.87	1408.09
1002.16	1414.92
1002.45	1393.30
1002.74	1410.37
1003.02	1418.56
1003.31	1432.67
1003.60	1414.46
1003.89	1383.74
1004.18	1423.57
1004.47	1402.63
1004.76	1406.50
1005.05	1391.25
1005.33	1405.36
1005.62	1386.70
1005.91	1401.04
1006.20	1389.89
1006.49	1392.85
1006.78	1398.08
1007.06	1390.57
1007.35	1412.19
1007.64	1386.70
1007.93	1392.85
1008.22	1394.44
1008.50	1403.77
1008.79	1395.58
1009.08	1383.52
1009.37	1394.44
1009.66	1417.88
1009.94	1399.45
1010.23	1410.60
1010.52	1397.85
1010.81	1403.77
1011.09	1396.26
1011.38	1401.95
1011.67	1433.35
1011.95	1404.45
1012.24	1382.38
1012.53	1387.84
1012.82	1388.75
1013.10	1395.80
1013.39	1392.39
1013.68	1396.26
[truncated: 48 more rows]
