# Supplementary material for: Unique photosynthetic electron transport tuning and excitation distribution in heterokont algae
Source: PLoS One. 2019 Jan 9;14(1):e0209920. doi: 10.1371/journal.pone.0209920 (PMC6326504; doi:10.1371/journal.pone.0209920)
Supplement: S1 Dataset — (ZIP) [file pone.0209920.s004.zip › S1 Dataset/77K/Chlamydomonas_Anaerobic/CAna_t=30,1.txt]

340.01	1398.08
340.39	1398.08
340.76	1398.08
341.14	1398.08
341.52	1398.99
341.89	1435.40
342.27	1429.25
342.65	1451.33
343.03	1430.62
343.40	1454.97
343.78	1428.57
344.16	1424.70
344.53	1448.60
344.91	1437.90
345.29	1448.14
345.66	1431.76
346.04	1418.33
346.42	1431.08
346.79	1452.01
347.17	1414.24
347.54	1413.78
347.92	1443.36
348.30	1423.11
348.67	1404.91
349.05	1417.65
349.43	1405.82
349.80	1436.99
350.18	1430.39
350.56	1411.73
350.93	1425.16
351.31	1418.56
351.68	1409.91
352.06	1404.68
352.44	1406.27
352.81	1423.57
353.19	1417.42
353.56	1402.86
353.94	1421.52
354.32	1406.50
354.69	1430.39
355.07	1409.00
355.44	1417.88
355.82	1422.66
356.19	1391.25
356.57	1431.08
356.95	1414.24
357.32	1394.44
357.70	1404.22
358.07	1422.43
358.45	1415.15
358.82	1404.45
359.20	1401.95
359.58	1414.01
359.95	1397.40
360.33	1396.94
360.70	1398.99
361.08	1387.61
361.45	1397.17
361.83	1406.50
362.20	1392.62
362.58	1432.21
362.95	1403.54
363.33	1417.42
363.70	1403.77
364.08	1403.77
364.45	1404.22
364.83	1396.03
365.20	1407.64
365.58	1408.55
365.95	1421.97
366.33	1415.15
366.70	1412.64
367.08	1427.66
367.45	1405.59
367.83	1423.11
368.20	1407.18
368.58	1418.79
368.95	1429.03
369.33	1444.73
369.70	1401.72
370.08	1406.50
370.45	1410.37
370.83	1401.72
371.20	1401.04
371.57	1497.29
371.95	1401.49
372.32	1381.24
372.70	1388.07
373.07	1419.24
373.45	1419.70
373.82	1408.32
374.19	1413.78
374.57	1436.99
374.94	1397.85
375.32	1399.90
375.69	1427.66
376.07	1409.91
376.44	1394.89
376.81	1387.61
377.19	1397.85
377.56	1427.21
377.94	1404.68
378.31	1411.28
378.68	1406.27
379.06	1405.13
379.43	1380.79
379.81	1404.68
380.18	1391.03
380.55	1413.78
380.93	1406.95
381.30	1419.47
381.67	1413.55
382.05	1408.32
382.42	1403.09
382.79	1408.55
383.17	1409.91
383.54	1429.03
383.91	1408.55
384.29	1410.37
384.66	1399.22
385.04	1404.68
385.41	1388.98
385.78	1393.98
386.15	1407.64
386.53	1386.47
386.90	1409.46
387.27	1409.23
387.65	1417.88
388.02	1415.60
388.39	1431.08
388.77	1393.07
389.14	1426.30
389.51	1375.78
389.89	1393.98
390.26	1419.93
390.63	1424.25
391.00	1415.60
391.38	1411.96
391.75	1393.76
392.12	1399.22
392.50	1416.28
392.87	1418.10
393.24	1418.33
393.61	1423.57
393.99	1403.77
394.36	1394.21
394.73	1396.49
395.10	1389.66
395.48	1414.69
395.85	1394.67
396.22	1400.36
396.59	1419.47
396.97	1396.71
397.34	1427.66
397.71	1405.82
398.08	1394.67
398.45	1396.26
398.83	1404.45
399.20	1410.60
399.57	1401.49
399.94	1388.75
400.32	1416.97
400.69	1407.18
401.06	1406.95
401.43	1404.22
401.80	1415.60
402.17	1396.49
402.55	1407.64
402.92	1395.80
403.29	1427.66
403.66	1395.58
404.03	1393.76
404.41	1403.09
404.78	1416.06
405.15	1388.98
405.52	1403.31
405.89	1383.74
406.26	1404.91
406.64	1393.30
407.01	1405.36
407.38	1392.16
407.75	1404.91
408.12	1415.83
408.49	1420.15
408.86	1388.52
409.23	1388.30
409.61	1405.13
409.98	1388.07
410.35	1432.44
410.72	1375.32
411.09	1399.90
411.46	1392.62
411.83	1420.61
412.20	1409.23
412.57	1414.92
412.95	1400.36
413.32	1414.24
413.69	1424.02
414.06	1412.64
414.43	1406.50
414.80	1394.21
415.17	1407.41
415.54	1412.87
415.91	1414.69
416.28	1396.26
416.65	1381.92
417.02	1393.76
417.39	1412.64
417.76	1410.60
418.14	1426.52
418.51	1406.50
418.88	1386.93
419.25	1393.30
419.62	1401.95
419.99	1395.12
420.36	1411.28
420.73	1411.96
421.10	1418.79
421.47	1391.94
421.84	1385.79
422.21	1433.12
422.58	1426.75
422.95	1408.55
423.32	1398.08
423.69	1415.15
424.06	1395.58
424.43	1426.75
424.80	1397.17
425.17	1415.37
425.54	1388.98
425.91	1398.76
426.28	1405.82
426.65	1422.88
427.02	1427.21
427.39	1424.25
427.76	1428.12
428.13	1410.60
428.49	1421.75
428.86	1406.27
429.23	1405.36
429.60	1401.49
429.97	1401.49
430.34	1411.28
430.71	1399.90
431.08	1393.76
431.45	1427.43
431.82	1402.40
432.19	1415.83
432.56	1405.13
432.93	1391.94
433.30	1403.09
433.67	1402.86
434.03	1436.08
434.40	1412.64
434.77	1400.13
435.14	1409.23
435.51	1405.59
435.88	1452.92
436.25	1396.94
436.62	1391.94
436.99	1410.37
437.35	1419.70
437.72	1414.24
438.09	1416.74
438.46	1469.08
438.83	1414.92
439.20	1396.26
439.57	1394.89
439.93	1409.23
440.30	1414.01
440.67	1424.70
441.04	1421.75
441.41	1416.28
441.78	1419.01
442.14	1407.41
442.51	1400.81
442.88	1408.09
443.25	1413.33
443.62	1383.74
443.99	1415.37
444.35	1417.65
444.72	1405.82
445.09	1398.54
445.46	1407.41
445.83	1420.38
446.19	1404.68
446.56	1417.42
446.93	1411.73
447.30	1398.54
447.66	1399.45
448.03	1407.86
448.40	1412.64
448.77	1415.83
449.14	1404.00
449.50	1400.36
449.87	1400.36
450.24	1416.97
450.61	1400.36
450.97	1393.53
451.34	1403.31
451.71	1436.54
452.08	1393.53
452.44	1402.40
452.81	1414.92
453.18	1427.21
453.54	1426.30
453.91	1399.67
454.28	1379.88
454.65	1426.30
455.01	1393.53
455.38	1414.92
455.75	1402.86
456.11	1409.00
456.48	1410.37
456.85	1414.69
457.21	1388.07
457.58	1390.57
457.95	1383.74
458.32	1403.77
458.68	1409.46
459.05	1417.19
459.42	1400.81
459.78	1405.82
460.15	1383.52
460.52	1415.60
460.88	1407.86
461.25	1430.39
461.61	1383.52
461.98	1399.22
462.35	1431.99
462.71	1403.09
463.08	1399.45
463.45	1399.22
463.81	1394.44
464.18	1396.26
464.55	1401.49
464.91	1417.19
465.28	1427.66
465.64	1410.82
466.01	1410.14
466.38	1417.88
466.74	1409.00
467.11	1419.01
467.47	1391.71
467.84	1437.90
468.21	1425.84
468.57	1401.49
468.94	1384.65
469.30	1398.31
469.67	1394.21
470.03	1397.85
470.40	1399.45
470.77	1412.87
471.13	1410.14
471.50	1417.42
471.86	1441.09
472.23	1445.18
472.59	1418.10
472.96	1430.39
473.32	1396.26
473.69	1416.28
474.05	1386.93
474.42	1399.22
474.78	1404.00
475.15	1401.04
475.51	1400.58
475.88	1419.24
476.24	1387.84
476.61	1398.31
476.97	1406.95
477.34	1397.62
477.70	1406.04
478.07	1401.27
478.43	1409.00
478.80	1391.94
479.16	1409.23
479.53	1431.08
479.89	1414.01
480.26	1425.39
480.62	1395.35
480.99	1421.75
481.35	1423.34
481.72	1393.53
482.08	1419.92
482.45	1492.29
482.81	1410.14
483.17	1396.26
483.54	1418.10
483.90	1403.77
484.27	1409.46
484.63	1407.64
485.00	1388.98
485.36	1401.95
485.72	1391.03
486.09	1416.74
486.45	1391.25
486.82	1388.98
487.18	1383.97
487.54	1404.00
487.91	1411.05
488.27	1395.58
488.64	1406.73
489.00	1414.46
489.36	1415.83
489.73	1417.65
490.09	1414.24
490.45	1399.45
490.82	1418.79
491.18	1379.88
491.55	1410.37
491.91	1415.60
492.27	1405.13
492.64	1412.64
493.00	1413.78
493.36	1400.81
493.73	1447.00
494.09	1397.85
494.45	1397.62
494.82	1422.20
495.18	1420.15
495.54	1425.84
495.91	1400.81
496.27	1416.06
496.63	1408.77
496.99	1424.02
497.36	1415.37
497.72	1419.47
498.08	1416.51
498.45	1428.12
498.81	1419.24
499.17	1400.13
499.53	1407.86
499.90	1426.52
500.26	1411.28
500.62	1410.82
500.99	1404.00
501.35	1382.61
501.71	1387.39
502.07	1389.89
502.44	1412.19
502.80	1409.46
503.16	1393.98
503.52	1405.36
503.88	1408.32
504.25	1394.44
504.61	1378.51
504.97	1406.27
505.33	1396.71
505.70	1411.05
506.06	1420.38
506.42	1412.64
506.78	1426.75
507.14	1442.91
507.51	1397.17
507.87	1402.40
508.23	1393.30
508.59	1424.02
508.95	1385.79
509.32	1422.20
509.68	1411.73
510.04	1436.08
510.40	1404.91
510.76	1399.45
511.12	1437.45
511.48	1427.66
511.85	1408.09
512.21	1405.59
512.57	1403.77
512.93	1416.97
513.29	1413.10
513.65	1409.00
514.01	1404.00
514.38	1399.45
514.74	1399.22
515.10	1422.66
515.46	1396.26
515.82	1415.37
516.18	1428.34
516.54	1397.17
516.90	1410.82
517.26	1428.12
517.63	1387.16
517.99	1383.74
518.35	1421.06
518.71	1414.69
519.07	1404.68
519.43	1416.28
519.79	1401.27
520.15	1426.75
520.51	1387.61
520.87	1398.76
521.23	1401.04
521.59	1408.77
521.95	1399.90
522.31	1396.49
522.67	1396.94
523.03	1397.85
523.40	1411.73
523.76	1404.45
524.12	1401.27
524.48	1412.64
524.84	1417.88
525.20	1418.56
525.56	1410.82
525.92	1401.95
526.28	1404.22
526.64	1402.86
527.00	1418.33
527.36	1429.94
527.72	1404.68
528.08	1410.82
528.44	1394.44
528.80	1417.19
529.16	1396.71
529.51	1421.97
529.87	1402.18
530.23	1408.32
530.59	1411.05
530.95	1409.69
531.31	1415.60
531.67	1415.83
532.03	1404.22
532.39	1414.24
532.75	1403.09
533.11	1450.87
533.47	1408.55
533.83	1410.14
534.19	1415.60
534.55	1398.08
534.91	1425.39
535.26	1383.52
535.62	1405.82
535.98	1425.84
536.34	1418.56
536.70	1403.31
537.06	1398.76
537.42	1420.15
537.78	1411.96
538.14	1647.93
538.49	1420.61
538.85	1466.57
539.21	1416.74
539.57	1393.53
539.93	1402.86
540.29	1444.96
540.65	1417.19
541.00	1400.58
541.36	1403.09
541.72	1408.32
542.08	1407.41
542.44	1395.35
542.80	1409.69
543.15	1446.32
543.51	1428.12
543.87	1420.61
544.23	1421.06
544.59	1431.08
544.95	1399.67
545.30	1400.36
545.66	1415.15
546.02	1416.28
546.38	1425.84
546.73	1425.84
547.09	1421.97
547.45	1435.17
547.81	1409.69
548.17	1404.91
548.52	1428.57
548.88	1402.86
549.24	1415.15
549.60	1402.63
549.95	1414.01
550.31	1401.49
550.67	1424.93
551.03	1408.32
551.38	1405.59
551.74	1388.07
552.10	1406.50
552.46	1413.55
552.81	1397.40
553.17	1401.27
553.53	1400.58
553.88	1408.77
554.24	1398.08
554.60	1408.09
554.95	1403.54
555.31	1406.04
555.67	1383.74
556.03	1398.31
556.38	1411.28
556.74	1407.86
557.10	1408.77
557.45	1400.81
557.81	1413.55
558.17	1381.92
558.52	1397.40
558.88	1420.84
559.24	1425.61
559.59	1424.25
559.95	1415.83
560.30	1433.12
560.66	1386.02
561.02	1410.82
561.37	1405.36
561.73	1397.62
562.09	1406.73
562.44	1428.57
562.80	1408.77
563.15	1406.27
563.51	1393.76
563.87	1415.83
564.22	1401.95
564.58	1418.10
564.93	1410.60
565.29	1412.87
565.65	1428.12
566.00	1413.33
566.36	1390.57
566.71	1426.52
567.07	1392.39
567.42	1409.91
567.78	1392.16
568.14	1403.09
568.49	1414.01
568.85	1398.31
569.20	1416.51
569.56	1401.49
569.91	1409.46
570.27	1405.82
570.62	1444.50
570.98	1418.79
571.33	1409.91
571.69	1399.45
572.04	1412.19
572.40	1403.77
572.75	1426.75
573.11	1413.33
573.46	1393.53
573.82	1388.30
574.17	1387.39
574.53	1430.62
574.88	1426.98
575.24	1411.28
575.59	1420.61
575.95	1431.08
576.30	1401.95
576.66	1416.97
577.01	1421.97
577.36	1427.66
577.72	1419.47
578.07	1425.16
578.43	1422.20
578.78	1403.54
579.14	1399.22
579.49	1409.69
579.85	1434.26
580.20	1454.74
580.55	1404.45
580.91	1411.73
581.26	1418.33
581.62	1424.93
581.97	1430.16
582.32	1472.03
582.68	1443.36
583.03	1424.93
583.39	1453.83
583.74	1449.96
584.09	1449.28
584.45	1456.56
584.80	1444.73
585.15	1483.41
585.51	1473.40
585.86	1461.57
586.21	1459.75
586.57	1480.23
586.92	1492.74
587.27	1497.29
587.63	1503.66
587.98	1545.08
588.33	1498.89
588.69	1515.27
589.04	1534.16
589.39	1550.31
589.75	1539.16
590.10	1536.20
590.45	1540.07
590.81	1570.56
591.16	1575.57
591.51	1612.21
591.86	1614.94
592.22	1598.78
592.57	1643.38
592.92	1639.29
593.28	1648.61
593.63	1652.48
593.98	1699.81
594.33	1704.14
594.69	1738.04
595.04	1746.92
595.39	1770.58
595.74	1784.69
596.10	1795.61
596.45	1833.39
596.80	1864.56
597.15	1877.76
597.50	1912.35
597.86	1915.08
598.21	1969.24
598.56	1964.46
598.91	1999.73
599.26	2007.69
599.62	2037.50
599.97	2067.31
600.32	2117.14
600.67	2144.68
601.02	2180.63
601.38	2194.51
601.73	2199.97
602.08	2225.46
602.43	2248.21
602.78	2277.34
603.13	2350.39
603.49	2363.81
603.84	2389.07
604.19	2442.09
604.54	2466.89
604.89	2485.78
605.24	2527.65
605.59	2531.06
605.95	2571.79
606.30	2611.39
606.65	2628.68
607.00	2642.56
607.35	2640.51
607.70	2717.88
608.05	2759.30
608.40	2762.25
608.75	2772.72
609.10	2798.21
609.46	2832.34
609.81	2848.27
610.16	2936.79
610.51	2901.29
610.86	2959.77
611.21	2952.49
611.56	2989.12
611.91	2955.22
612.26	2999.82
612.61	3028.72
612.96	3063.08
613.31	3063.08
613.66	3089.93
614.01	3056.93
614.36	3114.73
614.71	3115.64
615.06	3111.09
615.41	3133.39
615.76	3140.90
616.11	3130.21
616.46	3151.14
616.81	3170.26
617.16	3170.48
617.51	3185.96
617.86	3188.69
618.21	3173.21
618.56	3182.54
618.91	3155.69
619.26	3174.35
619.61	3191.19
619.96	3162.97
620.31	3181.86
620.66	3170.94
621.01	3190.05
621.36	3186.18
621.71	3199.38
622.06	3166.61
622.41	3168.66
622.76	3147.27
623.10	3139.76
623.45	3181.41
623.80	3176.85
624.15	3138.85
624.50	3185.50
624.85	3145.91
625.20	3104.49
625.55	3138.63
625.90	3117.24
626.25	3111.55
626.59	3116.78
626.94	3133.16
627.29	3098.35
627.64	3086.52
627.99	3083.33
628.34	3054.89
628.69	3067.17
629.03	3066.49
629.38	3078.10
629.73	3071.04
630.08	3047.61
630.43	3021.89
630.78	3059.21
631.12	3039.19
631.47	3035.09
631.82	3031.68
632.17	3019.39
632.52	2995.50
632.86	3053.29
633.21	2964.78
633.56	2983.44
633.91	2977.29
634.26	2992.99
634.60	2930.87
634.95	2979.34
635.30	2919.04
635.65	2974.56
635.99	2940.88
636.34	2962.73
636.69	2934.74
637.04	2954.31
637.39	2927.46
637.73	2913.35
638.08	2948.16
638.43	2896.97
638.77	2887.18
639.12	2925.64
639.47	2876.03
639.82	2911.98
640.16	2892.41
640.51	2871.48
640.86	2874.44
641.20	2880.58
641.55	2872.85
641.90	2896.28
642.25	2854.41
642.59	2890.37
642.94	2856.69
643.29	2850.77
643.63	2865.34
643.98	2844.63
644.33	2848.27
644.67	2835.53
645.02	2858.05
645.37	2849.18
645.71	2820.28
646.06	2857.37
646.40	2813.91
646.75	2808.45
647.10	2829.61
647.44	2855.78
647.79	2816.87
648.14	2816.64
648.48	2857.37
648.83	2822.33
649.17	2869.89
649.52	2801.85
649.87	2847.59
650.21	2815.50
650.56	2829.84
650.90	2807.54
651.25	2792.06
651.59	2826.88
651.94	2845.54
652.29	2850.54
652.63	2822.10
652.98	2833.93
653.32	2848.50
653.67	2864.20
654.01	2835.07
654.36	2818.92
654.70	2828.02
655.05	2820.51
655.39	2839.85
655.74	2831.20
656.08	2831.89
656.43	2842.81
656.78	2819.83
657.12	2831.43
657.47	2818.00
657.81	2853.50
658.15	2818.69
658.50	2842.58
658.84	2841.67
659.19	2864.43
659.53	2844.86
659.88	2899.70
660.22	2873.53
660.57	2837.57
660.91	2883.77
661.26	2851.00
661.60	2887.86
661.95	2847.59
662.29	2865.56
662.63	2905.16
662.98	2884.45
663.32	2869.89
663.67	2873.53
664.01	2896.06
664.36	2899.24
664.70	2911.98
665.04	2880.35
665.39	2897.65
665.73	2946.12
666.08	3198.47
666.42	2933.60
666.76	2954.99
667.11	2919.95
667.45	2938.84
667.79	2904.47
668.14	2891.28
668.48	2919.95
668.83	2954.08
669.17	2958.40
669.51	2953.40
669.86	2976.15
670.20	2991.85
670.54	3013.47
670.89	2993.22
671.23	3008.01
671.57	2975.47
671.92	3015.75
672.26	3061.49
672.60	3023.26
672.94	3083.33
673.29	3126.79
673.63	3175.72
673.97	3162.75
674.32	3179.59
674.66	3236.02
675.00	3306.56
675.34	3313.84
675.69	3406.23
676.03	3464.03
676.37	3573.25
676.71	3608.98
677.06	3665.41
677.40	3746.65
677.74	3859.97
678.08	3932.10
678.43	4022.44
678.77	4106.40
679.11	4215.17
679.45	4325.54
679.80	4339.19
680.14	4433.40
680.48	4538.75
680.82	4602.47
681.16	4656.40
681.51	4730.35
681.85	4838.21
682.19	4899.42
682.53	4969.97
682.87	5029.36
683.21	5144.04
683.56	5238.25
683.90	5355.67
684.24	5521.78
684.58	5665.82
684.92	5846.72
685.26	5904.52
685.61	5999.64
685.95	6058.35
686.29	6136.85
686.63	6092.71
686.97	6043.10
687.31	6018.53
687.65	5912.49
687.99	5803.49
688.33	5660.81
688.68	5554.55
689.02	5431.90
689.36	5296.73
689.70	5205.25
690.04	5036.87
690.38	4975.43
690.72	4910.57
691.06	4809.31
691.40	4765.62
691.74	4708.05
692.08	4689.17
692.42	4673.01
692.76	4675.06
693.10	4701.00
693.44	4666.41
693.78	4722.16
694.13	4737.41
694.47	4756.07
694.81	4797.03
695.15	4748.56
695.49	4769.72
695.83	4793.16
696.17	4801.35
696.51	4848.68
696.85	4823.88
697.19	4832.98
697.53	4851.41
697.87	4850.27
698.20	4875.30
698.54	4914.90
698.88	4927.41
699.22	4952.44
699.56	4945.62
699.90	4956.08
700.24	5014.34
700.58	5083.06
700.92	5119.01
701.26	5121.51
701.60	5179.54
701.94	5193.65
702.28	5261.46
702.62	5300.60
702.96	5354.98
703.30	5382.29
703.63	5451.47
703.97	5487.42
704.31	5540.89
704.65	5592.32
704.99	5653.53
705.33	5734.31
705.67	5790.52
706.01	5806.90
706.34	5906.34
706.68	5920.91
707.02	5965.73
707.36	5981.43
707.70	6019.66
708.04	5960.27
708.38	6118.42
708.71	6133.89
709.05	6186.23
709.39	6261.55
709.73	6231.29
710.07	6309.11
710.40	6331.18
710.74	6340.06
711.08	6339.83
711.42	6392.39
711.76	6406.96
712.09	6414.69
712.43	6477.50
712.77	6488.42
713.11	6478.86
713.45	6534.16
713.78	6543.49
714.12	6548.49
714.46	6487.96
714.80	6493.20
715.13	6473.40
715.47	6448.60
715.81	6465.44
716.15	6442.00
716.48	6470.67
716.82	6424.93
717.16	6350.07
717.49	6309.79
717.83	6226.28
718.17	6271.79
718.51	6175.99
718.84	6110.23
719.18	6076.10
719.52	6075.64
719.85	5989.63
720.19	5950.03
720.53	5884.72
720.86	5821.24
721.20	5756.61
721.54	5742.05
721.87	5740.23
722.21	5603.47
722.55	5529.29
722.88	5479.91
723.22	5429.39
723.55	5337.92
723.89	5375.24
724.23	5303.56
724.56	5185.46
724.90	5145.64
725.24	5105.81
725.57	5060.53
725.91	4990.90
726.24	4970.88
726.58	4861.20
726.92	4841.40
727.25	4810.91
727.59	4732.86
727.92	4691.44
728.26	4654.58
728.59	4596.78
728.93	4564.24
729.26	4520.55
729.60	4490.74
729.94	4443.64
730.27	4351.25
730.61	4330.32
730.94	4253.18
731.28	4262.51
731.61	4222.00
731.95	4181.04
732.28	4196.06
732.62	4126.20
732.95	4087.75
733.29	4058.62
733.62	3966.46
733.96	3960.32
734.29	3898.19
734.63	3902.75
734.96	3883.86
735.30	3801.03
735.63	3808.31
735.97	3779.64
736.30	3745.05
736.63	3742.09
736.97	3699.09
737.30	3676.10
737.64	3621.72
737.97	3630.59
738.31	3638.56
738.64	3551.63
738.97	3546.85
739.31	3514.54
739.64	3528.42
739.98	3464.48
740.31	3422.84
740.64	3403.04
740.98	3393.94
741.31	3377.78
741.65	3345.02
741.98	3392.57
742.31	3311.34
742.65	3336.60
742.98	3298.82
743.31	3294.27
743.65	3287.44
743.98	3244.89
744.31	3237.61
744.65	3201.66
744.98	3222.59
745.31	3166.39
745.65	3164.34
745.98	3155.01
746.31	3137.03
746.65	3139.76
746.98	3106.09
747.31	3128.61
747.65	3096.98
747.98	3066.49
748.31	3032.59
748.64	3025.76
748.98	3038.50
749.31	3027.35
749.64	2976.61
749.98	2992.99
750.31	2962.73
750.64	2948.62
750.97	2950.67
751.31	2922.00
751.64	2909.94
751.97	2919.04
752.30	2926.55
752.63	2874.21
752.97	2837.80
753.30	2845.54
753.63	2868.29
753.96	2865.79
754.29	2821.42
754.63	2795.48
754.96	2883.31
755.29	2811.18
755.62	2777.73
755.95	2777.50
756.29	2751.33
756.62	2781.14
756.95	2733.81
757.28	2743.14
757.61	2820.05
757.94	2738.36
758.27	2670.78
758.61	2710.83
758.94	2697.17
759.27	2663.95
759.60	2663.27
759.93	2671.01
760.26	2636.87
760.59	2629.36
760.92	2606.38
761.26	2616.85
761.59	2608.66
761.92	2606.15
762.25	2598.64
762.58	2592.27
762.91	2545.17
763.24	2580.90
763.57	2529.01
763.90	2556.55
764.23	2552.00
764.56	2534.25
764.89	2543.35
765.22	2487.37
765.55	2491.47
765.88	2493.74
766.21	2493.97
766.54	2449.14
766.87	2482.14
767.20	2440.95
767.53	2452.10
767.86	2442.32
768.19	2449.83
768.52	2394.08
768.85	2423.43
769.18	2395.67
769.51	2416.15
769.84	2374.05
770.17	2398.40
770.50	2362.45
770.83	2359.49
771.16	2339.24
771.49	2365.40
771.82	2315.11
772.15	2347.88
772.48	2334.46
772.81	2333.77
773.14	2299.87
773.47	2304.65
773.80	2312.84
774.13	2301.01
774.46	2296.46
774.78	2262.32
775.11	2296.46
775.44	2255.95
775.77	2262.78
776.10	2256.41
776.43	2241.84
776.76	2290.31
777.09	2225.69
777.41	2232.29
777.74	2276.66
778.07	2236.38
778.40	2197.47
778.73	2187.46
779.06	2210.44
779.38	2205.66
779.71	2206.57
780.04	2190.42
780.37	2198.61
780.70	2186.32
781.03	2166.75
781.35	2168.80
781.68	2153.55
782.01	2160.15
782.34	2153.33
782.67	2130.57
782.99	2140.35
783.32	2126.93
783.65	2128.29
783.98	2115.78
784.30	2088.47
784.63	2108.95
784.96	2068.90
785.29	2083.69
785.61	2086.88
785.94	2079.60
786.27	2090.07
786.60	2071.18
786.92	2078.23
787.25	2075.73
787.58	2017.48
787.90	2054.34
788.23	2077.32
788.56	2069.81
788.88	2044.10
789.21	2013.61
789.54	2026.81
789.87	2046.60
790.19	2022.48
790.52	2003.37
790.85	2014.52
791.17	2015.88
791.50	2012.24
791.82	1972.65
792.15	2009.74
792.48	1986.98
792.80	1989.26
793.13	1983.80
793.46	1971.97
793.78	1982.89
794.11	1986.30
794.43	1984.94
794.76	1978.34
795.09	2014.75
795.41	1994.95
795.74	1994.27
796.06	1976.97
796.39	1988.81
796.72	1992.67
797.04	2017.02
797.37	2006.33
797.69	2001.78
798.02	1998.59
798.34	1963.77
798.67	1948.07
798.99	1943.29
799.32	1956.72
799.64	1980.84
799.97	1976.06
800.30	1946.25
800.62	1963.77
800.95	1964.46
801.27	1937.83
801.60	1945.12
801.92	1921.22
802.25	1931.92
802.57	1941.25
802.89	1957.40
803.22	1922.82
803.54	1941.93
803.87	1937.83
804.19	1929.87
804.52	1945.57
804.84	1920.54
805.17	1937.61
805.49	1929.87
805.82	1920.77
806.14	1906.89
806.46	1927.14
806.79	1904.61
807.11	1905.98
807.44	1909.84
807.76	1883.90
808.08	1897.33
808.41	1882.77
808.73	1901.65
809.06	1864.79
809.38	1892.10
809.70	1878.44
810.03	1860.47
810.35	1899.38
810.67	1896.65
811.00	1874.35
811.32	1889.36
811.64	1856.37
811.97	1852.50
812.29	1868.20
812.61	1856.37
812.94	1850.91
813.26	1856.60
813.58	1846.81
813.91	1861.60
814.23	1844.08
814.55	1839.99
814.88	1825.42
815.20	1811.54
815.52	1837.26
815.84	1816.55
816.17	1798.80
816.49	1798.34
816.81	1816.55
817.13	1796.30
817.46	1812.45
817.78	1787.42
818.10	1814.73
818.42	1778.55
818.75	1781.05
819.07	1797.66
819.39	1789.92
819.71	1826.79
820.04	1783.33
820.36	1777.18
820.68	1774.45
821.00	1766.49
821.32	1802.90
821.65	1771.49
821.97	1780.60
822.29	1759.21
822.61	1793.34
822.93	1743.73
823.25	1760.57
823.58	1767.17
823.90	1750.33
824.22	1743.05
824.54	1744.19
824.86	1751.70
825.18	1741.23
825.50	1750.79
825.82	1743.28
826.15	1770.13
826.47	1746.23
826.79	1757.84
827.11	1766.49
827.43	1760.34
827.75	1748.74
828.07	1721.66
828.39	1734.17
828.71	1744.41
829.03	1728.03
829.35	1737.13
829.67	1729.85
830.00	1711.87
830.32	1717.34
830.64	1738.50
830.96	1719.16
831.28	1728.94
831.60	1716.65
831.92	1702.54
832.24	1740.77
832.56	1702.32
832.88	1714.15
833.20	1700.50
833.52	1705.96
833.84	1697.08
834.16	1708.01
834.48	1700.50
834.80	1747.60
835.12	1695.72
835.44	1676.83
835.76	1706.64
836.08	1733.49
836.40	1725.30
836.71	1703.00
837.03	1695.95
837.35	1698.90
837.67	1706.41
837.99	1680.70
838.31	1697.99
838.63	1682.98
838.95	1675.69
839.27	1698.45
839.59	1673.19
839.91	1680.02
840.23	1671.14
840.54	1707.55
840.86	1681.84
841.18	1669.32
841.50	1691.85
841.82	1672.51
842.14	1708.23
842.46	1721.89
842.77	1694.13
843.09	1690.71
843.41	1687.98
843.73	1670.46
844.05	1693.90
844.37	1660.45
844.68	1673.19
845.00	1689.35
845.32	1685.71
845.64	1654.99
845.96	1668.41
846.27	1663.41
846.59	1630.64
846.91	1680.93
847.23	1672.28
847.54	1646.34
847.86	1664.09
848.18	1664.09
848.50	1655.21
848.82	1684.34
849.13	1648.61
849.45	1668.18
849.77	1680.47
850.08	1648.39
850.40	1679.33
850.72	1650.66
851.04	1648.84
851.35	1661.59
851.67	1687.98
851.99	1640.88
852.30	1671.83
852.62	1654.30
852.94	1639.51
853.25	1636.33
853.57	1643.15
853.89	1667.50
854.20	1649.07
854.52	1657.72
854.84	1624.72
855.15	1625.86
855.47	1636.55
855.79	1665.68
856.10	1638.38
856.42	1641.56
856.73	1654.08
857.05	1642.02
857.37	1654.53
857.68	1634.96
858.00	1627.00
858.32	1653.85
858.63	1614.48
858.95	1625.86
859.26	1631.55
859.58	1644.75
859.89	1644.52
860.21	1616.30
860.52	1631.55
860.84	1634.28
861.16	1617.44
861.47	1612.89
861.79	1627.68
862.10	1614.48
862.42	1608.11
862.73	1612.89
863.05	1614.94
863.36	1604.70
863.68	1624.72
863.99	1604.92
864.31	1610.16
864.62	1636.10
864.94	1608.57
865.25	1617.90
865.57	1621.54
865.88	1601.74
866.20	1604.47
866.51	1595.14
866.82	1592.41
867.14	1610.61
867.45	1610.39
867.77	1581.03
868.08	1606.97
868.40	1611.98
868.71	1594.46
869.02	1589.22
869.34	1595.37
869.65	1590.36
869.97	1594.00
870.28	1569.65
870.59	1580.35
870.91	1594.46
871.22	1577.85
871.54	1592.18
871.85	1596.28
872.16	1606.97
872.48	1566.47
872.79	1595.60
873.10	1552.36
873.42	1571.47
873.73	1581.26
874.04	1583.08
874.36	1561.46
874.67	1553.04
874.98	1578.30
875.30	1565.33
875.61	1564.19
875.92	1552.59
876.23	1571.25
876.55	1572.38
876.86	1547.58
877.17	1554.86
877.49	1544.40
877.80	1532.56
878.11	2041.60
878.42	1579.21
878.74	1570.56
879.05	1528.47
879.36	1553.50
879.67	1552.36
879.98	1539.39
880.30	1539.16
880.61	1536.89
880.92	1561.92
881.23	1560.32
881.55	1570.56
881.86	1545.53
882.17	1553.50
882.48	1528.69
882.79	1562.83
883.10	1556.00
883.42	1557.37
883.73	1553.27
884.04	1543.71
884.35	1534.84
884.66	1534.61
884.97	1532.79
885.28	1533.25
885.60	1552.13
885.91	1541.89
886.22	1503.21
886.53	1556.23
886.84	1538.93
887.15	1544.17
887.46	1559.41
887.77	1550.77
888.08	1537.34
888.40	1552.59
888.71	1537.34
889.02	1550.08
889.33	1545.76
889.64	1539.16
889.95	1529.38
890.26	1545.31
890.57	1519.14
890.88	1540.07
891.19	1539.84
891.50	1566.92
891.81	1539.39
892.12	1520.28
892.43	1533.47
892.74	1537.80
893.05	1531.43
893.36	1566.01
893.67	1514.36
893.98	1543.26
894.29	1530.97
894.60	1560.78
894.91	1540.76
895.22	1516.63
895.53	1536.66
895.84	1525.96
896.15	1548.72
896.46	1533.02
896.77	1533.70
897.08	1514.81
897.38	1540.07
897.69	1556.23
898.00	1510.04
898.31	1514.81
898.62	1515.95
898.93	1525.28
899.24	1520.05
899.55	1535.52
899.86	1509.13
900.16	1509.35
900.47	1515.04
900.78	1533.47
901.09	1521.64
901.40	1525.28
901.71	1541.44
902.02	1539.16
902.32	1525.05
902.63	1535.29
902.94	1508.22
903.25	1512.31
903.56	1512.31
903.87	1504.35
904.17	1501.84
904.48	1522.78
904.79	1500.48
905.10	1513.45
905.41	1533.47
905.71	1508.90
906.02	1502.75
906.33	1494.56
906.64	1506.62
906.94	1495.24
907.25	1483.41
907.56	1488.87
907.87	1505.71
908.17	1499.11
908.48	1497.98
908.79	1488.42
909.09	1495.24
909.40	1493.20
909.71	1494.56
910.02	1689.57
910.32	1506.39
910.63	1515.04
910.94	1503.21
911.24	1500.02
911.55	1513.22
911.86	1480.91
912.16	1496.15
912.47	1486.60
912.78	1478.18
913.08	1501.16
913.39	1498.20
913.69	1525.05
914.00	1474.08
914.31	1476.13
914.61	1482.50
914.92	1512.31
915.23	1475.90
915.53	1479.77
915.84	1473.85
916.14	1478.18
916.45	1493.20
916.75	1489.10
917.06	1512.77
917.37	1507.08
917.67	1506.39
917.98	1470.67
918.28	1477.04
918.59	1470.44
918.89	1477.95
919.20	1483.64
919.50	1459.97
919.81	1461.79
920.11	1480.68
920.42	1467.03
920.72	1463.39
921.03	1463.16
921.33	1480.68
921.64	1462.70
921.94	1464.53
922.25	1447.23
922.55	1459.52
922.86	1474.31
923.16	1474.77
923.47	1468.39
923.77	1462.70
924.08	1446.09
924.38	1442.91
924.69	1462.25
924.99	1466.12
925.29	1447.91
925.60	1436.54
925.90	1471.35
926.21	1454.97
926.51	1451.78
926.81	1449.05
927.12	1442.23
927.42	1447.23
927.73	1468.39
928.03	1449.28
928.33	1468.62
928.64	1433.35
928.94	1441.31
929.24	1438.58
929.55	1459.97
929.85	1469.08
930.15	1438.13
930.46	1435.17
930.76	1463.84
931.06	1452.01
931.37	1453.83
931.67	1488.19
931.97	1444.96
932.27	1444.50
932.58	1457.47
932.88	1435.63
933.18	1468.85
933.49	1445.87
933.79	1464.75
934.09	1449.05
934.39	1445.64
934.70	1484.32
935.00	1459.29
935.30	1445.18
935.60	1444.73
935.91	1445.41
936.21	1434.94
936.51	1438.36
936.81	1447.46
937.11	1456.33
937.42	1447.00
937.72	1447.69
938.02	1444.05
938.32	1426.52
938.62	1436.76
938.92	1421.75
939.23	1442.45
939.53	1433.58
939.83	1424.48
940.13	1413.10
940.43	1416.74
940.73	1417.65
941.03	1393.07
941.34	1443.36
941.64	1427.89
941.94	1417.88
942.24	1438.13
942.54	1409.69
942.84	1426.52
943.14	1437.67
943.44	1409.91
943.74	1426.75
944.04	1422.20
944.34	1439.95
944.65	1417.88
944.95	1432.21
945.25	1418.33
945.55	1443.14
945.85	1417.88
946.15	1426.07
946.45	1422.43
946.75	1432.90
947.05	1442.45
947.35	1413.33
947.65	1417.42
947.95	1436.08
948.25	1421.29
948.55	1415.60
948.85	1406.04
949.15	1405.59
949.45	1416.74
949.75	1429.71
950.05	1400.36
950.35	1417.42
950.65	1409.23
950.94	1429.71
951.24	1413.78
951.54	1423.34
951.84	1515.95
952.14	1424.70
952.44	1423.57
952.74	1429.25
953.04	1403.31
953.34	1394.89
953.64	1434.03
953.94	1439.49
954.23	1431.99
954.53	1418.56
954.83	1438.13
955.13	1424.25
955.43	1438.58
955.73	1441.31
956.03	1429.03
956.32	1413.33
956.62	1436.31
956.92	1436.99
957.22	1430.85
957.52	1409.00
957.82	1417.88
958.11	1404.91
958.41	1428.34
958.71	1476.81
959.01	1411.96
959.30	1661.13
959.60	1439.04
959.90	1410.14
960.20	1444.73
960.50	1440.86
960.79	1428.12
961.09	1424.02
961.39	1436.99
961.69	1423.57
961.98	1420.61
962.28	1435.85
962.58	1423.57
962.87	1409.91
963.17	1424.93
963.47	1407.64
963.76	1453.60
964.06	1419.47
964.36	1417.88
964.66	1434.03
964.95	1426.52
965.25	1436.54
965.55	1436.31
965.84	1406.27
966.14	1417.42
966.43	1423.11
966.73	1422.88
967.03	1453.83
967.32	1415.60
967.62	1427.89
967.92	1417.19
968.21	1437.45
968.51	1407.41
968.80	1415.60
969.10	1410.60
969.40	1416.97
969.69	1418.33
969.99	1415.37
970.28	1421.52
970.58	1445.64
970.87	1389.21
971.17	1421.97
971.46	1419.24
971.76	1404.45
972.06	1425.84
972.35	1416.97
972.65	1415.60
972.94	1411.73
973.24	1427.43
973.53	1426.98
973.83	1422.66
974.12	1419.24
974.42	1416.74
974.71	1450.87
975.01	1417.42
975.30	1424.02
975.59	1416.06
975.89	1422.88
976.18	1418.56
976.48	1420.15
976.77	1414.69
977.07	1436.08
977.36	1413.78
977.65	1442.00
977.95	1423.34
978.24	1421.52
978.54	1422.43
978.83	1417.88
979.13	1426.52
979.42	1419.70
979.71	1404.45
980.01	1414.92
980.30	1418.56
980.59	1412.19
980.89	1456.79
981.18	1404.22
981.47	1435.40
981.77	1429.94
982.06	1406.27
982.35	1419.92
982.65	1398.54
982.94	1413.10
983.23	1425.84
983.53	1443.59
983.82	1423.79
984.11	1414.92
984.41	1407.41
984.70	1420.38
984.99	1393.07
985.28	1412.87
985.58	1419.70
985.87	1416.97
986.16	1431.99
986.45	1418.56
986.75	1410.37
987.04	1407.18
987.33	1419.70
987.62	1433.12
987.91	1415.60
988.21	1414.69
988.50	1407.41
988.79	1432.44
989.08	1421.75
989.37	1449.73
989.67	1424.02
989.96	1392.62
990.25	1414.01
990.54	1420.15
990.83	1429.48
991.12	1401.27
991.42	1423.57
991.71	1420.38
992.00	1425.61
992.29	1418.33
992.58	1406.27
992.87	1436.76
993.16	1423.11
993.45	1422.88
993.75	1407.86
994.04	1409.46
994.33	1404.68
994.62	1412.87
994.91	1409.46
995.20	1396.26
995.49	1417.42
995.78	1414.01
996.07	1394.67
996.36	1397.17
996.65	1411.96
996.94	1395.80
997.23	1427.43
997.52	1415.15
997.81	1390.34
998.10	1409.46
998.39	1397.85
998.68	1411.28
998.97	1415.15
999.26	1425.84
999.55	1380.10
999.84	1411.96
1000.13	1399.22
1000.42	1418.56
1000.71	1404.68
1001.00	1424.93
1001.29	1423.57
1001.58	1411.96
1001.87	1414.92
1002.16	1416.06
1002.45	1413.78
1002.74	1415.60
1003.02	1417.88
1003.31	1424.93
1003.60	1418.56
1003.89	1413.33
1004.18	1417.65
1004.47	1415.15
1004.76	1418.33
1005.05	1407.18
1005.33	1405.59
1005.62	1401.27
1005.91	1392.39
1006.20	1393.53
1006.49	1400.36
1006.78	1433.35
1007.06	1397.85
1007.35	1409.00
1007.64	1395.35
1007.93	1409.23
1008.22	1407.18
1008.50	1405.13
1008.79	1434.49
1009.08	1400.81
1009.37	1407.64
1009.66	1430.62
1009.94	1399.90
1010.23	1413.78
1010.52	1392.62
1010.81	1392.62
1011.09	1400.13
1011.38	1411.73
1011.67	1414.46
1011.95	1415.37
1012.24	1392.62
1012.53	1390.12
1012.82	1385.11
1013.10	1384.88
1013.39	1411.05
1013.68	1406.27
[truncated: 48 more rows]
