# Supplementary material for: Unique photosynthetic electron transport tuning and excitation distribution in heterokont algae
Source: PLoS One. 2019 Jan 9;14(1):e0209920. doi: 10.1371/journal.pone.0209920 (PMC6326504; doi:10.1371/journal.pone.0209920)
Supplement: S1 Dataset — (ZIP) [file pone.0209920.s004.zip › S1 Dataset/77K/Chlamydomonas_Anaerobic/CAna_t=30,2.txt]

340.01	1429.03
340.39	1429.03
340.76	1429.03
341.14	1418.10
341.52	1434.94
341.89	1464.75
342.27	1462.93
342.65	1449.28
343.03	1461.34
343.40	1451.10
343.78	1439.27
344.16	1448.37
344.53	1473.85
344.91	1466.12
345.29	1482.96
345.66	1453.60
346.04	1445.64
346.42	1455.42
346.79	1436.31
347.17	1441.77
347.54	1465.44
347.92	1431.08
348.30	1439.72
348.67	1426.98
349.05	1422.66
349.43	1427.43
349.80	1429.71
350.18	1431.53
350.56	1414.24
350.93	1415.83
351.31	1411.51
351.68	1431.08
352.06	1418.56
352.44	1419.92
352.81	1411.51
353.19	1410.37
353.56	1414.01
353.94	1424.02
354.32	1437.45
354.69	1427.21
355.07	1422.43
355.44	1410.60
355.82	1444.96
356.19	1424.70
356.57	1431.30
356.95	1412.19
357.32	1416.51
357.70	1417.65
358.07	1414.01
358.45	1407.86
358.82	1401.04
359.20	1406.73
359.58	1400.36
359.95	1414.24
360.33	1417.65
360.70	1386.25
361.08	1401.49
361.45	1412.19
361.83	1439.95
362.20	1405.82
362.58	1432.21
362.95	1421.97
363.33	1409.46
363.70	1407.64
364.08	1421.29
364.45	1415.83
364.83	1401.95
365.20	1434.72
365.58	1424.02
365.95	1438.81
366.33	1414.69
366.70	1421.52
367.08	1419.47
367.45	1420.61
367.83	1415.60
368.20	1398.99
368.58	1421.52
368.95	1394.89
369.33	1423.79
369.70	1403.31
370.08	1386.47
370.45	1404.68
370.83	1426.75
371.20	1427.66
371.57	1484.78
371.95	1426.52
372.32	1414.92
372.70	1426.98
373.07	1423.79
373.45	1423.57
373.82	1410.82
374.19	1413.10
374.57	1433.81
374.94	1403.09
375.32	1411.28
375.69	1422.66
376.07	1408.09
376.44	1404.45
376.81	1424.02
377.19	1401.95
377.56	1439.49
377.94	1427.66
378.31	1421.52
378.68	1402.40
379.06	1397.62
379.43	1398.31
379.81	1422.43
380.18	1417.19
380.55	1429.25
380.93	1412.87
381.30	1415.60
381.67	1416.28
382.05	1431.76
382.42	1397.85
382.79	1414.92
383.17	1413.33
383.54	1437.67
383.91	1421.97
384.29	1409.91
384.66	1414.92
385.04	1415.60
385.41	1436.99
385.78	1407.41
386.15	1412.19
386.53	1410.60
386.90	1409.91
387.27	1411.96
387.65	1441.77
388.02	1414.69
388.39	1425.84
388.77	1403.31
389.14	1396.94
389.51	1441.54
389.89	1418.33
390.26	1434.26
390.63	1425.61
391.00	1422.66
391.38	1428.12
391.75	1416.06
392.12	1423.57
392.50	1411.28
392.87	1408.77
393.24	1413.78
393.61	1401.04
393.99	1425.61
394.36	1418.79
394.73	1408.77
395.10	1415.37
395.48	1401.72
395.85	1376.69
396.22	1406.04
396.59	1411.28
396.97	1406.73
397.34	1440.40
397.71	1421.06
398.08	1431.76
398.45	1423.79
398.83	1409.46
399.20	1427.89
399.57	1439.27
399.94	1428.12
400.32	1423.79
400.69	1393.76
401.06	1415.37
401.43	1435.63
401.80	1419.47
402.17	1399.67
402.55	1401.49
402.92	1403.77
403.29	1433.35
403.66	1397.85
404.03	1395.58
404.41	1435.17
404.78	1442.45
405.15	1399.67
405.52	1437.22
405.89	1414.46
406.26	1429.25
406.64	1413.55
407.01	1427.89
407.38	1404.91
407.75	1405.82
408.12	1424.02
408.49	1437.22
408.86	1417.65
409.23	1422.88
409.61	1425.84
409.98	1416.74
410.35	1430.62
410.72	1405.59
411.09	1403.54
411.46	1419.70
411.83	1434.26
412.20	1403.77
412.57	1418.56
412.95	1387.84
413.32	1426.75
413.69	1410.82
414.06	1412.87
414.43	1409.23
414.80	1424.02
415.17	1412.19
415.54	1422.88
415.91	1409.46
416.28	1397.40
416.65	1415.37
417.02	1407.41
417.39	1410.37
417.76	1416.74
418.14	1425.84
418.51	1417.19
418.88	1401.95
419.25	1423.11
419.62	1428.34
419.99	1434.03
420.36	1420.84
420.73	1426.75
421.10	1432.90
421.47	1404.68
421.84	1414.92
422.21	1433.81
422.58	1435.17
422.95	1402.86
423.32	1416.51
423.69	1416.51
424.06	1427.66
424.43	1457.70
424.80	1415.37
425.17	1418.56
425.54	1414.24
425.91	1432.21
426.28	1436.54
426.65	1434.26
427.02	1425.61
427.39	1418.56
427.76	1417.65
428.13	1408.32
428.49	1438.13
428.86	1431.08
429.23	1399.22
429.60	1401.72
429.97	1412.87
430.34	1423.11
430.71	1411.05
431.08	1395.58
431.45	1420.61
431.82	1404.45
432.19	1411.28
432.56	1411.05
432.93	1426.52
433.30	1399.90
433.67	1431.99
434.03	1448.60
434.40	1406.50
434.77	1411.05
435.14	1425.16
435.51	1438.36
435.88	1425.84
436.25	1411.28
436.62	1407.64
436.99	1422.43
437.35	1426.75
437.72	1411.05
438.09	1405.82
438.46	1501.16
438.83	1429.25
439.20	1414.46
439.57	1426.52
439.93	1401.27
440.30	1414.69
440.67	1409.69
441.04	1421.29
441.41	1424.70
441.78	1400.81
442.14	1399.90
442.51	1428.57
442.88	1441.09
443.25	1424.93
443.62	1403.77
443.99	1394.67
444.35	1428.80
444.72	1438.36
445.09	1422.88
445.46	1398.08
445.83	1426.98
446.19	1424.93
446.56	1416.06
446.93	1412.87
447.30	1422.66
447.66	1415.37
448.03	1421.97
448.40	1393.30
448.77	1407.41
449.14	1415.60
449.50	1407.86
449.87	1420.61
450.24	1405.59
450.61	1419.92
450.97	1412.64
451.34	1423.57
451.71	1416.74
452.08	1402.18
452.44	1430.62
452.81	1414.69
453.18	1420.38
453.54	1438.81
453.91	1409.69
454.28	1394.89
454.65	1428.12
455.01	1425.84
455.38	1429.03
455.75	1436.76
456.11	1427.43
456.48	1420.15
456.85	1406.50
457.21	1423.11
457.58	1408.77
457.95	1396.71
458.32	1390.12
458.68	1400.13
459.05	1427.43
459.42	1421.06
459.78	1401.04
460.15	1426.07
460.52	1421.75
460.88	1429.03
461.25	1429.48
461.61	1429.94
461.98	1408.77
462.35	1445.18
462.71	1424.25
463.08	1414.24
463.45	1407.18
463.81	1439.27
464.18	1428.80
464.55	1420.84
464.91	1425.61
465.28	1422.88
465.64	1414.01
466.01	1405.82
466.38	1395.12
466.74	1409.46
467.11	1424.70
467.47	1403.77
467.84	1466.57
468.21	1410.82
468.57	1402.86
468.94	1408.32
469.30	1419.92
469.67	1422.43
470.03	1429.25
470.40	1421.52
470.77	1419.70
471.13	1419.70
471.50	1401.72
471.86	1432.67
472.23	1458.84
472.59	1420.38
472.96	1426.52
473.32	1410.60
473.69	1427.66
474.05	1445.18
474.42	1421.75
474.78	1415.83
475.15	1421.52
475.51	1393.98
475.88	1407.18
476.24	1401.72
476.61	1409.00
476.97	1433.81
477.34	1413.33
477.70	1431.76
478.07	1414.92
478.43	1424.48
478.80	1414.46
479.16	1444.05
479.53	1412.87
479.89	1403.54
480.26	1419.70
480.62	1425.61
480.99	1432.90
481.35	1420.38
481.72	1425.84
482.08	1440.18
482.45	1479.77
482.81	1396.26
483.17	1409.69
483.54	1414.46
483.90	1421.29
484.27	1421.29
484.63	1408.32
485.00	1393.53
485.36	1412.64
485.72	1412.42
486.09	1388.98
486.45	1421.75
486.82	1400.81
487.18	1419.92
487.54	1430.39
487.91	1411.51
488.27	1420.38
488.64	1419.47
489.00	1435.17
489.36	1415.83
489.73	1437.22
490.09	1414.01
490.45	1404.68
490.82	1401.27
491.18	1413.33
491.55	1431.53
491.91	1407.64
492.27	1406.50
492.64	1408.32
493.00	1394.67
493.36	1396.94
493.73	1445.41
494.09	1429.71
494.45	1414.01
494.82	1432.44
495.18	1434.94
495.54	1418.56
495.91	1421.29
496.27	1421.52
496.63	1428.34
496.99	1404.45
497.36	1421.29
497.72	1441.31
498.08	1421.75
498.45	1444.73
498.81	1446.32
499.17	1410.82
499.53	1426.07
499.90	1412.87
500.26	1417.42
500.62	1431.53
500.99	1380.33
501.35	1414.92
501.71	1411.96
502.07	1414.01
502.44	1403.09
502.80	1421.97
503.16	1422.20
503.52	1405.59
503.88	1413.55
504.25	1414.69
504.61	1442.68
504.97	1428.12
505.33	1429.03
505.70	1407.64
506.06	1424.48
506.42	1429.25
506.78	1414.46
507.14	1440.63
507.51	1415.60
507.87	1428.12
508.23	1413.55
508.59	1406.50
508.95	1421.06
509.32	1416.74
509.68	1406.04
510.04	1434.94
510.40	1404.00
510.76	1418.79
511.12	1425.39
511.48	1409.46
511.85	1409.00
512.21	1421.75
512.57	1427.89
512.93	1423.11
513.29	1426.30
513.65	1419.70
514.01	1419.92
514.38	1437.22
514.74	1417.88
515.10	1417.19
515.46	1430.85
515.82	1436.54
516.18	1423.11
516.54	1421.75
516.90	1416.74
517.26	1417.88
517.63	1421.97
517.99	1416.28
518.35	1437.22
518.71	1417.65
519.07	1430.16
519.43	1416.74
519.79	1423.79
520.15	1416.97
520.51	1420.84
520.87	1403.54
521.23	1402.18
521.59	1432.21
521.95	1425.16
522.31	1413.55
522.67	1403.54
523.03	1402.86
523.40	1414.01
523.76	1413.78
524.12	1408.32
524.48	1428.80
524.84	1408.32
525.20	1419.47
525.56	1423.11
525.92	1411.28
526.28	1394.44
526.64	1419.01
527.00	1427.43
527.36	1455.65
527.72	1432.44
528.08	1418.10
528.44	1427.43
528.80	1437.22
529.16	1406.73
529.51	1420.61
529.87	1437.90
530.23	1414.92
530.59	1426.30
530.95	1434.72
531.31	1437.22
531.67	1433.12
532.03	1414.01
532.39	1434.94
532.75	1408.09
533.11	1433.81
533.47	1422.20
533.83	1416.06
534.19	1416.06
534.55	1417.65
534.91	1411.28
535.26	1396.94
535.62	1412.64
535.98	1417.42
536.34	1403.09
536.70	1408.32
537.06	1401.72
537.42	1383.52
537.78	1405.82
538.14	1644.06
538.49	1414.46
538.85	1487.74
539.21	1443.59
539.57	1447.46
539.93	1436.08
540.29	1419.24
540.65	1416.28
541.00	1415.37
541.36	1411.05
541.72	1416.06
542.08	1397.85
542.44	1415.83
542.80	1442.00
543.15	1436.76
543.51	1411.73
543.87	1412.64
544.23	1416.51
544.59	1431.53
544.95	1417.19
545.30	1421.29
545.66	1416.74
546.02	1399.90
546.38	1408.55
546.73	1408.32
547.09	1422.20
547.45	1441.54
547.81	1433.81
548.17	1394.67
548.52	1423.79
548.88	1418.33
549.24	1432.44
549.60	1420.38
549.95	1410.37
550.31	1428.57
550.67	1411.73
551.03	1420.84
551.38	1423.34
551.74	1422.43
552.10	1416.97
552.46	1424.70
552.81	1417.42
553.17	1398.54
553.53	1400.36
553.88	1411.96
554.24	1417.65
554.60	1410.60
554.95	1408.77
555.31	1414.92
555.67	1413.55
556.03	1416.06
556.38	1420.38
556.74	1425.16
557.10	1428.80
557.45	1419.47
557.81	1406.04
558.17	1409.23
558.52	1415.60
558.88	1436.31
559.24	1428.57
559.59	1413.33
559.95	1422.66
560.30	1449.96
560.66	1412.42
561.02	1418.56
561.37	1413.33
561.73	1430.39
562.09	1450.42
562.44	1434.72
562.80	1421.06
563.15	1397.40
563.51	1407.41
563.87	1416.51
564.22	1406.73
564.58	1404.22
564.93	1410.82
565.29	1393.30
565.65	1449.96
566.00	1412.42
566.36	1419.01
566.71	1435.63
567.07	1421.06
567.42	1447.69
567.78	1409.91
568.14	1415.60
568.49	1420.38
568.85	1405.59
569.20	1417.88
569.56	1427.89
569.91	1412.64
570.27	1411.96
570.62	1453.60
570.98	1428.34
571.33	1395.12
571.69	1395.35
572.04	1423.11
572.40	1397.40
572.75	1423.79
573.11	1403.31
573.46	1417.19
573.82	1438.13
574.17	1427.21
574.53	1429.48
574.88	1428.57
575.24	1432.67
575.59	1440.86
575.95	1427.89
576.30	1434.26
576.66	1419.70
577.01	1426.07
577.36	1415.37
577.72	1415.83
578.07	1410.14
578.43	1421.52
578.78	1432.44
579.14	1431.30
579.49	1426.52
579.85	1461.11
580.20	1446.09
580.55	1441.54
580.91	1445.41
581.26	1437.45
581.62	1456.33
581.97	1464.30
582.32	1470.21
582.68	1442.68
583.03	1468.85
583.39	1431.30
583.74	1467.94
584.09	1487.05
584.45	1475.68
584.80	1481.59
585.15	1485.23
585.51	1484.09
585.86	1504.80
586.21	1489.56
586.57	1497.98
586.92	1522.10
587.27	1501.84
587.63	1530.06
587.98	1575.12
588.33	1540.98
588.69	1544.62
589.04	1568.29
589.39	1559.87
589.75	1586.72
590.10	1561.46
590.45	1580.80
590.81	1626.09
591.16	1612.89
591.51	1624.72
591.86	1670.91
592.22	1676.38
592.57	1680.24
592.92	1684.80
593.28	1716.43
593.63	1741.68
593.98	1730.08
594.33	1774.22
594.69	1773.31
595.04	1816.78
595.39	1838.85
595.74	1879.58
596.10	1869.57
596.45	1924.64
596.80	1930.32
597.15	1941.25
597.50	1997.91
597.86	2010.65
598.21	2028.40
598.56	2099.85
598.91	2133.98
599.26	2137.85
599.62	2162.88
599.97	2222.50
600.32	2237.06
600.67	2287.35
601.02	2347.65
601.38	2355.62
601.73	2398.85
602.08	2457.56
602.43	2453.24
602.78	2478.04
603.13	2558.60
603.49	2556.55
603.84	2592.96
604.19	2639.60
604.54	2662.36
604.89	2712.19
605.24	2735.40
605.59	2743.14
605.95	2835.53
606.30	2842.58
606.65	2866.25
607.00	2898.10
607.35	2956.36
607.70	2969.33
608.05	3018.02
608.40	3035.54
608.75	3069.91
609.10	3108.13
609.46	3122.92
609.81	3185.50
610.16	3232.60
610.51	3178.45
610.86	3304.97
611.21	3264.92
611.56	3305.19
611.91	3326.13
612.26	3370.73
612.61	3386.89
612.96	3389.62
613.31	3414.42
613.66	3443.77
614.01	3417.83
614.36	3474.95
614.71	3458.79
615.06	3451.05
615.41	3522.51
615.76	3483.59
616.11	3553.68
616.46	3513.18
616.81	3520.23
617.16	3536.61
617.51	3515.45
617.86	3558.91
618.21	3549.81
618.56	3554.14
618.91	3562.33
619.26	3581.21
619.61	3568.47
619.96	3560.96
620.31	3545.26
620.66	3563.92
621.01	3541.17
621.36	3547.76
621.71	3561.42
622.06	3560.96
622.41	3553.45
622.76	3560.73
623.10	3549.13
623.45	3533.88
623.80	3560.05
624.15	3539.12
624.50	3517.73
624.85	3519.32
625.20	3503.62
625.55	3508.85
625.90	3513.40
626.25	3520.23
626.59	3487.01
626.94	3495.88
627.29	3461.52
627.64	3450.83
627.99	3488.83
628.34	3439.22
628.69	3411.92
629.03	3407.59
629.38	3383.47
629.73	3406.23
630.08	3393.48
630.43	3373.91
630.78	3370.73
631.12	3408.50
631.47	3370.27
631.82	3360.94
632.17	3312.25
632.52	3306.10
632.86	3376.19
633.21	3284.03
633.56	3290.40
633.91	3332.27
634.26	3300.87
634.60	3264.46
634.95	3265.14
635.30	3260.37
635.65	3279.71
635.99	3224.41
636.34	3269.70
636.69	3235.79
637.04	3231.47
637.39	3222.82
637.73	3200.06
638.08	3208.26
638.43	3194.15
638.77	3166.39
639.12	3167.07
639.47	3160.70
639.82	3193.47
640.16	3183.68
640.51	3159.11
640.86	3147.96
641.20	3165.25
641.55	3172.99
641.90	3137.72
642.25	3165.93
642.59	3129.30
642.94	3128.61
643.29	3132.48
643.63	3102.67
643.98	3126.11
644.33	3107.91
644.67	3151.82
645.02	3116.33
645.37	3111.55
645.71	3081.97
646.06	3123.15
646.40	3119.74
646.75	3088.34
647.10	3063.76
647.44	3104.49
647.79	3057.84
648.14	3070.59
648.48	3075.59
648.83	3087.65
649.17	3106.31
649.52	3071.27
649.87	3073.09
650.21	3085.15
650.56	3061.94
650.90	3098.58
651.25	3037.82
651.59	3081.51
651.94	3067.86
652.29	3112.91
652.63	3089.25
652.98	3053.98
653.32	3084.01
653.67	3098.58
654.01	3069.68
654.36	3059.89
654.70	3084.92
655.05	3074.00
655.39	3057.84
655.74	3107.91
656.08	3079.46
656.43	3094.03
656.78	3047.83
657.12	3128.84
657.47	3096.76
657.81	3070.36
658.15	3061.71
658.50	3081.06
658.84	3097.21
659.19	3117.24
659.53	3135.90
659.88	3130.66
660.22	3107.91
660.57	3088.79
660.91	3109.95
661.26	3089.47
661.60	3136.81
661.95	3102.22
662.29	3128.39
662.63	3085.61
662.98	3124.29
663.32	3131.12
663.67	3088.34
664.01	3122.92
664.36	3143.86
664.70	3164.79
665.04	3155.92
665.39	3145.91
665.73	3133.39
666.08	3466.30
666.42	3137.94
666.76	3191.65
667.11	3201.43
667.45	3192.56
667.79	3174.35
668.14	3192.56
668.48	3176.17
668.83	3217.36
669.17	3216.22
669.51	3244.67
669.86	3257.41
670.20	3255.82
670.54	3280.39
670.89	3247.85
671.23	3300.42
671.57	3303.60
671.92	3342.28
672.26	3375.28
672.60	3385.06
672.94	3439.90
673.29	3483.59
673.63	3511.13
673.97	3563.69
674.32	3646.75
674.66	3692.03
675.00	3785.56
675.34	3834.71
675.69	3970.33
676.03	4073.41
676.37	4158.97
676.71	4319.85
677.06	4456.84
677.40	4564.01
677.74	4754.25
678.08	4891.46
678.43	5083.74
678.77	5175.22
679.11	5320.62
679.45	5468.99
679.80	5592.78
680.14	5737.95
680.48	5860.38
680.82	6001.69
681.16	6143.00
681.51	6227.19
681.85	6357.35
682.19	6502.98
682.53	6694.35
682.87	6798.57
683.21	6912.12
683.56	7131.71
683.90	7408.87
684.24	7658.49
684.58	7931.78
684.92	8195.74
685.26	8276.07
685.61	8459.25
685.95	8608.75
686.29	8665.18
686.63	8666.55
686.97	8586.91
687.31	8501.57
687.65	8333.41
687.99	8215.09
688.33	8001.41
688.68	7760.44
689.02	7558.37
689.36	7311.02
689.70	7104.18
690.04	6899.15
690.38	6744.64
690.72	6638.60
691.06	6465.44
691.40	6449.51
691.74	6317.30
692.08	6240.39
692.42	6280.21
692.76	6297.50
693.10	6299.55
693.44	6233.79
693.78	6326.86
694.13	6267.24
694.47	6383.97
694.81	6368.50
695.15	6390.57
695.49	6401.72
695.83	6480.23
696.17	6450.19
696.51	6492.06
696.85	6486.14
697.19	6513.91
697.53	6556.00
697.87	6616.08
698.20	6592.18
698.54	6691.62
698.88	6642.70
699.22	6680.47
699.56	6777.87
699.90	6834.30
700.24	6817.69
700.58	6887.77
700.92	6964.23
701.26	6990.40
701.60	7110.78
701.94	7063.67
702.28	7199.98
702.62	7271.20
702.96	7399.31
703.30	7504.67
703.63	7542.44
703.97	7628.23
704.31	7656.90
704.65	7822.79
704.99	7945.21
705.33	8082.65
705.67	8074.23
706.01	8153.65
706.34	8243.30
706.68	8299.96
707.02	8362.08
707.36	8406.46
707.70	8561.19
708.04	8528.65
708.38	8740.05
708.71	8709.33
709.05	8849.27
709.39	8932.33
709.73	8967.37
710.07	9001.96
710.40	9107.32
710.74	9154.42
711.08	9136.67
711.42	9215.18
711.76	9208.58
712.09	9265.69
712.43	9340.33
712.77	9306.43
713.11	9399.72
713.45	9445.91
713.78	9454.56
714.12	9438.18
714.46	9486.65
714.80	9422.93
715.13	9445.00
715.47	9389.71
715.81	9366.27
716.15	9284.12
716.48	9310.29
716.82	9270.47
717.16	9221.32
717.49	9107.32
717.83	8962.82
718.17	9090.93
718.51	8899.56
718.84	8799.44
719.18	8774.64
719.52	8756.66
719.85	8621.95
720.19	8489.97
720.53	8427.39
720.86	8327.27
721.20	8165.48
721.54	8195.29
721.87	8098.58
722.21	7946.35
722.55	7840.99
722.88	7804.35
723.22	7663.95
723.55	7539.71
723.89	7538.35
724.23	7451.19
724.56	7346.75
724.90	7183.59
725.24	7157.42
725.57	6981.07
725.91	6966.05
726.24	6849.32
726.58	6727.12
726.92	6628.59
727.25	6608.34
727.59	6483.41
727.92	6382.84
728.26	6332.55
728.59	6268.38
728.93	6180.31
729.26	6107.50
729.60	6081.78
729.94	5976.66
730.27	5881.54
730.61	5809.86
730.94	5697.68
731.28	5679.93
731.61	5580.03
731.95	5557.73
732.28	5494.93
732.62	5358.62
732.95	5376.83
733.29	5305.38
733.62	5221.18
733.96	5208.67
734.29	5137.67
734.63	5057.57
734.96	5029.81
735.30	4998.86
735.63	4937.20
735.97	4909.21
736.30	4803.62
736.63	4819.10
736.97	4766.99
737.30	4723.75
737.64	4664.36
737.97	4582.67
738.31	4563.56
738.64	4495.75
738.97	4476.63
739.31	4455.47
739.64	4437.27
739.98	4332.59
740.31	4336.00
740.64	4329.41
740.98	4259.55
741.31	4199.70
741.65	4217.91
741.98	4181.95
742.31	4111.64
742.65	4117.78
742.98	4059.98
743.31	4010.38
743.65	4013.34
743.98	3957.36
744.31	3975.33
744.65	3947.12
744.98	3913.67
745.31	3867.02
745.65	3823.79
745.98	3824.24
746.31	3833.34
746.65	3793.07
746.98	3765.99
747.31	3759.16
747.65	3721.84
747.98	3715.93
748.31	3722.30
748.64	3660.86
748.98	3643.34
749.31	3590.09
749.64	3597.37
749.98	3569.15
750.31	3549.36
750.64	3528.20
750.97	3526.15
751.31	3487.92
751.64	3472.67
751.97	3482.00
752.30	3417.38
752.63	3377.56
752.97	3382.33
753.30	3394.62
753.63	3364.36
753.96	3388.93
754.29	3271.52
754.63	3280.16
754.96	3406.00
755.29	3302.69
755.62	3259.91
755.95	3232.83
756.29	3234.65
756.62	3211.44
756.95	3162.97
757.28	3177.99
757.61	3219.18
757.94	3178.68
758.27	3167.75
758.61	3135.21
758.94	3108.36
759.27	3103.13
759.60	3099.49
759.93	3095.62
760.26	3067.63
760.59	3042.37
760.92	3015.52
761.26	2989.12
761.59	3003.46
761.92	2976.84
762.25	2980.93
762.58	2970.24
762.91	2941.11
763.24	2931.10
763.57	2899.92
763.90	2931.78
764.23	2922.91
764.56	2853.96
764.89	2851.23
765.22	2856.23
765.55	2843.72
765.88	2804.58
766.21	2840.53
766.54	2765.67
766.87	2766.58
767.20	2805.94
767.53	2772.04
767.86	2734.04
768.19	2772.27
768.52	2711.28
768.85	2734.27
769.18	2717.65
769.51	2671.23
769.84	2703.32
770.17	2681.25
770.50	2654.40
770.83	2674.87
771.16	2622.77
771.49	2600.69
771.82	2648.48
772.15	2631.64
772.48	2620.94
772.81	2571.79
773.14	2600.69
773.47	2579.30
773.80	2559.05
774.13	2561.78
774.46	2529.92
774.78	2540.62
775.11	2529.70
775.44	2551.77
775.77	2519.91
776.10	2483.05
776.43	2483.73
776.76	2487.60
777.09	2464.39
777.41	2460.07
777.74	2498.75
778.07	2456.65
778.40	2442.09
778.73	2431.85
779.06	2436.86
779.38	2439.81
779.71	2388.84
780.04	2391.57
780.37	2418.65
780.70	2390.21
781.03	2396.58
781.35	2364.04
781.68	2380.65
782.01	2375.42
782.34	2345.83
782.67	2331.73
782.99	2349.70
783.32	2348.79
783.65	2306.24
783.98	2333.09
784.30	2296.00
784.63	2286.22
784.96	2286.67
785.29	2283.94
785.61	2281.44
785.94	2252.77
786.27	2270.06
786.60	2245.94
786.92	2291.90
787.25	2252.77
787.58	2230.47
787.90	2232.29
788.23	2211.58
788.56	2214.76
788.88	2213.85
789.21	2185.87
789.54	2185.64
789.87	2210.44
790.19	2198.38
790.52	2165.84
790.85	2161.74
791.17	2171.98
791.50	2163.34
791.82	2136.03
792.15	2141.27
792.48	2168.57
792.80	2140.35
793.13	2143.09
793.46	2133.98
793.78	2131.94
794.11	2124.43
794.43	2121.47
794.76	2139.22
795.09	2155.60
795.41	2123.52
795.74	2126.93
796.06	2123.74
796.39	2137.40
796.72	2138.53
797.04	2145.36
797.37	2109.64
797.69	2117.83
798.02	2134.67
798.34	2113.96
798.67	2132.62
798.99	2099.17
799.32	2141.04
799.64	2103.49
799.97	2112.59
800.30	2084.83
800.62	2087.34
800.95	2080.74
801.27	2061.17
801.60	2099.40
801.92	2045.47
802.25	2057.75
802.57	2054.80
802.89	2029.99
803.22	2050.47
803.54	2047.51
803.87	2052.29
804.19	2070.27
804.52	2076.87
804.84	2052.29
805.17	2067.77
805.49	2033.41
805.82	2024.76
806.14	2009.06
806.46	2065.49
806.79	2029.99
807.11	2021.35
807.44	2004.28
807.76	1991.99
808.08	2012.47
808.41	2016.57
808.73	2001.32
809.06	1998.36
809.38	1996.09
809.70	1976.29
810.03	1986.07
810.35	1950.58
810.67	1967.64
811.00	1992.45
811.32	1976.74
811.64	1972.42
811.97	1964.23
812.29	1940.34
812.61	1960.59
812.94	1956.72
813.26	1943.52
813.58	1948.53
813.91	1967.64
814.23	1929.64
814.55	1918.49
814.88	1942.61
815.20	1908.93
815.52	1915.31
815.84	1905.07
816.17	1901.20
816.49	1895.28
816.81	1905.75
817.13	1895.96
817.46	1896.87
817.78	1859.33
818.10	1875.03
818.42	1862.29
818.75	1875.94
819.07	1897.33
819.39	1892.32
819.71	1895.28
820.04	1851.14
820.36	1841.12
820.68	1852.73
821.00	1863.88
821.32	1885.27
821.65	1864.56
821.97	1844.54
822.29	1821.78
822.61	1848.41
822.93	1827.70
823.25	1837.26
823.58	1832.02
823.90	1839.30
824.22	1822.69
824.54	1825.65
824.86	1809.04
825.18	1811.77
825.50	1803.58
825.82	1816.78
826.15	1821.55
826.47	1815.64
826.79	1829.29
827.11	1808.58
827.43	1804.94
827.75	1803.58
828.07	1823.15
828.39	1795.61
828.71	1787.19
829.03	1783.55
829.35	1794.25
829.67	1776.27
830.00	1788.56
830.32	1775.13
830.64	1800.16
830.96	1787.42
831.28	1826.56
831.60	1765.35
831.92	1783.55
832.24	1796.98
832.56	1774.91
832.88	1772.18
833.20	1774.22
833.52	1795.39
833.84	1731.22
834.16	1746.23
834.48	1768.76
834.80	1787.42
835.12	1724.39
835.44	1778.32
835.76	1758.75
836.08	1767.17
836.40	1755.56
836.71	1768.99
837.03	1752.15
837.35	1747.37
837.67	1751.92
837.99	1740.77
838.31	1726.44
838.63	1775.59
838.95	1739.86
839.27	1753.29
839.59	1753.52
839.91	1750.33
840.23	1740.55
840.54	1716.88
840.86	1726.21
841.18	1727.12
841.50	1751.01
841.82	1729.62
842.14	1749.88
842.46	1759.66
842.77	1721.43
843.09	1738.73
843.41	1728.94
843.73	1720.75
844.05	1730.76
844.37	1717.56
844.68	1735.08
845.00	1727.12
845.32	1707.78
845.64	1716.20
845.96	1711.65
846.27	1704.82
846.59	1716.88
846.91	1723.02
847.23	1705.28
847.54	1710.28
847.86	1707.55
848.18	1676.60
848.50	1703.00
848.82	1709.14
849.13	1701.63
849.45	1718.25
849.77	1673.19
850.08	1705.96
850.40	1724.39
850.72	1681.84
851.04	1703.68
851.35	1708.23
851.67	1724.62
851.99	1700.95
852.30	1723.02
852.62	1699.81
852.94	1705.73
853.25	1702.54
853.57	1690.26
853.89	1679.79
854.20	1692.30
854.52	1703.91
854.84	1689.80
855.15	1696.40
855.47	1674.56
855.79	1702.32
856.10	1677.29
856.42	1680.93
856.73	1686.16
857.05	1681.84
857.37	1669.55
857.68	1685.02
858.00	1671.60
858.32	1678.88
858.63	1683.43
858.95	1658.85
859.26	1656.81
859.58	1671.83
859.89	1677.74
860.21	1656.81
860.52	1672.74
860.84	1665.68
861.16	1667.96
861.47	1650.44
861.79	1646.57
862.10	1670.91
862.42	1629.27
862.73	1677.97
863.05	1661.36
863.36	1637.01
863.68	1663.63
863.99	1663.41
864.31	1657.49
864.62	1668.64
864.94	1639.29
865.25	1651.80
865.57	1645.20
865.88	1639.74
866.20	1640.42
866.51	1670.46
866.82	1652.26
867.14	1649.75
867.45	1615.62
867.77	1644.52
868.08	1629.73
868.40	1651.12
868.71	1629.05
869.02	1622.67
869.34	1624.72
869.65	1630.41
869.97	1594.00
870.28	1588.54
870.59	1638.15
870.91	1606.52
871.22	1642.93
871.54	1615.39
871.85	1609.48
872.16	1619.03
872.48	1619.94
872.79	1602.19
873.10	1599.46
873.42	1618.12
873.73	1619.72
874.04	1614.48
874.36	1600.15
874.67	1591.04
874.98	1607.43
875.30	1625.86
875.61	1587.86
875.92	1593.09
876.23	1600.83
876.55	1601.06
876.86	1577.62
877.17	1572.61
877.49	1592.86
877.80	1571.47
878.11	2029.54
878.42	1602.42
878.74	1577.85
879.05	1554.86
879.36	1576.48
879.67	1545.08
879.98	1580.80
880.30	1574.43
880.61	1563.74
880.92	1589.00
881.23	1575.57
881.55	1581.26
881.86	1572.38
882.17	1570.56
882.48	1579.89
882.79	1582.17
883.10	1585.81
883.42	1577.39
883.73	1567.83
884.04	1579.89
884.35	1568.29
884.66	1573.75
884.97	1570.11
885.28	1570.79
885.60	1559.64
885.91	1572.84
886.22	1569.88
886.53	1570.56
886.84	1566.01
887.15	1577.85
887.46	1558.05
887.77	1572.16
888.08	1575.80
888.40	1578.07
888.71	1571.70
889.02	1567.38
889.33	1560.32
889.64	1550.08
889.95	1553.50
890.26	1564.65
890.57	1567.15
890.88	1564.65
891.19	1553.50
891.50	1583.99
891.81	1568.06
892.12	1530.52
892.43	1539.16
892.74	1573.52
893.05	1562.60
893.36	1573.52
893.67	1545.76
893.98	1553.50
894.29	1547.58
894.60	1561.01
894.91	1547.35
895.22	1556.46
895.53	1561.46
895.84	1554.64
896.15	1566.01
896.46	1553.95
896.77	1557.37
897.08	1551.91
897.38	1568.97
897.69	1575.34
898.00	1537.57
898.31	1548.95
898.62	1542.58
898.93	1539.16
899.24	1559.19
899.55	1536.66
899.86	1542.58
900.16	1547.35
900.47	1537.11
900.78	1533.93
901.09	1530.29
901.40	1544.40
901.71	1537.11
902.02	1557.14
902.32	1527.78
902.63	1548.04
902.94	1529.61
903.25	1543.71
903.56	1522.78
903.87	1552.13
904.17	1549.86
904.48	1524.37
904.79	1529.83
905.10	1525.05
905.41	1546.22
905.71	1527.10
906.02	1533.02
906.33	1508.44
906.64	1518.46
906.94	1500.93
907.25	1533.47
907.56	1507.53
907.87	1512.54
908.17	1540.76
908.48	1528.01
908.79	1523.69
909.09	1502.75
909.40	1510.72
909.71	1501.39
910.02	1714.60
910.32	1521.87
910.63	1515.27
910.94	1515.27
911.24	1529.61
911.55	1538.48
911.86	1512.08
912.16	1526.65
912.47	1516.41
912.78	1508.90
913.08	1497.29
913.39	1489.33
913.69	1501.62
914.00	1493.20
914.31	1498.20
914.61	1494.56
914.92	1506.62
915.23	1483.18
915.53	1514.36
915.84	1477.72
916.14	1502.75
916.45	1498.66
916.75	1488.19
917.06	1520.05
917.37	1492.06
917.67	1516.86
917.98	1506.85
918.28	1501.16
918.59	1507.08
918.89	1485.69
919.20	1511.17
919.50	1495.93
919.81	1491.38
920.11	1474.99
920.42	1486.37
920.72	1490.24
921.03	1469.76
921.33	1487.51
921.64	1481.14
921.94	1503.66
922.25	1485.69
922.55	1463.16
922.86	1487.28
923.16	1480.00
923.47	1465.89
923.77	1471.35
924.08	1487.74
924.38	1486.14
924.69	1467.94
924.99	1470.67
925.29	1477.50
925.60	1473.17
925.90	1473.85
926.21	1483.87
926.51	1474.77
926.81	1482.05
927.12	1477.95
927.42	1483.64
927.73	1481.36
928.03	1479.54
928.33	1460.88
928.64	1465.44
928.94	1455.20
929.24	1447.23
929.55	1460.66
929.85	1474.54
930.15	1463.39
930.46	1477.95
930.76	1473.85
931.06	1478.18
931.37	1465.66
931.67	1475.68
931.97	1457.93
932.27	1465.21
932.58	1464.30
932.88	1458.15
933.18	1468.62
933.49	1470.67
933.79	1480.23
934.09	1467.26
934.39	1472.26
934.70	1480.68
935.00	1471.81
935.30	1465.66
935.60	1466.12
935.91	1452.69
936.21	1459.29
936.51	1450.87
936.81	1444.96
937.11	1462.25
937.42	1446.78
937.72	1435.40
938.02	1431.30
938.32	1443.14
938.62	1446.09
938.92	1428.57
939.23	1419.92
939.53	1434.94
939.83	1450.64
940.13	1433.12
940.43	1425.61
940.73	1433.12
941.03	1435.40
941.34	1437.90
941.64	1466.57
941.94	1430.62
942.24	1449.28
942.54	1446.55
942.84	1442.68
943.14	1437.67
943.44	1423.34
943.74	1430.16
944.04	1441.54
944.34	1441.54
944.65	1419.24
944.95	1431.76
945.25	1422.43
945.55	1429.48
945.85	1439.04
946.15	1418.79
946.45	1414.92
946.75	1443.36
947.05	1407.41
947.35	1452.01
947.65	1451.33
947.95	1439.72
948.25	1430.39
948.55	1432.44
948.85	1439.72
949.15	1454.06
949.45	1433.35
949.75	1438.13
950.05	1428.57
950.35	1454.29
950.65	1427.43
950.94	1440.18
951.24	1429.03
951.54	1432.67
951.84	1546.90
952.14	1434.03
952.44	1418.33
952.74	1437.45
953.04	1429.03
953.34	1439.72
953.64	1440.40
953.94	1429.25
954.23	1420.38
954.53	1429.03
954.83	1435.40
955.13	1444.96
955.43	1443.36
955.73	1452.92
956.03	1439.95
956.32	1435.85
956.62	1434.72
956.92	1424.48
957.22	1427.21
957.52	1415.83
957.82	1425.84
958.11	1433.35
958.41	1424.02
958.71	1480.00
959.01	1429.71
959.30	1674.78
959.60	1470.21
959.90	1438.36
960.20	1442.45
960.50	1442.23
960.79	1430.62
961.09	1427.66
961.39	1418.33
961.69	1425.61
961.98	1431.30
962.28	1446.55
962.58	1439.27
962.87	1430.85
963.17	1438.58
963.47	1412.19
963.76	1460.43
964.06	1411.28
964.36	1427.66
964.66	1439.95
964.95	1422.88
965.25	1435.63
965.55	1447.46
965.84	1439.49
966.14	1436.76
966.43	1439.27
966.73	1427.21
967.03	1437.67
967.32	1416.74
967.62	1429.71
967.92	1426.52
968.21	1426.98
968.51	1416.06
968.80	1446.78
969.10	1462.48
969.40	1425.16
969.69	1449.05
969.99	1450.42
970.28	1437.45
970.58	1451.55
970.87	1424.93
971.17	1419.01
971.46	1451.55
971.76	1421.29
972.06	1441.77
972.35	1437.45
972.65	1426.98
972.94	1423.34
973.24	1447.91
973.53	1429.71
973.83	1416.97
974.12	1437.67
974.42	1448.82
974.71	1458.38
975.01	1440.40
975.30	1433.81
975.59	1423.34
975.89	1448.82
976.18	1438.58
976.48	1440.63
976.77	1437.67
977.07	1430.85
977.36	1450.42
977.65	1447.69
977.95	1429.03
978.24	1425.16
978.54	1413.33
978.83	1439.04
979.13	1438.36
979.42	1431.30
979.71	1440.18
980.01	1408.55
980.30	1430.16
980.59	1417.19
980.89	1444.27
981.18	1422.66
981.47	1425.61
981.77	1437.67
982.06	1414.01
982.35	1435.40
982.65	1423.11
982.94	1420.84
983.23	1404.45
983.53	1434.49
983.82	1448.60
984.11	1423.34
984.41	1414.24
984.70	1436.08
984.99	1442.91
985.28	1426.75
985.58	1423.79
985.87	1424.48
986.16	1431.99
986.45	1439.95
986.75	1434.72
987.04	1408.09
987.33	1431.08
987.62	1425.39
987.91	1414.46
988.21	1435.40
988.50	1431.30
988.79	1443.14
989.08	1428.80
989.37	1445.87
989.67	1426.98
989.96	1398.31
990.25	1434.26
990.54	1433.81
990.83	1437.67
991.12	1407.64
991.42	1447.91
991.71	1413.33
992.00	1411.96
992.29	1423.34
992.58	1429.03
992.87	1442.00
993.16	1448.60
993.45	1448.60
993.75	1414.46
994.04	1418.33
994.33	1431.76
994.62	1425.61
994.91	1410.37
995.20	1421.29
995.49	1432.44
995.78	1413.78
996.07	1418.33
996.36	1411.05
996.65	1425.61
996.94	1427.21
997.23	1436.99
997.52	1416.97
997.81	1408.09
998.10	1424.93
998.39	1413.55
998.68	1419.47
998.97	1426.30
999.26	1419.70
999.55	1427.66
999.84	1419.24
1000.13	1407.18
1000.42	1423.79
1000.71	1422.43
1001.00	1415.15
1001.29	1409.00
1001.58	1415.60
1001.87	1415.15
1002.16	1411.05
1002.45	1429.03
1002.74	1422.66
1003.02	1413.33
1003.31	1426.30
1003.60	1418.79
1003.89	1401.27
1004.18	1417.19
1004.47	1428.12
1004.76	1422.88
1005.05	1403.31
1005.33	1419.92
1005.62	1437.90
1005.91	1386.70
1006.20	1407.86
1006.49	1428.57
1006.78	1419.01
1007.06	1396.94
1007.35	1424.70
1007.64	1404.22
1007.93	1410.37
1008.22	1416.51
1008.50	1420.15
1008.79	1399.90
1009.08	1416.51
1009.37	1412.87
1009.66	1437.45
1009.94	1401.27
1010.23	1421.29
1010.52	1422.43
1010.81	1410.14
1011.09	1414.01
1011.38	1414.24
1011.67	1426.98
1011.95	1437.45
1012.24	1414.69
1012.53	1414.69
1012.82	1413.10
1013.10	1406.04
1013.39	1408.55
1013.68	1404.91
[truncated: 48 more rows]
