# Supplementary material for: Unique photosynthetic electron transport tuning and excitation distribution in heterokont algae
Source: PLoS One. 2019 Jan 9;14(1):e0209920. doi: 10.1371/journal.pone.0209920 (PMC6326504; doi:10.1371/journal.pone.0209920)
Supplement: S1 Dataset — (ZIP) [file pone.0209920.s004.zip › S1 Dataset/77K/Chlamydomonas_Anaerobic/CAna_t=30,3.txt]

340.01	1430.85
340.39	1430.85
340.76	1430.85
341.14	1442.00
341.52	1462.93
341.89	1469.08
342.27	1486.83
342.65	1485.46
343.03	1484.78
343.40	1473.63
343.78	1472.72
344.16	1475.90
344.53	1489.56
344.91	1492.74
345.29	1482.27
345.66	1478.41
346.04	1469.08
346.42	1469.76
346.79	1478.86
347.17	1459.52
347.54	1492.74
347.92	1465.44
348.30	1461.34
348.67	1458.61
349.05	1456.56
349.43	1467.03
349.80	1457.70
350.18	1467.94
350.56	1448.14
350.93	1466.35
351.31	1457.24
351.68	1426.98
352.06	1452.92
352.44	1444.05
352.81	1473.63
353.19	1458.84
353.56	1457.24
353.94	1474.31
354.32	1456.33
354.69	1448.60
355.07	1441.09
355.44	1446.55
355.82	1480.68
356.19	1435.85
356.57	1454.51
356.95	1451.55
357.32	1439.72
357.70	1438.36
358.07	1420.61
358.45	1433.58
358.82	1452.01
359.20	1445.87
359.58	1439.27
359.95	1433.81
360.33	1437.90
360.70	1427.21
361.08	1436.76
361.45	1443.59
361.83	1451.78
362.20	1462.48
362.58	1475.45
362.95	1442.91
363.33	1420.84
363.70	1455.88
364.08	1450.87
364.45	1452.69
364.83	1446.09
365.20	1449.96
365.58	1471.35
365.95	1480.45
366.33	1468.85
366.70	1460.43
367.08	1444.05
367.45	1446.78
367.83	1446.78
368.20	1443.82
368.58	1454.74
368.95	1419.70
369.33	1475.90
369.70	1449.96
370.08	1458.84
370.45	1446.55
370.83	1452.01
371.20	1447.91
371.57	1521.64
371.95	1462.48
372.32	1468.17
372.70	1460.43
373.07	1427.66
373.45	1468.39
373.82	1429.71
374.19	1449.96
374.57	1464.98
374.94	1435.85
375.32	1435.40
375.69	1434.72
376.07	1457.47
376.44	1444.73
376.81	1429.48
377.19	1437.45
377.56	1458.84
377.94	1429.71
378.31	1452.92
378.68	1430.39
379.06	1434.49
379.43	1456.11
379.81	1462.48
380.18	1434.03
380.55	1430.62
380.93	1448.60
381.30	1451.78
381.67	1458.15
382.05	1436.08
382.42	1452.01
382.79	1442.91
383.17	1451.33
383.54	1452.01
383.91	1460.88
384.29	1443.59
384.66	1473.63
385.04	1461.79
385.41	1444.50
385.78	1455.88
386.15	1438.58
386.53	1441.09
386.90	1431.76
387.27	1425.84
387.65	1457.02
388.02	1462.25
388.39	1474.77
388.77	1426.75
389.14	1452.46
389.51	1443.14
389.89	1456.79
390.26	1460.88
390.63	1465.21
391.00	1448.37
391.38	1450.87
391.75	1433.81
392.12	1448.82
392.50	1435.85
392.87	1441.31
393.24	1427.89
393.61	1450.64
393.99	1460.43
394.36	1445.41
394.73	1454.97
395.10	1456.11
395.48	1444.96
395.85	1429.71
396.22	1441.54
396.59	1439.49
396.97	1426.52
397.34	1459.75
397.71	1457.02
398.08	1434.26
398.45	1437.45
398.83	1438.58
399.20	1426.52
399.57	1438.81
399.94	1434.03
400.32	1441.54
400.69	1458.84
401.06	1447.00
401.43	1461.34
401.80	1434.49
402.17	1439.04
402.55	1424.70
402.92	1433.12
403.29	1457.47
403.66	1433.35
404.03	1431.53
404.41	1429.03
404.78	1450.87
405.15	1415.37
405.52	1443.36
405.89	1427.21
406.26	1452.46
406.64	1442.23
407.01	1462.02
407.38	1458.61
407.75	1457.70
408.12	1450.19
408.49	1477.27
408.86	1471.12
409.23	1437.90
409.61	1431.76
409.98	1438.36
410.35	1447.46
410.72	1446.78
411.09	1440.18
411.46	1447.69
411.83	1452.24
412.20	1449.51
412.57	1434.72
412.95	1453.38
413.32	1461.11
413.69	1455.88
414.06	1448.14
414.43	1460.20
414.80	1452.01
415.17	1442.23
415.54	1445.18
415.91	1437.22
416.28	1439.72
416.65	1436.99
417.02	1426.30
417.39	1430.39
417.76	1451.78
418.14	1441.31
418.51	1426.98
418.88	1426.98
419.25	1448.14
419.62	1451.10
419.99	1434.03
420.36	1435.63
420.73	1449.05
421.10	1453.15
421.47	1439.04
421.84	1424.93
422.21	1459.52
422.58	1458.15
422.95	1448.14
423.32	1428.12
423.69	1441.77
424.06	1445.41
424.43	1457.93
424.80	1449.28
425.17	1452.24
425.54	1438.81
425.91	1446.55
426.28	1477.27
426.65	1436.99
427.02	1464.75
427.39	1437.67
427.76	1443.14
428.13	1444.50
428.49	1446.32
428.86	1442.45
429.23	1439.95
429.60	1432.67
429.97	1426.52
430.34	1462.25
430.71	1438.58
431.08	1420.38
431.45	1429.48
431.82	1425.84
432.19	1442.68
432.56	1421.75
432.93	1450.64
433.30	1436.31
433.67	1458.84
434.03	1467.48
434.40	1447.00
434.77	1436.54
435.14	1455.42
435.51	1434.94
435.88	1476.13
436.25	1435.17
436.62	1451.33
436.99	1438.81
437.35	1431.99
437.72	1452.01
438.09	1442.68
438.46	1533.70
438.83	1454.51
439.20	1436.54
439.57	1429.94
439.93	1454.74
440.30	1447.46
440.67	1442.23
441.04	1438.36
441.41	1450.19
441.78	1449.96
442.14	1452.69
442.51	1461.34
442.88	1429.48
443.25	1454.51
443.62	1462.02
443.99	1453.15
444.35	1449.73
444.72	1474.99
445.09	1456.79
445.46	1421.06
445.83	1447.23
446.19	1442.68
446.56	1451.55
446.93	1442.23
447.30	1452.69
447.66	1436.54
448.03	1432.90
448.40	1440.86
448.77	1445.41
449.14	1449.73
449.50	1459.97
449.87	1446.55
450.24	1447.23
450.61	1434.26
450.97	1458.61
451.34	1424.02
451.71	1475.68
452.08	1445.64
452.44	1437.67
452.81	1436.99
453.18	1451.55
453.54	1463.84
453.91	1436.99
454.28	1425.16
454.65	1452.69
455.01	1442.00
455.38	1437.67
455.75	1445.87
456.11	1452.46
456.48	1455.88
456.85	1442.00
457.21	1429.48
457.58	1426.52
457.95	1432.90
458.32	1427.66
458.68	1432.21
459.05	1431.76
459.42	1434.26
459.78	1450.64
460.15	1448.82
460.52	1467.48
460.88	1465.66
461.25	1457.70
461.61	1474.77
461.98	1449.73
462.35	1461.11
462.71	1439.72
463.08	1436.76
463.45	1446.78
463.81	1463.62
464.18	1437.90
464.55	1435.85
464.91	1476.13
465.28	1437.22
465.64	1454.29
466.01	1432.21
466.38	1446.32
466.74	1454.51
467.11	1449.96
467.47	1437.90
467.84	1513.45
468.21	1468.39
468.57	1437.22
468.94	1442.45
469.30	1452.46
469.67	1440.40
470.03	1427.89
470.40	1442.23
470.77	1444.96
471.13	1452.92
471.50	1451.78
471.86	1434.49
472.23	1474.31
472.59	1454.74
472.96	1451.78
473.32	1452.46
473.69	1474.54
474.05	1450.64
474.42	1453.38
474.78	1444.50
475.15	1428.80
475.51	1445.64
475.88	1433.81
476.24	1419.47
476.61	1435.85
476.97	1442.91
477.34	1437.67
477.70	1443.14
478.07	1468.85
478.43	1468.85
478.80	1460.43
479.16	1458.61
479.53	1482.05
479.89	1443.14
480.26	1464.07
480.62	1440.40
480.99	1467.94
481.35	1440.18
481.72	1433.35
482.08	1457.02
482.45	1523.69
482.81	1454.29
483.17	1428.57
483.54	1459.75
483.90	1454.29
484.27	1450.87
484.63	1438.13
485.00	1435.40
485.36	1433.81
485.72	1451.78
486.09	1446.55
486.45	1443.36
486.82	1434.72
487.18	1440.86
487.54	1449.28
487.91	1463.84
488.27	1461.34
488.64	1434.49
489.00	1467.26
489.36	1461.79
489.73	1447.91
490.09	1444.96
490.45	1469.30
490.82	1445.18
491.18	1446.78
491.55	1463.39
491.91	1456.79
492.27	1450.42
492.64	1437.90
493.00	1460.20
493.36	1452.69
493.73	1458.84
494.09	1454.29
494.45	1465.66
494.82	1462.93
495.18	1478.63
495.54	1481.59
495.91	1454.97
496.27	1446.55
496.63	1469.08
496.99	1469.53
497.36	1453.38
497.72	1458.38
498.08	1438.58
498.45	1477.50
498.81	1459.29
499.17	1448.37
499.53	1462.70
499.90	1462.48
500.26	1441.09
500.62	1456.11
500.99	1442.68
501.35	1451.55
501.71	1444.50
502.07	1458.61
502.44	1444.73
502.80	1434.26
503.16	1453.83
503.52	1436.54
503.88	1445.87
504.25	1444.50
504.61	1451.78
504.97	1449.05
505.33	1445.18
505.70	1455.88
506.06	1454.97
506.42	1449.05
506.78	1440.18
507.14	1478.41
507.51	1431.08
507.87	1453.38
508.23	1437.67
508.59	1454.97
508.95	1446.55
509.32	1465.89
509.68	1436.31
510.04	1476.36
510.40	1458.84
510.76	1443.82
511.12	1465.44
511.48	1441.54
511.85	1469.30
512.21	1456.56
512.57	1458.15
512.93	1451.55
513.29	1471.35
513.65	1460.20
514.01	1469.99
514.38	1487.51
514.74	1495.93
515.10	1462.93
515.46	1453.15
515.82	1439.95
516.18	1459.75
516.54	1443.14
516.90	1444.27
517.26	1437.90
517.63	1457.02
517.99	1432.21
518.35	1465.66
518.71	1468.62
519.07	1447.91
519.43	1454.06
519.79	1448.37
520.15	1455.65
520.51	1456.79
520.87	1452.24
521.23	1459.52
521.59	1448.14
521.95	1454.74
522.31	1447.69
522.67	1455.88
523.03	1441.31
523.40	1447.69
523.76	1441.54
524.12	1445.64
524.48	1458.61
524.84	1443.14
525.20	1471.58
525.56	1458.38
525.92	1451.78
526.28	1448.60
526.64	1456.11
527.00	1431.99
527.36	1486.37
527.72	1454.74
528.08	1456.79
528.44	1438.36
528.80	1453.60
529.16	1454.06
529.51	1444.73
529.87	1442.68
530.23	1454.06
530.59	1462.25
530.95	1472.72
531.31	1466.12
531.67	1463.62
532.03	1452.92
532.39	1480.00
532.75	1456.11
533.11	1468.17
533.47	1478.86
533.83	1443.82
534.19	1435.63
534.55	1442.91
534.91	1444.27
535.26	1449.28
535.62	1428.80
535.98	1443.82
536.34	1455.88
536.70	1447.46
537.06	1450.87
537.42	1440.18
537.78	1433.35
538.14	1667.73
538.49	1466.12
538.85	1507.08
539.21	1462.25
539.57	1445.87
539.93	1462.25
540.29	1448.82
540.65	1457.70
541.00	1447.91
541.36	1411.73
541.72	1447.23
542.08	1444.05
542.44	1456.56
542.80	1456.79
543.15	1477.27
543.51	1455.42
543.87	1446.09
544.23	1455.88
544.59	1461.79
544.95	1463.39
545.30	1454.06
545.66	1448.37
546.02	1455.65
546.38	1438.81
546.73	1422.88
547.09	1446.55
547.45	1491.15
547.81	1472.72
548.17	1453.38
548.52	1442.45
548.88	1455.42
549.24	1470.90
549.60	1471.81
549.95	1439.27
550.31	1446.09
550.67	1470.44
551.03	1435.17
551.38	1452.46
551.74	1453.60
552.10	1428.34
552.46	1466.57
552.81	1455.42
553.17	1448.14
553.53	1434.72
553.88	1454.51
554.24	1451.10
554.60	1435.63
554.95	1444.50
555.31	1454.06
555.67	1457.70
556.03	1433.35
556.38	1451.78
556.74	1447.46
557.10	1446.32
557.45	1454.97
557.81	1447.91
558.17	1447.23
558.52	1448.60
558.88	1436.08
559.24	1451.55
559.59	1472.94
559.95	1454.51
560.30	1478.18
560.66	1466.80
561.02	1447.91
561.37	1447.23
561.73	1457.02
562.09	1444.27
562.44	1473.40
562.80	1436.76
563.15	1446.55
563.51	1421.29
563.87	1452.92
564.22	1436.99
564.58	1456.11
564.93	1449.96
565.29	1456.56
565.65	1480.68
566.00	1469.30
566.36	1449.73
566.71	1471.58
567.07	1452.46
567.42	1465.44
567.78	1457.24
568.14	1449.28
568.49	1442.00
568.85	1435.63
569.20	1445.87
569.56	1431.76
569.91	1436.99
570.27	1441.77
570.62	1488.65
570.98	1448.82
571.33	1446.78
571.69	1440.40
572.04	1438.81
572.40	1452.92
572.75	1438.58
573.11	1446.09
573.46	1451.55
573.82	1446.55
574.17	1456.79
574.53	1446.09
574.88	1456.33
575.24	1449.96
575.59	1470.21
575.95	1451.10
576.30	1437.22
576.66	1448.14
577.01	1467.94
577.36	1448.82
577.72	1435.63
578.07	1444.50
578.43	1476.36
578.78	1461.79
579.14	1469.76
579.49	1445.64
579.85	1487.05
580.20	1462.25
580.55	1471.81
580.91	1457.47
581.26	1472.49
581.62	1487.96
581.97	1496.61
582.32	1505.48
582.68	1503.21
583.03	1509.35
583.39	1506.85
583.74	1504.12
584.09	1539.39
584.45	1523.92
584.80	1522.10
585.15	1516.63
585.51	1534.61
585.86	1522.78
586.21	1527.78
586.57	1537.80
586.92	1538.02
587.27	1543.49
587.63	1581.71
587.98	1609.02
588.33	1573.98
588.69	1590.82
589.04	1625.86
589.39	1626.54
589.75	1621.08
590.10	1626.31
590.45	1613.80
590.81	1692.08
591.16	1702.09
591.51	1726.89
591.86	1731.67
592.22	1720.29
592.57	1772.86
592.92	1770.81
593.28	1782.64
593.63	1812.45
593.98	1831.79
594.33	1837.03
594.69	1873.66
595.04	1921.90
595.39	1912.12
595.74	1965.82
596.10	1982.66
596.45	1997.68
596.80	2040.91
597.15	2071.41
597.50	2091.43
597.86	2156.06
598.21	2172.44
598.56	2209.30
598.91	2268.92
599.26	2292.36
599.62	2318.98
599.97	2396.58
600.32	2404.77
600.67	2472.35
601.02	2487.83
601.38	2516.95
601.73	2554.73
602.08	2604.33
602.43	2632.32
602.78	2649.39
603.13	2726.07
603.49	2748.60
603.84	2781.14
604.19	2827.56
604.54	2874.44
604.89	2918.81
605.24	2956.81
605.59	3005.05
605.95	3035.54
606.30	3102.90
606.65	3141.13
607.00	3171.62
607.35	3188.69
607.70	3225.32
608.05	3279.25
608.40	3308.61
608.75	3359.81
609.10	3360.94
609.46	3359.12
609.81	3398.26
610.16	3505.44
610.51	3491.79
610.86	3576.21
611.21	3530.24
611.56	3654.03
611.91	3595.55
612.26	3653.35
612.61	3634.69
612.96	3702.04
613.31	3701.13
613.66	3735.72
614.01	3751.42
614.36	3777.36
614.71	3788.29
615.06	3747.56
615.41	3786.92
615.76	3795.57
616.11	3840.40
616.46	3850.18
616.81	3866.56
617.16	3852.00
617.51	3870.43
617.86	3874.53
618.21	3881.81
618.56	3885.91
618.91	3907.30
619.26	3930.73
619.61	3870.43
619.96	3874.98
620.31	3907.98
620.66	3887.04
621.01	3925.50
621.36	3915.49
621.71	3895.24
622.06	3900.93
622.41	3834.03
622.76	3841.53
623.10	3909.57
623.45	3851.77
623.80	3884.31
624.15	3842.90
624.50	3883.63
624.85	3849.50
625.20	3816.50
625.55	3815.14
625.90	3777.59
626.25	3812.64
626.59	3797.84
626.94	3824.70
627.29	3787.15
627.64	3762.12
627.99	3817.87
628.34	3778.05
628.69	3792.84
629.03	3733.67
629.38	3735.50
629.73	3708.19
630.08	3698.40
630.43	3692.72
630.78	3692.94
631.12	3701.82
631.47	3661.09
631.82	3651.30
632.17	3645.84
632.52	3637.65
632.86	3701.59
633.21	3616.49
633.56	3617.62
633.91	3593.96
634.26	3591.91
634.60	3632.19
634.95	3581.21
635.30	3598.51
635.65	3624.45
635.99	3535.25
636.34	3581.90
636.69	3576.21
637.04	3537.30
637.39	3479.27
637.73	3516.36
638.08	3512.72
638.43	3519.55
638.77	3484.51
639.12	3485.64
639.47	3527.51
639.82	3488.83
640.16	3448.32
640.51	3465.16
640.86	3432.62
641.20	3449.01
641.55	3449.01
641.90	3428.75
642.25	3419.43
642.59	3443.55
642.94	3421.47
643.29	3407.82
643.63	3398.72
643.98	3397.58
644.33	3422.16
644.67	3414.65
645.02	3414.87
645.37	3424.66
645.71	3395.99
646.06	3419.20
646.40	3397.35
646.75	3425.11
647.10	3393.48
647.44	3440.36
647.79	3378.01
648.14	3372.55
648.48	3383.02
648.83	3360.26
649.17	3399.17
649.52	3397.13
649.87	3389.16
650.21	3407.36
650.56	3379.83
650.90	3378.47
651.25	3376.42
651.59	3386.66
651.94	3371.18
652.29	3373.69
652.63	3401.90
652.98	3380.06
653.32	3387.57
653.67	3372.78
654.01	3399.40
654.36	3370.50
654.70	3362.31
655.05	3406.45
655.39	3403.72
655.74	3370.73
656.08	3393.48
656.43	3428.30
656.78	3366.63
657.12	3385.98
657.47	3392.35
657.81	3408.73
658.15	3397.81
658.50	3404.63
658.84	3410.10
659.19	3428.07
659.53	3419.20
659.88	3458.56
660.22	3430.80
660.57	3413.51
660.91	3440.82
661.26	3410.10
661.60	3461.29
661.95	3456.74
662.29	3445.82
662.63	3446.73
662.98	3479.73
663.32	3471.99
663.67	3458.11
664.01	3468.12
664.36	3449.46
664.70	3481.09
665.04	3489.28
665.39	3473.13
665.73	3479.50
666.08	3795.57
666.42	3555.50
666.76	3549.58
667.11	3575.53
667.45	3575.53
667.79	3569.84
668.14	3564.15
668.48	3605.79
668.83	3633.10
669.17	3644.25
669.51	3672.69
669.86	3697.95
670.20	3714.33
670.54	3743.69
670.89	3740.96
671.23	3814.68
671.57	3831.29
671.92	3910.94
672.26	3946.44
672.60	3953.94
672.94	4102.08
673.29	4172.62
673.63	4300.96
673.97	4355.12
674.32	4526.92
674.66	4625.91
675.00	4830.25
675.34	4967.69
675.69	5163.38
676.03	5415.51
676.37	5628.96
676.71	5867.66
677.06	6158.24
677.40	6416.74
677.74	6719.39
678.08	7040.01
678.43	7414.33
678.77	7627.77
679.11	7928.60
679.45	8166.84
679.80	8488.38
680.14	8738.00
680.48	9008.79
680.82	9385.84
681.16	9652.99
681.51	9754.48
681.85	10074.41
682.19	10310.38
682.53	10732.95
682.87	11038.78
683.21	11298.42
683.56	11698.23
683.90	12255.27
684.24	12624.36
684.58	13333.87
684.92	13744.37
685.26	14048.16
685.61	14402.23
685.95	14712.61
686.29	14758.80
686.63	14777.23
686.97	14754.93
687.31	14493.47
687.65	14210.40
687.99	13901.61
688.33	13480.87
688.68	13051.25
689.02	12529.70
689.36	12103.50
689.70	11689.81
690.04	11319.81
690.38	11011.25
690.72	10693.81
691.06	10486.51
691.40	10345.20
691.74	10155.42
692.08	10076.46
692.42	10135.85
692.76	10150.42
693.10	10122.88
693.44	10086.70
693.78	10228.01
694.13	10288.54
694.47	10360.67
694.81	10429.39
695.15	10475.36
695.49	10525.65
695.83	10687.89
696.17	10626.45
696.51	10727.72
696.85	10731.36
697.19	10812.82
697.53	10941.39
697.87	11028.54
698.20	10959.14
698.54	11128.89
698.88	11282.26
699.22	11377.38
699.56	11370.78
699.90	11501.16
700.24	11613.58
700.58	11758.75
700.92	11895.06
701.26	11992.45
701.60	12182.23
701.94	12333.55
702.28	12594.10
702.62	12718.57
702.96	12947.26
703.30	13079.01
703.63	13340.47
703.97	13477.23
704.31	13700.91
704.65	13883.86
704.99	14092.76
705.33	14355.81
705.67	14484.83
706.01	14717.39
706.34	14902.39
706.68	14986.13
707.02	15144.96
707.36	15347.93
707.70	15542.26
708.04	15581.40
708.38	15767.31
708.71	15943.21
709.05	16133.44
709.39	16330.05
709.73	16369.19
710.07	16539.40
710.40	16706.19
710.74	16791.07
711.08	16828.16
711.42	17072.10
711.76	17145.37
712.09	17158.11
712.43	17284.17
712.77	17301.24
713.11	17461.66
713.45	17403.64
713.78	17579.31
714.12	17494.66
714.46	17522.88
714.80	17452.33
715.13	17445.96
715.47	17374.74
715.81	17269.61
716.15	17190.88
716.48	17239.35
716.82	17099.63
717.16	17074.14
717.49	16785.83
717.83	16601.52
718.17	16577.40
718.51	16336.65
718.84	16221.96
719.18	16055.39
719.52	16017.16
719.85	15691.54
720.19	15473.77
720.53	15418.25
720.86	15231.65
721.20	14876.67
721.54	14813.87
721.87	14620.22
722.21	14301.42
722.55	14163.07
722.88	13974.43
723.22	13737.09
723.55	13480.64
723.89	13441.05
724.23	13167.76
724.56	12904.71
724.90	12707.87
725.24	12536.53
725.57	12309.20
725.91	12137.86
726.24	12018.85
726.58	11653.62
726.92	11579.22
727.25	11475.22
727.59	11286.81
727.92	11057.21
728.26	10877.22
728.59	10767.54
728.93	10568.43
729.26	10417.11
729.60	10287.40
729.94	10106.73
730.27	9931.06
730.61	9798.85
730.94	9672.56
731.28	9488.92
731.61	9336.01
731.95	9139.40
732.28	9021.98
732.62	8847.22
732.95	8814.46
733.29	8732.99
733.62	8604.20
733.96	8439.00
734.29	8367.77
734.63	8268.56
734.96	8106.09
735.30	8045.79
735.63	7935.42
735.97	7877.85
736.30	7671.69
736.63	7624.36
736.97	7470.08
737.30	7393.39
737.64	7307.84
737.97	7209.08
738.31	7071.41
738.64	6991.99
738.97	6968.56
739.31	6879.13
739.64	6835.66
739.98	6673.42
740.31	6610.62
740.64	6604.70
740.98	6519.59
741.31	6396.03
741.65	6344.61
741.98	6287.04
742.31	6163.25
742.65	6089.29
742.98	6079.96
743.31	5997.59
743.65	6003.73
743.98	5888.82
744.31	5864.93
744.65	5835.80
744.98	5795.07
745.31	5725.44
745.65	5642.15
745.98	5600.97
746.31	5601.42
746.65	5561.83
746.98	5473.54
747.31	5437.58
747.65	5373.87
747.98	5354.76
748.31	5286.49
748.64	5232.79
748.98	5181.59
749.31	5145.86
749.64	5131.98
749.98	5100.58
750.31	5060.76
750.64	4978.38
750.97	4977.25
751.31	4928.10
751.64	4854.14
751.97	4878.49
752.30	4843.22
752.63	4723.75
752.97	4701.91
753.30	4663.68
753.63	4668.23
753.96	4643.20
754.29	4581.31
754.63	4562.42
754.96	4606.79
755.29	4507.12
755.62	4462.98
755.95	4438.86
756.29	4417.47
756.62	4346.02
756.95	4340.33
757.28	4355.80
757.61	4369.46
757.94	4288.67
758.27	4293.45
758.61	4219.95
758.94	4204.25
759.27	4160.33
759.60	4135.30
759.93	4174.22
760.26	4083.42
760.59	4110.73
760.92	4043.83
761.26	4004.46
761.59	4004.23
761.92	3956.68
762.25	3912.30
762.58	3942.34
762.91	3875.44
763.24	3836.98
763.57	3809.45
763.90	3839.49
764.23	3786.47
764.56	3764.39
764.89	3743.46
765.22	3735.95
765.55	3733.22
765.88	3727.53
766.21	3674.74
766.54	3651.76
766.87	3617.85
767.20	3606.25
767.53	3606.47
767.86	3554.59
768.19	3542.30
768.52	3536.39
768.85	3521.60
769.18	3449.46
769.51	3488.60
769.84	3438.99
770.17	3461.52
770.50	3414.87
770.83	3397.13
771.16	3369.82
771.49	3345.02
771.82	3318.85
772.15	3325.45
772.48	3301.55
772.81	3282.89
773.14	3265.14
773.47	3231.01
773.80	3236.70
774.13	3238.98
774.46	3210.08
774.78	3176.40
775.11	3175.94
775.44	3177.08
775.77	3177.76
776.10	3126.57
776.43	3112.46
776.76	3123.84
777.09	3077.19
777.41	3100.40
777.74	3110.41
778.07	3058.30
778.40	3050.34
778.73	3015.75
779.06	3058.53
779.38	3005.05
779.71	2980.02
780.04	2978.88
780.37	2988.44
780.70	2959.09
781.03	2934.51
781.35	2966.60
781.68	2934.28
782.01	2932.24
782.34	2904.70
782.67	2874.21
782.99	2901.06
783.32	2892.41
783.65	2852.82
783.98	2854.87
784.30	2838.26
784.63	2814.59
784.96	2769.76
785.29	2791.84
785.61	2780.00
785.94	2781.82
786.27	2753.61
786.60	2711.28
786.92	2733.36
787.25	2746.55
787.58	2710.60
787.90	2698.54
788.23	2686.25
788.56	2673.05
788.88	2631.18
789.21	2652.12
789.54	2623.45
789.87	2610.48
790.19	2605.93
790.52	2594.09
790.85	2582.94
791.17	2588.18
791.50	2562.92
791.82	2523.78
792.15	2552.22
792.48	2559.73
792.80	2548.81
793.13	2520.59
793.46	2515.59
793.78	2512.18
794.11	2523.55
794.43	2524.46
794.76	2524.92
795.09	2547.67
795.41	2514.00
795.74	2478.50
796.06	2498.29
796.39	2504.21
796.72	2492.61
797.04	2519.23
797.37	2493.97
797.69	2514.22
798.02	2526.28
798.34	2508.08
798.67	2477.36
798.99	2470.99
799.32	2471.90
799.64	2457.33
799.97	2443.23
800.30	2445.05
800.62	2394.53
800.95	2425.93
801.27	2436.63
801.60	2405.68
801.92	2407.96
802.25	2378.60
802.57	2393.17
802.89	2369.50
803.22	2392.26
803.54	2361.31
803.87	2353.57
804.19	2374.05
804.52	2394.08
804.84	2350.16
805.17	2358.35
805.49	2314.66
805.82	2314.20
806.14	2323.31
806.46	2334.91
806.79	2331.04
807.11	2317.16
807.44	2296.23
807.76	2265.51
808.08	2291.90
808.41	2284.40
808.73	2273.02
809.06	2261.64
809.38	2263.01
809.70	2260.27
810.03	2236.38
810.35	2207.94
810.67	2225.91
811.00	2209.53
811.32	2229.10
811.64	2207.03
811.97	2201.57
812.29	2178.13
812.61	2160.61
812.94	2195.42
813.26	2170.85
813.58	2155.15
813.91	2155.37
814.23	2164.02
814.55	2176.99
814.88	2148.55
815.20	2152.87
815.52	2147.86
815.84	2152.87
816.17	2119.88
816.49	2125.11
816.81	2123.97
817.13	2112.59
817.46	2095.75
817.78	2062.53
818.10	2083.92
818.42	2064.81
818.75	2049.56
819.07	2078.46
819.39	2070.50
819.71	2081.87
820.04	2052.75
820.36	2045.92
820.68	2027.49
821.00	2042.74
821.32	2032.27
821.65	2026.81
821.97	2008.37
822.29	2004.96
822.61	2015.20
822.93	2030.22
823.25	2009.97
823.58	2012.02
823.90	2002.91
824.22	1980.39
824.54	1971.74
824.86	1978.11
825.18	1976.29
825.50	1982.21
825.82	1970.37
826.15	1972.88
826.47	1933.05
826.79	1960.36
827.11	1958.09
827.43	1967.42
827.75	1952.85
828.07	1937.38
828.39	1955.81
828.71	1951.03
829.03	1949.44
829.35	1945.80
829.67	1931.46
830.00	1928.96
830.32	1932.14
830.64	1904.84
830.96	1957.18
831.28	1929.87
831.60	1890.50
831.92	1934.65
832.24	1918.26
832.56	1931.01
832.88	1897.78
833.20	1901.20
833.52	1911.21
833.84	1872.53
834.16	1895.51
834.48	1885.72
834.80	1905.29
835.12	1883.45
835.44	1878.44
835.76	1902.34
836.08	1869.11
836.40	1887.54
836.71	1881.63
837.03	1878.44
837.35	1878.90
837.67	1862.74
837.99	1873.21
838.31	1852.50
838.63	1870.71
838.95	1852.50
839.27	1885.50
839.59	1897.56
839.91	1864.11
840.23	1847.50
840.54	1847.27
840.86	1857.51
841.18	1840.21
841.50	1843.63
841.82	1832.25
842.14	1875.48
842.46	1856.37
842.77	1836.80
843.09	1827.47
843.41	1856.37
843.73	1828.61
844.05	1857.05
844.37	1852.50
844.68	1846.36
845.00	1830.66
845.32	1843.85
845.64	1855.69
845.96	1833.61
846.27	1815.18
846.59	1829.06
846.91	1857.28
847.23	1831.11
847.54	1807.22
847.86	1790.15
848.18	1799.03
848.50	1801.30
848.82	1813.36
849.13	1796.07
849.45	1803.12
849.77	1813.36
850.08	1833.16
850.40	1820.19
850.72	1799.03
851.04	1797.66
851.35	1799.25
851.67	1826.56
851.99	1794.93
852.30	1828.61
852.62	1782.87
852.94	1799.94
853.25	1795.84
853.57	1790.15
853.89	1793.57
854.20	1794.70
854.52	1786.74
854.84	1786.97
855.15	1780.14
855.47	1784.46
855.79	1784.24
856.10	1789.70
856.42	1777.41
856.73	1790.38
857.05	1761.03
857.37	1766.49
857.68	1752.15
858.00	1778.55
858.32	1767.62
858.63	1774.68
858.95	1762.62
859.26	1760.57
859.58	1777.18
859.89	1774.68
860.21	1774.91
860.52	1764.21
860.84	1771.27
861.16	1762.39
861.47	1750.56
861.79	1739.41
862.10	1732.81
862.42	1756.25
862.73	1736.91
863.05	1756.02
863.36	1731.22
863.68	1756.93
863.99	1728.26
864.31	1748.51
864.62	1757.16
864.94	1709.14
865.25	1743.28
865.57	1705.96
865.88	1721.66
866.20	1732.81
866.51	1736.91
866.82	1725.30
867.14	1717.79
867.45	1685.93
867.77	1715.52
868.08	1726.44
868.40	1729.17
868.71	1713.92
869.02	1696.63
869.34	1681.15
869.65	1688.44
869.97	1707.55
870.28	1685.25
870.59	1680.93
870.91	1684.57
871.22	1677.97
871.54	1690.26
871.85	1686.84
872.16	1685.25
872.48	1688.21
872.79	1695.72
873.10	1673.65
873.42	1684.57
873.73	1704.37
874.04	1657.26
874.36	1659.99
874.67	1673.87
874.98	1671.83
875.30	1679.11
875.61	1675.92
875.92	1662.04
876.23	1680.02
876.55	1659.08
876.86	1671.37
877.17	1648.84
877.49	1668.41
877.80	1654.53
878.11	2098.94
878.42	1674.56
878.74	1644.06
879.05	1630.18
879.36	1621.76
879.67	1637.24
879.98	1639.29
880.30	1629.27
880.61	1654.30
880.92	1651.80
881.23	1633.37
881.55	1647.93
881.86	1614.25
882.17	1630.64
882.48	1617.21
882.79	1632.91
883.10	1642.24
883.42	1651.57
883.73	1641.79
884.04	1638.38
884.35	1631.55
884.66	1627.68
884.97	1643.61
885.28	1626.54
885.60	1657.03
885.91	1617.67
886.22	1623.36
886.53	1620.17
886.84	1631.55
887.15	1620.17
887.46	1632.69
887.77	1634.05
888.08	1619.72
888.40	1630.87
888.71	1613.12
889.02	1632.00
889.33	1628.14
889.64	1642.70
889.95	1643.38
890.26	1635.19
890.57	1601.51
890.88	1639.29
891.19	1631.78
891.50	1659.99
891.81	1638.38
892.12	1605.15
892.43	1609.70
892.74	1611.98
893.05	1627.45
893.36	1651.12
893.67	1615.16
893.98	1616.53
894.29	1603.79
894.60	1614.03
894.91	1594.91
895.22	1601.51
895.53	1612.66
895.84	1633.60
896.15	1608.57
896.46	1609.25
896.77	1604.70
897.08	1617.21
897.38	1611.07
897.69	1624.72
898.00	1594.00
898.31	1613.12
898.62	1600.37
898.93	1580.12
899.24	1581.71
899.55	1614.25
899.86	1613.57
900.16	1598.33
900.47	1602.88
900.78	1591.50
901.09	1596.05
901.40	1603.79
901.71	1587.40
902.02	1600.37
902.32	1591.95
902.63	1593.77
902.94	1583.99
903.25	1593.77
903.56	1589.22
903.87	1590.82
904.17	1591.95
904.48	1571.02
904.79	1586.49
905.10	1603.79
905.41	1596.73
905.71	1563.28
906.02	1588.09
906.33	1594.23
906.64	1580.12
906.94	1581.94
907.25	1568.06
907.56	1555.77
907.87	1584.22
908.17	1590.59
908.48	1570.11
908.79	1599.92
909.09	1566.92
909.40	1575.80
909.71	1578.53
910.02	1758.29
910.32	1573.30
910.63	1586.72
910.94	1555.32
911.24	1542.58
911.55	1575.57
911.86	1569.43
912.16	1553.27
912.47	1551.45
912.78	1539.62
913.08	1555.09
913.39	1538.71
913.69	1546.44
914.00	1563.06
914.31	1536.20
914.61	1563.28
914.92	1547.13
915.23	1543.03
915.53	1541.44
915.84	1533.47
916.14	1547.13
916.45	1540.76
916.75	1531.65
917.06	1526.19
917.37	1544.85
917.67	1550.31
917.98	1538.02
918.28	1548.26
918.59	1536.89
918.89	1542.80
919.20	1536.66
919.50	1535.07
919.81	1535.52
920.11	1528.01
920.42	1552.82
920.72	1540.98
921.03	1551.91
921.33	1551.45
921.64	1542.58
921.94	1544.17
922.25	1529.38
922.55	1531.20
922.86	1538.48
923.16	1532.56
923.47	1511.40
923.77	1512.31
924.08	1528.24
924.38	1530.52
924.69	1515.27
924.99	1505.03
925.29	1510.95
925.60	1496.15
925.90	1538.02
926.21	1500.02
926.51	1521.87
926.81	1524.60
927.12	1500.48
927.42	1508.90
927.73	1510.95
928.03	1516.18
928.33	1499.11
928.64	1499.11
928.94	1491.60
929.24	1493.20
929.55	1489.56
929.85	1489.78
930.15	1503.21
930.46	1489.33
930.76	1506.62
931.06	1496.61
931.37	1487.51
931.67	1535.98
931.97	1488.42
932.27	1503.44
932.58	1494.11
932.88	1471.58
933.18	1503.44
933.49	1506.17
933.79	1515.04
934.09	1497.75
934.39	1504.57
934.70	1507.76
935.00	1525.05
935.30	1499.11
935.60	1494.56
935.91	1496.61
936.21	1519.14
936.51	1494.79
936.81	1507.99
937.11	1484.55
937.42	1498.66
937.72	1483.18
938.02	1482.96
938.32	1484.32
938.62	1491.38
938.92	1489.33
939.23	1497.07
939.53	1463.16
939.83	1471.81
940.13	1465.44
940.43	1443.36
940.73	1476.59
941.03	1470.90
941.34	1479.09
941.64	1469.76
941.94	1466.57
942.24	1472.72
942.54	1471.35
942.84	1475.90
943.14	1477.72
943.44	1440.63
943.74	1470.67
944.04	1478.63
944.34	1466.80
944.65	1465.66
944.95	1464.07
945.25	1446.55
945.55	1474.08
945.85	1445.18
946.15	1435.40
946.45	1476.13
946.75	1474.99
947.05	1463.61
947.35	1456.79
947.65	1459.75
947.95	1448.82
948.25	1465.66
948.55	1454.06
948.85	1484.55
949.15	1458.61
949.45	1493.88
949.75	1465.44
950.05	1465.44
950.35	1466.57
950.65	1476.13
950.94	1464.75
951.24	1479.32
951.54	1464.98
951.84	1582.85
952.14	1489.56
952.44	1479.32
952.74	1449.73
953.04	1465.44
953.34	1469.53
953.64	1468.85
953.94	1465.21
954.23	1467.26
954.53	1457.24
954.83	1464.53
955.13	1455.42
955.43	1466.57
955.73	1479.09
956.03	1451.10
956.32	1457.93
956.62	1472.03
956.92	1488.65
957.22	1460.66
957.52	1465.89
957.82	1463.39
958.11	1477.72
958.41	1474.54
958.71	1513.22
959.01	1468.17
959.30	1676.15
959.60	1492.06
959.90	1451.78
960.20	1484.09
960.50	1444.27
960.79	1459.52
961.09	1454.06
961.39	1464.53
961.69	1453.38
961.98	1449.51
962.28	1467.48
962.58	1451.33
962.87	1465.44
963.17	1464.07
963.47	1453.15
963.76	1503.44
964.06	1482.96
964.36	1490.47
964.66	1478.41
964.95	1464.98
965.25	1489.78
965.55	1473.85
965.84	1466.80
966.14	1457.93
966.43	1482.50
966.73	1475.22
967.03	1504.57
967.32	1459.52
967.62	1468.85
967.92	1438.13
968.21	1455.42
968.51	1465.21
968.80	1471.35
969.10	1462.48
969.40	1435.63
969.69	1474.31
969.99	1460.66
970.28	1467.26
970.58	1467.48
970.87	1473.40
971.17	1462.70
971.46	1471.58
971.76	1444.50
972.06	1464.75
972.35	1457.47
972.65	1441.77
972.94	1438.58
973.24	1458.15
973.53	1447.00
973.83	1457.47
974.12	1444.05
974.42	1449.96
974.71	1470.90
975.01	1451.10
975.30	1459.52
975.59	1440.86
975.89	1447.91
976.18	1462.93
976.48	1467.71
976.77	1460.43
977.07	1468.85
977.36	1455.42
977.65	1488.19
977.95	1455.20
978.24	1469.30
978.54	1457.47
978.83	1473.17
979.13	1484.32
979.42	1482.73
979.71	1466.35
980.01	1473.17
980.30	1474.31
980.59	1465.89
980.89	1498.20
981.18	1479.32
981.47	1471.81
981.77	1455.65
982.06	1456.11
982.35	1473.63
982.65	1433.35
982.94	1448.60
983.23	1450.87
983.53	1474.54
983.82	1457.47
984.11	1442.23
984.41	1464.30
984.70	1431.99
984.99	1435.40
985.28	1464.30
985.58	1464.75
985.87	1442.45
986.16	1448.37
986.45	1460.20
986.75	1471.58
987.04	1452.24
987.33	1444.96
987.62	1445.87
987.91	1446.78
988.21	1452.46
988.50	1451.55
988.79	1475.22
989.08	1438.36
989.37	1443.59
989.67	1449.05
989.96	1448.14
990.25	1442.91
990.54	1442.45
990.83	1453.38
991.12	1462.48
991.42	1481.36
991.71	1451.55
992.00	1474.54
992.29	1433.81
992.58	1469.99
992.87	1471.58
993.16	1476.13
993.45	1476.13
993.75	1443.14
994.04	1455.20
994.33	1474.54
994.62	1477.95
994.91	1444.96
995.20	1462.02
995.49	1428.34
995.78	1467.48
996.07	1433.12
996.36	1462.48
996.65	1462.25
996.94	1439.49
997.23	1443.36
997.52	1452.01
997.81	1440.40
998.10	1449.96
998.39	1456.79
998.68	1429.71
998.97	1441.77
999.26	1436.99
999.55	1446.32
999.84	1443.36
1000.13	1445.18
1000.42	1457.24
1000.71	1434.03
1001.00	1446.32
1001.29	1458.84
1001.58	1436.54
1001.87	1427.89
1002.16	1440.86
1002.45	1444.73
1002.74	1432.44
1003.02	1455.88
1003.31	1458.15
1003.60	1448.60
1003.89	1452.46
1004.18	1451.78
1004.47	1448.37
1004.76	1463.84
1005.05	1469.99
1005.33	1439.04
1005.62	1441.77
1005.91	1427.89
1006.20	1450.64
1006.49	1456.56
1006.78	1477.50
1007.06	1439.04
1007.35	1463.39
1007.64	1439.04
1007.93	1449.05
1008.22	1460.88
1008.50	1462.48
1008.79	1443.82
1009.08	1454.51
1009.37	1444.96
1009.66	1469.30
1009.94	1452.46
1010.23	1448.60
1010.52	1444.27
1010.81	1461.34
1011.09	1439.72
1011.38	1431.76
1011.67	1442.91
1011.95	1464.53
1012.24	1433.12
1012.53	1456.33
1012.82	1448.37
1013.10	1442.45
1013.39	1450.64
1013.68	1449.73
[truncated: 48 more rows]
