# Supplementary material for: Unique photosynthetic electron transport tuning and excitation distribution in heterokont algae
Source: PLoS One. 2019 Jan 9;14(1):e0209920. doi: 10.1371/journal.pone.0209920 (PMC6326504; doi:10.1371/journal.pone.0209920)
Supplement: S1 Dataset — (ZIP) [file pone.0209920.s004.zip › S1 Dataset/77K/Chlamydomonas_Anaerobic/CAna_t=5,1.txt]

340.01	1231.97
340.39	1231.97
340.76	1231.97
341.14	1263.37
341.52	1250.40
341.89	1281.57
342.27	1307.29
342.65	1310.93
343.03	1300.01
343.40	1300.69
343.78	1309.56
344.16	1295.45
344.53	1311.38
344.91	1306.15
345.29	1315.93
345.66	1288.63
346.04	1293.86
346.42	1276.11
346.79	1285.67
347.17	1291.59
347.54	1297.73
347.92	1295.91
348.30	1280.66
348.67	1299.32
349.05	1292.04
349.43	1284.30
349.80	1267.92
350.18	1277.70
350.56	1274.29
350.93	1282.71
351.31	1276.11
351.68	1268.15
352.06	1267.47
352.44	1255.63
352.81	1274.52
353.19	1280.89
353.56	1278.39
353.94	1281.12
354.32	1254.72
354.69	1262.23
355.07	1274.29
355.44	1254.27
355.82	1267.01
356.19	1257.91
356.57	1276.11
356.95	1267.01
357.32	1259.50
357.70	1262.00
358.07	1259.05
358.45	1239.93
358.82	1271.11
359.20	1251.08
359.58	1213.54
359.95	1272.70
360.33	1257.23
360.70	1257.00
361.08	1246.30
361.45	1250.40
361.83	1260.87
362.20	1286.12
362.58	1296.36
362.95	1251.31
363.33	1249.26
363.70	1262.69
364.08	1276.11
364.45	1252.90
364.83	1266.33
365.20	1281.12
365.58	1266.33
365.95	1307.74
366.33	1275.20
366.70	1269.29
367.08	1264.05
367.45	1278.39
367.83	1279.30
368.20	1263.60
368.58	1268.15
368.95	1269.29
369.33	1292.95
369.70	1272.47
370.08	1247.21
370.45	1250.85
370.83	1284.53
371.20	1257.91
371.57	1371.68
371.95	1274.52
372.32	1277.93
372.70	1280.44
373.07	1274.52
373.45	1292.50
373.82	1276.79
374.19	1264.51
374.57	1287.94
374.94	1261.78
375.32	1252.90
375.69	1283.39
376.07	1278.62
376.44	1252.90
376.81	1267.47
377.19	1274.06
377.56	1262.91
377.94	1253.81
378.31	1284.99
378.68	1265.64
379.06	1256.77
379.43	1250.17
379.81	1272.47
380.18	1263.37
380.55	1258.82
380.93	1253.36
381.30	1269.29
381.67	1265.42
382.05	1250.17
382.42	1251.08
382.79	1254.95
383.17	1259.27
383.54	1287.03
383.91	1272.24
384.29	1257.23
384.66	1266.33
385.04	1260.87
385.41	1268.60
385.78	1255.63
386.15	1245.39
386.53	1261.32
386.90	1268.38
387.27	1282.26
387.65	1275.88
388.02	1277.70
388.39	1292.04
388.77	1259.96
389.14	1261.78
389.51	1247.67
389.89	1271.33
390.26	1292.04
390.63	1284.08
391.00	1283.17
391.38	1278.16
391.75	1285.67
392.12	1253.58
392.50	1248.12
392.87	1263.14
393.24	1276.79
393.61	1270.20
393.99	1260.64
394.36	1256.77
394.73	1246.99
395.10	1256.09
395.48	1261.09
395.85	1271.33
396.22	1276.57
396.59	1277.02
396.97	1286.12
397.34	1299.32
397.71	1270.65
398.08	1285.44
398.45	1279.07
398.83	1246.99
399.20	1278.62
399.57	1269.74
399.94	1250.40
400.32	1283.39
400.69	1256.77
401.06	1279.30
401.43	1280.89
401.80	1266.33
402.17	1258.82
402.55	1234.24
402.92	1254.27
403.29	1263.60
403.66	1256.09
404.03	1260.87
404.41	1271.79
404.78	1267.24
405.15	1274.97
405.52	1263.82
405.89	1281.57
406.26	1262.69
406.64	1254.95
407.01	1272.93
407.38	1258.59
407.75	1247.21
408.12	1255.63
408.49	1268.83
408.86	1257.68
409.23	1263.60
409.61	1254.72
409.98	1254.49
410.35	1275.66
410.72	1283.17
411.09	1260.18
411.46	1288.17
411.83	1254.49
412.20	1261.32
412.57	1279.53
412.95	1272.70
413.32	1276.11
413.69	1275.88
414.06	1253.58
414.43	1270.42
414.80	1279.07
415.17	1283.39
415.54	1262.46
415.91	1262.69
416.28	1270.20
416.65	1238.34
417.02	1269.74
417.39	1265.87
417.76	1288.17
418.14	1249.03
418.51	1261.09
418.88	1257.00
419.25	1271.11
419.62	1251.08
419.99	1253.58
420.36	1271.79
420.73	1289.99
421.10	1282.26
421.47	1282.03
421.84	1248.12
422.21	1282.03
422.58	1286.35
422.95	1277.93
423.32	1282.03
423.69	1285.44
424.06	1298.87
424.43	1310.93
424.80	1262.91
425.17	1283.39
425.54	1248.12
425.91	1273.61
426.28	1268.60
426.65	1264.05
427.02	1283.62
427.39	1267.24
427.76	1265.42
428.13	1257.23
428.49	1258.36
428.86	1260.18
429.23	1282.26
429.60	1274.97
429.97	1251.76
430.34	1268.38
430.71	1260.64
431.08	1270.42
431.45	1268.60
431.82	1262.69
432.19	1256.77
432.56	1245.85
432.93	1257.68
433.30	1276.79
433.67	1263.60
434.03	1300.69
434.40	1270.42
434.77	1264.73
435.14	1235.84
435.51	1237.88
435.88	1310.93
436.25	1262.23
436.62	1257.68
436.99	1263.14
437.35	1242.66
437.72	1262.00
438.09	1262.69
438.46	1351.89
438.83	1274.97
439.20	1271.33
439.57	1259.50
439.93	1263.60
440.30	1265.64
440.67	1289.54
441.04	1287.94
441.41	1303.65
441.78	1267.92
442.14	1255.86
442.51	1255.63
442.88	1286.58
443.25	1265.42
443.62	1261.32
443.99	1279.75
444.35	1271.79
444.72	1279.30
445.09	1269.06
445.46	1254.95
445.83	1246.30
446.19	1269.06
446.56	1257.00
446.93	1258.36
447.30	1255.18
447.66	1284.53
448.03	1284.99
448.40	1284.30
448.77	1273.84
449.14	1293.86
449.50	1280.66
449.87	1268.83
450.24	1288.40
450.61	1275.20
450.97	1279.98
451.34	1255.40
451.71	1282.26
452.08	1276.79
452.44	1269.97
452.81	1286.58
453.18	1288.63
453.54	1290.68
453.91	1274.97
454.28	1247.21
454.65	1266.10
455.01	1263.82
455.38	1270.65
455.75	1287.03
456.11	1279.98
456.48	1256.77
456.85	1263.14
457.21	1282.48
457.58	1264.28
457.95	1271.79
458.32	1270.65
458.68	1256.09
459.05	1253.58
459.42	1262.69
459.78	1273.84
460.15	1281.57
460.52	1276.79
460.88	1273.15
461.25	1267.92
461.61	1271.56
461.98	1270.88
462.35	1291.59
462.71	1289.54
463.08	1267.24
463.45	1264.05
463.81	1237.88
464.18	1246.08
464.55	1273.61
464.91	1274.75
465.28	1271.11
465.64	1262.23
466.01	1253.36
466.38	1267.24
466.74	1269.06
467.11	1282.03
467.47	1272.47
467.84	1314.11
468.21	1300.23
468.57	1275.43
468.94	1256.54
469.30	1277.93
469.67	1286.58
470.03	1273.15
470.40	1265.87
470.77	1271.56
471.13	1284.53
471.50	1260.87
471.86	1280.21
472.23	1282.71
472.59	1262.23
472.96	1265.64
473.32	1271.56
473.69	1287.49
474.05	1274.06
474.42	1271.11
474.78	1284.53
475.15	1246.53
475.51	1279.53
475.88	1257.23
476.24	1262.23
476.61	1265.19
476.97	1285.90
477.34	1266.78
477.70	1275.43
478.07	1283.39
478.43	1277.25
478.80	1278.62
479.16	1267.24
479.53	1290.68
479.89	1257.45
480.26	1265.87
480.62	1268.15
480.99	1273.84
481.35	1260.87
481.72	1259.05
482.08	1304.33
482.45	1353.93
482.81	1247.21
483.17	1251.54
483.54	1272.47
483.90	1293.86
484.27	1306.83
484.63	1272.02
485.00	1261.09
485.36	1282.71
485.72	1265.64
486.09	1269.74
486.45	1279.75
486.82	1262.46
487.18	1284.53
487.54	1272.70
487.91	1264.51
488.27	1268.38
488.64	1283.17
489.00	1264.96
489.36	1272.02
489.73	1284.99
490.09	1269.51
490.45	1280.44
490.82	1279.30
491.18	1262.69
491.55	1279.30
491.91	1260.87
492.27	1249.94
492.64	1266.33
493.00	1264.73
493.36	1267.47
493.73	1270.20
494.09	1260.64
494.45	1265.19
494.82	1278.62
495.18	1283.39
495.54	1274.06
495.91	1269.29
496.27	1267.24
496.63	1257.68
496.99	1262.91
497.36	1282.26
497.72	1270.42
498.08	1263.37
498.45	1307.29
498.81	1295.23
499.17	1252.90
499.53	1272.47
499.90	1280.44
500.26	1256.09
500.62	1280.21
500.99	1244.71
501.35	1248.35
501.71	1259.96
502.07	1272.47
502.44	1259.73
502.80	1253.13
503.16	1251.76
503.52	1276.79
503.88	1260.18
504.25	1255.86
504.61	1270.42
504.97	1264.51
505.33	1271.33
505.70	1260.18
506.06	1285.67
506.42	1289.77
506.78	1300.69
507.14	1295.23
507.51	1268.15
507.87	1271.33
508.23	1253.36
508.59	1273.15
508.95	1246.53
509.32	1280.89
509.68	1267.47
510.04	1271.56
510.40	1264.51
510.76	1283.85
511.12	1293.86
511.48	1283.17
511.85	1265.19
512.21	1276.79
512.57	1292.04
512.93	1234.70
513.29	1266.10
513.65	1284.76
514.01	1258.14
514.38	1272.93
514.74	1257.23
515.10	1264.28
515.46	1279.07
515.82	1292.72
516.18	1277.25
516.54	1248.35
516.90	1271.33
517.26	1295.00
517.63	1273.61
517.99	1258.36
518.35	1284.30
518.71	1266.55
519.07	1259.73
519.43	1253.81
519.79	1288.17
520.15	1273.61
520.51	1277.70
520.87	1262.91
521.23	1264.51
521.59	1266.78
521.95	1301.37
522.31	1265.64
522.67	1260.87
523.03	1273.38
523.40	1283.62
523.76	1269.74
524.12	1259.50
524.48	1297.05
524.84	1253.58
525.20	1288.17
525.56	1272.24
525.92	1261.78
526.28	1262.23
526.64	1255.86
527.00	1275.20
527.36	1313.89
527.72	1281.80
528.08	1282.48
528.44	1265.64
528.80	1270.65
529.16	1263.60
529.51	1285.21
529.87	1287.49
530.23	1292.72
530.59	1289.54
530.95	1274.06
531.31	1269.74
531.67	1276.11
532.03	1282.71
532.39	1297.27
532.75	1265.19
533.11	1289.08
533.47	1278.84
533.83	1281.80
534.19	1280.66
534.55	1251.76
534.91	1264.96
535.26	1251.54
535.62	1251.76
535.98	1279.30
536.34	1254.49
536.70	1241.07
537.06	1268.60
537.42	1258.14
537.78	1262.46
538.14	1337.78
538.49	1264.96
538.85	1353.25
539.21	1266.33
539.57	1264.73
539.93	1262.69
540.29	1296.36
540.65	1263.82
541.00	1284.30
541.36	1264.05
541.72	1256.32
542.08	1275.43
542.44	1269.74
542.80	1279.53
543.15	1281.12
543.51	1264.28
543.87	1260.41
544.23	1283.39
544.59	1284.76
544.95	1293.18
545.30	1266.10
545.66	1271.79
546.02	1272.47
546.38	1261.78
546.73	1271.79
547.09	1269.06
547.45	1311.38
547.81	1277.25
548.17	1268.83
548.52	1274.97
548.88	1274.97
549.24	1304.78
549.60	1271.56
549.95	1262.46
550.31	1260.41
550.67	1261.32
551.03	1254.04
551.38	1272.47
551.74	1258.14
552.10	1272.24
552.46	1276.57
552.81	1272.24
553.17	1243.57
553.53	1255.86
553.88	1295.00
554.24	1267.69
554.60	1262.23
554.95	1262.91
555.31	1272.70
555.67	1269.51
556.03	1251.76
556.38	1266.33
556.74	1262.23
557.10	1278.62
557.45	1279.07
557.81	1284.99
558.17	1258.59
558.52	1241.30
558.88	1261.78
559.24	1267.01
559.59	1279.30
559.95	1249.94
560.30	1305.69
560.66	1257.45
561.02	1278.84
561.37	1263.82
561.73	1264.51
562.09	1274.06
562.44	1295.68
562.80	1293.86
563.15	1264.73
563.51	1265.42
563.87	1271.56
564.22	1287.72
564.58	1276.57
564.93	1269.29
565.29	1271.33
565.65	1296.82
566.00	1281.80
566.36	1270.65
566.71	1277.70
567.07	1277.70
567.42	1274.29
567.78	1262.00
568.14	1244.94
568.49	1262.46
568.85	1277.70
569.20	1271.11
569.56	1257.68
569.91	1250.40
570.27	1264.51
570.62	1297.96
570.98	1276.57
571.33	1275.88
571.69	1268.83
572.04	1262.69
572.40	1266.10
572.75	1259.05
573.11	1269.06
573.46	1250.63
573.82	1249.72
574.17	1261.09
574.53	1282.03
574.88	1269.51
575.24	1287.72
575.59	1296.14
575.95	1289.99
576.30	1280.21
576.66	1284.08
577.01	1269.74
577.36	1275.88
577.72	1269.29
578.07	1270.88
578.43	1276.11
578.78	1260.87
579.14	1254.72
579.49	1292.27
579.85	1295.45
580.20	1300.69
580.55	1303.65
580.91	1306.15
581.26	1285.21
581.62	1305.01
581.97	1277.93
582.32	1323.67
582.68	1333.68
583.03	1311.38
583.39	1327.08
583.74	1322.31
584.09	1307.06
584.45	1316.62
584.80	1317.53
585.15	1334.59
585.51	1341.87
585.86	1341.65
586.21	1379.42
586.57	1344.83
586.92	1363.04
587.27	1364.86
587.63	1383.29
587.98	1454.29
588.33	1449.28
588.69	1425.39
589.04	1436.08
589.39	1427.89
589.75	1431.53
590.10	1460.88
590.45	1457.70
590.81	1481.36
591.16	1501.84
591.51	1514.36
591.86	1560.55
592.22	1575.34
592.57	1564.65
592.92	1605.61
593.28	1609.70
593.63	1630.18
593.98	1639.97
594.33	1693.67
594.69	1695.04
595.04	1733.72
595.39	1763.76
595.74	1778.77
596.10	1785.83
596.45	1837.26
596.80	1877.99
597.15	1896.19
597.50	1906.89
597.86	1961.73
598.21	2003.82
598.56	1993.58
598.91	2095.98
599.26	2098.94
599.62	2141.72
599.97	2161.29
600.32	2195.88
600.67	2263.23
601.02	2310.56
601.38	2353.57
601.73	2391.57
602.08	2417.74
602.43	2436.63
602.78	2510.13
603.13	2555.41
603.49	2541.07
603.84	2607.75
604.19	2648.02
604.54	2688.98
604.89	2731.08
605.24	2767.72
605.59	2824.15
605.95	2858.28
606.30	2881.04
606.65	2939.97
607.00	2969.55
607.35	3017.80
607.70	3045.78
608.05	3103.36
608.40	3126.57
608.75	3161.61
609.10	3190.28
609.46	3235.56
609.81	3221.23
610.16	3328.40
610.51	3295.86
610.86	3374.14
611.21	3381.88
611.56	3421.70
611.91	3434.90
612.26	3419.43
612.61	3486.55
612.96	3538.43
613.31	3494.74
613.66	3560.74
614.01	3558.91
614.36	3593.73
614.71	3569.38
615.06	3561.65
615.41	3567.79
615.76	3578.71
616.11	3608.29
616.46	3640.61
616.81	3636.28
617.16	3637.42
617.51	3660.40
617.86	3658.13
618.21	3660.18
618.56	3658.81
618.91	3677.70
619.26	3692.03
619.61	3643.34
619.96	3665.86
620.31	3720.02
620.66	3710.92
621.01	3715.93
621.36	3683.16
621.71	3659.49
622.06	3636.51
622.41	3643.11
622.76	3667.91
623.10	3704.55
623.45	3612.16
623.80	3680.43
624.15	3623.08
624.50	3649.94
624.85	3609.43
625.20	3616.03
625.55	3627.41
625.90	3599.87
626.25	3637.88
626.59	3617.62
626.94	3577.80
627.29	3606.25
627.64	3576.89
627.99	3593.50
628.34	3567.11
628.69	3542.76
629.03	3516.59
629.38	3476.77
629.73	3531.15
630.08	3475.63
630.43	3499.07
630.78	3471.76
631.12	3474.49
631.47	3479.27
631.82	3436.95
632.17	3417.60
632.52	3434.44
632.86	3487.69
633.21	3417.15
633.56	3401.90
633.91	3398.49
634.26	3393.26
634.60	3395.99
634.95	3372.55
635.30	3342.51
635.65	3369.36
635.99	3327.95
636.34	3348.88
636.69	3338.64
637.04	3299.73
637.39	3273.11
637.73	3304.06
638.08	3292.91
638.43	3291.77
638.77	3293.82
639.12	3262.64
639.47	3307.70
639.82	3296.55
640.16	3253.31
640.51	3261.05
640.86	3248.99
641.20	3240.57
641.55	3226.01
641.90	3229.42
642.25	3212.58
642.59	3247.62
642.94	3212.81
643.29	3214.40
643.63	3206.44
643.98	3196.42
644.33	3178.68
644.67	3207.12
645.02	3189.14
645.37	3212.81
645.71	3185.96
646.06	3193.92
646.40	3194.83
646.75	3195.97
647.10	3213.26
647.44	3222.59
647.79	3217.59
648.14	3190.05
648.48	3152.28
648.83	3172.30
649.17	3203.71
649.52	3118.60
649.87	3174.81
650.21	3172.53
650.56	3185.96
650.90	3137.94
651.25	3163.88
651.59	3148.87
651.94	3149.09
652.29	3147.27
652.63	3157.74
652.98	3152.51
653.32	3156.60
653.67	3155.92
654.01	3181.41
654.36	3141.13
654.70	3163.20
655.05	3134.76
655.39	3163.20
655.74	3170.94
656.08	3123.84
656.43	3158.88
656.78	3156.37
657.12	3166.39
657.47	3188.46
657.81	3175.49
658.15	3192.33
658.50	3175.49
658.84	3182.09
659.19	3211.44
659.53	3170.71
659.88	3218.50
660.22	3159.11
660.57	3155.24
660.91	3158.42
661.26	3182.32
661.60	3201.89
661.95	3172.30
662.29	3213.04
662.63	3193.69
662.98	3165.48
663.32	3200.06
663.67	3195.51
664.01	3233.97
664.36	3197.33
664.70	3246.49
665.04	3192.78
665.39	3227.37
665.73	3235.56
666.08	3553.23
666.42	3218.50
666.76	3223.50
667.11	3242.16
667.45	3276.52
667.79	3231.24
668.14	3245.35
668.48	3273.11
668.83	3277.89
669.17	3311.57
669.51	3294.95
669.86	3300.19
670.20	3320.67
670.54	3342.74
670.89	3317.25
671.23	3350.70
671.57	3356.62
671.92	3401.68
672.26	3414.19
672.60	3400.31
672.94	3500.43
673.29	3473.58
673.63	3565.74
673.97	3578.94
674.32	3593.05
674.66	3641.06
675.00	3707.96
675.34	3742.78
675.69	3863.38
676.03	3980.11
676.37	4054.75
676.71	4157.83
677.06	4242.94
677.40	4384.93
677.74	4488.92
678.08	4589.73
678.43	4733.77
678.77	4827.74
679.11	4921.72
679.45	5051.66
679.80	5179.54
680.14	5305.60
680.48	5428.03
680.82	5525.87
681.16	5629.18
681.51	5710.87
681.85	5825.79
682.19	5832.84
682.53	6060.85
682.87	6161.66
683.21	6270.43
683.56	6349.16
683.90	6622.45
684.24	6782.19
684.58	7085.97
684.92	7280.76
685.26	7337.64
685.61	7455.74
685.95	7605.93
686.29	7671.01
686.63	7635.51
686.97	7588.86
687.31	7497.16
687.65	7399.08
687.99	7289.86
688.33	7058.89
688.68	6880.49
689.02	6656.58
689.36	6504.12
689.70	6349.61
690.04	6180.77
690.38	6019.44
690.72	5956.86
691.06	5822.38
691.40	5833.30
691.74	5664.45
692.08	5715.88
692.42	5628.50
692.76	5631.69
693.10	5654.21
693.44	5623.27
693.78	5691.99
694.13	5721.11
694.47	5738.41
694.81	5755.25
695.15	5725.44
695.49	5732.04
695.83	5773.00
696.17	5783.92
696.51	5808.95
696.85	5792.34
697.19	5812.14
697.53	5795.30
697.87	5924.09
698.20	5884.72
698.54	5949.35
698.88	5950.03
699.22	5971.19
699.56	6049.24
699.90	6021.71
700.24	6082.24
700.58	6145.27
700.92	6182.14
701.26	6154.37
701.60	6242.66
701.94	6289.31
702.28	6375.55
702.62	6464.30
702.96	6479.55
703.30	6567.61
703.63	6668.87
703.97	6736.00
704.31	6804.26
704.65	6827.70
704.99	6934.88
705.33	7078.92
705.67	7075.28
706.01	7178.36
706.34	7191.33
706.68	7287.36
707.02	7309.43
707.36	7384.07
707.70	7484.64
708.04	7435.72
708.38	7512.86
708.71	7639.15
709.05	7711.29
709.39	7762.94
709.73	7746.56
710.07	7837.80
710.40	7868.07
710.74	7917.45
711.08	7927.00
711.42	8000.73
711.76	7978.89
712.09	8009.83
712.43	8121.56
712.77	8106.32
713.11	8154.56
713.45	8199.16
713.78	8157.51
714.12	8162.07
714.46	8169.57
714.80	8198.93
715.13	8133.85
715.47	8098.12
715.81	8036.68
716.15	8031.68
716.48	8028.95
716.82	8005.96
717.16	7949.53
717.49	7866.48
717.83	7782.96
718.17	7792.07
718.51	7694.45
718.84	7613.89
719.18	7618.67
719.52	7523.55
719.85	7460.30
720.19	7380.20
720.53	7304.19
720.86	7160.84
721.20	7115.10
721.54	7094.39
721.87	7016.34
722.21	6913.49
722.55	6852.50
722.88	6808.36
723.22	6691.17
723.55	6570.11
723.89	6593.55
724.23	6413.10
724.56	6310.47
724.90	6239.93
725.24	6216.27
725.57	6088.61
725.91	6056.30
726.24	5984.85
726.58	5876.08
726.92	5817.82
727.25	5744.55
727.59	5734.77
727.92	5617.12
728.26	5603.47
728.59	5519.05
728.93	5505.85
729.26	5415.28
729.60	5373.64
729.94	5308.11
730.27	5222.32
730.61	5142.22
730.94	5112.64
731.28	5057.12
731.61	4994.31
731.95	4938.34
732.28	4865.75
732.62	4818.64
732.95	4752.65
733.29	4752.43
733.62	4689.17
733.96	4642.29
734.29	4616.58
734.63	4554.45
734.96	4551.27
735.30	4513.27
735.63	4436.81
735.97	4404.95
736.30	4315.30
736.63	4310.52
736.97	4308.70
737.30	4256.13
737.64	4201.52
737.97	4170.80
738.31	4107.54
738.64	4071.59
738.97	4072.50
739.31	4016.75
739.64	3976.70
739.98	3924.82
740.31	3893.64
740.64	3932.78
740.98	3865.88
741.31	3821.05
741.65	3808.54
741.98	3789.20
742.31	3753.70
742.65	3718.43
742.98	3683.39
743.31	3717.52
743.65	3649.48
743.98	3598.96
744.31	3614.66
744.65	3601.01
744.98	3590.32
745.31	3558.23
745.65	3508.63
745.98	3493.61
746.31	3519.78
746.65	3499.75
746.98	3442.64
747.31	3459.47
747.65	3425.57
747.98	3410.10
748.31	3398.04
748.64	3401.90
748.98	3349.34
749.31	3280.85
749.64	3301.10
749.98	3285.17
750.31	3276.75
750.64	3236.47
750.97	3240.80
751.31	3223.05
751.64	3209.62
751.97	3200.52
752.30	3160.93
752.63	3132.94
752.97	3134.07
753.30	3094.71
753.63	3098.80
753.96	3132.03
754.29	3054.89
754.63	3074.68
754.96	3135.67
755.29	3001.87
755.62	2998.68
755.95	2981.61
756.29	2999.36
756.62	2967.73
756.95	2942.93
757.28	2956.58
757.61	3025.76
757.94	2932.24
758.27	2897.88
758.61	2912.44
758.94	2871.48
759.27	2840.99
759.60	2848.50
759.93	2875.35
760.26	2811.18
760.59	2818.69
760.92	2771.81
761.26	2774.31
761.59	2775.91
761.92	2761.12
762.25	2733.58
762.58	2721.30
762.91	2710.15
763.24	2701.27
763.57	2691.71
763.90	2676.70
764.23	2698.31
764.56	2671.46
764.89	2662.59
765.22	2649.84
765.55	2630.50
765.88	2636.87
766.21	2620.49
766.54	2571.11
766.87	2577.25
767.20	2571.57
767.53	2554.50
767.86	2585.90
768.19	2559.28
768.52	2539.71
768.85	2551.09
769.18	2521.73
769.51	2524.24
769.84	2488.74
770.17	2505.35
770.50	2458.47
770.83	2481.23
771.16	2438.45
771.49	2421.84
771.82	2425.93
772.15	2452.33
772.48	2427.98
772.81	2397.26
773.14	2399.99
773.47	2385.66
773.80	2367.68
774.13	2336.50
774.46	2378.83
774.78	2343.79
775.11	2332.86
775.44	2334.68
775.77	2312.84
776.10	2307.83
776.43	2313.75
776.76	2345.15
777.09	2263.92
777.41	2278.71
777.74	2351.07
778.07	2286.67
778.40	2270.97
778.73	2256.63
779.06	2266.87
779.38	2236.84
779.71	2216.13
780.04	2234.79
780.37	2247.76
780.70	2227.05
781.03	2214.31
781.35	2196.11
781.68	2195.19
782.01	2188.37
782.34	2202.70
782.67	2162.20
782.99	2151.73
783.32	2147.18
783.65	2180.40
783.98	2124.65
784.30	2118.51
784.63	2131.03
784.96	2099.62
785.29	2092.11
785.61	2120.10
785.94	2082.33
786.27	2094.62
786.60	2083.24
786.92	2123.74
787.25	2102.13
787.58	2069.36
787.90	2032.27
788.23	2047.29
788.56	2056.84
788.88	2044.56
789.21	2018.39
789.54	2015.66
789.87	2031.13
790.19	2009.06
790.52	1993.13
790.85	2010.88
791.17	2018.16
791.50	1997.45
791.82	1983.34
792.15	1979.93
792.48	1993.81
792.80	1956.72
793.13	1987.90
793.46	1974.92
793.78	1965.82
794.11	1989.26
794.43	1976.29
794.76	1957.40
795.09	2004.05
795.41	1975.38
795.74	1996.54
796.06	1996.54
796.39	1988.81
796.72	1972.19
797.04	1992.67
797.37	1959.68
797.69	1939.88
798.02	1953.53
798.34	1955.58
798.67	1951.26
798.99	1937.15
799.32	1958.31
799.64	1936.70
799.97	1933.28
800.30	1966.51
800.62	1945.80
800.95	1923.27
801.27	1908.93
801.60	1912.80
801.92	1892.10
802.25	1940.56
802.57	1905.07
802.89	1917.81
803.22	1892.10
803.54	1899.60
803.87	1880.26
804.19	1934.88
804.52	1911.67
804.84	1889.14
805.17	1909.84
805.49	1894.37
805.82	1884.81
806.14	1872.53
806.46	1905.29
806.79	1866.84
807.11	1851.59
807.44	1863.20
807.76	1857.28
808.08	1852.96
808.41	1868.20
808.73	1855.00
809.06	1825.88
809.38	1841.12
809.70	1854.09
810.03	1840.44
810.35	1825.42
810.67	1834.30
811.00	1842.03
811.32	1807.67
811.64	1814.50
811.97	1786.74
812.29	1792.66
812.61	1793.34
812.94	1805.63
813.26	1802.90
813.58	1786.97
813.91	1780.37
814.23	1800.85
814.55	1771.27
814.88	1804.72
815.20	1774.68
815.52	1787.19
815.84	1768.76
816.17	1765.80
816.49	1743.96
816.81	1751.24
817.13	1756.93
817.46	1748.51
817.78	1759.66
818.10	1761.71
818.42	1728.26
818.75	1710.28
819.07	1759.43
819.39	1740.09
819.71	1765.58
820.04	1711.42
820.36	1692.99
820.68	1727.35
821.00	1696.40
821.32	1723.25
821.65	1718.02
821.97	1696.86
822.29	1700.72
822.61	1715.29
822.93	1677.97
823.25	1697.31
823.58	1702.54
823.90	1686.39
824.22	1679.56
824.54	1681.38
824.86	1704.14
825.18	1645.43
825.50	1674.10
825.82	1651.35
826.15	1674.33
826.47	1660.90
826.79	1677.97
827.11	1659.31
827.43	1662.50
827.75	1651.35
828.07	1646.34
828.39	1634.28
828.71	1650.21
829.03	1641.79
829.35	1639.51
829.67	1640.65
830.00	1661.81
830.32	1644.06
830.64	1659.08
830.96	1654.99
831.28	1659.54
831.60	1637.46
831.92	1620.85
832.24	1647.25
832.56	1620.85
832.88	1634.51
833.20	1610.84
833.52	1630.87
833.84	1615.16
834.16	1595.60
834.48	1625.18
834.80	1653.39
835.12	1624.72
835.44	1621.99
835.76	1631.55
836.08	1633.14
836.40	1623.81
836.71	1617.67
837.03	1630.18
837.35	1630.64
837.67	1595.60
837.99	1583.08
838.31	1590.13
838.63	1594.00
838.95	1588.54
839.27	1631.32
839.59	1607.20
839.91	1581.94
840.23	1601.51
840.54	1595.14
840.86	1581.26
841.18	1582.85
841.50	1568.97
841.82	1607.88
842.14	1630.64
842.46	1589.45
842.77	1587.18
843.09	1578.98
843.41	1598.33
843.73	1587.18
844.05	1583.53
844.37	1561.23
844.68	1576.71
845.00	1563.74
845.32	1572.84
845.64	1576.48
845.96	1580.35
846.27	1582.40
846.59	1560.55
846.91	1612.89
847.23	1570.79
847.54	1558.05
847.86	1558.50
848.18	1541.67
848.50	1565.33
848.82	1565.33
849.13	1539.84
849.45	1566.70
849.77	1561.23
850.08	1557.82
850.40	1573.30
850.72	1556.00
851.04	1553.95
851.35	1568.97
851.67	1572.61
851.99	1560.55
852.30	1563.28
852.62	1549.17
852.94	1534.16
853.25	1583.53
853.57	1568.06
853.89	1546.44
854.20	1559.64
854.52	1563.51
854.84	1544.17
855.15	1555.55
855.47	1568.29
855.79	1542.12
856.10	1522.10
856.42	1557.14
856.73	1532.79
857.05	1533.25
857.37	1542.58
857.68	1523.23
858.00	1529.38
858.32	1551.91
858.63	1513.68
858.95	1523.01
859.26	1517.09
859.58	1529.83
859.89	1551.00
860.21	1538.02
860.52	1515.04
860.84	1530.29
861.16	1501.84
861.47	1519.82
861.79	1512.77
862.10	1515.27
862.42	1511.40
862.73	1523.92
863.05	1506.39
863.36	1495.93
863.68	1519.14
863.99	1500.93
864.31	1516.18
864.62	1548.49
864.94	1503.21
865.25	1510.49
865.57	1487.74
865.88	1509.13
866.20	1510.04
866.51	1508.44
866.82	1502.07
867.14	1514.59
867.45	1480.23
867.77	1479.32
868.08	1494.11
868.40	1504.80
868.71	1480.68
869.02	1475.90
869.34	1475.22
869.65	1496.15
869.97	1480.91
870.28	1449.73
870.59	1482.96
870.91	1469.99
871.22	1478.63
871.54	1468.39
871.85	1468.85
872.16	1471.81
872.48	1435.63
872.79	1462.25
873.10	1462.25
873.42	1458.15
873.73	1477.50
874.04	1436.54
874.36	1451.10
874.67	1427.89
874.98	1473.40
875.30	1469.30
875.61	1467.03
875.92	1426.07
876.23	1471.35
876.55	1454.51
876.86	1452.69
877.17	1452.69
877.49	1443.59
877.80	1458.61
878.11	1952.17
878.42	1462.93
878.74	1433.58
879.05	1437.45
879.36	1400.58
879.67	1425.84
879.98	1409.69
880.30	1424.48
880.61	1425.84
880.92	1460.88
881.23	1450.64
881.55	1444.27
881.86	1422.43
882.17	1417.19
882.48	1432.44
882.79	1433.12
883.10	1451.55
883.42	1431.76
883.73	1426.30
884.04	1460.20
884.35	1446.32
884.66	1421.06
884.97	1444.27
885.28	1422.66
885.60	1447.23
885.91	1409.69
886.22	1424.70
886.53	1444.73
886.84	1417.42
887.15	1408.77
887.46	1417.19
887.77	1450.64
888.08	1439.49
888.40	1427.66
888.71	1421.29
889.02	1409.46
889.33	1417.88
889.64	1413.78
889.95	1424.25
890.26	1420.15
890.57	1407.41
890.88	1424.25
891.19	1448.82
891.50	1446.09
891.81	1429.03
892.12	1419.92
892.43	1430.85
892.74	1422.88
893.05	1435.85
893.36	1464.53
893.67	1424.02
893.98	1400.36
894.29	1421.75
894.60	1415.15
894.91	1414.92
895.22	1411.96
895.53	1404.91
895.84	1429.94
896.15	1392.85
896.46	1427.21
896.77	1414.01
897.08	1405.36
897.38	1405.59
897.69	1430.85
898.00	1415.37
898.31	1420.15
898.62	1406.50
898.93	1385.56
899.24	1399.90
899.55	1402.18
899.86	1415.37
900.16	1398.99
900.47	1397.85
900.78	1398.54
901.09	1399.45
901.40	1400.58
901.71	1391.25
902.02	1403.54
902.32	1377.60
902.63	1386.25
902.94	1367.13
903.25	1391.03
903.56	1356.89
903.87	1382.15
904.17	1385.79
904.48	1392.62
904.79	1370.09
905.10	1385.79
905.41	1397.40
905.71	1370.55
906.02	1371.91
906.33	1376.01
906.64	1386.93
906.94	1396.49
907.25	1374.41
907.56	1386.70
907.87	1381.47
908.17	1405.36
908.48	1385.56
908.79	1373.28
909.09	1392.16
909.40	1368.95
909.71	1389.66
910.02	1599.46
910.32	1377.60
910.63	1389.66
910.94	1370.32
911.24	1372.14
911.55	1396.71
911.86	1377.60
912.16	1365.77
912.47	1339.60
912.78	1336.87
913.08	1379.65
913.39	1360.53
913.69	1389.21
914.00	1365.77
914.31	1362.35
914.61	1364.63
914.92	1369.41
915.23	1335.28
915.53	1345.29
915.84	1330.04
916.14	1368.50
916.45	1355.53
916.75	1347.56
917.06	1333.46
917.37	1356.67
917.67	1362.13
917.98	1355.07
918.28	1327.54
918.59	1329.13
918.89	1368.04
919.20	1326.63
919.50	1339.60
919.81	1326.63
920.11	1343.24
920.42	1337.78
920.72	1334.82
921.03	1340.28
921.33	1376.01
921.64	1338.23
921.94	1334.59
922.25	1345.06
922.55	1325.49
922.86	1352.11
923.16	1325.95
923.47	1306.83
923.77	1330.27
924.08	1310.24
924.38	1337.10
924.69	1320.94
924.99	1327.54
925.29	1331.63
925.60	1314.57
925.90	1315.71
926.21	1317.75
926.51	1345.52
926.81	1323.44
927.12	1319.35
927.42	1318.44
927.73	1351.66
928.03	1338.23
928.33	1307.74
928.64	1313.43
928.94	1326.40
929.24	1317.98
929.55	1314.80
929.85	1335.73
930.15	1315.02
930.46	1305.01
930.76	1320.71
931.06	1315.25
931.37	1327.08
931.67	1344.15
931.97	1306.38
932.27	1295.68
932.58	1309.56
932.88	1311.38
933.18	1284.76
933.49	1331.41
933.79	1318.44
934.09	1306.60
934.39	1310.70
934.70	1321.85
935.00	1323.22
935.30	1304.10
935.60	1309.56
935.91	1300.46
936.21	1318.21
936.51	1305.69
936.81	1332.32
937.11	1334.14
937.42	1300.92
937.72	1285.44
938.02	1277.02
938.32	1301.37
938.62	1279.30
938.92	1273.61
939.23	1280.21
939.53	1282.26
939.83	1299.32
940.13	1279.30
940.43	1264.73
940.73	1293.18
941.03	1266.55
941.34	1291.59
941.64	1286.35
941.94	1279.75
942.24	1279.53
942.54	1291.81
942.84	1314.80
943.14	1310.93
943.44	1282.03
943.74	1291.59
944.04	1278.39
944.34	1279.98
944.65	1280.66
944.95	1292.04
945.25	1290.22
945.55	1267.47
945.85	1295.45
946.15	1285.21
946.45	1302.74
946.75	1288.63
947.05	1288.40
947.35	1289.77
947.65	1272.70
947.95	1283.85
948.25	1284.30
948.55	1284.99
948.85	1275.66
949.15	1276.34
949.45	1277.48
949.75	1257.68
950.05	1297.50
950.35	1279.53
950.65	1286.35
950.94	1282.26
951.24	1280.44
951.54	1282.71
951.84	1419.01
952.14	1294.09
952.44	1271.56
952.74	1264.73
953.04	1293.18
953.34	1280.66
953.64	1276.57
953.94	1286.58
954.23	1293.18
954.53	1280.44
954.83	1283.85
955.13	1284.08
955.43	1295.68
955.73	1324.35
956.03	1264.96
956.32	1263.14
956.62	1277.93
956.92	1303.87
957.22	1288.63
957.52	1280.21
957.82	1289.99
958.11	1291.36
958.41	1282.26
958.71	1356.21
959.01	1293.63
959.30	1554.64
959.60	1314.57
959.90	1282.48
960.20	1271.11
960.50	1296.36
960.79	1275.43
961.09	1297.27
961.39	1288.40
961.69	1297.73
961.98	1285.44
962.28	1296.36
962.58	1267.47
962.87	1279.75
963.17	1276.34
963.47	1283.17
963.76	1337.10
964.06	1292.95
964.36	1288.63
964.66	1289.54
964.95	1278.16
965.25	1292.04
965.55	1289.31
965.84	1293.63
966.14	1284.76
966.43	1293.86
966.73	1272.70
967.03	1305.47
967.32	1269.97
967.62	1272.02
967.92	1257.45
968.21	1278.39
968.51	1298.18
968.80	1299.55
969.10	1283.62
969.40	1307.97
969.69	1294.77
969.99	1278.84
970.28	1294.54
970.58	1286.81
970.87	1286.58
971.17	1304.33
971.46	1310.02
971.76	1280.66
972.06	1290.90
972.35	1281.12
972.65	1267.24
972.94	1287.03
973.24	1307.06
973.53	1282.94
973.83	1300.46
974.12	1297.73
974.42	1264.96
974.71	1321.62
975.01	1271.11
975.30	1282.26
975.59	1271.79
975.89	1262.69
976.18	1288.17
976.48	1293.18
976.77	1274.52
977.07	1276.11
977.36	1278.84
977.65	1290.45
977.95	1289.77
978.24	1255.40
978.54	1283.39
978.83	1282.94
979.13	1312.07
979.42	1280.89
979.71	1282.94
980.01	1278.62
980.30	1257.45
980.59	1283.17
980.89	1292.72
981.18	1293.18
981.47	1294.09
981.77	1276.79
982.06	1276.34
982.35	1281.35
982.65	1267.92
982.94	1284.30
983.23	1293.63
983.53	1290.45
983.82	1282.48
984.11	1276.57
984.41	1280.89
984.70	1291.13
984.99	1270.42
985.28	1269.29
985.58	1271.33
985.87	1277.93
986.16	1291.13
986.45	1273.61
986.75	1303.87
987.04	1289.54
987.33	1263.60
987.62	1276.79
987.91	1274.97
988.21	1257.68
988.50	1261.55
988.79	1303.19
989.08	1309.79
989.37	1274.52
989.67	1266.78
989.96	1283.62
990.25	1276.57
990.54	1300.23
990.83	1257.45
991.12	1279.07
991.42	1289.77
991.71	1261.09
992.00	1252.67
992.29	1261.09
992.58	1248.35
992.87	1309.11
993.16	1270.42
993.45	1284.30
993.75	1294.32
994.04	1268.38
994.33	1251.76
994.62	1297.05
994.91	1280.89
995.20	1285.67
995.49	1272.47
995.78	1251.31
996.07	1287.03
996.36	1251.99
996.65	1265.64
996.94	1262.91
997.23	1279.07
997.52	1274.97
997.81	1277.93
998.10	1282.26
998.39	1272.02
998.68	1246.99
998.97	1266.33
999.26	1274.06
999.55	1278.62
999.84	1280.21
1000.13	1248.35
1000.42	1287.49
1000.71	1284.76
1001.00	1288.40
1001.29	1284.08
1001.58	1257.23
1001.87	1266.10
1002.16	1272.70
1002.45	1271.56
1002.74	1265.19
1003.02	1266.10
1003.31	1289.31
1003.60	1275.66
1003.89	1283.39
1004.18	1277.25
1004.47	1261.55
1004.76	1269.97
1005.05	1263.14
1005.33	1277.48
1005.62	1265.42
1005.91	1258.82
1006.20	1266.55
1006.49	1250.85
1006.78	1274.97
1007.06	1263.14
1007.35	1267.47
1007.64	1256.32
1007.93	1266.10
1008.22	1278.39
1008.50	1262.00
1008.79	1240.84
1009.08	1268.15
1009.37	1244.94
1009.66	1295.45
1009.94	1263.82
1010.23	1272.93
1010.52	1267.47
1010.81	1259.05
1011.09	1271.56
1011.38	1262.69
1011.67	1286.81
1011.95	1271.56
1012.24	1232.19
1012.53	1254.04
1012.82	1266.33
1013.10	1260.18
1013.39	1261.32
1013.68	1264.73
[truncated: 48 more rows]
