# Supplementary material for: Unique photosynthetic electron transport tuning and excitation distribution in heterokont algae
Source: PLoS One. 2019 Jan 9;14(1):e0209920. doi: 10.1371/journal.pone.0209920 (PMC6326504; doi:10.1371/journal.pone.0209920)
Supplement: S1 Dataset — (ZIP) [file pone.0209920.s004.zip › S1 Dataset/77K/Chlamydomonas_Anaerobic/CAna_t=5,2.txt]

340.01	1275.20
340.39	1275.20
340.76	1275.20
341.14	1235.38
341.52	1276.34
341.89	1306.83
342.27	1315.02
342.65	1316.62
343.03	1311.84
343.40	1303.42
343.78	1318.44
344.16	1327.54
344.53	1317.07
344.91	1323.90
345.29	1308.20
345.66	1294.54
346.04	1310.02
346.42	1295.00
346.79	1306.60
347.17	1293.41
347.54	1311.61
347.92	1303.42
348.30	1302.96
348.67	1285.21
349.05	1273.15
349.43	1267.47
349.80	1302.96
350.18	1284.30
350.56	1278.16
350.93	1282.26
351.31	1276.34
351.68	1290.22
352.06	1291.13
352.44	1278.39
352.81	1273.15
353.19	1271.79
353.56	1266.55
353.94	1309.33
354.32	1292.27
354.69	1284.99
355.07	1279.75
355.44	1261.09
355.82	1276.11
356.19	1258.59
356.57	1295.91
356.95	1272.47
357.32	1280.21
357.70	1291.59
358.07	1262.23
358.45	1272.47
358.82	1288.63
359.20	1278.39
359.58	1261.32
359.95	1287.49
360.33	1263.82
360.70	1261.32
361.08	1277.25
361.45	1283.85
361.83	1265.19
362.20	1286.35
362.58	1326.63
362.95	1290.45
363.33	1292.04
363.70	1277.25
364.08	1276.57
364.45	1282.94
364.83	1261.55
365.20	1279.53
365.58	1270.42
365.95	1313.66
366.33	1273.84
366.70	1279.30
367.08	1266.10
367.45	1309.79
367.83	1298.64
368.20	1271.11
368.58	1279.30
368.95	1250.85
369.33	1322.31
369.70	1291.81
370.08	1259.50
370.45	1279.07
370.83	1278.62
371.20	1269.51
371.57	1368.73
371.95	1265.19
372.32	1267.92
372.70	1266.55
373.07	1270.42
373.45	1289.08
373.82	1259.27
374.19	1262.91
374.57	1296.14
374.94	1288.40
375.32	1249.94
375.69	1282.26
376.07	1283.39
376.44	1257.00
376.81	1264.28
377.19	1271.33
377.56	1300.69
377.94	1264.96
378.31	1314.80
378.68	1275.43
379.06	1268.60
379.43	1270.42
379.81	1291.81
380.18	1262.69
380.55	1287.03
380.93	1287.26
381.30	1289.54
381.67	1280.66
382.05	1277.25
382.42	1287.94
382.79	1282.71
383.17	1285.67
383.54	1316.16
383.91	1260.87
384.29	1274.52
384.66	1273.61
385.04	1277.25
385.41	1278.16
385.78	1284.99
386.15	1289.99
386.53	1269.51
386.90	1266.55
387.27	1274.06
387.65	1279.53
388.02	1263.37
388.39	1292.27
388.77	1283.85
389.14	1270.65
389.51	1277.70
389.89	1272.47
390.26	1302.51
390.63	1274.75
391.00	1288.40
391.38	1285.90
391.75	1278.16
392.12	1288.17
392.50	1278.16
392.87	1274.52
393.24	1268.83
393.61	1282.26
393.99	1275.66
394.36	1291.81
394.73	1287.72
395.10	1252.45
395.48	1266.78
395.85	1273.61
396.22	1277.02
396.59	1281.35
396.97	1287.26
397.34	1287.94
397.71	1292.72
398.08	1287.49
398.45	1276.11
398.83	1285.67
399.20	1289.08
399.57	1293.63
399.94	1273.61
400.32	1259.96
400.69	1265.64
401.06	1273.38
401.43	1260.18
401.80	1276.79
402.17	1245.39
402.55	1254.49
402.92	1271.33
403.29	1276.34
403.66	1279.98
404.03	1293.18
404.41	1289.77
404.78	1276.34
405.15	1272.93
405.52	1270.65
405.89	1274.52
406.26	1308.88
406.64	1283.62
407.01	1277.70
407.38	1288.17
407.75	1264.96
408.12	1282.71
408.49	1289.08
408.86	1282.71
409.23	1248.58
409.61	1295.00
409.98	1261.78
410.35	1267.24
410.72	1274.29
411.09	1262.69
411.46	1294.54
411.83	1282.26
412.20	1278.39
412.57	1263.60
412.95	1278.62
413.32	1272.02
413.69	1293.41
414.06	1287.49
414.43	1303.42
414.80	1289.08
415.17	1292.72
415.54	1302.96
415.91	1263.82
416.28	1300.69
416.65	1254.95
417.02	1256.77
417.39	1254.04
417.76	1266.55
418.14	1268.60
418.51	1257.45
418.88	1258.36
419.25	1277.02
419.62	1294.32
419.99	1275.43
420.36	1298.64
420.73	1264.51
421.10	1299.78
421.47	1264.73
421.84	1276.57
422.21	1307.06
422.58	1287.72
422.95	1290.22
423.32	1271.56
423.69	1284.76
424.06	1287.26
424.43	1302.96
424.80	1265.87
425.17	1292.50
425.54	1270.88
425.91	1274.97
426.28	1287.49
426.65	1269.74
427.02	1282.48
427.39	1256.77
427.76	1271.79
428.13	1282.48
428.49	1277.25
428.86	1279.30
429.23	1263.60
429.60	1284.30
429.97	1269.06
430.34	1279.53
430.71	1272.47
431.08	1282.94
431.45	1284.30
431.82	1275.20
432.19	1277.25
432.56	1274.06
432.93	1282.94
433.30	1279.53
433.67	1252.22
434.03	1321.62
434.40	1278.84
434.77	1284.99
435.14	1268.15
435.51	1266.78
435.88	1295.68
436.25	1280.66
436.62	1287.03
436.99	1287.94
437.35	1279.30
437.72	1271.33
438.09	1273.15
438.46	1379.19
438.83	1272.47
439.20	1284.99
439.57	1281.12
439.93	1271.33
440.30	1277.25
440.67	1273.38
441.04	1280.44
441.41	1282.94
441.78	1278.84
442.14	1295.45
442.51	1277.48
442.88	1259.05
443.25	1281.80
443.62	1284.08
443.99	1281.80
444.35	1283.17
444.72	1288.63
445.09	1276.57
445.46	1293.41
445.83	1287.72
446.19	1269.51
446.56	1285.44
446.93	1258.36
447.30	1275.20
447.66	1265.87
448.03	1259.27
448.40	1267.01
448.77	1272.24
449.14	1265.42
449.50	1267.69
449.87	1295.68
450.24	1283.39
450.61	1267.69
450.97	1277.25
451.34	1281.35
451.71	1292.95
452.08	1320.03
452.44	1277.70
452.81	1268.83
453.18	1282.03
453.54	1303.65
453.91	1290.22
454.28	1276.11
454.65	1294.32
455.01	1272.24
455.38	1269.51
455.75	1281.12
456.11	1268.83
456.48	1272.24
456.85	1270.42
457.21	1270.42
457.58	1292.04
457.95	1248.81
458.32	1272.24
458.68	1278.16
459.05	1248.58
459.42	1285.67
459.78	1258.14
460.15	1279.75
460.52	1275.43
460.88	1298.18
461.25	1306.15
461.61	1267.92
461.98	1270.88
462.35	1297.96
462.71	1267.01
463.08	1268.38
463.45	1280.66
463.81	1278.16
464.18	1292.50
464.55	1283.39
464.91	1295.23
465.28	1281.80
465.64	1271.79
466.01	1277.93
466.38	1270.88
466.74	1263.60
467.11	1261.32
467.47	1267.92
467.84	1357.35
468.21	1297.50
468.57	1262.69
468.94	1276.79
469.30	1292.72
469.67	1282.71
470.03	1318.21
470.40	1274.52
470.77	1276.11
471.13	1280.44
471.50	1286.35
471.86	1289.54
472.23	1280.44
472.59	1291.81
472.96	1288.17
473.32	1268.38
473.69	1297.27
474.05	1298.64
474.42	1287.94
474.78	1264.73
475.15	1272.24
475.51	1287.26
475.88	1282.48
476.24	1264.96
476.61	1280.21
476.97	1277.70
477.34	1258.82
477.70	1279.30
478.07	1296.59
478.43	1272.93
478.80	1307.74
479.16	1272.93
479.53	1306.83
479.89	1289.54
480.26	1280.21
480.62	1289.08
480.99	1302.74
481.35	1269.29
481.72	1281.57
482.08	1284.99
482.45	1346.88
482.81	1276.11
483.17	1249.72
483.54	1276.57
483.90	1280.44
484.27	1270.20
484.63	1279.30
485.00	1271.79
485.36	1285.67
485.72	1283.85
486.09	1285.44
486.45	1279.07
486.82	1284.76
487.18	1269.74
487.54	1276.11
487.91	1296.36
488.27	1292.27
488.64	1296.36
489.00	1279.53
489.36	1284.76
489.73	1294.09
490.09	1278.16
490.45	1287.26
490.82	1285.44
491.18	1280.44
491.55	1263.14
491.91	1274.06
492.27	1284.53
492.64	1279.53
493.00	1290.68
493.36	1262.23
493.73	1298.64
494.09	1290.22
494.45	1297.27
494.82	1304.10
495.18	1295.68
495.54	1296.14
495.91	1285.90
496.27	1269.51
496.63	1301.83
496.99	1292.50
497.36	1283.17
497.72	1294.54
498.08	1294.32
498.45	1322.76
498.81	1288.17
499.17	1277.25
499.53	1288.17
499.90	1279.75
500.26	1284.30
500.62	1269.29
500.99	1298.18
501.35	1255.63
501.71	1262.23
502.07	1279.53
502.44	1262.23
502.80	1265.19
503.16	1271.11
503.52	1281.35
503.88	1277.70
504.25	1278.16
504.61	1283.39
504.97	1278.16
505.33	1284.99
505.70	1281.35
506.06	1272.93
506.42	1279.30
506.78	1275.43
507.14	1276.79
507.51	1295.68
507.87	1260.64
508.23	1277.70
508.59	1294.54
508.95	1275.66
509.32	1303.42
509.68	1291.13
510.04	1304.10
510.40	1270.20
510.76	1289.54
511.12	1298.87
511.48	1285.21
511.85	1273.15
512.21	1275.43
512.57	1292.04
512.93	1282.03
513.29	1290.90
513.65	1292.72
514.01	1307.74
514.38	1271.56
514.74	1295.23
515.10	1279.98
515.46	1297.05
515.82	1292.27
516.18	1283.17
516.54	1278.39
516.90	1274.97
517.26	1301.14
517.63	1287.94
517.99	1290.22
518.35	1308.65
518.71	1269.97
519.07	1285.21
519.43	1296.36
519.79	1298.64
520.15	1294.32
520.51	1275.43
520.87	1285.44
521.23	1283.85
521.59	1282.26
521.95	1295.91
522.31	1286.58
522.67	1262.91
523.03	1279.98
523.40	1285.44
523.76	1290.45
524.12	1272.24
524.48	1292.95
524.84	1280.89
525.20	1292.04
525.56	1257.91
525.92	1279.07
526.28	1273.61
526.64	1297.50
527.00	1280.21
527.36	1312.75
527.72	1315.93
528.08	1303.42
528.44	1285.90
528.80	1292.50
529.16	1282.26
529.51	1284.99
529.87	1308.20
530.23	1293.63
530.59	1288.63
530.95	1309.79
531.31	1278.16
531.67	1293.86
532.03	1304.33
532.39	1300.46
532.75	1279.75
533.11	1295.91
533.47	1288.63
533.83	1282.94
534.19	1257.00
534.55	1253.81
534.91	1275.66
535.26	1275.88
535.62	1285.44
535.98	1282.48
536.34	1278.16
536.70	1289.99
537.06	1271.11
537.42	1269.06
537.78	1267.24
538.14	1506.85
538.49	1297.05
538.85	1348.25
539.21	1283.85
539.57	1287.26
539.93	1282.71
540.29	1306.38
540.65	1291.81
541.00	1285.67
541.36	1274.29
541.72	1278.39
542.08	1272.93
542.44	1278.84
542.80	1291.81
543.15	1306.83
543.51	1277.70
543.87	1272.24
544.23	1316.39
544.59	1292.72
544.95	1291.36
545.30	1291.36
545.66	1283.62
546.02	1304.78
546.38	1279.75
546.73	1269.29
547.09	1296.14
547.45	1324.13
547.81	1287.72
548.17	1280.44
548.52	1275.66
548.88	1279.53
549.24	1309.11
549.60	1295.91
549.95	1268.60
550.31	1260.41
550.67	1278.62
551.03	1275.20
551.38	1259.50
551.74	1253.81
552.10	1264.73
552.46	1284.53
552.81	1261.32
553.17	1273.61
553.53	1269.97
553.88	1289.08
554.24	1264.51
554.60	1276.11
554.95	1277.25
555.31	1280.44
555.67	1269.51
556.03	1279.07
556.38	1294.09
556.74	1271.79
557.10	1280.44
557.45	1291.36
557.81	1280.44
558.17	1279.30
558.52	1277.48
558.88	1272.70
559.24	1277.02
559.59	1288.86
559.95	1283.85
560.30	1316.62
560.66	1264.73
561.02	1262.00
561.37	1264.28
561.73	1279.98
562.09	1293.86
562.44	1289.54
562.80	1284.99
563.15	1271.11
563.51	1265.87
563.87	1273.61
564.22	1292.04
564.58	1273.38
564.93	1280.89
565.29	1276.57
565.65	1317.30
566.00	1282.03
566.36	1281.12
566.71	1308.88
567.07	1284.30
567.42	1300.46
567.78	1279.53
568.14	1285.67
568.49	1278.16
568.85	1286.35
569.20	1274.52
569.56	1293.63
569.91	1282.94
570.27	1287.03
570.62	1316.39
570.98	1279.07
571.33	1266.10
571.69	1280.21
572.04	1287.49
572.40	1281.35
572.75	1271.11
573.11	1266.33
573.46	1292.27
573.82	1294.54
574.17	1272.02
574.53	1299.55
574.88	1305.92
575.24	1273.84
575.59	1297.73
575.95	1309.56
576.30	1294.32
576.66	1293.18
577.01	1261.09
577.36	1277.93
577.72	1278.62
578.07	1292.50
578.43	1271.79
578.78	1274.75
579.14	1310.47
579.49	1278.39
579.85	1313.66
580.20	1297.05
580.55	1274.97
580.91	1305.47
581.26	1301.60
581.62	1302.28
581.97	1302.74
582.32	1332.32
582.68	1334.14
583.03	1344.38
583.39	1336.19
583.74	1354.85
584.09	1332.54
584.45	1368.73
584.80	1364.17
585.15	1353.93
585.51	1366.00
585.86	1366.68
586.21	1395.35
586.57	1363.72
586.92	1387.61
587.27	1367.59
587.63	1405.36
587.98	1466.35
588.33	1449.28
588.69	1419.01
589.04	1454.74
589.39	1472.03
589.75	1441.31
590.10	1451.55
590.45	1485.92
590.81	1503.89
591.16	1530.52
591.51	1555.09
591.86	1568.74
592.22	1569.20
592.57	1593.09
592.92	1590.59
593.28	1627.45
593.63	1645.88
593.98	1665.68
594.33	1700.04
594.69	1720.29
595.04	1764.21
595.39	1770.13
595.74	1786.06
596.10	1839.08
596.45	1830.20
596.80	1899.15
597.15	1924.18
597.50	1948.98
597.86	1965.37
598.21	2036.82
598.56	2045.69
598.91	2113.05
599.26	2126.02
599.62	2154.69
599.97	2208.17
600.32	2236.61
600.67	2290.08
601.02	2314.43
601.38	2352.66
601.73	2356.30
602.08	2420.93
602.43	2483.73
602.78	2531.29
603.13	2553.36
603.49	2572.48
603.84	2618.67
604.19	2698.09
604.54	2699.68
604.89	2737.91
605.24	2791.84
605.59	2817.55
605.95	2876.71
606.30	2900.38
606.65	2961.36
607.00	3015.29
607.35	3003.69
607.70	3051.47
608.05	3124.97
608.40	3129.75
608.75	3135.67
609.10	3175.49
609.46	3208.26
609.81	3264.92
610.16	3337.73
610.51	3313.84
610.86	3364.36
611.21	3382.79
611.56	3422.84
611.91	3454.70
612.26	3427.62
612.61	3492.70
612.96	3537.52
613.31	3500.21
613.66	3561.42
614.01	3575.30
614.36	3562.78
614.71	3593.27
615.06	3558.91
615.41	3615.58
615.76	3600.78
616.11	3594.64
616.46	3636.51
616.81	3667.68
617.16	3683.16
617.51	3674.51
617.86	3698.40
618.21	3645.84
618.56	3707.05
618.91	3679.97
619.26	3709.10
619.61	3672.01
619.96	3697.72
620.31	3718.66
620.66	3692.72
621.01	3694.99
621.36	3631.73
621.71	3706.37
622.06	3717.52
622.41	3652.67
622.76	3674.74
623.10	3705.46
623.45	3692.03
623.80	3656.53
624.15	3684.98
624.50	3663.59
624.85	3646.75
625.20	3620.81
625.55	3665.86
625.90	3662.45
626.25	3578.71
626.59	3585.08
626.94	3608.52
627.29	3574.84
627.64	3576.89
627.99	3575.30
628.34	3589.18
628.69	3568.47
629.03	3521.60
629.38	3543.67
629.73	3541.62
630.08	3542.76
630.43	3470.40
630.78	3487.46
631.12	3501.57
631.47	3478.82
631.82	3434.44
632.17	3468.58
632.52	3455.83
632.86	3499.07
633.21	3404.86
633.56	3421.70
633.91	3408.73
634.26	3426.71
634.60	3406.00
634.95	3398.72
635.30	3377.33
635.65	3406.91
635.99	3354.35
636.34	3353.66
636.69	3350.02
637.04	3347.97
637.39	3321.35
637.73	3306.56
638.08	3304.51
638.43	3301.55
638.77	3292.00
639.12	3270.83
639.47	3273.34
639.82	3292.68
640.16	3270.61
640.51	3276.07
640.86	3234.65
641.20	3276.29
641.55	3220.54
641.90	3272.88
642.25	3241.25
642.59	3234.20
642.94	3214.86
643.29	3222.59
643.63	3180.27
643.98	3228.74
644.33	3226.69
644.67	3215.54
645.02	3214.63
645.37	3180.72
645.71	3187.78
646.06	3219.41
646.40	3200.06
646.75	3191.42
647.10	3209.85
647.44	3244.67
647.79	3193.01
648.14	3184.82
648.48	3185.27
648.83	3177.31
649.17	3250.81
649.52	3205.75
649.87	3192.56
650.21	3194.83
650.56	3171.17
650.90	3177.99
651.25	3180.72
651.59	3164.57
651.94	3174.58
652.29	3180.72
652.63	3190.96
652.98	3168.21
653.32	3168.44
653.67	3207.57
654.01	3217.13
654.36	3171.62
654.70	3178.45
655.05	3176.40
655.39	3183.23
655.74	3184.36
656.08	3186.18
656.43	3209.39
656.78	3176.63
657.12	3198.93
657.47	3180.04
657.81	3235.56
658.15	3192.78
658.50	3172.99
658.84	3207.57
659.19	3220.32
659.53	3226.23
659.88	3247.62
660.22	3241.93
660.57	3248.31
660.91	3181.63
661.26	3213.95
661.60	3273.56
661.95	3229.19
662.29	3253.99
662.63	3206.89
662.98	3246.26
663.32	3261.50
663.67	3268.56
664.01	3258.32
664.36	3273.11
664.70	3284.94
665.04	3297.68
665.39	3284.49
665.73	3322.49
666.08	3618.08
666.42	3293.82
666.76	3321.12
667.11	3349.11
667.45	3358.90
667.79	3311.57
668.14	3341.15
668.48	3390.53
668.83	3352.30
669.17	3381.42
669.51	3407.36
669.86	3433.76
670.20	3439.22
670.54	3465.39
670.89	3487.46
671.23	3518.87
671.57	3550.50
671.92	3585.31
672.26	3651.30
672.60	3664.50
672.94	3750.74
673.29	3793.29
673.63	3858.83
673.97	3947.35
674.32	4027.67
674.66	4111.41
675.00	4302.10
675.34	4382.88
675.69	4561.96
676.03	4740.14
676.37	4910.35
676.71	5055.75
677.06	5334.28
677.40	5532.93
677.74	5782.55
678.08	6028.31
678.43	6262.23
678.77	6455.43
679.11	6711.88
679.45	6934.88
679.80	7093.48
680.14	7364.95
680.48	7570.89
680.82	7854.87
681.16	8059.89
681.51	8148.41
681.85	8444.91
682.19	8602.15
682.53	8955.99
682.87	9153.74
683.21	9418.15
683.56	9768.58
683.90	10133.35
684.24	10603.47
684.58	11029.45
684.92	11463.16
685.26	11735.32
685.61	11976.07
685.95	12238.89
686.29	12338.78
686.63	12329.23
686.97	12277.35
687.31	12069.13
687.65	11845.00
687.99	11594.23
688.33	11285.90
688.68	10921.36
689.02	10486.97
689.36	10080.56
689.70	9722.16
690.04	9382.43
690.38	9141.22
690.72	8904.34
691.06	8710.69
691.40	8625.82
691.74	8428.53
692.08	8407.82
692.42	8412.60
692.76	8378.47
693.10	8451.97
693.44	8412.37
693.78	8460.61
694.13	8461.07
694.47	8556.41
694.81	8525.24
695.15	8583.72
695.49	8626.50
695.83	8699.77
696.17	8681.79
696.51	8829.48
696.85	8764.40
697.19	8724.57
697.53	8838.12
697.87	8909.35
698.20	8921.41
698.54	8999.23
698.88	8996.95
699.22	9059.99
699.56	9122.34
699.90	9134.62
700.24	9231.79
700.58	9361.72
700.92	9379.01
701.26	9464.12
701.60	9571.75
701.94	9643.66
702.28	9859.15
702.62	9889.19
702.96	10142.00
703.30	10202.98
703.63	10288.31
703.97	10473.54
704.31	10630.10
704.65	10689.26
704.99	10885.18
705.33	11102.95
705.67	11111.37
706.01	11242.67
706.34	11425.39
706.68	11610.62
707.02	11542.35
707.36	11798.58
707.70	11849.32
708.04	11915.99
708.38	12067.09
708.71	12178.13
709.05	12286.90
709.39	12396.35
709.73	12455.97
710.07	12557.46
710.40	12663.96
710.74	12688.30
711.08	12840.99
711.42	12902.43
711.76	12924.28
712.09	12954.77
712.43	13116.56
712.77	13072.64
713.11	13189.60
713.45	13199.61
713.78	13291.54
714.12	13215.09
714.46	13186.87
714.80	13195.29
715.13	13214.86
715.47	13116.10
715.81	13066.50
716.15	12948.40
716.48	12992.77
716.82	12944.07
717.16	12820.51
717.49	12729.49
717.83	12554.73
718.17	12579.31
718.51	12431.40
718.84	12386.34
719.18	12211.58
719.52	12074.14
719.85	11945.80
720.19	11796.53
720.53	11698.91
720.86	11503.90
721.20	11439.27
721.54	11317.30
721.87	11127.07
722.21	10938.43
722.55	10783.69
722.88	10673.56
723.22	10537.48
723.55	10322.67
723.89	10262.37
724.23	10065.77
724.56	9973.15
724.90	9727.62
725.24	9693.04
725.57	9607.48
725.91	9455.47
726.24	9230.65
726.58	8977.61
726.92	9008.10
727.25	8867.48
727.59	8795.34
727.92	8515.45
728.26	8473.81
728.59	8319.76
728.93	8242.16
729.26	8134.99
729.60	8041.92
729.94	7937.02
730.27	7775.68
730.61	7654.62
730.94	7554.27
731.28	7501.94
731.61	7325.58
731.95	7232.29
732.28	7197.47
732.62	7021.80
732.95	7008.38
733.29	6865.93
733.62	6819.05
733.96	6708.24
734.29	6661.81
734.63	6559.87
734.96	6469.99
735.30	6396.03
735.63	6354.85
735.97	6256.54
736.30	6142.09
736.63	6134.58
736.97	6020.35
737.30	5965.73
737.64	5890.64
737.97	5783.46
738.31	5797.80
738.64	5662.41
738.97	5624.40
739.31	5552.95
739.64	5510.63
739.98	5476.95
740.31	5393.67
740.64	5425.98
740.98	5234.61
741.31	5239.84
741.65	5176.35
741.98	5119.24
742.31	5097.17
742.65	5024.12
742.98	4965.64
743.31	4954.72
743.65	4920.13
743.98	4824.79
744.31	4851.64
744.65	4799.98
744.98	4799.07
745.31	4752.88
745.65	4671.87
745.98	4641.15
746.31	4640.70
746.65	4604.29
746.98	4570.61
747.31	4535.80
747.65	4504.17
747.98	4482.55
748.31	4451.37
748.64	4386.52
748.98	4362.17
749.31	4308.93
749.64	4289.81
749.98	4209.26
750.31	4196.29
750.64	4167.62
750.97	4140.99
751.31	4135.76
751.64	4114.82
751.97	4077.96
752.30	4051.34
752.63	4034.50
752.97	3950.53
753.30	3968.74
753.63	3934.83
753.96	3933.69
754.29	3870.43
754.63	3913.44
754.96	3934.15
755.29	3806.26
755.62	3774.86
755.95	3763.26
756.29	3736.41
756.62	3713.42
756.95	3674.74
757.28	3680.88
757.61	3774.86
757.94	3668.59
758.27	3650.62
758.61	3608.98
758.94	3609.89
759.27	3567.56
759.60	3542.53
759.93	3527.74
760.26	3495.66
760.59	3453.10
760.92	3451.74
761.26	3431.03
761.59	3420.11
761.92	3372.32
762.25	3376.87
762.58	3352.30
762.91	3312.48
763.24	3324.99
763.57	3298.14
763.90	3254.45
764.23	3259.91
764.56	3223.73
764.89	3212.13
765.22	3198.93
765.55	3201.43
765.88	3175.26
766.21	3183.00
766.54	3103.58
766.87	3081.97
767.20	3084.47
767.53	3066.72
767.86	3065.13
768.19	3050.79
768.52	3014.61
768.85	3029.63
769.18	2996.86
769.51	2994.59
769.84	2959.54
770.17	2971.60
770.50	2947.71
770.83	2921.77
771.16	2912.67
771.49	2849.86
771.82	2894.01
772.15	2864.20
772.48	2852.37
772.81	2847.59
773.14	2840.53
773.47	2801.39
773.80	2817.09
774.13	2759.30
774.46	2774.09
774.78	2769.31
775.11	2745.87
775.44	2737.91
775.77	2713.79
776.10	2712.88
776.43	2690.12
776.76	2688.98
777.09	2674.87
777.41	2668.50
777.74	2675.33
778.07	2634.14
778.40	2613.89
778.73	2627.77
779.06	2630.27
779.38	2618.90
779.71	2592.05
780.04	2572.70
780.37	2594.55
780.70	2558.60
781.03	2554.04
781.35	2529.01
781.68	2505.12
782.01	2554.27
782.34	2531.52
782.67	2479.64
782.99	2517.18
783.32	2501.48
783.65	2453.47
783.98	2453.01
784.30	2434.35
784.63	2427.07
784.96	2416.15
785.29	2429.12
785.61	2402.49
785.94	2392.48
786.27	2377.92
786.60	2373.82
786.92	2373.60
787.25	2362.45
787.58	2349.25
787.90	2337.64
788.23	2347.88
788.56	2333.32
788.88	2322.85
789.21	2278.71
789.54	2258.68
789.87	2290.77
790.19	2274.61
790.52	2262.55
790.85	2278.71
791.17	2231.83
791.50	2212.72
791.82	2242.53
792.15	2229.33
792.48	2200.20
792.80	2224.32
793.13	2212.72
793.46	2214.08
793.78	2225.00
794.11	2185.87
794.43	2194.28
794.76	2211.35
795.09	2243.21
795.41	2237.75
795.74	2188.82
796.06	2208.39
796.39	2196.33
796.72	2212.72
797.04	2230.69
797.37	2150.37
797.69	2175.17
798.02	2188.37
798.34	2167.21
798.67	2167.21
798.99	2162.66
799.32	2159.24
799.64	2143.77
799.97	2134.44
800.30	2137.17
800.62	2174.72
800.95	2142.18
801.27	2143.54
801.60	2128.07
801.92	2088.47
802.25	2131.03
802.57	2112.82
802.89	2108.04
803.22	2093.02
803.54	2091.89
803.87	2113.28
804.19	2104.86
804.52	2087.79
804.84	2096.21
805.17	2095.30
805.49	2058.66
805.82	2045.69
806.14	2040.91
806.46	2067.08
806.79	2038.64
807.11	2037.96
807.44	2011.33
807.76	2022.48
808.08	2019.07
808.41	2029.76
808.73	2034.54
809.06	2009.74
809.38	2006.55
809.70	2009.74
810.03	1995.86
810.35	1955.36
810.67	1982.43
811.00	1943.07
811.32	1963.77
811.64	1948.76
811.97	1942.84
812.29	1951.49
812.61	1962.86
812.94	1951.71
813.26	1929.41
813.58	1943.52
813.91	1896.42
814.23	1920.31
814.55	1894.14
814.88	1925.09
815.20	1887.54
815.52	1884.81
815.84	1870.48
816.17	1872.30
816.49	1892.10
816.81	1881.63
817.13	1863.20
817.46	1865.93
817.78	1859.10
818.10	1869.34
818.42	1846.81
818.75	1847.27
819.07	1842.72
819.39	1850.91
819.71	1883.22
820.04	1822.46
820.36	1798.34
820.68	1824.06
821.00	1812.45
821.32	1816.55
821.65	1812.45
821.97	1809.72
822.29	1786.51
822.61	1825.20
822.93	1795.16
823.25	1774.91
823.58	1791.97
823.90	1774.22
824.22	1784.92
824.54	1774.45
824.86	1792.20
825.18	1762.39
825.50	1750.79
825.82	1766.94
826.15	1757.61
826.47	1751.47
826.79	1763.98
827.11	1783.10
827.43	1761.03
827.75	1744.87
828.07	1726.89
828.39	1723.48
828.71	1725.30
829.03	1735.99
829.35	1712.56
829.67	1725.98
830.00	1710.96
830.32	1713.01
830.64	1735.54
830.96	1716.20
831.28	1718.70
831.60	1712.33
831.92	1729.85
832.24	1710.28
832.56	1714.60
832.88	1703.91
833.20	1685.93
833.52	1702.77
833.84	1697.99
834.16	1669.32
834.48	1682.52
834.80	1727.35
835.12	1674.10
835.44	1683.89
835.76	1695.26
836.08	1705.05
836.40	1699.36
836.71	1680.02
837.03	1697.08
837.35	1676.60
837.67	1679.11
837.99	1673.42
838.31	1669.09
838.63	1681.61
838.95	1646.34
839.27	1698.68
839.59	1685.02
839.91	1664.09
840.23	1664.54
840.54	1647.93
840.86	1628.59
841.18	1629.50
841.50	1636.78
841.82	1654.99
842.14	1666.14
842.46	1650.89
842.77	1670.91
843.09	1652.48
843.41	1658.85
843.73	1647.93
844.05	1629.50
844.37	1636.10
844.68	1632.69
845.00	1635.87
845.32	1627.91
845.64	1639.29
845.96	1622.90
846.27	1618.81
846.59	1617.90
846.91	1665.45
847.23	1618.12
847.54	1631.78
847.86	1633.14
848.18	1602.88
848.50	1622.45
848.82	1652.94
849.13	1613.80
849.45	1627.91
849.77	1632.23
850.08	1655.44
850.40	1633.82
850.72	1617.90
851.04	1635.64
851.35	1602.65
851.67	1646.79
851.99	1618.35
852.30	1597.87
852.62	1587.18
852.94	1578.30
853.25	1621.31
853.57	1616.76
853.89	1599.01
854.20	1608.11
854.52	1642.70
854.84	1607.43
855.15	1611.07
855.47	1608.11
855.79	1592.41
856.10	1573.30
856.42	1583.53
856.73	1585.13
857.05	1592.41
857.37	1575.34
857.68	1593.32
858.00	1588.31
858.32	1594.23
858.63	1570.56
858.95	1561.46
859.26	1572.61
859.58	1571.47
859.89	1571.47
860.21	1563.06
860.52	1564.19
860.84	1561.23
861.16	1584.90
861.47	1537.80
861.79	1551.00
862.10	1579.67
862.42	1563.06
862.73	1567.61
863.05	1541.67
863.36	1561.23
863.68	1586.04
863.99	1559.41
864.31	1544.85
864.62	1575.80
864.94	1531.88
865.25	1549.17
865.57	1528.24
865.88	1524.83
866.20	1562.37
866.51	1571.25
866.82	1541.89
867.14	1537.34
867.45	1519.82
867.77	1523.46
868.08	1540.07
868.40	1547.58
868.71	1532.79
869.02	1520.96
869.34	1512.99
869.65	1518.68
869.97	1505.03
870.28	1505.71
870.59	1539.39
870.91	1519.14
871.22	1500.93
871.54	1507.76
871.85	1500.48
872.16	1521.64
872.48	1512.08
872.79	1502.75
873.10	1489.10
873.42	1497.52
873.73	1528.24
874.04	1490.47
874.36	1492.06
874.67	1480.23
874.98	1513.22
875.30	1493.20
875.61	1495.02
875.92	1457.70
876.23	1483.18
876.55	1489.78
876.86	1478.41
877.17	1499.80
877.49	1472.26
877.80	1487.74
878.11	1984.94
878.42	1499.34
878.74	1473.17
879.05	1460.43
879.36	1455.20
879.67	1466.57
879.98	1457.02
880.30	1469.76
880.61	1454.29
880.92	1471.58
881.23	1473.63
881.55	1473.63
881.86	1470.44
882.17	1466.80
882.48	1456.33
882.79	1463.84
883.10	1465.66
883.42	1457.93
883.73	1454.51
884.04	1449.51
884.35	1451.10
884.66	1475.68
884.97	1474.99
885.28	1454.97
885.60	1447.46
885.91	1440.40
886.22	1452.69
886.53	1467.94
886.84	1455.20
887.15	1467.03
887.46	1435.17
887.77	1464.53
888.08	1454.74
888.40	1461.57
888.71	1473.17
889.02	1457.02
889.33	1437.90
889.64	1449.96
889.95	1451.10
890.26	1459.97
890.57	1432.44
890.88	1438.58
891.19	1440.63
891.50	1462.93
891.81	1453.38
892.12	1429.25
892.43	1461.57
892.74	1453.15
893.05	1449.05
893.36	1476.59
893.67	1473.85
893.98	1449.28
894.29	1430.85
894.60	1458.15
894.91	1437.22
895.22	1462.25
895.53	1448.14
895.84	1461.34
896.15	1452.46
896.46	1433.81
896.77	1444.50
897.08	1427.43
897.38	1452.92
897.69	1442.00
898.00	1420.84
898.31	1431.30
898.62	1438.58
898.93	1419.70
899.24	1417.88
899.55	1421.97
899.86	1439.72
900.16	1431.99
900.47	1430.39
900.78	1416.74
901.09	1415.15
901.40	1419.70
901.71	1414.24
902.02	1414.01
902.32	1404.91
902.63	1431.08
902.94	1396.94
903.25	1429.03
903.56	1415.37
903.87	1435.85
904.17	1410.14
904.48	1396.03
904.79	1396.71
905.10	1404.68
905.41	1447.91
905.71	1415.15
906.02	1405.13
906.33	1406.73
906.64	1399.45
906.94	1397.62
907.25	1403.77
907.56	1394.67
907.87	1397.62
908.17	1395.80
908.48	1390.80
908.79	1419.47
909.09	1380.33
909.40	1400.58
909.71	1404.68
910.02	1639.29
910.32	1390.12
910.63	1394.21
910.94	1404.00
911.24	1379.88
911.55	1413.55
911.86	1391.25
912.16	1391.71
912.47	1398.08
912.78	1383.29
913.08	1378.51
913.39	1383.06
913.69	1405.59
914.00	1384.43
914.31	1371.23
914.61	1366.45
914.92	1396.94
915.23	1371.68
915.53	1358.49
915.84	1369.86
916.14	1370.77
916.45	1385.56
916.75	1367.13
917.06	1365.77
917.37	1364.17
917.67	1393.76
917.98	1383.29
918.28	1368.73
918.59	1375.78
918.89	1365.54
919.20	1376.46
919.50	1361.90
919.81	1365.77
920.11	1336.64
920.42	1365.08
920.72	1363.72
921.03	1364.17
921.33	1370.09
921.64	1342.78
921.94	1363.04
922.25	1355.07
922.55	1338.92
922.86	1340.51
923.16	1346.43
923.47	1346.20
923.77	1354.16
924.08	1349.38
924.38	1342.56
924.69	1351.66
924.99	1348.25
925.29	1355.98
925.60	1368.27
925.90	1355.30
926.21	1367.59
926.51	1356.21
926.81	1350.75
927.12	1331.18
927.42	1349.84
927.73	1348.25
928.03	1333.68
928.33	1324.13
928.64	1353.25
928.94	1349.61
929.24	1329.36
929.55	1338.01
929.85	1345.06
930.15	1324.13
930.46	1326.17
930.76	1307.74
931.06	1333.46
931.37	1306.15
931.67	1354.16
931.97	1322.31
932.27	1343.92
932.58	1333.91
932.88	1320.26
933.18	1339.60
933.49	1327.31
933.79	1348.02
934.09	1336.87
934.39	1359.40
934.70	1357.12
935.00	1339.60
935.30	1313.89
935.60	1324.81
935.91	1332.09
936.21	1336.87
936.51	1322.08
936.81	1329.81
937.11	1312.52
937.42	1311.84
937.72	1334.82
938.02	1313.20
938.32	1320.94
938.62	1309.33
938.92	1302.51
939.23	1311.84
939.53	1309.79
939.83	1301.14
940.13	1287.94
940.43	1284.53
940.73	1318.89
941.03	1292.72
941.34	1318.89
941.64	1298.41
941.94	1284.99
942.24	1306.60
942.54	1311.61
942.84	1311.16
943.14	1307.51
943.44	1287.49
943.74	1312.52
944.04	1302.96
944.34	1285.44
944.65	1290.45
944.95	1285.21
945.25	1291.81
945.55	1285.90
945.85	1291.81
946.15	1290.68
946.45	1300.46
946.75	1318.21
947.05	1302.74
947.35	1305.92
947.65	1297.05
947.95	1284.76
948.25	1290.22
948.55	1295.91
948.85	1296.14
949.15	1292.50
949.45	1292.50
949.75	1258.82
950.05	1281.35
950.35	1285.21
950.65	1279.53
950.94	1307.06
951.24	1320.71
951.54	1290.68
951.84	1451.33
952.14	1320.48
952.44	1311.16
952.74	1312.98
953.04	1316.16
953.34	1278.84
953.64	1286.35
953.94	1296.82
954.23	1318.89
954.53	1289.99
954.83	1311.16
955.13	1309.33
955.43	1322.53
955.73	1316.16
956.03	1280.66
956.32	1285.21
956.62	1301.60
956.92	1310.02
957.22	1297.27
957.52	1269.29
957.82	1292.95
958.11	1299.55
958.41	1317.07
958.71	1368.27
959.01	1303.65
959.30	1532.11
959.60	1316.39
959.90	1283.85
960.20	1306.15
960.50	1319.35
960.79	1285.44
961.09	1284.08
961.39	1294.09
961.69	1293.18
961.98	1289.08
962.28	1304.10
962.58	1292.50
962.87	1301.14
963.17	1295.68
963.47	1266.55
963.76	1340.96
964.06	1322.08
964.36	1310.47
964.66	1299.09
964.95	1304.56
965.25	1299.55
965.55	1317.30
965.84	1305.69
966.14	1291.13
966.43	1305.01
966.73	1295.91
967.03	1321.39
967.32	1270.88
967.62	1293.41
967.92	1287.26
968.21	1283.17
968.51	1303.65
968.80	1286.58
969.10	1311.61
969.40	1288.86
969.69	1285.21
969.99	1289.08
970.28	1301.60
970.58	1309.56
970.87	1313.66
971.17	1300.92
971.46	1306.38
971.76	1294.32
972.06	1307.29
972.35	1304.33
972.65	1295.23
972.94	1276.57
973.24	1288.17
973.53	1306.83
973.83	1290.90
974.12	1296.59
974.42	1274.52
974.71	1312.75
975.01	1289.31
975.30	1281.80
975.59	1311.38
975.89	1295.68
976.18	1295.45
976.48	1293.86
976.77	1289.08
977.07	1291.36
977.36	1305.69
977.65	1280.66
977.95	1281.57
978.24	1259.50
978.54	1305.69
978.83	1300.23
979.13	1300.46
979.42	1292.04
979.71	1284.76
980.01	1279.75
980.30	1285.21
980.59	1289.08
980.89	1317.53
981.18	1310.02
981.47	1295.68
981.77	1298.64
982.06	1296.59
982.35	1288.63
982.65	1299.55
982.94	1294.32
983.23	1299.55
983.53	1316.62
983.82	1259.73
984.11	1284.30
984.41	1275.43
984.70	1275.43
984.99	1263.82
985.28	1302.74
985.58	1272.93
985.87	1284.99
986.16	1314.11
986.45	1284.76
986.75	1298.87
987.04	1281.57
987.33	1281.12
987.62	1285.44
987.91	1275.43
988.21	1288.86
988.50	1287.49
988.79	1309.56
989.08	1310.70
989.37	1297.27
989.67	1303.42
989.96	1280.21
990.25	1278.62
990.54	1276.11
990.83	1282.03
991.12	1276.11
991.42	1299.55
991.71	1263.60
992.00	1272.24
992.29	1286.81
992.58	1276.79
992.87	1294.54
993.16	1282.26
993.45	1317.30
993.75	1286.12
994.04	1287.72
994.33	1292.50
994.62	1298.18
994.91	1284.08
995.20	1302.96
995.49	1281.57
995.78	1300.23
996.07	1288.86
996.36	1283.85
996.65	1277.70
996.94	1270.20
997.23	1303.42
997.52	1292.50
997.81	1266.33
998.10	1267.01
998.39	1284.30
998.68	1286.58
998.97	1282.94
999.26	1288.63
999.55	1264.73
999.84	1270.20
1000.13	1284.08
1000.42	1294.77
1000.71	1276.34
1001.00	1301.83
1001.29	1304.78
1001.58	1277.93
1001.87	1284.30
1002.16	1273.84
1002.45	1274.97
1002.74	1296.82
1003.02	1290.68
1003.31	1299.09
1003.60	1296.59
1003.89	1281.35
1004.18	1259.50
1004.47	1275.43
1004.76	1287.94
1005.05	1269.74
1005.33	1285.44
1005.62	1267.47
1005.91	1265.64
1006.20	1284.99
1006.49	1257.00
1006.78	1281.12
1007.06	1259.05
1007.35	1262.00
1007.64	1275.20
1007.93	1274.97
1008.22	1284.99
1008.50	1283.62
1008.79	1282.94
1009.08	1284.30
1009.37	1273.15
1009.66	1319.12
1009.94	1293.63
1010.23	1302.51
1010.52	1293.18
1010.81	1274.29
1011.09	1289.08
1011.38	1271.56
1011.67	1307.29
1011.95	1289.08
1012.24	1257.23
1012.53	1286.12
1012.82	1279.53
1013.10	1274.97
1013.39	1269.29
1013.68	1267.24
[truncated: 48 more rows]
