# Supplementary material for: Unique photosynthetic electron transport tuning and excitation distribution in heterokont algae
Source: PLoS One. 2019 Jan 9;14(1):e0209920. doi: 10.1371/journal.pone.0209920 (PMC6326504; doi:10.1371/journal.pone.0209920)
Supplement: S1 Dataset — (ZIP) [file pone.0209920.s004.zip › S1 Dataset/77K/Chlamydomonas_Anaerobic/CAna_t=5,3.txt]

340.01	1269.06
340.39	1269.06
340.76	1269.06
341.14	1302.96
341.52	1309.11
341.89	1324.81
342.27	1327.77
342.65	1341.65
343.03	1344.15
343.40	1328.22
343.78	1328.45
344.16	1315.93
344.53	1319.35
344.91	1356.67
345.29	1349.38
345.66	1311.16
346.04	1315.02
346.42	1321.39
346.79	1317.98
347.17	1309.56
347.54	1304.56
347.92	1295.68
348.30	1283.39
348.67	1312.07
349.05	1291.13
349.43	1298.18
349.80	1311.38
350.18	1324.81
350.56	1300.92
350.93	1308.88
351.31	1302.28
351.68	1293.18
352.06	1303.42
352.44	1289.99
352.81	1337.78
353.19	1315.48
353.56	1297.73
353.94	1315.02
354.32	1285.90
354.69	1288.40
355.07	1279.75
355.44	1285.67
355.82	1300.69
356.19	1287.49
356.57	1306.38
356.95	1280.21
357.32	1282.71
357.70	1287.72
358.07	1294.54
358.45	1278.84
358.82	1295.45
359.20	1286.81
359.58	1270.20
359.95	1299.55
360.33	1285.67
360.70	1280.89
361.08	1290.22
361.45	1292.50
361.83	1293.18
362.20	1301.14
362.58	1321.17
362.95	1274.29
363.33	1290.90
363.70	1283.62
364.08	1287.49
364.45	1281.35
364.83	1302.51
365.20	1313.89
365.58	1299.55
365.95	1322.99
366.33	1311.38
366.70	1294.77
367.08	1290.22
367.45	1302.05
367.83	1289.99
368.20	1299.09
368.58	1295.91
368.95	1291.59
369.33	1324.13
369.70	1310.02
370.08	1295.91
370.45	1309.56
370.83	1297.73
371.20	1298.87
371.57	1441.77
371.95	1304.33
372.32	1305.47
372.70	1300.69
373.07	1287.72
373.45	1298.64
373.82	1290.45
374.19	1307.74
374.57	1315.02
374.94	1301.83
375.32	1282.48
375.69	1291.81
376.07	1299.32
376.44	1283.85
376.81	1276.34
377.19	1269.97
377.56	1309.79
377.94	1279.53
378.31	1312.98
378.68	1285.44
379.06	1286.12
379.43	1282.26
379.81	1303.87
380.18	1284.30
380.55	1294.77
380.93	1283.39
381.30	1297.05
381.67	1282.94
382.05	1288.86
382.42	1262.46
382.79	1269.29
383.17	1276.11
383.54	1310.24
383.91	1277.48
384.29	1284.99
384.66	1291.36
385.04	1300.69
385.41	1292.72
385.78	1285.67
386.15	1286.35
386.53	1277.02
386.90	1286.12
387.27	1290.68
387.65	1297.73
388.02	1302.96
388.39	1322.08
388.77	1293.18
389.14	1309.33
389.51	1279.98
389.89	1282.48
390.26	1307.74
390.63	1288.40
391.00	1307.74
391.38	1277.48
391.75	1288.86
392.12	1293.86
392.50	1282.94
392.87	1270.42
393.24	1286.81
393.61	1300.46
393.99	1283.62
394.36	1267.01
394.73	1291.59
395.10	1289.08
395.48	1309.79
395.85	1304.56
396.22	1287.72
396.59	1294.54
396.97	1289.08
397.34	1322.99
397.71	1286.12
398.08	1306.83
398.45	1302.74
398.83	1268.83
399.20	1291.36
399.57	1297.05
399.94	1288.86
400.32	1285.44
400.69	1283.17
401.06	1261.55
401.43	1304.10
401.80	1304.10
402.17	1281.12
402.55	1306.15
402.92	1272.70
403.29	1284.76
403.66	1272.47
404.03	1294.32
404.41	1285.90
404.78	1310.02
405.15	1284.99
405.52	1272.02
405.89	1280.89
406.26	1303.19
406.64	1292.95
407.01	1280.44
407.38	1300.23
407.75	1302.28
408.12	1301.14
408.49	1292.27
408.86	1283.85
409.23	1277.25
409.61	1286.35
409.98	1290.22
410.35	1300.46
410.72	1290.90
411.09	1280.89
411.46	1299.78
411.83	1289.54
412.20	1286.35
412.57	1288.63
412.95	1275.88
413.32	1289.77
413.69	1295.91
414.06	1287.26
414.43	1284.76
414.80	1291.13
415.17	1303.42
415.54	1286.12
415.91	1269.51
416.28	1276.11
416.65	1298.64
417.02	1273.15
417.39	1276.34
417.76	1284.76
418.14	1295.00
418.51	1294.77
418.88	1287.94
419.25	1280.21
419.62	1315.25
419.99	1280.44
420.36	1302.05
420.73	1281.80
421.10	1317.75
421.47	1280.89
421.84	1292.04
422.21	1311.61
422.58	1290.22
422.95	1290.68
423.32	1263.14
423.69	1302.05
424.06	1280.89
424.43	1288.17
424.80	1287.94
425.17	1292.95
425.54	1254.04
425.91	1265.64
426.28	1289.31
426.65	1284.76
427.02	1298.18
427.39	1288.17
427.76	1309.79
428.13	1285.44
428.49	1302.05
428.86	1292.95
429.23	1273.15
429.60	1302.51
429.97	1277.70
430.34	1291.13
430.71	1298.18
431.08	1273.15
431.45	1297.73
431.82	1282.26
432.19	1287.72
432.56	1311.16
432.93	1309.33
433.30	1291.81
433.67	1289.08
434.03	1343.24
434.40	1307.06
434.77	1295.23
435.14	1294.77
435.51	1267.47
435.88	1300.23
436.25	1306.15
436.62	1293.63
436.99	1288.63
437.35	1281.35
437.72	1303.19
438.09	1296.59
438.46	1381.01
438.83	1316.62
439.20	1293.41
439.57	1303.42
439.93	1284.08
440.30	1290.68
440.67	1291.81
441.04	1305.69
441.41	1296.14
441.78	1286.35
442.14	1303.87
442.51	1289.54
442.88	1297.96
443.25	1286.12
443.62	1310.24
443.99	1303.42
444.35	1282.26
444.72	1279.75
445.09	1277.48
445.46	1264.73
445.83	1297.73
446.19	1294.09
446.56	1296.82
446.93	1279.98
447.30	1278.39
447.66	1270.42
448.03	1278.62
448.40	1276.57
448.77	1287.49
449.14	1277.48
449.50	1280.21
449.87	1281.12
450.24	1308.88
450.61	1288.40
450.97	1304.78
451.34	1292.50
451.71	1322.99
452.08	1286.81
452.44	1292.04
452.81	1295.68
453.18	1303.65
453.54	1301.37
453.91	1284.08
454.28	1274.52
454.65	1292.50
455.01	1286.58
455.38	1279.53
455.75	1284.30
456.11	1287.03
456.48	1297.27
456.85	1283.17
457.21	1284.30
457.58	1305.24
457.95	1270.88
458.32	1278.62
458.68	1289.08
459.05	1297.73
459.42	1302.28
459.78	1290.45
460.15	1306.83
460.52	1307.29
460.88	1300.46
461.25	1315.02
461.61	1302.28
461.98	1285.67
462.35	1324.35
462.71	1266.10
463.08	1297.73
463.45	1292.50
463.81	1281.35
464.18	1290.22
464.55	1295.45
464.91	1324.58
465.28	1281.35
465.64	1293.63
466.01	1287.94
466.38	1285.67
466.74	1289.08
467.11	1309.79
467.47	1310.70
467.84	1370.32
468.21	1296.14
468.57	1300.01
468.94	1293.41
469.30	1289.54
469.67	1293.41
470.03	1283.85
470.40	1278.62
470.77	1285.44
471.13	1306.60
471.50	1290.45
471.86	1271.79
472.23	1305.47
472.59	1287.94
472.96	1298.64
473.32	1294.32
473.69	1308.20
474.05	1284.53
474.42	1290.90
474.78	1279.30
475.15	1272.70
475.51	1297.27
475.88	1300.46
476.24	1317.98
476.61	1298.64
476.97	1308.42
477.34	1293.63
477.70	1287.03
478.07	1289.77
478.43	1297.27
478.80	1302.51
479.16	1298.18
479.53	1290.45
479.89	1293.63
480.26	1294.32
480.62	1277.70
480.99	1288.63
481.35	1270.42
481.72	1295.68
482.08	1321.39
482.45	1378.06
482.81	1297.27
483.17	1269.51
483.54	1297.73
483.90	1300.23
484.27	1290.22
484.63	1279.98
485.00	1279.53
485.36	1307.74
485.72	1297.73
486.09	1287.26
486.45	1297.50
486.82	1287.26
487.18	1304.33
487.54	1307.51
487.91	1304.10
488.27	1305.01
488.64	1283.17
489.00	1308.65
489.36	1308.20
489.73	1295.91
490.09	1288.86
490.45	1306.60
490.82	1288.86
491.18	1296.14
491.55	1316.84
491.91	1301.83
492.27	1287.49
492.64	1278.84
493.00	1293.41
493.36	1292.04
493.73	1322.08
494.09	1294.77
494.45	1288.86
494.82	1283.62
495.18	1331.18
495.54	1295.45
495.91	1295.91
496.27	1310.47
496.63	1305.01
496.99	1282.94
497.36	1277.93
497.72	1302.28
498.08	1293.18
498.45	1332.54
498.81	1300.01
499.17	1292.95
499.53	1303.65
499.90	1311.61
500.26	1304.33
500.62	1315.02
500.99	1291.81
501.35	1297.73
501.71	1282.48
502.07	1275.20
502.44	1296.14
502.80	1288.40
503.16	1287.26
503.52	1299.32
503.88	1292.50
504.25	1298.41
504.61	1286.58
504.97	1285.44
505.33	1297.27
505.70	1293.18
506.06	1302.51
506.42	1284.08
506.78	1303.19
507.14	1307.74
507.51	1287.72
507.87	1287.03
508.23	1289.31
508.59	1287.94
508.95	1300.92
509.32	1319.80
509.68	1281.57
510.04	1281.35
510.40	1293.41
510.76	1299.32
511.12	1299.78
511.48	1288.40
511.85	1299.55
512.21	1300.01
512.57	1293.63
512.93	1272.02
513.29	1298.41
513.65	1291.81
514.01	1282.26
514.38	1302.51
514.74	1308.42
515.10	1277.25
515.46	1308.88
515.82	1289.31
516.18	1317.07
516.54	1299.32
516.90	1301.14
517.26	1301.14
517.63	1306.15
517.99	1318.66
518.35	1322.53
518.71	1289.08
519.07	1283.39
519.43	1298.64
519.79	1306.15
520.15	1309.79
520.51	1282.94
520.87	1269.06
521.23	1312.29
521.59	1290.68
521.95	1306.83
522.31	1288.40
522.67	1283.85
523.03	1266.78
523.40	1303.19
523.76	1287.26
524.12	1272.24
524.48	1327.99
524.84	1296.82
525.20	1333.91
525.56	1310.02
525.92	1279.98
526.28	1295.23
526.64	1297.96
527.00	1298.41
527.36	1337.10
527.72	1318.66
528.08	1313.66
528.44	1305.01
528.80	1305.24
529.16	1291.81
529.51	1296.82
529.87	1287.49
530.23	1305.24
530.59	1289.77
530.95	1304.78
531.31	1300.69
531.67	1299.32
532.03	1312.98
532.39	1296.36
532.75	1286.12
533.11	1312.52
533.47	1308.88
533.83	1284.76
534.19	1290.90
534.55	1284.30
534.91	1303.65
535.26	1301.14
535.62	1306.38
535.98	1283.62
536.34	1277.70
536.70	1267.69
537.06	1296.59
537.42	1297.50
537.78	1277.93
538.14	1551.91
538.49	1304.56
538.85	1370.09
539.21	1274.75
539.57	1301.14
539.93	1305.69
540.29	1317.53
540.65	1304.78
541.00	1294.09
541.36	1290.22
541.72	1286.35
542.08	1269.97
542.44	1304.56
542.80	1300.92
543.15	1312.07
543.51	1304.56
543.87	1306.15
544.23	1314.34
544.59	1323.22
544.95	1311.16
545.30	1297.96
545.66	1309.79
546.02	1302.74
546.38	1278.84
546.73	1286.12
547.09	1272.70
547.45	1323.67
547.81	1307.06
548.17	1278.62
548.52	1292.72
548.88	1300.92
549.24	1321.39
549.60	1292.27
549.95	1292.50
550.31	1259.73
550.67	1291.36
551.03	1280.21
551.38	1293.18
551.74	1271.11
552.10	1281.12
552.46	1298.18
552.81	1302.96
553.17	1282.48
553.53	1297.27
553.88	1281.12
554.24	1294.09
554.60	1300.46
554.95	1260.64
555.31	1286.81
555.67	1264.05
556.03	1267.01
556.38	1284.30
556.74	1298.87
557.10	1298.18
557.45	1291.81
557.81	1294.77
558.17	1280.89
558.52	1267.01
558.88	1306.38
559.24	1288.86
559.59	1303.65
559.95	1291.36
560.30	1344.61
560.66	1305.01
561.02	1310.47
561.37	1297.96
561.73	1306.83
562.09	1322.53
562.44	1306.38
562.80	1318.44
563.15	1260.18
563.51	1282.94
563.87	1284.76
564.22	1293.63
564.58	1295.23
564.93	1294.54
565.29	1297.73
565.65	1334.37
566.00	1295.45
566.36	1304.56
566.71	1295.23
567.07	1283.39
567.42	1295.00
567.78	1289.54
568.14	1300.23
568.49	1287.26
568.85	1289.99
569.20	1300.69
569.56	1305.01
569.91	1297.73
570.27	1294.32
570.62	1309.33
570.98	1320.03
571.33	1299.55
571.69	1298.18
572.04	1297.73
572.40	1314.80
572.75	1295.00
573.11	1289.31
573.46	1277.48
573.82	1301.14
574.17	1291.59
574.53	1307.51
574.88	1298.41
575.24	1294.54
575.59	1295.23
575.95	1300.01
576.30	1306.60
576.66	1290.45
577.01	1307.29
577.36	1298.87
577.72	1295.91
578.07	1301.37
578.43	1307.74
578.78	1281.35
579.14	1301.37
579.49	1305.24
579.85	1328.22
580.20	1329.13
580.55	1312.29
580.91	1308.88
581.26	1308.65
581.62	1322.53
581.97	1336.64
582.32	1341.19
582.68	1330.27
583.03	1320.48
583.39	1338.92
583.74	1352.57
584.09	1355.30
584.45	1359.62
584.80	1344.38
585.15	1371.68
585.51	1355.76
585.86	1361.44
586.21	1380.33
586.57	1386.47
586.92	1385.56
587.27	1393.30
587.63	1398.31
587.98	1483.87
588.33	1429.71
588.69	1420.38
589.04	1456.79
589.39	1428.34
589.75	1449.51
590.10	1472.72
590.45	1452.46
590.81	1491.38
591.16	1498.20
591.51	1514.81
591.86	1545.31
592.22	1573.52
592.57	1547.81
592.92	1566.47
593.28	1617.67
593.63	1613.57
593.98	1632.23
594.33	1681.38
594.69	1674.10
595.04	1697.77
595.39	1735.99
595.74	1717.11
596.10	1756.25
596.45	1797.21
596.80	1854.09
597.15	1872.07
597.50	1889.59
597.86	1930.10
598.21	1955.13
598.56	1961.04
598.91	2012.02
599.26	2024.08
599.62	2042.74
599.97	2144.91
600.32	2112.14
600.67	2165.84
601.02	2237.52
601.38	2223.41
601.73	2252.08
602.08	2292.81
602.43	2349.93
602.78	2400.90
603.13	2410.91
603.49	2442.54
603.84	2473.95
604.19	2536.07
604.54	2545.85
604.89	2609.34
605.24	2642.11
605.59	2672.37
605.95	2747.46
606.30	2755.88
606.65	2765.67
607.00	2791.38
607.35	2796.84
607.70	2851.23
608.05	2915.62
608.40	2901.29
608.75	2955.22
609.10	2966.37
609.46	2996.41
609.81	3008.69
610.16	3087.88
610.51	3066.72
610.86	3144.54
611.21	3139.31
611.56	3172.99
611.91	3168.66
612.26	3161.38
612.61	3207.12
612.96	3238.29
613.31	3208.48
613.66	3275.61
614.01	3313.61
614.36	3312.25
614.71	3299.96
615.06	3282.44
615.41	3310.43
615.76	3331.82
616.11	3365.27
616.46	3352.07
616.81	3386.43
617.16	3383.93
617.51	3362.08
617.86	3399.40
618.21	3394.85
618.56	3384.61
618.91	3368.00
619.26	3356.39
619.61	3364.81
619.96	3376.87
620.31	3380.97
620.66	3377.78
621.01	3354.80
621.36	3366.41
621.71	3361.63
622.06	3405.54
622.41	3375.51
622.76	3355.71
623.10	3382.33
623.45	3340.46
623.80	3353.44
624.15	3335.00
624.50	3376.65
624.85	3354.57
625.20	3317.25
625.55	3344.11
625.90	3316.80
626.25	3337.73
626.59	3329.09
626.94	3295.64
627.29	3301.10
627.64	3312.93
627.99	3278.80
628.34	3268.56
628.69	3225.78
629.03	3238.29
629.38	3249.67
629.73	3239.89
630.08	3227.60
630.43	3196.42
630.78	3186.18
631.12	3213.26
631.47	3197.11
631.82	3170.03
632.17	3189.60
632.52	3175.03
632.86	3260.14
633.21	3176.85
633.56	3175.94
633.91	3173.21
634.26	3116.33
634.60	3134.99
634.95	3136.12
635.30	3130.21
635.65	3145.68
635.99	3102.67
636.34	3094.03
636.69	3099.49
637.04	3104.95
637.39	3097.89
637.73	3073.09
638.08	3066.26
638.43	3055.80
638.77	3083.79
639.12	3046.92
639.47	3039.87
639.82	3023.26
640.16	3053.98
640.51	3026.22
640.86	3031.22
641.20	3010.74
641.55	3000.27
641.90	3028.72
642.25	3007.56
642.59	3024.17
642.94	2992.08
643.29	3030.31
643.63	2977.52
643.98	2973.65
644.33	3001.18
644.67	2983.66
645.02	2995.95
645.37	2992.08
645.71	2954.76
646.06	2981.61
646.40	2979.79
646.75	2960.91
647.10	2947.25
647.44	2999.14
647.79	2940.88
648.14	2941.79
648.48	2965.69
648.83	2958.86
649.17	2995.27
649.52	3001.64
649.87	2967.73
650.21	2963.18
650.56	2951.35
650.90	2954.99
651.25	2926.77
651.59	2943.16
651.94	2936.33
652.29	2952.26
652.63	2979.34
652.98	2993.90
653.32	2967.96
653.67	2980.02
654.01	3022.12
654.36	2972.74
654.70	2968.19
655.05	2963.18
655.39	2979.79
655.74	2982.30
656.08	3000.50
656.43	2982.53
656.78	2957.72
657.12	2989.81
657.47	2958.86
657.81	2970.01
658.15	2949.30
658.50	2972.29
658.84	2992.08
659.19	2990.72
659.53	3021.89
659.88	3026.44
660.22	3002.32
660.57	3008.92
660.91	3010.29
661.26	2972.29
661.60	3050.34
661.95	3027.58
662.29	3031.90
662.63	3025.53
662.98	3026.67
663.32	3036.91
663.67	3038.50
664.01	3068.77
664.36	3061.71
664.70	3070.36
665.04	3101.08
665.39	3084.70
665.73	3070.59
666.08	3412.83
666.42	3141.36
666.76	3152.73
667.11	3126.79
667.45	3169.12
667.79	3134.53
668.14	3159.11
668.48	3177.08
668.83	3189.37
669.17	3234.65
669.51	3215.54
669.86	3257.41
670.20	3269.70
670.54	3328.40
670.89	3304.06
671.23	3361.63
671.57	3360.49
671.92	3418.51
672.26	3520.69
672.60	3579.62
672.94	3611.48
673.29	3720.48
673.63	3763.71
673.97	3865.20
674.32	4000.37
674.66	4116.87
675.00	4263.42
675.34	4401.54
675.69	4621.58
676.03	4800.67
676.37	5008.88
676.71	5271.70
677.06	5511.77
677.40	5779.37
677.74	6062.44
678.08	6319.12
678.43	6637.01
678.77	6901.65
679.11	7146.96
679.45	7445.73
679.80	7667.82
680.14	7947.48
680.48	8259.69
680.82	8561.42
681.16	8761.89
681.51	8918.68
681.85	9254.54
682.19	9471.63
682.53	9820.01
682.87	10144.50
683.21	10478.55
683.56	10859.01
683.90	11357.58
684.24	11851.60
684.58	12386.34
684.92	12952.72
685.26	13184.82
685.61	13554.14
685.95	13806.72
686.29	13920.95
686.63	13918.00
686.97	13836.99
687.31	13614.21
687.65	13353.89
687.99	13101.31
688.33	12655.31
688.68	12238.21
689.02	11841.13
689.36	11355.53
689.70	10923.87
690.04	10570.02
690.38	10196.15
690.72	9984.53
691.06	9744.92
691.40	9613.17
691.74	9492.56
692.08	9436.13
692.42	9356.26
692.76	9399.95
693.10	9480.05
693.44	9397.22
693.78	9499.84
694.13	9497.11
694.47	9621.58
694.81	9690.08
695.15	9670.96
695.49	9782.69
695.83	9815.23
696.17	9860.97
696.51	9932.19
696.85	9971.33
697.19	9942.21
697.53	10150.87
697.87	10187.51
698.20	10212.54
698.54	10384.79
698.88	10404.36
699.22	10457.16
699.56	10610.75
699.90	10603.70
700.24	10762.30
700.58	10798.71
700.92	10924.78
701.26	11041.28
701.60	11162.11
701.94	11322.08
702.28	11500.25
702.62	11672.51
702.96	11918.95
703.30	12055.03
703.63	12262.33
703.97	12418.20
704.31	12557.23
704.65	12747.70
704.99	12963.64
705.33	13230.33
705.67	13298.37
706.01	13412.60
706.34	13574.39
706.68	13782.83
707.02	13848.36
707.36	14077.51
707.70	14222.46
708.04	14218.82
708.38	14504.85
708.71	14656.86
709.05	14763.81
709.39	14947.90
709.73	14993.18
710.07	15152.47
710.40	15277.39
710.74	15441.46
711.08	15454.88
711.42	15600.97
711.76	15729.54
712.09	15703.60
712.43	15851.51
712.77	15823.74
713.11	15889.96
713.45	15928.19
713.78	16026.95
714.12	16022.85
714.46	16038.33
714.80	16036.73
715.13	15928.42
715.47	15831.48
715.81	15800.08
716.15	15727.26
716.48	15699.27
716.82	15560.47
717.16	15532.25
717.49	15307.43
717.83	15114.46
718.17	15131.76
718.51	14928.33
718.84	14764.49
719.18	14747.88
719.52	14571.30
719.85	14306.20
720.19	14081.15
720.53	13993.32
720.86	13901.16
721.20	13602.84
721.54	13571.66
721.87	13352.30
722.21	13033.05
722.55	12993.22
722.88	12743.60
723.22	12514.45
723.55	12200.20
723.89	12249.58
724.23	11982.21
724.56	11806.31
724.90	11583.77
725.24	11488.88
725.57	11258.59
725.91	11046.97
726.24	10919.54
726.58	10690.85
726.92	10678.34
727.25	10432.13
727.59	10325.86
727.92	10050.98
728.26	9948.58
728.59	9810.68
728.93	9690.99
729.26	9444.09
729.60	9396.31
729.94	9204.48
730.27	9121.20
730.61	8931.87
730.94	8807.86
731.28	8650.39
731.61	8487.24
731.95	8334.10
732.28	8264.69
732.62	8159.11
732.95	8079.01
733.29	7974.34
733.62	7781.60
733.96	7709.92
734.29	7575.89
734.63	7465.76
734.96	7398.40
735.30	7326.27
735.63	7150.37
735.97	7113.28
736.30	7013.61
736.63	6928.73
736.97	6885.95
737.30	6751.24
737.64	6667.73
737.97	6586.72
738.31	6478.86
738.64	6390.57
738.97	6302.51
739.31	6254.95
739.64	6173.26
739.98	6117.74
740.31	6038.78
740.64	6025.35
740.98	5913.17
741.31	5852.87
741.65	5804.85
741.98	5740.46
742.31	5622.13
742.65	5662.18
742.98	5570.25
743.31	5529.29
743.65	5484.92
743.98	5379.10
744.31	5332.23
744.65	5293.09
744.98	5244.62
745.31	5249.17
745.65	5168.85
745.98	5137.22
746.31	5099.44
746.65	5053.48
746.98	5007.06
747.31	5008.19
747.65	4933.78
747.98	4882.59
748.31	4823.42
748.64	4793.84
748.98	4704.64
749.31	4751.52
749.64	4660.04
749.98	4612.48
750.31	4549.90
750.64	4573.57
750.97	4497.11
751.31	4446.82
751.64	4415.65
751.97	4397.22
752.30	4394.49
752.63	4322.81
752.97	4327.59
753.30	4290.27
753.63	4268.88
753.96	4249.99
754.29	4173.53
754.63	4176.72
754.96	4280.71
755.29	4123.02
755.62	4096.85
755.95	4056.34
756.29	4048.15
756.62	3982.62
756.95	3968.51
757.28	4019.25
757.61	4008.79
757.94	3931.42
758.27	3867.70
758.61	3873.39
758.94	3832.20
759.27	3774.63
759.60	3781.92
759.93	3791.47
760.26	3717.97
760.59	3701.13
760.92	3673.60
761.26	3667.23
761.59	3680.65
761.92	3609.89
762.25	3558.00
762.58	3558.69
762.91	3535.25
763.24	3494.74
763.57	3498.61
763.90	3479.04
764.23	3446.73
764.56	3403.95
764.89	3422.84
765.22	3389.84
765.55	3341.83
765.88	3386.43
766.21	3338.64
766.54	3311.57
766.87	3274.02
767.20	3266.06
767.53	3246.49
767.86	3246.49
768.19	3235.34
768.52	3199.38
768.85	3212.13
769.18	3159.56
769.51	3187.32
769.84	3141.13
770.17	3129.98
770.50	3073.55
770.83	3104.27
771.16	3090.61
771.49	3030.31
771.82	3055.80
772.15	3030.77
772.48	3022.57
772.81	2973.20
773.14	2994.13
773.47	2953.63
773.80	2938.15
774.13	2909.94
774.46	2972.51
774.78	2905.61
775.11	2837.80
775.44	2891.05
775.77	2860.10
776.10	2835.75
776.43	2830.98
776.76	2838.71
777.09	2821.19
777.41	2787.97
777.74	2843.72
778.07	2806.85
778.40	2747.46
778.73	2774.09
779.06	2747.69
779.38	2715.38
779.71	2748.37
780.04	2715.38
780.37	2709.46
780.70	2704.68
781.03	2663.27
781.35	2668.50
781.68	2652.12
782.01	2644.16
782.34	2610.48
782.67	2605.93
782.99	2617.76
783.32	2601.38
783.65	2557.69
783.98	2599.33
784.30	2535.16
784.63	2545.63
784.96	2549.04
785.29	2526.74
785.61	2484.19
785.94	2496.25
786.27	2511.95
786.60	2484.87
786.92	2462.11
787.25	2452.78
787.58	2428.21
787.90	2426.16
788.23	2426.62
788.56	2401.36
788.88	2395.44
789.21	2389.07
789.54	2361.76
789.87	2370.64
790.19	2363.36
790.52	2336.05
790.85	2350.84
791.17	2339.24
791.50	2300.32
791.82	2287.35
792.15	2308.29
792.48	2315.80
792.80	2318.98
793.13	2303.96
793.46	2302.83
793.78	2317.85
794.11	2306.01
794.43	2263.69
794.76	2289.86
795.09	2323.76
795.41	2303.51
795.74	2278.02
796.06	2279.62
796.39	2274.38
796.72	2266.19
797.04	2279.84
797.37	2257.54
797.69	2252.54
798.02	2257.77
798.34	2225.23
798.67	2253.90
798.99	2234.33
799.32	2259.14
799.64	2225.23
799.97	2238.43
800.30	2213.63
800.62	2186.78
800.95	2185.41
801.27	2176.54
801.60	2189.73
801.92	2168.12
802.25	2156.74
802.57	2149.68
802.89	2150.14
803.22	2135.12
803.54	2133.76
803.87	2142.63
804.19	2179.04
804.52	2138.99
804.84	2111.46
805.17	2137.62
805.49	2131.48
805.82	2107.81
806.14	2109.18
806.46	2106.22
806.79	2095.75
807.11	2044.33
807.44	2084.83
807.76	2080.05
808.08	2085.29
808.41	2063.67
808.73	2063.44
809.06	2016.57
809.38	2049.33
809.70	2057.30
810.03	2014.97
810.35	2033.41
810.67	2032.50
811.00	2034.09
811.32	1997.22
811.64	1987.67
811.97	1984.48
812.29	1979.02
812.61	1973.79
812.94	1994.04
813.26	1954.44
813.58	1942.16
813.91	1953.76
814.23	1980.16
814.55	1928.96
814.88	1933.28
815.20	1932.37
815.52	1911.89
815.84	1896.42
816.17	1883.22
816.49	1923.95
816.81	1895.28
817.13	1903.25
817.46	1896.19
817.78	1881.17
818.10	1879.58
818.42	1861.38
818.75	1849.54
819.07	1880.26
819.39	1869.34
819.71	1899.38
820.04	1860.69
820.36	1837.94
820.68	1826.79
821.00	1833.84
821.32	1841.12
821.65	1833.39
821.97	1812.22
822.29	1804.03
822.61	1845.67
822.93	1799.25
823.25	1784.24
823.58	1812.91
823.90	1814.05
824.22	1799.71
824.54	1784.46
824.86	1803.58
825.18	1790.38
825.50	1757.16
825.82	1780.37
826.15	1764.89
826.47	1785.15
826.79	1783.55
827.11	1772.86
827.43	1761.94
827.75	1771.04
828.07	1740.55
828.39	1738.27
828.71	1751.01
829.03	1721.20
829.35	1719.61
829.67	1746.46
830.00	1743.96
830.32	1728.26
830.64	1754.43
830.96	1728.71
831.28	1740.77
831.60	1733.04
831.92	1699.81
832.24	1726.44
832.56	1737.36
832.88	1712.56
833.20	1715.97
833.52	1719.61
833.84	1695.49
834.16	1708.69
834.48	1709.60
834.80	1737.59
835.12	1691.39
835.44	1697.54
835.76	1723.25
836.08	1707.32
836.40	1710.96
836.71	1690.26
837.03	1710.51
837.35	1675.69
837.67	1673.19
837.99	1689.80
838.31	1653.17
838.63	1687.53
838.95	1680.24
839.27	1696.17
839.59	1681.84
839.91	1674.56
840.23	1683.43
840.54	1692.76
840.86	1650.66
841.18	1668.41
841.50	1653.85
841.82	1670.46
842.14	1696.40
842.46	1665.91
842.77	1676.38
843.09	1659.99
843.41	1644.06
843.73	1642.93
844.05	1663.18
844.37	1636.10
844.68	1649.30
845.00	1643.15
845.32	1624.04
845.64	1642.47
845.96	1623.36
846.27	1633.14
846.59	1622.45
846.91	1655.67
847.23	1619.49
847.54	1623.81
847.86	1618.81
848.18	1636.78
848.50	1619.26
848.82	1632.23
849.13	1620.85
849.45	1624.04
849.77	1621.76
850.08	1626.54
850.40	1649.53
850.72	1601.28
851.04	1618.35
851.35	1598.33
851.67	1654.76
851.99	1611.98
852.30	1648.16
852.62	1628.82
852.94	1629.05
853.25	1597.42
853.57	1591.73
853.89	1601.51
854.20	1605.38
854.52	1622.45
854.84	1610.16
855.15	1612.66
855.47	1612.66
855.79	1589.45
856.10	1589.45
856.42	1601.97
856.73	1595.60
857.05	1596.96
857.37	1593.09
857.68	1590.36
858.00	1593.55
858.32	1589.00
858.63	1575.57
858.95	1591.27
859.26	1580.35
859.58	1597.19
859.89	1567.15
860.21	1568.29
860.52	1576.48
860.84	1594.68
861.16	1582.62
861.47	1550.31
861.79	1578.30
862.10	1554.18
862.42	1554.86
862.73	1578.30
863.05	1557.59
863.36	1543.03
863.68	1582.62
863.99	1565.10
864.31	1530.06
864.62	1589.91
864.94	1526.42
865.25	1550.77
865.57	1560.78
865.88	1540.30
866.20	1550.08
866.51	1560.32
866.82	1571.70
867.14	1558.50
867.45	1538.02
867.77	1534.84
868.08	1543.94
868.40	1531.43
868.71	1550.31
869.02	1528.92
869.34	1524.60
869.65	1540.53
869.97	1526.87
870.28	1490.69
870.59	1520.05
870.91	1506.85
871.22	1519.37
871.54	1528.69
871.85	1525.74
872.16	1531.65
872.48	1514.59
872.79	1530.29
873.10	1493.88
873.42	1499.57
873.73	1524.37
874.04	1484.55
874.36	1474.99
874.67	1478.41
874.98	1482.73
875.30	1503.66
875.61	1491.15
875.92	1483.64
876.23	1490.92
876.55	1487.74
876.86	1500.48
877.17	1487.28
877.49	1468.62
877.80	1480.23
878.11	1990.63
878.42	1499.80
878.74	1465.21
879.05	1457.47
879.36	1454.97
879.67	1466.80
879.98	1476.36
880.30	1469.08
880.61	1491.15
880.92	1492.51
881.23	1466.12
881.55	1475.68
881.86	1483.18
882.17	1481.82
882.48	1477.72
882.79	1465.21
883.10	1477.72
883.42	1473.85
883.73	1472.72
884.04	1477.04
884.35	1436.31
884.66	1459.52
884.97	1480.91
885.28	1466.35
885.60	1455.88
885.91	1481.82
886.22	1470.44
886.53	1459.75
886.84	1466.57
887.15	1457.93
887.46	1474.54
887.77	1480.23
888.08	1462.93
888.40	1458.61
888.71	1427.21
889.02	1452.01
889.33	1462.48
889.64	1448.82
889.95	1463.39
890.26	1451.78
890.57	1450.87
890.88	1465.89
891.19	1466.35
891.50	1485.46
891.81	1444.50
892.12	1445.64
892.43	1431.08
892.74	1467.94
893.05	1471.58
893.36	1489.33
893.67	1468.17
893.98	1454.29
894.29	1424.48
894.60	1419.92
894.91	1441.09
895.22	1448.82
895.53	1440.63
895.84	1454.74
896.15	1440.86
896.46	1446.09
896.77	1450.42
897.08	1443.82
897.38	1444.73
897.69	1461.34
898.00	1430.85
898.31	1444.50
898.62	1444.27
898.93	1434.94
899.24	1447.91
899.55	1463.84
899.86	1442.23
900.16	1432.90
900.47	1442.00
900.78	1454.74
901.09	1451.55
901.40	1430.16
901.71	1426.07
902.02	1457.02
902.32	1435.85
902.63	1444.73
902.94	1425.39
903.25	1429.94
903.56	1405.82
903.87	1409.00
904.17	1430.16
904.48	1414.92
904.79	1415.83
905.10	1427.43
905.41	1426.30
905.71	1396.26
906.02	1400.58
906.33	1405.36
906.64	1408.09
906.94	1399.67
907.25	1377.60
907.56	1411.73
907.87	1390.12
908.17	1408.77
908.48	1426.75
908.79	1422.66
909.09	1396.71
909.40	1407.86
909.71	1417.19
910.02	1474.08
910.32	1408.09
910.63	1414.01
910.94	1414.01
911.24	1413.78
911.55	1430.39
911.86	1405.59
912.16	1399.45
912.47	1404.22
912.78	1396.49
913.08	1401.72
913.39	1395.80
913.69	1390.34
914.00	1389.21
914.31	1400.81
914.61	1373.96
914.92	1409.00
915.23	1378.06
915.53	1393.30
915.84	1388.07
916.14	1395.12
916.45	1416.51
916.75	1405.59
917.06	1363.04
917.37	1355.53
917.67	1390.57
917.98	1384.20
918.28	1393.30
918.59	1368.50
918.89	1395.80
919.20	1382.61
919.50	1373.05
919.81	1379.65
920.11	1366.00
920.42	1377.37
920.72	1358.71
921.03	1384.20
921.33	1392.16
921.64	1361.90
921.94	1358.71
922.25	1358.49
922.55	1360.53
922.86	1364.40
923.16	1379.19
923.47	1340.05
923.77	1369.86
924.08	1368.27
924.38	1373.73
924.69	1355.53
924.99	1344.61
925.29	1378.51
925.60	1360.76
925.90	1342.10
926.21	1359.62
926.51	1372.82
926.81	1345.06
927.12	1331.18
927.42	1343.92
927.73	1357.80
928.03	1354.16
928.33	1346.20
928.64	1354.16
928.94	1348.02
929.24	1338.69
929.55	1333.00
929.85	1360.53
930.15	1343.70
930.46	1344.83
930.76	1345.06
931.06	1351.66
931.37	1344.83
931.67	1387.16
931.97	1340.05
932.27	1329.13
932.58	1334.82
932.88	1330.72
933.18	1334.14
933.49	1331.41
933.79	1342.56
934.09	1345.52
934.39	1366.22
934.70	1361.90
935.00	1337.78
935.30	1328.68
935.60	1354.62
935.91	1321.85
936.21	1333.91
936.51	1347.11
936.81	1338.46
937.11	1367.82
937.42	1328.90
937.72	1335.96
938.02	1335.05
938.32	1333.46
938.62	1296.14
938.92	1320.71
939.23	1326.17
939.53	1317.30
939.83	1321.39
940.13	1303.65
940.43	1317.07
940.73	1321.17
941.03	1322.53
941.34	1301.37
941.64	1319.57
941.94	1311.38
942.24	1318.44
942.54	1344.83
942.84	1314.80
943.14	1323.44
943.44	1289.08
943.74	1309.79
944.04	1330.50
944.34	1318.89
944.65	1302.74
944.95	1304.78
945.25	1308.42
945.55	1312.75
945.85	1302.96
946.15	1309.11
946.45	1310.24
946.75	1313.43
947.05	1323.22
947.35	1312.75
947.65	1325.95
947.95	1319.35
948.25	1329.59
948.55	1307.06
948.85	1300.46
949.15	1309.33
949.45	1312.75
949.75	1314.34
950.05	1295.45
950.35	1300.92
950.65	1298.64
950.94	1327.77
951.24	1294.54
951.54	1300.69
951.84	1449.73
952.14	1329.13
952.44	1305.24
952.74	1327.54
953.04	1284.30
953.34	1315.02
953.64	1321.39
953.94	1305.24
954.23	1315.48
954.53	1305.92
954.83	1305.24
955.13	1322.76
955.43	1316.16
955.73	1344.83
956.03	1315.48
956.32	1312.29
956.62	1316.84
956.92	1320.03
957.22	1303.42
957.52	1330.72
957.82	1308.42
958.11	1313.20
958.41	1327.31
958.71	1360.76
959.01	1312.52
959.30	1561.69
959.60	1350.98
959.90	1310.02
960.20	1317.30
960.50	1333.68
960.79	1297.50
961.09	1299.09
961.39	1318.21
961.69	1294.77
961.98	1305.01
962.28	1313.89
962.58	1304.33
962.87	1297.50
963.17	1309.33
963.47	1305.01
963.76	1369.64
964.06	1329.13
964.36	1333.68
964.66	1295.68
964.95	1294.09
965.25	1297.73
965.55	1318.66
965.84	1303.42
966.14	1305.69
966.43	1317.07
966.73	1310.70
967.03	1331.86
967.32	1290.22
967.62	1335.96
967.92	1325.26
968.21	1305.92
968.51	1332.54
968.80	1310.93
969.10	1290.68
969.40	1333.46
969.69	1324.58
969.99	1310.24
970.28	1300.46
970.58	1307.29
970.87	1330.27
971.17	1313.43
971.46	1348.25
971.76	1307.51
972.06	1316.62
972.35	1317.75
972.65	1317.07
972.94	1274.52
973.24	1331.63
973.53	1299.09
973.83	1300.46
974.12	1311.16
974.42	1295.23
974.71	1334.37
975.01	1333.46
975.30	1311.16
975.59	1280.89
975.89	1303.19
976.18	1299.32
976.48	1306.15
976.77	1301.83
977.07	1312.29
977.36	1331.86
977.65	1312.07
977.95	1289.08
978.24	1302.28
978.54	1316.84
978.83	1302.74
979.13	1335.05
979.42	1319.80
979.71	1298.18
980.01	1295.68
980.30	1310.02
980.59	1296.36
980.89	1349.38
981.18	1297.50
981.47	1315.02
981.77	1299.32
982.06	1289.54
982.35	1331.41
982.65	1320.03
982.94	1318.89
983.23	1313.66
983.53	1314.34
983.82	1306.83
984.11	1300.01
984.41	1298.18
984.70	1299.09
984.99	1283.85
985.28	1300.69
985.58	1312.98
985.87	1285.44
986.16	1298.64
986.45	1305.01
986.75	1288.86
987.04	1288.63
987.33	1290.22
987.62	1300.69
987.91	1286.58
988.21	1279.07
988.50	1295.45
988.79	1303.65
989.08	1313.89
989.37	1307.06
989.67	1316.16
989.96	1296.59
990.25	1308.65
990.54	1286.12
990.83	1299.32
991.12	1310.47
991.42	1314.80
991.71	1289.54
992.00	1298.87
992.29	1293.18
992.58	1311.38
992.87	1321.39
993.16	1309.33
993.45	1308.20
993.75	1278.62
994.04	1286.35
994.33	1305.24
994.62	1309.56
994.91	1291.81
995.20	1324.81
995.49	1312.52
995.78	1308.20
996.07	1290.68
996.36	1297.27
996.65	1287.94
996.94	1279.07
997.23	1333.00
997.52	1304.56
997.81	1307.06
998.10	1293.86
998.39	1306.83
998.68	1304.56
998.97	1299.32
999.26	1307.51
999.55	1286.58
999.84	1306.15
1000.13	1308.42
1000.42	1291.36
1000.71	1302.05
1001.00	1299.09
1001.29	1294.77
1001.58	1305.01
1001.87	1288.86
1002.16	1300.23
1002.45	1291.13
1002.74	1284.30
1003.02	1295.00
1003.31	1279.98
1003.60	1287.49
1003.89	1301.60
1004.18	1285.67
1004.47	1278.84
1004.76	1305.24
1005.05	1292.72
1005.33	1292.95
1005.62	1278.84
1005.91	1264.73
1006.20	1290.22
1006.49	1265.87
1006.78	1284.99
1007.06	1285.67
1007.35	1280.21
1007.64	1293.41
1007.93	1284.53
1008.22	1287.49
1008.50	1293.63
1008.79	1290.90
1009.08	1303.87
1009.37	1306.83
1009.66	1327.31
1009.94	1318.21
1010.23	1309.11
1010.52	1303.42
1010.81	1294.77
1011.09	1285.90
1011.38	1302.05
1011.67	1315.25
1011.95	1315.93
1012.24	1289.77
1012.53	1291.59
1012.82	1289.77
1013.10	1260.64
1013.39	1285.21
1013.68	1274.52
[truncated: 48 more rows]
