# Supplementary material for: Unique photosynthetic electron transport tuning and excitation distribution in heterokont algae
Source: PLoS One. 2019 Jan 9;14(1):e0209920. doi: 10.1371/journal.pone.0209920 (PMC6326504; doi:10.1371/journal.pone.0209920)
Supplement: S1 Dataset — (ZIP) [file pone.0209920.s004.zip › S1 Dataset/77K/Chlamydomonas_DCMU/CDCMU_t=0i,1.txt]

340.01	937.97
340.39	937.97
340.76	937.97
341.14	944.57
341.52	964.82
341.89	981.66
342.27	988.26
342.65	1004.19
343.03	1001.00
343.40	979.61
343.78	967.32
344.16	991.22
344.53	1004.19
344.91	1015.56
345.29	987.80
345.66	1027.40
346.04	998.95
346.42	971.42
346.79	981.20
347.17	983.71
347.54	990.08
347.92	972.79
348.30	962.55
348.67	962.09
349.05	969.37
349.43	961.64
349.80	969.60
350.18	972.10
350.56	975.74
350.93	965.05
351.31	951.17
351.68	942.75
352.06	964.82
352.44	944.57
352.81	959.81
353.19	957.31
353.56	934.56
353.94	971.65
354.32	955.49
354.69	967.55
355.07	932.51
355.44	973.47
355.82	968.23
356.19	949.80
356.57	1001.23
356.95	952.08
357.32	958.22
357.70	974.15
358.07	965.28
358.45	942.52
358.82	952.76
359.20	939.56
359.58	943.20
359.95	964.82
360.33	953.44
360.70	939.11
361.08	939.11
361.45	960.04
361.83	937.74
362.20	965.50
362.58	993.04
362.95	957.99
363.33	949.80
363.70	957.54
364.08	951.62
364.45	927.05
364.83	956.63
365.20	942.07
365.58	971.65
365.95	988.03
366.33	955.26
366.70	971.19
367.08	961.86
367.45	969.83
367.83	973.92
368.20	960.04
368.58	972.56
368.95	970.96
369.33	984.62
369.70	966.64
370.08	957.31
370.45	930.69
370.83	965.96
371.20	963.68
371.57	1154.60
371.95	985.30
372.32	950.71
372.70	935.69
373.07	956.86
373.45	961.41
373.82	950.26
374.19	950.49
374.57	976.20
374.94	945.93
375.32	945.25
375.69	990.76
376.07	959.81
376.44	933.19
376.81	933.19
377.19	948.21
377.56	984.85
377.94	947.98
378.31	965.73
378.68	946.84
379.06	942.75
379.43	951.40
379.81	963.00
380.18	935.92
380.55	969.14
380.93	960.50
381.30	960.04
381.67	948.89
382.05	940.47
382.42	932.05
382.79	941.38
383.17	945.93
383.54	978.02
383.91	943.43
384.29	944.80
384.66	949.35
385.04	957.08
385.41	952.31
385.78	949.57
386.15	966.87
386.53	949.80
386.90	942.75
387.27	961.86
387.65	961.41
388.02	949.35
388.39	968.01
388.77	965.73
389.14	947.07
389.51	944.34
389.89	943.66
390.26	956.63
390.63	964.14
391.00	938.65
391.38	973.01
391.75	959.81
392.12	969.83
392.50	956.63
392.87	956.17
393.24	941.61
393.61	947.75
393.99	953.22
394.36	949.35
394.73	942.52
395.10	952.53
395.48	942.07
395.85	942.98
396.22	963.91
396.59	938.88
396.97	958.22
397.34	981.20
397.71	949.12
398.08	962.09
398.45	947.07
398.83	954.35
399.20	981.43
399.57	970.28
399.94	919.77
400.32	952.53
400.69	954.35
401.06	951.40
401.43	953.67
401.80	959.81
402.17	923.86
402.55	946.84
402.92	956.17
403.29	976.43
403.66	955.04
404.03	932.74
404.41	959.59
404.78	982.80
405.15	951.85
405.52	937.06
405.89	940.02
406.26	962.55
406.64	954.58
407.01	949.12
407.38	955.49
407.75	942.29
408.12	956.63
408.49	992.58
408.86	939.79
409.23	943.66
409.61	955.72
409.98	941.61
410.35	968.23
410.72	923.18
411.09	942.07
411.46	974.15
411.83	937.06
412.20	971.42
412.57	962.09
412.95	959.13
413.32	968.01
413.69	966.87
414.06	936.15
414.43	973.01
414.80	978.02
415.17	965.50
415.54	967.10
415.91	955.04
416.28	951.40
416.65	937.51
417.02	914.30
417.39	922.27
417.76	942.29
418.14	929.32
418.51	939.56
418.88	936.38
419.25	945.93
419.62	979.16
419.99	958.22
420.36	959.13
420.73	979.38
421.10	983.94
421.47	950.71
421.84	933.87
422.21	966.19
422.58	968.01
422.95	968.01
423.32	945.25
423.69	938.20
424.06	972.10
424.43	976.43
424.80	932.28
425.17	937.97
425.54	926.36
425.91	928.41
426.28	952.76
426.65	939.11
427.02	989.17
427.39	955.26
427.76	968.69
428.13	950.03
428.49	976.43
428.86	955.04
429.23	938.65
429.60	931.60
429.97	959.81
430.34	956.63
430.71	951.62
431.08	946.62
431.45	965.05
431.82	959.36
432.19	952.53
432.56	950.49
432.93	957.99
433.30	955.04
433.67	943.43
434.03	999.41
434.40	969.83
434.77	940.02
435.14	950.94
435.51	944.80
435.88	992.35
436.25	946.84
436.62	948.44
436.99	962.55
437.35	955.04
437.72	964.37
438.09	957.77
438.46	1102.03
438.83	963.23
439.20	951.17
439.57	923.41
439.93	931.83
440.30	946.84
440.67	954.35
441.04	950.03
441.41	952.31
441.78	967.32
442.14	949.57
442.51	940.25
442.88	943.20
443.25	930.46
443.62	959.59
443.99	957.77
444.35	957.31
444.72	983.02
445.09	967.55
445.46	939.56
445.83	958.68
446.19	949.80
446.56	919.31
446.93	953.90
447.30	950.94
447.66	933.87
448.03	951.40
448.40	954.13
448.77	948.89
449.14	950.49
449.50	955.95
449.87	991.67
450.24	963.91
450.61	944.80
450.97	947.30
451.34	960.72
451.71	979.84
452.08	965.96
452.44	950.03
452.81	964.59
453.18	979.38
453.54	976.65
453.91	945.93
454.28	960.95
454.65	979.38
455.01	946.16
455.38	950.26
455.75	968.23
456.11	951.85
456.48	963.46
456.85	946.39
457.21	944.34
457.58	944.57
457.95	946.84
458.32	930.69
458.68	928.87
459.05	948.89
459.42	952.99
459.78	952.76
460.15	955.49
460.52	979.61
460.88	938.65
461.25	974.15
461.61	944.57
461.98	953.67
462.35	964.14
462.71	945.93
463.08	941.38
463.45	947.98
463.81	946.39
464.18	957.31
464.55	953.44
464.91	971.19
465.28	952.99
465.64	975.52
466.01	958.68
466.38	949.57
466.74	947.98
467.11	956.17
467.47	951.85
467.84	1028.76
468.21	977.56
468.57	953.67
468.94	927.73
469.30	942.75
469.67	939.56
470.03	950.26
470.40	948.21
470.77	967.78
471.13	965.28
471.50	943.89
471.86	960.27
472.23	996.22
472.59	964.59
472.96	953.67
473.32	951.85
473.69	974.83
474.05	953.44
474.42	943.66
474.78	941.84
475.15	940.70
475.51	982.57
475.88	935.92
476.24	943.66
476.61	943.43
476.97	973.01
477.34	931.14
477.70	935.69
478.07	971.42
478.43	945.25
478.80	952.76
479.16	969.37
479.53	964.14
479.89	956.63
480.26	941.84
480.62	952.31
480.99	977.11
481.35	946.39
481.72	950.71
482.08	947.75
482.45	1074.96
482.81	948.66
483.17	952.76
483.54	937.06
483.90	940.02
484.27	946.16
484.63	943.20
485.00	924.77
485.36	954.13
485.72	933.19
486.09	942.29
486.45	953.22
486.82	955.26
487.18	955.72
487.54	967.55
487.91	975.52
488.27	983.03
488.64	972.10
489.00	964.82
489.36	973.70
489.73	969.60
490.09	956.86
490.45	953.67
490.82	952.76
491.18	945.48
491.55	971.87
491.91	955.04
492.27	924.54
492.64	933.42
493.00	942.07
493.36	955.04
493.73	982.34
494.09	954.58
494.45	968.92
494.82	952.99
495.18	962.09
495.54	978.02
495.91	939.79
496.27	955.26
496.63	975.06
496.99	946.16
497.36	967.78
497.72	986.21
498.08	946.84
498.45	978.25
498.81	954.81
499.17	952.08
499.53	961.41
499.90	973.70
500.26	975.52
500.62	984.39
500.99	927.05
501.35	936.60
501.71	951.17
502.07	963.91
502.44	939.33
502.80	951.62
503.16	939.34
503.52	959.36
503.88	967.78
504.25	953.90
504.61	964.37
504.97	967.78
505.33	939.34
505.70	962.77
506.06	958.22
506.42	967.55
506.78	938.88
507.14	981.43
507.51	952.31
507.87	951.85
508.23	945.93
508.59	947.07
508.95	958.45
509.32	965.50
509.68	970.51
510.04	985.30
510.40	969.83
510.76	970.51
511.12	973.92
511.48	957.08
511.85	947.98
512.21	950.94
512.57	950.49
512.93	956.86
513.29	960.27
513.65	956.63
514.01	931.83
514.38	973.47
514.74	978.25
515.10	987.12
515.46	960.04
515.82	968.01
516.18	958.45
516.54	953.44
516.90	935.69
517.26	981.43
517.63	959.59
517.99	942.29
518.35	950.03
518.71	932.51
519.07	945.93
519.43	959.36
519.79	975.29
520.15	951.17
520.51	917.72
520.87	921.81
521.23	957.08
521.59	956.17
521.95	976.20
522.31	953.44
522.67	933.19
523.03	953.44
523.40	969.83
523.76	947.98
524.12	950.03
524.48	995.54
524.84	968.92
525.20	959.59
525.56	957.08
525.92	962.32
526.28	975.52
526.64	945.48
527.00	946.84
527.36	1013.06
527.72	988.03
528.08	942.98
528.44	931.14
528.80	976.20
529.16	944.80
529.51	949.57
529.87	961.18
530.23	970.05
530.59	968.23
530.95	997.36
531.31	974.38
531.67	957.31
532.03	946.39
532.39	975.97
532.75	958.90
533.11	986.89
533.47	965.73
533.83	945.71
534.19	949.80
534.55	945.48
534.91	953.22
535.26	951.40
535.62	960.27
535.98	951.17
536.34	935.24
536.70	943.43
537.06	943.20
537.42	936.38
537.78	956.63
538.14	1297.27
538.49	973.47
538.85	1080.19
539.21	957.77
539.57	983.71
539.93	946.84
540.29	982.34
540.65	970.51
541.00	953.22
541.36	954.13
541.72	958.22
542.08	945.25
542.44	940.70
542.80	970.51
543.15	993.26
543.51	960.04
543.87	940.93
544.23	980.52
544.59	958.22
544.95	960.95
545.30	946.84
545.66	945.71
546.02	950.94
546.38	943.43
546.73	937.06
547.09	945.93
547.45	986.67
547.81	972.56
548.17	949.57
548.52	983.48
548.88	960.27
549.24	962.77
549.60	945.02
549.95	941.61
550.31	940.47
550.67	950.26
551.03	944.57
551.38	983.02
551.74	961.18
552.10	955.26
552.46	962.32
552.81	971.87
553.17	968.69
553.53	961.64
553.88	964.14
554.24	945.25
554.60	946.84
554.95	930.46
555.31	965.96
555.67	944.80
556.03	957.54
556.38	935.24
556.74	947.53
557.10	972.79
557.45	944.11
557.81	947.75
558.17	937.06
558.52	948.89
558.88	964.82
559.24	960.50
559.59	989.62
559.95	949.80
560.30	990.53
560.66	977.34
561.02	963.91
561.37	952.08
561.73	963.00
562.09	966.19
562.44	987.35
562.80	954.35
563.15	951.17
563.51	936.38
563.87	948.44
564.22	948.21
564.58	956.17
564.93	943.43
565.29	955.49
565.65	979.84
566.00	944.34
566.36	944.80
566.71	960.95
567.07	950.26
567.42	963.00
567.78	946.39
568.14	950.26
568.49	968.69
568.85	946.39
569.20	956.86
569.56	950.94
569.91	965.50
570.27	958.90
570.62	993.49
570.98	974.38
571.33	945.71
571.69	931.83
572.04	953.90
572.40	922.04
572.75	945.93
573.11	951.40
573.46	951.85
573.82	940.70
574.17	948.89
574.53	957.08
574.88	959.13
575.24	984.39
575.59	980.29
575.95	983.94
576.30	966.87
576.66	939.34
577.01	933.19
577.36	957.77
577.72	952.99
578.07	957.08
578.43	952.76
578.78	940.70
579.14	957.31
579.49	971.19
579.85	1003.05
580.20	979.16
580.55	975.74
580.91	973.01
581.26	981.20
581.62	994.18
581.97	972.79
582.32	1031.04
582.68	1005.55
583.03	988.26
583.39	982.34
583.74	1023.53
584.09	1013.74
584.45	1047.42
584.80	1020.80
585.15	1018.07
585.51	1023.98
585.86	1005.78
586.21	1009.42
586.57	1025.80
586.92	1046.28
587.27	1027.40
587.63	1062.90
587.98	1163.93
588.33	1088.84
588.69	1083.38
589.04	1105.68
589.39	1084.97
589.75	1120.24
590.10	1119.33
590.45	1142.54
590.81	1140.95
591.16	1187.59
591.51	1188.28
591.86	1231.74
592.22	1174.40
592.57	1228.78
592.92	1234.24
593.28	1240.84
593.63	1255.86
593.98	1282.26
594.33	1312.75
594.69	1326.17
595.04	1344.61
595.39	1349.84
595.74	1397.40
596.10	1393.98
596.45	1415.60
596.80	1480.23
597.15	1491.15
597.50	1528.69
597.86	1553.50
598.21	1601.74
598.56	1590.82
598.91	1622.67
599.26	1671.60
599.62	1689.57
599.97	1742.59
600.32	1773.77
600.67	1776.50
601.02	1855.00
601.38	1849.54
601.73	1909.16
602.08	1937.38
602.43	1975.38
602.78	1991.31
603.13	2031.81
603.49	2050.02
603.84	2075.96
604.19	2129.89
604.54	2123.97
604.89	2190.64
605.24	2240.93
605.59	2247.76
605.95	2282.57
606.30	2314.66
606.65	2367.22
607.00	2377.24
607.35	2402.27
607.70	2399.54
608.05	2463.25
608.40	2491.01
608.75	2496.93
609.10	2527.65
609.46	2572.25
609.81	2579.99
610.16	2618.90
610.51	2625.50
610.86	2700.13
611.21	2678.74
611.56	2693.99
611.91	2744.96
612.26	2775.91
612.61	2777.27
612.96	2796.62
613.31	2773.18
613.66	2866.02
614.01	2840.76
614.36	2861.24
614.71	2816.64
615.06	2836.66
615.41	2852.59
615.76	2887.18
616.11	2881.95
616.46	2909.71
616.81	2920.18
617.16	2920.18
617.51	2946.80
617.86	2900.83
618.21	2933.37
618.56	2914.71
618.91	2910.62
619.26	2936.33
619.61	2914.94
619.96	2960.68
620.31	2940.66
620.66	2892.87
621.01	2926.55
621.36	2919.72
621.71	2932.69
622.06	2933.37
622.41	2934.51
622.76	2911.53
623.10	2971.15
623.45	2938.84
623.80	2935.88
624.15	2961.14
624.50	2937.01
624.85	2865.34
625.20	2902.43
625.55	2899.70
625.90	2857.83
626.25	2889.00
626.59	2886.04
626.94	2847.36
627.29	2854.19
627.64	2858.74
627.99	2832.34
628.34	2803.90
628.69	2798.21
629.03	2789.56
629.38	2772.27
629.73	2804.58
630.08	2745.87
630.43	2750.19
630.78	2765.21
631.12	2761.57
631.47	2753.15
631.82	2748.37
632.17	2734.72
632.52	2732.22
632.86	2836.21
633.21	2695.35
633.56	2717.88
633.91	2717.20
634.26	2691.03
634.60	2694.67
634.95	2677.61
635.30	2667.82
635.65	2685.80
635.99	2631.18
636.34	2699.45
636.69	2687.39
637.04	2639.83
637.39	2639.83
637.73	2609.79
638.08	2646.43
638.43	2616.62
638.77	2623.90
639.12	2610.71
639.47	2605.24
639.82	2624.59
640.16	2594.09
640.51	2615.03
640.86	2556.78
641.20	2550.63
641.55	2583.40
641.90	2579.99
642.25	2578.62
642.59	2585.22
642.94	2558.37
643.29	2551.54
643.63	2552.45
643.98	2553.13
644.33	2581.81
644.67	2586.36
645.02	2560.42
645.37	2524.01
645.71	2564.28
646.06	2557.46
646.40	2545.40
646.75	2525.37
647.10	2555.18
647.44	2554.04
647.79	2528.10
648.14	2498.07
648.48	2517.41
648.83	2496.93
649.17	2585.67
649.52	2498.07
649.87	2513.77
650.21	2531.74
650.56	2536.75
650.90	2523.10
651.25	2514.45
651.59	2518.55
651.94	2512.86
652.29	2527.65
652.63	2504.21
652.98	2515.59
653.32	2518.55
653.67	2549.95
654.01	2524.01
654.36	2486.46
654.70	2513.09
655.05	2500.11
655.39	2511.26
655.74	2550.40
656.08	2540.39
656.43	2521.96
656.78	2533.56
657.12	2539.25
657.47	2524.69
657.81	2573.16
658.15	2533.79
658.50	2503.07
658.84	2531.97
659.19	2548.58
659.53	2566.56
659.88	2597.51
660.22	2588.40
660.57	2546.54
660.91	2595.69
661.26	2584.08
661.60	2590.23
661.95	2558.14
662.29	2590.68
662.63	2533.34
662.98	2588.18
663.32	2603.65
663.67	2574.98
664.01	2615.71
664.36	2589.77
664.70	2670.10
665.04	2649.84
665.39	2646.20
665.73	2655.08
666.08	3089.47
666.42	2689.21
666.76	2661.68
667.11	2680.11
667.45	2708.32
667.79	2677.15
668.14	2686.94
668.48	2694.22
668.83	2708.10
669.17	2755.88
669.51	2779.09
669.86	2764.99
670.20	2789.56
670.54	2817.55
670.89	2822.10
671.23	2862.61
671.57	2870.80
671.92	2911.07
672.26	2960.23
672.60	2990.94
672.94	3057.84
673.29	3138.63
673.63	3213.72
673.97	3254.90
674.32	3337.28
674.66	3460.38
675.00	3582.58
675.34	3628.55
675.69	3835.85
676.03	3982.84
676.37	4143.04
676.71	4280.48
677.06	4476.40
677.40	4615.67
677.74	4862.79
678.08	5023.44
678.43	5292.63
678.77	5499.25
679.11	5669.23
679.45	5885.18
679.80	6040.37
680.14	6218.32
680.48	6412.87
680.82	6649.75
681.16	6828.16
681.51	6893.01
681.85	7087.34
682.19	7229.78
682.53	7571.57
682.87	7721.07
683.21	7980.93
683.56	8255.36
683.90	8573.71
684.24	8844.27
684.58	9267.06
684.92	9546.95
685.26	9713.06
685.61	9811.59
685.95	10094.44
686.29	10136.31
686.63	10130.85
686.97	9988.85
687.31	9920.59
687.65	9700.09
687.99	9596.55
688.33	9234.29
688.68	8954.17
689.02	8702.96
689.36	8436.49
689.70	8170.03
690.04	7846.91
690.38	7738.36
690.72	7515.59
691.06	7448.23
691.40	7383.61
691.74	7282.80
692.08	7195.65
692.42	7205.89
692.76	7235.25
693.10	7287.81
693.44	7213.17
693.78	7356.76
694.13	7351.98
694.47	7406.37
694.81	7478.73
695.15	7448.92
695.49	7468.71
695.83	7563.15
696.17	7509.90
696.51	7602.97
696.85	7610.71
697.19	7639.61
697.53	7629.59
697.87	7654.17
698.20	7705.82
698.54	7729.49
698.88	7766.58
699.22	7830.75
699.56	7881.04
699.90	7874.44
700.24	7957.72
700.58	7986.17
700.92	8048.74
701.26	8128.62
701.60	8201.66
701.94	8261.73
702.28	8358.44
702.62	8410.78
702.96	8593.96
703.30	8644.70
703.63	8732.31
703.97	8820.15
704.31	8949.40
704.65	8998.55
704.99	9089.11
705.33	9252.95
705.67	9245.67
706.01	9448.65
706.34	9470.49
706.68	9540.35
707.02	9555.82
707.36	9690.31
707.70	9721.94
708.04	9763.58
708.38	9878.26
708.71	10017.98
709.05	10017.53
709.39	10099.90
709.73	10082.38
710.07	10144.50
710.40	10233.47
710.74	10311.30
711.08	10248.04
711.42	10354.53
711.76	10391.85
712.09	10424.62
712.43	10492.65
712.77	10467.62
713.11	10487.65
713.45	10434.17
713.78	10529.75
714.12	10555.23
714.46	10503.80
714.80	10451.01
715.13	10384.11
715.47	10248.26
715.81	10288.08
716.15	10180.23
716.48	10225.51
716.82	10144.50
717.16	9971.56
717.49	9930.15
717.83	9761.98
718.17	9871.89
718.51	9641.84
718.84	9605.43
719.18	9495.98
719.52	9396.08
719.85	9242.26
720.19	9161.70
720.53	9138.26
720.86	8997.41
721.20	8839.49
721.54	8790.11
721.87	8560.96
722.21	8456.75
722.55	8444.69
722.88	8329.54
723.22	8125.20
723.55	7996.86
723.89	7985.03
724.23	7837.12
724.56	7747.47
724.90	7556.09
725.24	7498.52
725.57	7410.23
725.91	7316.48
726.24	7205.89
726.58	7032.27
726.92	6955.58
727.25	6917.36
727.59	6819.05
727.92	6630.41
728.26	6582.63
728.59	6582.85
728.93	6456.56
729.26	6371.69
729.60	6292.27
729.94	6179.40
730.27	6148.46
730.61	5999.64
730.94	5930.92
731.28	5851.73
731.61	5784.60
731.95	5691.99
732.28	5627.36
732.62	5591.86
732.95	5500.84
733.29	5443.27
733.62	5414.15
733.96	5294.68
734.29	5224.37
734.63	5205.48
734.96	5157.47
735.30	5046.20
735.63	4963.37
735.97	4943.34
736.30	4896.47
736.63	4827.52
736.97	4777.00
737.30	4707.83
737.64	4663.22
737.97	4668.00
738.31	4608.38
738.64	4546.04
738.97	4483.91
739.31	4420.43
739.64	4436.13
739.98	4348.75
740.31	4321.67
740.64	4333.05
740.98	4263.19
741.31	4179.68
741.65	4147.36
741.98	4151.23
742.31	4082.74
742.65	4094.12
742.98	4018.11
743.31	4000.82
743.65	4012.43
743.98	3893.64
744.31	3955.54
744.65	3899.33
744.98	3866.79
745.31	3803.53
745.65	3770.77
745.98	3784.87
746.31	3768.72
746.65	3718.20
746.98	3703.18
747.31	3693.17
747.65	3641.97
747.98	3615.12
748.31	3598.05
748.64	3538.21
748.98	3532.29
749.31	3524.55
749.64	3464.48
749.98	3443.09
750.31	3366.41
750.64	3380.06
750.97	3363.45
751.31	3330.91
751.64	3319.76
751.97	3324.99
752.30	3287.67
752.63	3240.34
752.97	3243.07
753.30	3217.81
753.63	3215.54
753.96	3218.50
754.29	3128.16
754.63	3173.90
754.96	3283.35
755.29	3113.14
755.62	3095.85
755.95	3059.21
756.29	3013.47
756.62	3028.95
756.95	3014.84
757.28	3013.47
757.61	3107.45
757.94	2986.17
758.27	2947.94
758.61	2891.05
758.94	2944.30
759.27	2867.61
759.60	2868.75
759.93	2862.61
760.26	2818.00
760.59	2802.53
760.92	2756.34
761.26	2806.17
761.59	2795.93
761.92	2753.38
762.25	2728.35
762.58	2682.38
762.91	2705.14
763.24	2665.09
763.57	2653.48
763.90	2633.69
764.23	2626.86
764.56	2612.75
764.89	2577.03
765.22	2569.75
765.55	2562.24
765.88	2563.83
766.21	2510.81
766.54	2518.09
766.87	2495.56
767.20	2481.00
767.53	2453.69
767.86	2468.26
768.19	2453.69
768.52	2421.38
768.85	2407.96
769.18	2413.87
769.51	2406.14
769.84	2347.65
770.17	2392.26
770.50	2353.34
770.83	2319.67
771.16	2339.24
771.49	2316.48
771.82	2294.18
772.15	2309.20
772.48	2290.08
772.81	2297.82
773.14	2291.68
773.47	2246.39
773.80	2236.61
774.13	2241.16
774.46	2199.06
774.78	2211.81
775.11	2189.96
775.44	2173.12
775.77	2166.07
776.10	2167.21
776.43	2141.49
776.76	2185.41
777.09	2116.01
777.41	2108.73
777.74	2128.52
778.07	2108.73
778.40	2059.80
778.73	2089.84
779.06	2092.11
779.38	2041.60
779.71	2033.86
780.04	2062.76
780.37	2047.74
780.70	2035.91
781.03	2015.88
781.35	2022.26
781.68	2010.88
782.01	1978.34
782.34	2008.83
782.67	1974.24
782.99	1935.56
783.32	1964.68
783.65	1933.05
783.98	1930.78
784.30	1892.32
784.63	1925.77
784.96	1887.77
785.29	1900.97
785.61	1895.74
785.94	1876.17
786.27	1894.37
786.60	1882.31
786.92	1891.19
787.25	1843.63
787.58	1815.41
787.90	1829.97
788.23	1840.67
788.56	1808.58
788.88	1795.39
789.21	1785.83
789.54	1756.02
789.87	1787.19
790.19	1746.01
790.52	1774.22
790.85	1735.77
791.17	1772.63
791.50	1748.97
791.82	1738.04
792.15	1736.91
792.48	1726.44
792.80	1733.49
793.13	1747.60
793.46	1738.73
793.78	1752.15
794.11	1693.67
794.43	1737.13
794.76	1730.99
795.09	1752.15
795.41	1725.53
795.74	1720.52
796.06	1703.23
796.39	1704.37
796.72	1728.71
797.04	1708.46
797.37	1718.70
797.69	1698.90
798.02	1729.62
798.34	1695.26
798.67	1703.23
798.99	1688.66
799.32	1704.37
799.64	1684.80
799.97	1652.03
800.30	1679.56
800.62	1649.75
800.95	1661.81
801.27	1667.05
801.60	1662.95
801.92	1635.87
802.25	1657.94
802.57	1642.02
802.89	1642.24
803.22	1642.93
803.54	1655.21
803.87	1645.20
804.19	1621.08
804.52	1630.87
804.84	1622.90
805.17	1608.57
805.49	1619.49
805.82	1604.24
806.14	1588.31
806.46	1612.89
806.79	1584.22
807.11	1599.92
807.44	1583.31
807.76	1568.52
808.08	1564.19
808.41	1583.31
808.73	1582.85
809.06	1556.91
809.38	1583.53
809.70	1581.03
810.03	1545.31
810.35	1524.60
810.67	1556.68
811.00	1534.84
811.32	1541.67
811.64	1540.98
811.97	1527.56
812.29	1505.94
812.61	1500.02
812.94	1539.62
813.26	1490.24
813.58	1490.24
813.91	1495.24
814.23	1505.71
814.55	1466.80
814.88	1497.75
815.20	1465.21
815.52	1467.03
815.84	1473.85
816.17	1470.44
816.49	1472.03
816.81	1477.04
817.13	1458.15
817.46	1492.06
817.78	1446.55
818.10	1458.15
818.42	1422.66
818.75	1442.00
819.07	1433.12
819.39	1422.20
819.71	1464.75
820.04	1428.80
820.36	1398.31
820.68	1396.26
821.00	1393.30
821.32	1406.04
821.65	1407.41
821.97	1390.12
822.29	1373.05
822.61	1407.64
822.93	1372.37
823.25	1383.52
823.58	1405.82
823.90	1380.33
824.22	1380.56
824.54	1364.40
824.86	1364.86
825.18	1366.68
825.50	1375.78
825.82	1368.50
826.15	1345.74
826.47	1355.07
826.79	1384.88
827.11	1394.67
827.43	1366.68
827.75	1363.95
828.07	1342.33
828.39	1338.23
828.71	1330.50
829.03	1325.26
829.35	1337.32
829.67	1329.59
830.00	1338.01
830.32	1320.94
830.64	1325.72
830.96	1344.61
831.28	1354.39
831.60	1332.32
831.92	1327.99
832.24	1326.63
832.56	1301.60
832.88	1303.19
833.20	1334.59
833.52	1316.84
833.84	1303.42
834.16	1300.69
834.48	1286.12
834.80	1320.03
835.12	1319.80
835.44	1279.53
835.76	1310.93
836.08	1311.84
836.40	1312.75
836.71	1302.96
837.03	1306.15
837.35	1265.87
837.67	1270.65
837.99	1288.63
838.31	1277.02
838.63	1273.84
838.95	1279.07
839.27	1313.89
839.59	1276.34
839.91	1294.09
840.23	1283.17
840.54	1262.00
840.86	1266.78
841.18	1272.93
841.50	1293.86
841.82	1264.73
842.14	1344.61
842.46	1300.23
842.77	1295.23
843.09	1285.90
843.41	1291.13
843.73	1250.85
844.05	1254.27
844.37	1261.55
844.68	1254.04
845.00	1264.51
845.32	1258.14
845.64	1242.89
845.96	1279.75
846.27	1271.33
846.59	1253.36
846.91	1284.76
847.23	1257.00
847.54	1233.56
847.86	1230.83
848.18	1231.97
848.50	1233.33
848.82	1241.07
849.13	1239.70
849.45	1248.12
849.77	1265.87
850.08	1282.71
850.40	1262.23
850.72	1257.00
851.04	1226.73
851.35	1276.57
851.67	1284.53
851.99	1260.41
852.30	1269.06
852.62	1226.28
852.94	1231.06
853.25	1255.18
853.57	1254.04
853.89	1220.13
854.20	1253.81
854.52	1234.47
854.84	1207.39
855.15	1223.32
855.47	1196.47
855.79	1244.71
856.10	1213.31
856.42	1228.10
856.73	1235.61
857.05	1213.31
857.37	1185.77
857.68	1205.57
858.00	1190.78
858.32	1190.10
858.63	1216.49
858.95	1167.57
859.26	1211.26
859.58	1227.87
859.89	1190.78
860.21	1194.88
860.52	1196.92
860.84	1232.88
861.16	1204.43
861.47	1202.39
861.79	1215.81
862.10	1209.21
862.42	1183.95
862.73	1219.68
863.05	1200.34
863.36	1181.68
863.68	1210.58
863.99	1187.37
864.31	1188.05
864.62	1182.13
864.94	1186.46
865.25	1189.87
865.57	1180.31
865.88	1186.23
866.20	1190.10
866.51	1202.16
866.82	1164.61
867.14	1169.16
867.45	1161.20
867.77	1157.33
868.08	1176.90
868.40	1191.24
868.71	1192.60
869.02	1179.86
869.34	1148.23
869.65	1169.62
869.97	1180.09
870.28	1139.58
870.59	1151.64
870.91	1175.31
871.22	1149.37
871.54	1175.53
871.85	1142.77
872.16	1164.16
872.48	1154.14
872.79	1155.28
873.10	1109.54
873.42	1143.45
873.73	1166.43
874.04	1125.25
874.36	1125.70
874.67	1116.14
874.98	1116.14
875.30	1132.98
875.61	1129.34
875.92	1106.36
876.23	1155.96
876.55	1117.96
876.86	1128.66
877.17	1117.96
877.49	1111.59
877.80	1143.68
878.11	1826.56
878.42	1136.85
878.74	1137.99
879.05	1099.76
879.36	1101.81
879.67	1104.54
879.98	1100.21
880.30	1123.42
880.61	1104.77
880.92	1112.73
881.23	1111.36
881.55	1109.77
881.86	1086.11
882.17	1093.16
882.48	1090.66
882.79	1090.20
883.10	1099.53
883.42	1116.37
883.73	1132.07
884.04	1127.29
884.35	1094.07
884.66	1106.81
884.97	1124.56
885.28	1113.18
885.60	1130.93
885.91	1106.81
886.22	1120.92
886.53	1098.17
886.84	1092.93
887.15	1098.62
887.46	1088.84
887.77	1121.38
888.08	1089.75
888.40	1100.67
888.71	1088.15
889.02	1098.85
889.33	1101.81
889.64	1078.82
889.95	1102.03
890.26	1117.28
890.57	1072.91
890.88	1099.08
891.19	1104.99
891.50	1127.75
891.81	1090.88
892.12	1072.00
892.43	1084.97
892.74	1085.42
893.05	1098.39
893.36	1141.40
893.67	1104.99
893.98	1121.15
894.29	1089.52
894.60	1080.87
894.91	1070.86
895.22	1094.30
895.53	1096.57
895.84	1083.83
896.15	1093.62
896.46	1102.72
896.77	1107.04
897.08	1087.02
897.38	1094.98
897.69	1098.85
898.00	1086.79
898.31	1097.48
898.62	1063.12
898.93	1071.54
899.24	1084.29
899.55	1095.44
899.86	1097.48
900.16	1078.37
900.47	1095.66
900.78	1057.21
901.09	1050.15
901.40	1071.32
901.71	1090.20
902.02	1097.03
902.32	1067.67
902.63	1066.31
902.94	1059.25
903.25	1082.69
903.56	1065.40
903.87	1050.38
904.17	1072.68
904.48	1086.11
904.79	1075.64
905.10	1054.02
905.41	1083.38
905.71	1037.18
906.02	1086.33
906.33	1044.01
906.64	1055.39
906.94	1046.28
907.25	1058.34
907.56	1032.63
907.87	1049.47
908.17	1077.23
908.48	1069.49
908.79	1069.27
909.09	1059.25
909.40	1046.06
909.71	1075.64
910.02	1136.40
910.32	1057.21
910.63	1064.49
910.94	1050.84
911.24	1039.69
911.55	1080.42
911.86	1064.49
912.16	1049.70
912.47	1028.31
912.78	1022.62
913.08	1061.08
913.39	1040.60
913.69	1051.52
914.00	1057.89
914.31	1048.33
914.61	1038.32
914.92	1078.60
915.23	1033.54
915.53	1029.45
915.84	1019.43
916.14	1037.87
916.45	1041.28
916.75	1046.06
917.06	1033.54
917.37	1037.41
917.67	1036.73
917.98	1024.21
918.28	1025.58
918.59	1017.84
918.89	1047.88
919.20	1041.51
919.50	1006.92
919.81	1028.76
920.11	1016.02
920.42	1032.63
920.72	1001.46
921.03	1032.63
921.33	1027.85
921.64	1003.96
921.94	1034.00
922.25	1005.55
922.55	1034.45
922.86	1017.16
923.16	1019.21
923.47	1011.24
923.77	1000.77
924.08	1017.84
924.38	1005.33
924.69	1004.41
924.99	1002.59
925.29	993.72
925.60	1023.53
925.90	1015.56
926.21	1018.52
926.51	1029.67
926.81	1018.52
927.12	1016.02
927.42	1007.60
927.73	1008.74
928.03	1018.75
928.33	995.31
928.64	1019.89
928.94	996.22
929.24	989.17
929.55	989.17
929.85	1028.99
930.15	1010.56
930.46	1017.61
930.76	1000.55
931.06	998.04
931.37	985.98
931.67	1041.28
931.97	995.54
932.27	1000.09
932.58	982.34
932.88	980.98
933.18	987.12
933.49	982.57
933.79	1019.66
934.09	1009.65
934.39	990.31
934.70	1020.34
935.00	1026.72
935.30	999.64
935.60	992.58
935.91	961.64
936.21	1006.46
936.51	1017.84
936.81	1016.70
937.11	1020.34
937.42	986.67
937.72	974.83
938.02	967.32
938.32	974.38
938.62	969.60
938.92	954.13
939.23	981.20
939.53	973.70
939.83	977.11
940.13	969.37
940.43	976.20
940.73	976.43
941.03	986.21
941.34	1004.19
941.64	990.31
941.94	963.46
942.24	972.79
942.54	975.29
942.84	987.12
943.14	987.58
943.44	949.80
943.74	951.62
944.04	975.97
944.34	970.28
944.65	969.14
944.95	958.90
945.25	976.65
945.55	949.80
945.85	958.90
946.15	961.18
946.45	976.20
946.75	965.05
947.05	966.87
947.35	961.64
947.65	967.55
947.95	967.78
948.25	976.20
948.55	962.32
948.85	968.23
949.15	963.68
949.45	975.74
949.75	945.71
950.05	968.46
950.35	951.62
950.65	973.24
950.94	966.64
951.24	981.43
951.54	965.50
951.84	1183.50
952.14	985.98
952.44	951.17
952.74	981.43
953.04	969.37
953.34	950.03
953.64	978.25
953.94	963.68
954.23	981.20
954.53	956.40
954.83	974.38
955.13	989.62
955.43	995.31
955.73	989.40
956.03	965.50
956.32	946.84
956.62	972.10
956.92	994.86
957.22	968.92
957.52	951.17
957.82	979.38
958.11	985.07
958.41	970.96
958.71	1050.38
959.01	995.09
959.30	1332.09
959.60	1005.55
959.90	976.65
960.20	976.88
960.50	976.65
960.79	952.08
961.09	949.35
961.39	965.05
961.69	966.41
961.98	950.26
962.28	968.46
962.58	965.28
962.87	942.07
963.17	980.29
963.47	970.28
963.76	1037.41
964.06	961.86
964.36	965.73
964.66	953.22
964.95	961.41
965.25	951.85
965.55	998.73
965.84	971.19
966.14	958.45
966.43	988.71
966.73	981.43
967.03	994.40
967.32	951.85
967.62	958.45
967.92	952.99
968.21	968.01
968.51	974.61
968.80	960.95
969.10	974.61
969.40	971.42
969.69	986.44
969.99	966.19
970.28	968.01
970.58	984.39
970.87	974.83
971.17	968.46
971.46	1007.37
971.76	961.41
972.06	985.76
972.35	960.04
972.65	964.59
972.94	961.18
973.24	989.40
973.53	984.62
973.83	979.38
974.12	970.28
974.42	972.33
974.71	1003.96
975.01	968.92
975.30	972.79
975.59	980.75
975.89	973.24
976.18	970.05
976.48	980.29
976.77	986.21
977.07	942.98
977.36	986.67
977.65	969.60
977.95	951.62
978.24	939.33
978.54	971.19
978.83	959.13
979.13	978.70
979.42	983.03
979.71	957.77
980.01	958.68
980.30	951.62
980.59	967.32
980.89	999.41
981.18	968.01
981.47	957.31
981.77	960.27
982.06	952.99
982.35	993.04
982.65	971.65
982.94	974.38
983.23	971.87
983.53	982.11
983.82	957.99
984.11	945.48
984.41	939.33
984.70	952.31
984.99	969.83
985.28	976.43
985.58	946.16
985.87	959.59
986.16	957.99
986.45	988.49
986.75	984.85
987.04	946.62
987.33	962.77
987.62	969.83
987.91	961.41
988.21	965.73
988.50	951.40
988.79	998.73
989.08	948.66
989.37	968.46
989.67	958.90
989.96	950.71
990.25	937.51
990.54	942.52
990.83	955.72
991.12	977.34
991.42	981.20
991.71	955.04
992.00	939.11
992.29	955.26
992.58	960.72
992.87	988.49
993.16	991.44
993.45	980.29
993.75	957.31
994.04	942.52
994.33	964.37
994.62	985.53
994.91	961.18
995.20	972.56
995.49	937.06
995.78	950.03
996.07	950.03
996.36	961.41
996.65	965.28
996.94	960.50
997.23	967.32
997.52	956.86
997.81	940.47
998.10	950.26
998.39	945.71
998.68	933.65
998.97	933.19
999.26	973.47
999.55	921.59
999.84	965.96
1000.13	954.58
1000.42	968.46
1000.71	949.12
1001.00	970.74
1001.29	967.55
1001.58	958.45
1001.87	964.37
1002.16	956.86
1002.45	929.78
1002.74	946.62
1003.02	961.41
1003.31	956.40
1003.60	976.65
1003.89	952.53
1004.18	982.11
1004.47	963.68
1004.76	966.87
1005.05	948.21
1005.33	966.64
1005.62	947.30
1005.91	932.05
1006.20	950.26
1006.49	954.81
1006.78	943.20
1007.06	947.30
1007.35	942.75
1007.64	949.35
1007.93	965.73
1008.22	976.43
1008.50	963.68
1008.79	956.40
1009.08	955.95
1009.37	957.54
1009.66	1010.10
1009.94	941.16
1010.23	950.49
1010.52	965.50
1010.81	969.37
1011.09	968.23
1011.38	984.39
1011.67	971.19
1011.95	980.75
1012.24	949.35
1012.53	923.86
1012.82	945.02
1013.10	945.25
1013.39	949.35
1013.68	943.66
[truncated: 48 more rows]
