# Supplementary material for: Unique photosynthetic electron transport tuning and excitation distribution in heterokont algae
Source: PLoS One. 2019 Jan 9;14(1):e0209920. doi: 10.1371/journal.pone.0209920 (PMC6326504; doi:10.1371/journal.pone.0209920)
Supplement: S1 Dataset — (ZIP) [file pone.0209920.s004.zip › S1 Dataset/77K/Chlamydomonas_DCMU/CDCMU_t=0i,2.txt]

340.01	949.35
340.39	949.35
340.76	949.35
341.14	937.29
341.52	974.15
341.89	1005.10
342.27	995.77
342.65	1019.66
343.03	992.13
343.40	983.48
343.78	979.84
344.16	1003.50
344.53	1019.21
344.91	1008.06
345.29	983.94
345.66	980.75
346.04	981.43
346.42	980.07
346.79	975.74
347.17	986.89
347.54	989.40
347.92	981.89
348.30	970.96
348.67	972.56
349.05	966.64
349.43	968.46
349.80	1001.00
350.18	975.74
350.56	964.82
350.93	988.03
351.31	962.77
351.68	952.53
352.06	964.37
352.44	953.44
352.81	984.85
353.19	967.32
353.56	969.60
353.94	959.13
354.32	963.00
354.69	940.93
355.07	940.93
355.44	962.77
355.82	984.16
356.19	966.19
356.57	985.98
356.95	948.89
357.32	952.08
357.70	974.61
358.07	953.90
358.45	961.86
358.82	980.29
359.20	966.87
359.58	935.69
359.95	966.41
360.33	942.75
360.70	958.22
361.08	962.77
361.45	985.30
361.83	962.55
362.20	975.06
362.58	982.80
362.95	959.81
363.33	970.28
363.70	952.76
364.08	947.98
364.45	966.64
364.83	942.29
365.20	954.58
365.58	951.85
365.95	1015.11
366.33	973.24
366.70	983.48
367.08	951.62
367.45	957.77
367.83	954.81
368.20	964.14
368.58	964.82
368.95	955.26
369.33	1010.33
369.70	947.98
370.08	935.01
370.45	940.70
370.83	988.94
371.20	959.59
371.57	1098.39
371.95	966.64
372.32	975.29
372.70	974.61
373.07	949.57
373.45	956.40
373.82	943.43
374.19	959.59
374.57	975.97
374.94	968.01
375.32	940.93
375.69	966.41
376.07	949.35
376.44	960.50
376.81	944.57
377.19	943.66
377.56	1002.59
377.94	959.36
378.31	979.16
378.68	969.60
379.06	960.50
379.43	952.76
379.81	970.51
380.18	957.31
380.55	974.83
380.93	973.24
381.30	968.69
381.67	967.78
382.05	941.61
382.42	928.41
382.79	943.89
383.17	950.49
383.54	973.70
383.91	965.73
384.29	964.59
384.66	961.41
385.04	953.67
385.41	965.96
385.78	960.04
386.15	964.37
386.53	938.88
386.90	950.26
387.27	959.36
387.65	940.25
388.02	974.38
388.39	971.19
388.77	947.07
389.14	951.85
389.51	953.44
389.89	921.59
390.26	971.87
390.63	965.50
391.00	951.17
391.38	963.23
391.75	960.72
392.12	967.10
392.50	961.41
392.87	954.13
393.24	962.77
393.61	944.80
393.99	944.57
394.36	942.75
394.73	958.90
395.10	942.75
395.48	947.53
395.85	933.87
396.22	971.19
396.59	945.71
396.97	955.95
397.34	976.20
397.71	965.96
398.08	951.85
398.45	956.63
398.83	942.75
399.20	981.43
399.57	978.93
399.94	958.22
400.32	942.29
400.69	962.55
401.06	947.98
401.43	973.92
401.80	940.25
402.17	967.55
402.55	960.50
402.92	956.63
403.29	944.34
403.66	935.69
404.03	952.99
404.41	942.75
404.78	976.43
405.15	953.90
405.52	946.84
405.89	929.55
406.26	964.82
406.64	947.53
407.01	945.48
407.38	960.27
407.75	948.66
408.12	972.10
408.49	979.38
408.86	961.64
409.23	960.72
409.61	961.64
409.98	952.31
410.35	963.00
410.72	955.26
411.09	956.17
411.46	978.47
411.83	951.62
412.20	987.58
412.57	978.47
412.95	961.41
413.32	964.37
413.69	977.11
414.06	968.01
414.43	976.88
414.80	970.28
415.17	975.97
415.54	963.00
415.91	929.78
416.28	939.56
416.65	941.16
417.02	964.82
417.39	956.40
417.76	962.77
418.14	963.68
418.51	976.43
418.88	930.69
419.25	945.48
419.62	992.35
419.99	952.08
420.36	969.83
420.73	935.69
421.10	984.39
421.47	954.13
421.84	963.00
422.21	971.87
422.58	963.91
422.95	989.40
423.32	950.94
423.69	959.81
424.06	963.23
424.43	996.00
424.80	956.63
425.17	966.41
425.54	960.50
425.91	945.93
426.28	985.98
426.65	945.71
427.02	972.56
427.39	962.77
427.76	943.66
428.13	955.95
428.49	979.38
428.86	969.37
429.23	963.46
429.60	954.81
429.97	947.53
430.34	962.55
430.71	953.44
431.08	952.99
431.45	966.64
431.82	971.65
432.19	961.86
432.56	943.20
432.93	950.26
433.30	954.81
433.67	975.52
434.03	1001.23
434.40	986.89
434.77	950.94
435.14	954.35
435.51	955.49
435.88	998.50
436.25	952.31
436.62	964.14
436.99	958.22
437.35	954.35
437.72	954.81
438.09	958.68
438.46	1093.39
438.83	967.10
439.20	954.13
439.57	962.09
439.93	943.89
440.30	950.94
440.67	941.16
441.04	922.72
441.41	963.46
441.78	943.43
442.14	957.08
442.51	957.77
442.88	949.80
443.25	951.17
443.62	972.56
443.99	957.77
444.35	972.56
444.72	970.05
445.09	956.40
445.46	955.04
445.83	973.01
446.19	989.85
446.56	944.34
446.93	947.53
447.30	944.34
447.66	958.22
448.03	956.17
448.40	963.68
448.77	945.02
449.14	946.62
449.50	966.41
449.87	980.29
450.24	983.03
450.61	960.27
450.97	930.46
451.34	954.81
451.71	1010.79
452.08	961.64
452.44	956.17
452.81	972.79
453.18	969.14
453.54	978.25
453.91	974.38
454.28	967.32
454.65	960.95
455.01	987.12
455.38	938.42
455.75	963.00
456.11	945.71
456.48	964.14
456.85	963.23
457.21	958.22
457.58	940.47
457.95	930.23
458.32	961.18
458.68	968.69
459.05	939.34
459.42	992.58
459.78	959.81
460.15	981.20
460.52	975.52
460.88	967.32
461.25	976.88
461.61	956.17
461.98	952.08
462.35	991.67
462.71	969.60
463.08	964.37
463.45	967.10
463.81	963.46
464.18	964.14
464.55	962.77
464.91	983.02
465.28	948.89
465.64	976.88
466.01	987.58
466.38	978.02
466.74	963.23
467.11	961.86
467.47	956.86
467.84	1035.59
468.21	979.16
468.57	949.12
468.94	933.87
469.30	954.58
469.67	959.59
470.03	966.87
470.40	966.87
470.77	954.35
471.13	955.72
471.50	965.96
471.86	970.74
472.23	991.22
472.59	966.41
472.96	973.01
473.32	947.30
473.69	968.23
474.05	957.31
474.42	932.51
474.78	956.17
475.15	943.66
475.51	954.13
475.88	934.78
476.24	950.26
476.61	958.90
476.97	970.74
477.34	957.54
477.70	937.51
478.07	961.64
478.43	971.65
478.80	967.10
479.16	979.38
479.53	971.19
479.89	955.26
480.26	973.24
480.62	948.66
480.99	998.04
481.35	952.76
481.72	960.95
482.08	982.11
482.45	1076.09
482.81	969.83
483.17	954.81
483.54	953.90
483.90	967.78
484.27	984.62
484.63	962.55
485.00	945.71
485.36	948.44
485.72	948.44
486.09	933.19
486.45	939.79
486.82	947.98
487.18	955.95
487.54	957.54
487.91	963.46
488.27	961.86
488.64	941.38
489.00	957.77
489.36	940.25
489.73	953.22
490.09	954.58
490.45	966.19
490.82	940.02
491.18	944.57
491.55	952.08
491.91	944.11
492.27	950.26
492.64	942.52
493.00	938.88
493.36	965.05
493.73	1002.37
494.09	968.92
494.45	960.95
494.82	954.81
495.18	982.34
495.54	992.35
495.91	966.41
496.27	962.55
496.63	978.93
496.99	974.15
497.36	950.71
497.72	969.14
498.08	963.68
498.45	983.48
498.81	962.55
499.17	959.36
499.53	981.66
499.90	974.38
500.26	954.35
500.62	988.49
500.99	974.15
501.35	937.97
501.71	957.08
502.07	967.55
502.44	971.19
502.80	940.93
503.16	954.58
503.52	958.90
503.88	963.00
504.25	947.75
504.61	959.36
504.97	969.37
505.33	944.11
505.70	965.50
506.06	948.89
506.42	963.91
506.78	988.94
507.14	995.09
507.51	963.68
507.87	953.22
508.23	942.29
508.59	962.32
508.95	958.90
509.32	992.13
509.68	950.26
510.04	973.24
510.40	954.58
510.76	944.11
511.12	984.62
511.48	968.92
511.85	977.79
512.21	964.14
512.57	971.65
512.93	929.10
513.29	966.41
513.65	964.59
514.01	961.18
514.38	978.25
514.74	964.59
515.10	948.21
515.46	954.13
515.82	958.90
516.18	948.89
516.54	950.03
516.90	930.69
517.26	1004.19
517.63	961.64
517.99	961.86
518.35	947.53
518.71	936.15
519.07	950.71
519.43	974.61
519.79	978.25
520.15	967.55
520.51	950.03
520.87	948.66
521.23	964.82
521.59	971.19
521.95	984.62
522.31	949.80
522.67	949.35
523.03	935.24
523.40	960.04
523.76	954.35
524.12	964.14
524.48	966.19
524.84	956.17
525.20	984.85
525.56	952.99
525.92	949.80
526.28	948.21
526.64	956.86
527.00	939.34
527.36	1029.45
527.72	969.60
528.08	958.22
528.44	947.30
528.80	990.53
529.16	947.53
529.51	973.47
529.87	945.25
530.23	968.69
530.59	970.05
530.95	973.47
531.31	945.93
531.67	961.18
532.03	971.65
532.39	989.85
532.75	973.70
533.11	969.37
533.47	959.81
533.83	934.33
534.19	957.77
534.55	933.87
534.91	938.20
535.26	950.71
535.62	944.57
535.98	952.08
536.34	936.60
536.70	943.43
537.06	959.81
537.42	957.77
537.78	957.31
538.14	1271.11
538.49	988.26
538.85	1062.21
539.21	973.24
539.57	955.04
539.93	939.11
540.29	975.74
540.65	965.96
541.00	972.10
541.36	948.21
541.72	947.07
542.08	949.57
542.44	947.07
542.80	978.02
543.15	995.54
543.51	959.81
543.87	973.24
544.23	980.29
544.59	973.01
544.95	955.04
545.30	980.07
545.66	964.37
546.02	948.44
546.38	964.14
546.73	960.04
547.09	957.31
547.45	1013.52
547.81	976.65
548.17	949.57
548.52	962.55
548.88	947.07
549.24	960.50
549.60	970.05
549.95	962.32
550.31	957.08
550.67	961.86
551.03	957.77
551.38	958.45
551.74	984.62
552.10	935.69
552.46	950.26
552.81	958.68
553.17	955.26
553.53	938.42
553.88	977.79
554.24	973.47
554.60	945.25
554.95	961.18
555.31	960.50
555.67	928.64
556.03	955.95
556.38	934.10
556.74	954.58
557.10	959.81
557.45	959.36
557.81	964.37
558.17	960.72
558.52	952.76
558.88	942.98
559.24	975.29
559.59	980.98
559.95	954.35
560.30	1009.65
560.66	951.62
561.02	975.29
561.37	961.86
561.73	945.71
562.09	974.61
562.44	995.31
562.80	970.28
563.15	945.71
563.51	963.23
563.87	957.54
564.22	959.13
564.58	952.99
564.93	956.63
565.29	949.57
565.65	1000.55
566.00	964.82
566.36	966.87
566.71	966.41
567.07	961.41
567.42	956.86
567.78	954.58
568.14	946.39
568.49	965.73
568.85	955.95
569.20	954.81
569.56	948.21
569.91	963.00
570.27	951.17
570.62	1003.05
570.98	975.29
571.33	975.06
571.69	959.36
572.04	938.42
572.40	946.62
572.75	967.10
573.11	955.95
573.46	958.90
573.82	930.92
574.17	944.34
574.53	979.84
574.88	965.28
575.24	957.08
575.59	955.49
575.95	998.95
576.30	964.59
576.66	973.24
577.01	979.16
577.36	957.99
577.72	953.22
578.07	949.57
578.43	950.03
578.78	963.00
579.14	956.63
579.49	947.75
579.85	993.72
580.20	986.21
580.55	965.96
580.91	996.00
581.26	1005.78
581.62	982.34
581.97	992.35
582.32	1001.00
582.68	976.88
583.03	1011.24
583.39	980.07
583.74	1026.03
584.09	1003.28
584.45	1028.99
584.80	1012.15
585.15	1004.64
585.51	1035.36
585.86	1005.33
586.21	1030.13
586.57	1024.44
586.92	1046.28
587.27	1047.42
587.63	1051.75
587.98	1177.81
588.33	1108.18
588.69	1088.84
589.04	1113.18
589.39	1102.03
589.75	1093.62
590.10	1095.44
590.45	1121.83
590.81	1136.62
591.16	1167.11
591.51	1183.95
591.86	1190.55
592.22	1185.77
592.57	1215.13
592.92	1195.56
593.28	1240.16
593.63	1264.51
593.98	1252.67
594.33	1299.32
594.69	1324.58
595.04	1327.99
595.39	1330.95
595.74	1375.55
596.10	1401.27
596.45	1407.18
596.80	1473.63
597.15	1486.60
597.50	1489.10
597.86	1521.19
598.21	1563.51
598.56	1553.95
598.91	1600.83
599.26	1616.99
599.62	1664.09
599.97	1704.14
600.32	1717.79
600.67	1759.66
601.02	1790.61
601.38	1774.45
601.73	1837.94
602.08	1897.10
602.43	1895.05
602.78	1930.10
603.13	1967.87
603.49	1977.20
603.84	2033.18
604.19	2058.66
604.54	2114.41
604.89	2133.53
605.24	2165.61
605.59	2186.55
605.95	2198.61
606.30	2237.75
606.65	2290.31
607.00	2297.59
607.35	2311.47
607.70	2321.94
608.05	2407.96
608.40	2393.85
608.75	2438.22
609.10	2445.96
609.46	2480.32
609.81	2463.48
610.16	2568.61
610.51	2547.22
610.86	2656.22
611.21	2615.48
611.56	2624.13
611.91	2663.50
612.26	2656.22
612.61	2728.12
612.96	2717.43
613.31	2701.50
613.66	2719.93
614.01	2743.82
614.36	2762.03
614.71	2760.89
615.06	2741.55
615.41	2780.91
615.76	2786.60
616.11	2816.41
616.46	2794.11
616.81	2803.44
617.16	2816.87
617.51	2833.48
617.86	2836.89
618.21	2828.02
618.56	2851.00
618.91	2848.04
619.26	2860.33
619.61	2871.02
619.96	2855.55
620.31	2897.19
620.66	2829.61
621.01	2849.18
621.36	2844.17
621.71	2858.51
622.06	2804.12
622.41	2812.32
622.76	2823.47
623.10	2888.32
623.45	2827.11
623.80	2831.89
624.15	2849.63
624.50	2811.18
624.85	2803.44
625.20	2815.96
625.55	2806.17
625.90	2797.30
626.25	2779.78
626.59	2787.29
626.94	2771.13
627.29	2759.07
627.64	2753.15
627.99	2705.59
628.34	2724.25
628.69	2721.52
629.03	2687.16
629.38	2723.57
629.73	2703.09
630.08	2688.53
630.43	2667.59
630.78	2659.40
631.12	2686.48
631.47	2659.63
631.82	2672.83
632.17	2654.85
632.52	2657.81
632.86	2724.25
633.21	2607.06
633.56	2652.57
633.91	2632.32
634.26	2640.74
634.60	2612.07
634.95	2611.62
635.30	2591.59
635.65	2631.41
635.99	2573.39
636.34	2585.67
636.69	2562.46
637.04	2555.87
637.39	2565.19
637.73	2510.81
638.08	2520.14
638.43	2515.82
638.77	2531.29
639.12	2519.91
639.47	2505.12
639.82	2548.36
640.16	2517.64
640.51	2555.41
640.86	2541.76
641.20	2501.02
641.55	2523.78
641.90	2503.07
642.25	2506.71
642.59	2501.94
642.94	2473.26
643.29	2453.92
643.63	2463.02
643.98	2501.25
644.33	2461.66
644.67	2454.15
645.02	2484.41
645.37	2455.51
645.71	2454.60
646.06	2463.48
646.40	2444.36
646.75	2441.18
647.10	2441.86
647.44	2487.60
647.79	2473.26
648.14	2450.28
648.48	2482.82
648.83	2409.09
649.17	2520.14
649.52	2437.31
649.87	2442.54
650.21	2461.20
650.56	2429.35
650.90	2465.75
651.25	2433.90
651.59	2446.87
651.94	2449.14
652.29	2435.49
652.63	2436.17
652.98	2462.34
653.32	2441.86
653.67	2475.77
654.01	2456.65
654.36	2447.55
654.70	2450.96
655.05	2422.75
655.39	2481.46
655.74	2435.03
656.08	2456.88
656.43	2463.02
656.78	2457.79
657.12	2474.86
657.47	2450.74
657.81	2503.53
658.15	2456.88
658.50	2439.59
658.84	2470.53
659.19	2492.61
659.53	2465.30
659.88	2491.92
660.22	2491.01
660.57	2501.94
660.91	2490.56
661.26	2473.72
661.60	2500.11
661.95	2475.99
662.29	2506.94
662.63	2492.15
662.98	2513.77
663.32	2476.90
663.67	2487.60
664.01	2511.72
664.36	2479.64
664.70	2534.25
665.04	2548.58
665.39	2511.72
665.73	2494.65
666.08	2939.52
666.42	2556.78
666.76	2528.33
667.11	2519.68
667.45	2506.26
667.79	2542.44
668.14	2556.32
668.48	2575.89
668.83	2570.43
669.17	2591.14
669.51	2564.51
669.86	2570.43
670.20	2622.54
670.54	2622.31
670.89	2620.26
671.23	2607.97
671.57	2626.18
671.92	2647.57
672.26	2637.33
672.60	2672.60
672.94	2687.62
673.29	2767.26
673.63	2760.66
673.97	2746.55
674.32	2842.81
674.66	2833.71
675.00	2908.34
675.34	2945.43
675.69	3028.95
676.03	3089.02
676.37	3147.50
676.71	3214.17
677.06	3319.98
677.40	3378.92
677.74	3493.38
678.08	3546.63
678.43	3624.22
678.77	3720.48
679.11	3772.59
679.45	3897.51
679.80	3989.67
680.14	4032.45
680.48	4157.83
680.82	4217.68
681.16	4268.65
681.51	4326.68
681.85	4477.54
682.19	4552.63
682.53	4640.47
682.87	4683.93
683.21	4762.89
683.56	4877.35
683.90	5015.02
684.24	5140.63
684.58	5288.54
684.92	5389.57
685.26	5500.62
685.61	5522.01
685.95	5624.40
686.29	5649.44
686.63	5598.69
686.97	5571.84
687.31	5519.96
687.65	5413.92
687.99	5372.96
688.33	5276.71
688.68	5111.73
689.02	4969.05
689.36	4824.56
689.70	4764.71
690.04	4614.98
690.38	4536.71
690.72	4448.19
691.06	4389.93
691.40	4378.10
691.74	4268.65
692.08	4271.15
692.42	4307.56
692.76	4247.26
693.10	4259.09
693.44	4295.05
693.78	4330.32
694.13	4299.82
694.47	4339.42
694.81	4386.52
695.15	4359.67
695.49	4379.92
695.83	4380.83
696.17	4382.20
696.51	4429.53
696.85	4396.99
697.19	4381.29
697.53	4393.12
697.87	4406.55
698.20	4372.41
698.54	4437.49
698.88	4445.23
699.22	4473.90
699.56	4499.39
699.90	4496.66
700.24	4494.84
700.58	4520.78
700.92	4565.83
701.26	4551.50
701.60	4591.55
701.94	4602.24
702.28	4629.77
702.62	4658.22
702.96	4729.44
703.30	4739.68
703.63	4763.35
703.97	4847.09
704.31	4834.34
704.65	4896.47
704.99	4932.87
705.33	4992.27
705.67	4984.76
706.01	5029.81
706.34	5055.98
706.68	5107.86
707.02	5105.59
707.36	5156.79
707.70	5128.80
708.04	5130.62
708.38	5263.05
708.71	5281.48
709.05	5230.74
709.39	5310.84
709.73	5280.80
710.07	5330.41
710.40	5352.03
710.74	5370.23
711.08	5392.53
711.42	5386.61
711.76	5413.01
712.09	5421.88
712.43	5448.28
712.77	5424.39
713.11	5415.51
713.45	5470.58
713.78	5497.20
714.12	5459.88
714.46	5459.88
714.80	5452.38
715.13	5421.20
715.47	5430.99
715.81	5361.58
716.15	5309.93
716.48	5316.98
716.82	5311.98
717.16	5261.00
717.49	5196.15
717.83	5163.38
718.17	5134.71
718.51	5091.48
718.84	5045.06
719.18	5078.05
719.52	4977.02
719.85	4916.95
720.19	4825.92
720.53	4860.06
720.86	4802.49
721.20	4711.01
721.54	4722.16
721.87	4654.35
722.21	4574.48
722.55	4556.05
722.88	4505.30
723.22	4485.73
723.55	4425.21
723.89	4377.19
724.23	4360.13
724.56	4269.56
724.90	4221.32
725.24	4165.34
725.57	4147.14
725.91	4108.68
726.24	4076.14
726.58	3997.41
726.92	3973.97
727.25	3935.29
727.59	3876.80
727.92	3827.65
728.26	3795.80
728.59	3790.11
728.93	3764.39
729.26	3680.65
729.60	3688.16
729.94	3649.48
730.27	3576.66
730.61	3560.73
730.94	3525.46
731.28	3502.71
731.61	3482.00
731.95	3400.08
732.28	3418.06
732.62	3377.33
732.95	3335.46
733.29	3302.92
733.62	3308.38
733.96	3286.31
734.29	3222.59
734.63	3191.87
734.96	3158.65
735.30	3172.99
735.63	3132.71
735.97	3154.10
736.30	3086.74
736.63	3081.06
736.97	3081.74
737.30	3027.35
737.64	3009.60
737.97	2994.59
738.31	2967.51
738.64	2956.81
738.97	2918.81
739.31	2921.09
739.64	2937.47
739.98	2886.50
740.31	2874.44
740.64	2923.82
740.98	2815.73
741.31	2842.58
741.65	2793.43
741.98	2796.16
742.31	2783.87
742.65	2727.67
742.98	2752.70
743.31	2700.82
743.65	2706.96
743.98	2673.05
744.31	2690.58
744.65	2671.23
744.98	2655.08
745.31	2646.20
745.65	2608.66
745.98	2600.92
746.31	2621.40
746.65	2612.07
746.98	2570.43
747.31	2612.07
747.65	2599.10
747.98	2555.41
748.31	2551.09
748.64	2523.10
748.98	2522.87
749.31	2491.01
749.64	2488.51
749.98	2483.73
750.31	2467.57
750.64	2470.31
750.97	2458.47
751.31	2419.56
751.64	2412.28
751.97	2437.54
752.30	2441.63
752.63	2388.39
752.97	2382.47
753.30	2372.23
753.63	2361.31
753.96	2384.29
754.29	2323.08
754.63	2335.37
754.96	2445.96
755.29	2307.15
755.62	2284.85
755.95	2278.93
756.29	2319.21
756.62	2282.57
756.95	2261.41
757.28	2268.01
757.61	2388.84
757.94	2218.63
758.27	2213.63
758.61	2205.21
758.94	2202.02
759.27	2182.45
759.60	2197.93
759.93	2197.93
760.26	2174.49
760.59	2156.06
760.92	2166.30
761.26	2131.71
761.59	2167.43
761.92	2123.29
762.25	2114.19
762.58	2115.32
762.91	2091.66
763.24	2090.52
763.57	2067.54
763.90	2045.24
764.23	2039.09
764.56	2086.88
764.89	2028.85
765.22	2029.08
765.55	2040.23
765.88	2015.43
766.21	1997.45
766.54	1989.03
766.87	1969.92
767.20	1959.45
767.53	1979.25
767.86	1964.23
768.19	1982.66
768.52	1963.09
768.85	1930.78
769.18	1927.14
769.51	1928.96
769.84	1888.45
770.17	1928.96
770.50	1908.71
770.83	1904.16
771.16	1895.96
771.49	1870.25
771.82	1885.50
772.15	1895.28
772.48	1864.11
772.81	1843.17
773.14	1865.47
773.47	1827.02
773.80	1819.73
774.13	1854.55
774.46	1807.45
774.78	1808.81
775.11	1815.87
775.44	1787.19
775.77	1797.21
776.10	1764.67
776.43	1799.94
776.76	1813.82
777.09	1763.07
777.41	1779.91
777.74	1771.72
778.07	1753.97
778.40	1737.59
778.73	1741.00
779.06	1714.83
779.38	1723.25
779.71	1693.67
780.04	1749.65
780.37	1734.63
780.70	1698.90
781.03	1676.38
781.35	1722.57
781.68	1696.40
782.01	1708.69
782.34	1685.25
782.67	1673.19
782.99	1654.30
783.32	1659.99
783.65	1656.81
783.98	1642.47
784.30	1623.36
784.63	1612.21
784.96	1623.81
785.29	1612.21
785.61	1619.94
785.94	1581.71
786.27	1606.97
786.60	1591.73
786.92	1609.70
787.25	1576.94
787.58	1596.51
787.90	1565.10
788.23	1568.29
788.56	1581.49
788.88	1557.37
789.21	1533.70
789.54	1550.08
789.87	1563.97
790.19	1553.27
790.52	1537.80
790.85	1553.50
791.17	1568.06
791.50	1522.10
791.82	1537.80
792.15	1535.29
792.48	1546.90
792.80	1518.68
793.13	1534.84
793.46	1509.35
793.78	1529.38
794.11	1518.68
794.43	1530.06
794.76	1512.99
795.09	1570.79
795.41	1524.37
795.74	1520.73
796.06	1500.48
796.39	1521.87
796.72	1539.16
797.04	1550.08
797.37	1503.44
797.69	1529.83
798.02	1535.29
798.34	1516.18
798.67	1507.99
798.99	1505.03
799.32	1528.47
799.64	1517.09
799.97	1495.93
800.30	1483.64
800.62	1483.87
800.95	1484.09
801.27	1471.35
801.60	1488.87
801.92	1461.11
802.25	1510.49
802.57	1510.95
802.89	1467.03
803.22	1482.50
803.54	1455.20
803.87	1476.36
804.19	1482.05
804.52	1483.64
804.84	1454.06
805.17	1459.52
805.49	1475.22
805.82	1454.74
806.14	1471.81
806.46	1488.87
806.79	1433.58
807.11	1454.51
807.44	1446.78
807.76	1445.64
808.08	1435.40
808.41	1443.82
808.73	1447.69
809.06	1408.55
809.38	1458.84
809.70	1428.12
810.03	1439.49
810.35	1424.25
810.67	1424.70
811.00	1417.19
811.32	1426.75
811.64	1426.75
811.97	1430.62
812.29	1381.47
812.61	1404.91
812.94	1429.71
813.26	1398.54
813.58	1398.31
813.91	1384.43
814.23	1386.70
814.55	1359.17
814.88	1383.74
815.20	1388.30
815.52	1376.46
815.84	1366.68
816.17	1360.99
816.49	1375.78
816.81	1364.40
817.13	1361.22
817.46	1386.02
817.78	1336.19
818.10	1367.13
818.42	1349.61
818.75	1331.41
819.07	1372.37
819.39	1355.07
819.71	1411.28
820.04	1340.96
820.36	1332.32
820.68	1320.48
821.00	1328.22
821.32	1335.28
821.65	1338.01
821.97	1316.39
822.29	1307.06
822.61	1333.46
822.93	1305.24
823.25	1318.66
823.58	1343.47
823.90	1325.72
824.22	1314.57
824.54	1310.47
824.86	1297.05
825.18	1292.27
825.50	1295.00
825.82	1299.09
826.15	1297.73
826.47	1298.41
826.79	1327.31
827.11	1333.00
827.43	1323.22
827.75	1316.39
828.07	1276.57
828.39	1309.79
828.71	1265.87
829.03	1302.28
829.35	1280.66
829.67	1251.08
830.00	1271.33
830.32	1256.54
830.64	1267.01
830.96	1280.66
831.28	1277.02
831.60	1251.08
831.92	1269.97
832.24	1262.46
832.56	1253.58
832.88	1281.35
833.20	1246.08
833.52	1263.37
833.84	1256.77
834.16	1247.44
834.48	1261.78
834.80	1300.92
835.12	1244.03
835.44	1253.13
835.76	1257.91
836.08	1246.30
836.40	1264.05
836.71	1250.40
837.03	1258.59
837.35	1260.41
837.67	1228.55
837.99	1214.22
838.31	1218.54
838.63	1237.43
838.95	1256.32
839.27	1269.51
839.59	1240.39
839.91	1235.61
840.23	1257.91
840.54	1234.93
840.86	1241.98
841.18	1231.06
841.50	1231.06
841.82	1237.43
842.14	1268.83
842.46	1269.51
842.77	1251.54
843.09	1225.82
843.41	1237.20
843.73	1219.00
844.05	1229.01
844.37	1206.03
844.68	1197.61
845.00	1244.94
845.32	1220.82
845.64	1227.19
845.96	1226.96
846.27	1217.40
846.59	1184.41
846.91	1255.63
847.23	1225.37
847.54	1190.32
847.86	1232.88
848.18	1199.43
848.50	1213.08
848.82	1252.22
849.13	1179.63
849.45	1228.10
849.77	1208.53
850.08	1237.88
850.40	1237.88
850.72	1217.63
851.04	1205.34
851.35	1205.34
851.67	1261.78
851.99	1210.80
852.30	1221.73
852.62	1191.69
852.94	1207.39
853.25	1225.82
853.57	1210.80
853.89	1181.68
854.20	1180.09
854.52	1224.69
854.84	1196.24
855.15	1213.08
855.47	1186.23
855.79	1203.52
856.10	1158.01
856.42	1180.77
856.73	1223.09
857.05	1160.97
857.37	1198.74
857.68	1196.01
858.00	1203.07
858.32	1203.75
858.63	1167.11
858.95	1181.91
859.26	1159.38
859.58	1175.08
859.89	1179.86
860.21	1181.45
860.52	1165.29
860.84	1189.19
861.16	1174.85
861.47	1171.44
861.79	1170.53
862.10	1159.61
862.42	1172.58
862.73	1189.19
863.05	1176.22
863.36	1152.32
863.68	1195.33
863.99	1174.85
864.31	1172.12
864.62	1214.22
864.94	1173.94
865.25	1169.16
865.57	1156.65
865.88	1147.55
866.20	1164.16
866.51	1188.28
866.82	1148.68
867.14	1153.23
867.45	1149.14
867.77	1150.05
868.08	1157.10
868.40	1173.94
868.71	1155.96
869.02	1140.72
869.34	1141.17
869.65	1146.18
869.97	1146.86
870.28	1152.10
870.59	1135.48
870.91	1143.45
871.22	1160.52
871.54	1156.19
871.85	1147.77
872.16	1162.79
872.48	1141.17
872.79	1170.30
873.10	1135.26
873.42	1120.24
873.73	1173.03
874.04	1115.46
874.36	1103.86
874.67	1114.78
874.98	1110.00
875.30	1121.38
875.61	1120.69
875.92	1112.96
876.23	1107.72
876.55	1105.45
876.86	1116.60
877.17	1110.00
877.49	1100.90
877.80	1121.83
878.11	1792.88
878.42	1147.77
878.74	1109.54
879.05	1094.30
879.36	1080.42
879.67	1100.67
879.98	1085.20
880.30	1098.17
880.61	1089.52
880.92	1109.77
881.23	1083.60
881.55	1116.37
881.86	1102.72
882.17	1095.21
882.48	1094.98
882.79	1134.57
883.10	1100.90
883.42	1096.12
883.73	1093.16
884.04	1108.18
884.35	1075.87
884.66	1087.70
884.97	1096.12
885.28	1089.29
885.60	1078.14
885.91	1102.03
886.22	1086.33
886.53	1088.61
886.84	1085.20
887.15	1110.45
887.46	1077.00
887.77	1109.54
888.08	1084.29
888.40	1099.08
888.71	1084.74
889.02	1081.10
889.33	1105.22
889.64	1103.63
889.95	1109.32
890.26	1088.38
890.57	1095.89
890.88	1108.41
891.19	1091.34
891.50	1119.56
891.81	1074.73
892.12	1090.66
892.43	1074.50
892.74	1082.47
893.05	1096.35
893.36	1123.20
893.67	1090.43
893.98	1100.21
894.29	1067.22
894.60	1065.63
894.91	1076.32
895.22	1071.77
895.53	1082.69
895.84	1088.15
896.15	1120.24
896.46	1087.24
896.77	1092.25
897.08	1080.42
897.38	1081.10
897.69	1097.26
898.00	1077.91
898.31	1068.81
898.62	1074.27
898.93	1046.28
899.24	1076.32
899.55	1096.80
899.86	1092.71
900.16	1093.39
900.47	1081.10
900.78	1070.63
901.09	1091.34
901.40	1068.13
901.71	1058.34
902.02	1083.83
902.32	1059.94
902.63	1045.60
902.94	1065.40
903.25	1078.14
903.56	1055.61
903.87	1056.52
904.17	1072.91
904.48	1076.09
904.79	1049.70
905.10	1071.77
905.41	1101.81
905.71	1059.48
906.02	1054.48
906.33	1052.88
906.64	1064.94
906.94	1047.19
907.25	1044.24
907.56	1065.40
907.87	1031.27
908.17	1059.94
908.48	1058.57
908.79	1061.76
909.09	1104.31
909.40	1044.92
909.71	1055.84
910.02	1394.44
910.32	1077.00
910.63	1077.00
910.94	1052.20
911.24	1044.46
911.55	1073.36
911.86	1051.06
912.16	1059.48
912.47	1029.67
912.78	1039.46
913.08	1046.51
913.39	1051.75
913.69	1064.03
914.00	1016.25
914.31	1039.91
914.61	1017.16
914.92	1067.90
915.23	1023.76
915.53	1031.27
915.84	1046.97
916.14	1022.85
916.45	1054.25
916.75	1016.48
917.06	1034.91
917.37	1034.68
917.67	1055.16
917.98	1036.50
918.28	1051.97
918.59	1036.95
918.89	1040.14
919.20	1035.59
919.50	1022.39
919.81	1036.50
920.11	999.86
920.42	1023.76
920.72	1024.44
921.03	1026.26
921.33	1021.03
921.64	1011.70
921.94	1015.79
922.25	1015.56
922.55	1015.79
922.86	1026.26
923.16	1020.34
923.47	1021.03
923.77	1027.40
924.08	1017.16
924.38	995.09
924.69	1005.78
924.99	997.59
925.29	1003.28
925.60	1017.16
925.90	1015.56
926.21	1025.58
926.51	1019.66
926.81	1014.65
927.12	1021.03
927.42	1008.28
927.73	1017.16
928.03	1021.48
928.33	998.27
928.64	1012.15
928.94	1002.59
929.24	993.26
929.55	990.08
929.85	1023.53
930.15	999.64
930.46	990.53
930.76	998.73
931.06	980.98
931.37	1003.05
931.67	1041.73
931.97	992.81
932.27	992.81
932.58	1002.14
932.88	999.41
933.18	1018.30
933.49	985.53
933.79	1022.16
934.09	1002.59
934.39	1011.70
934.70	1040.14
935.00	1008.74
935.30	987.12
935.60	985.30
935.91	981.43
936.21	993.26
936.51	970.51
936.81	1014.43
937.11	1019.21
937.42	997.36
937.72	984.85
938.02	959.13
938.32	985.53
938.62	960.50
938.92	971.87
939.23	1000.32
939.53	961.41
939.83	966.19
940.13	973.47
940.43	962.77
940.73	958.90
941.03	982.80
941.34	1011.92
941.64	999.18
941.94	994.18
942.24	991.67
942.54	1001.91
942.84	996.91
943.14	991.22
943.44	968.92
943.74	988.49
944.04	993.95
944.34	970.28
944.65	969.14
944.95	975.97
945.25	968.01
945.55	968.01
945.85	961.64
946.15	971.65
946.45	972.10
946.75	993.04
947.05	971.65
947.35	992.35
947.65	974.61
947.95	965.50
948.25	960.27
948.55	959.81
948.85	969.14
949.15	967.10
949.45	979.61
949.75	971.42
950.05	977.56
950.35	956.86
950.65	989.17
950.94	959.13
951.24	953.90
951.54	973.47
951.84	1180.54
952.14	999.18
952.44	969.60
952.74	983.02
953.04	982.57
953.34	978.02
953.64	990.99
953.94	967.32
954.23	973.92
954.53	960.95
954.83	976.20
955.13	986.89
955.43	991.22
955.73	1000.55
956.03	985.30
956.32	980.07
956.62	968.69
956.92	999.41
957.22	983.94
957.52	957.54
957.82	992.35
958.11	975.74
958.41	988.49
958.71	1057.66
959.01	997.13
959.30	1329.59
959.60	1014.43
959.90	960.95
960.20	994.18
960.50	983.71
960.79	963.91
961.09	965.96
961.39	969.83
961.69	980.29
961.98	974.83
962.28	986.21
962.58	973.70
962.87	959.36
963.17	990.53
963.47	958.90
963.76	1013.74
964.06	949.57
964.36	984.85
964.66	980.52
964.95	972.79
965.25	986.89
965.55	988.49
965.84	959.13
966.14	967.55
966.43	1003.96
966.73	973.47
967.03	1010.10
967.32	986.21
967.62	970.51
967.92	962.55
968.21	972.56
968.51	969.83
968.80	978.25
969.10	965.50
969.40	968.69
969.69	983.48
969.99	984.16
970.28	1001.91
970.58	991.44
970.87	972.79
971.17	960.27
971.46	993.49
971.76	978.25
972.06	982.34
972.35	986.89
972.65	973.01
972.94	952.53
973.24	996.45
973.53	972.33
973.83	963.68
974.12	953.44
974.42	970.96
974.71	1000.09
975.01	960.95
975.30	956.40
975.59	966.41
975.89	971.87
976.18	942.98
976.48	986.21
976.77	948.44
977.07	970.28
977.36	966.19
977.65	975.97
977.95	962.55
978.24	943.66
978.54	989.85
978.83	969.83
979.13	987.58
979.42	990.08
979.71	950.94
980.01	970.05
980.30	969.37
980.59	972.79
980.89	1012.83
981.18	968.69
981.47	987.58
981.77	971.42
982.06	954.35
982.35	995.31
982.65	973.47
982.94	976.65
983.23	989.40
983.53	1006.01
983.82	961.18
984.11	962.55
984.41	958.90
984.70	976.88
984.99	976.88
985.28	974.15
985.58	967.55
985.87	957.08
986.16	994.40
986.45	973.01
986.75	992.13
987.04	974.83
987.33	968.92
987.62	962.77
987.91	963.00
988.21	957.99
988.50	981.20
988.79	991.67
989.08	973.92
989.37	964.59
989.67	952.99
989.96	962.32
990.25	954.58
990.54	940.70
990.83	987.58
991.12	960.95
991.42	995.31
991.71	958.45
992.00	964.14
992.29	960.72
992.58	956.17
992.87	993.72
993.16	985.53
993.45	978.02
993.75	956.86
994.04	955.49
994.33	984.16
994.62	1013.06
994.91	949.80
995.20	961.64
995.49	942.29
995.78	982.57
996.07	966.64
996.36	950.49
996.65	950.71
996.94	945.71
997.23	1001.91
997.52	964.82
997.81	957.77
998.10	969.37
998.39	949.57
998.68	959.13
998.97	984.85
999.26	984.62
999.55	956.63
999.84	985.76
1000.13	961.64
1000.42	974.83
1000.71	966.41
1001.00	963.68
1001.29	997.13
1001.58	965.05
1001.87	956.17
1002.16	978.70
1002.45	963.91
1002.74	965.28
1003.02	972.56
1003.31	966.87
1003.60	962.32
1003.89	972.10
1004.18	981.20
1004.47	973.24
1004.76	973.01
1005.05	959.59
1005.33	953.67
1005.62	946.16
1005.91	956.86
1006.20	953.44
1006.49	938.20
1006.78	968.69
1007.06	948.89
1007.35	958.45
1007.64	956.40
1007.93	937.06
1008.22	953.90
1008.50	962.77
1008.79	968.23
1009.08	938.65
1009.37	959.59
1009.66	999.18
1009.94	940.70
1010.23	980.98
1010.52	973.01
1010.81	958.68
1011.09	966.64
1011.38	946.39
1011.67	986.67
1011.95	987.35
1012.24	951.85
1012.53	961.86
1012.82	945.48
1013.10	936.60
1013.39	958.68
1013.68	958.90
[truncated: 48 more rows]
