# Supplementary material for: Unique photosynthetic electron transport tuning and excitation distribution in heterokont algae
Source: PLoS One. 2019 Jan 9;14(1):e0209920. doi: 10.1371/journal.pone.0209920 (PMC6326504; doi:10.1371/journal.pone.0209920)
Supplement: S1 Dataset — (ZIP) [file pone.0209920.s004.zip › S1 Dataset/77K/Chlamydomonas_DCMU/CDCMU_t=0i,3.txt]

340.01	936.60
340.39	936.60
340.76	936.60
341.14	950.71
341.52	972.10
341.89	977.34
342.27	1000.55
342.65	1003.05
343.03	1013.29
343.40	991.22
343.78	970.51
344.16	981.89
344.53	1006.24
344.91	988.94
345.29	983.02
345.66	991.90
346.04	983.48
346.42	973.01
346.79	985.53
347.17	978.93
347.54	960.50
347.92	962.32
348.30	963.68
348.67	972.56
349.05	959.59
349.43	953.67
349.80	982.57
350.18	975.52
350.56	954.13
350.93	970.96
351.31	968.23
351.68	955.72
352.06	969.14
352.44	970.28
352.81	974.38
353.19	971.87
353.56	959.36
353.94	975.74
354.32	931.60
354.69	944.80
355.07	955.04
355.44	929.55
355.82	974.38
356.19	960.04
356.57	978.02
356.95	946.62
357.32	947.75
357.70	957.31
358.07	951.17
358.45	930.46
358.82	954.35
359.20	937.97
359.58	941.84
359.95	954.58
360.33	949.57
360.70	943.66
361.08	941.16
361.45	938.42
361.83	939.79
362.20	967.10
362.58	982.80
362.95	926.36
363.33	937.97
363.70	924.54
364.08	937.29
364.45	954.35
364.83	935.92
365.20	932.05
365.58	958.22
365.95	990.76
366.33	976.43
366.70	956.40
367.08	940.02
367.45	946.84
367.83	951.17
368.20	953.67
368.58	968.01
368.95	969.83
369.33	986.21
369.70	963.46
370.08	952.08
370.45	951.40
370.83	962.09
371.20	925.91
371.57	1153.46
371.95	951.85
372.32	951.17
372.70	937.74
373.07	950.49
373.45	958.68
373.82	940.02
374.19	942.98
374.57	988.26
374.94	944.80
375.32	933.42
375.69	955.95
376.07	955.04
376.44	923.18
376.81	945.93
377.19	940.02
377.56	954.81
377.94	943.89
378.31	964.82
378.68	938.20
379.06	929.78
379.43	944.57
379.81	972.56
380.18	940.70
380.55	957.08
380.93	947.07
381.30	942.98
381.67	937.29
382.05	943.66
382.42	935.69
382.79	926.36
383.17	952.08
383.54	993.95
383.91	943.89
384.29	947.98
384.66	954.35
385.04	930.92
385.41	958.90
385.78	948.89
386.15	963.23
386.53	946.16
386.90	943.66
387.27	966.19
387.65	960.72
388.02	965.73
388.39	960.50
388.77	919.77
389.14	958.22
389.51	935.92
389.89	946.84
390.26	987.12
390.63	967.55
391.00	941.38
391.38	955.49
391.75	945.48
392.12	961.41
392.50	967.10
392.87	943.89
393.24	969.37
393.61	951.40
393.99	953.44
394.36	950.94
394.73	966.41
395.10	948.44
395.48	948.44
395.85	944.57
396.22	960.04
396.59	941.61
396.97	938.20
397.34	971.87
397.71	968.69
398.08	943.66
398.45	959.59
398.83	927.73
399.20	966.19
399.57	970.96
399.94	944.80
400.32	945.93
400.69	919.31
401.06	930.92
401.43	965.73
401.80	940.93
402.17	953.67
402.55	944.57
402.92	938.65
403.29	949.12
403.66	938.88
404.03	946.39
404.41	948.66
404.78	942.52
405.15	949.35
405.52	951.62
405.89	930.92
406.26	955.26
406.64	926.36
407.01	934.10
407.38	949.80
407.75	900.20
408.12	933.19
408.49	968.01
408.86	942.07
409.23	950.49
409.61	963.00
409.98	963.68
410.35	963.91
410.72	957.31
411.09	951.85
411.46	962.09
411.83	956.86
412.20	966.19
412.57	950.49
412.95	940.02
413.32	964.59
413.69	977.79
414.06	962.09
414.43	966.41
414.80	951.62
415.17	943.66
415.54	949.12
415.91	948.44
416.28	943.43
416.65	937.74
417.02	941.16
417.39	967.10
417.76	939.34
418.14	939.79
418.51	959.59
418.88	947.98
419.25	940.25
419.62	955.26
419.99	948.89
420.36	965.73
420.73	926.36
421.10	982.80
421.47	952.76
421.84	934.78
422.21	969.37
422.58	960.04
422.95	947.07
423.32	923.41
423.69	938.20
424.06	956.40
424.43	969.60
424.80	956.17
425.17	955.95
425.54	937.97
425.91	930.01
426.28	971.65
426.65	956.40
427.02	978.70
427.39	946.39
427.76	944.34
428.13	953.22
428.49	956.17
428.86	945.02
429.23	938.65
429.60	933.42
429.97	946.84
430.34	962.09
430.71	954.81
431.08	950.03
431.45	952.76
431.82	952.08
432.19	955.26
432.56	940.93
432.93	952.53
433.30	956.17
433.67	964.37
434.03	991.44
434.40	962.55
434.77	948.21
435.14	939.34
435.51	950.71
435.88	967.55
436.25	960.27
436.62	969.83
436.99	955.72
437.35	945.93
437.72	971.87
438.09	934.33
438.46	1089.75
438.83	979.38
439.20	960.72
439.57	939.34
439.93	933.87
440.30	955.26
440.67	931.83
441.04	955.72
441.41	960.04
441.78	946.16
442.14	947.30
442.51	947.98
442.88	930.01
443.25	928.18
443.62	950.49
443.99	933.19
444.35	949.35
444.72	966.19
445.09	955.04
445.46	947.30
445.83	961.86
446.19	949.35
446.56	947.75
446.93	935.47
447.30	959.59
447.66	946.84
448.03	952.76
448.40	952.99
448.77	948.21
449.14	967.32
449.50	973.24
449.87	974.38
450.24	966.19
450.61	955.04
450.97	951.85
451.34	922.72
451.71	964.37
452.08	959.59
452.44	950.49
452.81	925.91
453.18	942.98
453.54	982.11
453.91	959.81
454.28	940.70
454.65	948.21
455.01	952.99
455.38	942.29
455.75	958.68
456.11	958.22
456.48	965.05
456.85	958.68
457.21	939.11
457.58	967.78
457.95	938.65
458.32	949.57
458.68	975.52
459.05	951.17
459.42	965.28
459.78	947.30
460.15	958.68
460.52	966.87
460.88	945.93
461.25	981.43
461.61	941.16
461.98	953.44
462.35	955.95
462.71	956.86
463.08	958.68
463.45	949.12
463.81	938.20
464.18	953.67
464.55	956.40
464.91	977.79
465.28	943.89
465.64	951.85
466.01	936.60
466.38	950.94
466.74	937.74
467.11	947.30
467.47	941.84
467.84	1033.09
468.21	970.51
468.57	915.21
468.94	952.76
469.30	954.35
469.67	959.36
470.03	952.99
470.40	952.99
470.77	959.81
471.13	964.37
471.50	961.64
471.86	966.41
472.23	990.76
472.59	964.37
472.96	954.58
473.32	953.90
473.69	962.77
474.05	945.93
474.42	957.99
474.78	946.39
475.15	933.87
475.51	968.46
475.88	928.41
476.24	933.42
476.61	948.21
476.97	941.38
477.34	945.48
477.70	950.03
478.07	975.06
478.43	954.81
478.80	944.80
479.16	952.08
479.53	975.97
479.89	943.89
480.26	943.20
480.62	944.34
480.99	974.61
481.35	940.47
481.72	953.22
482.08	989.40
482.45	1072.45
482.81	946.39
483.17	948.89
483.54	967.32
483.90	957.31
484.27	969.60
484.63	944.57
485.00	922.50
485.36	955.26
485.72	947.98
486.09	952.53
486.45	934.78
486.82	945.71
487.18	935.24
487.54	951.40
487.91	958.90
488.27	956.17
488.64	953.67
489.00	969.37
489.36	948.89
489.73	951.40
490.09	947.75
490.45	965.50
490.82	956.86
491.18	946.84
491.55	962.09
491.91	955.04
492.27	967.10
492.64	966.41
493.00	945.25
493.36	952.99
493.73	973.70
494.09	940.02
494.45	956.63
494.82	955.49
495.18	966.41
495.54	975.97
495.91	926.82
496.27	958.45
496.63	968.23
496.99	948.89
497.36	932.05
497.72	988.26
498.08	956.40
498.45	1000.55
498.81	970.05
499.17	961.86
499.53	937.51
499.90	962.09
500.26	967.10
500.62	958.22
500.99	964.37
501.35	942.75
501.71	939.11
502.07	928.87
502.44	950.71
502.80	927.27
503.16	955.95
503.52	939.11
503.88	960.04
504.25	960.04
504.61	955.26
504.97	962.09
505.33	949.12
505.70	972.79
506.06	973.92
506.42	947.98
506.78	955.72
507.14	978.70
507.51	946.84
507.87	934.33
508.23	942.75
508.59	944.57
508.95	953.67
509.32	983.48
509.68	946.84
510.04	986.21
510.40	941.61
510.76	965.05
511.12	970.74
511.48	959.81
511.85	952.76
512.21	935.01
512.57	956.40
512.93	945.02
513.29	938.88
513.65	956.40
514.01	942.98
514.38	965.28
514.74	953.22
515.10	932.74
515.46	961.86
515.82	956.17
516.18	974.15
516.54	924.77
516.90	942.29
517.26	990.76
517.63	966.87
517.99	973.70
518.35	933.19
518.71	947.53
519.07	917.72
519.43	956.17
519.79	970.96
520.15	955.95
520.51	960.72
520.87	944.57
521.23	944.57
521.59	959.59
521.95	966.87
522.31	962.09
522.67	944.57
523.03	952.08
523.40	953.22
523.76	925.68
524.12	940.02
524.48	950.71
524.84	953.67
525.20	970.74
525.56	937.74
525.92	943.20
526.28	942.98
526.64	966.19
527.00	946.84
527.36	996.00
527.72	974.61
528.08	945.02
528.44	932.28
528.80	978.47
529.16	950.03
529.51	944.80
529.87	941.84
530.23	939.79
530.59	978.25
530.95	939.11
531.31	960.72
531.67	952.31
532.03	949.12
532.39	977.11
532.75	948.89
533.11	954.81
533.47	970.96
533.83	949.35
534.19	957.31
534.55	940.02
534.91	947.30
535.26	957.31
535.62	942.98
535.98	951.62
536.34	951.40
536.70	932.74
537.06	948.44
537.42	937.29
537.78	944.57
538.14	1283.17
538.49	972.56
538.85	1072.23
539.21	983.94
539.57	944.57
539.93	934.33
540.29	985.53
540.65	955.04
541.00	975.06
541.36	956.86
541.72	927.73
542.08	967.78
542.44	938.88
542.80	991.44
543.15	977.56
543.51	956.63
543.87	934.33
544.23	949.12
544.59	963.23
544.95	947.30
545.30	937.06
545.66	940.47
546.02	959.13
546.38	936.38
546.73	938.20
547.09	964.37
547.45	988.03
547.81	938.42
548.17	937.06
548.52	964.37
548.88	946.84
549.24	971.87
549.60	973.92
549.95	944.34
550.31	942.29
550.67	948.89
551.03	939.11
551.38	955.26
551.74	927.73
552.10	951.62
552.46	951.40
552.81	936.38
553.17	961.18
553.53	945.93
553.88	956.63
554.24	933.42
554.60	966.19
554.95	952.99
555.31	964.37
555.67	951.17
556.03	957.99
556.38	946.16
556.74	956.40
557.10	950.26
557.45	953.22
557.81	963.46
558.17	950.49
558.52	950.26
558.88	949.35
559.24	956.40
559.59	976.43
559.95	931.37
560.30	1018.52
560.66	934.33
561.02	966.41
561.37	918.17
561.73	932.05
562.09	952.08
562.44	961.18
562.80	976.65
563.15	941.38
563.51	952.53
563.87	954.35
564.22	942.98
564.58	955.04
564.93	956.17
565.29	932.74
565.65	977.56
566.00	940.93
566.36	957.99
566.71	946.84
567.07	950.71
567.42	951.40
567.78	942.75
568.14	935.01
568.49	947.98
568.85	937.51
569.20	959.81
569.56	956.40
569.91	970.96
570.27	960.72
570.62	993.95
570.98	967.78
571.33	945.25
571.69	950.94
572.04	936.60
572.40	933.87
572.75	948.66
573.11	967.78
573.46	930.01
573.82	924.32
574.17	941.38
574.53	968.23
574.88	951.62
575.24	962.09
575.59	945.02
575.95	942.98
576.30	938.42
576.66	947.07
577.01	965.05
577.36	955.72
577.72	943.89
578.07	958.90
578.43	967.10
578.78	963.23
579.14	965.28
579.49	974.61
579.85	992.35
580.20	969.83
580.55	960.27
580.91	968.46
581.26	956.17
581.62	992.81
581.97	968.46
582.32	997.59
582.68	989.85
583.03	982.80
583.39	998.04
583.74	1024.67
584.09	990.99
584.45	998.95
584.80	1000.55
585.15	1003.05
585.51	1012.15
585.86	992.81
586.21	1026.72
586.57	1037.41
586.92	1048.33
587.27	1019.89
587.63	1025.58
587.98	1129.34
588.33	1096.12
588.69	1056.75
589.04	1081.56
589.39	1065.40
589.75	1090.43
590.10	1104.99
590.45	1121.83
590.81	1125.47
591.16	1149.59
591.51	1153.69
591.86	1185.09
592.22	1180.31
592.57	1197.83
592.92	1201.25
593.28	1203.52
593.63	1211.94
593.98	1237.43
594.33	1250.17
594.69	1285.21
595.04	1298.18
595.39	1322.31
595.74	1347.79
596.10	1363.72
596.45	1372.14
596.80	1444.50
597.15	1429.03
597.50	1466.12
597.86	1491.60
598.21	1525.51
598.56	1546.44
598.91	1577.16
599.26	1606.52
599.62	1620.17
599.97	1654.53
600.32	1673.65
600.67	1726.21
601.02	1758.52
601.38	1763.76
601.73	1799.71
602.08	1833.39
602.43	1838.17
602.78	1897.10
603.13	1916.90
603.49	1938.06
603.84	1954.44
604.19	2027.49
604.54	2013.84
604.89	2065.26
605.24	2087.11
605.59	2135.35
605.95	2179.95
606.30	2207.94
606.65	2199.97
607.00	2257.32
607.35	2246.85
607.70	2259.36
608.05	2334.23
608.40	2335.37
608.75	2346.06
609.10	2400.45
609.46	2399.99
609.81	2409.78
610.16	2502.39
610.51	2467.35
610.86	2552.00
611.21	2506.71
611.56	2554.27
611.91	2582.03
612.26	2595.00
612.61	2627.32
612.96	2639.38
613.31	2612.98
613.66	2625.95
614.01	2652.12
614.36	2676.47
614.71	2681.47
615.06	2669.41
615.41	2713.33
615.76	2719.25
616.11	2711.74
616.46	2717.88
616.81	2688.30
617.16	2739.27
617.51	2750.19
617.86	2736.31
618.21	2710.60
618.56	2760.66
618.91	2746.78
619.26	2726.30
619.61	2726.30
619.96	2724.03
620.31	2779.78
620.66	2706.28
621.01	2761.12
621.36	2715.38
621.71	2782.73
622.06	2754.75
622.41	2706.05
622.76	2737.91
623.10	2754.52
623.45	2735.18
623.80	2771.81
624.15	2712.65
624.50	2739.27
624.85	2713.79
625.20	2692.85
625.55	2693.08
625.90	2678.52
626.25	2687.16
626.59	2671.23
626.94	2724.25
627.29	2638.92
627.64	2669.87
627.99	2640.74
628.34	2666.23
628.69	2645.29
629.03	2592.73
629.38	2606.61
629.73	2621.40
630.08	2597.51
630.43	2599.10
630.78	2586.81
631.12	2564.97
631.47	2591.14
631.82	2585.45
632.17	2553.82
632.52	2567.93
632.86	2661.68
633.21	2558.37
633.56	2529.92
633.91	2532.43
634.26	2523.55
634.60	2519.91
634.95	2538.34
635.30	2502.39
635.65	2540.16
635.99	2504.67
636.34	2554.27
636.69	2479.18
637.04	2500.34
637.39	2465.75
637.73	2479.64
638.08	2479.41
638.43	2462.80
638.77	2483.50
639.12	2464.39
639.47	2460.07
639.82	2438.68
640.16	2448.46
640.51	2439.81
640.86	2415.24
641.20	2412.28
641.55	2424.57
641.90	2412.05
642.25	2403.18
642.59	2396.58
642.94	2425.25
643.29	2399.54
643.63	2418.20
643.98	2382.70
644.33	2381.11
644.67	2399.76
645.02	2397.26
645.37	2389.30
645.71	2376.55
646.06	2384.29
646.40	2370.87
646.75	2368.36
647.10	2398.17
647.44	2417.06
647.79	2353.12
648.14	2356.53
648.48	2378.60
648.83	2386.79
649.17	2445.05
649.52	2397.49
649.87	2386.79
650.21	2388.84
650.56	2369.27
650.90	2341.51
651.25	2379.06
651.59	2387.70
651.94	2364.27
652.29	2358.35
652.63	2369.50
652.98	2397.49
653.32	2341.06
653.67	2424.57
654.01	2397.94
654.36	2380.19
654.70	2401.81
655.05	2377.69
655.39	2403.63
655.74	2397.03
656.08	2386.57
656.43	2367.68
656.78	2370.87
657.12	2369.27
657.47	2377.24
657.81	2448.01
658.15	2403.18
658.50	2386.57
658.84	2402.49
659.19	2425.02
659.53	2398.40
659.88	2400.67
660.22	2399.54
660.57	2422.75
660.91	2408.64
661.26	2408.64
661.60	2443.23
661.95	2439.59
662.29	2430.48
662.63	2412.51
662.98	2429.35
663.32	2468.03
663.67	2432.30
664.01	2447.55
664.36	2464.62
664.70	2471.67
665.04	2454.38
665.39	2471.67
665.73	2487.60
666.08	2940.88
666.42	2496.02
666.76	2509.67
667.11	2517.18
667.45	2512.86
667.79	2524.46
668.14	2540.62
668.48	2544.71
668.83	2557.00
669.17	2625.04
669.51	2596.82
669.86	2597.73
670.20	2630.96
670.54	2632.09
670.89	2659.40
671.23	2669.87
671.57	2676.47
671.92	2714.92
672.26	2734.04
672.60	2762.71
672.94	2850.09
673.29	2886.95
673.63	2950.90
673.97	2937.47
674.32	3020.75
674.66	3104.95
675.00	3137.26
675.34	3260.82
675.69	3386.89
676.03	3512.95
676.37	3640.61
676.71	3718.88
677.06	3872.94
677.40	4036.32
677.74	4139.40
678.08	4303.46
678.43	4475.49
678.77	4637.74
679.11	4780.19
679.45	4931.51
679.80	5027.31
680.14	5154.05
680.48	5273.29
680.82	5462.39
681.16	5539.07
681.51	5632.60
681.85	5734.54
682.19	5829.43
682.53	6055.16
682.87	6135.49
683.21	6247.21
683.56	6425.16
683.90	6631.10
684.24	6844.08
684.58	7029.54
684.92	7273.47
685.26	7355.39
685.61	7429.80
685.95	7584.08
686.29	7606.38
686.63	7592.50
686.97	7518.55
687.31	7402.04
687.65	7346.97
687.99	7200.89
688.33	7013.38
688.68	6837.03
689.02	6674.56
689.36	6470.90
689.70	6279.53
690.04	6132.07
690.38	6027.17
690.72	5868.57
691.06	5805.31
691.40	5767.08
691.74	5714.97
692.08	5739.09
692.42	5713.15
692.76	5719.98
693.10	5725.89
693.44	5727.94
693.78	5775.04
694.13	5812.82
694.47	5871.53
694.81	5914.99
695.15	5924.09
695.49	5910.89
695.83	6017.84
696.17	6014.20
696.51	6077.23
696.85	6101.81
697.19	6029.45
697.53	6109.32
697.87	6128.66
698.20	6161.88
698.54	6266.78
698.88	6281.35
699.22	6240.62
699.56	6378.97
699.90	6353.94
700.24	6436.99
700.58	6545.54
700.92	6548.27
701.26	6568.97
701.60	6699.13
701.94	6699.36
702.28	6815.41
702.62	6840.67
702.96	7011.79
703.30	7017.71
703.63	7186.78
703.97	7222.05
704.31	7304.19
704.65	7362.68
704.99	7397.72
705.33	7552.45
705.67	7551.32
706.01	7630.96
706.34	7763.62
706.68	7812.32
707.02	7834.16
707.36	7881.95
707.70	8042.37
708.04	8001.87
708.38	8102.90
708.71	8170.26
709.05	8163.43
709.39	8343.65
709.73	8247.85
710.07	8307.70
710.40	8387.57
710.74	8438.09
711.08	8424.66
711.42	8448.55
711.76	8444.46
712.09	8510.68
712.43	8487.01
712.77	8498.62
713.11	8579.17
713.45	8520.69
713.78	8562.78
714.12	8516.59
714.46	8536.39
714.80	8460.61
715.13	8485.87
715.47	8458.34
715.81	8353.66
716.15	8348.20
716.48	8309.52
716.82	8307.47
717.16	8157.06
717.49	8098.35
717.83	7977.98
718.17	8000.50
718.51	7928.14
718.84	7873.98
719.18	7758.16
719.52	7725.62
719.85	7544.03
720.19	7414.56
720.53	7432.99
720.86	7349.02
721.20	7240.02
721.54	7180.41
721.87	7080.97
722.21	6970.15
722.55	6899.15
722.88	6791.29
723.22	6745.55
723.55	6569.66
723.89	6534.16
724.23	6450.42
724.56	6292.73
724.90	6216.50
725.24	6150.73
725.57	6088.84
725.91	6025.81
726.24	5936.15
726.58	5830.57
726.92	5760.71
727.25	5705.19
727.59	5707.23
727.92	5580.71
728.26	5528.61
728.59	5448.73
728.93	5397.76
729.26	5283.53
729.60	5239.61
729.94	5176.35
730.27	5105.59
730.61	5045.74
730.94	4946.53
731.28	4943.11
731.61	4848.91
731.95	4813.41
732.28	4718.75
732.62	4663.91
732.95	4649.12
733.29	4581.08
733.62	4549.90
733.96	4465.48
734.29	4390.39
734.63	4330.32
734.96	4322.58
735.30	4301.87
735.63	4276.39
735.97	4260.91
736.30	4189.46
736.63	4162.38
736.97	4085.93
737.30	4049.97
737.64	3990.81
737.97	3970.33
738.31	3968.74
738.64	3890.46
738.97	3859.28
739.31	3857.92
739.64	3840.62
739.98	3747.78
740.31	3743.00
740.64	3729.58
740.98	3654.26
741.31	3666.32
741.65	3611.02
741.98	3578.26
742.31	3544.81
742.65	3531.38
742.98	3519.78
743.31	3479.73
743.65	3441.27
743.98	3380.97
744.31	3432.40
744.65	3411.92
744.98	3382.11
745.31	3338.64
745.65	3309.75
745.98	3287.90
746.31	3267.88
746.65	3293.13
746.98	3251.72
747.31	3259.91
747.65	3220.54
747.98	3210.30
748.31	3185.05
748.64	3117.69
748.98	3121.33
749.31	3079.46
749.64	3084.70
749.98	3030.08
750.31	3065.35
750.64	2985.94
750.97	2977.52
751.31	2946.57
751.64	2913.58
751.97	2914.94
752.30	2877.62
752.63	2908.57
752.97	2880.58
753.30	2851.68
753.63	2843.95
753.96	2855.32
754.29	2755.66
754.63	2786.83
754.96	2925.18
755.29	2761.12
755.62	2727.44
755.95	2718.34
756.29	2692.17
756.62	2700.59
756.95	2667.82
757.28	2650.30
757.61	2792.29
757.94	2617.30
758.27	2619.81
758.61	2617.08
758.94	2611.16
759.27	2549.04
759.60	2522.19
759.93	2579.76
760.26	2516.27
760.59	2526.51
760.92	2513.31
761.26	2504.44
761.59	2499.20
761.92	2465.98
762.25	2468.26
762.58	2416.60
762.91	2418.42
763.24	2394.99
763.57	2387.93
763.90	2397.49
764.23	2389.75
764.56	2366.77
764.89	2340.83
765.22	2326.49
765.55	2318.76
765.88	2312.61
766.21	2270.06
766.54	2281.44
766.87	2275.75
767.20	2269.83
767.53	2257.77
767.86	2223.18
768.19	2222.96
768.52	2204.75
768.85	2209.53
769.18	2184.50
769.51	2208.85
769.84	2134.89
770.17	2204.52
770.50	2116.46
770.83	2111.23
771.16	2103.72
771.49	2120.33
771.82	2110.77
772.15	2130.12
772.48	2078.69
772.81	2060.94
773.14	2051.84
773.47	2050.24
773.80	2037.73
774.13	2055.93
774.46	2045.24
774.78	2019.75
775.11	2018.84
775.44	2009.74
775.77	2007.46
776.10	1980.16
776.43	1967.19
776.76	2028.17
777.09	1940.11
777.41	1948.30
777.74	1945.57
778.07	1926.46
778.40	1919.86
778.73	1908.71
779.06	1922.59
779.38	1901.43
779.71	1879.58
780.04	1877.76
780.37	1898.69
780.70	1880.49
781.03	1865.02
781.35	1852.27
781.68	1830.43
782.01	1873.89
782.34	1865.24
782.67	1801.98
782.99	1799.94
783.32	1810.86
783.65	1798.12
783.98	1795.16
784.30	1762.62
784.63	1759.21
784.96	1756.93
785.29	1749.88
785.61	1766.03
785.94	1739.86
786.27	1769.67
786.60	1771.04
786.92	1746.46
787.25	1743.28
787.58	1720.07
787.90	1715.06
788.23	1730.99
788.56	1720.98
788.88	1697.08
789.21	1697.08
789.54	1651.57
789.87	1680.24
790.19	1687.98
790.52	1668.18
790.85	1667.73
791.17	1686.62
791.50	1634.96
791.82	1631.78
792.15	1621.31
792.48	1617.44
792.80	1614.94
793.13	1667.27
793.46	1636.10
793.78	1615.85
794.11	1620.17
794.43	1626.31
794.76	1656.12
795.09	1680.02
795.41	1630.41
795.74	1632.00
796.06	1630.64
796.39	1607.66
796.72	1623.58
797.04	1639.97
797.37	1612.21
797.69	1635.19
798.02	1620.40
798.34	1613.12
798.67	1599.01
798.99	1604.92
799.32	1620.17
799.64	1628.82
799.97	1614.94
800.30	1579.44
800.62	1575.80
800.95	1572.84
801.27	1551.68
801.60	1587.18
801.92	1572.61
802.25	1583.99
802.57	1578.30
802.89	1560.78
803.22	1578.76
803.54	1566.70
803.87	1593.09
804.19	1522.10
804.52	1559.87
804.84	1520.50
805.17	1532.56
805.49	1545.99
805.82	1538.02
806.14	1523.46
806.46	1565.33
806.79	1532.34
807.11	1505.03
807.44	1491.38
807.76	1505.94
808.08	1507.53
808.41	1520.28
808.73	1515.95
809.06	1489.78
809.38	1519.82
809.70	1489.78
810.03	1485.92
810.35	1456.56
810.67	1494.56
811.00	1479.32
811.32	1463.16
811.64	1467.94
811.97	1451.78
812.29	1433.58
812.61	1447.00
812.94	1468.17
813.26	1454.51
813.58	1454.51
813.91	1441.31
814.23	1447.91
814.55	1400.81
814.88	1451.78
815.20	1423.57
815.52	1409.91
815.84	1404.91
816.17	1384.65
816.49	1416.51
816.81	1412.42
817.13	1394.21
817.46	1407.18
817.78	1392.62
818.10	1384.88
818.42	1384.88
818.75	1371.46
819.07	1417.88
819.39	1379.19
819.71	1428.12
820.04	1371.23
820.36	1356.67
820.68	1350.98
821.00	1331.41
821.32	1383.97
821.65	1348.47
821.97	1344.61
822.29	1333.68
822.61	1380.10
822.93	1343.92
823.25	1333.68
823.58	1344.83
823.90	1334.37
824.22	1341.87
824.54	1311.38
824.86	1324.35
825.18	1337.10
825.50	1300.01
825.82	1321.85
826.15	1321.39
826.47	1311.84
826.79	1313.66
827.11	1312.07
827.43	1324.81
827.75	1333.23
828.07	1295.45
828.39	1312.52
828.71	1282.03
829.03	1290.68
829.35	1318.89
829.67	1287.72
830.00	1293.63
830.32	1296.82
830.64	1274.29
830.96	1296.59
831.28	1337.55
831.60	1290.22
831.92	1290.90
832.24	1280.66
832.56	1279.30
832.88	1265.19
833.20	1267.24
833.52	1293.18
833.84	1256.32
834.16	1268.15
834.48	1257.00
834.80	1319.12
835.12	1267.24
835.44	1249.94
835.76	1288.63
836.08	1261.32
836.40	1275.88
836.71	1279.98
837.03	1251.54
837.35	1260.64
837.67	1267.92
837.99	1257.68
838.31	1253.36
838.63	1240.84
838.95	1240.84
839.27	1259.05
839.59	1263.14
839.91	1242.89
840.23	1253.36
840.54	1246.99
840.86	1247.90
841.18	1231.97
841.50	1242.21
841.82	1228.55
842.14	1289.08
842.46	1265.64
842.77	1271.11
843.09	1234.24
843.41	1244.94
843.73	1222.86
844.05	1260.18
844.37	1222.41
844.68	1245.85
845.00	1242.89
845.32	1229.92
845.64	1223.32
845.96	1203.30
846.27	1218.77
846.59	1207.39
846.91	1232.65
847.23	1207.62
847.54	1212.63
847.86	1226.28
848.18	1202.39
848.50	1228.10
848.82	1249.03
849.13	1213.08
849.45	1215.36
849.77	1239.02
850.08	1232.19
850.40	1259.96
850.72	1231.06
851.04	1205.34
851.35	1215.36
851.67	1249.49
851.99	1227.42
852.30	1241.07
852.62	1210.35
852.94	1200.56
853.25	1221.95
853.57	1217.63
853.89	1201.02
854.20	1196.24
854.52	1237.66
854.84	1192.37
855.15	1203.75
855.47	1203.75
855.79	1219.45
856.10	1189.19
856.42	1197.38
856.73	1230.37
857.05	1188.73
857.37	1168.02
857.68	1175.08
858.00	1188.50
858.32	1203.98
858.63	1165.52
858.95	1150.96
859.26	1161.65
859.58	1190.78
859.89	1175.08
860.21	1189.19
860.52	1184.41
860.84	1189.64
861.16	1168.94
861.47	1162.11
861.79	1172.58
862.10	1170.76
862.42	1166.89
862.73	1184.41
863.05	1185.55
863.36	1156.87
863.68	1188.73
863.99	1164.84
864.31	1177.58
864.62	1198.97
864.94	1178.49
865.25	1197.83
865.57	1170.53
865.88	1160.29
866.20	1157.78
866.51	1178.26
866.82	1164.16
867.14	1163.70
867.45	1135.48
867.77	1152.55
868.08	1163.25
868.40	1171.44
868.71	1177.58
869.02	1133.89
869.34	1142.77
869.65	1175.53
869.97	1137.31
870.28	1126.16
870.59	1146.41
870.91	1132.53
871.22	1140.49
871.54	1144.59
871.85	1156.19
872.16	1152.10
872.48	1100.21
872.79	1156.19
873.10	1125.70
873.42	1137.53
873.73	1146.41
874.04	1132.98
874.36	1112.50
874.67	1108.86
874.98	1143.22
875.30	1139.81
875.61	1101.81
875.92	1116.37
876.23	1132.30
876.55	1119.33
876.86	1101.58
877.17	1102.26
877.49	1089.06
877.80	1114.10
878.11	1828.61
878.42	1135.48
878.74	1090.43
879.05	1108.41
879.36	1094.98
879.67	1095.89
879.98	1096.80
880.30	1099.30
880.61	1079.96
880.92	1110.91
881.23	1103.63
881.55	1110.00
881.86	1081.78
882.17	1098.62
882.48	1084.74
882.79	1131.39
883.10	1094.98
883.42	1103.63
883.73	1103.86
884.04	1102.26
884.35	1095.44
884.66	1107.95
884.97	1118.65
885.28	1099.08
885.60	1097.26
885.91	1097.71
886.22	1077.00
886.53	1105.90
886.84	1073.82
887.15	1097.48
887.46	1096.12
887.77	1102.26
888.08	1092.48
888.40	1097.71
888.71	1081.56
889.02	1091.57
889.33	1069.49
889.64	1086.33
889.95	1077.46
890.26	1077.00
890.57	1081.78
890.88	1093.16
891.19	1081.33
891.50	1100.67
891.81	1088.15
892.12	1076.78
892.43	1087.47
892.74	1074.96
893.05	1093.39
893.36	1135.03
893.67	1072.91
893.98	1102.26
894.29	1066.31
894.60	1071.77
894.91	1074.27
895.22	1066.99
895.53	1072.91
895.84	1079.05
896.15	1079.51
896.46	1085.65
896.77	1077.69
897.08	1070.86
897.38	1074.96
897.69	1078.37
898.00	1075.41
898.31	1067.22
898.62	1059.48
898.93	1054.25
899.24	1061.53
899.55	1079.28
899.86	1062.44
900.16	1077.00
900.47	1071.32
900.78	1066.31
901.09	1075.18
901.40	1063.35
901.71	1058.80
902.02	1065.40
902.32	1060.39
902.63	1078.14
902.94	1063.58
903.25	1094.75
903.56	1084.51
903.87	1059.94
904.17	1052.88
904.48	1045.37
904.79	1050.38
905.10	1065.40
905.41	1069.49
905.71	1032.40
906.02	1049.47
906.33	1037.64
906.64	1043.78
906.94	1049.24
907.25	1030.81
907.56	1038.78
907.87	1039.91
908.17	1053.11
908.48	1031.27
908.79	1043.10
909.09	1040.14
909.40	1049.93
909.71	1032.40
910.02	1117.05
910.32	1026.49
910.63	1042.42
910.94	1045.83
911.24	1044.46
911.55	1105.45
911.86	1036.04
912.16	1030.81
912.47	1034.68
912.78	1019.21
913.08	1047.42
913.39	1007.37
913.69	1058.57
914.00	1042.64
914.31	1017.16
914.61	1013.06
914.92	1073.82
915.23	1019.66
915.53	1004.41
915.84	1015.34
916.14	1031.27
916.45	1069.95
916.75	1026.49
917.06	1027.40
917.37	1031.49
917.67	1037.64
917.98	1029.22
918.28	1030.58
918.59	1023.07
918.89	1037.41
919.20	1035.36
919.50	1022.62
919.81	1040.14
920.11	1019.43
920.42	1030.13
920.72	1026.71
921.03	1017.84
921.33	1035.82
921.64	1018.98
921.94	1008.06
922.25	1001.23
922.55	1013.06
922.86	1010.56
923.16	1016.70
923.47	1007.37
923.77	1013.52
924.08	1005.33
924.38	989.40
924.69	1008.51
924.99	1004.41
925.29	988.03
925.60	996.68
925.90	992.81
926.21	990.99
926.51	1011.24
926.81	994.18
927.12	990.76
927.42	995.77
927.73	987.58
928.03	989.62
928.33	995.09
928.64	973.70
928.94	987.58
929.24	973.01
929.55	1000.55
929.85	1023.76
930.15	1018.52
930.46	990.31
930.76	1002.59
931.06	993.04
931.37	993.72
931.67	1040.14
931.97	978.02
932.27	974.38
932.58	991.90
932.88	992.58
933.18	991.44
933.49	992.13
933.79	1020.57
934.09	1001.46
934.39	1007.15
934.70	1046.28
935.00	1019.43
935.30	995.77
935.60	992.58
935.91	987.12
936.21	981.43
936.51	986.44
936.81	987.35
937.11	1019.21
937.42	988.49
937.72	959.13
938.02	978.47
938.32	965.28
938.62	977.56
938.92	981.43
939.23	991.22
939.53	993.04
939.83	972.33
940.13	966.19
940.43	959.81
940.73	960.95
941.03	952.53
941.34	968.23
941.64	973.47
941.94	952.99
942.24	969.60
942.54	967.78
942.84	975.52
943.14	982.57
943.44	950.03
943.74	950.71
944.04	973.92
944.34	966.41
944.65	944.34
944.95	954.58
945.25	968.23
945.55	953.22
945.85	939.56
946.15	948.66
946.45	953.67
946.75	965.05
947.05	975.97
947.35	955.72
947.65	958.45
947.95	953.44
948.25	980.52
948.55	978.47
948.85	964.14
949.15	943.89
949.45	959.36
949.75	950.26
950.05	960.72
950.35	967.78
950.65	953.67
950.94	957.08
951.24	967.78
951.54	966.87
951.84	1177.35
952.14	980.29
952.44	972.79
952.74	979.61
953.04	940.47
953.34	947.75
953.64	970.74
953.94	979.38
954.23	982.57
954.53	962.09
954.83	968.01
955.13	979.61
955.43	978.25
955.73	982.57
956.03	963.91
956.32	954.58
956.62	980.52
956.92	967.78
957.22	969.14
957.52	951.17
957.82	944.80
958.11	947.53
958.41	960.04
958.71	1042.87
959.01	967.32
959.30	1290.22
959.60	997.36
959.90	953.22
960.20	953.90
960.50	964.82
960.79	963.00
961.09	964.82
961.39	961.18
961.69	956.86
961.98	961.64
962.28	972.56
962.58	970.74
962.87	956.86
963.17	974.15
963.47	962.09
963.76	1037.64
964.06	944.34
964.36	962.77
964.66	972.56
964.95	963.91
965.25	965.05
965.55	1007.37
965.84	940.47
966.14	955.72
966.43	974.83
966.73	953.44
967.03	1002.14
967.32	951.85
967.62	960.72
967.92	967.78
968.21	990.76
968.51	959.36
968.80	954.58
969.10	962.32
969.40	949.12
969.69	974.83
969.99	967.78
970.28	976.65
970.58	992.81
970.87	973.92
971.17	969.37
971.46	983.71
971.76	978.02
972.06	976.65
972.35	981.66
972.65	967.32
972.94	944.80
973.24	986.89
973.53	972.33
973.83	967.32
974.12	959.36
974.42	964.82
974.71	1001.23
975.01	955.04
975.30	934.33
975.59	960.50
975.89	938.20
976.18	948.89
976.48	961.86
976.77	970.74
977.07	961.41
977.36	969.83
977.65	957.31
977.95	948.21
978.24	956.40
978.54	966.64
978.83	967.10
979.13	973.01
979.42	984.85
979.71	945.71
980.01	968.69
980.30	964.14
980.59	986.44
980.89	997.82
981.18	954.81
981.47	964.37
981.77	966.64
982.06	954.81
982.35	973.24
982.65	947.53
982.94	961.86
983.23	984.39
983.53	978.93
983.82	939.79
984.11	930.92
984.41	960.50
984.70	954.13
984.99	976.20
985.28	958.90
985.58	960.95
985.87	942.98
986.16	958.90
986.45	966.19
986.75	970.74
987.04	955.49
987.33	968.92
987.62	973.47
987.91	950.49
988.21	959.81
988.50	968.92
988.79	981.43
989.08	962.77
989.37	974.38
989.67	960.95
989.96	943.20
990.25	967.32
990.54	959.13
990.83	956.17
991.12	970.28
991.42	985.53
991.71	929.55
992.00	951.62
992.29	956.63
992.58	950.49
992.87	1003.28
993.16	969.14
993.45	980.98
993.75	957.31
994.04	943.20
994.33	987.80
994.62	982.80
994.91	950.03
995.20	973.24
995.49	958.90
995.78	977.11
996.07	947.53
996.36	946.16
996.65	944.80
996.94	955.26
997.23	1001.00
997.52	975.52
997.81	953.90
998.10	936.38
998.39	965.73
998.68	936.60
998.97	955.49
999.26	949.57
999.55	941.38
999.84	956.63
1000.13	927.50
1000.42	965.96
1000.71	961.41
1001.00	955.72
1001.29	979.16
1001.58	947.53
1001.87	950.49
1002.16	958.68
1002.45	960.27
1002.74	929.10
1003.02	975.97
1003.31	985.76
1003.60	944.80
1003.89	944.34
1004.18	949.80
1004.47	965.73
1004.76	931.83
1005.05	937.74
1005.33	956.86
1005.62	934.10
1005.91	936.15
1006.20	934.78
1006.49	963.23
1006.78	957.99
1007.06	950.03
1007.35	952.08
1007.64	946.84
1007.93	965.05
1008.22	967.32
1008.50	973.01
1008.79	944.11
1009.08	949.80
1009.37	953.90
1009.66	983.94
1009.94	957.08
1010.23	964.37
1010.52	955.95
1010.81	947.98
1011.09	955.95
1011.38	954.81
1011.67	980.07
1011.95	964.14
1012.24	944.34
1012.53	945.25
1012.82	941.38
1013.10	920.45
1013.39	948.66
1013.68	955.26
[truncated: 48 more rows]
