# Supplementary material for: Unique photosynthetic electron transport tuning and excitation distribution in heterokont algae
Source: PLoS One. 2019 Jan 9;14(1):e0209920. doi: 10.1371/journal.pone.0209920 (PMC6326504; doi:10.1371/journal.pone.0209920)
Supplement: S1 Dataset — (ZIP) [file pone.0209920.s004.zip › S1 Dataset/77K/Chlamydomonas_DCMU/CDCMU_t=0n,1.txt]

340.01	1001.68
340.39	1001.68
340.76	1001.68
341.14	1018.75
341.52	1041.05
341.89	1055.39
342.27	1077.69
342.65	1086.79
343.03	1074.73
343.40	1065.17
343.78	1074.50
344.16	1080.19
344.53	1110.00
344.91	1067.22
345.29	1054.93
345.66	1055.61
346.04	1053.79
346.42	1049.93
346.79	1051.29
347.17	1046.51
347.54	1056.52
347.92	1033.31
348.30	1038.55
348.67	1048.10
349.05	1049.02
349.43	1033.77
349.80	1043.10
350.18	1047.88
350.56	1052.88
350.93	1051.06
351.31	1042.64
351.68	1018.07
352.06	1022.39
352.44	1030.81
352.81	1036.73
353.19	1033.09
353.56	1028.54
353.94	1047.65
354.32	1034.68
354.69	1040.37
355.07	1016.70
355.44	1026.72
355.82	1047.19
356.19	1020.80
356.57	1033.09
356.95	1019.21
357.32	1015.34
357.70	1038.55
358.07	1011.24
358.45	1025.80
358.82	1021.71
359.20	1022.16
359.58	1009.42
359.95	1033.31
360.33	1022.85
360.70	1018.30
361.08	1022.85
361.45	1018.52
361.83	1052.66
362.20	1037.41
362.58	1081.33
362.95	1024.89
363.33	1030.81
363.70	1041.28
364.08	1016.48
364.45	1019.89
364.83	1021.25
365.20	1032.40
365.58	1041.96
365.95	1071.09
366.33	1055.84
366.70	1027.17
367.08	1006.69
367.45	1030.81
367.83	1042.87
368.20	1017.84
368.58	1049.70
368.95	1012.83
369.33	1082.01
369.70	1041.51
370.08	1034.00
370.45	1012.83
370.83	1032.86
371.20	1028.54
371.57	1159.61
371.95	1028.31
372.32	1037.18
372.70	1030.13
373.07	1048.10
373.45	1031.04
373.82	1011.24
374.19	1028.76
374.57	1061.30
374.94	1021.03
375.32	1001.23
375.69	1013.97
376.07	1051.29
376.44	1004.41
376.81	1025.80
377.19	1014.65
377.56	1048.79
377.94	1028.08
378.31	1064.49
378.68	1036.50
379.06	1006.69
379.43	1023.30
379.81	1030.36
380.18	1024.21
380.55	1040.37
380.93	1033.09
381.30	1034.00
381.67	1035.13
382.05	1013.97
382.42	1010.56
382.79	1030.81
383.17	1011.70
383.54	1057.89
383.91	1038.78
384.29	1019.66
384.66	1027.40
385.04	1027.85
385.41	1030.13
385.78	1035.36
386.15	1042.42
386.53	1021.71
386.90	1010.79
387.27	1044.69
387.65	1033.54
388.02	1036.50
388.39	1037.41
388.77	1018.52
389.14	1017.61
389.51	1037.41
389.89	1033.54
390.26	1032.63
390.63	1032.63
391.00	1024.21
391.38	1045.15
391.75	1018.52
392.12	1048.56
392.50	1018.07
392.87	1002.82
393.24	1049.70
393.61	1028.08
393.99	1023.53
394.36	1019.89
394.73	1025.35
395.10	1034.00
395.48	1018.52
395.85	1011.24
396.22	1026.72
396.59	1024.21
396.97	1014.20
397.34	1055.61
397.71	1052.66
398.08	1030.13
398.45	1021.94
398.83	1031.27
399.20	1030.81
399.57	1031.95
399.94	1023.98
400.32	1033.09
400.69	1009.88
401.06	1034.68
401.43	1029.45
401.80	1032.86
402.17	1024.67
402.55	1018.98
402.92	1018.07
403.29	1054.48
403.66	1023.53
404.03	1020.80
404.41	1016.48
404.78	1018.07
405.15	1041.96
405.52	1028.54
405.89	993.04
406.26	1018.75
406.64	1012.61
407.01	1013.52
407.38	1033.54
407.75	1015.79
408.12	1044.24
408.49	1044.24
408.86	1032.63
409.23	1008.28
409.61	1009.42
409.98	1026.94
410.35	1051.52
410.72	1037.87
411.09	1021.48
411.46	1027.40
411.83	1045.60
412.20	1041.51
412.57	1050.38
412.95	1034.68
413.32	1028.08
413.69	1036.27
414.06	1029.22
414.43	1046.51
414.80	1048.10
415.17	1062.44
415.54	1009.88
415.91	1027.63
416.28	1021.94
416.65	1014.43
417.02	1025.35
417.39	1016.70
417.76	1020.34
418.14	1010.10
418.51	1023.07
418.88	1036.04
419.25	1029.22
419.62	1066.08
419.99	1022.16
420.36	1036.04
420.73	1040.60
421.10	1059.03
421.47	1046.74
421.84	1023.76
422.21	1062.67
422.58	1028.08
422.95	1020.34
423.32	1019.66
423.69	1034.91
424.06	1045.15
424.43	1056.75
424.80	1014.43
425.17	1026.49
425.54	1039.00
425.91	990.99
426.28	1037.41
426.65	1014.65
427.02	1047.65
427.39	1017.39
427.76	1047.42
428.13	1033.31
428.49	1019.89
428.86	1018.30
429.23	1024.89
429.60	1025.58
429.97	993.49
430.34	1037.87
430.71	1031.04
431.08	1043.55
431.45	1029.45
431.82	1022.16
432.19	1036.27
432.56	1018.30
432.93	1026.71
433.30	1043.10
433.67	1049.24
434.03	1073.14
434.40	1051.29
434.77	1001.00
435.14	1029.45
435.51	1026.71
435.88	1060.85
436.25	1033.31
436.62	1025.80
436.99	1024.44
437.35	1024.21
437.72	1030.81
438.09	1021.94
438.46	1150.05
438.83	1036.50
439.20	1049.24
439.57	1021.94
439.93	996.91
440.30	1022.16
440.67	1025.80
441.04	1038.78
441.41	1042.87
441.78	1035.82
442.14	1026.49
442.51	1028.99
442.88	1017.16
443.25	1039.69
443.62	1028.99
443.99	1024.44
444.35	1042.64
444.72	1039.00
445.09	1035.13
445.46	1010.33
445.83	1048.33
446.19	1027.17
446.56	1025.12
446.93	1049.02
447.30	1027.63
447.66	1024.21
448.03	1038.09
448.40	1009.19
448.77	1017.84
449.14	1017.84
449.50	1034.22
449.87	1039.46
450.24	1031.04
450.61	1018.07
450.97	1028.31
451.34	1015.34
451.71	1051.97
452.08	1066.54
452.44	1034.45
452.81	1040.82
453.18	1030.36
453.54	1054.70
453.91	1041.96
454.28	1020.57
454.65	1037.87
455.01	1029.45
455.38	1023.76
455.75	1035.36
456.11	1043.10
456.48	1030.13
456.85	1033.31
457.21	1031.04
457.58	1030.81
457.95	1032.18
458.32	1030.13
458.68	1034.45
459.05	1019.89
459.42	1023.07
459.78	1033.77
460.15	1041.96
460.52	1033.31
460.88	1044.92
461.25	1076.32
461.61	1005.55
461.98	1026.03
462.35	1058.34
462.71	1015.79
463.08	1044.01
463.45	1029.45
463.81	1043.78
464.18	1032.63
464.55	1054.02
464.91	1052.20
465.28	1039.91
465.64	1038.78
466.01	1021.71
466.38	1015.56
466.74	1017.61
467.11	1038.32
467.47	1042.64
467.84	1103.63
468.21	1044.24
468.57	1051.75
468.94	1011.70
469.30	1011.24
469.67	1022.39
470.03	1014.88
470.40	1018.75
470.77	1016.70
471.13	1015.79
471.50	1009.65
471.86	1016.70
472.23	1059.94
472.59	1026.49
472.96	1033.31
473.32	1024.21
473.69	1060.62
474.05	1020.80
474.42	1039.46
474.78	1028.54
475.15	1010.79
475.51	1015.34
475.88	1009.19
476.24	1029.45
476.61	1011.47
476.97	1039.69
477.34	1017.84
477.70	1028.76
478.07	1065.40
478.43	1040.37
478.80	1018.52
479.16	1026.49
479.53	1054.02
479.89	1030.81
480.26	1040.37
480.62	1023.53
480.99	1053.34
481.35	1030.13
481.72	1022.85
482.08	1028.76
482.45	1139.58
482.81	1050.84
483.17	1024.89
483.54	1028.76
483.90	1015.11
484.27	1021.94
484.63	1017.39
485.00	1016.93
485.36	1021.71
485.72	1020.80
486.09	1035.36
486.45	1030.36
486.82	1032.86
487.18	1043.33
487.54	1046.06
487.91	1042.87
488.27	1017.16
488.64	1041.05
489.00	1055.61
489.36	1028.54
489.73	1031.95
490.09	1019.66
490.45	1025.12
490.82	1027.17
491.18	1004.87
491.55	1014.65
491.91	1036.50
492.27	1014.88
492.64	1020.34
493.00	1017.61
493.36	1047.65
493.73	1059.25
494.09	1006.24
494.45	1030.36
494.82	1029.67
495.18	1067.45
495.54	1060.17
495.91	1029.90
496.27	1027.63
496.63	1055.39
496.99	1019.43
497.36	1018.30
497.72	1040.60
498.08	1043.55
498.45	1052.20
498.81	1042.42
499.17	1044.69
499.53	1044.46
499.90	1026.72
500.26	1035.82
500.62	1026.72
500.99	1013.52
501.35	1019.43
501.71	1026.26
502.07	1024.21
502.44	1024.21
502.80	1003.73
503.16	1022.16
503.52	1032.63
503.88	1046.51
504.25	1029.67
504.61	1052.20
504.97	1030.81
505.33	1023.98
505.70	1034.68
506.06	1037.18
506.42	1011.70
506.78	1027.85
507.14	1033.09
507.51	1037.64
507.87	1021.25
508.23	1027.40
508.59	1017.39
508.95	1002.14
509.32	1012.38
509.68	1022.16
510.04	1045.37
510.40	1015.79
510.76	1052.43
511.12	1060.17
511.48	1038.78
511.85	1027.40
512.21	1036.95
512.57	1027.40
512.93	1022.85
513.29	1029.22
513.65	1050.38
514.01	1030.36
514.38	1049.47
514.74	1034.68
515.10	1035.82
515.46	1017.61
515.82	1032.18
516.18	1027.17
516.54	1016.02
516.90	1019.43
517.26	1062.67
517.63	1026.26
517.99	1026.26
518.35	1020.80
518.71	1023.98
519.07	1026.94
519.43	1028.76
519.79	1050.15
520.15	1025.58
520.51	1017.16
520.87	1021.03
521.23	1031.72
521.59	1034.91
521.95	1028.76
522.31	1013.29
522.67	1007.15
523.03	1015.34
523.40	1023.07
523.76	1026.26
524.12	1034.91
524.48	1039.23
524.84	1034.45
525.20	1054.93
525.56	1019.43
525.92	1051.52
526.28	1018.75
526.64	1037.64
527.00	1042.87
527.36	1069.72
527.72	1059.94
528.08	1051.06
528.44	1030.36
528.80	1054.02
529.16	1020.80
529.51	1030.36
529.87	1041.05
530.23	1031.04
530.59	1046.97
530.95	1033.77
531.31	1041.51
531.67	1023.30
532.03	1013.06
532.39	1041.96
532.75	1025.12
533.11	1047.65
533.47	1043.55
533.83	1038.55
534.19	1025.35
534.55	1025.58
534.91	1037.41
535.26	1013.52
535.62	1035.82
535.98	1038.55
536.34	1005.78
536.70	1018.75
537.06	1049.70
537.42	1024.44
537.78	1028.31
538.14	1318.44
538.49	1039.69
538.85	1153.46
539.21	1020.57
539.57	1028.54
539.93	1026.72
540.29	1047.42
540.65	1022.16
541.00	1024.44
541.36	1010.79
541.72	1017.39
542.08	1035.13
542.44	1014.20
542.80	1055.39
543.15	1053.79
543.51	1021.94
543.87	1037.41
544.23	1001.46
544.59	1045.60
544.95	1033.09
545.30	1024.67
545.66	1018.52
546.02	1031.49
546.38	1035.13
546.73	1013.29
547.09	1028.99
547.45	1058.80
547.81	1034.68
548.17	1005.55
548.52	1022.85
548.88	1030.81
549.24	1057.89
549.60	1029.90
549.95	1031.04
550.31	1018.07
550.67	1031.72
551.03	1030.58
551.38	1031.04
551.74	1023.98
552.10	1025.58
552.46	1034.22
552.81	1023.30
553.17	1043.10
553.53	1034.00
553.88	1043.10
554.24	1031.04
554.60	1031.04
554.95	1040.82
555.31	1013.29
555.67	1032.18
556.03	1022.85
556.38	1024.21
556.74	1042.64
557.10	1046.51
557.45	1027.85
557.81	1033.77
558.17	1039.69
558.52	1023.76
558.88	1027.63
559.24	1025.12
559.59	1064.49
559.95	1023.98
560.30	1066.31
560.66	1044.92
561.02	1030.36
561.37	1026.72
561.73	1016.48
562.09	1028.76
562.44	1057.21
562.80	1035.13
563.15	1037.18
563.51	1001.23
563.87	1040.60
564.22	1022.85
564.58	1023.98
564.93	1021.48
565.29	1026.49
565.65	1075.64
566.00	1029.67
566.36	1019.21
566.71	1045.60
567.07	1026.94
567.42	1037.64
567.78	1034.91
568.14	1025.35
568.49	1036.95
568.85	1013.29
569.20	1028.31
569.56	1023.30
569.91	1038.55
570.27	1042.19
570.62	1062.67
570.98	1053.11
571.33	1016.70
571.69	1029.22
572.04	1034.91
572.40	1012.15
572.75	1021.03
573.11	1030.58
573.46	1018.07
573.82	1025.58
574.17	1015.34
574.53	1047.88
574.88	1042.19
575.24	1033.31
575.59	1039.00
575.95	1021.25
576.30	1040.60
576.66	1030.58
577.01	1041.28
577.36	1041.73
577.72	1039.00
578.07	1049.70
578.43	1022.16
578.78	1028.31
579.14	1035.82
579.49	1022.39
579.85	1072.45
580.20	1056.98
580.55	1046.51
580.91	1035.36
581.26	1065.63
581.62	1056.07
581.97	1052.20
582.32	1082.69
582.68	1055.39
583.03	1051.75
583.39	1059.48
583.74	1100.67
584.09	1091.79
584.45	1088.15
584.80	1077.69
585.15	1070.18
585.51	1102.49
585.86	1084.06
586.21	1109.77
586.57	1096.57
586.92	1110.00
587.27	1108.18
587.63	1128.66
587.98	1217.40
588.33	1158.47
588.69	1163.02
589.04	1147.77
589.39	1165.75
589.75	1169.39
590.10	1182.59
590.45	1170.53
590.81	1210.80
591.16	1242.21
591.51	1229.24
591.86	1267.69
592.22	1267.69
592.57	1274.75
592.92	1292.27
593.28	1321.39
593.63	1327.31
593.98	1366.45
594.33	1385.56
594.69	1395.58
595.04	1401.49
595.39	1438.13
595.74	1436.54
596.10	1467.94
596.45	1488.42
596.80	1550.54
597.15	1556.46
597.50	1575.80
597.86	1575.34
598.21	1639.97
598.56	1651.80
598.91	1732.13
599.26	1693.67
599.62	1761.48
599.97	1808.36
600.32	1788.10
600.67	1859.56
601.02	1875.03
601.38	1885.72
601.73	1945.12
602.08	1978.34
602.43	1997.45
602.78	2050.93
603.13	2053.89
603.49	2063.44
603.84	2130.34
604.19	2158.33
604.54	2159.70
604.89	2214.76
605.24	2225.00
605.59	2268.47
605.95	2351.30
606.30	2358.80
606.65	2371.09
607.00	2389.07
607.35	2439.13
607.70	2434.12
608.05	2491.92
608.40	2520.82
608.75	2557.91
609.10	2571.57
609.46	2574.75
609.81	2604.56
610.16	2675.10
610.51	2645.52
610.86	2693.31
611.21	2673.96
611.56	2740.64
611.91	2761.12
612.26	2752.24
612.61	2763.16
612.96	2787.51
613.31	2819.60
613.66	2800.71
614.01	2827.79
614.36	2853.50
614.71	2853.28
615.06	2850.32
615.41	2862.61
615.76	2883.08
616.11	2874.67
616.46	2909.71
616.81	2894.23
617.16	2922.45
617.51	2940.20
617.86	2901.06
618.21	2916.76
618.56	2895.37
618.91	2901.97
619.26	2953.17
619.61	2936.79
619.96	2942.93
620.31	2954.08
620.66	2932.24
621.01	2948.39
621.36	2899.01
621.71	2924.50
622.06	2928.82
622.41	2880.35
622.76	2910.16
623.10	2924.50
623.45	2896.28
623.80	2925.64
624.15	2887.64
624.50	2910.16
624.85	2882.86
625.20	2876.49
625.55	2886.04
625.90	2861.47
626.25	2855.32
626.59	2865.11
626.94	2852.37
627.29	2847.81
627.64	2863.06
627.99	2831.43
628.34	2812.32
628.69	2804.81
629.03	2807.99
629.38	2812.54
629.73	2800.03
630.08	2752.70
630.43	2771.58
630.78	2745.64
631.12	2770.67
631.47	2769.99
631.82	2761.57
632.17	2714.47
632.52	2700.36
632.86	2788.20
633.21	2697.17
633.56	2688.30
633.91	2693.76
634.26	2663.04
634.60	2702.64
634.95	2681.25
635.30	2654.85
635.65	2687.39
635.99	2669.19
636.34	2657.35
636.69	2621.40
637.04	2650.75
637.39	2604.79
637.73	2620.94
638.08	2605.47
638.43	2642.11
638.77	2608.66
639.12	2615.48
639.47	2567.02
639.82	2591.36
640.16	2598.19
640.51	2612.75
640.86	2584.76
641.20	2584.54
641.55	2589.09
641.90	2581.81
642.25	2591.36
642.59	2571.34
642.94	2558.82
643.29	2562.46
643.63	2568.38
643.98	2541.53
644.33	2538.57
644.67	2524.92
645.02	2548.81
645.37	2535.84
645.71	2548.58
646.06	2542.89
646.40	2514.45
646.75	2535.61
647.10	2516.50
647.44	2563.15
647.79	2530.61
648.14	2508.99
648.48	2531.74
648.83	2538.80
649.17	2592.50
649.52	2501.48
649.87	2517.86
650.21	2528.33
650.56	2509.44
650.90	2496.70
651.25	2528.10
651.59	2506.26
651.94	2490.56
652.29	2535.84
652.63	2537.89
652.98	2500.34
653.32	2519.91
653.67	2523.33
654.01	2525.83
654.36	2509.67
654.70	2496.02
655.05	2483.50
655.39	2540.85
655.74	2538.12
656.08	2519.23
656.43	2517.64
656.78	2511.04
657.12	2550.63
657.47	2521.73
657.81	2565.19
658.15	2493.97
658.50	2535.84
658.84	2538.34
659.19	2537.21
659.53	2506.94
659.88	2575.89
660.22	2524.01
660.57	2533.56
660.91	2544.94
661.26	2518.77
661.60	2563.60
661.95	2564.51
662.29	2547.45
662.63	2554.73
662.98	2543.80
663.32	2581.81
663.67	2573.61
664.01	2593.18
664.36	2583.63
664.70	2619.58
665.04	2595.46
665.39	2595.23
665.73	2557.46
666.08	2974.11
666.42	2584.76
666.76	2611.84
667.11	2635.05
667.45	2599.33
667.79	2632.55
668.14	2592.05
668.48	2631.87
668.83	2636.65
669.17	2676.24
669.51	2645.07
669.86	2641.42
670.20	2635.96
670.54	2662.81
670.89	2658.49
671.23	2642.33
671.57	2676.47
671.92	2698.09
672.26	2696.95
672.60	2712.19
672.94	2742.00
673.29	2764.30
673.63	2773.86
673.97	2795.02
674.32	2838.03
674.66	2838.03
675.00	2894.92
675.34	2941.11
675.69	2997.77
676.03	3052.38
676.37	3094.94
676.71	3142.49
677.06	3212.35
677.40	3305.88
677.74	3356.39
678.08	3385.75
678.43	3509.31
678.77	3606.93
679.11	3662.00
679.45	3740.73
679.80	3790.56
680.14	3858.15
680.48	3961.68
680.82	4015.38
681.16	4111.87
681.51	4108.00
681.85	4207.21
682.19	4210.62
682.53	4341.92
682.87	4418.61
683.21	4464.80
683.56	4562.87
683.90	4686.21
684.24	4800.21
684.58	4950.17
684.92	5079.42
685.26	5116.05
685.61	5215.27
685.95	5264.87
686.29	5286.49
686.63	5278.75
686.97	5226.87
687.31	5181.82
687.65	5031.18
687.99	5026.85
688.33	4905.34
688.68	4755.84
689.02	4664.14
689.36	4548.31
689.70	4433.85
690.04	4353.30
690.38	4233.83
690.72	4189.01
691.06	4115.96
691.40	4082.06
691.74	4015.61
692.08	3976.47
692.42	3963.50
692.76	3966.23
693.10	3929.14
693.44	3919.13
693.78	3925.73
694.13	3919.36
694.47	3983.98
694.81	3999.00
695.15	3951.21
695.49	3959.86
695.83	3969.19
696.17	3948.03
696.51	4004.46
696.85	3979.66
697.19	3982.39
697.53	3957.59
697.87	3959.41
698.20	3955.77
698.54	3974.20
698.88	3960.77
699.22	3984.66
699.56	3978.75
699.90	3973.51
700.24	3956.45
700.58	4029.26
700.92	4023.80
701.26	4019.94
701.60	4020.16
701.94	4040.19
702.28	4052.70
702.62	4074.32
702.96	4147.59
703.30	4100.49
703.63	4169.89
703.97	4188.78
704.31	4203.57
704.65	4267.97
704.99	4311.88
705.33	4315.30
705.67	4361.95
706.01	4373.55
706.34	4415.88
706.68	4404.73
707.02	4420.88
707.36	4439.54
707.70	4485.96
708.04	4463.21
708.38	4561.05
708.71	4516.23
709.05	4575.84
709.39	4594.28
709.73	4596.10
710.07	4652.98
710.40	4617.94
710.74	4669.37
711.08	4653.90
711.42	4716.93
711.76	4684.61
712.09	4670.51
712.43	4709.19
712.77	4782.46
713.11	4718.52
713.45	4745.83
713.78	4774.73
714.12	4770.40
714.46	4721.48
714.80	4706.46
715.13	4799.76
715.47	4718.29
715.81	4720.80
716.15	4640.70
716.48	4703.05
716.82	4655.72
717.16	4658.45
717.49	4562.87
717.83	4502.57
718.17	4544.90
718.51	4473.67
718.84	4479.59
719.18	4432.71
719.52	4394.03
719.85	4379.92
720.19	4347.61
720.53	4331.91
720.86	4282.99
721.20	4211.53
721.54	4218.13
721.87	4149.64
722.21	4113.46
722.55	4080.46
722.88	4076.60
723.22	3960.77
723.55	3963.27
723.89	3967.14
724.23	3902.97
724.56	3884.54
724.90	3839.03
725.24	3788.97
725.57	3712.28
725.91	3715.02
726.24	3688.62
726.58	3600.10
726.92	3613.98
727.25	3590.32
727.59	3528.88
727.92	3491.56
728.26	3484.73
728.59	3448.10
728.93	3438.31
729.26	3403.95
729.60	3385.52
729.94	3354.80
730.27	3323.85
730.61	3289.72
730.94	3229.42
731.28	3207.80
731.61	3210.76
731.95	3187.09
732.28	3169.35
732.62	3136.81
732.95	3098.12
733.29	3072.86
733.62	3048.06
733.96	3046.47
734.29	3020.30
734.63	3020.07
734.96	2982.53
735.30	2963.87
735.63	2961.14
735.97	2949.53
736.30	2884.00
736.63	2897.65
736.97	2856.92
737.30	2872.85
737.64	2837.12
737.97	2846.90
738.31	2816.87
738.64	2743.60
738.97	2790.24
739.31	2766.35
739.64	2787.29
739.98	2703.77
740.31	2686.25
740.64	2698.77
740.98	2681.25
741.31	2715.15
741.65	2681.25
741.98	2669.64
742.31	2613.44
742.65	2593.64
742.98	2651.89
743.31	2596.37
743.65	2570.20
743.98	2583.40
744.31	2569.06
744.65	2575.89
744.98	2571.11
745.31	2552.91
745.65	2514.22
745.98	2535.61
746.31	2490.10
746.65	2536.07
746.98	2473.04
747.31	2510.13
747.65	2499.89
747.98	2493.97
748.31	2477.59
748.64	2457.33
748.98	2438.22
749.31	2375.19
749.64	2421.84
749.98	2421.61
750.31	2384.29
750.64	2377.01
750.97	2387.70
751.31	2369.73
751.64	2306.92
751.97	2365.40
752.30	2354.25
752.63	2306.92
752.97	2308.06
753.30	2283.49
753.63	2313.07
753.96	2317.85
754.29	2280.07
754.63	2287.13
754.96	2399.99
755.29	2272.56
755.62	2247.08
755.95	2228.19
756.29	2238.88
756.62	2205.66
756.95	2191.78
757.28	2232.97
757.61	2323.53
757.94	2215.22
758.27	2185.64
758.61	2196.56
758.94	2183.13
759.27	2152.42
759.60	2161.52
759.93	2166.98
760.26	2114.64
760.59	2120.79
760.92	2095.75
761.26	2103.49
761.59	2140.58
761.92	2061.17
762.25	2063.90
762.58	2070.50
762.91	2076.41
763.24	2061.85
763.57	2033.86
763.90	2057.75
764.23	2051.38
764.56	2009.74
764.89	2037.50
765.22	2014.97
765.55	1991.08
765.88	1999.50
766.21	1999.96
766.54	1969.92
766.87	1967.87
767.20	1942.16
767.53	1936.92
767.86	1976.52
768.19	1932.14
768.52	1945.80
768.85	1951.71
769.18	1908.93
769.51	1942.38
769.84	1905.98
770.17	1923.95
770.50	1881.17
770.83	1887.09
771.16	1858.19
771.49	1845.67
771.82	1857.74
772.15	1891.19
772.48	1837.26
772.81	1837.26
773.14	1864.79
773.47	1834.07
773.80	1827.24
774.13	1865.47
774.46	1829.29
774.78	1805.85
775.11	1799.71
775.44	1809.95
775.77	1809.04
776.10	1768.76
776.43	1794.48
776.76	1819.28
777.09	1758.29
777.41	1771.72
777.74	1783.55
778.07	1783.33
778.40	1739.18
778.73	1759.66
779.06	1760.57
779.38	1728.03
779.71	1733.26
780.04	1739.64
780.37	1709.83
780.70	1703.45
781.03	1723.48
781.35	1722.34
781.68	1715.06
782.01	1707.55
782.34	1700.27
782.67	1679.56
782.99	1695.49
783.32	1686.16
783.65	1675.01
783.98	1669.32
784.30	1647.25
784.63	1656.81
784.96	1667.27
785.29	1639.97
785.61	1649.98
785.94	1636.10
786.27	1627.91
786.60	1628.14
786.92	1630.18
787.25	1630.87
787.58	1588.54
787.90	1599.24
788.23	1636.33
788.56	1623.58
788.88	1608.11
789.21	1591.50
789.54	1582.40
789.87	1589.45
790.19	1577.39
790.52	1561.23
790.85	1565.79
791.17	1571.70
791.50	1555.09
791.82	1557.82
792.15	1548.72
792.48	1588.31
792.80	1565.33
793.13	1557.82
793.46	1553.50
793.78	1542.58
794.11	1556.00
794.43	1563.28
794.76	1556.23
795.09	1598.78
795.41	1556.00
795.74	1549.86
796.06	1555.55
796.39	1561.23
796.72	1535.98
797.04	1572.38
797.37	1542.80
797.69	1543.71
798.02	1557.59
798.34	1557.14
798.67	1543.03
798.99	1504.35
799.32	1524.14
799.64	1561.23
799.97	1544.40
800.30	1523.46
800.62	1536.20
800.95	1531.65
801.27	1525.96
801.60	1553.73
801.92	1483.18
802.25	1519.82
802.57	1504.12
802.89	1525.51
803.22	1530.52
803.54	1514.13
803.87	1518.23
804.19	1515.95
804.52	1502.07
804.84	1514.59
805.17	1492.97
805.49	1508.22
805.82	1491.83
806.14	1474.31
806.46	1522.10
806.79	1508.67
807.11	1462.70
807.44	1477.04
807.76	1481.14
808.08	1490.24
808.41	1476.81
808.73	1493.88
809.06	1474.08
809.38	1504.35
809.70	1485.46
810.03	1482.27
810.35	1474.77
810.67	1479.77
811.00	1460.20
811.32	1458.38
811.64	1461.79
811.97	1459.52
812.29	1439.72
812.61	1446.78
812.94	1463.62
813.26	1430.85
813.58	1437.45
813.91	1444.73
814.23	1432.44
814.55	1460.20
814.88	1424.48
815.20	1439.72
815.52	1447.23
815.84	1427.43
816.17	1395.12
816.49	1417.88
816.81	1404.91
817.13	1410.14
817.46	1422.66
817.78	1410.14
818.10	1421.52
818.42	1385.56
818.75	1375.10
819.07	1439.95
819.39	1388.98
819.71	1434.72
820.04	1386.70
820.36	1372.59
820.68	1375.10
821.00	1375.55
821.32	1373.50
821.65	1395.35
821.97	1376.46
822.29	1364.86
822.61	1394.89
822.93	1371.46
823.25	1383.74
823.58	1394.67
823.90	1365.31
824.22	1364.17
824.54	1355.30
824.86	1349.61
825.18	1354.85
825.50	1345.52
825.82	1355.98
826.15	1353.93
826.47	1322.53
826.79	1367.13
827.11	1371.23
827.43	1374.87
827.75	1366.45
828.07	1348.25
828.39	1350.98
828.71	1341.65
829.03	1351.89
829.35	1345.97
829.67	1351.43
830.00	1343.47
830.32	1323.22
830.64	1353.25
830.96	1351.20
831.28	1358.03
831.60	1331.18
831.92	1321.85
832.24	1322.53
832.56	1303.19
832.88	1314.80
833.20	1306.83
833.52	1335.05
833.84	1335.73
834.16	1326.86
834.48	1298.87
834.80	1358.26
835.12	1295.23
835.44	1307.06
835.76	1330.72
836.08	1308.20
836.40	1338.69
836.71	1289.77
837.03	1300.69
837.35	1289.31
837.67	1304.33
837.99	1289.54
838.31	1280.66
838.63	1309.56
838.95	1311.38
839.27	1317.53
839.59	1311.61
839.91	1292.50
840.23	1306.60
840.54	1294.77
840.86	1289.99
841.18	1295.45
841.50	1300.01
841.82	1277.02
842.14	1350.75
842.46	1325.26
842.77	1289.99
843.09	1305.47
843.41	1302.28
843.73	1283.85
844.05	1284.08
844.37	1283.17
844.68	1292.50
845.00	1319.12
845.32	1295.00
845.64	1286.58
845.96	1276.34
846.27	1270.88
846.59	1281.80
846.91	1309.11
847.23	1289.77
847.54	1266.10
847.86	1312.07
848.18	1273.84
848.50	1267.92
848.82	1304.33
849.13	1255.40
849.45	1261.32
849.77	1297.27
850.08	1297.73
850.40	1284.99
850.72	1304.78
851.04	1255.18
851.35	1276.34
851.67	1313.89
851.99	1263.37
852.30	1298.87
852.62	1261.09
852.94	1264.05
853.25	1271.56
853.57	1259.05
853.89	1263.14
854.20	1282.26
854.52	1282.48
854.84	1262.00
855.15	1263.14
855.47	1278.39
855.79	1266.33
856.10	1253.58
856.42	1274.97
856.73	1260.18
857.05	1255.86
857.37	1245.85
857.68	1263.82
858.00	1257.91
858.32	1254.72
858.63	1234.47
858.95	1219.91
859.26	1231.06
859.58	1239.48
859.89	1237.20
860.21	1242.89
860.52	1228.10
860.84	1256.32
861.16	1249.94
861.47	1224.69
861.79	1239.02
862.10	1240.61
862.42	1239.48
862.73	1259.96
863.05	1255.40
863.36	1231.74
863.68	1261.78
863.99	1239.70
864.31	1218.09
864.62	1263.60
864.94	1218.09
865.25	1221.73
865.57	1221.95
865.88	1206.03
866.20	1210.35
866.51	1245.85
866.82	1215.36
867.14	1214.45
867.45	1217.40
867.77	1219.22
868.08	1236.29
868.40	1191.92
868.71	1237.20
869.02	1200.34
869.34	1210.80
869.65	1215.13
869.97	1220.82
870.28	1175.99
870.59	1195.56
870.91	1205.34
871.22	1210.80
871.54	1196.92
871.85	1209.44
872.16	1223.32
872.48	1201.02
872.79	1206.03
873.10	1181.91
873.42	1186.23
873.73	1236.06
874.04	1171.67
874.36	1154.37
874.67	1172.35
874.98	1215.13
875.30	1181.22
875.61	1183.95
875.92	1202.61
876.23	1183.95
876.55	1190.10
876.86	1175.76
877.17	1167.11
877.49	1178.26
877.80	1178.04
878.11	1832.70
878.42	1224.23
878.74	1187.37
879.05	1186.00
879.36	1163.02
879.67	1167.80
879.98	1170.30
880.30	1171.89
880.61	1159.38
880.92	1175.76
881.23	1159.61
881.55	1173.94
881.86	1169.16
882.17	1173.49
882.48	1136.17
882.79	1171.89
883.10	1176.44
883.42	1162.56
883.73	1162.56
884.04	1171.21
884.35	1169.62
884.66	1178.26
884.97	1176.90
885.28	1170.98
885.60	1165.52
885.91	1142.99
886.22	1174.17
886.53	1183.04
886.84	1188.96
887.15	1178.72
887.46	1171.21
887.77	1193.28
888.08	1155.05
888.40	1148.91
888.71	1147.09
889.02	1167.80
889.33	1178.72
889.64	1148.46
889.95	1142.77
890.26	1167.80
890.57	1160.29
890.88	1148.23
891.19	1132.75
891.50	1175.31
891.81	1167.80
892.12	1178.26
892.43	1158.92
892.74	1155.74
893.05	1179.86
893.36	1172.58
893.67	1145.95
893.98	1160.52
894.29	1148.91
894.60	1142.54
894.91	1163.02
895.22	1161.65
895.53	1149.82
895.84	1160.97
896.15	1159.15
896.46	1160.74
896.77	1148.46
897.08	1138.90
897.38	1145.27
897.69	1160.52
898.00	1129.34
898.31	1146.86
898.62	1144.36
898.93	1130.02
899.24	1120.47
899.55	1165.07
899.86	1148.68
900.16	1155.74
900.47	1152.32
900.78	1154.60
901.09	1143.45
901.40	1141.40
901.71	1147.32
902.02	1145.27
902.32	1115.92
902.63	1139.81
902.94	1126.16
903.25	1150.05
903.56	1143.90
903.87	1145.95
904.17	1120.47
904.48	1126.84
904.79	1132.07
905.10	1128.20
905.41	1153.01
905.71	1119.10
906.02	1117.51
906.33	1129.80
906.64	1162.79
906.94	1138.44
907.25	1125.93
907.56	1110.45
907.87	1113.18
908.17	1150.05
908.48	1107.95
908.79	1131.39
909.09	1118.87
909.40	1115.23
909.71	1143.68
910.02	1245.39
910.32	1116.60
910.63	1121.15
910.94	1129.11
911.24	1112.73
911.55	1133.44
911.86	1124.79
912.16	1093.62
912.47	1098.17
912.78	1089.06
913.08	1132.75
913.39	1146.63
913.69	1147.77
914.00	1126.16
914.31	1121.15
914.61	1101.58
914.92	1142.54
915.23	1096.80
915.53	1114.32
915.84	1108.18
916.14	1120.47
916.45	1118.19
916.75	1079.96
917.06	1097.94
917.37	1084.51
917.67	1114.32
917.98	1090.66
918.28	1100.44
918.59	1089.75
918.89	1097.71
919.20	1101.81
919.50	1084.06
919.81	1082.01
920.11	1096.80
920.42	1080.42
920.72	1067.67
921.03	1097.48
921.33	1118.87
921.64	1098.62
921.94	1081.56
922.25	1093.39
922.55	1084.06
922.86	1081.10
923.16	1084.74
923.47	1094.75
923.77	1098.17
924.08	1076.32
924.38	1069.49
924.69	1062.67
924.99	1080.42
925.29	1081.10
925.60	1094.53
925.90	1065.17
926.21	1091.79
926.51	1079.96
926.81	1063.58
927.12	1077.69
927.42	1094.75
927.73	1074.96
928.03	1082.47
928.33	1070.86
928.64	1083.38
928.94	1100.67
929.24	1058.80
929.55	1073.59
929.85	1102.26
930.15	1077.46
930.46	1063.81
930.76	1064.03
931.06	1066.54
931.37	1049.24
931.67	1114.78
931.97	1084.74
932.27	1056.75
932.58	1060.39
932.88	1053.34
933.18	1057.66
933.49	1065.63
933.79	1082.92
934.09	1077.69
934.39	1078.82
934.70	1080.19
935.00	1100.90
935.30	1074.50
935.60	1070.63
935.91	1053.11
936.21	1067.22
936.51	1066.08
936.81	1071.54
937.11	1099.76
937.42	1105.45
937.72	1048.33
938.02	1042.42
938.32	1041.05
938.62	1046.74
938.92	1039.69
939.23	1041.28
939.53	1045.37
939.83	1032.86
940.13	1046.28
940.43	1061.08
940.73	1052.20
941.03	1020.12
941.34	1061.76
941.64	1054.02
941.94	1018.52
942.24	1050.84
942.54	1040.60
942.84	1053.79
943.14	1063.58
943.44	1043.33
943.74	1055.39
944.04	1038.78
944.34	1046.28
944.65	1046.28
944.95	1033.31
945.25	1060.62
945.55	1016.25
945.85	1053.34
946.15	1031.04
946.45	1048.33
946.75	1042.87
947.05	1056.98
947.35	1061.08
947.65	1040.82
947.95	1035.36
948.25	1035.82
948.55	1033.77
948.85	1043.78
949.15	1035.13
949.45	1050.84
949.75	1021.25
950.05	1040.82
950.35	1043.33
950.65	1029.45
950.94	1051.97
951.24	1040.14
951.54	1045.15
951.84	1231.28
952.14	1056.07
952.44	1040.82
952.74	1041.51
953.04	1046.51
953.34	1034.00
953.64	1048.10
953.94	1039.46
954.23	1041.96
954.53	1042.64
954.83	1040.60
955.13	1036.04
955.43	1050.61
955.73	1051.75
956.03	1029.67
956.32	1052.43
956.62	1048.33
956.92	1077.23
957.22	1044.24
957.52	1030.81
957.82	1050.15
958.11	1071.54
958.41	1039.23
958.71	1131.39
959.01	1063.58
959.30	1341.19
959.60	1096.80
959.90	1027.40
960.20	1031.04
960.50	1060.39
960.79	1040.60
961.09	1042.42
961.39	1069.95
961.69	1059.25
961.98	1052.88
962.28	1053.79
962.58	1039.23
962.87	1025.80
963.17	1047.65
963.47	1037.41
963.76	1086.79
964.06	1042.64
964.36	1047.88
964.66	1053.34
964.95	1037.18
965.25	1065.17
965.55	1066.76
965.84	1057.21
966.14	1031.04
966.43	1052.66
966.73	1049.47
967.03	1063.35
967.32	1039.69
967.62	1023.30
967.92	1043.10
968.21	1043.55
968.51	1033.77
968.80	1040.60
969.10	1040.60
969.40	1032.86
969.69	1065.17
969.99	1018.52
970.28	1053.11
970.58	1071.77
970.87	1038.09
971.17	1045.60
971.46	1070.63
971.76	1028.99
972.06	1046.28
972.35	1038.32
972.65	1040.14
972.94	1031.27
973.24	1039.00
973.53	1019.43
973.83	1044.92
974.12	1031.04
974.42	1023.98
974.71	1074.27
975.01	1046.74
975.30	1049.47
975.59	1037.87
975.89	1031.49
976.18	1039.23
976.48	1050.61
976.77	1021.71
977.07	1034.45
977.36	1061.30
977.65	1053.11
977.95	1035.36
978.24	1024.67
978.54	1054.02
978.83	1049.70
979.13	1039.23
979.42	1056.52
979.71	1018.75
980.01	1046.74
980.30	1027.85
980.59	1047.88
980.89	1069.72
981.18	1043.10
981.47	1062.44
981.77	1056.75
982.06	1028.54
982.35	1037.64
982.65	1057.21
982.94	1042.19
983.23	1049.24
983.53	1060.62
983.82	1032.63
984.11	1018.75
984.41	1034.91
984.70	1046.51
984.99	1040.60
985.28	1029.45
985.58	1044.92
985.87	1046.06
986.16	1044.92
986.45	1039.23
986.75	1033.31
987.04	1035.13
987.33	1043.33
987.62	1028.31
987.91	1038.09
988.21	1020.12
988.50	1032.18
988.79	1073.36
989.08	1036.27
989.37	1048.56
989.67	1036.95
989.96	1023.30
990.25	1068.36
990.54	1029.22
990.83	1029.90
991.12	1035.82
991.42	1081.56
991.71	1039.69
992.00	1041.73
992.29	1037.41
992.58	1040.82
992.87	1072.68
993.16	1049.70
993.45	1051.75
993.75	1042.87
994.04	1009.65
994.33	1038.55
994.62	1059.48
994.91	1021.94
995.20	1057.43
995.49	1021.25
995.78	1028.99
996.07	1008.51
996.36	1026.49
996.65	1040.82
996.94	1039.46
997.23	1082.24
997.52	1016.70
997.81	1028.76
998.10	1014.65
998.39	1009.19
998.68	1021.71
998.97	1026.94
999.26	1061.99
999.55	1045.15
999.84	1055.61
1000.13	1025.80
1000.42	1047.19
1000.71	1048.56
1001.00	1053.57
1001.29	1046.97
1001.58	1046.51
1001.87	1035.82
1002.16	1043.55
1002.45	1042.64
1002.74	1039.23
1003.02	1023.76
1003.31	1056.98
1003.60	1018.98
1003.89	1020.80
1004.18	1020.12
1004.47	1049.47
1004.76	1042.19
1005.05	1032.40
1005.33	1043.33
1005.62	1030.58
1005.91	1039.23
1006.20	1038.78
1006.49	1023.30
1006.78	1046.97
1007.06	1044.46
1007.35	1029.45
1007.64	1033.77
1007.93	1035.82
1008.22	1045.37
1008.50	1029.45
1008.79	1030.81
1009.08	1048.79
1009.37	1032.40
1009.66	1089.29
1009.94	1019.89
1010.23	1023.07
1010.52	1042.42
1010.81	1046.06
1011.09	1032.86
1011.38	1035.13
1011.67	1054.25
1011.95	1045.37
1012.24	1018.75
1012.53	1005.78
1012.82	1012.15
1013.10	1018.30
1013.39	1033.09
1013.68	1025.58
[truncated: 48 more rows]
