# Supplementary material for: Unique photosynthetic electron transport tuning and excitation distribution in heterokont algae
Source: PLoS One. 2019 Jan 9;14(1):e0209920. doi: 10.1371/journal.pone.0209920 (PMC6326504; doi:10.1371/journal.pone.0209920)
Supplement: S1 Dataset — (ZIP) [file pone.0209920.s004.zip › S1 Dataset/77K/Chlamydomonas_DCMU/CDCMU_t=0n,2.txt]

340.01	932.96
340.39	932.96
340.76	932.96
341.14	957.99
341.52	963.00
341.89	980.75
342.27	1000.09
342.65	1007.60
343.03	1018.30
343.40	1012.38
343.78	991.44
344.16	1011.01
344.53	1023.76
344.91	994.40
345.29	997.36
345.66	1006.92
346.04	998.73
346.42	990.08
346.79	991.22
347.17	983.25
347.54	988.94
347.92	968.46
348.30	975.97
348.67	981.20
349.05	956.86
349.43	959.13
349.80	982.11
350.18	988.26
350.56	973.70
350.93	966.64
351.31	978.25
351.68	974.61
352.06	989.17
352.44	972.56
352.81	979.16
353.19	978.02
353.56	969.37
353.94	979.16
354.32	947.53
354.69	964.14
355.07	960.04
355.44	950.49
355.82	955.72
356.19	968.01
356.57	990.53
356.95	948.21
357.32	961.18
357.70	975.52
358.07	968.23
358.45	963.23
358.82	975.29
359.20	961.86
359.58	974.15
359.95	959.36
360.33	939.33
360.70	953.22
361.08	970.05
361.45	957.31
361.83	978.02
362.20	960.27
362.58	991.44
362.95	954.35
363.33	956.86
363.70	974.38
364.08	967.78
364.45	962.55
364.83	955.04
365.20	977.34
365.58	990.53
365.95	1016.93
366.33	998.27
366.70	984.62
367.08	957.99
367.45	986.67
367.83	990.76
368.20	961.41
368.58	966.19
368.95	970.51
369.33	1023.76
369.70	991.90
370.08	960.72
370.45	958.90
370.83	978.70
371.20	945.71
371.57	1081.33
371.95	964.59
372.32	955.72
372.70	950.49
373.07	956.63
373.45	970.51
373.82	954.81
374.19	963.46
374.57	1006.24
374.94	982.11
375.32	956.63
375.69	991.67
376.07	979.16
376.44	958.22
376.81	957.54
377.19	951.40
377.56	971.87
377.94	944.11
378.31	968.01
378.68	950.03
379.06	986.67
379.43	959.36
379.81	979.84
380.18	968.92
380.55	968.46
380.93	972.10
381.30	973.92
381.67	946.84
382.05	961.18
382.42	954.35
382.79	949.35
383.17	968.23
383.54	988.94
383.91	957.77
384.29	977.56
384.66	967.78
385.04	962.55
385.41	977.56
385.78	952.53
386.15	953.22
386.53	983.02
386.90	954.13
387.27	963.23
387.65	969.60
388.02	941.38
388.39	986.21
388.77	951.40
389.14	952.31
389.51	962.32
389.89	961.64
390.26	1002.14
390.63	963.23
391.00	967.55
391.38	956.63
391.75	970.74
392.12	947.07
392.50	959.59
392.87	955.49
393.24	962.32
393.61	972.79
393.99	954.81
394.36	951.17
394.73	975.52
395.10	961.18
395.48	952.08
395.85	971.42
396.22	972.33
396.59	985.30
396.97	980.75
397.34	1016.48
397.71	987.80
398.08	969.60
398.45	979.38
398.83	973.92
399.20	1002.37
399.57	972.33
399.94	970.05
400.32	952.31
400.69	949.57
401.06	976.20
401.43	961.64
401.80	957.08
402.17	961.64
402.55	968.92
402.92	977.34
403.29	962.77
403.66	971.42
404.03	956.86
404.41	957.99
404.78	971.19
405.15	960.04
405.52	954.35
405.89	958.90
406.26	975.52
406.64	961.86
407.01	969.60
407.38	971.65
407.75	942.98
408.12	970.74
408.49	981.43
408.86	945.25
409.23	955.72
409.61	945.93
409.98	951.40
410.35	971.87
410.72	926.14
411.09	945.71
411.46	970.28
411.83	958.68
412.20	980.07
412.57	972.56
412.95	973.24
413.32	968.92
413.69	966.41
414.06	946.62
414.43	993.95
414.80	966.19
415.17	977.34
415.54	967.55
415.91	966.41
416.28	960.95
416.65	978.25
417.02	964.14
417.39	951.40
417.76	959.81
418.14	946.62
418.51	973.24
418.88	956.17
419.25	959.59
419.62	999.41
419.99	959.81
420.36	977.79
420.73	971.19
421.10	996.91
421.47	963.68
421.84	962.55
422.21	982.34
422.58	963.91
422.95	979.38
423.32	954.58
423.69	961.64
424.06	963.00
424.43	985.98
424.80	954.58
425.17	984.85
425.54	968.23
425.91	955.49
426.28	979.84
426.65	953.67
427.02	940.47
427.39	959.81
427.76	971.19
428.13	961.18
428.49	968.01
428.86	973.24
429.23	942.29
429.60	966.64
429.97	948.89
430.34	990.76
430.71	954.81
431.08	958.45
431.45	990.99
431.82	974.38
432.19	972.79
432.56	977.79
432.93	984.85
433.30	976.43
433.67	955.26
434.03	1021.71
434.40	989.40
434.77	946.84
435.14	957.77
435.51	947.98
435.88	1006.01
436.25	973.24
436.62	973.92
436.99	945.93
437.35	957.31
437.72	952.31
438.09	965.73
438.46	1108.18
438.83	965.73
439.20	962.77
439.57	953.22
439.93	941.84
440.30	966.64
440.67	952.76
441.04	961.18
441.41	982.11
441.78	949.80
442.14	962.32
442.51	988.26
442.88	970.74
443.25	964.59
443.62	957.54
443.99	954.81
444.35	971.65
444.72	974.61
445.09	953.90
445.46	974.61
445.83	972.79
446.19	971.19
446.56	938.20
446.93	974.15
447.30	971.87
447.66	969.14
448.03	947.07
448.40	959.36
448.77	953.90
449.14	953.22
449.50	984.39
449.87	965.50
450.24	958.90
450.61	956.17
450.97	948.44
451.34	967.55
451.71	980.75
452.08	985.98
452.44	972.79
452.81	977.11
453.18	994.18
453.54	981.89
453.91	982.34
454.28	968.23
454.65	960.72
455.01	960.72
455.38	973.70
455.75	978.47
456.11	978.47
456.48	958.45
456.85	947.98
457.21	960.95
457.58	956.63
457.95	939.11
458.32	960.27
458.68	980.98
459.05	949.57
459.42	974.83
459.78	962.32
460.15	972.33
460.52	958.68
460.88	967.55
461.25	979.84
461.61	950.03
461.98	954.81
462.35	999.41
462.71	956.86
463.08	962.55
463.45	970.96
463.81	980.52
464.18	996.22
464.55	984.62
464.91	960.95
465.28	963.68
465.64	996.00
466.01	974.61
466.38	960.72
466.74	963.23
467.11	986.21
467.47	959.81
467.84	1074.05
468.21	987.35
468.57	965.50
468.94	963.68
469.30	959.36
469.67	965.05
470.03	957.99
470.40	954.58
470.77	977.79
471.13	969.14
471.50	965.28
471.86	958.22
472.23	989.62
472.59	965.73
472.96	973.70
473.32	952.76
473.69	1006.69
474.05	974.83
474.42	968.92
474.78	985.07
475.15	959.81
475.51	960.50
475.88	960.27
476.24	931.60
476.61	954.58
476.97	969.60
477.34	938.88
477.70	941.84
478.07	986.89
478.43	972.10
478.80	968.46
479.16	980.98
479.53	991.67
479.89	946.84
480.26	943.89
480.62	965.50
480.99	983.94
481.35	945.02
481.72	955.49
482.08	952.99
482.45	1078.37
482.81	974.83
483.17	951.17
483.54	968.69
483.90	982.57
484.27	981.66
484.63	961.64
485.00	968.46
485.36	963.23
485.72	967.10
486.09	976.43
486.45	957.54
486.82	977.79
487.18	955.04
487.54	970.51
487.91	957.31
488.27	956.86
488.64	965.28
489.00	996.91
489.36	972.10
489.73	959.13
490.09	949.57
490.45	983.48
490.82	962.77
491.18	949.35
491.55	985.98
491.91	979.61
492.27	966.41
492.64	943.43
493.00	943.89
493.36	965.05
493.73	997.13
494.09	951.62
494.45	950.49
494.82	965.73
495.18	988.49
495.54	987.58
495.91	977.11
496.27	972.33
496.63	992.13
496.99	985.30
497.36	969.83
497.72	1001.23
498.08	981.20
498.45	1028.54
498.81	1000.55
499.17	968.01
499.53	982.57
499.90	965.50
500.26	962.32
500.62	978.02
500.99	975.29
501.35	962.32
501.71	955.26
502.07	965.73
502.44	973.47
502.80	962.55
503.16	955.04
503.52	976.43
503.88	965.50
504.25	952.76
504.61	959.13
504.97	952.99
505.33	983.71
505.70	973.92
506.06	987.12
506.42	953.22
506.78	972.56
507.14	991.67
507.51	967.78
507.87	939.11
508.23	951.17
508.59	952.99
508.95	945.25
509.32	973.92
509.68	971.42
510.04	990.31
510.40	963.46
510.76	972.33
511.12	988.49
511.48	948.21
511.85	976.20
512.21	954.81
512.57	959.59
512.93	978.70
513.29	966.41
513.65	983.02
514.01	975.97
514.38	962.32
514.74	955.26
515.10	960.72
515.46	965.73
515.82	943.43
516.18	966.64
516.54	938.42
516.90	963.23
517.26	985.98
517.63	977.79
517.99	974.61
518.35	965.50
518.71	966.87
519.07	965.05
519.43	953.44
519.79	963.46
520.15	953.22
520.51	949.35
520.87	958.68
521.23	951.62
521.59	947.53
521.95	967.78
522.31	956.17
522.67	948.44
523.03	942.07
523.40	966.64
523.76	951.17
524.12	964.14
524.48	957.54
524.84	982.80
525.20	973.01
525.56	955.49
525.92	937.29
526.28	972.33
526.64	968.01
527.00	963.68
527.36	1009.88
527.72	989.85
528.08	969.83
528.44	954.13
528.80	995.54
529.16	958.45
529.51	961.64
529.87	978.47
530.23	977.79
530.59	988.26
530.95	986.67
531.31	962.77
531.67	974.15
532.03	973.24
532.39	981.20
532.75	966.64
533.11	974.38
533.47	970.96
533.83	950.26
534.19	972.79
534.55	967.32
534.91	963.00
535.26	983.48
535.62	970.51
535.98	996.68
536.34	949.80
536.70	948.66
537.06	950.26
537.42	935.92
537.78	947.98
538.14	1289.54
538.49	972.79
538.85	1062.67
539.21	965.50
539.57	984.16
539.93	952.99
540.29	1005.10
540.65	974.15
541.00	963.68
541.36	940.93
541.72	960.04
542.08	965.28
542.44	951.40
542.80	995.31
543.15	1009.42
543.51	950.71
543.87	975.29
544.23	972.33
544.59	978.47
544.95	974.83
545.30	974.15
545.66	949.80
546.02	942.98
546.38	950.71
546.73	958.22
547.09	954.13
547.45	994.40
547.81	964.59
548.17	962.32
548.52	963.46
548.88	940.02
549.24	981.20
549.60	972.10
549.95	951.40
550.31	978.93
550.67	983.25
551.03	952.53
551.38	960.27
551.74	968.69
552.10	946.84
552.46	963.00
552.81	991.22
553.17	958.22
553.53	937.06
553.88	984.39
554.24	976.88
554.60	957.31
554.95	948.44
555.31	965.28
555.67	970.05
556.03	968.01
556.38	947.53
556.74	975.06
557.10	998.95
557.45	968.01
557.81	975.29
558.17	945.93
558.52	954.35
558.88	980.98
559.24	977.11
559.59	975.74
559.95	971.87
560.30	1004.41
560.66	982.57
561.02	966.19
561.37	977.56
561.73	945.25
562.09	987.58
562.44	977.34
562.80	996.91
563.15	958.45
563.51	961.86
563.87	977.56
564.22	965.50
564.58	989.17
564.93	938.88
565.29	958.90
565.65	1006.46
566.00	983.25
566.36	961.18
566.71	965.28
567.07	961.41
567.42	974.83
567.78	954.35
568.14	948.21
568.49	965.28
568.85	969.60
569.20	970.96
569.56	955.72
569.91	963.46
570.27	977.79
570.62	1017.84
570.98	960.04
571.33	949.57
571.69	945.93
572.04	941.16
572.40	961.64
572.75	969.83
573.11	956.17
573.46	952.99
573.82	969.60
574.17	969.37
574.53	961.41
574.88	969.14
575.24	971.87
575.59	980.52
575.95	970.51
576.30	970.28
576.66	949.57
577.01	961.41
577.36	968.46
577.72	950.26
578.07	962.55
578.43	981.66
578.78	962.32
579.14	965.28
579.49	963.68
579.85	998.27
580.20	970.05
580.55	966.41
580.91	974.83
581.26	969.60
581.62	991.22
581.97	982.11
582.32	1003.05
582.68	995.77
583.03	999.86
583.39	1010.10
583.74	1013.74
584.09	1002.37
584.45	1009.42
584.80	997.82
585.15	1023.07
585.51	1005.78
585.86	992.58
586.21	1024.67
586.57	1028.76
586.92	1040.60
587.27	1039.46
587.63	1066.76
587.98	1136.40
588.33	1077.46
588.69	1062.44
589.04	1088.61
589.39	1070.63
589.75	1076.09
590.10	1071.32
590.45	1085.88
590.81	1120.92
591.16	1132.53
591.51	1148.91
591.86	1151.41
592.22	1131.39
592.57	1151.41
592.92	1163.47
593.28	1206.48
593.63	1209.21
593.98	1222.86
594.33	1237.88
594.69	1259.05
595.04	1253.36
595.39	1276.57
595.74	1298.41
596.10	1298.87
596.45	1319.35
596.80	1403.09
597.15	1389.89
597.50	1414.01
597.86	1415.37
598.21	1444.27
598.56	1442.00
598.91	1486.14
599.26	1520.28
599.62	1535.07
599.97	1553.95
600.32	1533.93
600.67	1602.65
601.02	1659.76
601.38	1662.27
601.73	1669.32
602.08	1706.19
602.43	1714.38
602.78	1761.48
603.13	1775.13
603.49	1779.68
603.84	1803.12
604.19	1831.34
604.54	1872.30
604.89	1905.07
605.24	1916.67
605.59	1946.71
605.95	2006.55
606.30	2007.92
606.65	1978.79
607.00	2048.20
607.35	2060.26
607.70	2076.64
608.05	2151.50
608.40	2121.70
608.75	2141.27
609.10	2154.69
609.46	2210.90
609.81	2193.83
610.16	2257.77
610.51	2241.84
610.86	2266.87
611.21	2244.57
611.56	2318.98
611.91	2311.02
612.26	2345.61
612.61	2356.98
612.96	2391.34
613.31	2355.16
613.66	2405.45
614.01	2383.61
614.36	2425.71
614.71	2395.67
615.06	2373.60
615.41	2411.60
615.76	2409.32
616.11	2422.52
616.46	2423.88
616.81	2445.50
617.16	2482.14
617.51	2450.05
617.86	2451.19
618.21	2445.05
618.56	2467.35
618.91	2444.36
619.26	2465.75
619.61	2450.28
619.96	2492.83
620.31	2514.91
620.66	2453.69
621.01	2466.89
621.36	2481.46
621.71	2492.83
622.06	2470.99
622.41	2427.98
622.76	2438.45
623.10	2481.23
623.45	2452.10
623.80	2481.00
624.15	2448.23
624.50	2460.98
624.85	2447.78
625.20	2443.68
625.55	2455.74
625.90	2418.42
626.25	2424.80
626.59	2452.33
626.94	2410.23
627.29	2404.09
627.64	2405.91
627.99	2429.35
628.34	2384.52
628.69	2377.46
629.03	2390.43
629.38	2359.72
629.73	2405.23
630.08	2341.28
630.43	2367.00
630.78	2334.68
631.12	2350.61
631.47	2352.66
631.82	2343.33
632.17	2288.26
632.52	2321.03
632.86	2425.93
633.21	2303.28
633.56	2288.72
633.91	2309.88
634.26	2310.56
634.60	2292.36
634.95	2282.12
635.30	2247.76
635.65	2324.44
635.99	2275.07
636.34	2298.96
636.69	2282.80
637.04	2292.59
637.39	2258.45
637.73	2225.69
638.08	2237.97
638.43	2256.41
638.77	2238.20
639.12	2221.14
639.47	2218.18
639.82	2223.64
640.16	2225.00
640.51	2263.69
640.86	2199.75
641.20	2204.30
641.55	2218.63
641.90	2217.50
642.25	2202.48
642.59	2212.94
642.94	2190.64
643.29	2171.76
643.63	2192.24
643.98	2208.17
644.33	2206.35
644.67	2188.60
645.02	2209.08
645.37	2198.15
645.71	2187.91
646.06	2235.02
646.40	2168.12
646.75	2217.95
647.10	2169.25
647.44	2214.31
647.79	2172.89
648.14	2185.64
648.48	2179.49
648.83	2206.80
649.17	2259.59
649.52	2179.95
649.87	2172.67
650.21	2182.45
650.56	2181.77
650.90	2194.06
651.25	2173.35
651.59	2194.97
651.94	2156.28
652.29	2169.94
652.63	2169.71
652.98	2188.37
653.32	2175.85
653.67	2195.19
654.01	2204.52
654.36	2191.78
654.70	2178.36
655.05	2171.98
655.39	2182.22
655.74	2185.64
656.08	2202.25
656.43	2214.31
656.78	2214.31
657.12	2186.78
657.47	2198.38
657.81	2223.87
658.15	2212.94
658.50	2205.21
658.84	2197.93
659.19	2233.20
659.53	2222.73
659.88	2234.79
660.22	2212.94
660.57	2196.11
660.91	2240.02
661.26	2204.75
661.60	2241.62
661.95	2230.24
662.29	2240.71
662.63	2244.35
662.98	2212.26
663.32	2243.44
663.67	2220.68
664.01	2211.58
664.36	2217.95
664.70	2272.34
665.04	2312.38
665.39	2278.93
665.73	2260.50
666.08	2660.08
666.42	2281.21
666.76	2292.13
667.11	2305.33
667.45	2275.75
667.79	2287.81
668.14	2307.83
668.48	2317.39
668.83	2331.95
669.17	2358.80
669.51	2336.96
669.86	2317.39
670.20	2370.64
670.54	2422.97
670.89	2406.82
671.23	2413.42
671.57	2425.48
671.92	2419.56
672.26	2471.90
672.60	2459.38
672.94	2568.38
673.29	2551.09
673.63	2592.05
673.97	2662.81
674.32	2753.38
674.66	2764.53
675.00	2843.49
675.34	2964.55
675.69	3057.39
676.03	3143.86
676.37	3242.62
676.71	3366.86
677.06	3503.39
677.40	3614.66
677.74	3723.21
678.08	3879.99
678.43	4060.67
678.77	4164.89
679.11	4318.94
679.45	4425.89
679.80	4543.08
680.14	4723.75
680.48	4804.31
680.82	4997.04
681.16	5043.92
681.51	5143.36
681.85	5318.57
682.19	5394.35
682.53	5600.74
682.87	5705.41
683.21	5874.48
683.56	6029.90
683.90	6265.87
684.24	6496.84
684.58	6769.90
684.92	7025.67
685.26	7113.05
685.61	7195.88
685.95	7379.97
686.29	7419.11
686.63	7336.73
686.97	7297.14
687.31	7196.11
687.65	7054.80
687.99	6968.10
688.33	6730.08
688.68	6540.98
689.02	6307.52
689.36	6127.29
689.70	5898.83
690.04	5699.04
690.38	5588.68
690.72	5434.40
691.06	5314.71
691.40	5259.64
691.74	5177.49
692.08	5134.03
692.42	5180.91
692.76	5190.01
693.10	5122.42
693.44	5112.19
693.78	5145.86
694.13	5104.22
694.47	5164.29
694.81	5207.76
695.15	5192.28
695.49	5192.06
695.83	5212.31
696.17	5221.87
696.51	5278.30
696.85	5327.68
697.19	5273.06
697.53	5324.72
697.87	5277.62
698.20	5306.51
698.54	5374.55
698.88	5346.34
699.22	5344.97
699.56	5430.99
699.90	5391.39
700.24	5405.04
700.58	5468.76
700.92	5539.76
701.26	5529.52
701.60	5582.31
701.94	5615.30
702.28	5690.39
702.62	5775.50
702.96	5790.52
703.30	5868.80
703.63	5868.80
703.97	6007.60
704.31	6026.72
704.65	6086.79
704.99	6142.77
705.33	6168.25
705.67	6262.46
706.01	6409.91
706.34	6426.53
706.68	6452.47
707.02	6490.70
707.36	6550.31
707.70	6644.75
708.04	6644.52
708.38	6708.24
708.71	6735.31
709.05	6789.24
709.39	6839.31
709.73	6850.46
710.07	6905.07
710.40	6951.94
710.74	6987.67
711.08	6994.72
711.42	7092.34
711.76	7097.80
712.09	7062.08
712.43	7148.55
712.77	7160.38
713.11	7173.58
713.45	7234.79
713.78	7214.31
714.12	7161.06
714.46	7250.95
714.80	7220.00
715.13	7174.49
715.47	7140.13
715.81	7220.00
716.15	7066.63
716.48	7069.59
716.82	7011.33
717.16	6971.51
717.49	6915.54
717.83	6869.80
718.17	6844.54
718.51	6722.12
718.84	6742.60
719.18	6682.07
719.52	6671.60
719.85	6520.50
720.19	6470.67
720.53	6415.60
720.86	6323.67
721.20	6292.04
721.54	6240.62
721.87	6132.98
722.21	6055.16
722.55	5982.34
722.88	5954.58
723.22	5873.12
723.55	5726.80
723.89	5698.13
724.23	5612.80
724.56	5502.44
724.90	5462.39
725.24	5397.99
725.57	5345.65
725.91	5225.51
726.24	5243.48
726.58	5117.42
726.92	5072.82
727.25	4998.64
727.59	4950.17
727.92	4868.25
728.26	4835.71
728.59	4777.23
728.93	4695.99
729.26	4633.19
729.60	4604.74
729.94	4535.34
730.27	4452.28
730.61	4425.89
730.94	4349.89
731.28	4284.58
731.61	4257.27
731.95	4210.40
732.28	4171.71
732.62	4115.73
732.95	4094.57
733.29	4017.89
733.62	3962.36
733.96	3936.65
734.29	3896.83
734.63	3841.08
734.96	3842.90
735.30	3784.19
735.63	3743.46
735.97	3764.39
736.30	3671.10
736.63	3658.58
736.97	3573.93
737.30	3566.42
737.64	3512.27
737.97	3519.32
738.31	3463.57
738.64	3410.10
738.97	3433.53
739.31	3354.80
739.64	3388.93
739.98	3345.02
740.31	3271.29
740.64	3313.39
740.98	3252.63
741.31	3233.52
741.65	3229.65
741.98	3157.74
742.31	3154.55
742.65	3119.97
742.98	3124.06
743.31	3046.92
743.65	3063.99
743.98	2995.50
744.31	3015.07
744.65	3015.98
744.98	3005.28
745.31	2965.69
745.65	2919.04
745.98	2930.19
746.31	2932.01
746.65	2968.42
746.98	2908.57
747.31	2929.73
747.65	2894.92
747.98	2838.71
748.31	2818.23
748.64	2793.88
748.98	2775.68
749.31	2762.94
749.64	2746.33
749.98	2693.31
750.31	2686.02
750.64	2679.43
750.97	2688.53
751.31	2663.50
751.64	2659.40
751.97	2653.26
752.30	2623.68
752.63	2564.06
752.97	2602.06
753.30	2536.30
753.63	2567.47
753.96	2571.11
754.29	2477.59
754.63	2548.81
754.96	2659.40
755.29	2491.47
755.62	2484.19
755.95	2459.16
756.29	2428.89
756.62	2437.08
756.95	2410.46
757.28	2411.82
757.61	2506.03
757.94	2412.05
758.27	2381.11
758.61	2371.09
758.94	2381.56
759.27	2381.79
759.60	2342.19
759.93	2320.12
760.26	2301.69
760.59	2312.61
760.92	2278.25
761.26	2259.82
761.59	2252.77
761.92	2240.25
762.25	2231.60
762.58	2209.99
762.91	2213.17
763.24	2172.89
763.57	2157.19
763.90	2183.13
764.23	2172.89
764.56	2141.04
764.89	2135.35
765.22	2115.32
765.55	2138.08
765.88	2109.18
766.21	2071.86
766.54	2084.83
766.87	2081.19
767.20	2072.09
767.53	2088.02
767.86	2033.18
768.19	2062.76
768.52	2055.93
768.85	2042.05
769.18	1986.76
769.51	2014.97
769.84	1994.72
770.17	2009.97
770.50	1965.82
770.83	1949.67
771.16	1953.99
771.49	1948.53
771.82	1948.98
772.15	1951.03
772.48	1926.23
772.81	1890.73
773.14	1922.59
773.47	1877.08
773.80	1876.85
774.13	1833.39
774.46	1873.89
774.78	1859.33
775.11	1838.62
775.44	1846.36
775.77	1862.06
776.10	1830.43
776.43	1818.60
776.76	1869.11
777.09	1808.36
777.41	1820.64
777.74	1822.46
778.07	1797.43
778.40	1788.10
778.73	1786.28
779.06	1758.52
779.38	1756.93
779.71	1765.35
780.04	1758.75
780.37	1758.29
780.70	1754.65
781.03	1717.34
781.35	1703.23
781.68	1747.60
782.01	1753.06
782.34	1715.97
782.67	1693.67
782.99	1708.92
783.32	1706.64
783.65	1678.42
783.98	1652.03
784.30	1647.25
784.63	1649.98
784.96	1664.32
785.29	1649.30
785.61	1650.21
785.94	1626.09
786.27	1660.22
786.60	1614.25
786.92	1635.42
787.25	1643.61
787.58	1628.82
787.90	1606.29
788.23	1609.70
788.56	1603.10
788.88	1631.32
789.21	1562.60
789.54	1584.45
789.87	1589.68
790.19	1552.13
790.52	1545.76
790.85	1577.85
791.17	1580.58
791.50	1552.36
791.82	1565.10
792.15	1540.76
792.48	1544.62
792.80	1529.83
793.13	1568.29
793.46	1531.65
793.78	1554.18
794.11	1507.53
794.43	1527.56
794.76	1529.38
795.09	1584.90
795.41	1530.29
795.74	1527.33
796.06	1526.42
796.39	1538.93
796.72	1550.54
797.04	1555.32
797.37	1529.83
797.69	1548.49
798.02	1516.18
798.34	1515.72
798.67	1528.47
798.99	1506.17
799.32	1521.41
799.64	1483.18
799.97	1516.18
800.30	1492.51
800.62	1479.77
800.95	1480.45
801.27	1501.39
801.60	1484.32
801.92	1495.24
802.25	1496.61
802.57	1485.00
802.89	1490.24
803.22	1462.25
803.54	1456.33
803.87	1473.17
804.19	1473.63
804.52	1497.98
804.84	1460.88
805.17	1457.70
805.49	1465.66
805.82	1454.74
806.14	1446.09
806.46	1469.53
806.79	1480.00
807.11	1451.10
807.44	1448.14
807.76	1429.03
808.08	1421.52
808.41	1418.56
808.73	1438.13
809.06	1420.15
809.38	1458.38
809.70	1445.18
810.03	1408.55
810.35	1420.61
810.67	1433.12
811.00	1409.91
811.32	1393.98
811.64	1406.27
811.97	1389.66
812.29	1380.79
812.61	1385.79
812.94	1412.42
813.26	1385.79
813.58	1376.01
813.91	1360.76
814.23	1360.31
814.55	1346.20
814.88	1384.20
815.20	1355.30
815.52	1369.86
815.84	1361.67
816.17	1335.73
816.49	1334.37
816.81	1331.41
817.13	1342.78
817.46	1343.70
817.78	1336.41
818.10	1350.29
818.42	1321.62
818.75	1311.38
819.07	1349.38
819.39	1319.35
819.71	1359.40
820.04	1311.16
820.36	1290.68
820.68	1284.99
821.00	1313.89
821.32	1317.98
821.65	1319.57
821.97	1298.18
822.29	1285.44
822.61	1305.69
822.93	1299.32
823.25	1293.18
823.58	1324.81
823.90	1276.11
824.22	1281.57
824.54	1245.85
824.86	1275.88
825.18	1271.79
825.50	1285.21
825.82	1278.84
826.15	1281.12
826.47	1283.39
826.79	1287.49
827.11	1290.68
827.43	1286.35
827.75	1289.31
828.07	1245.39
828.39	1289.77
828.71	1241.52
829.03	1238.11
829.35	1230.15
829.67	1253.58
830.00	1243.80
830.32	1240.84
830.64	1234.47
830.96	1242.43
831.28	1261.09
831.60	1235.38
831.92	1239.70
832.24	1246.08
832.56	1228.78
832.88	1224.91
833.20	1259.50
833.52	1255.86
833.84	1232.42
834.16	1258.14
834.48	1234.47
834.80	1275.20
835.12	1223.32
835.44	1236.06
835.76	1235.84
836.08	1229.24
836.40	1253.13
836.71	1233.33
837.03	1218.54
837.35	1199.20
837.67	1226.73
837.99	1234.93
838.31	1211.26
838.63	1223.09
838.95	1219.91
839.27	1255.86
839.59	1223.32
839.91	1235.38
840.23	1239.48
840.54	1213.08
840.86	1220.13
841.18	1213.08
841.50	1202.61
841.82	1216.04
842.14	1224.23
842.46	1222.86
842.77	1208.30
843.09	1216.95
843.41	1222.86
843.73	1213.08
844.05	1208.30
844.37	1203.07
844.68	1193.06
845.00	1208.07
845.32	1188.05
845.64	1217.40
845.96	1197.61
846.27	1193.97
846.59	1171.44
846.91	1198.06
847.23	1183.95
847.54	1202.16
847.86	1185.55
848.18	1159.15
848.50	1165.52
848.82	1219.45
849.13	1189.87
849.45	1196.70
849.77	1199.20
850.08	1203.98
850.40	1222.64
850.72	1211.71
851.04	1178.95
851.35	1194.88
851.67	1215.81
851.99	1186.00
852.30	1198.06
852.62	1165.75
852.94	1178.95
853.25	1210.12
853.57	1168.48
853.89	1172.35
854.20	1185.77
854.52	1202.39
854.84	1173.03
855.15	1161.20
855.47	1178.72
855.79	1185.09
856.10	1156.65
856.42	1191.92
856.73	1157.56
857.05	1168.02
857.37	1175.99
857.68	1174.40
858.00	1158.70
858.32	1165.52
858.63	1181.22
858.95	1145.04
859.26	1148.91
859.58	1150.50
859.89	1140.72
860.21	1153.69
860.52	1149.14
860.84	1170.07
861.16	1152.78
861.47	1150.50
861.79	1162.34
862.10	1137.53
862.42	1130.93
862.73	1153.23
863.05	1146.41
863.36	1134.80
863.68	1175.76
863.99	1136.40
864.31	1131.39
864.62	1181.45
864.94	1129.34
865.25	1163.47
865.57	1141.86
865.88	1132.07
866.20	1138.22
866.51	1152.10
866.82	1159.83
867.14	1136.17
867.45	1122.29
867.77	1133.44
868.08	1126.61
868.40	1157.10
868.71	1148.46
869.02	1144.13
869.34	1112.50
869.65	1130.93
869.97	1115.69
870.28	1122.29
870.59	1140.49
870.91	1128.43
871.22	1102.03
871.54	1124.33
871.85	1147.77
872.16	1142.54
872.48	1105.90
872.79	1145.27
873.10	1106.81
873.42	1090.88
873.73	1146.41
874.04	1098.85
874.36	1114.55
874.67	1115.69
874.98	1102.49
875.30	1137.08
875.61	1099.76
875.92	1092.25
876.23	1126.61
876.55	1103.63
876.86	1112.50
877.17	1074.27
877.49	1078.60
877.80	1099.30
878.11	1783.55
878.42	1133.44
878.74	1086.56
879.05	1083.83
879.36	1068.13
879.67	1090.43
879.98	1089.06
880.30	1080.64
880.61	1066.99
880.92	1081.78
881.23	1085.88
881.55	1088.84
881.86	1084.06
882.17	1075.41
882.48	1082.01
882.79	1109.54
883.10	1091.34
883.42	1096.57
883.73	1096.12
884.04	1097.48
884.35	1075.87
884.66	1074.50
884.97	1099.99
885.28	1086.79
885.60	1073.59
885.91	1063.35
886.22	1081.10
886.53	1091.57
886.84	1072.91
887.15	1068.13
887.46	1072.68
887.77	1101.35
888.08	1065.40
888.40	1094.30
888.71	1079.51
889.02	1077.69
889.33	1079.73
889.64	1081.78
889.95	1067.67
890.26	1064.94
890.57	1071.54
890.88	1107.72
891.19	1061.76
891.50	1109.09
891.81	1073.82
892.12	1072.91
892.43	1063.12
892.74	1079.51
893.05	1097.26
893.36	1110.23
893.67	1067.67
893.98	1085.20
894.29	1048.10
894.60	1071.32
894.91	1076.32
895.22	1054.48
895.53	1073.14
895.84	1083.60
896.15	1083.15
896.46	1090.20
896.77	1105.22
897.08	1059.71
897.38	1092.93
897.69	1101.81
898.00	1067.45
898.31	1065.17
898.62	1072.45
898.93	1043.78
899.24	1051.06
899.55	1080.87
899.86	1076.55
900.16	1074.05
900.47	1037.41
900.78	1068.36
901.09	1065.17
901.40	1074.96
901.71	1072.00
902.02	1068.58
902.32	1070.40
902.63	1071.54
902.94	1054.48
903.25	1079.51
903.56	1053.57
903.87	1074.05
904.17	1038.32
904.48	1032.40
904.79	1047.65
905.10	1066.08
905.41	1072.23
905.71	1031.04
906.02	1043.10
906.33	1045.83
906.64	1033.09
906.94	1056.30
907.25	1049.02
907.56	1046.06
907.87	1009.88
908.17	1040.37
908.48	1055.84
908.79	1060.85
909.09	1056.98
909.40	1031.27
909.71	1044.92
910.02	1110.91
910.32	1030.36
910.63	1067.90
910.94	1036.27
911.24	1030.58
911.55	1081.33
911.86	1068.58
912.16	1040.14
912.47	1020.80
912.78	1029.22
913.08	1059.25
913.39	1025.80
913.69	1045.37
914.00	1034.00
914.31	1023.30
914.61	1021.71
914.92	1050.15
915.23	1022.62
915.53	1030.58
915.84	1033.09
916.14	1034.22
916.45	1054.02
916.75	1015.11
917.06	1044.01
917.37	1012.15
917.67	1026.72
917.98	1022.39
918.28	1005.78
918.59	1023.07
918.89	1055.16
919.20	1041.51
919.50	1005.33
919.81	1017.61
920.11	1035.82
920.42	1034.00
920.72	1009.88
921.03	1015.56
921.33	1022.85
921.64	1036.73
921.94	1025.58
922.25	1008.74
922.55	988.94
922.86	1033.09
923.16	1021.03
923.47	1014.43
923.77	1033.54
924.08	1021.03
924.38	1005.10
924.69	1017.39
924.99	1022.62
925.29	1005.55
925.60	1011.70
925.90	992.35
926.21	1004.64
926.51	1012.61
926.81	1010.79
927.12	1001.68
927.42	1022.16
927.73	1011.47
928.03	1028.08
928.33	995.77
928.64	995.31
928.94	999.41
929.24	996.00
929.55	1006.01
929.85	1041.51
930.15	974.38
930.46	1009.19
930.76	993.26
931.06	981.20
931.37	1005.78
931.67	1071.77
931.97	989.17
932.27	978.25
932.58	1003.28
932.88	978.93
933.18	984.62
933.49	989.40
933.79	1021.03
934.09	1006.69
934.39	1009.42
934.70	1045.37
935.00	1003.96
935.30	1003.05
935.60	993.95
935.91	969.14
936.21	1006.46
936.51	996.45
936.81	1001.68
937.11	1036.95
937.42	1003.73
937.72	978.02
938.02	965.28
938.32	982.11
938.62	979.38
938.92	993.95
939.23	982.80
939.53	991.90
939.83	988.03
940.13	963.91
940.43	978.47
940.73	984.85
941.03	973.70
941.34	1005.78
941.64	982.11
941.94	953.67
942.24	970.05
942.54	986.67
942.84	968.23
943.14	997.59
943.44	975.29
943.74	976.88
944.04	966.19
944.34	966.41
944.65	988.26
944.95	985.30
945.25	965.96
945.55	970.74
945.85	968.23
946.15	980.75
946.45	971.42
946.75	957.54
947.05	985.07
947.35	959.36
947.65	980.75
947.95	980.75
948.25	973.24
948.55	981.89
948.85	991.22
949.15	971.87
949.45	979.16
949.75	972.33
950.05	976.43
950.35	970.28
950.65	974.15
950.94	981.66
951.24	989.17
951.54	986.44
951.84	1182.59
952.14	1016.70
952.44	961.86
952.74	984.62
953.04	967.78
953.34	967.55
953.64	1000.77
953.94	953.44
954.23	994.86
954.53	974.83
954.83	995.31
955.13	993.04
955.43	1006.92
955.73	1005.55
956.03	986.44
956.32	970.51
956.62	1014.43
956.92	991.90
957.22	980.29
957.52	983.25
957.82	967.55
958.11	972.33
958.41	989.62
958.71	1068.13
959.01	1003.73
959.30	1299.09
959.60	1014.20
959.90	963.00
960.20	968.23
960.50	996.22
960.79	952.31
961.09	964.59
961.39	970.28
961.69	975.97
961.98	980.52
962.28	973.92
962.58	967.32
962.87	959.81
963.17	981.20
963.47	942.98
963.76	1022.85
964.06	962.55
964.36	975.97
964.66	980.52
964.95	978.70
965.25	987.12
965.55	997.36
965.84	980.98
966.14	990.53
966.43	984.16
966.73	970.51
967.03	1027.40
967.32	979.84
967.62	989.62
967.92	964.14
968.21	975.52
968.51	974.15
968.80	981.43
969.10	969.83
969.40	965.05
969.69	961.18
969.99	960.72
970.28	965.05
970.58	984.39
970.87	974.61
971.17	978.47
971.46	993.95
971.76	965.50
972.06	996.91
972.35	970.05
972.65	977.56
972.94	968.92
973.24	994.86
973.53	980.52
973.83	983.48
974.12	975.97
974.42	975.74
974.71	1005.55
975.01	957.77
975.30	946.84
975.59	980.07
975.89	963.91
976.18	974.15
976.48	965.73
976.77	965.05
977.07	968.69
977.36	985.07
977.65	1013.97
977.95	982.34
978.24	957.31
978.54	1006.24
978.83	967.32
979.13	995.77
979.42	992.58
979.71	958.68
980.01	962.09
980.30	975.52
980.59	965.05
980.89	1005.33
981.18	983.48
981.47	970.96
981.77	979.16
982.06	953.67
982.35	974.83
982.65	984.16
982.94	989.85
983.23	970.96
983.53	994.63
983.82	968.46
984.11	970.28
984.41	956.40
984.70	965.50
984.99	970.96
985.28	975.97
985.58	950.94
985.87	955.95
986.16	982.34
986.45	974.38
986.75	974.38
987.04	976.43
987.33	966.41
987.62	966.87
987.91	961.86
988.21	960.04
988.50	949.57
988.79	993.95
989.08	955.72
989.37	945.25
989.67	970.96
989.96	945.71
990.25	952.53
990.54	977.56
990.83	996.91
991.12	961.18
991.42	1019.89
991.71	984.39
992.00	980.98
992.29	979.16
992.58	960.50
992.87	1010.56
993.16	975.06
993.45	975.06
993.75	964.82
994.04	961.64
994.33	971.65
994.62	1006.69
994.91	978.25
995.20	978.02
995.49	966.64
995.78	997.59
996.07	970.51
996.36	957.99
996.65	978.02
996.94	952.53
997.23	995.77
997.52	960.27
997.81	964.59
998.10	959.13
998.39	975.29
998.68	945.48
998.97	970.96
999.26	975.74
999.55	974.83
999.84	1000.09
1000.13	968.92
1000.42	981.89
1000.71	962.09
1001.00	966.64
1001.29	973.47
1001.58	979.16
1001.87	974.61
1002.16	988.49
1002.45	950.71
1002.74	959.36
1003.02	960.72
1003.31	971.19
1003.60	964.14
1003.89	974.15
1004.18	985.53
1004.47	980.29
1004.76	996.68
1005.05	973.47
1005.33	941.16
1005.62	981.66
1005.91	955.04
1006.20	974.38
1006.49	961.18
1006.78	978.70
1007.06	944.34
1007.35	964.37
1007.64	959.36
1007.93	972.10
1008.22	971.42
1008.50	979.16
1008.79	973.92
1009.08	953.44
1009.37	960.50
1009.66	995.77
1009.94	969.60
1010.23	992.35
1010.52	956.17
1010.81	992.35
1011.09	944.57
1011.38	944.57
1011.67	988.71
1011.95	973.92
1012.24	969.60
1012.53	959.36
1012.82	948.44
1013.10	942.29
1013.39	970.51
1013.68	957.54
[truncated: 48 more rows]
