# Supplementary material for: Unique photosynthetic electron transport tuning and excitation distribution in heterokont algae
Source: PLoS One. 2019 Jan 9;14(1):e0209920. doi: 10.1371/journal.pone.0209920 (PMC6326504; doi:10.1371/journal.pone.0209920)
Supplement: S1 Dataset — (ZIP) [file pone.0209920.s004.zip › S1 Dataset/77K/Chlamydomonas_DCMU/CDCMU_t=0n,3.txt]

340.01	925.00
340.39	925.00
340.76	925.00
341.14	942.52
341.52	955.95
341.89	991.67
342.27	1002.14
342.65	1003.73
343.03	1028.31
343.40	1018.98
343.78	985.53
344.16	1008.74
344.53	1025.80
344.91	1044.92
345.29	994.40
345.66	1013.06
346.04	986.44
346.42	979.84
346.79	969.83
347.17	992.35
347.54	1006.69
347.92	989.40
348.30	973.92
348.67	988.03
349.05	972.33
349.43	988.03
349.80	998.50
350.18	1000.77
350.56	964.37
350.93	985.07
351.31	967.78
351.68	959.59
352.06	965.05
352.44	963.91
352.81	1009.65
353.19	989.40
353.56	976.20
353.94	980.52
354.32	966.41
354.69	973.70
355.07	977.11
355.44	956.86
355.82	1002.82
356.19	966.19
356.57	1013.52
356.95	981.20
357.32	975.97
357.70	995.31
358.07	977.11
358.45	985.53
358.82	990.76
359.20	991.67
359.58	968.69
359.95	973.70
360.33	984.16
360.70	960.50
361.08	978.47
361.45	963.46
361.83	980.52
362.20	987.80
362.58	1011.24
362.95	965.05
363.33	989.17
363.70	950.26
364.08	949.57
364.45	935.47
364.83	960.04
365.20	971.42
365.58	1006.24
365.95	1039.91
366.33	993.72
366.70	985.30
367.08	965.28
367.45	982.11
367.83	980.75
368.20	954.58
368.58	986.44
368.95	955.26
369.33	1053.34
369.70	991.22
370.08	983.25
370.45	952.31
370.83	967.78
371.20	951.85
371.57	1216.95
371.95	988.03
372.32	968.92
372.70	954.13
373.07	963.23
373.45	981.66
373.82	960.50
374.19	966.41
374.57	1008.28
374.94	972.33
375.32	959.13
375.69	993.95
376.07	959.81
376.44	949.57
376.81	945.25
377.19	958.68
377.56	1014.43
377.94	963.00
378.31	1005.10
378.68	968.46
379.06	966.64
379.43	955.49
379.81	990.53
380.18	945.02
380.55	979.38
380.93	974.61
381.30	982.80
381.67	957.31
382.05	951.17
382.42	934.33
382.79	962.32
383.17	980.29
383.54	1063.58
383.91	952.99
384.29	969.83
384.66	981.89
385.04	968.46
385.41	993.95
385.78	971.42
386.15	972.56
386.53	960.04
386.90	959.36
387.27	966.87
387.65	966.19
388.02	946.84
388.39	1006.01
388.77	966.64
389.14	979.38
389.51	960.72
389.89	967.10
390.26	999.86
390.63	1005.10
391.00	968.92
391.38	995.09
391.75	982.80
392.12	1004.87
392.50	975.29
392.87	945.71
393.24	973.92
393.61	988.26
393.99	985.98
394.36	954.13
394.73	972.10
395.10	955.72
395.48	981.20
395.85	958.68
396.22	964.82
396.59	972.79
396.97	960.50
397.34	1024.67
397.71	985.53
398.08	969.83
398.45	972.10
398.83	960.27
399.20	966.19
399.57	994.18
399.94	982.11
400.32	948.66
400.69	952.53
401.06	951.62
401.43	1000.09
401.80	981.66
402.17	952.99
402.55	968.69
402.92	944.11
403.29	995.54
403.66	989.40
404.03	983.94
404.41	956.40
404.78	978.25
405.15	968.23
405.52	962.09
405.89	949.80
406.26	970.74
406.64	960.50
407.01	978.02
407.38	966.19
407.75	949.12
408.12	983.94
408.49	989.62
408.86	970.51
409.23	955.72
409.61	972.33
409.98	966.87
410.35	972.56
410.72	955.95
411.09	939.33
411.46	987.58
411.83	950.26
412.20	990.31
412.57	991.67
412.95	944.80
413.32	980.52
413.69	1001.68
414.06	978.02
414.43	1001.46
414.80	980.07
415.17	995.54
415.54	975.97
415.91	937.29
416.28	969.60
416.65	951.62
417.02	964.82
417.39	954.13
417.76	972.79
418.14	938.20
418.51	988.26
418.88	942.98
419.25	961.18
419.62	1007.15
419.99	970.28
420.36	1000.09
420.73	988.49
421.10	1014.20
421.47	983.48
421.84	946.16
422.21	994.63
422.58	1001.46
422.95	985.98
423.32	937.29
423.69	968.46
424.06	988.94
424.43	1009.42
424.80	972.10
425.17	984.16
425.54	958.45
425.91	960.27
426.28	1006.92
426.65	964.14
427.02	1017.61
427.39	976.88
427.76	974.38
428.13	961.41
428.49	963.91
428.86	969.83
429.23	944.11
429.60	976.20
429.97	959.13
430.34	980.29
430.71	954.35
431.08	943.20
431.45	990.76
431.82	959.36
432.19	969.60
432.56	973.70
432.93	958.68
433.30	969.14
433.67	963.46
434.03	1072.00
434.40	993.26
434.77	959.81
435.14	955.72
435.51	969.83
435.88	1013.06
436.25	978.25
436.62	982.57
436.99	971.65
437.35	965.73
437.72	984.39
438.09	969.37
438.46	1202.61
438.83	994.18
439.20	962.55
439.57	973.01
439.93	971.87
440.30	971.42
440.67	962.32
441.04	966.41
441.41	978.93
441.78	943.89
442.14	969.14
442.51	951.17
442.88	960.72
443.25	982.34
443.62	959.59
443.99	967.78
444.35	976.43
444.72	991.22
445.09	969.60
445.46	958.90
445.83	975.52
446.19	978.25
446.56	929.78
446.93	959.59
447.30	965.05
447.66	970.28
448.03	959.36
448.40	948.89
448.77	957.99
449.14	974.83
449.50	987.35
449.87	988.94
450.24	985.30
450.61	966.41
450.97	986.89
451.34	957.31
451.71	1011.01
452.08	1009.42
452.44	960.04
452.81	979.16
453.18	984.62
453.54	1019.21
453.91	984.85
454.28	939.56
454.65	978.47
455.01	1001.00
455.38	967.10
455.75	1004.87
456.11	966.41
456.48	986.44
456.85	979.84
457.21	984.16
457.58	1002.59
457.95	960.50
458.32	983.02
458.68	992.35
459.05	965.05
459.42	997.36
459.78	960.95
460.15	979.61
460.52	1010.56
460.88	1001.68
461.25	1015.11
461.61	959.13
461.98	989.40
462.35	1006.69
462.71	963.00
463.08	964.59
463.45	963.68
463.81	956.17
464.18	948.21
464.55	985.98
464.91	998.73
465.28	968.92
465.64	969.83
466.01	966.87
466.38	964.37
466.74	969.60
467.11	958.68
467.47	957.08
467.84	1116.83
468.21	1006.69
468.57	964.82
468.94	960.27
469.30	977.79
469.67	953.67
470.03	973.92
470.40	971.87
470.77	980.29
471.13	955.04
471.50	996.45
471.86	1014.65
472.23	1017.16
472.59	976.43
472.96	969.14
473.32	942.75
473.69	1010.33
474.05	964.82
474.42	978.25
474.78	966.41
475.15	966.87
475.51	964.82
475.88	959.81
476.24	938.42
476.61	980.98
476.97	972.33
477.34	955.72
477.70	982.34
478.07	1000.09
478.43	989.40
478.80	971.19
479.16	969.37
479.53	991.90
479.89	953.44
480.26	958.68
480.62	949.35
480.99	999.41
481.35	961.64
481.72	976.88
482.08	990.76
482.45	1159.61
482.81	979.16
483.17	965.05
483.54	984.39
483.90	968.92
484.27	979.84
484.63	953.90
485.00	958.90
485.36	976.65
485.72	951.40
486.09	959.36
486.45	979.61
486.82	957.77
487.18	960.72
487.54	973.24
487.91	956.40
488.27	964.82
488.64	950.26
489.00	986.21
489.36	982.80
489.73	996.00
490.09	979.84
490.45	988.71
490.82	998.73
491.18	965.73
491.55	1004.19
491.91	970.28
492.27	969.37
492.64	952.31
493.00	970.51
493.36	979.84
493.73	1039.23
494.09	968.01
494.45	962.55
494.82	971.19
495.18	991.22
495.54	985.07
495.91	958.45
496.27	973.47
496.63	987.35
496.99	948.21
497.36	967.10
497.72	1009.88
498.08	964.82
498.45	1032.86
498.81	978.25
499.17	975.52
499.53	980.52
499.90	970.74
500.26	978.93
500.62	992.13
500.99	975.97
501.35	960.72
501.71	962.09
502.07	970.96
502.44	977.79
502.80	980.52
503.16	972.79
503.52	982.11
503.88	1012.83
504.25	958.22
504.61	989.17
504.97	968.23
505.33	963.23
505.70	988.49
506.06	1000.55
506.42	999.86
506.78	981.66
507.14	1003.96
507.51	961.41
507.87	932.51
508.23	957.31
508.59	946.39
508.95	977.56
509.32	974.61
509.68	959.81
510.04	1016.02
510.40	975.06
510.76	983.03
511.12	993.49
511.48	949.57
511.85	971.19
512.21	970.96
512.57	948.89
512.93	930.92
513.29	981.20
513.65	971.19
514.01	939.79
514.38	996.45
514.74	972.33
515.10	989.85
515.46	975.74
515.82	986.67
516.18	966.64
516.54	952.53
516.90	988.26
517.26	1000.55
517.63	964.37
517.99	964.59
518.35	987.12
518.71	984.62
519.07	956.17
519.43	989.40
519.79	986.89
520.15	966.64
520.51	950.94
520.87	952.76
521.23	966.41
521.59	973.70
521.95	1002.14
522.31	965.73
522.67	959.59
523.03	965.50
523.40	970.74
523.76	986.21
524.12	976.65
524.48	1003.05
524.84	990.53
525.20	991.67
525.56	974.38
525.92	971.42
526.28	978.47
526.64	974.38
527.00	983.94
527.36	1042.42
527.72	1016.48
528.08	979.61
528.44	951.40
528.80	1009.19
529.16	965.05
529.51	991.44
529.87	962.55
530.23	988.94
530.59	958.90
530.95	983.94
531.31	974.61
531.67	999.18
532.03	945.93
532.39	994.63
532.75	955.26
533.11	993.72
533.47	986.44
533.83	985.76
534.19	966.41
534.55	967.78
534.91	975.52
535.26	964.59
535.62	968.69
535.98	978.47
536.34	960.72
536.70	963.68
537.06	971.42
537.42	974.61
537.78	948.44
538.14	1523.23
538.49	994.86
538.85	1180.31
539.21	982.34
539.57	974.38
539.93	960.95
540.29	993.95
540.65	973.24
541.00	1000.55
541.36	956.17
541.72	981.43
542.08	934.78
542.44	960.27
542.80	1001.91
543.15	1051.06
543.51	968.92
543.87	947.98
544.23	963.68
544.59	1012.38
544.95	968.23
545.30	970.74
545.66	980.29
546.02	986.21
546.38	966.19
546.73	964.37
547.09	967.78
547.45	1026.72
547.81	985.07
548.17	965.96
548.52	956.17
548.88	959.36
549.24	1015.79
549.60	984.62
549.95	959.36
550.31	959.59
550.67	970.05
551.03	952.53
551.38	975.97
551.74	964.37
552.10	970.51
552.46	980.98
552.81	989.85
553.17	955.95
553.53	981.43
553.88	998.04
554.24	964.14
554.60	978.47
554.95	954.13
555.31	982.57
555.67	960.27
556.03	981.66
556.38	973.47
556.74	1008.06
557.10	996.91
557.45	985.53
557.81	1015.34
558.17	974.83
558.52	951.17
558.88	984.39
559.24	977.56
559.59	985.53
559.95	965.28
560.30	1059.71
560.66	990.76
561.02	970.05
561.37	964.37
561.73	957.08
562.09	995.09
562.44	992.35
562.80	993.95
563.15	972.56
563.51	965.28
563.87	973.70
564.22	940.02
564.58	964.82
564.93	937.74
565.29	954.58
565.65	1035.13
566.00	970.51
566.36	972.10
566.71	1000.09
567.07	984.85
567.42	1009.88
567.78	974.38
568.14	963.91
568.49	974.38
568.85	959.13
569.20	980.07
569.56	958.90
569.91	994.63
570.27	975.97
570.62	1049.02
570.98	981.20
571.33	969.60
571.69	951.62
572.04	969.83
572.40	952.53
572.75	971.19
573.11	971.19
573.46	947.75
573.82	964.37
574.17	970.05
574.53	1013.52
574.88	981.89
575.24	960.50
575.59	990.08
575.95	993.26
576.30	967.32
576.66	951.62
577.01	972.10
577.36	984.62
577.72	965.28
578.07	973.47
578.43	968.92
578.78	969.37
579.14	983.02
579.49	976.88
579.85	1003.96
580.20	995.54
580.55	987.80
580.91	1009.19
581.26	996.68
581.62	1006.24
581.97	1024.21
582.32	1036.95
582.68	1022.85
583.03	990.53
583.39	1023.07
583.74	1061.76
584.09	1041.73
584.45	1087.70
584.80	1036.04
585.15	1028.76
585.51	1061.30
585.86	1073.59
586.21	1107.27
586.57	1062.44
586.92	1093.16
587.27	1085.65
587.63	1119.33
587.98	1259.73
588.33	1184.64
588.69	1143.68
589.04	1193.97
589.39	1197.61
589.75	1157.10
590.10	1190.55
590.45	1208.53
590.81	1214.67
591.16	1273.15
591.51	1302.05
591.86	1335.73
592.22	1287.49
592.57	1315.25
592.92	1311.16
593.28	1388.75
593.63	1381.70
593.98	1410.14
594.33	1426.52
594.69	1438.36
595.04	1496.84
595.39	1512.08
595.74	1540.07
596.10	1542.58
596.45	1580.80
596.80	1697.99
597.15	1702.77
597.50	1748.28
597.86	1768.31
598.21	1832.48
598.56	1850.91
598.91	1905.98
599.26	1913.71
599.62	1957.18
599.97	2035.91
600.32	2039.32
600.67	2096.89
601.02	2169.25
601.38	2162.43
601.73	2243.66
602.08	2273.25
602.43	2312.38
602.78	2359.94
603.13	2406.59
603.49	2398.17
603.84	2481.23
604.19	2541.53
604.54	2542.21
604.89	2607.52
605.24	2640.97
605.59	2674.19
605.95	2791.38
606.30	2784.33
606.65	2840.76
607.00	2857.83
607.35	2879.67
607.70	2911.07
608.05	3025.99
608.40	3041.46
608.75	3053.75
609.10	3111.77
609.46	3125.20
609.81	3117.69
610.16	3284.49
610.51	3230.78
610.86	3286.08
611.21	3321.35
611.56	3350.48
611.91	3339.33
612.26	3373.46
612.61	3404.41
612.96	3448.55
613.31	3410.32
613.66	3506.12
614.01	3482.23
614.36	3496.57
614.71	3497.93
615.06	3488.60
615.41	3521.60
615.76	3486.78
616.11	3518.64
616.46	3629.68
616.81	3623.08
617.16	3635.37
617.51	3600.78
617.86	3642.65
618.21	3584.63
618.56	3625.81
618.91	3618.76
619.26	3659.72
619.61	3578.26
619.96	3645.16
620.31	3679.74
620.66	3603.06
621.01	3610.80
621.36	3616.94
621.71	3671.10
622.06	3674.97
622.41	3566.42
622.76	3610.11
623.10	3667.68
623.45	3563.24
623.80	3653.80
624.15	3572.11
624.50	3582.12
624.85	3543.21
625.20	3556.41
625.55	3545.26
625.90	3525.24
626.25	3509.76
626.59	3551.86
626.94	3470.85
627.29	3488.15
627.64	3503.85
627.99	3482.23
628.34	3468.35
628.69	3449.46
629.03	3424.20
629.38	3438.08
629.73	3476.31
630.08	3399.17
630.43	3407.14
630.78	3422.61
631.12	3403.04
631.47	3437.86
631.82	3383.70
632.17	3376.19
632.52	3383.70
632.86	3497.70
633.21	3346.84
633.56	3368.68
633.91	3329.54
634.26	3313.39
634.60	3285.17
634.95	3285.17
635.30	3307.70
635.65	3357.30
635.99	3283.35
636.34	3277.21
636.69	3278.34
637.04	3263.10
637.39	3235.79
637.73	3253.99
638.08	3243.75
638.43	3198.24
638.77	3202.80
639.12	3176.17
639.47	3184.82
639.82	3213.26
640.16	3220.77
640.51	3220.09
640.86	3180.50
641.20	3186.64
641.55	3163.88
641.90	3179.13
642.25	3190.05
642.59	3180.50
642.94	3179.81
643.29	3150.46
643.63	3117.01
643.98	3119.74
644.33	3174.12
644.67	3095.85
645.02	3154.55
645.37	3122.01
645.71	3150.91
646.06	3169.57
646.40	3107.91
646.75	3114.51
647.10	3135.44
647.44	3207.80
647.79	3126.79
648.14	3145.68
648.48	3133.16
648.83	3101.76
649.17	3287.90
649.52	3105.18
649.87	3132.94
650.21	3163.20
650.56	3114.96
650.90	3125.43
651.25	3137.49
651.59	3116.78
651.94	3105.40
652.29	3123.61
652.63	3151.60
652.98	3165.02
653.32	3131.34
653.67	3143.63
654.01	3178.68
654.36	3129.52
654.70	3126.79
655.05	3129.30
655.39	3137.94
655.74	3163.66
656.08	3152.73
656.43	3138.63
656.78	3148.64
657.12	3131.34
657.47	3139.54
657.81	3175.26
658.15	3139.08
658.50	3137.03
658.84	3164.34
659.19	3167.75
659.53	3157.29
659.88	3231.24
660.22	3209.39
660.57	3187.78
660.91	3213.26
661.26	3208.71
661.60	3226.01
661.95	3206.66
662.29	3227.14
662.63	3241.02
662.98	3242.62
663.32	3218.72
663.67	3219.41
664.01	3248.31
664.36	3223.05
664.70	3266.28
665.04	3262.87
665.39	3228.05
665.73	3211.67
666.08	3991.49
666.42	3269.70
666.76	3298.14
667.11	3302.92
667.45	3290.63
667.79	3255.13
668.14	3274.93
668.48	3327.49
668.83	3312.02
669.17	3355.03
669.51	3323.63
669.86	3315.66
670.20	3344.56
670.54	3351.16
670.89	3315.43
671.23	3363.45
671.57	3380.74
671.92	3357.30
672.26	3391.66
672.60	3378.47
672.94	3481.77
673.29	3493.38
673.63	3520.46
673.97	3492.92
674.32	3524.33
674.66	3582.12
675.00	3596.69
675.34	3649.94
675.69	3719.11
676.03	3762.57
676.37	3869.98
676.71	3926.18
677.06	3945.98
677.40	4079.55
677.74	4183.32
678.08	4217.45
678.43	4337.83
678.77	4434.54
679.11	4474.36
679.45	4591.32
679.80	4619.53
680.14	4703.27
680.48	4801.35
680.82	4937.65
681.16	4935.15
681.51	5018.21
681.85	5075.32
682.19	5126.98
682.53	5265.33
682.87	5329.27
683.21	5386.39
683.56	5513.13
683.90	5656.26
684.24	5772.54
684.58	5894.05
684.92	6031.50
685.26	6044.47
685.61	6167.57
685.95	6236.29
686.29	6299.32
686.63	6335.96
686.97	6253.59
687.31	6163.93
687.65	6095.21
687.99	6024.21
688.33	5875.85
688.68	5737.95
689.02	5631.69
689.36	5437.58
689.70	5410.73
690.04	5268.74
690.38	5170.21
690.72	5082.15
691.06	4964.28
691.40	4946.07
691.74	4845.49
692.08	4807.04
692.42	4842.54
692.76	4854.14
693.10	4771.54
693.44	4800.89
693.78	4772.22
694.13	4741.28
694.47	4792.47
694.81	4859.60
695.15	4813.41
695.49	4750.60
695.83	4810.22
696.17	4777.91
696.51	4825.01
696.85	4808.18
697.19	4760.62
697.53	4771.77
697.87	4858.24
698.20	4858.69
698.54	4845.95
698.88	4815.46
699.22	4836.16
699.56	4826.61
699.90	4813.64
700.24	4879.85
700.58	4809.54
700.92	4880.08
701.26	4892.82
701.60	4922.18
701.94	4897.60
702.28	4963.14
702.62	4995.00
702.96	5032.09
703.30	5086.24
703.63	5076.69
703.97	5095.80
704.31	5147.00
704.65	5195.70
704.99	5233.02
705.33	5253.27
705.67	5256.45
706.01	5353.16
706.34	5346.11
706.68	5417.10
707.02	5377.28
707.36	5399.36
707.70	5544.08
708.04	5409.60
708.38	5562.06
708.71	5529.29
709.05	5559.10
709.39	5596.87
709.73	5604.38
710.07	5610.07
710.40	5643.29
710.74	5634.87
711.08	5682.20
711.42	5708.14
711.76	5666.27
712.09	5636.24
712.43	5740.23
712.77	5732.04
713.11	5789.15
713.45	5785.74
713.78	5800.30
714.12	5793.25
714.46	5825.56
714.80	5813.05
715.13	5782.55
715.47	5702.68
715.81	5767.54
716.15	5718.84
716.48	5683.34
716.82	5676.51
717.16	5595.73
717.49	5549.54
717.83	5495.84
718.17	5600.97
718.51	5455.11
718.84	5443.27
719.18	5435.54
719.52	5393.67
719.85	5328.36
720.19	5263.28
720.53	5287.40
720.86	5159.52
721.20	5146.55
721.54	5167.94
721.87	5076.91
722.21	5034.36
722.55	4978.84
722.88	4925.82
723.22	4881.45
723.55	4838.67
723.89	4846.63
724.23	4816.59
724.56	4692.58
724.90	4630.23
725.24	4643.43
725.57	4559.46
725.91	4512.13
726.24	4531.47
726.58	4482.09
726.92	4428.39
727.25	4383.11
727.59	4358.76
727.92	4295.96
728.26	4233.61
728.59	4267.06
728.93	4252.27
729.26	4162.38
729.60	4171.26
729.94	4092.30
730.27	4076.37
730.61	4028.13
730.94	4001.05
731.28	3954.86
731.61	3945.30
731.95	3883.18
732.28	3873.16
732.62	3840.62
732.95	3807.40
733.29	3789.88
733.62	3785.10
733.96	3778.05
734.29	3677.70
734.63	3687.94
734.96	3698.63
735.30	3687.71
735.63	3681.34
735.97	3673.37
736.30	3596.46
736.63	3615.35
736.97	3529.33
737.30	3513.63
737.64	3455.38
737.97	3467.67
738.31	3464.03
738.64	3407.59
738.97	3440.59
739.31	3447.19
739.64	3421.70
739.98	3378.24
740.31	3383.02
740.64	3426.02
740.98	3307.92
741.31	3354.80
741.65	3291.31
741.98	3280.85
742.31	3281.07
742.65	3253.77
742.98	3270.83
743.31	3217.59
743.65	3186.87
743.98	3154.33
744.31	3226.92
744.65	3204.62
744.98	3221.23
745.31	3183.00
745.65	3112.00
745.98	3128.39
746.31	3128.16
746.65	3157.97
746.98	3117.46
747.31	3136.12
747.65	3067.40
747.98	3055.11
748.31	3016.66
748.64	3080.14
748.98	3030.08
749.31	2978.88
749.64	2988.90
749.98	2975.24
750.31	2951.58
750.64	2952.03
750.97	2944.30
751.31	2952.49
751.64	2908.80
751.97	2952.49
752.30	2904.25
752.63	2874.67
752.97	2856.46
753.30	2865.11
753.63	2870.80
753.96	2873.53
754.29	2815.50
754.63	2862.83
754.96	3069.68
755.29	2815.05
755.62	2826.65
755.95	2757.93
756.29	2752.47
756.62	2741.09
756.95	2730.17
757.28	2726.98
757.61	2951.12
757.94	2733.36
758.27	2701.27
758.61	2684.43
758.94	2693.08
759.27	2657.81
759.60	2650.30
759.93	2690.58
760.26	2634.14
760.59	2626.63
760.92	2614.35
761.26	2551.31
761.59	2616.85
761.92	2570.43
762.25	2584.54
762.58	2567.02
762.91	2560.42
763.24	2522.41
763.57	2502.62
763.90	2512.18
764.23	2528.33
764.56	2481.46
764.89	2475.99
765.22	2495.11
765.55	2483.05
765.88	2451.42
766.21	2427.30
766.54	2421.61
766.87	2433.67
767.20	2394.30
767.53	2390.89
767.86	2363.13
768.19	2388.16
768.52	2361.54
768.85	2374.05
769.18	2313.29
769.51	2392.03
769.84	2293.04
770.17	2369.95
770.50	2286.44
770.83	2306.47
771.16	2275.07
771.49	2274.61
771.82	2259.36
772.15	2339.69
772.48	2269.83
772.81	2230.92
773.14	2247.08
773.47	2230.47
773.80	2240.25
774.13	2220.68
774.46	2222.05
774.78	2220.45
775.11	2194.06
775.44	2206.34
775.77	2202.70
776.10	2135.58
776.43	2166.75
776.76	2196.33
777.09	2134.89
777.41	2136.49
777.74	2116.23
778.07	2090.75
778.40	2072.77
778.73	2094.84
779.06	2096.89
779.38	2069.36
779.71	2055.02
780.04	2062.99
780.37	2055.71
780.70	2018.16
781.03	2061.39
781.35	2047.06
781.68	2047.51
782.01	2046.38
782.34	2033.41
782.67	1998.13
782.99	2002.69
783.32	1998.59
783.65	1963.77
783.98	1973.79
784.30	1979.48
784.63	1942.16
784.96	1944.89
785.29	1945.34
785.61	1968.78
785.94	1904.16
786.27	1931.92
786.60	1891.64
786.92	1943.75
787.25	1938.06
787.58	1884.81
787.90	1889.82
788.23	1894.60
788.56	1888.45
788.88	1890.28
789.21	1834.07
789.54	1843.63
789.87	1858.42
790.19	1849.32
790.52	1817.69
790.85	1868.20
791.17	1872.98
791.50	1829.29
791.82	1824.06
792.15	1843.17
792.48	1859.78
792.80	1816.09
793.13	1837.03
793.46	1801.76
793.78	1836.12
794.11	1804.03
794.43	1788.33
794.76	1806.76
795.09	1897.78
795.41	1833.61
795.74	1798.80
796.06	1810.40
796.39	1838.17
796.72	1821.33
797.04	1848.63
797.37	1813.59
797.69	1803.81
798.02	1843.17
798.34	1814.27
798.67	1817.00
798.99	1806.99
799.32	1860.24
799.64	1829.29
799.97	1819.96
800.30	1812.91
800.62	1781.28
800.95	1787.88
801.27	1794.48
801.60	1812.22
801.92	1773.31
802.25	1817.91
802.57	1811.77
802.89	1798.80
803.22	1764.44
803.54	1780.60
803.87	1778.09
804.19	1751.92
804.52	1801.53
804.84	1766.94
805.17	1736.22
805.49	1744.41
805.82	1737.82
806.14	1738.04
806.46	1791.29
806.79	1736.91
807.11	1725.53
807.44	1697.77
807.76	1729.17
808.08	1732.13
808.41	1729.62
808.73	1752.38
809.06	1688.89
809.38	1743.05
809.70	1725.07
810.03	1733.72
810.35	1675.92
810.67	1701.63
811.00	1707.55
811.32	1706.41
811.64	1713.01
811.97	1679.56
812.29	1693.67
812.61	1634.96
812.94	1700.72
813.26	1658.40
813.58	1677.29
813.91	1650.21
814.23	1652.03
814.55	1649.53
814.88	1674.78
815.20	1619.26
815.52	1644.06
815.84	1617.67
816.17	1610.61
816.49	1623.81
816.81	1610.61
817.13	1615.39
817.46	1631.09
817.78	1583.31
818.10	1609.25
818.42	1596.73
818.75	1590.82
819.07	1636.78
819.39	1609.25
819.71	1687.53
820.04	1565.10
820.36	1560.55
820.68	1569.65
821.00	1550.31
821.32	1591.73
821.65	1602.42
821.97	1556.68
822.29	1547.35
822.61	1598.10
822.93	1570.79
823.25	1546.22
823.58	1576.48
823.90	1542.80
824.22	1549.63
824.54	1521.64
824.86	1533.93
825.18	1520.28
825.50	1528.92
825.82	1502.53
826.15	1512.99
826.47	1515.27
826.79	1527.10
827.11	1525.05
827.43	1541.67
827.75	1502.75
828.07	1500.71
828.39	1525.05
828.71	1495.93
829.03	1488.87
829.35	1488.19
829.67	1475.22
830.00	1490.01
830.32	1497.75
830.64	1498.66
830.96	1479.32
831.28	1549.63
831.60	1502.75
831.92	1489.10
832.24	1506.85
832.56	1473.40
832.88	1503.89
833.20	1481.14
833.52	1511.17
833.84	1459.52
834.16	1453.38
834.48	1471.35
834.80	1532.11
835.12	1443.36
835.44	1431.53
835.76	1504.80
836.08	1482.50
836.40	1467.71
836.71	1452.24
837.03	1467.71
837.35	1459.75
837.67	1445.64
837.99	1432.67
838.31	1419.01
838.63	1445.87
838.95	1455.88
839.27	1478.41
839.59	1451.78
839.91	1443.36
840.23	1479.54
840.54	1419.47
840.86	1466.35
841.18	1437.67
841.50	1429.94
841.82	1436.99
842.14	1523.46
842.46	1474.77
842.77	1456.56
843.09	1438.13
843.41	1445.41
843.73	1405.59
844.05	1437.90
844.37	1381.92
844.68	1411.73
845.00	1415.15
845.32	1399.67
845.64	1427.21
845.96	1404.45
846.27	1414.69
846.59	1392.62
846.91	1455.88
847.23	1392.39
847.54	1391.25
847.86	1402.18
848.18	1378.51
848.50	1404.00
848.82	1451.10
849.13	1373.28
849.45	1411.05
849.77	1425.39
850.08	1447.00
850.40	1452.69
850.72	1421.06
851.04	1417.65
851.35	1376.24
851.67	1463.39
851.99	1378.97
852.30	1436.31
852.62	1377.60
852.94	1389.43
853.25	1407.18
853.57	1377.83
853.89	1365.08
854.20	1377.15
854.52	1398.31
854.84	1358.71
855.15	1340.74
855.47	1366.00
855.79	1381.01
856.10	1364.17
856.42	1386.70
856.73	1403.77
857.05	1365.77
857.37	1366.22
857.68	1361.67
858.00	1383.74
858.32	1394.67
858.63	1344.83
858.95	1323.67
859.26	1326.17
859.58	1363.49
859.89	1335.50
860.21	1379.88
860.52	1328.45
860.84	1379.19
861.16	1353.71
861.47	1317.75
861.79	1338.92
862.10	1312.52
862.42	1318.21
862.73	1374.41
863.05	1356.44
863.36	1283.85
863.68	1371.91
863.99	1319.80
864.31	1307.74
864.62	1363.49
864.94	1281.35
865.25	1343.92
865.57	1323.22
865.88	1266.33
866.20	1301.60
866.51	1353.48
866.82	1319.80
867.14	1291.36
867.45	1283.39
867.77	1296.14
868.08	1307.97
868.40	1344.15
868.71	1315.93
869.02	1299.78
869.34	1284.99
869.65	1303.87
869.97	1298.41
870.28	1255.18
870.59	1281.35
870.91	1272.24
871.22	1299.32
871.54	1286.58
871.85	1287.03
872.16	1284.30
872.48	1248.58
872.79	1278.62
873.10	1225.14
873.42	1257.00
873.73	1302.28
874.04	1271.56
874.36	1233.79
874.67	1216.72
874.98	1277.25
875.30	1238.11
875.61	1217.40
875.92	1234.70
876.23	1263.82
876.55	1215.36
876.86	1243.34
877.17	1202.39
877.49	1236.29
877.80	1234.70
878.11	2405.00
878.42	1281.12
878.74	1214.67
879.05	1214.90
879.36	1213.31
879.67	1213.08
879.98	1221.73
880.30	1212.85
880.61	1218.09
880.92	1238.79
881.23	1223.55
881.55	1234.93
881.86	1183.95
882.17	1219.00
882.48	1191.24
882.79	1221.04
883.10	1213.99
883.42	1238.34
883.73	1219.91
884.04	1218.31
884.35	1199.43
884.66	1220.13
884.97	1224.91
885.28	1191.69
885.60	1219.91
885.91	1221.04
886.22	1206.25
886.53	1212.85
886.84	1213.54
887.15	1235.15
887.46	1176.44
887.77	1236.75
888.08	1208.98
888.40	1213.76
888.71	1196.70
889.02	1180.54
889.33	1219.00
889.64	1189.87
889.95	1207.16
890.26	1225.37
890.57	1192.83
890.88	1201.70
891.19	1196.70
891.50	1240.84
891.81	1219.91
892.12	1186.00
892.43	1192.60
892.74	1190.10
893.05	1205.80
893.36	1242.89
893.67	1179.63
893.98	1212.17
894.29	1174.40
894.60	1185.32
894.91	1183.73
895.22	1150.50
895.53	1182.59
895.84	1187.14
896.15	1194.88
896.46	1200.79
896.77	1184.41
897.08	1199.20
897.38	1230.37
897.69	1208.07
898.00	1163.47
898.31	1158.70
898.62	1165.29
898.93	1155.74
899.24	1164.16
899.55	1201.70
899.86	1215.58
900.16	1185.32
900.47	1146.63
900.78	1147.55
901.09	1177.58
901.40	1160.74
901.71	1179.86
902.02	1185.32
902.32	1167.34
902.63	1166.20
902.94	1166.89
903.25	1185.77
903.56	1135.03
903.87	1148.68
904.17	1156.65
904.48	1146.41
904.79	1129.80
905.10	1142.99
905.41	1178.49
905.71	1130.93
906.02	1123.20
906.33	1124.56
906.64	1145.50
906.94	1147.32
907.25	1135.26
907.56	1131.16
907.87	1117.74
908.17	1159.38
908.48	1137.31
908.79	1137.76
909.09	1125.25
909.40	1117.74
909.71	1151.64
910.02	1651.35
910.32	1161.43
910.63	1120.47
910.94	1130.71
911.24	1093.62
911.55	1186.23
911.86	1119.56
912.16	1117.28
912.47	1110.68
912.78	1115.46
913.08	1157.56
913.39	1127.52
913.69	1159.15
914.00	1110.91
914.31	1127.52
914.61	1110.45
914.92	1168.48
915.23	1089.97
915.53	1111.14
915.84	1108.86
916.14	1104.54
916.45	1139.13
916.75	1100.44
917.06	1112.50
917.37	1106.13
917.67	1132.30
917.98	1100.21
918.28	1085.65
918.59	1092.93
918.89	1157.78
919.20	1097.48
919.50	1090.66
919.81	1098.17
920.11	1092.25
920.42	1095.89
920.72	1060.62
921.03	1069.72
921.33	1106.59
921.64	1082.92
921.94	1095.21
922.25	1087.70
922.55	1078.60
922.86	1100.21
923.16	1075.18
923.47	1097.03
923.77	1061.76
924.08	1092.02
924.38	1067.67
924.69	1039.91
924.99	1085.42
925.29	1072.68
925.60	1064.03
925.90	1076.09
926.21	1072.23
926.51	1060.39
926.81	1046.06
927.12	1042.42
927.42	1060.62
927.73	1076.78
928.03	1032.63
928.33	1045.60
928.64	1036.27
928.94	1050.84
929.24	1024.21
929.55	1022.85
929.85	1110.45
930.15	1027.40
930.46	1054.25
930.76	1053.79
931.06	1044.92
931.37	1044.69
931.67	1128.89
931.97	1053.79
932.27	1025.58
932.58	1036.50
932.88	1026.94
933.18	1038.78
933.49	1036.04
933.79	1068.13
934.09	1043.78
934.39	1072.68
934.70	1105.45
935.00	1078.37
935.30	1064.03
935.60	1046.28
935.91	1007.60
936.21	1036.73
936.51	1031.49
936.81	1028.76
937.11	1091.79
937.42	1036.95
937.72	1019.89
938.02	995.77
938.32	987.80
938.62	1001.68
938.92	994.63
939.23	1017.84
939.53	1003.96
939.83	1017.39
940.13	1012.61
940.43	1004.87
940.73	1026.72
941.03	976.88
941.34	1044.92
941.64	1028.76
941.94	989.17
942.24	1015.34
942.54	988.49
942.84	1023.98
943.14	1018.75
943.44	978.02
943.74	1020.80
944.04	1026.72
944.34	1002.14
944.65	995.77
944.95	1010.10
945.25	992.81
945.55	981.20
945.85	986.67
946.15	1003.50
946.45	988.71
946.75	1019.43
947.05	1020.34
947.35	978.47
947.65	989.62
947.95	965.28
948.25	993.04
948.55	972.56
948.85	1006.92
949.15	975.74
949.45	1002.37
949.75	977.11
950.05	991.22
950.35	998.50
950.65	989.62
950.94	968.46
951.24	1019.89
951.54	999.41
951.84	1326.40
952.14	991.44
952.44	989.85
952.74	998.50
953.04	980.29
953.34	987.80
953.64	1030.58
953.94	982.57
954.23	1028.31
954.53	982.80
954.83	1009.42
955.13	1012.83
955.43	1013.29
955.73	1012.15
956.03	979.16
956.32	980.07
956.62	1016.93
956.92	1025.80
957.22	999.18
957.52	989.40
957.82	977.79
958.11	992.35
958.41	988.03
958.71	1143.68
959.01	1011.01
959.30	1572.16
959.60	1078.14
959.90	995.54
960.20	986.21
960.50	1018.75
960.79	982.57
961.09	984.62
961.39	1012.38
961.69	994.86
961.98	1000.09
962.28	1015.56
962.58	990.08
962.87	984.16
963.17	1003.50
963.47	978.25
963.76	1102.49
964.06	993.04
964.36	1003.28
964.66	1010.10
964.95	983.02
965.25	1006.24
965.55	1032.18
965.84	988.94
966.14	984.85
966.43	1023.53
966.73	991.22
967.03	1055.84
967.32	989.17
967.62	1031.95
967.92	981.66
968.21	1002.82
968.51	1031.04
968.80	991.22
969.10	998.95
969.40	978.02
969.69	1026.03
969.99	1000.77
970.28	1001.23
970.58	1031.95
970.87	993.72
971.17	999.41
971.46	1028.08
971.76	978.70
972.06	1013.29
972.35	988.26
972.65	977.34
972.94	985.53
973.24	1034.68
973.53	980.98
973.83	975.52
974.12	986.44
974.42	984.39
974.71	1047.88
975.01	972.56
975.30	965.28
975.59	998.95
975.89	966.19
976.18	982.34
976.48	990.31
976.77	977.56
977.07	983.48
977.36	1010.10
977.65	1026.49
977.95	995.31
978.24	984.85
978.54	1030.81
978.83	985.30
979.13	1028.76
979.42	1023.76
979.71	984.39
980.01	983.94
980.30	969.14
980.59	974.38
980.89	1045.83
981.18	1006.69
981.47	984.62
981.77	979.16
982.06	959.81
982.35	1017.61
982.65	982.11
982.94	1001.46
983.23	1016.02
983.53	1040.82
983.82	995.77
984.11	976.65
984.41	985.98
984.70	968.92
984.99	974.15
985.28	981.43
985.58	975.97
985.87	971.19
986.16	1009.65
986.45	1004.87
986.75	995.54
987.04	999.41
987.33	985.07
987.62	986.89
987.91	975.29
988.21	973.92
988.50	980.52
988.79	1039.69
989.08	1005.33
989.37	988.26
989.67	950.26
989.96	974.38
990.25	994.18
990.54	969.83
990.83	966.64
991.12	994.63
991.42	1018.30
991.71	954.58
992.00	968.46
992.29	965.05
992.58	981.89
992.87	1027.17
993.16	999.86
993.45	1005.10
993.75	973.92
994.04	980.29
994.33	1016.48
994.62	1052.88
994.91	1009.88
995.20	1023.53
995.49	991.90
995.78	1018.30
996.07	968.69
996.36	973.01
996.65	996.22
996.94	958.45
997.23	1029.22
997.52	983.02
997.81	976.43
998.10	972.56
998.39	984.39
998.68	988.26
998.97	987.35
999.26	1009.65
999.55	966.41
999.84	1015.56
1000.13	989.17
1000.42	992.35
1000.71	982.57
1001.00	1003.05
1001.29	1020.80
1001.58	961.18
1001.87	965.73
1002.16	994.63
1002.45	960.50
1002.74	971.87
1003.02	982.57
1003.31	1016.70
1003.60	978.47
1003.89	965.96
1004.18	982.34
1004.47	989.85
1004.76	1007.37
1005.05	975.29
1005.33	977.11
1005.62	973.92
1005.91	964.14
1006.20	969.37
1006.49	960.95
1006.78	996.45
1007.06	940.70
1007.35	979.84
1007.64	955.04
1007.93	980.07
1008.22	994.18
1008.50	988.71
1008.79	983.25
1009.08	969.37
1009.37	987.12
1009.66	1054.25
1009.94	970.05
1010.23	1015.79
1010.52	969.37
1010.81	972.56
1011.09	968.46
1011.38	980.75
1011.67	1003.96
1011.95	1012.38
1012.24	944.34
1012.53	955.72
1012.82	978.93
1013.10	958.90
1013.39	957.31
1013.68	940.93
[truncated: 48 more rows]
