# Supplementary material for: Unique photosynthetic electron transport tuning and excitation distribution in heterokont algae
Source: PLoS One. 2019 Jan 9;14(1):e0209920. doi: 10.1371/journal.pone.0209920 (PMC6326504; doi:10.1371/journal.pone.0209920)
Supplement: S1 Dataset — (ZIP) [file pone.0209920.s004.zip › S1 Dataset/77K/Chlamydomonas_DCMU/CDCMU_t=10,1.txt]

340.01	955.95
340.39	955.95
340.76	955.95
341.14	953.22
341.52	971.42
341.89	977.34
342.27	1014.88
342.65	1035.82
343.03	1033.54
343.40	1001.23
343.78	1007.60
344.16	1019.21
344.53	1055.16
344.91	1033.54
345.29	1006.01
345.66	997.36
346.04	1001.91
346.42	983.02
346.79	993.49
347.17	1004.87
347.54	996.45
347.92	983.94
348.30	978.93
348.67	965.96
349.05	972.79
349.43	988.71
349.80	993.49
350.18	993.72
350.56	990.76
350.93	987.58
351.31	965.50
351.68	970.96
352.06	943.66
352.44	973.92
352.81	987.35
353.19	984.16
353.56	980.07
353.94	990.31
354.32	986.67
354.69	985.98
355.07	983.71
355.44	981.20
355.82	993.72
356.19	984.39
356.57	1004.19
356.95	967.32
357.32	963.23
357.70	993.26
358.07	980.29
358.45	967.55
358.82	977.79
359.20	960.72
359.58	976.65
359.95	977.11
360.33	973.24
360.70	960.50
361.08	967.78
361.45	957.54
361.83	967.55
362.20	987.35
362.58	1000.55
362.95	959.81
363.33	980.75
363.70	961.41
364.08	961.86
364.45	967.32
364.83	982.34
365.20	970.51
365.58	983.71
365.95	1009.65
366.33	984.39
366.70	958.68
367.08	970.96
367.45	980.98
367.83	982.80
368.20	968.69
368.58	963.68
368.95	955.95
369.33	1009.65
369.70	955.04
370.08	965.73
370.45	955.49
370.83	983.48
371.20	973.70
371.57	1160.74
371.95	980.98
372.32	969.37
372.70	981.43
373.07	965.96
373.45	982.34
373.82	970.28
374.19	985.76
374.57	984.39
374.94	979.16
375.32	960.04
375.69	974.83
376.07	985.53
376.44	962.55
376.81	970.05
377.19	968.46
377.56	984.85
377.94	976.20
378.31	988.03
378.68	967.10
379.06	961.86
379.43	954.13
379.81	964.37
380.18	977.79
380.55	976.20
380.93	961.64
381.30	968.23
381.67	992.35
382.05	991.22
382.42	975.06
382.79	962.09
383.17	974.83
383.54	1007.60
383.91	973.92
384.29	951.40
384.66	975.06
385.04	968.92
385.41	976.88
385.78	967.78
386.15	966.87
386.53	972.79
386.90	953.22
387.27	955.95
387.65	979.16
388.02	956.17
388.39	987.58
388.77	978.25
389.14	979.84
389.51	978.25
389.89	969.37
390.26	991.67
390.63	990.31
391.00	982.57
391.38	981.89
391.75	990.76
392.12	976.65
392.50	987.58
392.87	961.41
393.24	983.25
393.61	963.91
393.99	960.27
394.36	950.94
394.73	969.37
395.10	974.83
395.48	972.56
395.85	957.31
396.22	970.05
396.59	983.94
396.97	961.18
397.34	996.91
397.71	990.08
398.08	982.34
398.45	981.20
398.83	965.73
399.20	994.86
399.57	990.08
399.94	980.29
400.32	972.10
400.69	944.34
401.06	953.90
401.43	977.34
401.80	975.29
402.17	965.28
402.55	972.79
402.92	962.55
403.29	973.70
403.66	971.19
404.03	963.23
404.41	950.71
404.78	975.29
405.15	970.28
405.52	964.82
405.89	947.30
406.26	980.07
406.64	972.79
407.01	964.37
407.38	956.40
407.75	943.43
408.12	968.23
408.49	968.46
408.86	960.95
409.23	954.13
409.61	968.92
409.98	958.22
410.35	990.53
410.72	960.95
411.09	976.65
411.46	997.82
411.83	983.25
412.20	973.24
412.57	978.25
412.95	981.20
413.32	977.34
413.69	981.43
414.06	972.33
414.43	990.08
414.80	988.49
415.17	986.67
415.54	981.43
415.91	965.50
416.28	963.91
416.65	963.46
417.02	964.14
417.39	966.87
417.76	968.23
418.14	964.14
418.51	958.68
418.88	956.17
419.25	959.81
419.62	991.67
419.99	973.92
420.36	979.38
420.73	968.01
421.10	1005.10
421.47	981.20
421.84	962.55
422.21	998.50
422.58	988.71
422.95	951.62
423.32	978.02
423.69	980.07
424.06	977.79
424.43	989.17
424.80	943.66
425.17	986.67
425.54	952.99
425.91	973.47
426.28	993.26
426.65	954.58
427.02	983.48
427.39	952.08
427.76	989.85
428.13	954.81
428.49	974.61
428.86	973.70
429.23	957.08
429.60	967.10
429.97	975.06
430.34	980.98
430.71	972.79
431.08	973.01
431.45	966.87
431.82	974.83
432.19	963.91
432.56	961.18
432.93	970.96
433.30	977.79
433.67	987.58
434.03	1017.39
434.40	974.83
434.77	962.09
435.14	962.55
435.51	968.46
435.88	1004.64
436.25	942.98
436.62	963.46
436.99	961.18
437.35	957.54
437.72	960.72
438.09	980.29
438.46	1093.39
438.83	979.61
439.20	973.47
439.57	976.43
439.93	945.48
440.30	950.94
440.67	971.19
441.04	976.65
441.41	974.15
441.78	978.02
442.14	978.02
442.51	970.74
442.88	957.99
443.25	964.14
443.62	978.47
443.99	976.65
444.35	976.65
444.72	985.30
445.09	967.78
445.46	953.44
445.83	967.55
446.19	969.83
446.56	959.81
446.93	952.08
447.30	971.19
447.66	984.16
448.03	951.17
448.40	976.65
448.77	956.86
449.14	972.79
449.50	967.55
449.87	986.44
450.24	990.76
450.61	950.03
450.97	966.19
451.34	981.43
451.71	996.00
452.08	977.56
452.44	988.49
452.81	984.85
453.18	979.84
453.54	993.95
453.91	956.86
454.28	956.63
454.65	957.99
455.01	968.01
455.38	948.21
455.75	970.51
456.11	983.25
456.48	988.03
456.85	963.00
457.21	990.99
457.58	963.46
457.95	963.68
458.32	952.99
458.68	953.67
459.05	948.21
459.42	987.80
459.78	960.72
460.15	986.21
460.52	962.77
460.88	976.43
461.25	961.64
461.61	965.96
461.98	984.39
462.35	1005.55
462.71	982.34
463.08	968.92
463.45	956.86
463.81	974.38
464.18	979.16
464.55	1005.33
464.91	972.10
465.28	955.26
465.64	988.03
466.01	957.77
466.38	956.17
466.74	963.46
467.11	992.81
467.47	987.80
467.84	1050.15
468.21	990.99
468.57	963.46
468.94	973.01
469.30	969.14
469.67	974.83
470.03	974.61
470.40	973.01
470.77	949.80
471.13	969.14
471.50	956.86
471.86	973.47
472.23	1016.93
472.59	989.85
472.96	978.93
473.32	973.01
473.69	990.76
474.05	976.43
474.42	977.11
474.78	958.90
475.15	951.85
475.51	987.35
475.88	960.04
476.24	959.81
476.61	974.83
476.97	991.90
477.34	968.01
477.70	974.38
478.07	965.05
478.43	979.61
478.80	969.60
479.16	975.74
479.53	984.16
479.89	970.05
480.26	982.34
480.62	960.95
480.99	1000.32
481.35	948.44
481.72	958.45
482.08	983.71
482.45	1092.71
482.81	965.28
483.17	946.62
483.54	979.16
483.90	970.51
484.27	975.29
484.63	941.38
485.00	954.81
485.36	986.21
485.72	961.64
486.09	986.44
486.45	976.88
486.82	986.89
487.18	975.29
487.54	975.06
487.91	973.92
488.27	985.98
488.64	982.57
489.00	978.25
489.36	961.41
489.73	968.46
490.09	970.05
490.45	991.67
490.82	967.78
491.18	979.16
491.55	969.37
491.91	989.85
492.27	984.39
492.64	976.43
493.00	953.22
493.36	974.83
493.73	989.40
494.09	988.94
494.45	968.92
494.82	970.74
495.18	1001.46
495.54	985.07
495.91	969.83
496.27	975.06
496.63	978.47
496.99	959.59
497.36	983.94
497.72	996.22
498.08	979.61
498.45	1003.05
498.81	973.24
499.17	962.09
499.53	978.02
499.90	975.06
500.26	967.32
500.62	980.75
500.99	970.28
501.35	944.11
501.71	954.81
502.07	981.43
502.44	988.26
502.80	968.46
503.16	952.99
503.52	967.10
503.88	979.38
504.25	971.87
504.61	971.87
504.97	988.94
505.33	961.64
505.70	975.06
506.06	986.44
506.42	969.14
506.78	980.07
507.14	1010.33
507.51	947.07
507.87	990.31
508.23	946.84
508.59	949.80
508.95	962.09
509.32	999.18
509.68	974.15
510.04	999.18
510.40	981.89
510.76	984.85
511.12	970.28
511.48	971.87
511.85	983.71
512.21	987.12
512.57	993.72
512.93	960.95
513.29	980.29
513.65	981.20
514.01	959.59
514.38	959.36
514.74	975.97
515.10	973.47
515.46	990.99
515.82	968.69
516.18	960.72
516.54	952.76
516.90	971.65
517.26	1021.94
517.63	964.59
517.99	968.01
518.35	998.27
518.71	965.05
519.07	972.79
519.43	980.07
519.79	1003.50
520.15	991.44
520.51	959.59
520.87	965.28
521.23	960.72
521.59	966.41
521.95	973.92
522.31	973.24
522.67	956.17
523.03	961.64
523.40	983.48
523.76	968.69
524.12	996.00
524.48	996.45
524.84	985.07
525.20	1008.51
525.56	971.19
525.92	966.41
526.28	959.13
526.64	970.51
527.00	970.96
527.36	1032.86
527.72	989.40
528.08	979.61
528.44	958.68
528.80	1002.37
529.16	968.23
529.51	992.13
529.87	975.74
530.23	978.93
530.59	976.43
530.95	977.11
531.31	990.53
531.67	980.07
532.03	961.18
532.39	990.53
532.75	976.20
533.11	1000.77
533.47	994.40
533.83	968.92
534.19	991.67
534.55	953.67
534.91	968.23
535.26	960.95
535.62	975.97
535.98	989.85
536.34	950.03
536.70	960.27
537.06	985.30
537.42	963.91
537.78	985.53
538.14	1028.54
538.49	951.40
538.85	1080.19
539.21	963.91
539.57	966.41
539.93	959.81
540.29	1008.97
540.65	961.64
541.00	984.16
541.36	971.42
541.72	966.41
542.08	949.80
542.44	945.93
542.80	989.40
543.15	1003.28
543.51	953.44
543.87	964.37
544.23	968.92
544.59	980.07
544.95	976.20
545.30	975.97
545.66	980.98
546.02	988.71
546.38	978.25
546.73	966.19
547.09	985.76
547.45	1019.89
547.81	987.35
548.17	964.82
548.52	970.74
548.88	984.16
549.24	982.11
549.60	970.05
549.95	946.39
550.31	945.25
550.67	967.10
551.03	955.26
551.38	969.60
551.74	966.19
552.10	979.16
552.46	975.52
552.81	981.89
553.17	984.39
553.53	976.88
553.88	981.89
554.24	959.59
554.60	972.56
554.95	967.78
555.31	968.46
555.67	944.80
556.03	964.59
556.38	980.29
556.74	989.62
557.10	987.80
557.45	981.43
557.81	983.02
558.17	972.56
558.52	964.59
558.88	978.93
559.24	993.72
559.59	968.23
559.95	947.98
560.30	1011.92
560.66	970.05
561.02	939.79
561.37	951.62
561.73	970.28
562.09	983.94
562.44	991.44
562.80	986.44
563.15	960.72
563.51	969.37
563.87	964.82
564.22	978.02
564.58	981.43
564.93	970.05
565.29	974.15
565.65	1021.25
566.00	985.76
566.36	980.98
566.71	976.43
567.07	977.11
567.42	979.38
567.78	980.29
568.14	960.04
568.49	986.21
568.85	959.13
569.20	985.30
569.56	945.02
569.91	977.34
570.27	991.67
570.62	1010.79
570.98	981.43
571.33	966.19
571.69	971.19
572.04	992.13
572.40	990.76
572.75	969.83
573.11	961.41
573.46	972.33
573.82	983.94
574.17	965.05
574.53	982.34
574.88	977.56
575.24	990.31
575.59	998.73
575.95	981.43
576.30	978.70
576.66	961.18
577.01	986.44
577.36	991.22
577.72	977.56
578.07	975.29
578.43	977.56
578.78	984.85
579.14	970.05
579.49	972.79
579.85	998.27
580.20	994.63
580.55	986.89
580.91	1006.69
581.26	1007.60
581.62	983.25
581.97	968.92
582.32	1002.82
582.68	1005.78
583.03	1001.23
583.39	994.18
583.74	1037.18
584.09	1024.21
584.45	1046.28
584.80	1039.00
585.15	1044.24
585.51	1050.38
585.86	1056.98
586.21	1056.07
586.57	1054.25
586.92	1074.96
587.27	1078.14
587.63	1059.48
587.98	1163.02
588.33	1100.67
588.69	1090.88
589.04	1108.63
589.39	1089.52
589.75	1136.40
590.10	1120.92
590.45	1149.59
590.81	1149.59
591.16	1170.07
591.51	1190.55
591.86	1207.16
592.22	1187.82
592.57	1190.78
592.92	1211.94
593.28	1250.40
593.63	1239.25
593.98	1284.30
594.33	1317.53
594.69	1331.86
595.04	1355.76
595.39	1351.66
595.74	1362.35
596.10	1381.47
596.45	1429.71
596.80	1475.45
597.15	1456.11
597.50	1501.84
597.86	1540.53
598.21	1569.43
598.56	1567.15
598.91	1628.82
599.26	1623.81
599.62	1641.56
599.97	1695.04
600.32	1702.09
600.67	1787.19
601.02	1799.03
601.38	1785.15
601.73	1853.64
602.08	1880.49
602.43	1889.82
602.78	1935.33
603.13	1951.26
603.49	2009.97
603.84	2017.93
604.19	2055.71
604.54	2067.31
604.89	2090.07
605.24	2151.50
605.59	2184.27
605.95	2250.72
606.30	2227.96
606.65	2262.32
607.00	2300.10
607.35	2279.16
607.70	2339.46
608.05	2396.58
608.40	2381.10
608.75	2427.53
609.10	2422.75
609.46	2447.55
609.81	2474.17
610.16	2551.09
610.51	2537.43
610.86	2601.15
611.21	2609.34
611.56	2590.68
611.91	2626.63
612.26	2642.11
612.61	2671.69
612.96	2667.82
613.31	2691.49
613.66	2737.68
614.01	2702.41
614.36	2728.35
614.71	2718.56
615.06	2712.65
615.41	2762.03
615.76	2757.48
616.11	2775.45
616.46	2758.16
616.81	2820.05
617.16	2803.44
617.51	2809.13
617.86	2787.97
618.21	2765.67
618.56	2797.98
618.91	2805.03
619.26	2824.38
619.61	2814.59
619.96	2789.11
620.31	2830.98
620.66	2786.15
621.01	2801.85
621.36	2807.31
621.71	2843.49
622.06	2805.49
622.41	2782.05
622.76	2782.96
623.10	2832.57
623.45	2783.19
623.80	2803.90
624.15	2801.85
624.50	2795.70
624.85	2763.85
625.20	2729.26
625.55	2728.35
625.90	2787.06
626.25	2724.94
626.59	2731.99
626.94	2706.73
627.29	2715.83
627.64	2735.86
627.99	2711.06
628.34	2689.21
628.69	2734.27
629.03	2689.67
629.38	2690.80
629.73	2662.36
630.08	2650.07
630.43	2673.28
630.78	2654.17
631.12	2659.86
631.47	2630.73
631.82	2637.56
632.17	2611.84
632.52	2640.51
632.86	2714.70
633.21	2597.05
633.56	2620.03
633.91	2622.99
634.26	2615.03
634.60	2602.74
634.95	2561.78
635.30	2548.13
635.65	2620.26
635.99	2538.12
636.34	2563.60
636.69	2560.64
637.04	2555.18
637.39	2523.33
637.73	2534.93
638.08	2525.60
638.43	2531.52
638.77	2521.28
639.12	2483.50
639.47	2490.79
639.82	2501.25
640.16	2506.71
640.51	2487.60
640.86	2492.38
641.20	2487.60
641.55	2471.22
641.90	2492.38
642.25	2479.41
642.59	2487.83
642.94	2528.10
643.29	2499.66
643.63	2485.10
643.98	2453.01
644.33	2465.07
644.67	2459.84
645.02	2488.96
645.37	2430.03
645.71	2470.08
646.06	2463.02
646.40	2463.48
646.75	2423.20
647.10	2436.63
647.44	2474.17
647.79	2436.40
648.14	2413.87
648.48	2453.01
648.83	2430.03
649.17	2520.59
649.52	2447.55
649.87	2442.54
650.21	2439.36
650.56	2437.54
650.90	2426.39
651.25	2436.17
651.59	2435.26
651.94	2432.30
652.29	2455.51
652.63	2426.16
652.98	2457.56
653.32	2457.56
653.67	2431.62
654.01	2439.59
654.36	2432.30
654.70	2449.14
655.05	2454.83
655.39	2484.87
655.74	2471.67
656.08	2473.26
656.43	2468.26
656.78	2461.66
657.12	2472.58
657.47	2440.04
657.81	2481.91
658.15	2476.90
658.50	2433.67
658.84	2466.66
659.19	2499.66
659.53	2496.47
659.88	2499.20
660.22	2497.38
660.57	2483.73
660.91	2489.87
661.26	2469.17
661.60	2486.01
661.95	2512.40
662.29	2494.20
662.63	2505.12
662.98	2531.29
663.32	2534.25
663.67	2490.10
664.01	2513.77
664.36	2543.80
664.70	2545.85
665.04	2545.17
665.39	2552.68
665.73	2531.74
666.08	2997.77
666.42	2551.31
666.76	2592.50
667.11	2568.38
667.45	2581.58
667.79	2610.71
668.14	2608.66
668.48	2603.42
668.83	2634.14
669.17	2673.28
669.51	2646.43
669.86	2678.74
670.20	2716.06
670.54	2747.92
670.89	2723.57
671.23	2764.99
671.57	2766.35
671.92	2843.72
672.26	2885.82
672.60	2896.28
672.94	2985.48
673.29	3023.48
673.63	3087.43
673.97	3140.22
674.32	3249.67
674.66	3347.29
675.00	3446.28
675.34	3566.65
675.69	3754.61
676.03	3902.75
676.37	4068.63
676.71	4262.05
677.06	4452.51
677.40	4642.29
677.74	4880.76
678.08	5028.67
678.43	5284.67
678.77	5488.56
679.11	5669.46
679.45	5856.96
679.80	6075.19
680.14	6198.06
680.48	6379.88
680.82	6556.00
681.16	6719.16
681.51	6803.58
681.85	6946.94
682.19	7045.92
682.53	7282.12
682.87	7438.91
683.21	7576.80
683.56	7766.35
683.90	8023.71
684.24	8302.24
684.58	8515.23
684.92	8740.05
685.26	8898.88
685.61	9033.14
685.95	9129.16
686.29	9151.69
686.63	9153.74
686.97	9054.52
687.31	8945.30
687.65	8717.29
687.99	8573.71
688.33	8286.54
688.68	8042.83
689.02	7745.42
689.36	7485.10
689.70	7290.77
690.04	7057.76
690.38	6856.37
690.72	6689.58
691.06	6623.13
691.40	6529.15
691.74	6434.04
692.08	6360.31
692.42	6350.30
692.76	6383.97
693.10	6363.95
693.44	6363.95
693.78	6409.00
694.13	6396.03
694.47	6467.94
694.81	6466.35
695.15	6519.59
695.49	6409.23
695.83	6410.37
696.17	6406.73
696.51	6438.59
696.85	6423.34
697.19	6395.81
697.53	6479.55
697.87	6393.30
698.20	6421.97
698.54	6403.77
698.88	6431.53
699.22	6405.14
699.56	6426.98
699.90	6380.33
700.24	6485.46
700.58	6465.21
700.92	6528.92
701.26	6533.48
701.60	6540.07
701.94	6563.51
702.28	6616.30
702.62	6601.29
702.96	6699.36
703.30	6707.78
703.63	6705.96
703.97	6779.69
704.31	6841.81
704.65	6895.28
704.99	6921.22
705.33	7005.19
705.67	7006.56
706.01	7045.92
706.34	7133.08
706.68	7133.76
707.02	7133.53
707.36	7233.43
707.70	7242.07
708.04	7189.74
708.38	7357.21
708.71	7342.65
709.05	7374.28
709.39	7391.12
709.73	7360.63
710.07	7468.49
710.40	7481.46
710.74	7408.64
711.08	7488.74
711.42	7480.77
711.76	7535.61
712.09	7512.18
712.43	7571.34
712.77	7486.01
713.11	7526.06
713.45	7582.95
713.78	7516.05
714.12	7482.14
714.46	7487.60
714.80	7425.02
715.13	7385.89
715.47	7353.57
715.81	7374.96
716.15	7316.03
716.48	7240.02
716.82	7185.64
717.16	7182.23
717.49	7060.49
717.83	6969.69
718.17	6999.96
718.51	6847.72
718.84	6840.67
719.18	6743.73
719.52	6770.81
719.85	6624.95
720.19	6554.18
720.53	6462.48
720.86	6427.21
721.20	6319.58
721.54	6284.53
721.87	6231.74
722.21	6131.85
722.55	6051.06
722.88	5983.71
723.22	5916.35
723.55	5794.39
723.89	5747.51
724.23	5705.64
724.56	5626.91
724.90	5503.35
725.24	5489.69
725.57	5407.09
725.91	5352.02
726.24	5336.32
726.58	5173.85
726.92	5170.89
727.25	5101.49
727.59	5040.05
727.92	4948.80
728.26	4930.83
728.59	4861.65
728.93	4852.78
729.26	4740.82
729.60	4719.89
729.94	4635.69
730.27	4595.87
730.61	4560.60
730.94	4495.75
731.28	4509.17
731.61	4410.64
731.95	4390.16
732.28	4314.39
732.62	4273.88
732.95	4235.88
733.29	4159.65
733.62	4168.53
733.96	4117.10
734.29	4061.58
734.63	4048.83
734.96	4041.10
735.30	4016.52
735.63	3955.08
735.97	3937.79
736.30	3860.65
736.63	3903.43
736.97	3857.69
737.30	3767.81
737.64	3763.71
737.97	3752.11
738.31	3745.51
738.64	3668.59
738.97	3667.23
739.31	3635.60
739.64	3658.13
739.98	3588.95
740.31	3548.90
740.64	3577.57
740.98	3476.54
741.31	3479.50
741.65	3502.25
741.98	3457.65
742.31	3444.23
742.65	3406.45
742.98	3347.75
743.31	3340.92
743.65	3335.23
743.98	3301.33
744.31	3302.69
744.65	3276.07
744.98	3278.57
745.31	3261.50
745.65	3241.02
745.98	3221.23
746.31	3239.43
746.65	3223.05
746.98	3170.03
747.31	3157.97
747.65	3139.08
747.98	3119.06
748.31	3088.56
748.64	3092.43
748.98	3076.73
749.31	3033.72
749.64	3022.12
749.98	3011.20
750.31	2963.18
750.64	2956.58
750.97	2938.15
751.31	2926.77
751.64	2886.95
751.97	2895.60
752.30	2900.15
752.63	2852.59
752.97	2855.78
753.30	2814.59
753.63	2828.47
753.96	2804.12
754.29	2768.40
754.63	2774.54
754.96	2931.10
755.29	2753.84
755.62	2753.15
755.95	2699.22
756.29	2694.22
756.62	2689.44
756.95	2656.67
757.28	2661.90
757.61	2760.89
757.94	2630.96
758.27	2620.49
758.61	2595.23
758.94	2606.38
759.27	2578.62
759.60	2553.13
759.93	2569.75
760.26	2529.47
760.59	2527.65
760.92	2505.12
761.26	2475.31
761.59	2510.81
761.92	2448.23
762.25	2450.51
762.58	2440.04
762.91	2406.14
763.24	2372.91
763.57	2375.19
763.90	2372.23
764.23	2401.81
764.56	2356.98
764.89	2344.47
765.22	2347.65
765.55	2335.59
765.88	2300.10
766.21	2321.26
766.54	2258.68
766.87	2267.56
767.20	2244.57
767.53	2230.01
767.86	2255.04
768.19	2237.97
768.52	2216.36
768.85	2217.04
769.18	2158.33
769.51	2181.77
769.84	2157.88
770.17	2146.50
770.50	2124.20
770.83	2129.89
771.16	2091.89
771.49	2083.69
771.82	2098.26
772.15	2126.70
772.48	2063.21
772.81	2038.87
773.14	2053.89
773.47	2052.06
773.80	2030.90
774.13	2015.66
774.46	2030.45
774.78	2003.60
775.11	2013.84
775.44	2019.75
775.77	1987.21
776.10	1964.91
776.43	1944.43
776.76	1977.20
777.09	1930.32
777.41	1918.26
777.74	1947.62
778.07	1944.43
778.40	1913.94
778.73	1902.56
779.06	1908.48
779.38	1897.33
779.71	1867.29
780.04	1867.98
780.37	1880.49
780.70	1843.17
781.03	1856.37
781.35	1845.67
781.68	1838.62
782.01	1877.08
782.34	1852.96
782.67	1831.57
782.99	1828.15
783.32	1789.47
783.65	1807.22
783.98	1790.61
784.30	1748.97
784.63	1779.91
784.96	1771.04
785.29	1762.39
785.61	1765.80
785.94	1699.81
786.27	1736.22
786.60	1735.77
786.92	1752.61
787.25	1740.09
787.58	1731.44
787.90	1728.49
788.23	1707.10
788.56	1683.89
788.88	1664.09
789.21	1693.22
789.54	1668.41
789.87	1683.20
790.19	1666.36
790.52	1652.94
790.85	1653.62
791.17	1675.24
791.50	1642.02
791.82	1625.40
792.15	1631.55
792.48	1634.73
792.80	1613.34
793.13	1638.38
793.46	1624.72
793.78	1650.44
794.11	1630.64
794.43	1652.71
794.76	1627.22
795.09	1661.13
795.41	1619.72
795.74	1622.45
796.06	1644.06
796.39	1625.63
796.72	1640.20
797.04	1648.39
797.37	1608.11
797.69	1616.53
798.02	1617.67
798.34	1605.15
798.67	1633.60
798.99	1607.43
799.32	1618.35
799.64	1613.80
799.97	1603.33
800.30	1593.77
800.62	1611.30
800.95	1582.40
801.27	1574.43
801.60	1604.70
801.92	1558.96
802.25	1594.46
802.57	1566.70
802.89	1577.62
803.22	1576.03
803.54	1550.54
803.87	1542.58
804.19	1531.88
804.52	1568.29
804.84	1542.80
805.17	1538.71
805.49	1566.24
805.82	1540.76
806.14	1502.30
806.46	1563.74
806.79	1552.82
807.11	1538.71
807.44	1544.40
807.76	1531.88
808.08	1515.04
808.41	1519.37
808.73	1536.43
809.06	1500.48
809.38	1548.72
809.70	1495.70
810.03	1499.11
810.35	1481.36
810.67	1486.14
811.00	1468.85
811.32	1471.12
811.64	1475.68
811.97	1461.57
812.29	1472.26
812.61	1474.31
812.94	1487.51
813.26	1435.40
813.58	1486.37
813.91	1463.62
814.23	1480.00
814.55	1459.75
814.88	1452.92
815.20	1425.61
815.52	1459.29
815.84	1418.79
816.17	1413.55
816.49	1428.57
816.81	1430.62
817.13	1428.34
817.46	1434.03
817.78	1401.72
818.10	1419.47
818.42	1402.18
818.75	1394.44
819.07	1463.16
819.39	1409.91
819.71	1438.81
820.04	1388.52
820.36	1383.52
820.68	1367.82
821.00	1378.51
821.32	1386.70
821.65	1398.99
821.97	1376.01
822.29	1376.92
822.61	1386.02
822.93	1365.31
823.25	1337.10
823.58	1387.16
823.90	1366.22
824.22	1353.71
824.54	1350.52
824.86	1356.21
825.18	1343.92
825.50	1359.17
825.82	1351.20
826.15	1353.48
826.47	1346.88
826.79	1342.56
827.11	1337.10
827.43	1382.61
827.75	1331.18
828.07	1332.09
828.39	1324.58
828.71	1314.34
829.03	1307.74
829.35	1348.25
829.67	1297.27
830.00	1328.68
830.32	1324.35
830.64	1332.77
830.96	1329.59
831.28	1342.56
831.60	1317.53
831.92	1317.75
832.24	1325.04
832.56	1307.06
832.88	1307.06
833.20	1291.81
833.52	1329.36
833.84	1295.91
834.16	1301.37
834.48	1299.32
834.80	1333.23
835.12	1302.51
835.44	1316.39
835.76	1320.26
836.08	1291.59
836.40	1296.36
836.71	1314.57
837.03	1300.69
837.35	1292.04
837.67	1272.93
837.99	1299.32
838.31	1271.11
838.63	1286.58
838.95	1280.89
839.27	1282.03
839.59	1297.05
839.91	1271.56
840.23	1267.47
840.54	1262.91
840.86	1277.02
841.18	1287.26
841.50	1290.68
841.82	1274.75
842.14	1297.50
842.46	1294.54
842.77	1278.62
843.09	1277.93
843.41	1264.51
843.73	1274.52
844.05	1263.60
844.37	1259.27
844.68	1259.73
845.00	1275.20
845.32	1237.88
845.64	1252.67
845.96	1254.72
846.27	1228.55
846.59	1217.86
846.91	1287.72
847.23	1249.03
847.54	1247.67
847.86	1235.84
848.18	1256.09
848.50	1249.26
848.82	1273.61
849.13	1245.17
849.45	1268.60
849.77	1268.60
850.08	1275.88
850.40	1278.84
850.72	1276.57
851.04	1239.48
851.35	1258.36
851.67	1260.87
851.99	1224.00
852.30	1251.99
852.62	1231.28
852.94	1217.40
853.25	1216.72
853.57	1228.55
853.89	1219.22
854.20	1212.85
854.52	1244.94
854.84	1235.84
855.15	1234.01
855.47	1202.16
855.79	1233.56
856.10	1225.82
856.42	1222.41
856.73	1239.93
857.05	1205.57
857.37	1208.07
857.68	1208.76
858.00	1222.41
858.32	1221.73
858.63	1206.25
858.95	1193.28
859.26	1203.52
859.58	1219.68
859.89	1206.25
860.21	1202.84
860.52	1208.30
860.84	1223.32
861.16	1199.65
861.47	1208.76
861.79	1213.54
862.10	1197.38
862.42	1203.52
862.73	1221.50
863.05	1219.45
863.36	1199.20
863.68	1216.04
863.99	1194.42
864.31	1176.44
864.62	1193.28
864.94	1166.43
865.25	1208.53
865.57	1188.50
865.88	1163.70
866.20	1186.68
866.51	1224.91
866.82	1184.86
867.14	1186.23
867.45	1184.64
867.77	1181.45
868.08	1191.92
868.40	1189.64
868.71	1179.17
869.02	1159.83
869.34	1149.14
869.65	1160.74
869.97	1175.08
870.28	1169.39
870.59	1177.35
870.91	1186.46
871.22	1157.56
871.54	1172.80
871.85	1158.01
872.16	1167.80
872.48	1149.82
872.79	1176.90
873.10	1149.82
873.42	1143.68
873.73	1193.51
874.04	1124.11
874.36	1133.89
874.67	1140.95
874.98	1145.27
875.30	1154.60
875.61	1147.77
875.92	1153.46
876.23	1167.11
876.55	1146.63
876.86	1146.18
877.17	1123.42
877.49	1127.75
877.80	1147.32
878.11	1829.75
878.42	1190.10
878.74	1129.34
879.05	1127.07
879.36	1106.59
879.67	1120.47
879.98	1114.10
880.30	1121.15
880.61	1129.57
880.92	1155.05
881.23	1123.65
881.55	1137.99
881.86	1112.05
882.17	1120.47
882.48	1100.67
882.79	1121.83
883.10	1148.00
883.42	1122.06
883.73	1128.43
884.04	1137.76
884.35	1127.07
884.66	1137.76
884.97	1126.38
885.28	1102.26
885.60	1119.10
885.91	1103.17
886.22	1119.56
886.53	1134.12
886.84	1106.81
887.15	1125.93
887.46	1084.97
887.77	1121.38
888.08	1115.92
888.40	1119.33
888.71	1102.72
889.02	1109.09
889.33	1101.58
889.64	1107.72
889.95	1095.21
890.26	1122.74
890.57	1116.83
890.88	1126.61
891.19	1113.41
891.50	1152.32
891.81	1142.08
892.12	1096.57
892.43	1093.62
892.74	1122.74
893.05	1126.84
893.36	1135.94
893.67	1117.96
893.98	1108.41
894.29	1109.09
894.60	1096.35
894.91	1105.45
895.22	1103.86
895.53	1096.80
895.84	1130.02
896.15	1112.50
896.46	1120.92
896.77	1109.77
897.08	1103.40
897.38	1121.38
897.69	1119.33
898.00	1095.66
898.31	1114.55
898.62	1129.57
898.93	1095.21
899.24	1069.49
899.55	1111.82
899.86	1103.40
900.16	1086.11
900.47	1096.57
900.78	1083.38
901.09	1094.07
901.40	1099.53
901.71	1099.53
902.02	1119.78
902.32	1094.07
902.63	1103.63
902.94	1073.36
903.25	1099.53
903.56	1091.79
903.87	1069.27
904.17	1080.87
904.48	1071.09
904.79	1070.40
905.10	1077.91
905.41	1074.27
905.71	1060.17
906.02	1081.10
906.33	1068.36
906.64	1068.13
906.94	1062.44
907.25	1052.66
907.56	1060.85
907.87	1058.80
908.17	1079.28
908.48	1093.39
908.79	1069.72
909.09	1066.08
909.40	1059.03
909.71	1079.96
910.02	1363.95
910.32	1095.21
910.63	1070.63
910.94	1048.79
911.24	1058.12
911.55	1090.43
911.86	1058.34
912.16	1079.96
912.47	1048.33
912.78	1056.52
913.08	1069.49
913.39	1059.94
913.69	1094.07
914.00	1077.00
914.31	1063.35
914.61	1042.64
914.92	1071.77
915.23	1050.15
915.53	1052.43
915.84	1054.25
916.14	1049.24
916.45	1058.80
916.75	1038.55
917.06	1074.05
917.37	1042.87
917.67	1056.98
917.98	1059.25
918.28	1051.52
918.59	1049.24
918.89	1065.40
919.20	1048.79
919.50	1048.33
919.81	1048.56
920.11	1033.54
920.42	1026.72
920.72	1008.28
921.03	1027.40
921.33	1058.34
921.64	1024.89
921.94	1055.61
922.25	1030.13
922.55	1026.26
922.86	1034.68
923.16	1052.43
923.47	1019.43
923.77	1051.06
924.08	1026.49
924.38	1014.43
924.69	1043.33
924.99	1031.49
925.29	1016.02
925.60	1013.52
925.90	1028.54
926.21	1041.51
926.51	1021.71
926.81	1031.72
927.12	1035.13
927.42	1024.21
927.73	1033.31
928.03	1047.65
928.33	1037.41
928.64	1028.99
928.94	1027.63
929.24	1010.79
929.55	997.82
929.85	1036.73
930.15	1025.80
930.46	1021.25
930.76	1012.15
931.06	1022.16
931.37	1001.23
931.67	1073.59
931.97	1007.37
932.27	1006.24
932.58	993.72
932.88	994.18
933.18	997.82
933.49	1000.55
933.79	1052.88
934.09	999.86
934.39	1029.45
934.70	1036.73
935.00	1034.00
935.30	1026.26
935.60	1027.63
935.91	998.95
936.21	1011.70
936.51	1019.89
936.81	1014.65
937.11	1056.07
937.42	1008.74
937.72	993.04
938.02	995.77
938.32	989.17
938.62	1000.32
938.92	1005.78
939.23	980.75
939.53	971.87
939.83	993.26
940.13	971.87
940.43	974.61
940.73	998.04
941.03	961.86
941.34	988.71
941.64	996.91
941.94	1011.92
942.24	998.73
942.54	1010.33
942.84	1003.96
943.14	1006.69
943.44	993.26
943.74	997.13
944.04	977.11
944.34	964.37
944.65	985.76
944.95	996.68
945.25	970.05
945.55	966.19
945.85	966.64
946.15	965.05
946.45	990.08
946.75	990.53
947.05	1013.52
947.35	977.79
947.65	1000.55
947.95	987.35
948.25	975.06
948.55	984.62
948.85	990.08
949.15	984.16
949.45	986.44
949.75	975.29
950.05	967.10
950.35	987.12
950.65	996.45
950.94	961.86
951.24	993.26
951.54	991.67
951.84	1185.77
952.14	1023.30
952.44	990.31
952.74	995.54
953.04	979.61
953.34	985.76
953.64	1000.09
953.94	965.73
954.23	990.31
954.53	991.67
954.83	992.35
955.13	993.49
955.43	993.95
955.73	1015.11
956.03	981.20
956.32	971.87
956.62	980.75
956.92	1006.24
957.22	994.86
957.52	997.36
957.82	1000.09
958.11	991.67
958.41	961.18
958.71	1083.38
959.01	994.63
959.30	1302.05
959.60	1018.07
959.90	975.74
960.20	978.70
960.50	1009.65
960.79	977.34
961.09	998.04
961.39	994.86
961.69	1004.41
961.98	990.31
962.28	1019.43
962.58	989.85
962.87	976.43
963.17	981.66
963.47	981.89
963.76	1048.10
964.06	1004.41
964.36	1000.09
964.66	990.08
964.95	985.53
965.25	1006.46
965.55	980.07
965.84	1003.73
966.14	990.76
966.43	1005.10
966.73	968.92
967.03	1013.06
967.32	979.84
967.62	991.22
967.92	968.23
968.21	991.90
968.51	998.04
968.80	976.43
969.10	988.26
969.40	973.24
969.69	1004.64
969.99	976.43
970.28	999.86
970.58	1018.75
970.87	1003.50
971.17	986.67
971.46	995.09
971.76	1000.55
972.06	1013.52
972.35	986.89
972.65	997.13
972.94	963.91
973.24	999.86
973.53	970.05
973.83	973.92
974.12	981.20
974.42	974.83
974.71	1024.67
975.01	982.57
975.30	975.52
975.59	998.04
975.89	970.51
976.18	982.80
976.48	984.39
976.77	979.84
977.07	974.83
977.36	995.09
977.65	997.59
977.95	996.22
978.24	973.47
978.54	988.49
978.83	979.84
979.13	1006.69
979.42	996.00
979.71	992.35
980.01	975.52
980.30	988.49
980.59	986.21
980.89	1021.03
981.18	980.52
981.47	976.65
981.77	989.62
982.06	970.51
982.35	998.73
982.65	963.00
982.94	979.84
983.23	990.31
983.53	994.18
983.82	997.13
984.11	978.47
984.41	997.36
984.70	965.05
984.99	963.68
985.28	960.72
985.58	965.28
985.87	962.32
986.16	1006.69
986.45	1016.70
986.75	987.58
987.04	973.47
987.33	968.01
987.62	996.91
987.91	978.70
988.21	988.94
988.50	980.52
988.79	991.90
989.08	1000.09
989.37	996.00
989.67	977.79
989.96	947.53
990.25	986.67
990.54	979.38
990.83	977.34
991.12	982.57
991.42	1003.28
991.71	975.97
992.00	974.38
992.29	949.12
992.58	985.30
992.87	1021.71
993.16	985.30
993.45	990.99
993.75	961.18
994.04	961.86
994.33	976.43
994.62	1001.46
994.91	969.14
995.20	990.99
995.49	965.05
995.78	1000.55
996.07	971.87
996.36	954.35
996.65	989.62
996.94	971.65
997.23	1012.83
997.52	977.79
997.81	962.55
998.10	975.74
998.39	974.83
998.68	951.40
998.97	979.16
999.26	991.90
999.55	987.80
999.84	1013.97
1000.13	967.10
1000.42	998.27
1000.71	973.01
1001.00	992.13
1001.29	1001.46
1001.58	984.16
1001.87	951.17
1002.16	987.58
1002.45	990.99
1002.74	971.87
1003.02	984.85
1003.31	994.86
1003.60	981.43
1003.89	971.42
1004.18	979.61
1004.47	989.17
1004.76	987.12
1005.05	966.87
1005.33	988.03
1005.62	970.28
1005.91	966.41
1006.20	966.87
1006.49	970.28
1006.78	959.13
1007.06	970.96
1007.35	967.78
1007.64	970.05
1007.93	970.05
1008.22	975.52
1008.50	991.67
1008.79	976.65
1009.08	970.51
1009.37	974.38
1009.66	1008.06
1009.94	968.46
1010.23	989.40
1010.52	957.08
1010.81	989.17
1011.09	958.68
1011.38	972.79
1011.67	1003.50
1011.95	992.58
1012.24	957.54
1012.53	963.91
1012.82	971.87
1013.10	969.60
1013.39	977.79
1013.68	999.18
[truncated: 48 more rows]
