# Supplementary material for: Unique photosynthetic electron transport tuning and excitation distribution in heterokont algae
Source: PLoS One. 2019 Jan 9;14(1):e0209920. doi: 10.1371/journal.pone.0209920 (PMC6326504; doi:10.1371/journal.pone.0209920)
Supplement: S1 Dataset — (ZIP) [file pone.0209920.s004.zip › S1 Dataset/77K/Chlamydomonas_DCMU/CDCMU_t=10,2.txt]

340.01	980.07
340.39	980.07
340.76	980.07
341.14	988.26
341.52	1004.19
341.89	1024.67
342.27	1050.38
342.65	1043.78
343.03	1011.70
343.40	1014.65
343.78	1038.55
344.16	1026.49
344.53	1059.48
344.91	1039.46
345.29	1029.22
345.66	1008.06
346.04	1019.89
346.42	998.95
346.79	1026.71
347.17	1007.15
347.54	1024.44
347.92	990.31
348.30	1007.83
348.67	994.86
349.05	991.67
349.43	1021.25
349.80	1026.94
350.18	1013.29
350.56	1023.07
350.93	1022.16
351.31	994.40
351.68	1007.60
352.06	1023.07
352.44	1004.19
352.81	1006.92
353.19	1008.51
353.56	979.84
353.94	991.44
354.32	1000.77
354.69	998.73
355.07	987.58
355.44	1001.46
355.82	1040.37
356.19	1008.97
356.57	1027.85
356.95	991.90
357.32	1011.92
357.70	1015.11
358.07	993.49
358.45	988.94
358.82	1028.08
359.20	996.91
359.58	1001.91
359.95	1004.64
360.33	989.85
360.70	990.53
361.08	1009.88
361.45	1011.70
361.83	981.89
362.20	1013.06
362.58	1030.13
362.95	1001.91
363.33	991.67
363.70	981.89
364.08	997.82
364.45	971.42
364.83	977.79
365.20	998.27
365.58	1012.15
365.95	1039.69
366.33	1000.32
366.70	1015.56
367.08	1000.77
367.45	993.72
367.83	1007.15
368.20	989.40
368.58	1020.12
368.95	1014.65
369.33	1057.66
369.70	1006.46
370.08	1006.24
370.45	987.12
370.83	1001.00
371.20	985.98
371.57	1131.39
371.95	1018.30
372.32	993.49
372.70	994.40
373.07	1010.79
373.45	1030.58
373.82	1008.97
374.19	1015.56
374.57	1030.81
374.94	999.64
375.32	999.64
375.69	1006.69
376.07	1004.19
376.44	978.02
376.81	996.68
377.19	995.09
377.56	1019.89
377.94	991.44
378.31	1016.02
378.68	993.04
379.06	996.91
379.43	983.94
379.81	995.77
380.18	969.37
380.55	1015.56
380.93	1021.71
381.30	1005.33
381.67	983.25
382.05	996.68
382.42	989.85
382.79	1002.14
383.17	996.68
383.54	1031.49
383.91	999.41
384.29	1014.20
384.66	1014.88
385.04	1001.23
385.41	996.22
385.78	988.94
386.15	1006.46
386.53	993.95
386.90	989.40
387.27	1002.59
387.65	1000.55
388.02	991.90
388.39	1014.20
388.77	992.13
389.14	1014.88
389.51	997.82
389.89	986.67
390.26	1027.40
390.63	1020.80
391.00	1002.37
391.38	1008.06
391.75	998.27
392.12	1012.38
392.50	1008.74
392.87	997.59
393.24	994.18
393.61	990.53
393.99	1004.19
394.36	998.04
394.73	983.02
395.10	1003.50
395.48	991.90
395.85	992.58
396.22	1021.94
396.59	1006.69
396.97	993.04
397.34	1022.85
397.71	1006.92
398.08	1004.64
398.45	988.03
398.83	980.75
399.20	1011.92
399.57	1009.65
399.94	991.22
400.32	1002.82
400.69	1004.87
401.06	999.18
401.43	1004.19
401.80	1010.79
402.17	1000.09
402.55	1000.09
402.92	982.57
403.29	1018.07
403.66	1019.66
404.03	991.44
404.41	983.71
404.78	1002.59
405.15	1008.74
405.52	991.22
405.89	974.15
406.26	1002.14
406.64	978.93
407.01	999.18
407.38	978.93
407.75	998.73
408.12	1002.37
408.49	1033.77
408.86	996.22
409.23	1007.37
409.61	1016.25
409.98	994.86
410.35	990.08
410.72	979.38
411.09	972.79
411.46	1011.70
411.83	1008.28
412.20	990.99
412.57	997.13
412.95	997.59
413.32	1003.50
413.69	1025.58
414.06	1003.28
414.43	1009.65
414.80	1015.56
415.17	1010.10
415.54	1008.06
415.91	995.09
416.28	986.21
416.65	980.98
417.02	985.53
417.39	974.15
417.76	974.38
418.14	989.85
418.51	997.59
418.88	985.76
419.25	1008.97
419.62	1021.71
419.99	991.22
420.36	1013.29
420.73	995.54
421.10	1020.34
421.47	1007.15
421.84	983.71
422.21	1001.68
422.58	1001.68
422.95	994.18
423.32	996.45
423.69	1007.15
424.06	992.35
424.43	1021.71
424.80	989.62
425.17	1021.71
425.54	998.04
425.91	994.40
426.28	1025.80
426.65	998.50
427.02	1020.80
427.39	990.76
427.76	986.89
428.13	995.09
428.49	1015.56
428.86	1005.78
429.23	996.45
429.60	1000.77
429.97	995.09
430.34	1016.25
430.71	1018.07
431.08	1003.96
431.45	1028.76
431.82	1012.38
432.19	1016.93
432.56	999.18
432.93	1000.32
433.30	1002.59
433.67	993.26
434.03	1049.70
434.40	1049.47
434.77	984.39
435.14	978.25
435.51	1001.23
435.88	1054.48
436.25	998.50
436.62	1006.46
436.99	978.25
437.35	992.58
437.72	993.49
438.09	1029.45
438.46	1119.10
438.83	1026.49
439.20	988.03
439.57	991.22
439.93	1001.23
440.30	1013.06
440.67	1019.43
441.04	1006.69
441.41	1007.37
441.78	1006.92
442.14	989.85
442.51	985.98
442.88	989.62
443.25	996.22
443.62	1007.60
443.99	1011.47
444.35	1000.55
444.72	1024.21
445.09	978.47
445.46	997.36
445.83	1012.15
446.19	1017.84
446.56	1004.64
446.93	1009.42
447.30	1003.50
447.66	986.44
448.03	988.49
448.40	1017.16
448.77	988.94
449.14	978.93
449.50	998.04
449.87	1013.74
450.24	1002.82
450.61	986.44
450.97	983.25
451.34	985.76
451.71	1028.76
452.08	1016.93
452.44	1015.56
452.81	1020.12
453.18	1029.22
453.54	1031.04
453.91	1012.38
454.28	1005.33
454.65	1019.89
455.01	1016.25
455.38	980.98
455.75	1021.71
456.11	1007.37
456.48	1007.15
456.85	999.86
457.21	988.49
457.58	985.30
457.95	990.99
458.32	1008.51
458.68	996.45
459.05	976.65
459.42	1000.32
459.78	973.24
460.15	997.59
460.52	989.85
460.88	999.64
461.25	1018.98
461.61	1002.37
461.98	1007.60
462.35	1030.36
462.71	992.58
463.08	1002.82
463.45	994.63
463.81	991.22
464.18	974.61
464.55	1004.41
464.91	1033.54
465.28	1006.24
465.64	1011.92
466.01	999.18
466.38	995.77
466.74	1013.29
467.11	998.95
467.47	995.31
467.84	1082.69
468.21	1018.98
468.57	993.95
468.94	999.86
469.30	995.77
469.67	996.91
470.03	996.00
470.40	1010.79
470.77	1013.97
471.13	1003.50
471.50	996.68
471.86	1007.83
472.23	1039.46
472.59	1016.02
472.96	1006.92
473.32	1004.41
473.69	1032.18
474.05	994.63
474.42	1004.64
474.78	1027.17
475.15	987.80
475.51	1026.72
475.88	980.07
476.24	992.58
476.61	1007.60
476.97	1006.24
477.34	998.50
477.70	995.31
478.07	1023.76
478.43	990.31
478.80	1002.37
479.16	1000.77
479.53	1013.29
479.89	998.27
480.26	995.54
480.62	984.62
480.99	1034.68
481.35	996.91
481.72	1006.46
482.08	985.30
482.45	1108.18
482.81	1008.51
483.17	1012.38
483.54	993.04
483.90	1004.64
484.27	1001.68
484.63	971.42
485.00	968.69
485.36	992.13
485.72	989.40
486.09	996.68
486.45	1010.56
486.82	984.85
487.18	990.99
487.54	985.30
487.91	1003.05
488.27	1013.74
488.64	1003.73
489.00	998.73
489.36	1021.48
489.73	993.72
490.09	1008.97
490.45	1007.83
490.82	999.41
491.18	980.07
491.55	1013.74
491.91	1005.33
492.27	999.64
492.64	987.58
493.00	996.00
493.36	1002.37
493.73	1043.33
494.09	993.72
494.45	1014.43
494.82	1006.24
495.18	1017.84
495.54	1016.48
495.91	992.13
496.27	986.44
496.63	1010.79
496.99	991.67
497.36	998.50
497.72	1044.69
498.08	1009.65
498.45	1041.96
498.81	1029.22
499.17	991.22
499.53	1006.69
499.90	1001.23
500.26	1012.83
500.62	1017.39
500.99	991.67
501.35	991.44
501.71	976.20
502.07	1014.65
502.44	990.53
502.80	990.76
503.16	1000.32
503.52	1011.01
503.88	999.86
504.25	980.07
504.61	997.36
504.97	1006.01
505.33	1012.61
505.70	1018.98
506.06	1010.33
506.42	984.39
506.78	1006.01
507.14	1013.74
507.51	1010.56
507.87	960.27
508.23	1010.79
508.59	996.45
508.95	992.58
509.32	1002.59
509.68	998.04
510.04	1001.68
510.40	990.53
510.76	1011.01
511.12	1022.39
511.48	982.80
511.85	985.30
512.21	987.80
512.57	1006.46
512.93	1018.52
513.29	1000.55
513.65	1018.75
514.01	990.08
514.38	998.50
514.74	1002.14
515.10	994.63
515.46	978.02
515.82	994.40
516.18	1014.88
516.54	974.83
516.90	999.86
517.26	1038.78
517.63	1011.92
517.99	1000.32
518.35	999.41
518.71	1009.19
519.07	986.89
519.43	1009.88
519.79	1015.11
520.15	1011.92
520.51	976.43
520.87	982.34
521.23	1023.76
521.59	1023.76
521.95	1030.36
522.31	990.53
522.67	972.10
523.03	967.55
523.40	984.16
523.76	991.67
524.12	1004.87
524.48	1003.50
524.84	1008.74
525.20	1027.40
525.56	994.18
525.92	977.11
526.28	984.39
526.64	992.35
527.00	1001.00
527.36	1064.26
527.72	1006.69
528.08	1001.46
528.44	960.72
528.80	1022.16
529.16	982.57
529.51	1001.23
529.87	1007.15
530.23	1004.41
530.59	1002.14
530.95	991.90
531.31	1022.39
531.67	1012.61
532.03	998.73
532.39	1028.76
532.75	1018.30
533.11	1016.02
533.47	995.31
533.83	987.58
534.19	997.13
534.55	990.53
534.91	991.22
535.26	987.12
535.62	992.13
535.98	1008.06
536.34	987.80
536.70	1004.19
537.06	984.16
537.42	1002.14
537.78	1003.28
538.14	1045.37
538.49	1004.19
538.85	1138.67
539.21	1019.66
539.57	1001.00
539.93	989.40
540.29	1061.76
540.65	995.54
541.00	1006.01
541.36	983.94
541.72	1000.55
542.08	993.72
542.44	997.82
542.80	1027.17
543.15	1025.58
543.51	996.45
543.87	1003.50
544.23	999.41
544.59	1013.97
544.95	992.81
545.30	995.31
545.66	1005.10
546.02	1004.64
546.38	1003.28
546.73	985.30
547.09	1012.15
547.45	1014.65
547.81	1030.13
548.17	991.90
548.52	999.41
548.88	983.48
549.24	1013.97
549.60	1017.39
549.95	981.43
550.31	987.80
550.67	1015.34
551.03	987.80
551.38	1027.40
551.74	996.68
552.10	994.40
552.46	1011.24
552.81	1011.01
553.17	1004.19
553.53	1001.23
553.88	1010.33
554.24	1000.09
554.60	1011.01
554.95	1008.51
555.31	1004.19
555.67	1008.06
556.03	1008.74
556.38	1001.46
556.74	1020.12
557.10	1044.46
557.45	1011.01
557.81	1014.65
558.17	989.85
558.52	1010.56
558.88	1006.46
559.24	1013.52
559.59	1007.60
559.95	999.18
560.30	1039.23
560.66	997.82
561.02	990.76
561.37	995.09
561.73	1003.96
562.09	1005.10
562.44	1003.73
562.80	1008.51
563.15	998.95
563.51	996.00
563.87	981.43
564.22	1012.38
564.58	1003.73
564.93	997.82
565.29	1022.85
565.65	1056.98
566.00	1012.61
566.36	1007.83
566.71	1020.80
567.07	997.82
567.42	1007.83
567.78	983.25
568.14	982.34
568.49	986.89
568.85	992.13
569.20	992.35
569.56	990.31
569.91	1000.77
570.27	1007.37
570.62	1035.59
570.98	1000.09
571.33	985.30
571.69	997.82
572.04	999.41
572.40	996.22
572.75	1002.59
573.11	1005.55
573.46	1002.59
573.82	996.45
574.17	1007.83
574.53	1017.16
574.88	1014.65
575.24	999.18
575.59	1016.48
575.95	1004.87
576.30	993.26
576.66	1007.15
577.01	1023.30
577.36	1012.15
577.72	1011.01
578.07	1024.21
578.43	1015.11
578.78	1007.83
579.14	1009.42
579.49	1023.76
579.85	1050.84
580.20	1017.84
580.55	1031.72
580.91	1011.47
581.26	1018.30
581.62	1022.39
581.97	1015.79
582.32	1040.60
582.68	1033.31
583.03	1021.48
583.39	1042.87
583.74	1065.63
584.09	1035.82
584.45	1055.61
584.80	1058.80
585.15	1061.08
585.51	1048.10
585.86	1052.88
586.21	1071.54
586.57	1048.33
586.92	1097.48
587.27	1087.24
587.63	1090.43
587.98	1191.24
588.33	1152.32
588.69	1133.21
589.04	1142.77
589.39	1125.47
589.75	1152.78
590.10	1151.41
590.45	1150.96
590.81	1190.32
591.16	1212.40
591.51	1190.10
591.86	1229.92
592.22	1212.63
592.57	1234.24
592.92	1210.35
593.28	1244.94
593.63	1287.49
593.98	1279.30
594.33	1326.17
594.69	1352.34
595.04	1361.44
595.39	1366.22
595.74	1383.52
596.10	1383.52
596.45	1437.90
596.80	1491.60
597.15	1509.13
597.50	1510.04
597.86	1528.69
598.21	1580.12
598.56	1594.23
598.91	1650.21
599.26	1648.39
599.62	1670.46
599.97	1733.04
600.32	1733.72
600.67	1772.63
601.02	1829.97
601.38	1807.22
601.73	1812.22
602.08	1876.39
602.43	1896.65
602.78	1901.88
603.13	1944.21
603.49	1946.94
603.84	1985.16
604.19	2050.02
604.54	2073.23
604.89	2109.18
605.24	2140.13
605.59	2156.06
605.95	2212.03
606.30	2217.04
606.65	2243.66
607.00	2269.83
607.35	2296.91
607.70	2282.80
608.05	2347.88
608.40	2381.10
608.75	2372.69
609.10	2412.05
609.46	2427.98
609.81	2481.46
610.16	2506.49
610.51	2496.25
610.86	2520.59
611.21	2552.45
611.56	2577.48
611.91	2562.46
612.26	2582.72
612.61	2609.57
612.96	2641.42
613.31	2621.86
613.66	2666.00
614.01	2645.52
614.36	2679.43
614.71	2679.65
615.06	2686.71
615.41	2667.82
615.76	2725.39
616.11	2685.34
616.46	2731.99
616.81	2718.34
617.16	2734.72
617.51	2744.28
617.86	2778.41
618.21	2746.33
618.56	2770.22
618.91	2720.84
619.26	2757.02
619.61	2750.19
619.96	2747.69
620.31	2754.75
620.66	2737.68
621.01	2739.27
621.36	2716.74
621.71	2785.47
622.06	2767.26
622.41	2743.14
622.76	2742.46
623.10	2795.70
623.45	2724.25
623.80	2759.98
624.15	2724.48
624.50	2725.16
624.85	2700.82
625.20	2696.72
625.55	2698.77
625.90	2680.56
626.25	2666.46
626.59	2681.25
626.94	2676.47
627.29	2679.88
627.64	2672.60
627.99	2677.38
628.34	2655.99
628.69	2625.50
629.03	2638.47
629.38	2606.61
629.73	2653.71
630.08	2605.47
630.43	2594.55
630.78	2612.53
631.12	2629.59
631.47	2589.09
631.82	2592.27
632.17	2588.18
632.52	2576.12
632.86	2635.74
633.21	2590.68
633.56	2546.54
633.91	2550.63
634.26	2521.50
634.60	2540.16
634.95	2555.41
635.30	2495.34
635.65	2554.27
635.99	2513.54
636.34	2559.96
636.69	2510.13
637.04	2498.07
637.39	2470.99
637.73	2444.36
638.08	2492.38
638.43	2497.61
638.77	2459.38
639.12	2465.30
639.47	2480.32
639.82	2434.58
640.16	2435.72
640.51	2475.77
640.86	2436.17
641.20	2446.18
641.55	2428.21
641.90	2446.41
642.25	2430.48
642.59	2464.39
642.94	2438.68
643.29	2383.38
643.63	2428.66
643.98	2426.62
644.33	2384.97
644.67	2415.01
645.02	2422.29
645.37	2397.49
645.71	2410.00
646.06	2402.72
646.40	2363.58
646.75	2400.22
647.10	2402.27
647.44	2411.37
647.79	2387.25
648.14	2389.52
648.48	2405.68
648.83	2365.40
649.17	2469.62
649.52	2376.55
649.87	2402.27
650.21	2411.14
650.56	2382.70
650.90	2362.67
651.25	2408.87
651.59	2392.03
651.94	2384.97
652.29	2407.96
652.63	2412.28
652.98	2421.15
653.32	2382.70
653.67	2394.76
654.01	2406.59
654.36	2367.00
654.70	2408.64
655.05	2369.50
655.39	2346.74
655.74	2412.51
656.08	2387.93
656.43	2402.95
656.78	2364.27
657.12	2409.55
657.47	2410.91
657.81	2441.86
658.15	2422.29
658.50	2424.11
658.84	2416.15
659.19	2450.51
659.53	2390.89
659.88	2468.71
660.22	2404.09
660.57	2397.03
660.91	2426.16
661.26	2381.10
661.60	2414.56
661.95	2391.80
662.29	2405.45
662.63	2412.51
662.98	2430.48
663.32	2434.58
663.67	2399.99
664.01	2421.84
664.36	2426.84
664.70	2451.19
665.04	2456.42
665.39	2475.54
665.73	2459.84
666.08	2862.61
666.42	2450.51
666.76	2463.48
667.11	2462.34
667.45	2473.26
667.79	2460.75
668.14	2478.72
668.48	2490.10
668.83	2480.09
669.17	2519.46
669.51	2494.20
669.86	2509.22
670.20	2498.52
670.54	2539.71
670.89	2523.10
671.23	2521.96
671.57	2526.28
671.92	2519.23
672.26	2560.19
672.60	2567.70
672.94	2574.52
673.29	2615.71
673.63	2644.61
673.97	2661.45
674.32	2726.30
674.66	2722.43
675.00	2782.96
675.34	2784.10
675.69	2814.82
676.03	2899.70
676.37	2987.53
676.71	3029.40
677.06	3082.19
677.40	3165.48
677.74	3236.70
678.08	3304.74
678.43	3378.24
678.77	3477.68
679.11	3566.65
679.45	3582.81
679.80	3665.18
680.14	3690.89
680.48	3787.83
680.82	3882.27
681.16	3902.52
681.51	3911.17
681.85	3993.54
682.19	4009.92
682.53	4090.70
682.87	4120.06
683.21	4187.64
683.56	4283.67
683.90	4390.16
684.24	4420.88
684.58	4538.75
684.92	4614.53
685.26	4646.39
685.61	4727.17
685.95	4756.07
686.29	4764.71
686.63	4738.54
686.97	4738.77
687.31	4669.60
687.65	4611.57
687.99	4561.05
688.33	4404.04
688.68	4324.40
689.02	4231.33
689.36	4132.80
689.70	4029.04
690.04	3950.08
690.38	3888.64
690.72	3808.99
691.06	3737.54
691.40	3752.56
691.74	3682.25
692.08	3647.89
692.42	3618.76
692.76	3662.91
693.10	3625.81
693.44	3616.03
693.78	3654.71
694.13	3596.23
694.47	3600.56
694.81	3627.41
695.15	3595.55
695.49	3603.06
695.83	3559.60
696.17	3567.79
696.51	3592.59
696.85	3579.85
697.19	3559.60
697.53	3513.40
697.87	3530.47
698.20	3577.80
698.54	3548.22
698.88	3552.09
699.22	3496.34
699.56	3509.99
699.90	3486.10
700.24	3511.13
700.58	3545.72
700.92	3497.70
701.26	3523.87
701.60	3513.86
701.94	3505.21
702.28	3538.43
702.62	3524.55
702.96	3536.39
703.30	3546.63
703.63	3515.68
703.97	3525.01
704.31	3595.10
704.65	3579.85
704.99	3608.98
705.33	3644.25
705.67	3619.22
706.01	3631.50
706.34	3621.49
706.68	3648.57
707.02	3661.31
707.36	3699.31
707.70	3714.79
708.04	3642.20
708.38	3717.75
708.71	3677.70
709.05	3692.49
709.39	3755.75
709.73	3718.66
710.07	3701.82
710.40	3725.48
710.74	3716.84
711.08	3740.27
711.42	3760.98
711.76	3745.51
712.09	3729.35
712.43	3754.15
712.77	3706.37
713.11	3712.51
713.45	3746.42
713.78	3739.14
714.12	3766.21
714.46	3755.52
714.80	3733.67
715.13	3730.94
715.47	3683.84
715.81	3688.85
716.15	3685.43
716.48	3646.07
716.82	3664.04
717.16	3625.36
717.49	3613.53
717.83	3569.38
718.17	3585.31
718.51	3500.89
718.84	3522.28
719.18	3483.37
719.52	3455.38
719.85	3425.11
720.19	3387.34
720.53	3360.94
720.86	3351.84
721.20	3299.28
721.54	3332.96
721.87	3299.51
722.21	3252.40
722.55	3245.58
722.88	3208.03
723.22	3179.59
723.55	3146.82
723.89	3156.15
724.23	3140.45
724.56	3106.77
724.90	3035.77
725.24	3051.02
725.57	3021.44
725.91	3023.94
726.24	2991.85
726.58	2895.60
726.92	2923.59
727.25	2913.12
727.59	2905.16
727.92	2860.78
728.26	2828.02
728.59	2867.84
728.93	2869.66
729.26	2825.97
729.60	2812.09
729.94	2758.39
730.27	2771.13
730.61	2728.12
730.94	2726.07
731.28	2738.13
731.61	2718.56
731.95	2657.13
732.28	2647.11
732.62	2633.23
732.95	2630.05
733.29	2620.49
733.62	2618.67
733.96	2609.34
734.29	2618.21
734.63	2591.36
734.96	2539.71
735.30	2556.78
735.63	2529.47
735.97	2582.26
736.30	2529.70
736.63	2513.09
736.97	2503.07
737.30	2481.91
737.64	2467.12
737.97	2500.34
738.31	2465.30
738.64	2410.91
738.97	2431.62
739.31	2397.26
739.64	2445.27
739.98	2388.61
740.31	2394.99
740.64	2421.61
740.98	2378.37
741.31	2397.03
741.65	2381.79
741.98	2358.80
742.31	2364.27
742.65	2352.43
742.98	2349.48
743.31	2316.71
743.65	2357.44
743.98	2265.74
744.31	2283.26
744.65	2332.64
744.98	2306.70
745.31	2287.13
745.65	2284.17
745.98	2266.87
746.31	2305.56
746.65	2293.50
746.98	2296.00
747.31	2279.39
747.65	2263.69
747.98	2252.54
748.31	2263.23
748.64	2251.63
748.98	2223.64
749.31	2194.97
749.64	2194.51
749.98	2202.48
750.31	2180.86
750.64	2158.79
750.97	2171.53
751.31	2157.88
751.64	2144.22
751.97	2168.12
752.30	2174.72
752.63	2121.01
752.97	2123.74
753.30	2140.81
753.63	2114.87
753.96	2162.43
754.29	2111.23
754.63	2135.58
754.96	2230.92
755.29	2069.13
755.62	2066.17
755.95	2073.68
756.29	2070.27
756.62	2049.79
756.95	2036.59
757.28	2055.71
757.61	2182.91
757.94	2022.94
758.27	2042.74
758.61	2038.87
758.94	2038.18
759.27	2003.60
759.60	1977.43
759.93	2019.07
760.26	1930.10
760.59	1962.64
760.92	1951.94
761.26	1975.38
761.59	1950.80
761.92	1930.32
762.25	1939.88
762.58	1949.67
762.91	1922.82
763.24	1944.89
763.57	1916.22
763.90	1904.84
764.23	1903.25
764.56	1910.07
764.89	1887.54
765.22	1899.38
765.55	1875.94
765.88	1890.73
766.21	1855.69
766.54	1852.27
766.87	1849.54
767.20	1832.70
767.53	1824.06
767.86	1843.85
768.19	1791.29
768.52	1795.84
768.85	1811.31
769.18	1784.69
769.51	1820.19
769.84	1796.52
770.17	1804.26
770.50	1783.78
770.83	1791.52
771.16	1751.70
771.49	1747.14
771.82	1759.43
772.15	1784.69
772.48	1746.69
772.81	1711.87
773.14	1768.53
773.47	1740.32
773.80	1736.68
774.13	1708.69
774.46	1733.04
774.78	1718.25
775.11	1669.32
775.44	1707.78
775.77	1678.88
776.10	1639.51
776.43	1672.51
776.76	1714.83
777.09	1647.93
777.41	1659.08
777.74	1676.83
778.07	1668.87
778.40	1615.16
778.73	1652.94
779.06	1646.11
779.38	1637.01
779.71	1616.53
780.04	1620.17
780.37	1622.90
780.70	1614.94
781.03	1604.92
781.35	1625.40
781.68	1602.65
782.01	1604.24
782.34	1594.23
782.67	1564.42
782.99	1595.14
783.32	1603.10
783.65	1543.94
783.98	1578.53
784.30	1568.52
784.63	1557.37
784.96	1537.80
785.29	1559.64
785.61	1556.46
785.94	1519.82
786.27	1534.61
786.60	1525.05
786.92	1573.75
787.25	1530.06
787.58	1533.25
787.90	1521.19
788.23	1524.37
788.56	1547.35
788.88	1492.06
789.21	1483.64
789.54	1469.30
789.87	1523.46
790.19	1508.22
790.52	1487.28
790.85	1488.42
791.17	1489.33
791.50	1487.96
791.82	1480.91
792.15	1456.79
792.48	1467.03
792.80	1467.48
793.13	1490.01
793.46	1484.32
793.78	1492.06
794.11	1467.71
794.43	1472.49
794.76	1486.83
795.09	1514.13
795.41	1478.63
795.74	1454.51
796.06	1458.15
796.39	1467.48
796.72	1472.94
797.04	1497.75
797.37	1473.85
797.69	1466.35
798.02	1484.32
798.34	1474.31
798.67	1467.71
798.99	1469.53
799.32	1493.42
799.64	1449.73
799.97	1456.56
800.30	1489.78
800.62	1449.73
800.95	1452.24
801.27	1458.61
801.60	1464.07
801.92	1452.69
802.25	1467.26
802.57	1455.20
802.89	1452.69
803.22	1445.64
803.54	1456.33
803.87	1449.96
804.19	1423.57
804.52	1447.91
804.84	1417.88
805.17	1416.97
805.49	1427.66
805.82	1425.16
806.14	1412.19
806.46	1469.76
806.79	1426.07
807.11	1396.71
807.44	1429.48
807.76	1413.55
808.08	1412.19
808.41	1433.81
808.73	1424.02
809.06	1396.94
809.38	1439.95
809.70	1419.92
810.03	1401.04
810.35	1399.45
810.67	1370.55
811.00	1399.45
811.32	1395.58
811.64	1379.42
811.97	1381.01
812.29	1383.74
812.61	1388.07
812.94	1399.45
813.26	1370.09
813.58	1383.52
813.91	1405.82
814.23	1383.52
814.55	1357.35
814.88	1369.41
815.20	1361.44
815.52	1358.94
815.84	1363.26
816.17	1376.69
816.49	1356.67
816.81	1380.10
817.13	1340.28
817.46	1365.77
817.78	1345.52
818.10	1360.31
818.42	1354.62
818.75	1323.90
819.07	1369.86
819.39	1340.74
819.71	1411.51
820.04	1347.11
820.36	1319.80
820.68	1313.20
821.00	1330.95
821.32	1333.23
821.65	1351.20
821.97	1326.86
822.29	1326.86
822.61	1339.60
822.93	1320.03
823.25	1318.44
823.58	1333.00
823.90	1326.40
824.22	1342.56
824.54	1302.28
824.86	1304.78
825.18	1287.94
825.50	1282.71
825.82	1302.74
826.15	1303.42
826.47	1294.77
826.79	1321.17
827.11	1313.66
827.43	1301.37
827.75	1311.84
828.07	1283.62
828.39	1296.59
828.71	1292.72
829.03	1305.01
829.35	1297.50
829.67	1280.66
830.00	1296.36
830.32	1283.17
830.64	1308.20
830.96	1296.82
831.28	1296.36
831.60	1259.96
831.92	1278.62
832.24	1290.22
832.56	1288.63
832.88	1266.10
833.20	1279.75
833.52	1291.13
833.84	1279.98
834.16	1286.35
834.48	1259.96
834.80	1325.95
835.12	1251.76
835.44	1241.98
835.76	1303.42
836.08	1272.93
836.40	1299.09
836.71	1282.48
837.03	1260.87
837.35	1268.60
837.67	1273.84
837.99	1268.83
838.31	1256.32
838.63	1241.30
838.95	1262.23
839.27	1269.74
839.59	1254.04
839.91	1277.93
840.23	1300.01
840.54	1227.64
840.86	1249.72
841.18	1235.84
841.50	1250.17
841.82	1263.14
842.14	1302.96
842.46	1275.43
842.77	1294.77
843.09	1259.50
843.41	1248.12
843.73	1232.88
844.05	1249.94
844.37	1256.32
844.68	1248.35
845.00	1267.47
845.32	1238.11
845.64	1239.70
845.96	1242.66
846.27	1234.93
846.59	1246.76
846.91	1272.93
847.23	1251.54
847.54	1259.96
847.86	1251.54
848.18	1229.92
848.50	1242.43
848.82	1272.24
849.13	1224.23
849.45	1254.27
849.77	1246.76
850.08	1270.88
850.40	1267.01
850.72	1243.34
851.04	1212.40
851.35	1225.14
851.67	1264.05
851.99	1239.70
852.30	1242.21
852.62	1206.71
852.94	1202.61
853.25	1239.93
853.57	1250.40
853.89	1231.51
854.20	1223.09
854.52	1258.59
854.84	1231.06
855.15	1215.36
855.47	1231.74
855.79	1246.08
856.10	1224.91
856.42	1226.05
856.73	1210.35
857.05	1210.35
857.37	1242.21
857.68	1218.54
858.00	1244.03
858.32	1221.95
858.63	1198.52
858.95	1209.21
859.26	1203.52
859.58	1200.79
859.89	1197.83
860.21	1185.77
860.52	1181.22
860.84	1228.55
861.16	1203.07
861.47	1194.19
861.79	1207.16
862.10	1195.33
862.42	1209.67
862.73	1239.25
863.05	1214.45
863.36	1206.48
863.68	1232.19
863.99	1208.53
864.31	1179.63
864.62	1208.53
864.94	1181.00
865.25	1206.71
865.57	1181.22
865.88	1170.76
866.20	1175.31
866.51	1182.82
866.82	1189.64
867.14	1176.22
867.45	1180.54
867.77	1176.67
868.08	1192.37
868.40	1198.74
868.71	1185.32
869.02	1173.94
869.34	1170.76
869.65	1187.14
869.97	1181.91
870.28	1154.37
870.59	1188.28
870.91	1167.57
871.22	1193.06
871.54	1182.59
871.85	1149.82
872.16	1176.67
872.48	1153.01
872.79	1160.52
873.10	1171.89
873.42	1131.84
873.73	1198.52
874.04	1170.53
874.36	1149.14
874.67	1163.70
874.98	1166.43
875.30	1153.23
875.61	1142.54
875.92	1114.10
876.23	1134.12
876.55	1188.50
876.86	1147.32
877.17	1120.92
877.49	1140.04
877.80	1137.76
878.11	1791.97
878.42	1185.09
878.74	1159.83
879.05	1121.38
879.36	1115.92
879.67	1112.27
879.98	1127.75
880.30	1157.78
880.61	1134.35
880.92	1125.93
881.23	1146.41
881.55	1143.22
881.86	1154.83
882.17	1137.08
882.48	1124.11
882.79	1132.07
883.10	1157.56
883.42	1139.58
883.73	1136.17
884.04	1135.71
884.35	1118.42
884.66	1147.77
884.97	1137.08
885.28	1105.22
885.60	1159.38
885.91	1137.99
886.22	1126.38
886.53	1121.60
886.84	1130.48
887.15	1123.65
887.46	1134.80
887.77	1131.84
888.08	1111.59
888.40	1130.02
888.71	1130.02
889.02	1111.59
889.33	1116.14
889.64	1113.87
889.95	1107.50
890.26	1114.10
890.57	1117.51
890.88	1145.50
891.19	1120.92
891.50	1128.20
891.81	1141.63
892.12	1139.13
892.43	1126.38
892.74	1135.48
893.05	1148.68
893.36	1153.23
893.67	1115.69
893.98	1129.34
894.29	1100.67
894.60	1105.68
894.91	1125.25
895.22	1137.99
895.53	1117.28
895.84	1142.77
896.15	1119.10
896.46	1134.57
896.77	1117.28
897.08	1103.86
897.38	1127.29
897.69	1140.04
898.00	1106.13
898.31	1116.60
898.62	1112.73
898.93	1104.08
899.24	1096.80
899.55	1131.62
899.86	1126.84
900.16	1100.21
900.47	1098.85
900.78	1100.21
901.09	1108.18
901.40	1102.49
901.71	1091.34
902.02	1107.95
902.32	1107.50
902.63	1108.41
902.94	1086.56
903.25	1086.56
903.56	1081.10
903.87	1104.77
904.17	1108.41
904.48	1089.52
904.79	1094.07
905.10	1082.01
905.41	1123.42
905.71	1089.52
906.02	1078.37
906.33	1077.91
906.64	1081.33
906.94	1086.79
907.25	1088.84
907.56	1079.28
907.87	1088.84
908.17	1093.39
908.48	1092.25
908.79	1099.08
909.09	1094.98
909.40	1075.64
909.71	1102.03
910.02	1388.98
910.32	1108.86
910.63	1094.53
910.94	1087.47
911.24	1083.38
911.55	1120.47
911.86	1090.88
912.16	1093.16
912.47	1077.00
912.78	1095.21
913.08	1086.33
913.39	1100.21
913.69	1083.15
914.00	1083.60
914.31	1091.34
914.61	1068.81
914.92	1112.05
915.23	1053.57
915.53	1054.02
915.84	1071.32
916.14	1073.14
916.45	1081.56
916.75	1062.67
917.06	1089.52
917.37	1054.25
917.67	1077.46
917.98	1064.26
918.28	1073.14
918.59	1057.43
918.89	1074.50
919.20	1062.44
919.50	1067.22
919.81	1053.57
920.11	1053.11
920.42	1069.04
920.72	1048.79
921.03	1061.76
921.33	1073.14
921.64	1045.83
921.94	1056.52
922.25	1053.34
922.55	1060.85
922.86	1064.03
923.16	1061.99
923.47	1031.72
923.77	1059.03
924.08	1046.97
924.38	1079.73
924.69	1058.57
924.99	1056.30
925.29	1033.09
925.60	1060.17
925.90	1049.70
926.21	1040.82
926.51	1059.94
926.81	1050.15
927.12	1009.19
927.42	1054.48
927.73	1055.61
928.03	1032.18
928.33	1032.40
928.64	1044.24
928.94	1041.28
929.24	1037.87
929.55	1066.76
929.85	1073.59
930.15	1059.25
930.46	1051.52
930.76	1050.15
931.06	1047.65
931.37	1035.59
931.67	1075.64
931.97	1039.69
932.27	1047.42
932.58	1030.13
932.88	1015.34
933.18	1044.01
933.49	1053.79
933.79	1069.27
934.09	1034.91
934.39	1066.76
934.70	1059.94
935.00	1054.70
935.30	1036.27
935.60	1042.42
935.91	1019.66
936.21	1061.76
936.51	1048.79
936.81	1063.12
937.11	1069.27
937.42	1046.97
937.72	1017.39
938.02	1008.74
938.32	1025.58
938.62	1021.03
938.92	997.36
939.23	1034.45
939.53	1027.63
939.83	1013.06
940.13	1018.98
940.43	1004.41
940.73	1003.50
941.03	1002.14
941.34	1022.62
941.64	1011.92
941.94	1012.61
942.24	1017.61
942.54	1012.15
942.84	1030.36
943.14	1029.45
943.44	1022.85
943.74	1023.98
944.04	1044.92
944.34	1031.95
944.65	1031.95
944.95	1018.98
945.25	1041.73
945.55	1013.29
945.85	1021.94
946.15	1021.25
946.45	990.99
946.75	1037.41
947.05	1031.95
947.35	1018.98
947.65	1015.56
947.95	1004.64
948.25	1019.66
948.55	996.91
948.85	1020.80
949.15	1007.37
949.45	1016.02
949.75	998.95
950.05	1002.59
950.35	1006.69
950.65	1026.49
950.94	1004.87
951.24	1027.85
951.54	1018.07
951.84	1208.53
952.14	1038.55
952.44	1006.46
952.74	1018.30
953.04	1023.30
953.34	1021.25
953.64	1035.36
953.94	993.26
954.23	1016.70
954.53	1013.74
954.83	1023.98
955.13	1025.58
955.43	1048.10
955.73	1018.30
956.03	1005.78
956.32	1007.15
956.62	1035.36
956.92	1037.41
957.22	997.59
957.52	1012.15
957.82	1009.88
958.11	1004.87
958.41	1012.61
958.71	1110.91
959.01	1055.16
959.30	1327.54
959.60	1057.66
959.90	999.41
960.20	1001.91
960.50	1011.01
960.79	1021.48
961.09	1012.15
961.39	1010.33
961.69	1026.94
961.98	1008.06
962.28	1031.27
962.58	1010.33
962.87	1002.37
963.17	1022.62
963.47	991.22
963.76	1058.12
964.06	1012.15
964.36	1029.22
964.66	1013.29
964.95	1024.89
965.25	1007.37
965.55	1036.95
965.84	1018.07
966.14	1010.79
966.43	1044.01
966.73	999.64
967.03	1036.50
967.32	993.72
967.62	1017.16
967.92	1007.60
968.21	1010.56
968.51	1023.76
968.80	1008.28
969.10	1009.19
969.40	1006.24
969.69	1036.04
969.99	991.22
970.28	1018.75
970.58	1031.95
970.87	1026.72
971.17	1020.34
971.46	1017.16
971.76	1004.41
972.06	1003.96
972.35	1016.93
972.65	994.86
972.94	1007.60
973.24	1024.67
973.53	992.81
973.83	1019.21
974.12	994.63
974.42	993.04
974.71	1041.73
975.01	992.81
975.30	990.53
975.59	1037.64
975.89	1006.46
976.18	1015.11
976.48	1034.68
976.77	1013.52
977.07	1011.92
977.36	1021.48
977.65	1016.25
977.95	1001.46
978.24	990.31
978.54	1018.07
978.83	1018.07
979.13	1014.43
979.42	1029.22
979.71	993.49
980.01	1011.24
980.30	998.04
980.59	1015.56
980.89	1043.10
981.18	1013.97
981.47	1029.67
981.77	998.27
982.06	984.16
982.35	1009.88
982.65	1006.01
982.94	1024.21
983.23	1020.34
983.53	1042.19
983.82	1005.33
984.11	988.49
984.41	988.94
984.70	999.18
984.99	1007.37
985.28	1012.83
985.58	1007.37
985.87	995.31
986.16	1028.08
986.45	1013.06
986.75	1041.05
987.04	1010.10
987.33	985.07
987.62	1023.07
987.91	981.89
988.21	989.40
988.50	1009.88
988.79	1042.87
989.08	1033.31
989.37	1008.74
989.67	1006.01
989.96	1003.73
990.25	1003.96
990.54	1002.14
990.83	982.80
991.12	1014.88
991.42	1033.09
991.71	998.04
992.00	986.44
992.29	1010.10
992.58	996.00
992.87	1055.16
993.16	1024.21
993.45	1026.49
993.75	990.76
994.04	993.72
994.33	1009.65
994.62	1023.98
994.91	1026.49
995.20	1041.28
995.49	1003.96
995.78	1020.57
996.07	985.30
996.36	987.35
996.65	989.17
996.94	1011.47
997.23	1038.32
997.52	989.17
997.81	975.74
998.10	988.94
998.39	993.95
998.68	993.95
998.97	1010.33
999.26	1013.06
999.55	994.40
999.84	1013.29
1000.13	1004.41
1000.42	1017.84
1000.71	1011.70
1001.00	1018.98
1001.29	1016.70
1001.58	1006.01
1001.87	1018.52
1002.16	1020.57
1002.45	1004.41
1002.74	999.41
1003.02	1008.51
1003.31	1022.39
1003.60	1003.50
1003.89	988.71
1004.18	1001.68
1004.47	987.35
1004.76	1010.33
1005.05	1007.15
1005.33	1028.08
1005.62	1003.96
1005.91	983.94
1006.20	987.12
1006.49	970.05
1006.78	1000.77
1007.06	1006.01
1007.35	1023.53
1007.64	992.58
1007.93	1002.37
1008.22	1008.06
1008.50	1027.40
1008.79	1013.29
1009.08	1011.24
1009.37	1012.61
1009.66	1022.85
1009.94	976.88
1010.23	1000.32
1010.52	1016.70
1010.81	998.73
1011.09	996.45
1011.38	1010.56
1011.67	1030.36
1011.95	1027.17
1012.24	1002.37
1012.53	992.81
1012.82	993.04
1013.10	983.94
1013.39	996.22
1013.68	1002.59
[truncated: 48 more rows]
