# Supplementary material for: Unique photosynthetic electron transport tuning and excitation distribution in heterokont algae
Source: PLoS One. 2019 Jan 9;14(1):e0209920. doi: 10.1371/journal.pone.0209920 (PMC6326504; doi:10.1371/journal.pone.0209920)
Supplement: S1 Dataset — (ZIP) [file pone.0209920.s004.zip › S1 Dataset/77K/Chlamydomonas_DCMU/CDCMU_t=10,3.txt]

340.01	983.71
340.39	983.71
340.76	983.71
341.14	985.98
341.52	991.44
341.89	1012.83
342.27	1035.36
342.65	1027.85
343.03	1029.45
343.40	1027.85
343.78	1019.43
344.16	1015.11
344.53	1031.72
344.91	1041.96
345.29	1034.68
345.66	1020.12
346.04	1006.24
346.42	1001.00
346.79	1016.25
347.17	1012.38
347.54	1010.56
347.92	1008.97
348.30	997.59
348.67	980.98
349.05	993.72
349.43	989.17
349.80	1013.52
350.18	996.22
350.56	988.94
350.93	1002.37
351.31	993.95
351.68	971.65
352.06	978.25
352.44	982.80
352.81	985.76
353.19	1008.74
353.56	999.86
353.94	990.53
354.32	965.05
354.69	973.24
355.07	978.02
355.44	979.84
355.82	1020.12
356.19	970.96
356.57	1011.01
356.95	968.69
357.32	963.46
357.70	974.61
358.07	982.11
358.45	961.64
358.82	994.18
359.20	1015.34
359.58	981.66
359.95	983.48
360.33	983.02
360.70	976.65
361.08	979.61
361.45	971.87
361.83	984.16
362.20	1000.77
362.58	987.80
362.95	983.02
363.33	989.62
363.70	997.13
364.08	980.07
364.45	965.28
364.83	972.79
365.20	984.85
365.58	988.03
365.95	1030.58
366.33	1003.28
366.70	984.62
367.08	958.22
367.45	984.16
367.83	995.09
368.20	986.67
368.58	1005.78
368.95	980.75
369.33	1041.28
369.70	999.41
370.08	996.22
370.45	981.43
370.83	988.94
371.20	975.97
371.57	1164.84
371.95	995.31
372.32	991.67
372.70	1001.46
373.07	956.86
373.45	1000.32
373.82	980.52
374.19	981.89
374.57	997.82
374.94	972.56
375.32	970.05
375.69	994.86
376.07	971.42
376.44	976.88
376.81	978.25
377.19	987.35
377.56	996.22
377.94	978.02
378.31	997.82
378.68	990.08
379.06	992.35
379.43	993.26
379.81	994.63
380.18	964.14
380.55	979.84
380.93	992.58
381.30	971.87
381.67	958.45
382.05	966.19
382.42	944.57
382.79	970.96
383.17	965.73
383.54	1028.76
383.91	990.08
384.29	988.94
384.66	999.86
385.04	985.30
385.41	957.31
385.78	987.80
386.15	978.02
386.53	996.91
386.90	973.01
387.27	994.63
387.65	1004.41
388.02	986.21
388.39	1001.91
388.77	997.36
389.14	983.25
389.51	984.16
389.89	979.16
390.26	1008.51
390.63	1013.97
391.00	974.83
391.38	992.13
391.75	973.01
392.12	1006.24
392.50	991.22
392.87	960.50
393.24	987.35
393.61	996.45
393.99	994.63
394.36	969.83
394.73	988.49
395.10	972.33
395.48	968.92
395.85	990.76
396.22	987.80
396.59	980.07
396.97	977.56
397.34	1008.97
397.71	989.62
398.08	993.72
398.45	972.79
398.83	966.87
399.20	983.25
399.57	1006.69
399.94	955.26
400.32	973.70
400.69	978.70
401.06	976.20
401.43	1001.23
401.80	992.58
402.17	953.22
402.55	975.74
402.92	963.46
403.29	991.44
403.66	979.84
404.03	987.12
404.41	1001.68
404.78	985.30
405.15	979.84
405.52	986.21
405.89	966.41
406.26	997.13
406.64	967.10
407.01	972.79
407.38	990.53
407.75	963.68
408.12	995.09
408.49	980.07
408.86	968.01
409.23	974.83
409.61	994.18
409.98	996.45
410.35	998.73
410.72	971.87
411.09	977.11
411.46	994.18
411.83	978.70
412.20	970.28
412.57	998.95
412.95	980.98
413.32	997.36
413.69	994.40
414.06	1009.42
414.43	982.57
414.80	981.89
415.17	1007.15
415.54	970.28
415.91	972.10
416.28	975.97
416.65	972.33
417.02	972.56
417.39	959.59
417.76	1006.92
418.14	959.59
418.51	959.13
418.88	970.74
419.25	987.12
419.62	1013.97
419.99	979.61
420.36	997.59
420.73	998.95
421.10	1015.79
421.47	977.79
421.84	983.94
422.21	1006.46
422.58	1013.06
422.95	997.59
423.32	978.25
423.69	976.65
424.06	983.48
424.43	1016.48
424.80	976.20
425.17	999.64
425.54	983.71
425.91	975.29
426.28	975.97
426.65	983.48
427.02	1012.38
427.39	984.39
427.76	997.13
428.13	982.57
428.49	1001.23
428.86	969.37
429.23	989.17
429.60	978.47
429.97	974.83
430.34	983.71
430.71	969.37
431.08	958.68
431.45	997.59
431.82	955.04
432.19	969.83
432.56	985.30
432.93	976.43
433.30	979.61
433.67	997.13
434.03	1063.81
434.40	994.40
434.77	970.28
435.14	995.54
435.51	996.22
435.88	1024.44
436.25	976.43
436.62	958.45
436.99	985.53
437.35	985.07
437.72	997.59
438.09	981.89
438.46	1123.42
438.83	1000.09
439.20	990.76
439.57	977.34
439.93	984.62
440.30	965.05
440.67	992.81
441.04	980.29
441.41	979.84
441.78	965.73
442.14	982.57
442.51	965.50
442.88	960.27
443.25	940.93
443.62	979.16
443.99	981.66
444.35	974.38
444.72	996.00
445.09	981.66
445.46	984.16
445.83	989.85
446.19	1011.24
446.56	979.84
446.93	984.62
447.30	986.67
447.66	978.47
448.03	983.71
448.40	970.74
448.77	975.06
449.14	974.83
449.50	990.99
449.87	1002.37
450.24	987.80
450.61	994.63
450.97	988.94
451.34	978.70
451.71	986.89
452.08	1003.28
452.44	982.34
452.81	997.13
453.18	989.85
453.54	1022.39
453.91	1000.55
454.28	974.15
454.65	984.85
455.01	965.05
455.38	979.38
455.75	990.99
456.11	993.72
456.48	985.76
456.85	978.02
457.21	981.43
457.58	1010.79
457.95	986.44
458.32	994.86
458.68	977.34
459.05	1003.28
459.42	1016.48
459.78	983.25
460.15	990.99
460.52	994.86
460.88	1001.91
461.25	1001.46
461.61	1005.10
461.98	991.67
462.35	1007.37
462.71	982.80
463.08	972.56
463.45	971.42
463.81	991.90
464.18	966.64
464.55	994.63
464.91	1015.11
465.28	969.14
465.64	1005.10
466.01	975.52
466.38	991.90
466.74	977.79
467.11	990.99
467.47	985.07
467.84	1072.23
468.21	1000.09
468.57	988.94
468.94	976.88
469.30	994.86
469.67	985.53
470.03	989.62
470.40	964.82
470.77	978.02
471.13	979.38
471.50	990.99
471.86	996.45
472.23	1013.74
472.59	968.23
472.96	990.31
473.32	963.91
473.69	996.68
474.05	984.85
474.42	989.85
474.78	980.29
475.15	990.76
475.51	993.49
475.88	976.20
476.24	976.88
476.61	988.71
476.97	997.13
477.34	964.82
477.70	981.20
478.07	998.95
478.43	996.68
478.80	985.76
479.16	998.95
479.53	987.58
479.89	980.52
480.26	1001.68
480.62	994.18
480.99	1028.76
481.35	965.50
481.72	984.39
482.08	992.13
482.45	1108.63
482.81	993.95
483.17	983.71
483.54	995.54
483.90	989.40
484.27	1003.73
484.63	963.00
485.00	983.02
485.36	1006.69
485.72	990.99
486.09	975.29
486.45	970.51
486.82	984.85
487.18	964.82
487.54	988.03
487.91	995.09
488.27	978.93
488.64	980.29
489.00	992.81
489.36	996.22
489.73	991.67
490.09	989.62
490.45	982.80
490.82	986.21
491.18	988.03
491.55	995.09
491.91	983.48
492.27	982.80
492.64	952.99
493.00	986.21
493.36	995.09
493.73	1038.09
494.09	989.62
494.45	964.37
494.82	995.54
495.18	988.03
495.54	1027.40
495.91	983.48
496.27	975.97
496.63	1001.46
496.99	969.60
497.36	976.43
497.72	977.34
498.08	990.31
498.45	1048.33
498.81	1007.60
499.17	970.05
499.53	980.07
499.90	1019.66
500.26	986.21
500.62	998.50
500.99	965.50
501.35	984.85
501.71	981.89
502.07	976.20
502.44	983.48
502.80	972.33
503.16	972.56
503.52	978.70
503.88	980.52
504.25	988.03
504.61	993.26
504.97	1002.59
505.33	990.76
505.70	998.73
506.06	993.72
506.42	1002.14
506.78	992.35
507.14	1019.89
507.51	994.86
507.87	995.54
508.23	977.11
508.59	973.01
508.95	986.89
509.32	1000.77
509.68	983.48
510.04	1015.56
510.40	989.62
510.76	985.98
511.12	1017.39
511.48	986.67
511.85	985.07
512.21	993.95
512.57	981.89
512.93	997.82
513.29	969.83
513.65	991.22
514.01	986.44
514.38	1001.23
514.74	993.95
515.10	994.18
515.46	985.30
515.82	971.19
516.18	984.62
516.54	994.40
516.90	981.66
517.26	999.86
517.63	998.27
517.99	966.87
518.35	993.95
518.71	980.07
519.07	994.40
519.43	997.13
519.79	986.67
520.15	975.06
520.51	971.19
520.87	981.89
521.23	994.40
521.59	988.94
521.95	983.94
522.31	957.99
522.67	975.74
523.03	964.14
523.40	993.95
523.76	968.92
524.12	981.20
524.48	971.65
524.84	976.65
525.20	995.77
525.56	986.44
525.92	974.83
526.28	978.25
526.64	1009.19
527.00	1006.92
527.36	1069.95
527.72	1031.04
528.08	1006.01
528.44	992.35
528.80	1013.52
529.16	981.89
529.51	988.03
529.87	969.37
530.23	980.52
530.59	1009.65
530.95	1006.92
531.31	988.03
531.67	1002.82
532.03	969.37
532.39	999.18
532.75	970.51
533.11	1006.69
533.47	1010.33
533.83	991.22
534.19	978.25
534.55	997.59
534.91	999.18
535.26	979.16
535.62	995.09
535.98	993.72
536.34	993.95
536.70	979.84
537.06	981.89
537.42	962.55
537.78	965.28
538.14	1294.09
538.49	1008.74
538.85	1094.53
539.21	980.52
539.57	984.85
539.93	963.46
540.29	1022.39
540.65	979.84
541.00	998.95
541.36	957.08
541.72	964.14
542.08	976.20
542.44	975.97
542.80	1000.32
543.15	1020.12
543.51	981.89
543.87	971.19
544.23	986.67
544.59	1003.50
544.95	977.56
545.30	998.04
545.66	989.85
546.02	1002.59
546.38	993.26
546.73	992.81
547.09	1000.09
547.45	1008.28
547.81	992.58
548.17	959.81
548.52	1005.78
548.88	991.44
549.24	997.82
549.60	1016.48
549.95	972.56
550.31	973.47
550.67	996.68
551.03	970.96
551.38	994.18
551.74	958.90
552.10	960.95
552.46	981.43
552.81	1013.97
553.17	979.16
553.53	980.98
553.88	988.03
554.24	983.25
554.60	959.59
554.95	965.05
555.31	978.70
555.67	971.65
556.03	978.93
556.38	973.92
556.74	1002.59
557.10	1011.70
557.45	992.58
557.81	998.95
558.17	988.71
558.52	971.42
558.88	1013.52
559.24	1000.55
559.59	977.11
559.95	969.14
560.30	1031.27
560.66	1002.14
561.02	990.31
561.37	970.51
561.73	973.24
562.09	994.86
562.44	983.71
562.80	996.68
563.15	968.69
563.51	968.46
563.87	978.02
564.22	968.69
564.58	957.77
564.93	972.79
565.29	973.47
565.65	1025.35
566.00	986.67
566.36	963.23
566.71	1007.60
567.07	1009.19
567.42	1006.24
567.78	968.69
568.14	948.89
568.49	993.49
568.85	974.61
569.20	987.12
569.56	968.01
569.91	997.82
570.27	995.54
570.62	1029.45
570.98	1005.10
571.33	980.07
571.69	973.24
572.04	973.47
572.40	962.77
572.75	970.05
573.11	995.31
573.46	970.28
573.82	978.47
574.17	985.98
574.53	994.18
574.88	995.09
575.24	999.18
575.59	999.64
575.95	993.04
576.30	995.09
576.66	990.53
577.01	995.31
577.36	998.73
577.72	1009.65
578.07	988.03
578.43	972.79
578.78	1008.97
579.14	985.53
579.49	1007.15
579.85	1015.79
580.20	1003.05
580.55	981.89
580.91	999.64
581.26	1008.28
581.62	1010.10
581.97	985.76
582.32	1031.27
582.68	1029.22
583.03	1017.39
583.39	1002.37
583.74	1048.33
584.09	1054.93
584.45	1040.14
584.80	1026.26
585.15	1051.75
585.51	1042.87
585.86	1051.52
586.21	1074.05
586.57	1066.99
586.92	1085.42
587.27	1056.52
587.63	1060.17
587.98	1160.06
588.33	1114.55
588.69	1085.42
589.04	1112.50
589.39	1108.63
589.75	1127.52
590.10	1140.49
590.45	1125.25
590.81	1183.04
591.16	1177.13
591.51	1200.34
591.86	1223.09
592.22	1204.89
592.57	1242.43
592.92	1253.13
593.28	1260.18
593.63	1269.29
593.98	1279.30
594.33	1323.44
594.69	1296.82
595.04	1322.53
595.39	1347.79
595.74	1381.24
596.10	1390.57
596.45	1411.28
596.80	1469.30
597.15	1464.75
597.50	1500.93
597.86	1508.22
598.21	1553.27
598.56	1566.47
598.91	1588.77
599.26	1595.37
599.62	1643.84
599.97	1668.41
600.32	1700.95
600.67	1764.44
601.02	1821.33
601.38	1786.06
601.73	1821.55
602.08	1873.89
602.43	1855.91
602.78	1919.17
603.13	1923.95
603.49	1974.70
603.84	1992.90
604.19	2016.79
604.54	2050.70
604.89	2084.15
605.24	2129.89
605.59	2132.62
605.95	2186.32
606.30	2207.48
606.65	2231.15
607.00	2250.04
607.35	2257.54
607.70	2294.86
608.05	2337.87
608.40	2311.93
608.75	2329.91
609.10	2388.61
609.46	2407.73
609.81	2396.81
610.16	2484.41
610.51	2471.44
610.86	2537.66
611.21	2483.73
611.56	2551.31
611.91	2588.63
612.26	2563.37
612.61	2609.34
612.96	2603.65
613.31	2616.85
613.66	2671.46
614.01	2654.85
614.36	2651.89
614.71	2676.24
615.06	2660.99
615.41	2692.40
615.76	2662.81
616.11	2726.53
616.46	2675.33
616.81	2687.85
617.16	2720.61
617.51	2701.95
617.86	2702.18
618.21	2692.40
618.56	2729.94
618.91	2723.80
619.26	2747.46
619.61	2702.18
619.96	2729.26
620.31	2764.30
620.66	2736.31
621.01	2736.31
621.36	2704.91
621.71	2735.18
622.06	2707.64
622.41	2704.00
622.76	2704.46
623.10	2727.89
623.45	2691.49
623.80	2720.16
624.15	2706.73
624.50	2693.08
624.85	2696.04
625.20	2656.44
625.55	2661.45
625.90	2646.43
626.25	2648.93
626.59	2682.61
626.94	2658.72
627.29	2632.09
627.64	2661.45
627.99	2627.54
628.34	2614.57
628.69	2631.87
629.03	2620.03
629.38	2595.69
629.73	2624.81
630.08	2585.45
630.43	2603.42
630.78	2564.74
631.12	2608.88
631.47	2571.79
631.82	2565.88
632.17	2564.28
632.52	2558.14
632.86	2607.75
633.21	2528.56
633.56	2486.01
633.91	2540.16
634.26	2521.28
634.60	2520.14
634.95	2523.55
635.30	2483.05
635.65	2529.01
635.99	2500.80
636.34	2497.16
636.69	2476.68
637.04	2503.53
637.39	2445.96
637.73	2455.51
638.08	2463.02
638.43	2464.84
638.77	2449.60
639.12	2430.94
639.47	2461.89
639.82	2453.47
640.16	2432.76
640.51	2446.64
640.86	2406.82
641.20	2429.57
641.55	2419.33
641.90	2428.44
642.25	2438.68
642.59	2438.45
642.94	2429.12
643.29	2369.73
643.63	2413.42
643.98	2414.10
644.33	2383.38
644.67	2386.11
645.02	2404.09
645.37	2395.21
645.71	2365.40
646.06	2388.39
646.40	2387.25
646.75	2382.93
647.10	2369.04
647.44	2418.65
647.79	2399.76
648.14	2386.79
648.48	2359.03
648.83	2378.15
649.17	2443.45
649.52	2369.95
649.87	2360.63
650.21	2390.66
650.56	2372.91
650.90	2383.61
651.25	2347.43
651.59	2389.30
651.94	2365.18
652.29	2372.00
652.63	2402.72
652.98	2381.79
653.32	2384.29
653.67	2378.15
654.01	2388.39
654.36	2379.51
654.70	2382.47
655.05	2361.08
655.39	2380.42
655.74	2361.31
656.08	2384.97
656.43	2371.78
656.78	2354.48
657.12	2416.15
657.47	2367.22
657.81	2420.24
658.15	2380.19
658.50	2399.76
658.84	2432.08
659.19	2402.27
659.53	2399.99
659.88	2432.76
660.22	2390.89
660.57	2415.24
660.91	2437.54
661.26	2413.42
661.60	2430.03
661.95	2439.36
662.29	2424.11
662.63	2416.15
662.98	2425.71
663.32	2460.07
663.67	2425.93
664.01	2430.71
664.36	2451.65
664.70	2486.46
665.04	2474.17
665.39	2469.40
665.73	2458.47
666.08	2878.08
666.42	2505.80
666.76	2536.30
667.11	2494.43
667.45	2511.04
667.79	2539.03
668.14	2530.15
668.48	2549.49
668.83	2562.69
669.17	2571.11
669.51	2572.70
669.86	2582.03
670.20	2601.15
670.54	2631.64
670.89	2661.68
671.23	2643.93
671.57	2622.31
671.92	2711.51
672.26	2744.05
672.60	2791.84
672.94	2852.14
673.29	2921.77
673.63	2963.87
673.97	3017.34
674.32	3098.58
674.66	3177.08
675.00	3324.99
675.34	3404.18
675.69	3560.05
676.03	3705.91
676.37	3856.55
676.71	4014.47
677.06	4170.57
677.40	4350.80
677.74	4598.37
678.08	4794.29
678.43	4942.43
678.77	5136.76
679.11	5297.64
679.45	5479.91
679.80	5601.42
680.14	5783.92
680.48	5938.20
680.82	6194.88
681.16	6264.74
681.51	6396.26
681.85	6516.86
682.19	6609.93
682.53	6789.24
682.87	6980.39
683.21	7113.05
683.56	7334.00
683.90	7595.69
684.24	7868.30
684.58	8072.18
684.92	8326.59
685.26	8473.58
685.61	8596.92
685.95	8781.69
686.29	8734.81
686.63	8718.20
686.97	8646.52
687.31	8501.80
687.65	8327.95
687.99	8185.96
688.33	7965.46
688.68	7691.72
689.02	7374.05
689.36	7123.06
689.70	6870.25
690.04	6645.20
690.38	6449.05
690.72	6302.74
691.06	6167.12
691.40	6125.93
691.74	6018.30
692.08	5959.13
692.42	5976.43
692.76	5949.80
693.10	5930.46
693.44	5851.05
693.78	5962.09
694.13	5944.12
694.47	5965.73
694.81	6049.93
695.15	5968.01
695.49	5948.67
695.83	5956.63
696.17	5912.49
696.51	5911.58
696.85	5928.64
697.19	5830.57
697.53	5872.21
697.87	5836.03
698.20	5853.09
698.54	5805.31
698.88	5772.09
699.22	5767.31
699.56	5798.48
699.90	5756.16
700.24	5755.70
700.58	5699.72
700.92	5790.29
701.26	5758.43
701.60	5752.29
701.94	5775.27
702.28	5735.68
702.62	5838.76
702.96	5874.71
703.30	5832.61
703.63	5847.86
703.97	5856.51
704.31	5899.06
704.65	5907.02
704.99	5981.21
705.33	6055.62
705.67	5998.27
706.01	6019.44
706.34	6052.66
706.68	6112.73
707.02	6091.34
707.36	6158.47
707.70	6174.40
708.04	6074.05
708.38	6196.47
708.71	6233.11
709.05	6254.04
709.39	6293.86
709.73	6247.67
710.07	6262.46
710.40	6331.18
710.74	6312.98
711.08	6323.22
711.42	6323.22
711.76	6354.62
712.09	6304.79
712.43	6374.64
712.77	6344.15
713.11	6354.85
713.45	6329.82
713.78	6390.57
714.12	6317.98
714.46	6345.97
714.80	6285.44
715.13	6271.56
715.47	6246.30
715.81	6179.18
716.15	6137.31
716.48	6123.88
716.82	6079.05
717.16	5984.85
717.49	5970.74
717.83	5897.01
718.17	5921.82
718.51	5807.13
718.84	5818.96
719.18	5741.59
719.52	5707.92
719.85	5635.78
720.19	5581.63
720.53	5536.57
720.86	5442.36
721.20	5362.04
721.54	5333.37
721.87	5283.53
722.21	5185.68
722.55	5201.61
722.88	5101.04
723.22	5045.06
723.55	4949.71
723.89	4952.90
724.23	4918.54
724.56	4837.98
724.90	4707.14
725.24	4697.81
725.57	4712.83
725.91	4603.38
726.24	4614.76
726.58	4473.90
726.92	4505.99
727.25	4467.07
727.59	4422.02
727.92	4308.47
728.26	4290.49
728.59	4248.40
728.93	4199.70
729.26	4159.88
729.60	4133.71
729.94	4092.98
730.27	4047.92
730.61	4002.19
730.94	3959.41
731.28	3930.96
731.61	3890.00
731.95	3838.35
732.28	3827.43
732.62	3797.39
732.95	3803.08
733.29	3703.18
733.62	3690.21
733.96	3683.39
734.29	3673.83
734.63	3651.07
734.96	3594.87
735.30	3529.79
735.63	3545.49
735.97	3556.64
736.30	3462.43
736.63	3483.59
736.97	3445.82
737.30	3423.52
737.64	3397.35
737.97	3366.18
738.31	3363.22
738.64	3331.36
738.97	3317.25
739.31	3306.10
739.64	3320.67
739.98	3252.40
740.31	3234.20
740.64	3264.23
740.98	3236.70
741.31	3193.47
741.65	3165.48
741.98	3137.03
742.31	3131.80
742.65	3074.68
742.98	3112.46
743.31	3063.31
743.65	3061.03
743.98	3036.23
744.31	3014.84
744.65	3010.06
744.98	3029.17
745.31	2999.82
745.65	2994.59
745.98	3005.51
746.31	2937.92
746.65	2979.79
746.98	2972.97
747.31	2970.24
747.65	2936.33
747.98	2923.13
748.31	2915.40
748.64	2863.52
748.98	2873.53
749.31	2804.58
749.64	2816.18
749.98	2779.32
750.31	2763.62
750.64	2734.04
750.97	2748.60
751.31	2749.06
751.64	2688.53
751.97	2764.99
752.30	2695.81
752.63	2691.03
752.97	2660.77
753.30	2639.15
753.63	2663.72
753.96	2659.63
754.29	2611.84
754.63	2627.32
754.96	2743.82
755.29	2593.64
755.62	2568.84
755.95	2551.54
756.29	2521.73
756.62	2507.62
756.95	2501.94
757.28	2534.02
757.61	2608.66
757.94	2496.25
758.27	2472.13
758.61	2474.17
758.94	2462.80
759.27	2418.88
759.60	2438.45
759.93	2470.99
760.26	2419.33
760.59	2380.19
760.92	2369.73
761.26	2362.90
761.59	2384.29
761.92	2322.85
762.25	2322.17
762.58	2310.56
762.91	2332.86
763.24	2283.03
763.57	2262.10
763.90	2257.77
764.23	2274.16
764.56	2233.20
764.89	2210.44
765.22	2207.03
765.55	2231.83
765.88	2203.61
766.21	2143.54
766.54	2158.33
766.87	2186.32
767.20	2130.57
767.53	2168.80
767.86	2136.71
768.19	2125.34
768.52	2120.56
768.85	2113.28
769.18	2077.32
769.51	2091.66
769.84	2071.63
770.17	2110.09
770.50	2004.96
770.83	2064.81
771.16	1999.50
771.49	1996.54
771.82	1994.72
772.15	2027.49
772.48	1989.26
772.81	1981.98
773.14	1976.06
773.47	1959.91
773.80	1945.57
774.13	1961.04
774.46	1946.03
774.78	1926.91
775.11	1904.84
775.44	1913.71
775.77	1917.35
776.10	1854.09
776.43	1867.29
776.76	1941.47
777.09	1870.02
777.41	1893.23
777.74	1862.29
778.07	1822.01
778.40	1864.56
778.73	1811.31
779.06	1840.21
779.38	1832.70
779.71	1809.72
780.04	1829.97
780.37	1828.38
780.70	1783.10
781.03	1783.55
781.35	1781.96
781.68	1799.94
782.01	1796.52
782.34	1791.97
782.67	1749.42
782.99	1759.21
783.32	1755.11
783.65	1733.95
783.98	1718.02
784.30	1736.45
784.63	1718.70
784.96	1696.40
785.29	1716.88
785.61	1712.78
785.94	1695.26
786.27	1683.43
786.60	1683.89
786.92	1700.27
787.25	1687.30
787.58	1641.79
787.90	1636.10
788.23	1672.74
788.56	1619.94
788.88	1664.09
789.21	1616.30
789.54	1617.44
789.87	1628.59
790.19	1605.84
790.52	1602.65
790.85	1600.15
791.17	1627.91
791.50	1601.97
791.82	1611.75
792.15	1582.17
792.48	1586.49
792.80	1609.70
793.13	1606.75
793.46	1597.42
793.78	1599.92
794.11	1604.47
794.43	1577.39
794.76	1593.32
795.09	1629.73
795.41	1601.28
795.74	1559.19
796.06	1550.08
796.39	1586.72
796.72	1597.64
797.04	1600.83
797.37	1553.27
797.69	1581.71
798.02	1576.94
798.34	1570.11
798.67	1556.91
798.99	1566.70
799.32	1605.15
799.64	1565.79
799.97	1563.28
800.30	1559.19
800.62	1566.70
800.95	1550.54
801.27	1548.49
801.60	1552.13
801.92	1557.14
802.25	1557.82
802.57	1555.55
802.89	1545.08
803.22	1537.34
803.54	1536.89
803.87	1536.89
804.19	1530.74
804.52	1519.82
804.84	1533.70
805.17	1511.63
805.49	1512.31
805.82	1531.88
806.14	1482.96
806.46	1538.48
806.79	1517.09
807.11	1502.30
807.44	1477.50
807.76	1494.33
808.08	1497.98
808.41	1515.50
808.73	1526.65
809.06	1466.12
809.38	1517.09
809.70	1497.98
810.03	1478.41
810.35	1456.56
810.67	1477.72
811.00	1467.94
811.32	1436.54
811.64	1474.08
811.97	1420.38
812.29	1423.11
812.61	1436.31
812.94	1488.65
813.26	1458.15
813.58	1447.69
813.91	1423.79
814.23	1430.62
814.55	1429.03
814.88	1431.08
815.20	1420.84
815.52	1417.19
815.84	1420.15
816.17	1398.31
816.49	1400.58
816.81	1404.91
817.13	1425.61
817.46	1420.84
817.78	1396.71
818.10	1416.51
818.42	1395.80
818.75	1379.19
819.07	1423.79
819.39	1407.18
819.71	1432.21
820.04	1374.41
820.36	1336.19
820.68	1372.82
821.00	1350.29
821.32	1388.07
821.65	1391.25
821.97	1345.06
822.29	1381.70
822.61	1386.02
822.93	1352.34
823.25	1340.51
823.58	1396.26
823.90	1355.76
824.22	1361.22
824.54	1341.87
824.86	1376.24
825.18	1347.79
825.50	1350.07
825.82	1345.97
826.15	1352.80
826.47	1317.98
826.79	1353.93
827.11	1352.11
827.43	1327.99
827.75	1327.99
828.07	1304.10
828.39	1329.13
828.71	1319.57
829.03	1327.31
829.35	1319.35
829.67	1288.86
830.00	1324.13
830.32	1301.83
830.64	1319.12
830.96	1307.97
831.28	1325.49
831.60	1286.58
831.92	1296.14
832.24	1326.63
832.56	1279.07
832.88	1288.86
833.20	1300.23
833.52	1328.45
833.84	1302.74
834.16	1292.72
834.48	1286.58
834.80	1323.90
835.12	1298.64
835.44	1284.53
835.76	1307.29
836.08	1291.81
836.40	1319.35
836.71	1291.81
837.03	1300.23
837.35	1292.27
837.67	1301.37
837.99	1281.35
838.31	1247.21
838.63	1263.60
838.95	1288.63
839.27	1322.76
839.59	1277.93
839.91	1300.46
840.23	1279.07
840.54	1260.41
840.86	1270.65
841.18	1267.69
841.50	1290.45
841.82	1254.49
842.14	1289.77
842.46	1292.04
842.77	1254.95
843.09	1275.20
843.41	1294.32
843.73	1275.66
844.05	1287.26
844.37	1264.28
844.68	1252.90
845.00	1276.57
845.32	1236.06
845.64	1256.09
845.96	1245.16
846.27	1241.75
846.59	1261.32
846.91	1271.11
847.23	1248.58
847.54	1245.39
847.86	1267.47
848.18	1235.84
848.50	1260.18
848.82	1274.29
849.13	1240.16
849.45	1267.92
849.77	1247.90
850.08	1267.01
850.40	1277.48
850.72	1256.32
851.04	1228.55
851.35	1236.75
851.67	1293.18
851.99	1258.59
852.30	1278.16
852.62	1264.73
852.94	1228.33
853.25	1252.67
853.57	1239.48
853.89	1242.43
854.20	1250.63
854.52	1255.86
854.84	1238.57
855.15	1231.28
855.47	1226.73
855.79	1248.35
856.10	1213.99
856.42	1236.52
856.73	1241.52
857.05	1201.93
857.37	1230.15
857.68	1202.16
858.00	1244.71
858.32	1245.85
858.63	1204.21
858.95	1191.24
859.26	1221.04
859.58	1245.62
859.89	1203.30
860.21	1232.19
860.52	1201.02
860.84	1241.98
861.16	1210.58
861.47	1192.37
861.79	1211.49
862.10	1192.83
862.42	1215.81
862.73	1220.13
863.05	1210.80
863.36	1202.16
863.68	1210.12
863.99	1211.71
864.31	1195.33
864.62	1230.83
864.94	1187.37
865.25	1182.82
865.57	1191.46
865.88	1166.66
866.20	1185.55
866.51	1217.40
866.82	1180.54
867.14	1193.28
867.45	1193.74
867.77	1185.77
868.08	1198.97
868.40	1201.48
868.71	1200.56
869.02	1188.73
869.34	1171.89
869.65	1181.68
869.97	1163.93
870.28	1153.23
870.59	1175.08
870.91	1186.68
871.22	1165.07
871.54	1177.58
871.85	1178.49
872.16	1198.29
872.48	1154.14
872.79	1180.31
873.10	1158.24
873.42	1132.30
873.73	1197.61
874.04	1158.24
874.36	1135.26
874.67	1160.06
874.98	1147.32
875.30	1151.64
875.61	1152.10
875.92	1155.96
876.23	1162.34
876.55	1154.37
876.86	1152.10
877.17	1142.08
877.49	1115.23
877.80	1146.86
878.11	1805.17
878.42	1179.63
878.74	1135.48
879.05	1133.44
879.36	1135.48
879.67	1126.38
879.98	1112.73
880.30	1114.55
880.61	1126.61
880.92	1129.80
881.23	1120.92
881.55	1149.14
881.86	1140.04
882.17	1140.49
882.48	1119.78
882.79	1152.78
883.10	1121.60
883.42	1123.20
883.73	1135.48
884.04	1119.56
884.35	1110.00
884.66	1123.20
884.97	1127.29
885.28	1117.74
885.60	1125.25
885.91	1108.63
886.22	1132.53
886.53	1130.25
886.84	1144.81
887.15	1134.57
887.46	1117.05
887.77	1141.86
888.08	1130.71
888.40	1134.35
888.71	1145.95
889.02	1126.61
889.33	1141.86
889.64	1121.83
889.95	1118.42
890.26	1136.40
890.57	1135.03
890.88	1166.89
891.19	1126.84
891.50	1135.48
891.81	1129.80
892.12	1111.59
892.43	1104.31
892.74	1118.65
893.05	1117.05
893.36	1139.13
893.67	1118.42
893.98	1118.42
894.29	1121.38
894.60	1121.83
894.91	1106.81
895.22	1108.63
895.53	1101.35
895.84	1142.54
896.15	1121.83
896.46	1131.62
896.77	1129.11
897.08	1096.57
897.38	1130.71
897.69	1130.71
898.00	1101.12
898.31	1092.48
898.62	1107.50
898.93	1094.98
899.24	1111.14
899.55	1114.10
899.86	1107.50
900.16	1087.70
900.47	1112.96
900.78	1102.72
901.09	1119.56
901.40	1122.06
901.71	1108.63
902.02	1115.23
902.32	1103.63
902.63	1099.30
902.94	1098.17
903.25	1107.95
903.56	1079.73
903.87	1097.03
904.17	1116.14
904.48	1110.00
904.79	1085.65
905.10	1107.50
905.41	1112.27
905.71	1102.26
906.02	1110.68
906.33	1069.04
906.64	1112.96
906.94	1089.06
907.25	1085.42
907.56	1068.13
907.87	1079.51
908.17	1068.36
908.48	1067.45
908.79	1087.24
909.09	1082.47
909.40	1072.23
909.71	1092.02
910.02	1363.49
910.32	1094.75
910.63	1083.15
910.94	1068.81
911.24	1069.49
911.55	1112.05
911.86	1070.86
912.16	1076.32
912.47	1037.64
912.78	1035.59
913.08	1064.49
913.39	1061.53
913.69	1093.39
914.00	1057.21
914.31	1061.76
914.61	1056.30
914.92	1087.02
915.23	1043.10
915.53	1056.52
915.84	1050.38
916.14	1076.32
916.45	1090.43
916.75	1066.99
917.06	1065.63
917.37	1034.00
917.67	1070.63
917.98	1061.99
918.28	1044.92
918.59	1046.06
918.89	1083.38
919.20	1066.99
919.50	1073.36
919.81	1062.67
920.11	1082.24
920.42	1062.44
920.72	1066.08
921.03	1044.46
921.33	1086.33
921.64	1024.67
921.94	1051.97
922.25	1046.97
922.55	1052.88
922.86	1054.70
923.16	1047.19
923.47	1034.22
923.77	1055.84
924.08	1048.33
924.38	1041.73
924.69	1029.90
924.99	1054.02
925.29	1013.97
925.60	1048.33
925.90	1033.31
926.21	1054.70
926.51	1049.47
926.81	1045.37
927.12	1032.40
927.42	1037.64
927.73	1023.30
928.03	1055.39
928.33	1025.80
928.64	1051.52
928.94	1041.28
929.24	1030.13
929.55	1023.76
929.85	1047.19
930.15	1041.05
930.46	1030.58
930.76	1013.97
931.06	1040.14
931.37	1056.52
931.67	1069.72
931.97	1011.47
932.27	1032.86
932.58	1012.38
932.88	990.99
933.18	1008.74
933.49	1006.46
933.79	1061.30
934.09	1042.42
934.39	1058.57
934.70	1056.30
935.00	1058.12
935.30	1041.96
935.60	1043.10
935.91	1013.06
936.21	1033.54
936.51	1012.61
936.81	1047.19
937.11	1049.47
937.42	1026.03
937.72	1026.72
938.02	997.82
938.32	995.31
938.62	980.29
938.92	1010.10
939.23	1000.32
939.53	1010.33
939.83	1004.41
940.13	984.85
940.43	987.12
940.73	1016.93
941.03	972.33
941.34	1035.13
941.64	1015.34
941.94	998.95
942.24	1009.19
942.54	1011.70
942.84	996.00
943.14	1015.11
943.44	984.16
943.74	1010.10
944.04	1017.16
944.34	1011.01
944.65	976.88
944.95	994.63
945.25	990.76
945.55	973.47
945.85	989.40
946.15	980.52
946.45	988.03
946.75	1002.37
947.05	989.40
947.35	982.34
947.65	1011.24
947.95	991.67
948.25	1005.78
948.55	1009.19
948.85	1005.78
949.15	1004.64
949.45	1007.37
949.75	987.58
950.05	966.87
950.35	989.40
950.65	999.64
950.94	1004.64
951.24	1006.92
951.54	999.86
951.84	1189.41
952.14	996.45
952.44	979.16
952.74	1002.82
953.04	1006.92
953.34	990.08
953.64	1002.37
953.94	1000.55
954.23	1014.65
954.53	998.27
954.83	985.07
955.13	1033.54
955.43	1012.61
955.73	1022.85
956.03	986.21
956.32	959.13
956.62	1005.33
956.92	1022.85
957.22	1006.24
957.52	1000.77
957.82	999.41
958.11	1011.92
958.41	1001.91
958.71	1081.10
959.01	1007.60
959.30	1293.18
959.60	1002.82
959.90	980.52
960.20	985.98
960.50	990.53
960.79	1001.46
961.09	1006.01
961.39	1018.98
961.69	998.04
961.98	1014.65
962.28	1035.82
962.58	979.38
962.87	1008.06
963.17	1028.54
963.47	1001.00
963.76	1055.61
964.06	995.09
964.36	993.95
964.66	997.82
964.95	987.35
965.25	1018.52
965.55	1008.97
965.84	1005.33
966.14	996.91
966.43	1026.49
966.73	1000.09
967.03	1031.04
967.32	992.81
967.62	1017.84
967.92	1000.55
968.21	1006.69
968.51	1003.96
968.80	1006.24
969.10	994.63
969.40	1010.79
969.69	1030.81
969.99	988.94
970.28	1021.03
970.58	1025.12
970.87	991.22
971.17	1016.48
971.46	1030.81
971.76	981.20
972.06	1001.91
972.35	977.11
972.65	987.58
972.94	982.11
973.24	1016.70
973.53	998.27
973.83	988.94
974.12	981.20
974.42	990.53
974.71	1029.90
975.01	1001.46
975.30	1004.64
975.59	994.86
975.89	983.25
976.18	986.21
976.48	1003.73
976.77	1010.33
977.07	994.63
977.36	1015.56
977.65	990.99
977.95	982.57
978.24	971.19
978.54	987.35
978.83	1003.73
979.13	1013.52
979.42	1010.79
979.71	989.40
980.01	977.11
980.30	990.99
980.59	990.99
980.89	1030.36
981.18	994.40
981.47	999.86
981.77	993.26
982.06	994.18
982.35	1027.85
982.65	1007.83
982.94	994.18
983.23	1013.29
983.53	1012.61
983.82	991.22
984.11	977.56
984.41	986.89
984.70	989.17
984.99	978.93
985.28	994.63
985.58	997.13
985.87	976.65
986.16	990.76
986.45	996.45
986.75	1010.33
987.04	1006.46
987.33	984.85
987.62	1007.15
987.91	978.93
988.21	975.52
988.50	964.14
988.79	1004.19
989.08	1006.92
989.37	989.17
989.67	983.94
989.96	980.75
990.25	998.73
990.54	995.54
990.83	985.53
991.12	996.22
991.42	1028.08
991.71	976.65
992.00	969.83
992.29	990.76
992.58	1010.79
992.87	1047.42
993.16	1022.16
993.45	1004.64
993.75	994.86
994.04	981.89
994.33	1013.97
994.62	1038.55
994.91	993.72
995.20	1029.22
995.49	995.77
995.78	999.18
996.07	1006.24
996.36	978.25
996.65	1003.73
996.94	970.74
997.23	1025.80
997.52	986.89
997.81	955.26
998.10	984.16
998.39	970.28
998.68	997.13
998.97	978.70
999.26	989.40
999.55	963.23
999.84	1010.56
1000.13	982.80
1000.42	986.44
1000.71	988.03
1001.00	1012.61
1001.29	1018.07
1001.58	985.30
1001.87	978.25
1002.16	990.99
1002.45	993.49
1002.74	1009.42
1003.02	1002.59
1003.31	1018.07
1003.60	999.41
1003.89	999.41
1004.18	974.15
1004.47	1006.46
1004.76	982.57
1005.05	983.71
1005.33	983.71
1005.62	974.83
1005.91	957.54
1006.20	988.71
1006.49	976.20
1006.78	984.39
1007.06	981.89
1007.35	989.17
1007.64	983.94
1007.93	985.76
1008.22	1003.96
1008.50	997.13
1008.79	961.86
1009.08	996.22
1009.37	981.20
1009.66	1034.91
1009.94	985.98
1010.23	1001.91
1010.52	980.29
1010.81	978.93
1011.09	968.69
1011.38	981.43
1011.67	1018.07
1011.95	1016.48
1012.24	981.43
1012.53	995.09
1012.82	953.90
1013.10	972.33
1013.39	978.70
1013.68	991.67
[truncated: 48 more rows]
