# Supplementary material for: Unique photosynthetic electron transport tuning and excitation distribution in heterokont algae
Source: PLoS One. 2019 Jan 9;14(1):e0209920. doi: 10.1371/journal.pone.0209920 (PMC6326504; doi:10.1371/journal.pone.0209920)
Supplement: S1 Dataset — (ZIP) [file pone.0209920.s004.zip › S1 Dataset/77K/Chlamydomonas_DCMU/CDCMU_t=15,1.txt]

340.01	994.63
340.39	994.63
340.76	994.63
341.14	1001.91
341.52	988.94
341.89	1013.74
342.27	1041.28
342.65	1029.90
343.03	1053.34
343.40	1021.25
343.78	1039.69
344.16	1036.73
344.53	1053.11
344.91	1055.84
345.29	1019.21
345.66	1013.74
346.04	1014.88
346.42	1011.01
346.79	1042.87
347.17	996.00
347.54	1012.83
347.92	1004.19
348.30	1015.11
348.67	1001.68
349.05	999.41
349.43	1008.97
349.80	1029.22
350.18	999.64
350.56	1006.46
350.93	1003.73
351.31	1001.68
351.68	1000.55
352.06	989.62
352.44	1009.19
352.81	1023.07
353.19	1020.34
353.56	989.85
353.94	1009.19
354.32	985.30
354.69	1013.52
355.07	1010.10
355.44	992.13
355.82	1007.15
356.19	1016.48
356.57	1019.43
356.95	992.13
357.32	983.25
357.70	1005.55
358.07	994.86
358.45	997.36
358.82	1002.37
359.20	986.89
359.58	994.18
359.95	1004.19
360.33	972.33
360.70	991.90
361.08	1000.55
361.45	986.44
361.83	988.03
362.20	1002.37
362.58	1034.00
362.95	960.72
363.33	993.26
363.70	1006.46
364.08	1000.09
364.45	984.85
364.83	986.21
365.20	996.91
365.58	1024.89
365.95	1034.91
366.33	1026.49
366.70	994.86
367.08	993.49
367.45	991.67
367.83	1002.14
368.20	986.67
368.58	1005.55
368.95	997.36
369.33	1044.46
369.70	977.79
370.08	999.41
370.45	993.95
370.83	999.86
371.20	1000.32
371.57	1142.77
371.95	1006.46
372.32	994.40
372.70	998.04
373.07	1015.34
373.45	1022.39
373.82	1006.24
374.19	1001.00
374.57	1015.34
374.94	998.27
375.32	981.89
375.69	1018.30
376.07	999.18
376.44	981.43
376.81	980.98
377.19	1007.83
377.56	1022.39
377.94	1006.24
378.31	986.21
378.68	987.12
379.06	988.03
379.43	1010.33
379.81	999.86
380.18	983.94
380.55	1011.70
380.93	1003.96
381.30	987.35
381.67	1014.88
382.05	1008.06
382.42	975.97
382.79	968.69
383.17	994.63
383.54	1023.53
383.91	1001.91
384.29	998.27
384.66	1031.49
385.04	980.98
385.41	1002.59
385.78	975.97
386.15	975.74
386.53	990.08
386.90	986.89
387.27	997.82
387.65	1000.77
388.02	1016.02
388.39	1021.48
388.77	1011.70
389.14	1002.37
389.51	1017.39
389.89	998.04
390.26	1022.85
390.63	1036.73
391.00	1012.83
391.38	995.77
391.75	980.29
392.12	984.85
392.50	982.80
392.87	989.62
393.24	980.98
393.61	998.73
393.99	998.04
394.36	989.40
394.73	1002.14
395.10	1001.00
395.48	1005.78
395.85	995.09
396.22	1013.74
396.59	1013.74
396.97	989.62
397.34	1030.36
397.71	1011.92
398.08	995.31
398.45	1012.83
398.83	978.25
399.20	1000.09
399.57	1018.75
399.94	978.70
400.32	988.49
400.69	978.47
401.06	994.40
401.43	1020.12
401.80	978.93
402.17	990.99
402.55	1002.82
402.92	986.21
403.29	1019.43
403.66	984.39
404.03	978.93
404.41	975.29
404.78	997.59
405.15	983.02
405.52	997.13
405.89	994.86
406.26	990.53
406.64	1006.01
407.01	1013.29
407.38	1008.51
407.75	992.81
408.12	996.00
408.49	1016.25
408.86	993.72
409.23	985.53
409.61	984.85
409.98	1000.55
410.35	1010.56
410.72	982.80
411.09	991.44
411.46	1023.07
411.83	992.58
412.20	1019.66
412.57	1014.88
412.95	981.20
413.32	1010.10
413.69	1010.79
414.06	995.31
414.43	997.59
414.80	1013.52
415.17	1026.03
415.54	1019.43
415.91	996.22
416.28	985.07
416.65	985.76
417.02	990.99
417.39	1003.05
417.76	1007.60
418.14	975.29
418.51	989.85
418.88	987.12
419.25	983.48
419.62	1033.77
419.99	991.90
420.36	978.47
420.73	1020.34
421.10	1028.31
421.47	994.63
421.84	982.57
422.21	1011.01
422.58	992.58
422.95	981.43
423.32	977.56
423.69	982.11
424.06	996.22
424.43	1006.24
424.80	975.97
425.17	1002.82
425.54	993.49
425.91	978.70
426.28	1014.20
426.65	996.22
427.02	1018.75
427.39	1009.19
427.76	1012.83
428.13	1001.00
428.49	1002.82
428.86	987.12
429.23	983.71
429.60	992.13
429.97	980.98
430.34	992.13
430.71	1001.68
431.08	989.62
431.45	998.50
431.82	994.18
432.19	1005.78
432.56	989.85
432.93	1011.70
433.30	979.84
433.67	990.08
434.03	1034.68
434.40	1017.84
434.77	981.20
435.14	1008.74
435.51	997.13
435.88	1027.85
436.25	995.09
436.62	990.99
436.99	992.13
437.35	991.90
437.72	1016.02
438.09	1006.46
438.46	1126.84
438.83	1007.15
439.20	999.18
439.57	978.47
439.93	962.77
440.30	980.75
440.67	984.16
441.04	995.31
441.41	1011.70
441.78	1015.79
442.14	999.41
442.51	997.36
442.88	994.86
443.25	998.27
443.62	1001.68
443.99	990.08
444.35	1002.37
444.72	1038.78
445.09	994.40
445.46	998.50
445.83	1022.39
446.19	987.35
446.56	980.29
446.93	1002.82
447.30	973.24
447.66	996.45
448.03	991.44
448.40	968.92
448.77	982.57
449.14	1005.33
449.50	1003.28
449.87	1018.75
450.24	1006.01
450.61	976.88
450.97	998.50
451.34	1013.97
451.71	1034.91
452.08	1010.56
452.44	1003.96
452.81	1001.68
453.18	1012.15
453.54	1031.72
453.91	993.72
454.28	991.44
454.65	1004.19
455.01	983.94
455.38	970.28
455.75	1008.51
456.11	1014.20
456.48	1011.92
456.85	1007.60
457.21	989.40
457.58	1010.79
457.95	988.03
458.32	990.76
458.68	1029.67
459.05	1001.46
459.42	1005.78
459.78	984.16
460.15	1005.10
460.52	1020.34
460.88	992.58
461.25	1016.70
461.61	1003.05
461.98	1008.74
462.35	1009.88
462.71	991.22
463.08	1009.88
463.45	994.86
463.81	980.98
464.18	990.08
464.55	1003.50
464.91	1020.57
465.28	973.92
465.64	992.35
466.01	980.29
466.38	980.29
466.74	1001.00
467.11	1013.97
467.47	1011.70
467.84	1075.64
468.21	1018.30
468.57	961.86
468.94	1009.19
469.30	993.26
469.67	991.67
470.03	1009.65
470.40	989.85
470.77	977.79
471.13	1012.83
471.50	1003.96
471.86	1004.41
472.23	1019.21
472.59	999.18
472.96	993.04
473.32	983.94
473.69	1011.24
474.05	1016.25
474.42	993.95
474.78	993.95
475.15	981.43
475.51	1010.10
475.88	977.79
476.24	1004.19
476.61	998.95
476.97	1001.00
477.34	980.75
477.70	1008.06
478.07	1014.65
478.43	1019.43
478.80	1011.47
479.16	1011.47
479.53	988.94
479.89	993.04
480.26	1012.61
480.62	997.59
480.99	1015.11
481.35	990.76
481.72	998.50
482.08	1000.09
482.45	1111.59
482.81	994.63
483.17	997.36
483.54	998.27
483.90	988.26
484.27	1016.93
484.63	987.80
485.00	997.59
485.36	989.17
485.72	1006.24
486.09	998.50
486.45	989.40
486.82	996.22
487.18	1007.15
487.54	1010.33
487.91	1010.79
488.27	984.62
488.64	992.81
489.00	1015.11
489.36	993.95
489.73	980.98
490.09	1013.06
490.45	1016.02
490.82	980.75
491.18	983.48
491.55	1001.00
491.91	1021.25
492.27	996.00
492.64	992.35
493.00	990.31
493.36	993.26
493.73	1026.49
494.09	993.72
494.45	993.49
494.82	1009.19
495.18	1013.29
495.54	1006.01
495.91	1004.19
496.27	1003.96
496.63	1011.01
496.99	981.20
497.36	983.25
497.72	1019.66
498.08	991.90
498.45	1027.40
498.81	1000.77
499.17	993.72
499.53	1006.46
499.90	996.68
500.26	1005.78
500.62	1035.59
500.99	996.22
501.35	996.68
501.71	986.67
502.07	990.99
502.44	1018.30
502.80	1001.23
503.16	993.26
503.52	999.64
503.88	1019.43
504.25	985.07
504.61	1006.01
504.97	1011.92
505.33	987.12
505.70	993.72
506.06	1000.32
506.42	1004.87
506.78	1016.25
507.14	1007.15
507.51	985.76
507.87	988.94
508.23	985.98
508.59	983.71
508.95	992.81
509.32	1029.67
509.68	986.89
510.04	999.41
510.40	1004.41
510.76	986.67
511.12	1006.46
511.48	976.43
511.85	999.64
512.21	984.39
512.57	1014.20
512.93	985.30
513.29	993.04
513.65	993.04
514.01	1003.96
514.38	1016.70
514.74	1006.92
515.10	1014.88
515.46	1006.46
515.82	997.36
516.18	1006.01
516.54	982.80
516.90	1011.47
517.26	1026.72
517.63	1003.05
517.99	1013.52
518.35	1007.15
518.71	1010.79
519.07	999.41
519.43	1003.50
519.79	1011.47
520.15	994.86
520.51	1003.28
520.87	1000.32
521.23	996.68
521.59	1001.46
521.95	1014.65
522.31	991.22
522.67	997.13
523.03	994.86
523.40	989.62
523.76	1009.42
524.12	990.53
524.48	1000.77
524.84	1000.55
525.20	1012.15
525.56	996.45
525.92	991.67
526.28	1009.88
526.64	994.18
527.00	1003.28
527.36	1056.07
527.72	1015.56
528.08	1023.30
528.44	949.12
528.80	1019.43
529.16	993.95
529.51	992.13
529.87	1003.96
530.23	1033.31
530.59	993.04
530.95	1018.30
531.31	1002.14
531.67	1016.70
532.03	1004.87
532.39	1006.24
532.75	997.36
533.11	1027.17
533.47	1014.65
533.83	996.45
534.19	1003.28
534.55	970.05
534.91	1004.64
535.26	1000.32
535.62	1005.33
535.98	1005.55
536.34	975.52
536.70	1008.97
537.06	1005.10
537.42	1008.51
537.78	992.58
538.14	1318.89
538.49	1028.76
538.85	1095.44
539.21	993.26
539.57	990.99
539.93	972.10
540.29	1029.90
540.65	1000.32
541.00	1001.46
541.36	978.47
541.72	993.95
542.08	994.86
542.44	1006.69
542.80	1042.19
543.15	1040.37
543.51	1000.32
543.87	977.11
544.23	998.04
544.59	1010.10
544.95	1010.56
545.30	994.40
545.66	996.00
546.02	1011.47
546.38	991.67
546.73	993.04
547.09	982.57
547.45	1032.86
547.81	1015.56
548.17	995.77
548.52	1006.69
548.88	989.85
549.24	1014.65
549.60	1003.28
549.95	974.83
550.31	982.80
550.67	967.78
551.03	971.65
551.38	1002.14
551.74	991.90
552.10	1007.37
552.46	1005.10
552.81	1014.20
553.17	1007.83
553.53	1007.60
553.88	1013.97
554.24	978.25
554.60	988.49
554.95	981.66
555.31	986.89
555.67	985.53
556.03	977.79
556.38	981.66
556.74	984.62
557.10	996.91
557.45	1008.74
557.81	1013.06
558.17	1011.24
558.52	997.13
558.88	1006.01
559.24	1004.64
559.59	1017.61
559.95	998.73
560.30	1036.50
560.66	1013.06
561.02	997.36
561.37	996.68
561.73	984.39
562.09	1012.15
562.44	1019.89
562.80	1000.32
563.15	1001.46
563.51	996.68
563.87	991.44
564.22	999.41
564.58	993.49
564.93	995.54
565.29	1009.88
565.65	1023.98
566.00	999.41
566.36	994.40
566.71	996.68
567.07	991.67
567.42	1001.68
567.78	969.83
568.14	988.26
568.49	988.94
568.85	1008.28
569.20	1023.76
569.56	993.49
569.91	1009.19
570.27	1019.89
570.62	1034.68
570.98	994.86
571.33	1004.87
571.69	1018.98
572.04	1008.28
572.40	992.81
572.75	998.04
573.11	1015.79
573.46	997.13
573.82	997.59
574.17	990.76
574.53	998.04
574.88	1007.15
575.24	1006.24
575.59	1015.34
575.95	1010.56
576.30	1009.19
576.66	1013.06
577.01	1006.92
577.36	997.59
577.72	996.22
578.07	1009.19
578.43	1001.91
578.78	1016.02
579.14	1009.19
579.49	1005.10
579.85	1038.78
580.20	1015.79
580.55	1022.16
580.91	1018.98
581.26	1013.29
581.62	1034.45
581.97	1013.06
582.32	1035.82
582.68	1033.77
583.03	1014.43
583.39	1041.05
583.74	1054.02
584.09	1049.47
584.45	1052.88
584.80	1049.93
585.15	1035.82
585.51	1053.79
585.86	1055.84
586.21	1070.41
586.57	1068.13
586.92	1100.21
587.27	1084.06
587.63	1072.68
587.98	1168.25
588.33	1115.23
588.69	1110.23
589.04	1131.39
589.39	1121.38
589.75	1131.16
590.10	1126.16
590.45	1140.95
590.81	1176.22
591.16	1206.48
591.51	1208.30
591.86	1210.12
592.22	1206.03
592.57	1222.64
592.92	1221.73
593.28	1257.45
593.63	1257.00
593.98	1281.80
594.33	1318.21
594.69	1312.52
595.04	1341.42
595.39	1341.87
595.74	1342.56
596.10	1382.83
596.45	1379.19
596.80	1441.09
597.15	1447.69
597.50	1470.44
597.86	1497.52
598.21	1534.38
598.56	1546.90
598.91	1573.75
599.26	1586.72
599.62	1634.05
599.97	1651.57
600.32	1690.94
600.67	1710.51
601.02	1745.32
601.38	1735.77
601.73	1779.46
602.08	1839.30
602.43	1845.67
602.78	1852.27
603.13	1914.62
603.49	1899.15
603.84	1968.10
604.19	1950.12
604.54	1998.36
604.89	1981.75
605.24	2047.06
605.59	2057.98
605.95	2135.58
606.30	2145.59
606.65	2151.96
607.00	2172.44
607.35	2223.64
607.70	2242.07
608.05	2294.41
608.40	2303.96
608.75	2267.56
609.10	2291.22
609.46	2350.61
609.81	2348.57
610.16	2407.96
610.51	2407.05
610.86	2451.87
611.21	2407.50
611.56	2470.53
611.91	2448.69
612.26	2470.99
612.61	2529.24
612.96	2532.43
613.31	2498.52
613.66	2547.90
614.01	2511.72
614.36	2586.81
614.71	2558.14
615.06	2570.66
615.41	2578.62
615.76	2563.60
616.11	2630.50
616.46	2571.11
616.81	2608.66
617.16	2633.46
617.51	2622.31
617.86	2627.54
618.21	2634.37
618.56	2610.48
618.91	2628.23
619.26	2646.20
619.61	2623.68
619.96	2628.68
620.31	2635.74
620.66	2616.62
621.01	2635.05
621.36	2642.11
621.71	2662.81
622.06	2608.20
622.41	2572.48
622.76	2602.97
623.10	2667.14
623.45	2586.58
623.80	2632.32
624.15	2605.47
624.50	2603.42
624.85	2618.90
625.20	2622.31
625.55	2581.58
625.90	2603.42
626.25	2596.82
626.59	2563.15
626.94	2557.69
627.29	2535.61
627.64	2531.06
627.99	2558.60
628.34	2549.95
628.69	2543.58
629.03	2551.54
629.38	2532.65
629.73	2531.52
630.08	2524.69
630.43	2500.57
630.78	2465.07
631.12	2500.34
631.47	2485.55
631.82	2520.59
632.17	2484.41
632.52	2480.09
632.86	2548.81
633.21	2426.84
633.56	2429.12
633.91	2436.17
634.26	2430.03
634.60	2465.98
634.95	2428.89
635.30	2423.88
635.65	2432.08
635.99	2432.30
636.34	2428.66
636.69	2423.66
637.04	2394.99
637.39	2383.84
637.73	2397.26
638.08	2384.97
638.43	2363.36
638.77	2374.05
639.12	2381.11
639.47	2382.70
639.82	2359.72
640.16	2360.85
640.51	2371.55
640.86	2333.55
641.20	2370.18
641.55	2371.32
641.90	2346.97
642.25	2342.42
642.59	2353.80
642.94	2366.77
643.29	2336.73
643.63	2329.22
643.98	2304.19
644.33	2361.99
644.67	2335.59
645.02	2341.28
645.37	2338.10
645.71	2307.61
646.06	2363.13
646.40	2323.53
646.75	2330.59
647.10	2302.60
647.44	2367.68
647.79	2315.80
648.14	2326.72
648.48	2309.43
648.83	2306.70
649.17	2392.03
649.52	2293.27
649.87	2290.54
650.21	2327.86
650.56	2288.95
650.90	2337.87
651.25	2315.34
651.59	2325.35
651.94	2292.13
652.29	2310.34
652.63	2318.30
652.98	2323.08
653.32	2306.47
653.67	2308.06
654.01	2334.68
654.36	2323.53
654.70	2315.11
655.05	2313.75
655.39	2341.06
655.74	2327.40
656.08	2321.71
656.43	2316.71
656.78	2326.04
657.12	2336.05
657.47	2322.85
657.81	2369.50
658.15	2303.74
658.50	2326.72
658.84	2371.78
659.19	2338.55
659.53	2334.00
659.88	2399.54
660.22	2337.19
660.57	2334.23
660.91	2372.00
661.26	2364.72
661.60	2397.03
661.95	2369.95
662.29	2404.09
662.63	2384.29
662.98	2379.51
663.32	2379.28
663.67	2402.04
664.01	2377.69
664.36	2369.73
664.70	2388.16
665.04	2395.21
665.39	2408.87
665.73	2405.91
666.08	2811.41
666.42	2440.72
666.76	2463.02
667.11	2451.87
667.45	2465.30
667.79	2468.94
668.14	2491.92
668.48	2482.82
668.83	2498.75
669.17	2531.06
669.51	2523.33
669.86	2552.91
670.20	2607.52
670.54	2609.11
670.89	2646.66
671.23	2712.19
671.57	2666.00
671.92	2754.29
672.26	2805.49
672.60	2844.40
672.94	2943.39
673.29	2997.09
673.63	3102.22
673.97	3168.44
674.32	3270.61
674.66	3441.50
675.00	3543.44
675.34	3717.75
675.69	3892.96
676.03	4105.49
676.37	4351.02
676.71	4554.45
677.06	4793.61
677.40	5031.40
677.74	5349.75
678.08	5593.46
678.43	5865.61
678.77	6069.50
679.11	6368.05
679.45	6608.34
679.80	6829.98
680.14	7075.28
680.48	7265.28
680.82	7483.05
681.16	7668.28
681.51	7847.82
681.85	8015.75
682.19	8229.42
682.53	8423.30
682.87	8677.47
683.21	8807.40
683.56	9110.96
683.90	9447.73
684.24	9698.50
684.58	10179.54
684.92	10420.06
685.26	10610.75
685.61	10774.82
685.95	10917.27
686.29	10970.51
686.63	10874.71
686.97	10760.03
687.31	10627.36
687.65	10384.34
687.99	10217.54
688.33	9855.96
688.68	9485.74
689.02	9078.65
689.36	8788.06
689.70	8489.74
690.04	8161.38
690.38	7915.17
690.72	7769.31
691.06	7573.16
691.40	7487.15
691.74	7350.84
692.08	7354.71
692.42	7343.56
692.76	7294.64
693.10	7311.48
693.44	7265.74
693.78	7291.00
694.13	7284.62
694.47	7331.73
694.81	7355.39
695.15	7304.88
695.49	7254.13
695.83	7344.24
696.17	7308.29
696.51	7325.13
696.85	7311.70
697.19	7276.89
697.53	7251.63
697.87	7270.74
698.20	7249.13
698.54	7265.06
698.88	7264.37
699.22	7251.86
699.56	7191.10
699.90	7225.92
700.24	7259.14
700.58	7205.21
700.92	7233.20
701.26	7213.17
701.60	7262.32
701.94	7249.81
702.28	7341.06
702.62	7349.48
702.96	7452.79
703.30	7455.29
703.63	7492.61
703.97	7590.23
704.31	7606.38
704.65	7615.26
704.99	7670.78
705.33	7804.58
705.67	7728.58
706.01	7829.84
706.34	7856.24
706.68	8000.96
707.02	7955.45
707.36	8015.52
707.70	7968.19
708.04	8001.19
708.38	8088.57
708.71	8175.04
709.05	8126.34
709.39	8256.50
709.73	8219.18
710.07	8258.09
710.40	8260.37
710.74	8271.06
711.08	8339.33
711.42	8293.14
711.76	8341.60
712.09	8323.63
712.43	8366.64
712.77	8330.68
713.11	8388.02
713.45	8349.80
713.78	8352.98
714.12	8386.89
714.46	8388.25
714.80	8331.36
715.13	8180.27
715.47	8176.40
715.81	8187.55
716.15	8118.15
716.48	8101.54
716.82	8037.37
717.16	7981.16
717.49	7851.46
717.83	7735.41
718.17	7766.81
718.51	7573.62
718.84	7599.78
719.18	7508.08
719.52	7458.93
719.85	7314.43
720.19	7255.50
720.53	7195.88
720.86	7158.56
721.20	6990.86
721.54	6944.43
721.87	6823.38
722.21	6763.76
722.55	6675.24
722.88	6627.68
723.22	6510.27
723.55	6415.15
723.89	6358.72
724.23	6261.10
724.56	6173.26
724.90	6136.40
725.24	6034.91
725.57	5979.16
725.91	5915.90
726.24	5802.58
726.58	5671.28
726.92	5668.78
727.25	5601.65
727.59	5549.77
727.92	5425.98
728.26	5403.91
728.59	5366.82
728.93	5325.17
729.26	5179.54
729.60	5215.04
729.94	5067.81
730.27	5020.94
730.61	4954.95
730.94	4906.93
731.28	4842.08
731.61	4790.20
731.95	4701.45
732.28	4703.96
732.62	4625.22
732.95	4616.12
733.29	4552.86
733.62	4485.28
733.96	4477.54
734.29	4397.44
734.63	4367.18
734.96	4386.29
735.30	4343.51
735.63	4238.84
735.97	4260.23
736.30	4197.43
736.63	4171.48
736.97	4123.70
737.30	4081.60
737.64	4047.24
737.97	4006.51
738.31	3996.27
738.64	3935.29
738.97	3961.45
739.31	3888.41
739.64	3922.77
739.98	3804.90
740.31	3795.80
740.64	3821.74
740.98	3776.00
741.31	3721.84
741.65	3700.91
741.98	3663.59
742.31	3668.82
742.65	3634.23
742.98	3632.41
743.31	3566.88
743.65	3572.34
743.98	3530.93
744.31	3536.39
744.65	3545.72
744.98	3517.50
745.31	3484.96
745.65	3462.89
745.98	3421.93
746.31	3407.82
746.65	3391.21
746.98	3384.38
747.31	3384.84
747.65	3349.57
747.98	3359.12
748.31	3300.87
748.64	3304.28
748.98	3279.71
749.31	3244.44
749.64	3214.86
749.98	3195.29
750.31	3182.09
750.64	3145.00
750.97	3140.22
751.31	3107.22
751.64	3045.56
751.97	3129.98
752.30	3081.51
752.63	3017.11
752.97	2989.12
753.30	2991.85
753.63	2948.16
753.96	2960.91
754.29	2926.32
754.63	2951.81
754.96	3034.86
755.29	2930.64
755.62	2875.12
755.95	2852.82
756.29	2838.71
756.62	2798.21
756.95	2789.11
757.28	2755.20
757.61	2873.98
757.94	2798.66
758.27	2778.18
758.61	2719.70
758.94	2739.04
759.27	2683.29
759.60	2674.87
759.93	2696.95
760.26	2628.91
760.59	2622.77
760.92	2587.04
761.26	2590.91
761.59	2597.96
761.92	2551.54
762.25	2531.52
762.58	2508.99
762.91	2496.93
763.24	2493.97
763.57	2490.56
763.90	2474.40
764.23	2490.33
764.56	2438.45
764.89	2426.62
765.22	2410.23
765.55	2395.44
765.88	2391.80
766.21	2375.87
766.54	2333.55
766.87	2336.28
767.20	2309.43
767.53	2328.54
767.86	2288.26
768.19	2297.37
768.52	2263.23
768.85	2268.24
769.18	2229.10
769.51	2257.77
769.84	2228.65
770.17	2237.52
770.50	2202.70
770.83	2217.50
771.16	2177.22
771.49	2152.64
771.82	2160.38
772.15	2188.37
772.48	2123.97
772.81	2127.84
773.14	2122.83
773.47	2071.18
773.80	2080.51
774.13	2111.00
774.46	2094.62
774.78	2057.75
775.11	2049.79
775.44	2068.45
775.77	2015.43
776.10	2009.74
776.43	1988.12
776.76	2045.47
777.09	1984.94
777.41	1976.97
777.74	1970.83
778.07	1976.06
778.40	1954.67
778.73	1956.95
779.06	1942.38
779.38	1953.08
779.71	1927.37
780.04	1932.60
780.37	1908.02
780.70	1887.09
781.03	1877.30
781.35	1886.86
781.68	1860.47
782.01	1878.67
782.34	1860.01
782.67	1863.65
782.99	1841.81
783.32	1855.46
783.65	1799.25
783.98	1803.58
784.30	1797.43
784.63	1792.66
784.96	1794.02
785.29	1806.08
785.61	1784.24
785.94	1781.05
786.27	1795.39
786.60	1805.85
786.92	1770.36
787.25	1742.82
787.58	1722.80
787.90	1749.19
788.23	1728.71
788.56	1732.13
788.88	1709.83
789.21	1682.98
789.54	1675.47
789.87	1723.48
790.19	1706.41
790.52	1677.97
790.85	1676.15
791.17	1677.06
791.50	1670.23
791.82	1656.81
792.15	1647.93
792.48	1660.90
792.80	1628.36
793.13	1672.74
793.46	1670.46
793.78	1640.20
794.11	1656.35
794.43	1646.79
794.76	1644.52
795.09	1657.03
795.41	1670.23
795.74	1655.90
796.06	1665.23
796.39	1632.91
796.72	1644.97
797.04	1662.50
797.37	1639.74
797.69	1606.75
798.02	1637.69
798.34	1647.70
798.67	1640.20
798.99	1621.76
799.32	1660.68
799.64	1610.61
799.97	1622.90
800.30	1628.82
800.62	1619.72
800.95	1579.89
801.27	1588.77
801.60	1589.91
801.92	1559.64
802.25	1582.85
802.57	1578.76
802.89	1575.80
803.22	1576.03
803.54	1569.65
803.87	1576.71
804.19	1564.88
804.52	1586.27
804.84	1557.59
805.17	1548.72
805.49	1551.45
805.82	1539.62
806.14	1530.97
806.46	1570.11
806.79	1528.92
807.11	1526.65
807.44	1528.47
807.76	1541.44
808.08	1525.51
808.41	1528.24
808.73	1550.54
809.06	1521.19
809.38	1549.86
809.70	1519.14
810.03	1522.55
810.35	1483.18
810.67	1507.76
811.00	1464.53
811.32	1497.07
811.64	1490.92
811.97	1454.51
812.29	1474.31
812.61	1472.72
812.94	1510.04
813.26	1482.50
813.58	1473.63
813.91	1467.26
814.23	1452.24
814.55	1434.94
814.88	1459.75
815.20	1429.71
815.52	1438.58
815.84	1417.65
816.17	1444.96
816.49	1447.00
816.81	1429.71
817.13	1426.30
817.46	1428.12
817.78	1384.65
818.10	1415.83
818.42	1411.96
818.75	1399.67
819.07	1405.13
819.39	1396.94
819.71	1438.81
820.04	1386.93
820.36	1374.64
820.68	1384.65
821.00	1381.92
821.32	1392.16
821.65	1384.43
821.97	1376.01
822.29	1379.65
822.61	1393.76
822.93	1361.67
823.25	1348.25
823.58	1384.20
823.90	1354.39
824.22	1376.24
824.54	1356.67
824.86	1364.17
825.18	1354.85
825.50	1329.36
825.82	1369.64
826.15	1344.38
826.47	1315.93
826.79	1341.65
827.11	1356.67
827.43	1345.97
827.75	1364.17
828.07	1329.81
828.39	1336.19
828.71	1335.50
829.03	1351.20
829.35	1342.56
829.67	1325.72
830.00	1326.40
830.32	1316.39
830.64	1315.25
830.96	1331.41
831.28	1345.52
831.60	1322.31
831.92	1299.55
832.24	1318.89
832.56	1320.26
832.88	1283.85
833.20	1319.57
833.52	1338.92
833.84	1317.30
834.16	1312.52
834.48	1302.05
834.80	1337.55
835.12	1291.13
835.44	1305.47
835.76	1304.10
836.08	1295.00
836.40	1317.07
836.71	1289.31
837.03	1299.09
837.35	1287.49
837.67	1290.90
837.99	1268.83
838.31	1288.63
838.63	1296.82
838.95	1275.43
839.27	1297.73
839.59	1310.70
839.91	1267.01
840.23	1289.99
840.54	1266.33
840.86	1264.05
841.18	1263.82
841.50	1279.30
841.82	1276.57
842.14	1331.63
842.46	1307.97
842.77	1269.97
843.09	1272.24
843.41	1308.20
843.73	1271.56
844.05	1278.39
844.37	1256.54
844.68	1251.76
845.00	1273.61
845.32	1252.90
845.64	1237.43
845.96	1268.60
846.27	1256.54
846.59	1230.37
846.91	1281.12
847.23	1264.28
847.54	1242.43
847.86	1253.81
848.18	1238.79
848.50	1252.45
848.82	1294.09
849.13	1257.00
849.45	1265.19
849.77	1272.02
850.08	1286.12
850.40	1257.68
850.72	1257.91
851.04	1241.07
851.35	1257.23
851.67	1295.68
851.99	1258.82
852.30	1276.11
852.62	1224.91
852.94	1209.21
853.25	1237.88
853.57	1227.19
853.89	1218.31
854.20	1253.36
854.52	1251.76
854.84	1209.44
855.15	1223.09
855.47	1240.61
855.79	1245.39
856.10	1219.00
856.42	1238.11
856.73	1244.71
857.05	1229.24
857.37	1212.17
857.68	1232.19
858.00	1242.21
858.32	1250.85
858.63	1250.85
858.95	1222.18
859.26	1221.27
859.58	1237.88
859.89	1201.25
860.21	1215.13
860.52	1224.23
860.84	1213.99
861.16	1183.27
861.47	1216.49
861.79	1229.24
862.10	1201.02
862.42	1204.66
862.73	1234.24
863.05	1219.91
863.36	1194.19
863.68	1201.70
863.99	1222.86
864.31	1210.80
864.62	1208.07
864.94	1176.44
865.25	1174.40
865.57	1201.48
865.88	1184.18
866.20	1195.56
866.51	1211.71
866.82	1206.48
867.14	1182.82
867.45	1158.92
867.77	1173.94
868.08	1171.89
868.40	1187.59
868.71	1180.54
869.02	1181.91
869.34	1168.48
869.65	1184.18
869.97	1165.29
870.28	1142.77
870.59	1174.40
870.91	1175.76
871.22	1158.01
871.54	1182.59
871.85	1165.75
872.16	1181.00
872.48	1151.41
872.79	1181.68
873.10	1169.85
873.42	1158.01
873.73	1197.15
874.04	1161.20
874.36	1129.57
874.67	1142.99
874.98	1176.90
875.30	1163.02
875.61	1162.79
875.92	1120.01
876.23	1161.43
876.55	1154.37
876.86	1135.71
877.17	1138.67
877.49	1158.92
877.80	1137.76
878.11	1800.16
878.42	1186.00
878.74	1131.16
879.05	1140.49
879.36	1136.85
879.67	1127.29
879.98	1120.92
880.30	1126.61
880.61	1128.20
880.92	1151.19
881.23	1123.20
881.55	1139.13
881.86	1139.35
882.17	1128.89
882.48	1122.29
882.79	1151.87
883.10	1131.84
883.42	1122.51
883.73	1129.57
884.04	1137.08
884.35	1127.75
884.66	1138.22
884.97	1153.46
885.28	1125.02
885.60	1119.56
885.91	1145.95
886.22	1126.84
886.53	1116.83
886.84	1140.72
887.15	1131.16
887.46	1128.43
887.77	1149.82
888.08	1115.01
888.40	1152.10
888.71	1128.20
889.02	1125.93
889.33	1132.07
889.64	1112.50
889.95	1120.69
890.26	1132.53
890.57	1116.83
890.88	1121.83
891.19	1120.69
891.50	1162.56
891.81	1130.71
892.12	1128.66
892.43	1137.99
892.74	1149.14
893.05	1119.33
893.36	1161.43
893.67	1107.04
893.98	1127.07
894.29	1102.03
894.60	1114.55
894.91	1133.66
895.22	1095.21
895.53	1110.23
895.84	1105.68
896.15	1107.04
896.46	1138.90
896.77	1124.56
897.08	1106.59
897.38	1126.84
897.69	1119.56
898.00	1100.21
898.31	1091.79
898.62	1110.23
898.93	1088.61
899.24	1106.81
899.55	1124.56
899.86	1134.80
900.16	1134.35
900.47	1119.56
900.78	1115.01
901.09	1108.18
901.40	1102.03
901.71	1107.27
902.02	1112.05
902.32	1098.17
902.63	1120.69
902.94	1082.69
903.25	1111.59
903.56	1081.56
903.87	1107.27
904.17	1100.21
904.48	1103.40
904.79	1072.68
905.10	1117.96
905.41	1113.18
905.71	1099.53
906.02	1095.44
906.33	1083.60
906.64	1093.62
906.94	1102.72
907.25	1096.80
907.56	1085.42
907.87	1065.17
908.17	1075.64
908.48	1082.24
908.79	1076.55
909.09	1080.87
909.40	1082.24
909.71	1095.44
910.02	1393.98
910.32	1119.56
910.63	1096.35
910.94	1082.69
911.24	1079.05
911.55	1109.54
911.86	1097.26
912.16	1090.43
912.47	1055.16
912.78	1062.21
913.08	1075.87
913.39	1083.83
913.69	1091.79
914.00	1047.88
914.31	1090.43
914.61	1070.40
914.92	1102.26
915.23	1072.45
915.53	1077.69
915.84	1050.61
916.14	1050.38
916.45	1072.91
916.75	1036.73
917.06	1075.64
917.37	1059.71
917.67	1084.51
917.98	1068.81
918.28	1050.84
918.59	1061.08
918.89	1107.95
919.20	1079.73
919.50	1057.89
919.81	1057.89
920.11	1066.31
920.42	1046.97
920.72	1051.06
921.03	1063.58
921.33	1078.60
921.64	1056.75
921.94	1049.70
922.25	1051.06
922.55	1032.18
922.86	1034.00
923.16	1040.37
923.47	1038.32
923.77	1046.06
924.08	1066.99
924.38	1058.80
924.69	1046.28
924.99	1049.02
925.29	1059.94
925.60	1042.19
925.90	1066.31
926.21	1059.71
926.51	1052.43
926.81	1039.00
927.12	1043.33
927.42	1043.55
927.73	1044.01
928.03	1037.87
928.33	1019.43
928.64	1032.86
928.94	1030.13
929.24	1033.77
929.55	1048.56
929.85	1066.08
930.15	1027.63
930.46	1030.36
930.76	1052.88
931.06	1031.04
931.37	1043.10
931.67	1071.09
931.97	1023.30
932.27	1045.83
932.58	1031.95
932.88	1036.50
933.18	1029.67
933.49	1018.07
933.79	1066.54
934.09	1044.46
934.39	1041.96
934.70	1061.30
935.00	1053.11
935.30	1046.06
935.60	1034.45
935.91	1020.57
936.21	1046.06
936.51	1013.74
936.81	1040.37
937.11	1059.94
937.42	1023.30
937.72	1010.79
938.02	999.86
938.32	1032.18
938.62	1020.57
938.92	997.82
939.23	1022.62
939.53	1014.88
939.83	1006.69
940.13	1016.02
940.43	997.13
940.73	1017.16
941.03	1017.84
941.34	1028.08
941.64	1012.38
941.94	1017.61
942.24	1014.20
942.54	1040.37
942.84	1029.90
943.14	1046.74
943.44	993.26
943.74	1014.43
944.04	1028.31
944.34	1025.35
944.65	1013.06
944.95	1022.62
945.25	1002.82
945.55	1017.84
945.85	1018.98
946.15	1017.39
946.45	1025.58
946.75	1013.06
947.05	1030.13
947.35	1006.69
947.65	1010.79
947.95	1004.19
948.25	1016.48
948.55	1008.74
948.85	1010.56
949.15	995.54
949.45	1017.39
949.75	992.58
950.05	1000.55
950.35	1011.47
950.65	1014.88
950.94	1013.06
951.24	1015.34
951.54	1008.74
951.84	1191.46
952.14	1030.58
952.44	1023.30
952.74	1012.83
953.04	1007.37
953.34	1015.79
953.64	1013.74
953.94	1011.92
954.23	1017.84
954.53	1019.66
954.83	1013.06
955.13	999.64
955.43	1035.59
955.73	1026.49
956.03	1007.83
956.32	1007.15
956.62	1021.94
956.92	1019.89
957.22	1008.74
957.52	1005.55
957.82	997.82
958.11	1002.59
958.41	1009.42
958.71	1102.26
959.01	1036.50
959.30	1328.22
959.60	1066.76
959.90	1003.05
960.20	994.63
960.50	1032.63
960.79	1012.83
961.09	1009.42
961.39	1034.68
961.69	1031.27
961.98	1012.38
962.28	1026.26
962.58	1018.07
962.87	1032.18
963.17	1018.98
963.47	1015.79
963.76	1062.21
964.06	1005.78
964.36	1005.33
964.66	1006.24
964.95	1008.97
965.25	1015.56
965.55	1046.28
965.84	1028.08
966.14	1001.91
966.43	1032.18
966.73	1023.07
967.03	1058.34
967.32	1010.79
967.62	1011.70
967.92	1005.10
968.21	1015.11
968.51	1008.28
968.80	1017.16
969.10	989.40
969.40	1004.41
969.69	1016.48
969.99	1015.79
970.28	1013.29
970.58	1033.77
970.87	1018.30
971.17	1039.46
971.46	1039.91
971.76	1013.97
972.06	1012.61
972.35	1018.07
972.65	988.26
972.94	1006.69
973.24	1049.24
973.53	1002.37
973.83	1020.12
974.12	1011.47
974.42	999.41
974.71	1059.03
975.01	996.91
975.30	1012.61
975.59	997.59
975.89	1007.60
976.18	1000.09
976.48	1018.07
976.77	1008.51
977.07	1009.65
977.36	1020.57
977.65	1009.88
977.95	1011.70
978.24	1016.02
978.54	1019.43
978.83	1022.62
979.13	1036.27
979.42	1011.92
979.71	994.40
980.01	1000.55
980.30	996.68
980.59	1039.91
980.89	1034.68
981.18	1016.48
981.47	1028.99
981.77	1003.28
982.06	1012.38
982.35	1025.80
982.65	1008.97
982.94	1013.06
983.23	1012.61
983.53	1019.89
983.82	998.27
984.11	995.09
984.41	982.57
984.70	994.40
984.99	997.36
985.28	995.31
985.58	1007.60
985.87	996.00
986.16	1028.54
986.45	1024.21
986.75	1030.36
987.04	999.41
987.33	1007.37
987.62	1014.65
987.91	990.99
988.21	1011.24
988.50	985.30
988.79	1042.19
989.08	1014.65
989.37	1007.83
989.67	991.22
989.96	983.71
990.25	1002.37
990.54	1009.88
990.83	1014.43
991.12	992.13
991.42	1016.70
991.71	1011.70
992.00	996.22
992.29	993.95
992.58	1012.61
992.87	1028.08
993.16	1020.80
993.45	1001.23
993.75	999.41
994.04	1004.87
994.33	1007.60
994.62	1021.48
994.91	1008.06
995.20	1010.79
995.49	998.50
995.78	1018.98
996.07	993.72
996.36	1002.82
996.65	1001.91
996.94	1016.93
997.23	1039.00
997.52	994.40
997.81	992.13
998.10	984.16
998.39	1000.32
998.68	983.71
998.97	993.72
999.26	1011.24
999.55	996.68
999.84	1039.91
1000.13	1000.55
1000.42	1000.55
1000.71	998.50
1001.00	1035.59
1001.29	1011.70
1001.58	993.49
1001.87	978.47
1002.16	998.04
1002.45	1002.14
1002.74	995.31
1003.02	1006.24
1003.31	1027.40
1003.60	983.25
1003.89	1008.97
1004.18	983.02
1004.47	1010.10
1004.76	999.86
1005.05	988.26
1005.33	1007.37
1005.62	978.47
1005.91	990.99
1006.20	982.57
1006.49	1011.47
1006.78	996.91
1007.06	985.07
1007.35	1008.74
1007.64	977.34
1007.93	1002.82
1008.22	1017.39
1008.50	995.31
1008.79	1011.24
1009.08	1016.93
1009.37	991.44
1009.66	1026.71
1009.94	1000.32
1010.23	1013.74
1010.52	989.40
1010.81	1001.68
1011.09	988.71
1011.38	1017.39
1011.67	1013.06
1011.95	1022.39
1012.24	990.08
1012.53	981.20
1012.82	993.26
1013.10	994.18
1013.39	1020.57
1013.68	1013.06
[truncated: 48 more rows]
