# Supplementary material for: Unique photosynthetic electron transport tuning and excitation distribution in heterokont algae
Source: PLoS One. 2019 Jan 9;14(1):e0209920. doi: 10.1371/journal.pone.0209920 (PMC6326504; doi:10.1371/journal.pone.0209920)
Supplement: S1 Dataset — (ZIP) [file pone.0209920.s004.zip › S1 Dataset/77K/Chlamydomonas_DCMU/CDCMU_t=15,2.txt]

340.01	993.04
340.39	993.04
340.76	993.04
341.14	988.49
341.52	986.89
341.89	1022.62
342.27	1035.13
342.65	1060.39
343.03	1023.98
343.40	1020.80
343.78	1021.48
344.16	1030.81
344.53	1034.91
344.91	1041.51
345.29	1012.61
345.66	1013.29
346.04	1031.95
346.42	999.64
346.79	1002.82
347.17	1019.43
347.54	1030.13
347.92	1007.15
348.30	1009.42
348.67	1003.05
349.05	976.43
349.43	999.64
349.80	1006.46
350.18	1021.25
350.56	1004.87
350.93	998.73
351.31	999.64
351.68	1007.37
352.06	1009.88
352.44	993.04
352.81	1009.42
353.19	998.95
353.56	1006.46
353.94	1017.16
354.32	975.74
354.69	993.26
355.07	988.71
355.44	984.16
355.82	1016.02
356.19	1004.19
356.57	1028.08
356.95	985.30
357.32	995.09
357.70	1012.83
358.07	981.43
358.45	994.18
358.82	1005.55
359.20	978.25
359.58	987.58
359.95	1002.82
360.33	988.03
360.70	986.89
361.08	985.76
361.45	993.04
361.83	985.76
362.20	1015.11
362.58	1020.80
362.95	973.70
363.33	980.29
363.70	980.52
364.08	978.02
364.45	973.92
364.83	968.46
365.20	980.98
365.58	1024.44
365.95	1037.18
366.33	1019.66
366.70	1004.19
367.08	985.30
367.45	1003.50
367.83	997.36
368.20	971.65
368.58	996.22
368.95	1007.15
369.33	1029.90
369.70	982.11
370.08	988.26
370.45	1000.09
370.83	998.50
371.20	1012.15
371.57	1123.65
371.95	991.22
372.32	1001.68
372.70	976.65
373.07	988.26
373.45	1000.32
373.82	990.53
374.19	998.04
374.57	1006.24
374.94	985.53
375.32	962.77
375.69	1021.25
376.07	987.35
376.44	973.70
376.81	967.32
377.19	980.29
377.56	1017.61
377.94	988.03
378.31	995.54
378.68	967.10
379.06	992.81
379.43	994.86
379.81	1010.33
380.18	974.15
380.55	999.86
380.93	998.95
381.30	1010.56
381.67	1011.01
382.05	991.90
382.42	973.47
382.79	983.25
383.17	980.75
383.54	1023.07
383.91	989.17
384.29	980.52
384.66	996.00
385.04	990.08
385.41	996.00
385.78	966.19
386.15	1004.41
386.53	978.70
386.90	991.90
387.27	973.47
387.65	993.49
388.02	994.63
388.39	1012.38
388.77	992.81
389.14	1011.24
389.51	998.50
389.89	998.73
390.26	1011.01
390.63	1018.98
391.00	998.50
391.38	988.26
391.75	998.95
392.12	997.36
392.50	994.63
392.87	993.04
393.24	991.22
393.61	994.40
393.99	985.30
394.36	1006.69
394.73	1010.79
395.10	987.58
395.48	980.29
395.85	983.71
396.22	1017.16
396.59	1004.41
396.97	987.35
397.34	1017.61
397.71	992.81
398.08	1017.16
398.45	999.18
398.83	1012.15
399.20	998.04
399.57	1000.32
399.94	986.44
400.32	974.83
400.69	970.51
401.06	998.50
401.43	1002.59
401.80	979.84
402.17	985.76
402.55	983.25
402.92	981.20
403.29	999.86
403.66	985.76
404.03	992.58
404.41	1001.46
404.78	998.50
405.15	1023.30
405.52	988.03
405.89	979.16
406.26	979.38
406.64	998.95
407.01	980.75
407.38	990.08
407.75	978.25
408.12	1002.82
408.49	1006.69
408.86	989.40
409.23	993.26
409.61	988.49
409.98	982.11
410.35	996.22
410.72	992.58
411.09	985.07
411.46	1004.41
411.83	1000.32
412.20	1002.14
412.57	1001.00
412.95	1003.73
413.32	1005.55
413.69	1014.65
414.06	999.18
414.43	1003.05
414.80	1011.47
415.17	1012.38
415.54	992.58
415.91	980.07
416.28	980.07
416.65	981.66
417.02	975.97
417.39	992.35
417.76	973.92
418.14	960.04
418.51	974.83
418.88	996.00
419.25	980.52
419.62	1003.96
419.99	985.53
420.36	998.73
420.73	980.29
421.10	1015.56
421.47	981.89
421.84	972.79
422.21	994.18
422.58	1001.68
422.95	971.65
423.32	962.55
423.69	984.62
424.06	990.08
424.43	1007.83
424.80	980.75
425.17	974.83
425.54	989.62
425.91	973.92
426.28	984.85
426.65	987.58
427.02	1003.50
427.39	993.49
427.76	994.18
428.13	990.31
428.49	1015.11
428.86	1005.33
429.23	991.22
429.60	1013.97
429.97	994.40
430.34	990.53
430.71	1011.92
431.08	997.36
431.45	976.65
431.82	983.48
432.19	990.76
432.56	990.76
432.93	1000.55
433.30	1004.41
433.67	990.08
434.03	1048.33
434.40	1012.61
434.77	981.43
435.14	995.09
435.51	996.45
435.88	1045.83
436.25	994.63
436.62	980.07
436.99	996.00
437.35	1013.29
437.72	1003.96
438.09	1002.82
438.46	1117.05
438.83	1011.01
439.20	1017.61
439.57	981.89
439.93	991.44
440.30	969.14
440.67	968.01
441.04	999.64
441.41	1005.78
441.78	996.91
442.14	974.83
442.51	973.92
442.88	992.81
443.25	980.29
443.62	1004.64
443.99	1012.83
444.35	1010.79
444.72	1012.38
445.09	993.49
445.46	993.04
445.83	990.76
446.19	989.40
446.56	992.81
446.93	1008.28
447.30	980.29
447.66	970.51
448.03	999.64
448.40	1010.10
448.77	991.67
449.14	977.79
449.50	983.48
449.87	1002.14
450.24	1024.44
450.61	998.04
450.97	1010.56
451.34	992.58
451.71	1009.88
452.08	1013.74
452.44	1006.69
452.81	987.35
453.18	1000.32
453.54	1021.25
453.91	988.71
454.28	998.27
454.65	1012.61
455.01	1008.28
455.38	978.47
455.75	1001.23
456.11	996.68
456.48	1014.20
456.85	993.95
457.21	1001.46
457.58	994.40
457.95	990.31
458.32	980.29
458.68	978.02
459.05	970.74
459.42	985.98
459.78	1001.68
460.15	985.76
460.52	978.02
460.88	993.95
461.25	998.04
461.61	977.11
461.98	982.11
462.35	1018.30
462.71	986.21
463.08	983.71
463.45	986.89
463.81	996.68
464.18	979.61
464.55	1005.33
464.91	1023.07
465.28	989.62
465.64	1011.47
466.01	1006.92
466.38	980.07
466.74	987.12
467.11	982.34
467.47	989.62
467.84	1078.14
468.21	1025.58
468.57	984.39
468.94	982.34
469.30	985.53
469.67	994.18
470.03	1007.83
470.40	980.07
470.77	976.65
471.13	985.30
471.50	962.55
471.86	999.86
472.23	1005.78
472.59	984.62
472.96	980.52
473.32	993.04
473.69	1023.30
474.05	995.31
474.42	1015.11
474.78	1011.70
475.15	985.98
475.51	995.31
475.88	1006.46
476.24	986.44
476.61	993.49
476.97	1003.05
477.34	991.67
477.70	1009.88
478.07	1006.69
478.43	992.58
478.80	998.27
479.16	996.68
479.53	1014.43
479.89	987.80
480.26	1021.48
480.62	970.96
480.99	1006.46
481.35	979.61
481.72	1008.74
482.08	1016.48
482.45	1115.69
482.81	982.34
483.17	993.95
483.54	1020.12
483.90	1007.60
484.27	1011.92
484.63	982.34
485.00	991.44
485.36	975.74
485.72	991.44
486.09	980.07
486.45	993.26
486.82	984.62
487.18	985.07
487.54	988.94
487.91	1006.46
488.27	998.04
488.64	985.98
489.00	997.36
489.36	988.03
489.73	981.89
490.09	1007.37
490.45	1004.19
490.82	1001.68
491.18	974.83
491.55	998.50
491.91	998.04
492.27	992.81
492.64	989.85
493.00	970.74
493.36	967.55
493.73	1031.04
494.09	978.02
494.45	989.17
494.82	996.91
495.18	1024.44
495.54	1023.98
495.91	992.58
496.27	977.34
496.63	999.18
496.99	975.52
497.36	1000.32
497.72	1030.13
498.08	997.59
498.45	1035.82
498.81	1023.30
499.17	991.22
499.53	1010.56
499.90	993.04
500.26	985.98
500.62	996.91
500.99	980.29
501.35	988.71
501.71	988.26
502.07	981.20
502.44	974.38
502.80	989.17
503.16	981.20
503.52	998.95
503.88	988.26
504.25	1001.00
504.61	1003.50
504.97	998.95
505.33	1005.78
505.70	999.64
506.06	1018.30
506.42	1011.24
506.78	1001.00
507.14	1010.79
507.51	1000.77
507.87	996.22
508.23	961.86
508.59	991.90
508.95	986.21
509.32	1006.24
509.68	993.26
510.04	1008.28
510.40	985.76
510.76	992.81
511.12	1015.79
511.48	996.22
511.85	1005.78
512.21	987.35
512.57	996.91
512.93	976.65
513.29	1002.37
513.65	985.30
514.01	975.52
514.38	1005.33
514.74	1018.98
515.10	995.54
515.46	995.54
515.82	1006.01
516.18	994.18
516.54	992.13
516.90	1012.38
517.26	1017.39
517.63	1000.77
517.99	984.62
518.35	1007.15
518.71	988.49
519.07	1001.68
519.43	1006.69
519.79	973.47
520.15	983.71
520.51	984.39
520.87	988.26
521.23	987.58
521.59	989.62
521.95	1003.96
522.31	1003.28
522.67	986.89
523.03	1002.82
523.40	1015.11
523.76	992.58
524.12	992.58
524.48	995.31
524.84	986.89
525.20	1002.59
525.56	993.26
525.92	989.40
526.28	988.71
526.64	992.81
527.00	992.81
527.36	1052.43
527.72	1012.38
528.08	1003.73
528.44	994.40
528.80	1027.85
529.16	1002.37
529.51	987.12
529.87	1004.41
530.23	1006.69
530.59	982.80
530.95	1008.51
531.31	989.40
531.67	990.08
532.03	1004.64
532.39	1007.15
532.75	980.52
533.11	1020.34
533.47	1019.21
533.83	1009.19
534.19	1003.28
534.55	989.85
534.91	1008.06
535.26	984.16
535.62	969.83
535.98	997.59
536.34	987.12
536.70	981.43
537.06	987.58
537.42	984.62
537.78	975.97
538.14	1309.11
538.49	1021.71
538.85	1105.45
539.21	1004.41
539.57	1006.92
539.93	978.47
540.29	1025.80
540.65	1007.37
541.00	1027.63
541.36	995.31
541.72	986.21
542.08	988.26
542.44	978.93
542.80	1016.25
543.15	1033.09
543.51	1003.05
543.87	995.54
544.23	980.75
544.59	989.40
544.95	977.11
545.30	985.53
545.66	991.44
546.02	994.86
546.38	1013.06
546.73	976.88
547.09	987.12
547.45	1023.53
547.81	995.54
548.17	995.54
548.52	994.86
548.88	993.26
549.24	1011.92
549.60	992.58
549.95	979.84
550.31	986.89
550.67	997.36
551.03	993.26
551.38	994.40
551.74	982.80
552.10	998.04
552.46	1000.09
552.81	1004.64
553.17	990.31
553.53	990.76
553.88	1006.01
554.24	984.39
554.60	975.52
554.95	980.07
555.31	980.52
555.67	1000.09
556.03	976.88
556.38	983.94
556.74	1010.10
557.10	993.04
557.45	1001.91
557.81	1017.16
558.17	994.86
558.52	983.25
558.88	1014.88
559.24	1018.30
559.59	1007.15
559.95	995.77
560.30	1045.60
560.66	986.89
561.02	1006.01
561.37	984.85
561.73	1003.05
562.09	998.50
562.44	994.63
562.80	1028.08
563.15	967.55
563.51	998.95
563.87	970.96
564.22	985.07
564.58	993.26
564.93	978.47
565.29	1009.19
565.65	1011.24
566.00	993.49
566.36	994.86
566.71	1013.97
567.07	991.90
567.42	1000.32
567.78	996.45
568.14	991.90
568.49	1000.55
568.85	983.02
569.20	1018.52
569.56	987.58
569.91	992.81
570.27	990.76
570.62	1050.38
570.98	1023.98
571.33	985.30
571.69	989.85
572.04	997.82
572.40	994.86
572.75	1015.34
573.11	1006.24
573.46	1007.37
573.82	999.64
574.17	1002.82
574.53	1019.21
574.88	1027.17
575.24	1011.01
575.59	1007.83
575.95	1014.43
576.30	989.17
576.66	994.63
577.01	989.40
577.36	1001.91
577.72	994.40
578.07	997.82
578.43	1015.11
578.78	1000.55
579.14	997.82
579.49	1006.01
579.85	1027.40
580.20	1013.97
580.55	1012.15
580.91	1012.15
581.26	1017.61
581.62	1011.92
581.97	1008.06
582.32	1049.70
582.68	1035.36
583.03	1022.39
583.39	1021.03
583.74	1058.34
584.09	1027.40
584.45	1070.18
584.80	1035.36
585.15	1068.58
585.51	1063.58
585.86	1061.08
586.21	1089.06
586.57	1056.52
586.92	1090.20
587.27	1084.51
587.63	1093.62
587.98	1176.90
588.33	1132.75
588.69	1135.94
589.04	1114.78
589.39	1137.99
589.75	1137.76
590.10	1122.97
590.45	1144.81
590.81	1180.31
591.16	1186.46
591.51	1211.26
591.86	1244.25
592.22	1226.05
592.57	1237.43
592.92	1235.15
593.28	1265.87
593.63	1268.83
593.98	1280.21
594.33	1340.74
594.69	1340.96
595.04	1366.68
595.39	1373.96
595.74	1384.20
596.10	1412.42
596.45	1420.38
596.80	1498.43
597.15	1495.24
597.50	1529.38
597.86	1560.10
598.21	1592.41
598.56	1585.13
598.91	1633.82
599.26	1617.67
599.62	1672.51
599.97	1720.52
600.32	1734.86
600.67	1777.64
601.02	1833.61
601.38	1800.16
601.73	1878.90
602.08	1893.46
602.43	1920.54
602.78	1945.12
603.13	1919.40
603.49	1978.57
603.84	2015.66
604.19	2053.20
604.54	2091.89
604.89	2111.68
605.24	2166.98
605.59	2162.43
605.95	2226.14
606.30	2239.80
606.65	2266.65
607.00	2313.75
607.35	2300.55
607.70	2353.12
608.05	2404.32
608.40	2410.46
608.75	2387.93
609.10	2454.15
609.46	2474.17
609.81	2460.52
610.16	2539.03
610.51	2529.47
610.86	2571.11
611.21	2531.97
611.56	2610.48
611.91	2620.49
612.26	2630.05
612.61	2643.70
612.96	2638.69
613.31	2657.13
613.66	2706.73
614.01	2692.85
614.36	2753.84
614.71	2732.90
615.06	2696.04
615.41	2717.43
615.76	2738.82
616.11	2750.88
616.46	2788.42
616.81	2797.53
617.16	2802.30
617.51	2825.06
617.86	2812.32
618.21	2789.79
618.56	2786.83
618.91	2804.58
619.26	2806.85
619.61	2775.91
619.96	2788.88
620.31	2822.33
620.66	2801.62
621.01	2814.82
621.36	2798.66
621.71	2799.35
622.06	2787.51
622.41	2791.61
622.76	2775.68
623.10	2807.54
623.45	2768.63
623.80	2793.66
624.15	2762.25
624.50	2800.48
624.85	2730.85
625.20	2742.69
625.55	2774.77
625.90	2750.88
626.25	2747.46
626.59	2762.71
626.94	2753.15
627.29	2745.19
627.64	2711.06
627.99	2716.74
628.34	2695.81
628.69	2681.02
629.03	2666.68
629.38	2668.50
629.73	2720.16
630.08	2649.16
630.43	2660.31
630.78	2644.61
631.12	2645.75
631.47	2661.90
631.82	2623.90
632.17	2621.17
632.52	2630.27
632.86	2681.25
633.21	2617.53
633.56	2597.05
633.91	2552.22
634.26	2605.93
634.60	2587.49
634.95	2572.02
635.30	2569.75
635.65	2618.44
635.99	2550.40
636.34	2578.17
636.69	2573.61
637.04	2592.73
637.39	2547.90
637.73	2538.80
638.08	2535.16
638.43	2501.94
638.77	2510.35
639.12	2532.65
639.47	2514.22
639.82	2488.51
640.16	2519.46
640.51	2515.82
640.86	2513.09
641.20	2473.95
641.55	2474.63
641.90	2498.07
642.25	2492.83
642.59	2485.10
642.94	2487.14
643.29	2460.98
643.63	2480.32
643.98	2435.03
644.33	2434.81
644.67	2448.01
645.02	2455.97
645.37	2436.40
645.71	2479.41
646.06	2467.12
646.40	2434.58
646.75	2433.67
647.10	2433.67
647.44	2460.98
647.79	2411.82
648.14	2419.33
648.48	2450.51
648.83	2438.90
649.17	2525.37
649.52	2401.36
649.87	2430.03
650.21	2451.65
650.56	2442.77
650.90	2420.02
651.25	2412.51
651.59	2427.75
651.94	2417.29
652.29	2426.84
652.63	2435.72
652.98	2466.21
653.32	2438.90
653.67	2453.92
654.01	2450.05
654.36	2461.89
654.70	2420.93
655.05	2446.64
655.39	2454.38
655.74	2477.81
656.08	2453.47
656.43	2442.54
656.78	2466.44
657.12	2445.96
657.47	2443.91
657.81	2489.42
658.15	2425.48
658.50	2462.80
658.84	2461.20
659.19	2445.27
659.53	2464.16
659.88	2521.50
660.22	2451.42
660.57	2484.64
660.91	2460.75
661.26	2464.62
661.60	2495.34
661.95	2482.14
662.29	2475.08
662.63	2511.26
662.98	2505.12
663.32	2501.02
663.67	2489.65
664.01	2538.80
664.36	2495.56
664.70	2555.64
665.04	2530.38
665.39	2522.41
665.73	2528.33
666.08	2935.42
666.42	2539.25
666.76	2562.24
667.11	2582.03
667.45	2559.51
667.79	2584.08
668.14	2617.53
668.48	2610.93
668.83	2634.14
669.17	2643.47
669.51	2644.84
669.86	2679.43
670.20	2696.49
670.54	2734.04
670.89	2701.04
671.23	2772.49
671.57	2773.63
671.92	2776.82
672.26	2845.31
672.60	2871.93
672.94	2982.07
673.29	3043.05
673.63	3096.53
673.97	3134.07
674.32	3278.12
674.66	3312.70
675.00	3463.12
675.34	3593.73
675.69	3747.10
676.03	3913.67
676.37	4082.97
676.71	4248.17
677.06	4472.31
677.40	4647.30
677.74	4896.47
678.08	5083.74
678.43	5334.96
678.77	5531.79
679.11	5752.74
679.45	5899.74
679.80	6028.54
680.14	6201.25
680.48	6419.47
680.82	6647.71
681.16	6739.41
681.51	6835.89
681.85	6956.04
682.19	7085.74
682.53	7344.24
682.87	7475.77
683.21	7617.31
683.56	7809.13
683.90	7985.49
684.24	8234.20
684.58	8549.13
684.92	8771.68
685.26	8960.32
685.61	9007.65
685.95	9120.52
686.29	9214.72
686.63	9128.71
686.97	9066.81
687.31	8912.76
687.65	8726.62
687.99	8522.96
688.33	8295.18
688.68	8017.12
689.02	7775.45
689.36	7512.40
689.70	7285.76
690.04	7034.77
690.38	6876.62
690.72	6752.15
691.06	6594.00
691.40	6535.52
691.74	6416.29
692.08	6396.26
692.42	6390.80
692.76	6391.03
693.10	6416.74
693.44	6318.67
693.78	6408.09
694.13	6398.08
694.47	6430.39
694.81	6449.74
695.15	6453.38
695.49	6418.79
695.83	6466.58
696.17	6440.41
696.51	6439.95
696.85	6436.99
697.19	6376.01
697.53	6364.63
697.87	6421.52
698.20	6377.60
698.54	6460.43
698.88	6449.05
699.22	6355.76
699.56	6404.23
699.90	6396.26
700.24	6454.51
700.58	6408.78
700.92	6507.76
701.26	6464.30
701.60	6534.61
701.94	6558.05
702.28	6596.73
702.62	6620.40
702.96	6668.87
703.30	6741.69
703.63	6744.87
703.97	6780.82
704.31	6813.82
704.65	6942.61
704.99	6947.85
705.33	7032.72
705.67	7003.14
706.01	7107.13
706.34	7146.96
706.68	7163.11
707.02	7134.90
707.36	7191.78
707.70	7241.85
708.04	7218.86
708.38	7296.46
708.71	7310.34
709.05	7334.00
709.39	7435.95
709.73	7383.61
710.07	7407.05
710.40	7483.28
710.74	7430.49
711.08	7474.86
711.42	7478.04
711.76	7486.46
712.09	7537.21
712.43	7501.03
712.77	7516.27
713.11	7610.25
713.45	7565.20
713.78	7535.61
714.12	7503.07
714.46	7478.95
714.80	7445.73
715.13	7379.74
715.47	7390.89
715.81	7411.60
716.15	7299.42
716.48	7327.40
716.82	7206.57
717.16	7211.35
717.49	7073.91
717.83	7019.75
718.17	6995.18
718.51	6928.51
718.84	6866.38
719.18	6796.75
719.52	6755.79
719.85	6670.69
720.19	6575.80
720.53	6546.22
720.86	6452.69
721.20	6297.96
721.54	6313.89
721.87	6250.17
722.21	6108.86
722.55	6092.71
722.88	6027.85
723.22	5910.67
723.55	5828.52
723.89	5781.87
724.23	5709.51
724.56	5600.28
724.90	5530.88
725.24	5519.96
725.57	5450.56
725.91	5363.86
726.24	5276.93
726.58	5195.24
726.92	5173.40
727.25	5077.60
727.59	5102.17
727.92	5006.37
728.26	4960.41
728.59	4894.19
728.93	4846.63
729.26	4784.06
729.60	4769.04
729.94	4724.89
730.27	4619.76
730.61	4570.38
730.94	4540.80
731.28	4473.45
731.61	4459.11
731.95	4396.08
732.28	4384.02
732.62	4293.00
732.95	4257.95
733.29	4197.43
733.62	4222.00
733.96	4178.77
734.29	4109.59
734.63	4077.96
734.96	4074.09
735.30	4031.09
735.63	3960.77
735.97	3964.64
736.30	3925.27
736.63	3928.00
736.97	3851.77
737.30	3836.07
737.64	3745.05
737.97	3794.66
738.31	3730.26
738.64	3719.34
738.97	3716.61
739.31	3647.89
739.64	3639.47
739.98	3586.90
740.31	3581.44
740.64	3624.45
740.98	3551.18
741.31	3496.79
741.65	3485.87
741.98	3489.97
742.31	3471.31
742.65	3440.13
742.98	3422.38
743.31	3406.23
743.65	3389.39
743.98	3365.50
744.31	3367.77
744.65	3339.10
744.98	3320.90
745.31	3307.24
745.65	3269.01
745.98	3274.47
746.31	3238.75
746.65	3239.89
746.98	3195.29
747.31	3230.78
747.65	3154.55
747.98	3177.99
748.31	3128.84
748.64	3103.81
748.98	3087.88
749.31	3063.31
749.64	3031.90
749.98	3003.92
750.31	3020.75
750.64	2957.72
750.97	2999.59
751.31	2955.45
751.64	2929.51
751.97	2932.69
752.30	2903.11
752.63	2888.09
752.97	2886.73
753.30	2867.61
753.63	2866.02
753.96	2851.46
754.29	2782.96
754.63	2804.35
754.96	2921.31
755.29	2744.73
755.62	2745.42
755.95	2737.68
756.29	2748.37
756.62	2692.40
756.95	2683.07
757.28	2711.06
757.61	2753.38
757.94	2652.12
758.27	2651.89
758.61	2628.45
758.94	2653.48
759.27	2591.36
759.60	2542.44
759.93	2593.41
760.26	2568.38
760.59	2511.04
760.92	2498.52
761.26	2503.76
761.59	2501.94
761.92	2464.84
762.25	2480.55
762.58	2465.07
762.91	2425.02
763.24	2396.81
763.57	2406.82
763.90	2400.22
764.23	2408.87
764.56	2375.42
764.89	2351.30
765.22	2369.95
765.55	2311.02
765.88	2301.46
766.21	2329.68
766.54	2283.49
766.87	2262.10
767.20	2256.41
767.53	2271.20
767.86	2242.75
768.19	2255.95
768.52	2211.12
768.85	2227.05
769.18	2169.48
769.51	2211.35
769.84	2177.22
770.17	2177.90
770.50	2141.95
770.83	2135.80
771.16	2114.87
771.49	2103.49
771.82	2089.61
772.15	2108.50
772.48	2116.92
772.81	2092.34
773.14	2094.84
773.47	2062.30
773.80	2062.99
774.13	2059.12
774.46	2037.50
774.78	2045.24
775.11	2013.84
775.44	2007.01
775.77	2025.21
776.10	2007.46
776.43	1969.92
776.76	1992.22
777.09	1960.13
777.41	1970.37
777.74	1966.96
778.07	1947.16
778.40	1939.43
778.73	1923.04
779.06	1942.61
779.38	1925.55
779.71	1896.19
780.04	1905.52
780.37	1919.86
780.70	1893.69
781.03	1854.78
781.35	1886.63
781.68	1861.38
782.01	1870.48
782.34	1881.86
782.67	1828.38
782.99	1843.17
783.32	1815.18
783.65	1802.21
783.98	1804.72
784.30	1794.48
784.63	1779.46
784.96	1790.15
785.29	1771.72
785.61	1774.68
785.94	1763.76
786.27	1766.03
786.60	1745.55
786.92	1783.55
787.25	1741.68
787.58	1745.32
787.90	1726.44
788.23	1711.65
788.56	1698.22
788.88	1712.56
789.21	1691.17
789.54	1664.09
789.87	1688.66
790.19	1698.22
790.52	1640.20
790.85	1681.15
791.17	1694.81
791.50	1641.56
791.82	1646.57
792.15	1662.72
792.48	1647.02
792.80	1650.21
793.13	1657.49
793.46	1655.21
793.78	1653.62
794.11	1636.78
794.43	1646.11
794.76	1640.20
795.09	1686.39
795.41	1643.84
795.74	1629.05
796.06	1637.01
796.39	1637.46
796.72	1650.89
797.04	1640.20
797.37	1612.43
797.69	1639.29
798.02	1649.07
798.34	1622.67
798.67	1621.76
798.99	1611.98
799.32	1659.76
799.64	1634.05
799.97	1630.87
800.30	1616.07
800.62	1606.06
800.95	1591.50
801.27	1586.95
801.60	1610.16
801.92	1586.49
802.25	1596.51
802.57	1610.84
802.89	1598.55
803.22	1597.87
803.54	1577.62
803.87	1573.07
804.19	1561.01
804.52	1589.68
804.84	1578.98
805.17	1546.22
805.49	1593.77
805.82	1560.55
806.14	1531.43
806.46	1576.94
806.79	1554.64
807.11	1554.86
807.44	1551.45
807.76	1533.02
808.08	1520.96
808.41	1517.77
808.73	1543.94
809.06	1517.09
809.38	1527.56
809.70	1510.72
810.03	1527.78
810.35	1507.30
810.67	1518.00
811.00	1493.20
811.32	1477.50
811.64	1492.74
811.97	1473.85
812.29	1492.74
812.61	1482.50
812.94	1524.14
813.26	1486.37
813.58	1465.89
813.91	1486.83
814.23	1471.81
814.55	1481.82
814.88	1483.87
815.20	1461.79
815.52	1477.72
815.84	1415.83
816.17	1433.58
816.49	1452.01
816.81	1436.76
817.13	1415.37
817.46	1441.31
817.78	1412.64
818.10	1431.76
818.42	1429.03
818.75	1419.47
819.07	1450.87
819.39	1413.55
819.71	1469.99
820.04	1426.07
820.36	1425.61
820.68	1398.31
821.00	1401.27
821.32	1401.72
821.65	1401.72
821.97	1371.23
822.29	1375.55
822.61	1430.16
822.93	1360.08
823.25	1367.36
823.58	1398.31
823.90	1374.87
824.22	1363.95
824.54	1358.03
824.86	1383.97
825.18	1372.59
825.50	1360.76
825.82	1334.59
826.15	1383.74
826.47	1338.23
826.79	1378.74
827.11	1373.50
827.43	1347.11
827.75	1350.75
828.07	1330.27
828.39	1352.80
828.71	1317.07
829.03	1325.49
829.35	1342.33
829.67	1326.17
830.00	1336.64
830.32	1340.51
830.64	1338.46
830.96	1347.56
831.28	1364.86
831.60	1327.08
831.92	1312.75
832.24	1338.23
832.56	1325.72
832.88	1346.88
833.20	1304.33
833.52	1322.76
833.84	1309.33
834.16	1304.10
834.48	1308.88
834.80	1364.63
835.12	1307.97
835.44	1293.18
835.76	1319.80
836.08	1335.50
836.40	1322.08
836.71	1340.28
837.03	1300.23
837.35	1300.92
837.67	1297.27
837.99	1301.14
838.31	1267.01
838.63	1294.32
838.95	1312.52
839.27	1312.29
839.59	1311.84
839.91	1316.84
840.23	1284.76
840.54	1267.01
840.86	1283.39
841.18	1284.99
841.50	1306.83
841.82	1292.04
842.14	1348.93
842.46	1284.08
842.77	1277.02
843.09	1269.74
843.41	1270.42
843.73	1278.62
844.05	1298.41
844.37	1272.70
844.68	1249.94
845.00	1275.66
845.32	1272.47
845.64	1272.02
845.96	1252.67
846.27	1277.25
846.59	1257.23
846.91	1296.36
847.23	1276.34
847.54	1257.23
847.86	1257.45
848.18	1262.46
848.50	1269.06
848.82	1294.09
849.13	1254.04
849.45	1279.53
849.77	1270.20
850.08	1266.55
850.40	1281.12
850.72	1289.31
851.04	1247.44
851.35	1256.32
851.67	1304.78
851.99	1259.50
852.30	1279.07
852.62	1275.66
852.94	1253.36
853.25	1266.55
853.57	1251.76
853.89	1254.95
854.20	1251.08
854.52	1277.70
854.84	1258.36
855.15	1244.25
855.47	1280.66
855.79	1265.42
856.10	1232.88
856.42	1232.19
856.73	1236.52
857.05	1217.86
857.37	1215.36
857.68	1226.51
858.00	1251.31
858.32	1249.49
858.63	1231.97
858.95	1208.76
859.26	1237.20
859.58	1241.98
859.89	1208.53
860.21	1221.95
860.52	1238.57
860.84	1258.59
861.16	1207.16
861.47	1229.01
861.79	1210.80
862.10	1203.98
862.42	1212.17
862.73	1255.18
863.05	1221.73
863.36	1207.62
863.68	1244.94
863.99	1216.27
864.31	1198.06
864.62	1228.78
864.94	1207.85
865.25	1235.61
865.57	1199.43
865.88	1184.41
866.20	1206.03
866.51	1227.19
866.82	1196.47
867.14	1185.09
867.45	1161.65
867.77	1197.61
868.08	1206.48
868.40	1199.20
868.71	1197.15
869.02	1171.67
869.34	1186.00
869.65	1175.53
869.97	1170.30
870.28	1177.58
870.59	1181.68
870.91	1182.59
871.22	1204.21
871.54	1198.29
871.85	1182.36
872.16	1176.67
872.48	1162.34
872.79	1174.85
873.10	1164.16
873.42	1164.84
873.73	1190.78
874.04	1171.89
874.36	1134.57
874.67	1161.20
874.98	1176.67
875.30	1168.71
875.61	1133.21
875.92	1137.53
876.23	1189.64
876.55	1183.04
876.86	1143.68
877.17	1154.60
877.49	1148.23
877.80	1163.25
878.11	1817.69
878.42	1182.36
878.74	1159.15
879.05	1132.98
879.36	1142.54
879.67	1123.88
879.98	1122.06
880.30	1132.98
880.61	1145.27
880.92	1142.77
881.23	1134.80
881.55	1159.38
881.86	1130.48
882.17	1122.51
882.48	1107.04
882.79	1147.09
883.10	1150.50
883.42	1129.80
883.73	1131.84
884.04	1137.08
884.35	1130.25
884.66	1130.48
884.97	1140.49
885.28	1146.63
885.60	1144.36
885.91	1145.72
886.22	1148.91
886.53	1140.04
886.84	1107.72
887.15	1112.05
887.46	1149.82
887.77	1142.54
888.08	1128.66
888.40	1134.57
888.71	1111.14
889.02	1113.18
889.33	1117.74
889.64	1126.61
889.95	1126.16
890.26	1138.90
890.57	1116.37
890.88	1124.79
891.19	1111.36
891.50	1150.28
891.81	1146.41
892.12	1107.04
892.43	1115.46
892.74	1151.87
893.05	1154.37
893.36	1164.84
893.67	1107.04
893.98	1148.23
894.29	1112.05
894.60	1108.41
894.91	1117.05
895.22	1112.50
895.53	1112.27
895.84	1126.38
896.15	1160.06
896.46	1124.11
896.77	1113.41
897.08	1104.31
897.38	1157.56
897.69	1141.17
898.00	1099.53
898.31	1120.92
898.62	1117.51
898.93	1084.97
899.24	1121.38
899.55	1128.89
899.86	1116.60
900.16	1119.33
900.47	1094.75
900.78	1114.55
901.09	1098.85
901.40	1099.30
901.71	1112.73
902.02	1118.19
902.32	1122.97
902.63	1096.57
902.94	1099.53
903.25	1117.05
903.56	1107.27
903.87	1103.86
904.17	1118.87
904.48	1111.36
904.79	1079.05
905.10	1118.87
905.41	1139.81
905.71	1090.88
906.02	1106.13
906.33	1082.47
906.64	1110.45
906.94	1090.20
907.25	1090.88
907.56	1090.43
907.87	1071.77
908.17	1099.08
908.48	1102.26
908.79	1095.44
909.09	1072.23
909.40	1100.21
909.71	1095.89
910.02	1385.79
910.32	1086.79
910.63	1105.90
910.94	1093.62
911.24	1079.96
911.55	1122.74
911.86	1094.30
912.16	1055.61
912.47	1070.63
912.78	1049.47
913.08	1114.09
913.39	1078.60
913.69	1104.31
914.00	1068.81
914.31	1085.20
914.61	1095.66
914.92	1100.67
915.23	1063.12
915.53	1061.76
915.84	1087.70
916.14	1084.74
916.45	1099.99
916.75	1070.63
917.06	1098.17
917.37	1073.36
917.67	1092.93
917.98	1062.90
918.28	1062.44
918.59	1059.48
918.89	1099.30
919.20	1046.28
919.50	1062.67
919.81	1066.76
920.11	1087.24
920.42	1057.66
920.72	1039.00
921.03	1045.15
921.33	1083.60
921.64	1059.03
921.94	1064.94
922.25	1052.20
922.55	1048.79
922.86	1061.99
923.16	1056.52
923.47	1056.52
923.77	1053.11
924.08	1047.19
924.38	1064.49
924.69	1048.79
924.99	1040.82
925.29	1050.15
925.60	1054.02
925.90	1036.27
926.21	1044.01
926.51	1049.02
926.81	1036.95
927.12	1041.28
927.42	1044.46
927.73	1037.41
928.03	1043.55
928.33	1032.86
928.64	1061.08
928.94	1045.15
929.24	1018.98
929.55	1043.78
929.85	1059.03
930.15	1043.10
930.46	1028.76
930.76	1039.69
931.06	1011.70
931.37	1037.64
931.67	1065.85
931.97	1014.88
932.27	1026.72
932.58	1020.80
932.88	1016.25
933.18	1035.36
933.49	1018.98
933.79	1070.18
934.09	1053.11
934.39	1045.83
934.70	1068.81
935.00	1064.26
935.30	1022.85
935.60	1020.12
935.91	1006.69
936.21	1040.14
936.51	1030.58
936.81	1055.61
937.11	1043.33
937.42	1040.60
937.72	1022.39
938.02	1000.55
938.32	998.27
938.62	980.07
938.92	1003.50
939.23	1027.40
939.53	1018.07
939.83	1002.37
940.13	1023.76
940.43	1007.15
940.73	1028.54
941.03	1011.92
941.34	1040.37
941.64	1004.64
941.94	987.35
942.24	1013.74
942.54	1008.74
942.84	1003.05
943.14	1020.34
943.44	1000.09
943.74	990.76
944.04	1003.96
944.34	1018.52
944.65	989.62
944.95	1003.28
945.25	994.18
945.55	1026.49
945.85	997.13
946.15	993.72
946.45	988.49
946.75	1004.64
947.05	1020.12
947.35	1023.98
947.65	1008.51
947.95	1009.65
948.25	1002.59
948.55	987.12
948.85	1006.69
949.15	1008.06
949.45	1013.74
949.75	995.09
950.05	993.95
950.35	1010.10
950.65	1018.30
950.94	1016.25
951.24	1006.24
951.54	1015.79
951.84	1188.96
952.14	1025.58
952.44	992.81
952.74	1027.63
953.04	1014.43
953.34	1012.83
953.64	1012.61
953.94	1009.42
954.23	1003.73
954.53	1010.33
954.83	1001.00
955.13	1004.19
955.43	1025.35
955.73	1022.62
956.03	1009.65
956.32	1005.33
956.62	1000.77
956.92	1016.93
957.22	1022.62
957.52	1003.73
957.82	1006.92
958.11	1028.31
958.41	1009.19
958.71	1098.85
959.01	1020.12
959.30	1330.50
959.60	1046.28
959.90	991.44
960.20	997.82
960.50	1000.09
960.79	993.49
961.09	997.59
961.39	1011.47
961.69	1018.30
961.98	1011.24
962.28	1032.40
962.58	1001.68
962.87	990.76
963.17	1019.66
963.47	1018.30
963.76	1071.54
964.06	1007.60
964.36	1007.83
964.66	1017.39
964.95	1018.75
965.25	1003.28
965.55	1029.45
965.84	1012.38
966.14	1018.98
966.43	1022.62
966.73	1008.97
967.03	1034.00
967.32	1014.20
967.62	1000.55
967.92	1028.76
968.21	1010.33
968.51	1016.02
968.80	995.31
969.10	1009.19
969.40	1007.15
969.69	1019.66
969.99	998.50
970.28	1021.03
970.58	1015.34
970.87	998.50
971.17	1016.48
971.46	1034.22
971.76	990.31
972.06	1009.88
972.35	1018.07
972.65	996.91
972.94	968.69
973.24	1027.40
973.53	1005.33
973.83	990.99
974.12	979.61
974.42	998.73
974.71	1031.27
975.01	1004.87
975.30	995.54
975.59	999.18
975.89	985.30
976.18	1002.59
976.48	1009.65
976.77	1003.73
977.07	1013.74
977.36	1020.57
977.65	1039.91
977.95	1003.05
978.24	1006.24
978.54	1027.85
978.83	1017.84
979.13	1034.68
979.42	1034.22
979.71	1000.09
980.01	999.41
980.30	1003.05
980.59	997.82
980.89	1044.24
981.18	990.53
981.47	1016.70
981.77	1010.56
982.06	1014.20
982.35	1006.69
982.65	997.13
982.94	1018.52
983.23	1014.88
983.53	1030.36
983.82	1013.97
984.11	992.13
984.41	1020.34
984.70	999.64
984.99	1013.97
985.28	1006.24
985.58	990.31
985.87	1018.98
986.16	1002.59
986.45	1019.89
986.75	1009.65
987.04	986.44
987.33	996.45
987.62	1007.37
987.91	1001.23
988.21	989.85
988.50	980.75
988.79	1031.72
989.08	1016.93
989.37	1012.61
989.67	969.60
989.96	983.48
990.25	986.89
990.54	999.86
990.83	995.31
991.12	989.40
991.42	1037.41
991.71	1016.02
992.00	1007.37
992.29	1018.98
992.58	1002.59
992.87	1025.80
993.16	1029.90
993.45	1007.37
993.75	1015.11
994.04	982.57
994.33	1023.98
994.62	1041.96
994.91	998.73
995.20	1009.88
995.49	998.50
995.78	1004.19
996.07	1007.37
996.36	1003.96
996.65	1000.77
996.94	981.89
997.23	1038.78
997.52	1002.59
997.81	1005.78
998.10	994.40
998.39	998.27
998.68	984.62
998.97	973.70
999.26	1012.83
999.55	994.63
999.84	1012.83
1000.13	994.63
1000.42	1010.33
1000.71	1007.37
1001.00	1010.79
1001.29	1016.25
1001.58	996.91
1001.87	991.90
1002.16	978.47
1002.45	1010.79
1002.74	968.69
1003.02	979.84
1003.31	1011.01
1003.60	976.88
1003.89	1007.15
1004.18	1008.74
1004.47	1007.83
1004.76	999.64
1005.05	990.76
1005.33	996.68
1005.62	978.02
1005.91	996.91
1006.20	1006.69
1006.49	989.17
1006.78	1003.73
1007.06	980.52
1007.35	989.62
1007.64	986.21
1007.93	1001.68
1008.22	1013.06
1008.50	1001.00
1008.79	1003.28
1009.08	996.22
1009.37	995.54
1009.66	1038.09
1009.94	972.56
1010.23	976.43
1010.52	1002.14
1010.81	1017.84
1011.09	987.58
1011.38	1007.60
1011.67	1010.33
1011.95	1008.97
1012.24	994.40
1012.53	987.80
1012.82	987.35
1013.10	990.31
1013.39	1002.14
1013.68	980.07
[truncated: 48 more rows]
