# Supplementary material for: Unique photosynthetic electron transport tuning and excitation distribution in heterokont algae
Source: PLoS One. 2019 Jan 9;14(1):e0209920. doi: 10.1371/journal.pone.0209920 (PMC6326504; doi:10.1371/journal.pone.0209920)
Supplement: S1 Dataset — (ZIP) [file pone.0209920.s004.zip › S1 Dataset/77K/Chlamydomonas_DCMU/CDCMU_t=15,3.txt]

340.01	952.31
340.39	952.31
340.76	952.31
341.14	981.89
341.52	982.11
341.89	1000.55
342.27	1022.16
342.65	1029.90
343.03	1019.89
343.40	1005.10
343.78	1033.09
344.16	1028.99
344.53	1037.41
344.91	1052.88
345.29	1025.58
345.66	1012.38
346.04	987.80
346.42	990.08
346.79	1028.76
347.17	998.04
347.54	998.50
347.92	990.08
348.30	1010.79
348.67	989.17
349.05	1016.25
349.43	994.40
349.80	1000.32
350.18	1001.91
350.56	997.36
350.93	1009.42
351.31	994.18
351.68	960.04
352.06	973.24
352.44	964.59
352.81	994.18
353.19	981.89
353.56	986.89
353.94	981.66
354.32	972.33
354.69	1016.70
355.07	998.95
355.44	979.38
355.82	1007.37
356.19	980.98
356.57	1004.87
356.95	978.93
357.32	966.64
357.70	1004.87
358.07	985.98
358.45	972.33
358.82	978.47
359.20	978.70
359.58	969.60
359.95	982.80
360.33	977.56
360.70	957.08
361.08	979.16
361.45	971.42
361.83	1006.92
362.20	985.76
362.58	1012.38
362.95	982.34
363.33	973.70
363.70	986.21
364.08	993.04
364.45	972.33
364.83	951.62
365.20	961.86
365.58	1008.28
365.95	1021.71
366.33	1007.37
366.70	976.43
367.08	971.19
367.45	981.43
367.83	1004.64
368.20	977.79
368.58	988.49
368.95	964.59
369.33	1017.61
369.70	978.70
370.08	992.58
370.45	967.78
370.83	994.86
371.20	981.89
371.57	1122.74
371.95	985.98
372.32	985.76
372.70	980.29
373.07	981.43
373.45	1010.33
373.82	968.46
374.19	982.80
374.57	1000.09
374.94	975.06
375.32	977.34
375.69	975.29
376.07	983.02
376.44	958.90
376.81	976.88
377.19	966.41
377.56	996.00
377.94	969.37
378.31	988.94
378.68	987.12
379.06	990.76
379.43	973.24
379.81	1005.10
380.18	986.21
380.55	999.64
380.93	973.24
381.30	992.81
381.67	969.37
382.05	999.41
382.42	972.10
382.79	973.70
383.17	978.47
383.54	1004.64
383.91	971.19
384.29	986.21
384.66	982.80
385.04	1002.59
385.41	993.26
385.78	970.28
386.15	992.13
386.53	975.06
386.90	985.53
387.27	970.74
387.65	995.54
388.02	964.14
388.39	995.09
388.77	981.20
389.14	986.89
389.51	973.92
389.89	963.46
390.26	997.82
390.63	1004.87
391.00	966.41
391.38	978.93
391.75	993.95
392.12	982.11
392.50	964.82
392.87	986.21
393.24	979.61
393.61	991.44
393.99	997.59
394.36	970.28
394.73	1016.02
395.10	974.61
395.48	998.04
395.85	957.77
396.22	991.67
396.59	978.25
396.97	977.34
397.34	998.73
397.71	975.74
398.08	979.84
398.45	996.68
398.83	968.23
399.20	980.98
399.57	1002.14
399.94	981.20
400.32	986.44
400.69	974.83
401.06	976.88
401.43	978.70
401.80	985.53
402.17	967.10
402.55	965.28
402.92	962.77
403.29	970.28
403.66	981.66
404.03	963.46
404.41	967.32
404.78	978.47
405.15	962.09
405.52	961.86
405.89	983.02
406.26	977.56
406.64	996.00
407.01	988.03
407.38	975.06
407.75	968.69
408.12	1002.14
408.49	992.13
408.86	963.23
409.23	978.25
409.61	961.64
409.98	965.50
410.35	975.52
410.72	982.34
411.09	967.10
411.46	999.86
411.83	973.70
412.20	986.21
412.57	990.08
412.95	989.17
413.32	983.71
413.69	980.07
414.06	965.73
414.43	984.62
414.80	1012.83
415.17	1014.43
415.54	975.52
415.91	983.25
416.28	983.02
416.65	973.24
417.02	976.43
417.39	994.18
417.76	981.66
418.14	973.70
418.51	965.50
418.88	975.29
419.25	972.56
419.62	983.48
419.99	965.96
420.36	995.77
420.73	976.65
421.10	1002.37
421.47	950.03
421.84	982.80
422.21	1020.80
422.58	1006.24
422.95	1006.69
423.32	974.61
423.69	982.80
424.06	995.31
424.43	1001.00
424.80	974.38
425.17	971.42
425.54	984.39
425.91	968.69
426.28	985.07
426.65	970.05
427.02	992.13
427.39	977.11
427.76	988.03
428.13	968.46
428.49	973.01
428.86	986.67
429.23	975.74
429.60	967.78
429.97	985.76
430.34	1007.60
430.71	1002.82
431.08	973.47
431.45	993.26
431.82	980.75
432.19	956.86
432.56	981.20
432.93	990.08
433.30	989.62
433.67	992.35
434.03	1056.30
434.40	980.29
434.77	973.47
435.14	976.65
435.51	976.43
435.88	1022.62
436.25	973.24
436.62	969.14
436.99	984.85
437.35	965.28
437.72	970.05
438.09	992.13
438.46	1104.31
438.83	1004.87
439.20	996.45
439.57	974.83
439.93	976.65
440.30	965.28
440.67	990.76
441.04	963.68
441.41	979.38
441.78	983.48
442.14	973.47
442.51	986.67
442.88	970.28
443.25	978.47
443.62	1013.52
443.99	973.01
444.35	971.42
444.72	982.80
445.09	977.79
445.46	984.85
445.83	1014.88
446.19	999.41
446.56	984.39
446.93	974.15
447.30	965.96
447.66	972.10
448.03	990.31
448.40	990.08
448.77	971.19
449.14	976.20
449.50	983.48
449.87	1006.24
450.24	990.76
450.61	987.12
450.97	995.54
451.34	985.76
451.71	1009.42
452.08	994.40
452.44	1004.64
452.81	999.18
453.18	1008.28
453.54	1020.34
453.91	975.29
454.28	980.07
454.65	978.70
455.01	974.38
455.38	969.14
455.75	995.77
456.11	970.51
456.48	992.81
456.85	970.05
457.21	978.02
457.58	983.25
457.95	989.85
458.32	963.23
458.68	987.58
459.05	965.73
459.42	1001.91
459.78	982.80
460.15	984.62
460.52	975.29
460.88	993.26
461.25	1006.01
461.61	973.01
461.98	989.40
462.35	1007.83
462.71	981.89
463.08	972.33
463.45	983.02
463.81	1001.46
464.18	975.74
464.55	983.71
464.91	999.41
465.28	961.18
465.64	994.86
466.01	983.02
466.38	980.52
466.74	967.78
467.11	979.16
467.47	976.65
467.84	1079.96
468.21	1003.73
468.57	992.35
468.94	985.30
469.30	1005.55
469.67	1008.28
470.03	981.66
470.40	991.67
470.77	987.12
471.13	979.84
471.50	1001.00
471.86	1000.77
472.23	1033.77
472.59	971.19
472.96	997.36
473.32	990.08
473.69	992.58
474.05	973.92
474.42	982.57
474.78	966.41
475.15	970.05
475.51	979.38
475.88	967.55
476.24	967.10
476.61	986.89
476.97	1004.41
477.34	969.14
477.70	972.56
478.07	988.49
478.43	996.45
478.80	979.84
479.16	981.89
479.53	992.58
479.89	965.73
480.26	988.03
480.62	965.50
480.99	1010.56
481.35	989.62
481.72	999.86
482.08	1005.33
482.45	1104.54
482.81	989.85
483.17	970.74
483.54	981.89
483.90	1004.19
484.27	989.40
484.63	971.42
485.00	968.92
485.36	978.02
485.72	967.78
486.09	996.00
486.45	967.10
486.82	998.50
487.18	967.10
487.54	991.22
487.91	996.22
488.27	992.58
488.64	982.80
489.00	991.44
489.36	995.31
489.73	982.80
490.09	983.03
490.45	992.81
490.82	992.81
491.18	993.72
491.55	998.50
491.91	980.98
492.27	969.14
492.64	987.80
493.00	996.45
493.36	975.06
493.73	1018.07
494.09	981.43
494.45	982.34
494.82	987.80
495.18	1015.79
495.54	981.89
495.91	965.73
496.27	963.91
496.63	976.43
496.99	965.73
497.36	975.74
497.72	995.77
498.08	985.76
498.45	1004.87
498.81	980.29
499.17	973.70
499.53	994.18
499.90	978.02
500.26	973.24
500.62	994.40
500.99	986.67
501.35	982.34
501.71	982.34
502.07	960.72
502.44	1020.57
502.80	1000.09
503.16	998.50
503.52	1010.10
503.88	992.58
504.25	988.03
504.61	980.29
504.97	990.31
505.33	990.76
505.70	993.26
506.06	1011.24
506.42	981.66
506.78	991.90
507.14	1013.52
507.51	978.70
507.87	960.72
508.23	979.38
508.59	997.59
508.95	967.10
509.32	1011.92
509.68	974.15
510.04	989.62
510.40	982.34
510.76	1006.01
511.12	1012.61
511.48	975.74
511.85	988.49
512.21	988.94
512.57	999.64
512.93	988.71
513.29	976.88
513.65	974.38
514.01	951.85
514.38	998.73
514.74	982.57
515.10	990.99
515.46	968.69
515.82	980.98
516.18	973.92
516.54	982.34
516.90	962.09
517.26	996.91
517.63	977.11
517.99	970.05
518.35	984.85
518.71	966.87
519.07	980.75
519.43	999.41
519.79	994.86
520.15	984.85
520.51	970.51
520.87	981.43
521.23	989.40
521.59	1014.43
521.95	988.03
522.31	964.14
522.67	987.12
523.03	995.31
523.40	976.20
523.76	963.23
524.12	995.09
524.48	999.41
524.84	981.89
525.20	1008.28
525.56	977.79
525.92	971.87
526.28	987.35
526.64	993.95
527.00	964.59
527.36	1052.43
527.72	1007.60
528.08	991.22
528.44	1002.14
528.80	1020.57
529.16	977.11
529.51	998.50
529.87	971.65
530.23	1001.46
530.59	998.27
530.95	1002.59
531.31	980.98
531.67	1001.68
532.03	999.41
532.39	990.76
532.75	976.88
533.11	1004.87
533.47	1002.59
533.83	986.44
534.19	983.48
534.55	984.85
534.91	978.93
535.26	981.89
535.62	975.06
535.98	984.16
536.34	978.02
536.70	982.34
537.06	969.60
537.42	974.83
537.78	977.79
538.14	1305.69
538.49	1003.96
538.85	1092.25
539.21	980.29
539.57	993.26
539.93	964.82
540.29	1031.95
540.65	993.72
541.00	1002.37
541.36	988.94
541.72	961.18
542.08	981.20
542.44	980.75
542.80	1024.44
543.15	1034.45
543.51	973.01
543.87	976.65
544.23	998.04
544.59	1001.46
544.95	994.86
545.30	983.94
545.66	1008.51
546.02	988.71
546.38	986.67
546.73	966.19
547.09	983.02
547.45	1005.10
547.81	997.82
548.17	986.44
548.52	979.84
548.88	974.15
549.24	1001.23
549.60	969.14
549.95	978.47
550.31	977.11
550.67	975.74
551.03	965.50
551.38	970.05
551.74	976.65
552.10	963.68
552.46	986.21
552.81	976.65
553.17	1006.46
553.53	982.57
553.88	984.39
554.24	978.93
554.60	982.57
554.95	987.12
555.31	984.62
555.67	975.52
556.03	973.47
556.38	992.58
556.74	998.27
557.10	995.54
557.45	988.26
557.81	985.07
558.17	975.06
558.52	971.65
558.88	1009.88
559.24	988.49
559.59	974.61
559.95	988.49
560.30	1044.24
560.66	1001.00
561.02	985.53
561.37	978.70
561.73	977.11
562.09	985.98
562.44	1005.55
562.80	990.53
563.15	972.56
563.51	981.89
563.87	985.53
564.22	996.00
564.58	974.61
564.93	970.96
565.29	960.04
565.65	1048.33
566.00	993.04
566.36	986.44
566.71	990.76
567.07	989.17
567.42	1004.41
567.78	979.84
568.14	998.50
568.49	1010.33
568.85	999.86
569.20	996.45
569.56	990.99
569.91	984.85
570.27	984.85
570.62	1021.48
570.98	1007.15
571.33	996.22
571.69	970.28
572.04	987.80
572.40	980.52
572.75	988.94
573.11	981.43
573.46	973.70
573.82	968.23
574.17	981.43
574.53	994.40
574.88	995.31
575.24	971.42
575.59	996.22
575.95	1001.00
576.30	991.90
576.66	998.04
577.01	995.77
577.36	999.64
577.72	993.95
578.07	990.53
578.43	993.04
578.78	974.61
579.14	1000.09
579.49	988.71
579.85	1030.36
580.20	1015.34
580.55	1001.00
580.91	998.04
581.26	1006.01
581.62	1008.74
581.97	1006.24
582.32	1032.63
582.68	1024.21
583.03	1004.87
583.39	997.59
583.74	1043.55
584.09	1034.22
584.45	1066.76
584.80	1046.97
585.15	1073.82
585.51	1035.59
585.86	1049.70
586.21	1051.97
586.57	1067.22
586.92	1061.30
587.27	1080.19
587.63	1070.40
587.98	1191.69
588.33	1149.59
588.69	1108.86
589.04	1124.79
589.39	1122.97
589.75	1132.53
590.10	1137.53
590.45	1157.10
590.81	1150.73
591.16	1197.83
591.51	1233.33
591.86	1230.37
592.22	1226.73
592.57	1258.59
592.92	1234.24
593.28	1299.32
593.63	1291.13
593.98	1303.65
594.33	1338.01
594.69	1333.23
595.04	1373.28
595.39	1398.31
595.74	1384.88
596.10	1437.22
596.45	1446.78
596.80	1501.62
597.15	1511.17
597.50	1563.28
597.86	1574.21
598.21	1609.02
598.56	1591.04
598.91	1675.01
599.26	1660.22
599.62	1716.88
599.97	1743.50
600.32	1762.39
600.67	1813.13
601.02	1866.61
601.38	1865.70
601.73	1910.30
602.08	1937.83
602.43	1959.91
602.78	2024.53
603.13	2036.59
603.49	2046.38
603.84	2096.21
604.19	2127.38
604.54	2167.43
604.89	2215.90
605.24	2200.66
605.59	2219.77
605.95	2302.14
606.30	2324.44
606.65	2344.24
607.00	2356.30
607.35	2381.11
607.70	2414.56
608.05	2473.26
608.40	2507.85
608.75	2507.85
609.10	2566.56
609.46	2584.31
609.81	2593.87
610.16	2661.68
610.51	2640.97
610.86	2670.10
611.21	2664.63
611.56	2746.10
611.91	2734.49
612.26	2730.62
612.61	2779.32
612.96	2786.38
613.31	2761.12
613.66	2829.61
614.01	2800.71
614.36	2812.32
614.71	2828.93
615.06	2802.53
615.41	2822.10
615.76	2832.80
616.11	2863.29
616.46	2902.88
616.81	2884.45
617.16	2877.85
617.51	2890.82
617.86	2906.07
618.21	2870.80
618.56	2914.26
618.91	2908.12
619.26	2943.16
619.61	2917.67
619.96	2919.72
620.31	2939.29
620.66	2888.09
621.01	2892.41
621.36	2884.45
621.71	2927.00
622.06	2905.61
622.41	2901.97
622.76	2872.85
623.10	2923.59
623.45	2859.19
623.80	2878.99
624.15	2881.72
624.50	2901.97
624.85	2849.86
625.20	2871.02
625.55	2861.47
625.90	2861.47
626.25	2843.95
626.59	2863.29
626.94	2833.25
627.29	2798.21
627.64	2824.38
627.99	2826.65
628.34	2808.22
628.69	2741.09
629.03	2766.81
629.38	2794.57
629.73	2783.87
630.08	2743.37
630.43	2739.73
630.78	2723.34
631.12	2756.79
631.47	2745.64
631.82	2716.74
632.17	2691.49
632.52	2705.82
632.86	2796.62
633.21	2698.77
633.56	2710.83
633.91	2698.77
634.26	2673.05
634.60	2679.20
634.95	2711.06
635.30	2639.83
635.65	2672.14
635.99	2644.16
636.34	2659.17
636.69	2635.96
637.04	2610.48
637.39	2598.64
637.73	2615.94
638.08	2591.14
638.43	2607.52
638.77	2585.90
639.12	2579.30
639.47	2589.54
639.82	2575.21
640.16	2593.64
640.51	2582.94
640.86	2577.03
641.20	2584.31
641.55	2553.13
641.90	2577.48
642.25	2573.16
642.59	2561.10
642.94	2578.17
643.29	2526.28
643.63	2534.70
643.98	2578.17
644.33	2540.85
644.67	2551.09
645.02	2535.39
645.37	2526.97
645.71	2524.46
646.06	2542.89
646.40	2498.75
646.75	2504.89
647.10	2526.06
647.44	2554.04
647.79	2521.50
648.14	2510.35
648.48	2554.73
648.83	2490.79
649.17	2593.64
649.52	2491.01
649.87	2536.30
650.21	2548.58
650.56	2501.94
650.90	2509.22
651.25	2493.06
651.59	2496.47
651.94	2492.38
652.29	2522.87
652.63	2506.94
652.98	2548.58
653.32	2497.84
653.67	2524.92
654.01	2519.68
654.36	2504.89
654.70	2522.41
655.05	2516.50
655.39	2531.52
655.74	2534.93
656.08	2509.44
656.43	2526.97
656.78	2534.25
657.12	2528.33
657.47	2540.16
657.81	2545.85
658.15	2519.68
658.50	2505.80
658.84	2509.22
659.19	2548.81
659.53	2543.58
659.88	2576.34
660.22	2542.21
660.57	2554.27
660.91	2564.28
661.26	2551.31
661.60	2558.14
661.95	2568.61
662.29	2574.75
662.63	2543.58
662.98	2597.05
663.32	2573.39
663.67	2572.02
664.01	2577.71
664.36	2606.84
664.70	2605.24
665.04	2624.81
665.39	2581.81
665.73	2589.77
666.08	3013.93
666.42	2631.41
666.76	2616.39
667.11	2671.46
667.45	2640.51
667.79	2667.37
668.14	2643.02
668.48	2677.83
668.83	2685.80
669.17	2729.49
669.51	2721.07
669.86	2709.24
670.20	2714.92
670.54	2779.78
670.89	2791.84
671.23	2834.16
671.57	2835.07
671.92	2867.61
672.26	2921.77
672.60	2955.67
672.94	3031.45
673.29	3081.97
673.63	3177.54
673.97	3229.42
674.32	3345.02
674.66	3395.53
675.00	3543.44
675.34	3659.27
675.69	3793.07
676.03	3958.50
676.37	4139.63
676.71	4300.51
677.06	4480.50
677.40	4687.35
677.74	4943.11
678.08	5125.84
678.43	5366.36
678.77	5541.80
679.11	5785.28
679.45	6008.51
679.80	6087.93
680.14	6266.10
680.48	6501.16
680.82	6667.96
681.16	6824.74
681.51	6923.73
681.85	7094.39
682.19	7171.53
682.53	7418.65
682.87	7532.43
683.21	7717.43
683.56	7871.03
683.90	8178.90
684.24	8464.03
684.58	8716.61
684.92	8948.49
685.26	9091.84
685.61	9183.55
685.95	9273.43
686.29	9325.08
686.63	9377.65
686.97	9338.28
687.31	9124.38
687.65	8894.33
687.99	8670.42
688.33	8499.07
688.68	8208.03
689.02	7929.05
689.36	7653.71
689.70	7403.18
690.04	7122.61
690.38	6961.05
690.72	6829.98
691.06	6725.76
691.40	6647.02
691.74	6496.38
692.08	6466.35
692.42	6493.20
692.76	6466.80
693.10	6455.20
693.44	6475.22
693.78	6445.19
694.13	6424.25
694.47	6496.61
694.81	6490.47
695.15	6529.83
695.49	6461.80
695.83	6498.89
696.17	6449.51
696.51	6506.85
696.85	6479.32
697.19	6440.18
697.53	6451.78
697.87	6479.55
698.20	6482.28
698.54	6463.62
698.88	6510.72
699.22	6412.87
699.56	6459.29
699.90	6433.35
700.24	6447.69
700.58	6463.62
700.92	6488.42
701.26	6446.78
701.60	6438.36
701.94	6491.38
702.28	6536.89
702.62	6529.38
702.96	6647.25
703.30	6632.23
703.63	6758.07
703.97	6761.94
704.31	6829.29
704.65	6794.71
704.99	6888.91
705.33	6967.64
705.67	6933.28
706.01	7027.26
706.34	7080.28
706.68	7102.81
707.02	7128.07
707.36	7144.00
707.70	7170.39
708.04	7119.65
708.38	7268.70
708.71	7306.70
709.05	7240.48
709.39	7294.64
709.73	7324.90
710.07	7362.90
710.40	7438.91
710.74	7427.30
711.08	7435.49
711.42	7427.76
711.76	7437.31
712.09	7417.29
712.43	7487.15
712.77	7459.16
713.11	7459.61
713.45	7513.54
713.78	7440.27
714.12	7446.19
714.46	7455.74
714.80	7394.76
715.13	7394.99
715.47	7316.03
715.81	7305.56
716.15	7293.27
716.48	7229.56
716.82	7160.15
717.16	7105.77
717.49	7048.20
717.83	6994.27
718.17	6967.42
718.51	6803.12
718.84	6789.02
719.18	6779.91
719.52	6731.67
719.85	6591.73
720.19	6564.88
720.53	6459.07
720.86	6386.25
721.20	6348.93
721.54	6318.44
721.87	6186.23
722.21	6032.18
722.55	6009.65
722.88	5998.73
723.22	5891.55
723.55	5762.53
723.89	5776.86
724.23	5762.98
724.56	5609.61
724.90	5541.80
725.24	5514.04
725.57	5405.27
725.91	5319.94
726.24	5339.05
726.58	5169.30
726.92	5147.46
727.25	5141.99
727.59	5058.71
727.92	4970.88
728.26	4933.10
728.59	4881.22
728.93	4848.00
729.26	4759.25
729.60	4732.40
729.94	4682.11
730.27	4587.45
730.61	4569.70
730.94	4499.16
731.28	4447.51
731.61	4496.66
731.95	4312.11
732.28	4374.23
732.62	4263.64
732.95	4284.12
733.29	4219.04
733.62	4191.28
733.96	4173.99
734.29	4128.02
734.63	4103.22
734.96	4051.79
735.30	4015.38
735.63	3986.26
735.97	3994.68
736.30	3930.28
736.63	3902.29
736.97	3852.68
737.30	3824.47
737.64	3795.57
737.97	3751.42
738.31	3726.17
738.64	3676.33
738.97	3706.37
739.31	3692.94
739.64	3669.73
739.98	3634.46
740.31	3573.25
740.64	3641.06
740.98	3533.88
741.31	3542.76
741.65	3527.28
741.98	3492.24
742.31	3496.11
742.65	3459.70
742.98	3439.90
743.31	3388.93
743.65	3376.19
743.98	3355.03
744.31	3369.82
744.65	3313.39
744.98	3347.06
745.31	3286.99
745.65	3238.52
745.98	3199.15
746.31	3261.28
746.65	3270.83
746.98	3198.24
747.31	3206.21
747.65	3205.98
747.98	3199.38
748.31	3140.90
748.64	3130.66
748.98	3101.08
749.31	3065.35
749.64	3079.92
749.98	3037.59
750.31	3018.25
750.64	2995.95
750.97	2989.81
751.31	2979.79
751.64	2939.06
751.97	2962.73
752.30	2934.06
752.63	2858.28
752.97	2884.91
753.30	2879.44
753.63	2856.23
753.96	2844.63
754.29	2812.09
754.63	2836.89
754.96	2955.90
755.29	2788.65
755.62	2764.53
755.95	2750.88
756.29	2770.22
756.62	2722.21
756.95	2699.68
757.28	2715.61
757.61	2774.54
757.94	2695.58
758.27	2655.99
758.61	2632.55
758.94	2621.63
759.27	2608.43
759.60	2566.10
759.93	2622.99
760.26	2578.39
760.59	2564.74
760.92	2544.26
761.26	2517.64
761.59	2524.01
761.92	2481.23
762.25	2480.77
762.58	2461.43
762.91	2440.72
763.24	2446.87
763.57	2406.59
763.90	2410.46
764.23	2438.45
764.56	2385.43
764.89	2385.66
765.22	2377.01
765.55	2351.52
765.88	2339.46
766.21	2320.12
766.54	2325.81
766.87	2299.87
767.20	2278.02
767.53	2293.95
767.86	2258.23
768.19	2253.22
768.52	2231.83
768.85	2256.63
769.18	2204.07
769.51	2207.03
769.84	2162.88
770.17	2206.80
770.50	2148.77
770.83	2165.39
771.16	2170.16
771.49	2136.71
771.82	2119.42
772.15	2137.40
772.48	2107.81
772.81	2090.75
773.14	2103.04
773.47	2067.77
773.80	2039.09
774.13	2052.52
774.46	2045.69
774.78	2050.47
775.11	2010.88
775.44	2059.80
775.77	2010.65
776.10	1991.31
776.43	1997.91
776.76	2022.03
777.09	2013.38
777.41	1990.85
777.74	1975.83
778.07	1966.96
778.40	1928.05
778.73	1931.23
779.06	1957.86
779.38	1948.30
779.71	1925.09
780.04	1899.38
780.37	1890.73
780.70	1859.56
781.03	1873.44
781.35	1882.54
781.68	1881.86
782.01	1865.47
782.34	1827.47
782.67	1852.96
782.99	1845.67
783.32	1839.53
783.65	1820.42
783.98	1814.50
784.30	1813.14
784.63	1790.61
784.96	1770.58
785.29	1787.88
785.61	1821.55
785.94	1781.05
786.27	1772.63
786.60	1766.03
786.92	1768.31
787.25	1762.85
787.58	1750.33
787.90	1732.81
788.23	1736.68
788.56	1748.51
788.88	1707.55
789.21	1713.69
789.54	1715.29
789.87	1715.97
790.19	1685.93
790.52	1677.06
790.85	1691.85
791.17	1682.98
791.50	1696.63
791.82	1658.40
792.15	1663.86
792.48	1680.24
792.80	1645.43
793.13	1653.62
793.46	1692.30
793.78	1657.26
794.11	1665.91
794.43	1662.04
794.76	1654.53
795.09	1687.30
795.41	1646.79
795.74	1628.59
796.06	1655.44
796.39	1637.46
796.72	1648.16
797.04	1688.66
797.37	1623.13
797.69	1637.69
798.02	1637.69
798.34	1639.97
798.67	1642.93
798.99	1635.64
799.32	1653.39
799.64	1637.01
799.97	1615.16
800.30	1623.36
800.62	1634.51
800.95	1611.30
801.27	1609.48
801.60	1611.98
801.92	1592.64
802.25	1625.18
802.57	1607.20
802.89	1590.36
803.22	1599.24
803.54	1594.91
803.87	1604.24
804.19	1586.72
804.52	1596.28
804.84	1586.49
805.17	1602.65
805.49	1577.39
805.82	1573.30
806.14	1524.14
806.46	1574.89
806.79	1580.58
807.11	1558.96
807.44	1549.86
807.76	1528.47
808.08	1538.71
808.41	1553.73
808.73	1550.08
809.06	1529.15
809.38	1542.12
809.70	1533.93
810.03	1534.84
810.35	1509.13
810.67	1516.86
811.00	1520.50
811.32	1513.45
811.64	1520.96
811.97	1491.38
812.29	1485.69
812.61	1488.42
812.94	1486.14
813.26	1479.09
813.58	1477.27
813.91	1465.66
814.23	1478.41
814.55	1464.98
814.88	1482.96
815.20	1469.99
815.52	1462.48
815.84	1466.57
816.17	1444.05
816.49	1470.90
816.81	1457.47
817.13	1450.42
817.46	1475.22
817.78	1426.07
818.10	1456.79
818.42	1428.12
818.75	1423.79
819.07	1436.99
819.39	1419.93
819.71	1473.85
820.04	1438.81
820.36	1405.36
820.68	1410.60
821.00	1416.06
821.32	1419.24
821.65	1406.95
821.97	1415.37
822.29	1421.75
822.61	1429.03
822.93	1380.79
823.25	1369.86
823.58	1437.90
823.90	1382.38
824.22	1380.10
824.54	1357.12
824.86	1390.12
825.18	1379.88
825.50	1372.14
825.82	1383.97
826.15	1382.83
826.47	1377.60
826.79	1386.93
827.11	1371.46
827.43	1373.05
827.75	1378.51
828.07	1339.83
828.39	1344.61
828.71	1347.34
829.03	1331.41
829.35	1343.24
829.67	1334.37
830.00	1344.61
830.32	1334.37
830.64	1350.07
830.96	1355.53
831.28	1373.73
831.60	1340.05
831.92	1310.24
832.24	1344.61
832.56	1337.32
832.88	1334.82
833.20	1334.37
833.52	1352.11
833.84	1312.07
834.16	1312.29
834.48	1312.75
834.80	1372.82
835.12	1311.38
835.44	1311.84
835.76	1324.58
836.08	1341.42
836.40	1321.39
836.71	1331.18
837.03	1332.54
837.35	1311.16
837.67	1294.77
837.99	1291.36
838.31	1291.81
838.63	1318.44
838.95	1302.28
839.27	1309.56
839.59	1310.02
839.91	1280.44
840.23	1279.30
840.54	1274.29
840.86	1287.94
841.18	1290.90
841.50	1274.06
841.82	1297.27
842.14	1316.16
842.46	1302.74
842.77	1313.43
843.09	1292.95
843.41	1308.42
843.73	1282.71
844.05	1284.30
844.37	1274.29
844.68	1271.79
845.00	1292.95
845.32	1276.79
845.64	1277.70
845.96	1282.03
846.27	1264.51
846.59	1257.23
846.91	1301.83
847.23	1276.11
847.54	1278.84
847.86	1271.11
848.18	1272.93
848.50	1262.23
848.82	1307.29
849.13	1260.41
849.45	1294.09
849.77	1280.66
850.08	1309.79
850.40	1317.07
850.72	1283.17
851.04	1262.23
851.35	1286.35
851.67	1304.56
851.99	1250.40
852.30	1285.90
852.62	1256.32
852.94	1244.71
853.25	1266.33
853.57	1250.40
853.89	1264.28
854.20	1244.71
854.52	1263.14
854.84	1242.66
855.15	1235.61
855.47	1256.09
855.79	1259.50
856.10	1244.94
856.42	1264.51
856.73	1262.91
857.05	1257.00
857.37	1213.76
857.68	1224.46
858.00	1229.69
858.32	1267.47
858.63	1224.69
858.95	1225.82
859.26	1241.75
859.58	1237.88
859.89	1234.24
860.21	1238.11
860.52	1227.42
860.84	1231.51
861.16	1217.86
861.47	1248.12
861.79	1236.06
862.10	1202.84
862.42	1198.06
862.73	1220.59
863.05	1225.14
863.36	1196.92
863.68	1226.73
863.99	1213.54
864.31	1216.95
864.62	1269.74
864.94	1203.07
865.25	1215.36
865.57	1200.56
865.88	1191.69
866.20	1209.89
866.51	1225.60
866.82	1204.66
867.14	1200.56
867.45	1183.04
867.77	1219.22
868.08	1207.85
868.40	1212.17
868.71	1216.49
869.02	1185.32
869.34	1191.69
869.65	1186.46
869.97	1198.74
870.28	1172.80
870.59	1195.10
870.91	1189.41
871.22	1188.28
871.54	1209.44
871.85	1188.73
872.16	1190.10
872.48	1170.76
872.79	1196.24
873.10	1171.21
873.42	1151.87
873.73	1210.35
874.04	1148.00
874.36	1131.84
874.67	1142.08
874.98	1173.49
875.30	1196.24
875.61	1175.99
875.92	1143.22
876.23	1170.53
876.55	1153.23
876.86	1142.08
877.17	1145.27
877.49	1155.51
877.80	1157.10
878.11	1816.78
878.42	1183.27
878.74	1133.89
879.05	1146.86
879.36	1140.95
879.67	1132.07
879.98	1158.47
880.30	1136.40
880.61	1131.16
880.92	1163.47
881.23	1147.77
881.55	1137.53
881.86	1142.77
882.17	1119.78
882.48	1136.40
882.79	1153.01
883.10	1140.72
883.42	1159.61
883.73	1137.53
884.04	1152.55
884.35	1156.42
884.66	1128.89
884.97	1162.34
885.28	1135.26
885.60	1128.66
885.91	1136.62
886.22	1122.06
886.53	1140.04
886.84	1127.75
887.15	1145.50
887.46	1117.05
887.77	1152.78
888.08	1135.71
888.40	1124.11
888.71	1125.93
889.02	1147.77
889.33	1149.14
889.64	1126.84
889.95	1115.23
890.26	1111.82
890.57	1106.59
890.88	1140.72
891.19	1110.45
891.50	1153.92
891.81	1153.46
892.12	1125.93
892.43	1120.24
892.74	1147.09
893.05	1139.35
893.36	1145.27
893.67	1131.62
893.98	1149.14
894.29	1122.29
894.60	1119.33
894.91	1146.18
895.22	1118.65
895.53	1085.20
895.84	1137.08
896.15	1131.84
896.46	1109.09
896.77	1107.95
897.08	1118.42
897.38	1136.17
897.69	1127.75
898.00	1095.21
898.31	1117.51
898.62	1120.24
898.93	1101.12
899.24	1107.27
899.55	1109.32
899.86	1123.65
900.16	1129.57
900.47	1091.57
900.78	1102.72
901.09	1107.50
901.40	1112.73
901.71	1117.05
902.02	1120.24
902.32	1105.22
902.63	1077.00
902.94	1086.33
903.25	1104.31
903.56	1085.20
903.87	1084.51
904.17	1122.97
904.48	1101.12
904.79	1090.66
905.10	1115.01
905.41	1094.30
905.71	1081.78
906.02	1087.24
906.33	1074.27
906.64	1078.60
906.94	1087.93
907.25	1073.59
907.56	1082.69
907.87	1081.78
908.17	1094.30
908.48	1083.83
908.79	1078.14
909.09	1076.32
909.40	1061.30
909.71	1103.17
910.02	1381.92
910.32	1106.36
910.63	1058.34
910.94	1075.41
911.24	1071.54
911.55	1101.12
911.86	1055.16
912.16	1076.78
912.47	1088.84
912.78	1063.12
913.08	1074.05
913.39	1085.42
913.69	1088.84
914.00	1055.39
914.31	1061.99
914.61	1065.63
914.92	1115.23
915.23	1059.48
915.53	1083.60
915.84	1063.12
916.14	1064.26
916.45	1070.18
916.75	1052.20
917.06	1080.64
917.37	1061.76
917.67	1092.93
917.98	1049.24
918.28	1068.13
918.59	1045.60
918.89	1097.48
919.20	1074.27
919.50	1047.42
919.81	1070.63
920.11	1071.54
920.42	1058.57
920.72	1059.03
921.03	1067.45
921.33	1072.91
921.64	1033.09
921.94	1059.71
922.25	1049.93
922.55	1056.07
922.86	1016.93
923.16	1052.43
923.47	1048.10
923.77	1042.87
924.08	1045.60
924.38	1039.23
924.69	1036.27
924.99	1024.89
925.29	1043.55
925.60	1046.28
925.90	1033.31
926.21	1039.46
926.51	1052.88
926.81	1009.42
927.12	1011.92
927.42	1028.31
927.73	1033.09
928.03	1017.61
928.33	994.86
928.64	1021.25
928.94	1013.74
929.24	1037.18
929.55	1004.87
929.85	1042.64
930.15	1001.23
930.46	1031.95
930.76	1022.62
931.06	1036.27
931.37	1021.25
931.67	1074.96
931.97	1035.82
932.27	1021.71
932.58	1044.46
932.88	1013.52
933.18	1069.49
933.49	1023.07
933.79	1072.68
934.09	1046.28
934.39	1050.38
934.70	1057.21
935.00	1052.66
935.30	1046.06
935.60	1022.39
935.91	1003.96
936.21	1044.46
936.51	1014.88
936.81	1029.22
937.11	1040.82
937.42	1027.85
937.72	1028.08
938.02	982.34
938.32	1008.28
938.62	995.31
938.92	1000.09
939.23	1012.83
939.53	998.50
939.83	994.18
940.13	1008.28
940.43	1004.64
940.73	1012.61
941.03	976.20
941.34	1015.11
941.64	1020.80
941.94	996.45
942.24	1014.43
942.54	998.50
942.84	1006.69
943.14	1011.70
943.44	997.59
943.74	985.98
944.04	1001.68
944.34	982.57
944.65	1004.64
944.95	1013.52
945.25	993.49
945.55	979.16
945.85	991.44
946.15	992.35
946.45	1002.82
946.75	1012.61
947.05	1009.42
947.35	996.45
947.65	999.18
947.95	1018.52
948.25	1006.69
948.55	985.98
948.85	997.36
949.15	996.00
949.45	989.40
949.75	988.94
950.05	982.57
950.35	1012.38
950.65	1000.09
950.94	1011.70
951.24	1003.05
951.54	1005.33
951.84	1175.53
952.14	1012.15
952.44	987.80
952.74	985.76
953.04	979.16
953.34	994.86
953.64	1021.03
953.94	995.54
954.23	1004.41
954.53	1007.15
954.83	1018.07
955.13	1009.65
955.43	1023.07
955.73	1000.32
956.03	988.94
956.32	990.99
956.62	1008.97
956.92	1016.70
957.22	988.03
957.52	980.07
957.82	985.07
958.11	988.26
958.41	998.50
958.71	1087.47
959.01	1008.97
959.30	1318.44
959.60	1023.98
959.90	994.86
960.20	1014.88
960.50	1008.51
960.79	983.25
961.09	986.89
961.39	1008.97
961.69	1013.06
961.98	980.75
962.28	1013.52
962.58	998.27
962.87	998.73
963.17	1029.22
963.47	1012.61
963.76	1046.51
964.06	995.31
964.36	1001.46
964.66	989.62
964.95	987.35
965.25	1004.64
965.55	1032.18
965.84	1006.24
966.14	991.44
966.43	1022.16
966.73	976.88
967.03	1035.36
967.32	1011.92
967.62	1000.55
967.92	993.95
968.21	1002.37
968.51	1008.28
968.80	1006.24
969.10	1003.05
969.40	1013.97
969.69	1007.83
969.99	985.07
970.28	1004.87
970.58	1002.82
970.87	969.14
971.17	1002.14
971.46	1016.02
971.76	1003.05
972.06	1013.52
972.35	976.65
972.65	988.49
972.94	974.15
973.24	1002.37
973.53	954.81
973.83	979.16
974.12	988.94
974.42	983.25
974.71	1037.87
975.01	1004.41
975.30	988.49
975.59	993.04
975.89	986.67
976.18	988.49
976.48	991.44
976.77	976.88
977.07	1015.11
977.36	1002.37
977.65	1016.70
977.95	995.77
978.24	983.02
978.54	1019.21
978.83	1005.78
979.13	1003.50
979.42	999.64
979.71	990.99
980.01	992.81
980.30	994.63
980.59	992.35
980.89	1009.42
981.18	1009.19
981.47	993.04
981.77	981.66
982.06	997.13
982.35	1021.48
982.65	1003.28
982.94	981.20
983.23	1002.14
983.53	1026.49
983.82	996.22
984.11	985.76
984.41	986.67
984.70	1008.74
984.99	973.24
985.28	988.71
985.58	1009.42
985.87	982.11
986.16	999.18
986.45	996.91
986.75	1006.92
987.04	1013.52
987.33	993.04
987.62	1003.96
987.91	970.96
988.21	984.62
988.50	980.75
988.79	1026.94
989.08	1001.68
989.37	988.94
989.67	990.53
989.96	984.85
990.25	987.80
990.54	1002.82
990.83	1003.96
991.12	991.44
991.42	1012.61
991.71	1005.33
992.00	1004.64
992.29	964.82
992.58	1002.82
992.87	998.95
993.16	1002.59
993.45	1017.84
993.75	978.25
994.04	966.87
994.33	974.15
994.62	1023.53
994.91	972.10
995.20	994.18
995.49	973.92
995.78	988.03
996.07	982.11
996.36	985.07
996.65	976.43
996.94	977.11
997.23	1017.39
997.52	1000.55
997.81	976.20
998.10	982.11
998.39	993.49
998.68	992.58
998.97	996.00
999.26	988.26
999.55	984.62
999.84	1003.73
1000.13	962.55
1000.42	985.30
1000.71	966.41
1001.00	986.44
1001.29	993.72
1001.58	983.25
1001.87	955.49
1002.16	991.67
1002.45	992.35
1002.74	960.27
1003.02	997.36
1003.31	1011.70
1003.60	982.80
1003.89	992.35
1004.18	997.82
1004.47	978.47
1004.76	998.04
1005.05	985.30
1005.33	991.44
1005.62	965.73
1005.91	977.79
1006.20	968.46
1006.49	956.86
1006.78	973.47
1007.06	955.72
1007.35	984.62
1007.64	979.16
1007.93	989.17
1008.22	993.49
1008.50	999.18
1008.79	982.34
1009.08	992.35
1009.37	991.22
1009.66	1027.63
1009.94	990.76
1010.23	993.95
1010.52	974.15
1010.81	976.88
1011.09	966.41
1011.38	986.44
1011.67	985.07
1011.95	998.95
1012.24	992.13
1012.53	1004.41
1012.82	970.05
1013.10	953.22
1013.39	977.79
1013.68	970.74
[truncated: 48 more rows]
