# Supplementary material for: Unique photosynthetic electron transport tuning and excitation distribution in heterokont algae
Source: PLoS One. 2019 Jan 9;14(1):e0209920. doi: 10.1371/journal.pone.0209920 (PMC6326504; doi:10.1371/journal.pone.0209920)
Supplement: S1 Dataset — (ZIP) [file pone.0209920.s004.zip › S1 Dataset/77K/Chlamydomonas_DCMU/CDCMU_t=20,1.txt]

340.01	1280.44
340.39	1280.44
340.76	1280.44
341.14	1279.30
341.52	1277.70
341.89	1335.05
342.27	1347.56
342.65	1353.25
343.03	1325.26
343.40	1317.98
343.78	1335.50
344.16	1339.14
344.53	1364.86
344.91	1365.08
345.29	1331.41
345.66	1344.83
346.04	1327.99
346.42	1327.77
346.79	1325.26
347.17	1312.98
347.54	1305.01
347.92	1298.41
348.30	1331.41
348.67	1314.57
349.05	1329.13
349.43	1297.50
349.80	1320.26
350.18	1315.48
350.56	1315.25
350.93	1297.27
351.31	1301.83
351.68	1295.23
352.06	1287.94
352.44	1291.36
352.81	1320.26
353.19	1326.63
353.56	1307.97
353.94	1324.81
354.32	1269.06
354.69	1301.60
355.07	1309.11
355.44	1302.05
355.82	1332.32
356.19	1304.78
356.57	1346.65
356.95	1289.99
357.32	1283.17
357.70	1298.64
358.07	1294.54
358.45	1297.73
358.82	1306.60
359.20	1281.80
359.58	1289.54
359.95	1309.56
360.33	1283.39
360.70	1253.58
361.08	1289.77
361.45	1294.54
361.83	1303.87
362.20	1321.39
362.58	1336.87
362.95	1303.19
363.33	1301.37
363.70	1280.89
364.08	1301.83
364.45	1281.57
364.83	1280.44
365.20	1297.05
365.58	1317.07
365.95	1366.22
366.33	1300.23
366.70	1305.01
367.08	1303.87
367.45	1292.27
367.83	1324.35
368.20	1275.88
368.58	1296.14
368.95	1282.26
369.33	1360.08
369.70	1305.47
370.08	1315.71
370.45	1284.99
370.83	1293.18
371.20	1303.19
371.57	1469.76
371.95	1307.97
372.32	1310.47
372.70	1306.38
373.07	1291.13
373.45	1326.17
373.82	1283.85
374.19	1289.99
374.57	1340.51
374.94	1321.39
375.32	1276.34
375.69	1318.89
376.07	1283.39
376.44	1275.66
376.81	1282.48
377.19	1286.58
377.56	1329.59
377.94	1284.53
378.31	1306.83
378.68	1288.86
379.06	1285.21
379.43	1276.34
379.81	1303.42
380.18	1294.77
380.55	1304.33
380.93	1311.16
381.30	1299.78
381.67	1290.68
382.05	1323.22
382.42	1296.36
382.79	1282.48
383.17	1278.39
383.54	1344.83
383.91	1288.86
384.29	1297.96
384.66	1291.13
385.04	1299.09
385.41	1289.08
385.78	1283.17
386.15	1290.22
386.53	1290.45
386.90	1290.45
387.27	1290.45
387.65	1311.61
388.02	1295.00
388.39	1324.81
388.77	1273.15
389.14	1293.86
389.51	1297.50
389.89	1282.71
390.26	1309.56
390.63	1325.04
391.00	1307.74
391.38	1312.07
391.75	1307.06
392.12	1320.03
392.50	1288.63
392.87	1299.78
393.24	1306.83
393.61	1302.28
393.99	1305.24
394.36	1295.00
394.73	1316.62
395.10	1295.23
395.48	1313.89
395.85	1298.18
396.22	1292.50
396.59	1301.60
396.97	1278.16
397.34	1321.39
397.71	1311.84
398.08	1295.45
398.45	1285.90
398.83	1299.32
399.20	1309.33
399.57	1318.89
399.94	1281.35
400.32	1291.13
400.69	1271.79
401.06	1298.87
401.43	1313.43
401.80	1291.36
402.17	1281.57
402.55	1315.93
402.92	1280.89
403.29	1292.50
403.66	1297.27
404.03	1289.77
404.41	1276.57
404.78	1305.92
405.15	1278.39
405.52	1293.18
405.89	1276.34
406.26	1304.78
406.64	1296.59
407.01	1282.94
407.38	1302.51
407.75	1270.42
408.12	1326.63
408.49	1338.23
408.86	1288.40
409.23	1297.50
409.61	1314.80
409.98	1312.52
410.35	1306.15
410.72	1276.34
411.09	1292.04
411.46	1325.49
411.83	1300.23
412.20	1331.63
412.57	1300.46
412.95	1299.55
413.32	1323.22
413.69	1340.28
414.06	1286.12
414.43	1300.23
414.80	1304.33
415.17	1319.12
415.54	1308.65
415.91	1305.69
416.28	1294.09
416.65	1303.42
417.02	1294.54
417.39	1294.54
417.76	1307.74
418.14	1289.31
418.51	1278.16
418.88	1303.19
419.25	1289.99
419.62	1318.89
419.99	1283.85
420.36	1313.89
420.73	1293.63
421.10	1331.18
421.47	1305.01
421.84	1279.30
422.21	1313.89
422.58	1307.51
422.95	1329.13
423.32	1287.94
423.69	1303.65
424.06	1287.49
424.43	1319.12
424.80	1254.04
425.17	1312.52
425.54	1301.37
425.91	1279.75
426.28	1329.81
426.65	1304.10
427.02	1330.95
427.39	1314.11
427.76	1329.13
428.13	1295.00
428.49	1325.26
428.86	1320.26
429.23	1296.36
429.60	1294.09
429.97	1292.95
430.34	1322.08
430.71	1296.36
431.08	1287.94
431.45	1300.01
431.82	1291.81
432.19	1311.38
432.56	1295.00
432.93	1301.83
433.30	1297.96
433.67	1301.83
434.03	1352.11
434.40	1310.47
434.77	1284.76
435.14	1286.12
435.51	1271.79
435.88	1336.41
436.25	1297.05
436.62	1285.67
436.99	1298.41
437.35	1310.70
437.72	1290.22
438.09	1301.37
438.46	1461.79
438.83	1323.67
439.20	1290.22
439.57	1302.51
439.93	1284.53
440.30	1291.81
440.67	1281.12
441.04	1294.54
441.41	1297.96
441.78	1300.23
442.14	1289.99
442.51	1303.19
442.88	1288.40
443.25	1293.86
443.62	1317.75
443.99	1310.70
444.35	1305.01
444.72	1300.01
445.09	1306.60
445.46	1287.49
445.83	1278.62
446.19	1304.33
446.56	1299.09
446.93	1308.65
447.30	1296.82
447.66	1284.76
448.03	1287.49
448.40	1309.56
448.77	1279.98
449.14	1297.73
449.50	1313.43
449.87	1325.04
450.24	1302.51
450.61	1269.29
450.97	1291.13
451.34	1295.68
451.71	1341.42
452.08	1322.53
452.44	1318.44
452.81	1291.81
453.18	1312.07
453.54	1318.89
453.91	1299.09
454.28	1261.32
454.65	1305.69
455.01	1295.23
455.38	1290.90
455.75	1324.35
456.11	1289.31
456.48	1293.18
456.85	1277.93
457.21	1305.69
457.58	1289.54
457.95	1288.40
458.32	1273.84
458.68	1302.96
459.05	1291.81
459.42	1282.03
459.78	1301.37
460.15	1304.10
460.52	1295.68
460.88	1301.14
461.25	1325.72
461.61	1302.05
461.98	1308.20
462.35	1347.79
462.71	1307.97
463.08	1311.84
463.45	1300.23
463.81	1295.91
464.18	1314.80
464.55	1316.84
464.91	1330.04
465.28	1302.05
465.64	1292.27
466.01	1308.88
466.38	1295.00
466.74	1279.07
467.11	1300.01
467.47	1285.90
467.84	1397.62
468.21	1305.24
468.57	1268.38
468.94	1281.80
469.30	1282.03
469.67	1299.78
470.03	1300.01
470.40	1298.87
470.77	1264.96
471.13	1279.53
471.50	1299.09
471.86	1317.07
472.23	1328.22
472.59	1301.60
472.96	1280.66
473.32	1302.28
473.69	1311.16
474.05	1296.36
474.42	1290.45
474.78	1321.39
475.15	1302.05
475.51	1287.03
475.88	1292.27
476.24	1282.03
476.61	1289.31
476.97	1331.63
477.34	1274.29
477.70	1323.22
478.07	1317.30
478.43	1312.75
478.80	1303.87
479.16	1307.29
479.53	1313.43
479.89	1282.26
480.26	1317.75
480.62	1295.00
480.99	1336.64
481.35	1299.32
481.72	1296.82
482.08	1321.85
482.45	1448.37
482.81	1307.97
483.17	1285.21
483.54	1306.83
483.90	1312.98
484.27	1317.75
484.63	1279.30
485.00	1283.17
485.36	1300.01
485.72	1304.78
486.09	1304.33
486.45	1303.87
486.82	1308.42
487.18	1305.47
487.54	1290.45
487.91	1302.96
488.27	1297.05
488.64	1299.78
489.00	1303.87
489.36	1305.24
489.73	1311.16
490.09	1317.30
490.45	1307.74
490.82	1325.95
491.18	1300.23
491.55	1312.98
491.91	1318.21
492.27	1291.59
492.64	1287.26
493.00	1322.31
493.36	1304.78
493.73	1353.25
494.09	1296.82
494.45	1329.36
494.82	1316.62
495.18	1310.24
495.54	1322.99
495.91	1292.95
496.27	1308.20
496.63	1298.41
496.99	1280.66
497.36	1291.81
497.72	1327.31
498.08	1326.63
498.45	1366.00
498.81	1326.40
499.17	1311.61
499.53	1317.30
499.90	1315.48
500.26	1305.92
500.62	1314.34
500.99	1312.07
501.35	1305.69
501.71	1299.09
502.07	1299.55
502.44	1304.33
502.80	1282.48
503.16	1303.65
503.52	1296.14
503.88	1297.50
504.25	1299.55
504.61	1317.75
504.97	1302.28
505.33	1309.79
505.70	1295.00
506.06	1309.11
506.42	1312.98
506.78	1307.97
507.14	1327.77
507.51	1307.51
507.87	1300.46
508.23	1295.68
508.59	1305.24
508.95	1275.20
509.32	1324.58
509.68	1272.47
510.04	1320.71
510.40	1302.96
510.76	1317.07
511.12	1338.92
511.48	1288.63
511.85	1303.87
512.21	1302.96
512.57	1310.47
512.93	1316.39
513.29	1301.14
513.65	1296.82
514.01	1303.65
514.38	1310.93
514.74	1307.97
515.10	1291.81
515.46	1297.96
515.82	1311.38
516.18	1305.47
516.54	1290.68
516.90	1296.36
517.26	1346.43
517.63	1284.76
517.99	1284.99
518.35	1302.74
518.71	1306.60
519.07	1304.10
519.43	1313.43
519.79	1338.01
520.15	1285.21
520.51	1298.18
520.87	1281.57
521.23	1284.53
521.59	1289.31
521.95	1301.83
522.31	1271.56
522.67	1285.90
523.03	1289.31
523.40	1300.69
523.76	1295.23
524.12	1295.45
524.48	1337.10
524.84	1307.29
525.20	1327.08
525.56	1289.31
525.92	1292.27
526.28	1279.53
526.64	1287.49
527.00	1303.42
527.36	1371.68
527.72	1322.31
528.08	1288.63
528.44	1289.08
528.80	1314.11
529.16	1311.16
529.51	1288.17
529.87	1311.16
530.23	1316.62
530.59	1313.89
530.95	1320.94
531.31	1307.29
531.67	1299.78
532.03	1309.79
532.39	1302.96
532.75	1278.16
533.11	1307.97
533.47	1324.58
533.83	1300.01
534.19	1310.47
534.55	1293.63
534.91	1307.97
535.26	1298.64
535.62	1284.30
535.98	1300.92
536.34	1295.68
536.70	1304.78
537.06	1299.78
537.42	1282.03
537.78	1305.92
538.14	1695.26
538.49	1321.39
538.85	1436.31
539.21	1313.20
539.57	1282.94
539.93	1318.21
540.29	1321.17
540.65	1296.14
541.00	1319.57
541.36	1288.86
541.72	1306.15
542.08	1280.21
542.44	1284.76
542.80	1346.65
543.15	1340.28
543.51	1296.36
543.87	1283.39
544.23	1299.55
544.59	1308.88
544.95	1312.52
545.30	1301.60
545.66	1279.98
546.02	1335.50
546.38	1308.42
546.73	1297.73
547.09	1292.27
547.45	1356.44
547.81	1291.59
548.17	1294.77
548.52	1286.58
548.88	1282.03
549.24	1290.22
549.60	1312.52
549.95	1279.98
550.31	1294.54
550.67	1309.79
551.03	1306.15
551.38	1295.00
551.74	1287.03
552.10	1301.60
552.46	1314.57
552.81	1308.42
553.17	1303.42
553.53	1307.06
553.88	1310.70
554.24	1279.75
554.60	1278.16
554.95	1289.77
555.31	1322.76
555.67	1276.57
556.03	1287.49
556.38	1296.36
556.74	1295.23
557.10	1308.88
557.45	1310.47
557.81	1312.98
558.17	1282.26
558.52	1296.14
558.88	1319.80
559.24	1319.12
559.59	1331.86
559.95	1308.20
560.30	1386.02
560.66	1278.16
561.02	1301.83
561.37	1277.02
561.73	1287.26
562.09	1302.96
562.44	1314.80
562.80	1314.11
563.15	1284.53
563.51	1301.60
563.87	1292.95
564.22	1312.75
564.58	1294.54
564.93	1276.79
565.29	1292.95
565.65	1353.02
566.00	1306.60
566.36	1291.81
566.71	1309.79
567.07	1303.87
567.42	1309.56
567.78	1296.59
568.14	1294.09
568.49	1303.87
568.85	1278.84
569.20	1315.25
569.56	1300.23
569.91	1303.42
570.27	1312.29
570.62	1358.26
570.98	1332.32
571.33	1292.50
571.69	1317.30
572.04	1287.49
572.40	1298.18
572.75	1289.77
573.11	1308.20
573.46	1304.10
573.82	1290.68
574.17	1300.69
574.53	1312.98
574.88	1321.62
575.24	1329.81
575.59	1327.77
575.95	1344.83
576.30	1319.57
576.66	1317.07
577.01	1314.57
577.36	1318.66
577.72	1310.93
578.07	1315.93
578.43	1309.11
578.78	1305.92
579.14	1320.48
579.49	1315.93
579.85	1364.63
580.20	1335.28
580.55	1345.06
580.91	1340.28
581.26	1336.41
581.62	1358.03
581.97	1350.29
582.32	1381.24
582.68	1368.95
583.03	1379.42
583.39	1365.77
583.74	1420.84
584.09	1393.07
584.45	1424.02
584.80	1401.95
585.15	1418.33
585.51	1425.39
585.86	1445.41
586.21	1489.10
586.57	1469.30
586.92	1461.11
587.27	1501.39
587.63	1500.25
587.98	1646.57
588.33	1564.19
588.69	1543.26
589.04	1584.22
589.39	1598.10
589.75	1617.90
590.10	1609.93
590.45	1641.79
590.81	1685.02
591.16	1721.43
591.51	1750.33
591.86	1819.05
592.22	1813.36
592.57	1841.58
592.92	1850.23
593.28	1912.58
593.63	1927.14
593.98	2004.05
594.33	2005.42
594.69	2040.69
595.04	2109.64
595.39	2116.23
595.74	2165.84
596.10	2228.42
596.45	2290.31
596.80	2391.57
597.15	2397.49
597.50	2460.52
597.86	2540.39
598.21	2569.75
598.56	2628.45
598.91	2699.68
599.26	2754.29
599.62	2816.18
599.97	2882.86
600.32	2932.46
600.67	3028.72
601.02	3104.49
601.38	3121.10
601.73	3215.08
602.08	3286.76
602.43	3313.39
602.78	3434.67
603.13	3526.60
603.49	3519.32
603.84	3634.92
604.19	3677.70
604.54	3739.59
604.89	3834.71
605.24	3893.19
605.59	3936.65
605.95	4060.44
606.30	4102.54
606.65	4170.80
607.00	4211.53
607.35	4259.78
607.70	4321.44
608.05	4454.56
608.40	4462.98
608.75	4514.41
609.10	4561.96
609.46	4606.79
609.81	4670.28
610.16	4797.71
610.51	4805.44
610.86	4898.51
611.21	4893.74
611.56	4975.43
611.91	5010.70
612.26	5049.38
612.61	5097.62
612.96	5164.29
613.31	5169.76
613.66	5261.91
614.01	5240.75
614.36	5295.59
614.71	5280.80
615.06	5277.16
615.41	5339.28
615.76	5335.87
616.11	5378.42
616.46	5443.05
616.81	5402.54
617.16	5429.85
617.51	5481.73
617.86	5475.81
618.21	5451.47
618.56	5450.33
618.91	5489.01
619.26	5587.09
619.61	5408.00
619.96	5481.05
620.31	5560.24
620.66	5499.48
621.01	5524.96
621.36	5424.84
621.71	5523.14
622.06	5527.01
622.41	5458.06
622.76	5445.32
623.10	5526.10
623.45	5433.03
623.80	5465.80
624.15	5433.49
624.50	5390.25
624.85	5415.28
625.20	5381.61
625.55	5359.08
625.90	5389.80
626.25	5399.58
626.59	5332.68
626.94	5354.76
627.29	5290.36
627.64	5287.17
627.99	5263.96
628.34	5276.48
628.69	5255.77
629.03	5184.32
629.38	5202.07
629.73	5215.95
630.08	5147.46
630.43	5152.46
630.78	5126.75
631.12	5070.32
631.47	5147.23
631.82	5117.87
632.17	4975.88
632.52	5031.63
632.86	5088.75
633.21	4965.19
633.56	4977.93
633.91	4966.32
634.26	4948.58
634.60	4900.33
634.95	4906.25
635.30	4875.08
635.65	4879.40
635.99	4823.19
636.34	4865.75
636.69	4837.07
637.04	4798.62
637.39	4749.24
637.73	4741.96
638.08	4736.50
638.43	4741.96
638.77	4720.34
639.12	4638.19
639.47	4660.27
639.82	4655.03
640.16	4647.52
640.51	4695.54
640.86	4611.34
641.20	4647.98
641.55	4602.92
641.90	4615.44
642.25	4598.14
642.59	4588.82
642.94	4571.75
643.29	4520.78
643.63	4521.92
643.98	4523.28
644.33	4495.97
644.67	4503.48
645.02	4518.05
645.37	4442.27
645.71	4469.58
646.06	4471.63
646.40	4444.09
646.75	4442.27
647.10	4433.62
647.44	4529.20
647.79	4420.20
648.14	4469.35
648.48	4431.80
648.83	4346.02
649.17	4476.18
649.52	4399.26
649.87	4444.09
650.21	4369.68
650.56	4371.05
650.90	4335.55
651.25	4384.70
651.59	4369.23
651.94	4374.23
652.29	4333.73
652.63	4387.43
652.98	4381.06
653.32	4344.20
653.67	4402.45
654.01	4401.54
654.36	4335.09
654.70	4365.81
655.05	4313.93
655.39	4359.67
655.74	4358.31
656.08	4310.52
656.43	4370.37
656.78	4315.07
657.12	4329.41
657.47	4324.63
657.81	4412.23
658.15	4339.19
658.50	4303.46
658.84	4341.47
659.19	4396.08
659.53	4364.45
659.88	4419.52
660.22	4359.22
660.57	4323.49
660.91	4370.59
661.26	4266.60
661.60	4386.07
661.95	4348.75
662.29	4357.39
662.63	4336.00
662.98	4387.43
663.32	4390.62
663.67	4355.80
664.01	4406.55
664.36	4330.32
664.70	4407.91
665.04	4386.07
665.39	4403.82
665.73	4399.04
666.08	4955.86
666.42	4428.62
666.76	4475.95
667.11	4465.71
667.45	4468.90
667.79	4440.00
668.14	4512.81
668.48	4509.85
668.83	4518.96
669.17	4521.46
669.51	4521.69
669.86	4584.72
670.20	4546.72
670.54	4634.10
670.89	4593.37
671.23	4714.42
671.57	4676.65
671.92	4749.24
672.26	4802.26
672.60	4784.74
672.94	4946.75
673.29	5079.87
673.63	5136.76
673.97	5194.56
674.32	5364.09
674.66	5465.12
675.00	5655.81
675.34	5797.80
675.69	6087.02
676.03	6249.95
676.37	6526.42
676.71	6720.98
677.06	7050.02
677.40	7314.66
677.74	7618.22
678.08	7883.31
678.43	8196.20
678.77	8531.61
679.11	8857.69
679.45	9072.73
679.80	9338.97
680.14	9531.70
680.48	9769.04
680.82	10155.88
681.16	10253.04
681.51	10453.06
681.85	10640.11
682.19	10802.35
682.53	11195.33
682.87	11378.29
683.21	11477.50
683.56	11761.03
683.90	12239.80
684.24	12510.81
684.58	12855.55
684.92	13251.50
685.26	13392.35
685.61	13585.77
685.95	13794.43
686.29	13839.49
686.63	13781.92
686.97	13672.69
687.31	13411.24
687.65	13209.40
687.99	12876.03
688.33	12438.22
688.68	12116.92
689.02	11602.65
689.36	11285.45
689.70	10925.00
690.04	10577.30
690.38	10283.31
690.72	10050.98
691.06	9807.72
691.40	9675.97
691.74	9546.49
692.08	9455.02
692.42	9481.87
692.76	9401.77
693.10	9478.23
693.44	9334.19
693.78	9339.19
694.13	9307.56
694.47	9419.97
694.81	9364.00
695.15	9380.83
695.49	9271.61
695.83	9379.70
696.17	9323.95
696.51	9341.70
696.85	9327.81
697.19	9222.00
697.53	9243.62
697.87	9205.85
698.20	9158.74
698.54	9208.58
698.88	9134.85
699.22	9088.43
699.56	9082.97
699.90	9047.02
700.24	9099.58
700.58	9089.11
700.92	9181.50
701.26	9144.41
701.60	9131.21
701.94	9145.77
702.28	9169.89
702.62	9201.30
702.96	9391.76
703.30	9349.89
703.63	9357.40
703.97	9382.88
704.31	9414.51
704.65	9494.38
704.99	9583.58
705.33	9663.68
705.67	9627.50
706.01	9721.48
706.34	9755.84
706.68	9812.05
707.02	9806.36
707.36	9873.94
707.70	9869.84
708.04	9846.18
708.38	9953.58
708.71	9997.96
709.05	9989.99
709.39	10017.30
709.73	10074.19
710.07	10100.58
710.40	10079.87
710.74	10138.81
711.08	10165.89
711.42	10153.60
711.76	10166.34
712.09	10216.41
712.43	10205.71
712.77	10175.90
713.11	10217.32
713.45	10157.92
713.78	10239.39
714.12	10172.94
714.46	10163.16
714.80	10168.85
715.13	10068.04
715.47	9974.75
715.81	9976.79
716.15	9824.79
716.48	9862.56
716.82	9831.62
717.16	9729.90
717.49	9653.90
717.83	9492.11
718.17	9525.10
718.51	9377.65
718.84	9325.54
719.18	9293.45
719.52	9195.38
719.85	9003.55
720.19	8913.22
720.53	8856.55
720.86	8753.70
721.20	8635.37
721.54	8585.31
721.87	8478.59
722.21	8371.41
722.55	8279.26
722.88	8217.59
723.22	8092.89
723.55	7982.07
723.89	7978.89
724.23	7879.22
724.56	7737.00
724.90	7666.91
725.24	7531.97
725.57	7467.58
725.91	7418.88
726.24	7346.52
726.58	7231.61
726.92	7222.73
727.25	7174.94
727.59	7022.03
727.92	6869.11
728.26	6842.49
728.59	6774.45
728.93	6746.01
729.26	6677.74
729.60	6603.11
729.94	6543.94
730.27	6437.45
730.61	6395.81
730.94	6314.57
731.28	6305.70
731.61	6248.58
731.95	6150.73
732.28	6120.70
732.62	5978.25
732.95	6045.60
733.29	5954.13
733.62	5896.33
733.96	5857.42
734.29	5801.67
734.63	5766.40
734.96	5730.22
735.30	5732.04
735.63	5639.88
735.97	5656.26
736.30	5547.26
736.63	5584.36
736.97	5456.47
737.30	5425.07
737.64	5405.27
737.97	5326.99
738.31	5368.64
738.64	5311.75
738.97	5274.20
739.31	5226.42
739.64	5199.34
739.98	5161.79
740.31	5109.45
740.64	5177.49
740.98	5060.99
741.31	5057.35
741.65	5002.28
741.98	5009.33
742.31	4969.51
742.65	4962.91
742.98	4868.93
743.31	4840.03
743.65	4900.56
743.98	4830.25
744.31	4854.14
744.65	4801.58
744.98	4820.24
745.31	4733.31
745.65	4731.95
745.98	4672.78
746.31	4698.27
746.65	4758.57
746.98	4658.90
747.31	4688.03
747.65	4576.07
747.98	4633.87
748.31	4561.96
748.64	4523.28
748.98	4480.96
749.31	4442.50
749.64	4413.60
749.98	4402.00
750.31	4391.53
750.64	4364.22
750.97	4351.25
751.31	4319.39
751.64	4261.82
751.97	4277.75
752.30	4297.09
752.63	4191.96
752.97	4172.62
753.30	4193.56
753.63	4197.20
753.96	4170.57
754.29	4074.32
754.63	4147.59
754.96	4278.66
755.29	4091.84
755.62	4054.98
755.95	4050.88
756.29	3977.38
756.62	3979.89
756.95	3902.97
757.28	3928.69
757.61	4045.65
757.94	3885.45
758.27	3884.31
758.61	3832.20
758.94	3881.36
759.27	3798.98
759.60	3772.36
759.93	3840.40
760.26	3737.32
760.59	3722.30
760.92	3713.88
761.26	3677.01
761.59	3727.76
761.92	3649.71
762.25	3641.74
762.58	3624.22
762.91	3573.93
763.24	3578.94
763.57	3565.51
763.90	3545.03
764.23	3530.24
764.56	3502.48
764.89	3475.86
765.22	3442.86
765.55	3445.37
765.88	3451.51
766.21	3369.14
766.54	3355.03
766.87	3361.17
767.20	3337.28
767.53	3303.60
767.86	3313.39
768.19	3304.06
768.52	3281.07
768.85	3285.17
769.18	3242.16
769.51	3251.26
769.84	3205.30
770.17	3261.05
770.50	3177.99
770.83	3170.94
771.16	3134.30
771.49	3091.52
771.82	3077.41
772.15	3133.16
772.48	3081.28
772.81	3058.30
773.14	3058.53
773.47	3009.15
773.80	3010.06
774.13	3005.74
774.46	2985.94
774.78	3011.42
775.11	2970.92
775.44	2938.15
775.77	2943.39
776.10	2901.97
776.43	2930.42
776.76	2948.39
777.09	2874.89
777.41	2906.75
777.74	2889.68
778.07	2887.41
778.40	2808.68
778.73	2837.80
779.06	2849.41
779.38	2775.00
779.71	2780.46
780.04	2773.86
780.37	2759.98
780.70	2758.16
781.03	2754.06
781.35	2720.61
781.68	2739.27
782.01	2735.40
782.34	2715.15
782.67	2659.40
782.99	2667.37
783.32	2660.08
783.65	2623.45
783.98	2656.44
784.30	2619.12
784.63	2613.89
784.96	2582.49
785.29	2623.68
785.61	2602.51
785.94	2573.84
786.27	2559.73
786.60	2573.16
786.92	2566.79
787.25	2521.96
787.58	2524.92
787.90	2526.28
788.23	2541.07
788.56	2495.79
788.88	2491.24
789.21	2457.33
789.54	2463.71
789.87	2442.32
790.19	2430.26
790.52	2444.82
790.85	2423.43
791.17	2459.38
791.50	2407.05
791.82	2442.32
792.15	2398.63
792.48	2416.15
792.80	2398.85
793.13	2402.72
793.46	2370.64
793.78	2400.67
794.11	2406.59
794.43	2397.49
794.76	2390.66
795.09	2453.24
795.41	2398.40
795.74	2399.54
796.06	2405.68
796.39	2397.26
796.72	2430.94
797.04	2406.82
797.37	2382.24
797.69	2391.57
798.02	2384.29
798.34	2386.11
798.67	2400.45
798.99	2346.06
799.32	2375.87
799.64	2392.03
799.97	2368.13
800.30	2339.24
800.62	2348.57
800.95	2320.35
801.27	2336.50
801.60	2368.82
801.92	2295.09
802.25	2317.62
802.57	2321.03
802.89	2312.61
803.22	2311.70
803.54	2318.07
803.87	2303.96
804.19	2275.98
804.52	2330.36
804.84	2295.55
805.17	2271.88
805.49	2293.27
805.82	2293.27
806.14	2265.96
806.46	2320.35
806.79	2273.02
807.11	2246.62
807.44	2275.75
807.76	2246.17
808.08	2249.35
808.41	2236.15
808.73	2254.13
809.06	2204.52
809.38	2259.14
809.70	2205.66
810.03	2227.05
810.35	2197.70
810.67	2201.57
811.00	2197.70
811.32	2198.61
811.64	2220.23
811.97	2170.85
812.29	2157.42
812.61	2173.81
812.94	2205.43
813.26	2146.95
813.58	2151.05
813.91	2146.04
814.23	2158.10
814.55	2136.49
814.88	2128.52
815.20	2103.49
815.52	2096.66
815.84	2106.68
816.17	2117.37
816.49	2089.38
816.81	2125.56
817.13	2093.93
817.46	2118.28
817.78	2095.75
818.10	2077.10
818.42	2071.41
818.75	2055.48
819.07	2116.69
819.39	2058.44
819.71	2111.00
820.04	2027.26
820.36	2014.06
820.68	2048.88
821.00	2038.87
821.32	2021.35
821.65	2034.09
821.97	2025.21
822.29	2002.00
822.61	2034.32
822.93	2006.10
823.25	2001.78
823.58	2031.59
823.90	2007.24
824.22	2005.42
824.54	1970.15
824.86	1987.67
825.18	1984.25
825.50	1978.11
825.82	1951.71
826.15	1969.69
826.47	1956.49
826.79	1984.94
827.11	1996.31
827.43	2019.98
827.75	1942.16
828.07	1914.62
828.39	1945.12
828.71	1951.71
829.03	1954.44
829.35	1942.84
829.67	1937.38
830.00	1936.24
830.32	1941.02
830.64	1942.84
830.96	1915.99
831.28	1966.73
831.60	1916.22
831.92	1909.39
832.24	1929.19
832.56	1909.62
832.88	1904.38
833.20	1915.99
833.52	1920.31
833.84	1898.47
834.16	1872.07
834.48	1887.32
834.80	1913.94
835.12	1897.56
835.44	1880.04
835.76	1909.39
836.08	1894.83
836.40	1912.12
836.71	1893.01
837.03	1907.11
837.35	1877.53
837.67	1860.47
837.99	1855.69
838.31	1857.96
838.63	1871.39
838.95	1857.51
839.27	1890.50
839.59	1870.25
839.91	1876.39
840.23	1858.42
840.54	1843.40
840.86	1848.63
841.18	1864.33
841.50	1863.42
841.82	1832.70
842.14	1893.69
842.46	1884.36
842.77	1874.35
843.09	1864.33
843.41	1842.72
843.73	1844.08
844.05	1832.70
844.37	1834.07
844.68	1835.66
845.00	1845.22
845.32	1810.63
845.64	1832.93
845.96	1835.21
846.27	1810.63
846.59	1791.75
846.91	1823.15
847.23	1831.34
847.54	1803.58
847.86	1806.76
848.18	1804.94
848.50	1801.07
848.82	1831.57
849.13	1809.27
849.45	1806.08
849.77	1820.64
850.08	1828.15
850.40	1839.08
850.72	1824.74
851.04	1786.74
851.35	1794.02
851.67	1826.33
851.99	1790.38
852.30	1810.86
852.62	1787.88
852.94	1781.73
853.25	1790.38
853.57	1778.32
853.89	1780.82
854.20	1768.08
854.52	1833.84
854.84	1762.39
855.15	1755.34
855.47	1771.04
855.79	1802.90
856.10	1775.13
856.42	1769.67
856.73	1797.66
857.05	1773.54
857.37	1751.01
857.68	1751.01
858.00	1741.46
858.32	1799.94
858.63	1750.79
858.95	1734.17
859.26	1745.32
859.58	1771.72
859.89	1710.96
860.21	1726.21
860.52	1714.60
860.84	1774.00
861.16	1732.58
861.47	1703.00
861.79	1720.29
862.10	1720.98
862.42	1743.50
862.73	1763.76
863.05	1730.76
863.36	1704.59
863.68	1750.56
863.99	1730.99
864.31	1687.98
864.62	1741.00
864.94	1714.15
865.25	1743.96
865.57	1706.64
865.88	1675.69
866.20	1693.22
866.51	1712.33
866.82	1705.50
867.14	1699.81
867.45	1689.35
867.77	1700.50
868.08	1711.65
868.40	1712.56
868.71	1694.35
869.02	1690.03
869.34	1660.45
869.65	1654.53
869.97	1650.66
870.28	1652.03
870.59	1654.53
870.91	1682.75
871.22	1673.19
871.54	1697.54
871.85	1655.44
872.16	1684.11
872.48	1636.10
872.79	1638.15
873.10	1643.84
873.42	1629.27
873.73	1673.19
874.04	1634.73
874.36	1628.59
874.67	1632.91
874.98	1632.23
875.30	1630.87
875.61	1624.49
875.92	1601.97
876.23	1607.66
876.55	1615.16
876.86	1611.07
877.17	1587.86
877.49	1618.58
877.80	1611.07
878.11	2470.76
878.42	1648.16
878.74	1597.64
879.05	1597.19
879.36	1574.89
879.67	1579.21
879.98	1571.70
880.30	1546.90
880.61	1596.28
880.92	1580.58
881.23	1589.00
881.55	1609.25
881.86	1582.85
882.17	1597.19
882.48	1566.01
882.79	1600.60
883.10	1598.33
883.42	1589.68
883.73	1576.48
884.04	1583.53
884.35	1555.09
884.66	1588.31
884.97	1569.65
885.28	1568.29
885.60	1552.82
885.91	1536.20
886.22	1581.94
886.53	1587.63
886.84	1573.07
887.15	1579.89
887.46	1557.37
887.77	1614.25
888.08	1568.74
888.40	1592.41
888.71	1588.54
889.02	1563.51
889.33	1603.79
889.64	1565.56
889.95	1560.10
890.26	1570.11
890.57	1572.38
890.88	1572.84
891.19	1548.26
891.50	1602.65
891.81	1575.80
892.12	1538.93
892.43	1551.45
892.74	1562.37
893.05	1574.66
893.36	1591.04
893.67	1552.82
893.98	1572.38
894.29	1517.77
894.60	1554.86
894.91	1544.85
895.22	1545.99
895.53	1559.19
895.84	1569.43
896.15	1569.88
896.46	1546.67
896.77	1538.48
897.08	1517.32
897.38	1567.15
897.69	1564.42
898.00	1532.79
898.31	1558.96
898.62	1539.84
898.93	1513.22
899.24	1503.21
899.55	1538.02
899.86	1541.21
900.16	1549.40
900.47	1500.93
900.78	1522.55
901.09	1497.07
901.40	1533.02
901.71	1541.44
902.02	1529.38
902.32	1529.83
902.63	1516.41
902.94	1513.90
903.25	1532.34
903.56	1512.99
903.87	1504.57
904.17	1516.63
904.48	1526.87
904.79	1490.69
905.10	1514.13
905.41	1545.08
905.71	1505.48
906.02	1502.98
906.33	1515.04
906.64	1496.61
906.94	1484.55
907.25	1482.73
907.56	1480.68
907.87	1469.08
908.17	1501.84
908.48	1508.44
908.79	1497.75
909.09	1479.09
909.40	1482.73
909.71	1502.30
910.02	1857.74
910.32	1516.18
910.63	1510.72
910.94	1486.14
911.24	1469.30
911.55	1498.20
911.86	1478.18
912.16	1467.71
912.47	1446.78
912.78	1466.12
913.08	1453.83
913.39	1439.49
913.69	1481.82
914.00	1457.47
914.31	1452.01
914.61	1434.94
914.92	1491.83
915.23	1434.94
915.53	1433.12
915.84	1442.23
916.14	1468.85
916.45	1449.73
916.75	1420.84
917.06	1442.68
917.37	1438.81
917.67	1463.84
917.98	1445.18
918.28	1435.40
918.59	1450.87
918.89	1473.17
919.20	1431.53
919.50	1443.82
919.81	1460.66
920.11	1447.69
920.42	1428.12
920.72	1413.55
921.03	1444.05
921.33	1473.85
921.64	1425.39
921.94	1416.51
922.25	1422.20
922.55	1404.68
922.86	1417.19
923.16	1391.71
923.47	1398.08
923.77	1407.64
924.08	1418.10
924.38	1415.60
924.69	1388.30
924.99	1415.60
925.29	1397.85
925.60	1396.94
925.90	1404.00
926.21	1398.54
926.51	1411.51
926.81	1397.40
927.12	1395.80
927.42	1408.77
927.73	1406.95
928.03	1383.97
928.33	1384.88
928.64	1380.79
928.94	1372.82
929.24	1375.10
929.55	1382.61
929.85	1420.84
930.15	1410.82
930.46	1387.39
930.76	1391.25
931.06	1366.00
931.37	1371.68
931.67	1427.21
931.97	1390.57
932.27	1366.91
932.58	1392.16
932.88	1372.59
933.18	1379.19
933.49	1382.61
933.79	1400.36
934.09	1372.14
934.39	1401.95
934.70	1409.69
935.00	1403.54
935.30	1370.09
935.60	1382.15
935.91	1369.41
936.21	1382.61
936.51	1398.31
936.81	1380.56
937.11	1402.63
937.42	1369.86
937.72	1333.68
938.02	1328.90
938.32	1366.91
938.62	1338.69
938.92	1336.19
939.23	1346.88
939.53	1350.98
939.83	1335.28
940.13	1341.19
940.43	1336.87
940.73	1345.29
941.03	1317.75
941.34	1361.22
941.64	1352.80
941.94	1317.53
942.24	1338.46
942.54	1368.04
942.84	1360.08
943.14	1343.92
943.44	1313.43
943.74	1322.31
944.04	1339.37
944.34	1322.08
944.65	1320.94
944.95	1322.08
945.25	1323.67
945.55	1322.08
945.85	1316.84
946.15	1331.41
946.45	1328.90
946.75	1351.89
947.05	1340.28
947.35	1311.38
947.65	1324.35
947.95	1325.72
948.25	1323.22
948.55	1330.50
948.85	1315.25
949.15	1327.77
949.45	1328.68
949.75	1325.04
950.05	1347.79
950.35	1347.79
950.65	1355.98
950.94	1330.04
951.24	1331.18
951.54	1320.03
951.84	1537.57
952.14	1352.11
952.44	1332.77
952.74	1336.41
953.04	1323.44
953.34	1327.77
953.64	1341.65
953.94	1337.10
954.23	1348.93
954.53	1325.72
954.83	1326.40
955.13	1332.32
955.43	1350.29
955.73	1368.73
956.03	1324.13
956.32	1314.11
956.62	1339.14
956.92	1352.57
957.22	1333.23
957.52	1319.57
957.82	1309.33
958.11	1318.89
958.41	1339.37
958.71	1437.22
959.01	1371.23
959.30	1738.04
959.60	1357.35
959.90	1325.95
960.20	1309.11
960.50	1318.89
960.79	1295.45
961.09	1307.74
961.39	1309.11
961.69	1332.32
961.98	1331.63
962.28	1336.64
962.58	1333.68
962.87	1323.22
963.17	1346.88
963.47	1319.57
963.76	1399.67
964.06	1322.31
964.36	1322.53
964.66	1329.36
964.95	1325.26
965.25	1325.49
965.55	1340.96
965.84	1332.77
966.14	1336.87
966.43	1351.20
966.73	1330.50
967.03	1385.56
967.32	1343.01
967.62	1338.23
967.92	1332.54
968.21	1333.91
968.51	1323.90
968.80	1320.71
969.10	1325.49
969.40	1304.10
969.69	1342.33
969.99	1299.09
970.28	1332.77
970.58	1323.67
970.87	1336.64
971.17	1328.45
971.46	1348.25
971.76	1328.22
972.06	1337.32
972.35	1312.98
972.65	1313.66
972.94	1298.64
973.24	1343.01
973.53	1331.63
973.83	1333.23
974.12	1305.24
974.42	1302.74
974.71	1381.70
975.01	1308.42
975.30	1327.08
975.59	1322.53
975.89	1318.89
976.18	1309.33
976.48	1331.18
976.77	1323.44
977.07	1328.45
977.36	1342.56
977.65	1348.70
977.95	1327.08
978.24	1315.25
978.54	1344.61
978.83	1299.32
979.13	1329.36
979.42	1345.06
979.71	1320.71
980.01	1321.17
980.30	1321.17
980.59	1347.11
980.89	1370.09
981.18	1333.00
981.47	1343.92
981.77	1322.99
982.06	1305.47
982.35	1328.68
982.65	1317.98
982.94	1311.61
983.23	1339.60
983.53	1342.78
983.82	1306.60
984.11	1301.60
984.41	1325.04
984.70	1302.28
984.99	1323.22
985.28	1309.33
985.58	1310.93
985.87	1313.43
986.16	1317.98
986.45	1339.83
986.75	1329.13
987.04	1296.14
987.33	1302.51
987.62	1318.66
987.91	1318.44
988.21	1309.33
988.50	1304.78
988.79	1341.42
989.08	1306.83
989.37	1336.87
989.67	1288.40
989.96	1281.57
990.25	1300.69
990.54	1317.30
990.83	1297.73
991.12	1303.65
991.42	1334.59
991.71	1295.00
992.00	1315.02
992.29	1295.00
992.58	1304.78
992.87	1366.22
993.16	1335.28
993.45	1335.28
993.75	1315.93
994.04	1307.97
994.33	1321.17
994.62	1349.38
994.91	1336.87
995.20	1348.02
995.49	1320.03
995.78	1319.57
996.07	1311.16
996.36	1315.48
996.65	1317.75
996.94	1318.21
997.23	1352.57
997.52	1287.94
997.81	1294.09
998.10	1286.81
998.39	1293.41
998.68	1296.14
998.97	1300.23
999.26	1312.52
999.55	1276.11
999.84	1314.11
1000.13	1280.66
1000.42	1325.26
1000.71	1282.26
1001.00	1306.38
1001.29	1300.01
1001.58	1285.90
1001.87	1294.54
1002.16	1309.33
1002.45	1303.19
1002.74	1279.98
1003.02	1335.28
1003.31	1345.52
1003.60	1325.04
1003.89	1311.16
1004.18	1302.96
1004.47	1303.65
1004.76	1314.34
1005.05	1279.75
1005.33	1302.51
1005.62	1286.81
1005.91	1271.79
1006.20	1306.83
1006.49	1286.35
1006.78	1308.20
1007.06	1288.86
1007.35	1301.83
1007.64	1298.64
1007.93	1303.65
1008.22	1305.24
1008.50	1296.36
1008.79	1294.09
1009.08	1303.19
1009.37	1292.95
1009.66	1356.21
1009.94	1323.44
1010.23	1328.68
1010.52	1307.51
1010.81	1301.83
1011.09	1289.08
1011.38	1309.11
1011.67	1327.08
1011.95	1316.16
1012.24	1279.98
1012.53	1295.23
1012.82	1288.17
1013.10	1284.99
1013.39	1301.14
1013.68	1302.74
[truncated: 48 more rows]
