# Supplementary material for: Unique photosynthetic electron transport tuning and excitation distribution in heterokont algae
Source: PLoS One. 2019 Jan 9;14(1):e0209920. doi: 10.1371/journal.pone.0209920 (PMC6326504; doi:10.1371/journal.pone.0209920)
Supplement: S1 Dataset — (ZIP) [file pone.0209920.s004.zip › S1 Dataset/77K/Chlamydomonas_DCMU/CDCMU_t=20,2.txt]

340.01	1315.02
340.39	1315.02
340.76	1315.02
341.14	1343.92
341.52	1339.60
341.89	1375.32
342.27	1356.21
342.65	1365.54
343.03	1365.54
343.40	1375.55
343.78	1359.17
344.16	1351.89
344.53	1367.13
344.91	1372.59
345.29	1369.18
345.66	1362.58
346.04	1357.58
346.42	1362.81
346.79	1377.15
347.17	1350.98
347.54	1355.07
347.92	1348.25
348.30	1335.28
348.67	1349.16
349.05	1329.13
349.43	1335.05
349.80	1357.35
350.18	1340.05
350.56	1356.44
350.93	1352.80
351.31	1350.52
351.68	1340.96
352.06	1333.23
352.44	1343.70
352.81	1346.88
353.19	1341.65
353.56	1333.68
353.94	1341.42
354.32	1338.92
354.69	1336.87
355.07	1320.26
355.44	1340.05
355.82	1365.08
356.19	1341.19
356.57	1338.01
356.95	1339.83
357.32	1325.26
357.70	1327.54
358.07	1343.47
358.45	1352.80
358.82	1339.14
359.20	1342.56
359.58	1325.26
359.95	1362.58
360.33	1331.63
360.70	1313.89
361.08	1345.74
361.45	1342.78
361.83	1369.41
362.20	1345.97
362.58	1363.26
362.95	1343.92
363.33	1333.68
363.70	1329.13
364.08	1335.50
364.45	1335.28
364.83	1346.88
365.20	1341.87
365.58	1341.42
365.95	1364.40
366.33	1350.29
366.70	1330.72
367.08	1322.31
367.45	1338.92
367.83	1337.78
368.20	1332.77
368.58	1344.61
368.95	1328.22
369.33	1365.31
369.70	1348.02
370.08	1326.17
370.45	1335.96
370.83	1353.25
371.20	1326.40
371.57	1419.24
371.95	1332.32
372.32	1339.83
372.70	1339.14
373.07	1339.83
373.45	1352.80
373.82	1343.47
374.19	1345.06
374.57	1366.68
374.94	1334.82
375.32	1323.90
375.69	1334.37
376.07	1343.24
376.44	1342.10
376.81	1314.57
377.19	1341.42
377.56	1336.87
377.94	1333.23
378.31	1350.98
378.68	1333.91
379.06	1311.84
379.43	1327.77
379.81	1325.72
380.18	1337.78
380.55	1325.95
380.93	1333.91
381.30	1326.40
381.67	1324.81
382.05	1348.70
382.42	1321.17
382.79	1311.84
383.17	1331.86
383.54	1346.88
383.91	1343.01
384.29	1338.92
384.66	1345.06
385.04	1341.87
385.41	1330.27
385.78	1335.96
386.15	1338.23
386.53	1321.17
386.90	1332.09
387.27	1313.43
387.65	1335.05
388.02	1332.54
388.39	1340.74
388.77	1315.02
389.14	1329.36
389.51	1328.90
389.89	1338.46
390.26	1341.87
390.63	1345.74
391.00	1314.57
391.38	1322.53
391.75	1366.00
392.12	1334.37
392.50	1322.53
392.87	1306.83
393.24	1327.54
393.61	1335.96
393.99	1315.48
394.36	1342.10
394.73	1341.87
395.10	1327.54
395.48	1322.76
395.85	1323.22
396.22	1329.36
396.59	1342.56
396.97	1339.83
397.34	1365.08
397.71	1348.25
398.08	1361.67
398.45	1342.56
398.83	1330.04
399.20	1360.08
399.57	1361.90
399.94	1338.23
400.32	1305.47
400.69	1321.85
401.06	1318.89
401.43	1342.10
401.80	1342.10
402.17	1316.84
402.55	1318.66
402.92	1319.57
403.29	1351.20
403.66	1329.13
404.03	1331.63
404.41	1330.27
404.78	1327.77
405.15	1342.78
405.52	1327.77
405.89	1323.67
406.26	1340.05
406.64	1318.21
407.01	1326.40
407.38	1315.71
407.75	1322.08
408.12	1329.13
408.49	1350.07
408.86	1320.71
409.23	1325.26
409.61	1330.72
409.98	1322.99
410.35	1325.72
410.72	1324.58
411.09	1336.64
411.46	1323.90
411.83	1322.53
412.20	1350.52
412.57	1322.53
412.95	1314.11
413.32	1328.90
413.69	1331.86
414.06	1321.39
414.43	1330.27
414.80	1338.46
415.17	1340.51
415.54	1357.35
415.91	1322.08
416.28	1327.54
416.65	1327.99
417.02	1325.49
417.39	1333.68
417.76	1332.77
418.14	1343.47
418.51	1321.17
418.88	1344.38
419.25	1328.68
419.62	1332.32
419.99	1347.34
420.36	1326.63
420.73	1341.42
421.10	1351.43
421.47	1326.40
421.84	1336.19
422.21	1349.16
422.58	1328.90
422.95	1350.98
423.32	1330.72
423.69	1338.01
424.06	1345.97
424.43	1338.23
424.80	1331.18
425.17	1334.59
425.54	1333.91
425.91	1325.72
426.28	1352.34
426.65	1331.41
427.02	1357.12
427.39	1357.58
427.76	1324.13
428.13	1338.01
428.49	1335.50
428.86	1338.69
429.23	1333.68
429.60	1327.99
429.97	1321.17
430.34	1353.71
430.71	1324.58
431.08	1330.27
431.45	1323.67
431.82	1325.95
432.19	1329.81
432.56	1325.72
432.93	1335.73
433.30	1337.32
433.67	1334.82
434.03	1365.77
434.40	1334.59
434.77	1308.65
435.14	1341.65
435.51	1302.96
435.88	1353.25
436.25	1314.57
436.62	1336.64
436.99	1321.62
437.35	1320.94
437.72	1344.83
438.09	1342.78
438.46	1436.08
438.83	1325.49
439.20	1339.83
439.57	1324.35
439.93	1344.61
440.30	1339.60
440.67	1330.95
441.04	1329.36
441.41	1341.87
441.78	1328.22
442.14	1328.68
442.51	1355.30
442.88	1317.07
443.25	1333.23
443.62	1348.47
443.99	1336.87
444.35	1330.27
444.72	1357.35
445.09	1333.46
445.46	1330.95
445.83	1341.87
446.19	1321.17
446.56	1330.72
446.93	1333.68
447.30	1330.50
447.66	1318.89
448.03	1332.77
448.40	1333.68
448.77	1336.41
449.14	1339.37
449.50	1341.87
449.87	1358.26
450.24	1358.26
450.61	1346.88
450.97	1340.28
451.34	1343.01
451.71	1364.86
452.08	1350.07
452.44	1350.75
452.81	1336.41
453.18	1319.57
453.54	1349.38
453.91	1340.96
454.28	1328.90
454.65	1324.35
455.01	1332.54
455.38	1339.60
455.75	1344.38
456.11	1346.88
456.48	1343.70
456.85	1342.78
457.21	1331.41
457.58	1328.22
457.95	1322.31
458.32	1349.38
458.68	1347.79
459.05	1339.83
459.42	1335.96
459.78	1330.95
460.15	1338.23
460.52	1354.85
460.88	1328.90
461.25	1342.78
461.61	1335.05
461.98	1326.17
462.35	1359.17
462.71	1316.84
463.08	1339.37
463.45	1355.30
463.81	1312.07
464.18	1337.55
464.55	1341.19
464.91	1352.57
465.28	1316.16
465.64	1355.53
466.01	1322.53
466.38	1323.90
466.74	1325.26
467.11	1333.00
467.47	1321.39
467.84	1406.50
468.21	1368.04
468.57	1336.87
468.94	1348.25
469.30	1333.00
469.67	1325.72
470.03	1333.23
470.40	1343.01
470.77	1298.18
471.13	1321.62
471.50	1330.50
471.86	1334.59
472.23	1349.38
472.59	1326.86
472.96	1326.63
473.32	1325.49
473.69	1344.61
474.05	1331.18
474.42	1343.92
474.78	1323.44
475.15	1329.59
475.51	1326.63
475.88	1303.65
476.24	1318.66
476.61	1326.40
476.97	1337.32
477.34	1329.13
477.70	1337.78
478.07	1335.73
478.43	1355.53
478.80	1340.96
479.16	1314.80
479.53	1350.07
479.89	1340.51
480.26	1346.43
480.62	1320.71
480.99	1372.59
481.35	1337.10
481.72	1338.46
482.08	1332.32
482.45	1411.96
482.81	1344.38
483.17	1317.75
483.54	1343.92
483.90	1348.93
484.27	1359.17
484.63	1330.72
485.00	1330.04
485.36	1335.96
485.72	1307.06
486.09	1343.01
486.45	1341.65
486.82	1332.09
487.18	1333.00
487.54	1326.63
487.91	1335.05
488.27	1334.14
488.64	1321.17
489.00	1350.07
489.36	1326.40
489.73	1335.50
490.09	1332.55
490.45	1333.23
490.82	1357.35
491.18	1316.84
491.55	1347.79
491.91	1341.65
492.27	1333.00
492.64	1337.10
493.00	1329.59
493.36	1342.56
493.73	1379.42
494.09	1325.49
494.45	1359.85
494.82	1330.04
495.18	1352.11
495.54	1358.26
495.91	1324.81
496.27	1330.95
496.63	1362.58
496.99	1326.17
497.36	1330.50
497.72	1349.38
498.08	1342.33
498.45	1363.95
498.81	1351.20
499.17	1321.85
499.53	1339.14
499.90	1344.61
500.26	1330.04
500.62	1324.81
500.99	1330.72
501.35	1332.54
501.71	1342.78
502.07	1333.46
502.44	1333.46
502.80	1337.32
503.16	1317.30
503.52	1340.96
503.88	1343.47
504.25	1337.78
504.61	1333.46
504.97	1334.14
505.33	1335.73
505.70	1338.92
506.06	1350.98
506.42	1342.78
506.78	1330.50
507.14	1347.11
507.51	1353.25
507.87	1334.59
508.23	1303.65
508.59	1293.41
508.95	1318.89
509.32	1340.05
509.68	1328.68
510.04	1331.41
510.40	1324.35
510.76	1355.76
511.12	1364.63
511.48	1338.46
511.85	1335.50
512.21	1342.10
512.57	1340.96
512.93	1311.16
513.29	1335.73
513.65	1339.37
514.01	1360.08
514.38	1353.25
514.74	1334.37
515.10	1343.47
515.46	1330.50
515.82	1323.90
516.18	1333.91
516.54	1327.31
516.90	1324.13
517.26	1350.75
517.63	1328.45
517.99	1322.76
518.35	1349.16
518.71	1337.32
519.07	1364.86
519.43	1355.98
519.79	1360.53
520.15	1352.80
520.51	1342.10
520.87	1337.32
521.23	1331.18
521.59	1337.10
521.95	1338.69
522.31	1330.72
522.67	1321.62
523.03	1333.91
523.40	1338.92
523.76	1338.23
524.12	1328.45
524.48	1334.59
524.84	1332.09
525.20	1344.83
525.56	1336.19
525.92	1316.39
526.28	1337.55
526.64	1336.41
527.00	1354.16
527.36	1379.88
527.72	1342.33
528.08	1363.04
528.44	1312.29
528.80	1344.83
529.16	1328.90
529.51	1330.04
529.87	1347.79
530.23	1338.92
530.59	1360.31
530.95	1358.94
531.31	1328.90
531.67	1353.71
532.03	1344.61
532.39	1349.84
532.75	1347.56
533.11	1359.85
533.47	1351.20
533.83	1319.57
534.19	1330.95
534.55	1320.94
534.91	1322.76
535.26	1323.67
535.62	1325.49
535.98	1341.19
536.34	1361.67
536.70	1345.06
537.06	1343.24
537.42	1344.38
537.78	1354.16
538.14	1580.35
538.49	1345.29
538.85	1420.15
539.21	1327.31
539.57	1332.09
539.93	1340.74
540.29	1374.19
540.65	1318.89
541.00	1322.31
541.36	1329.59
541.72	1315.48
542.08	1334.14
542.44	1322.53
542.80	1347.79
543.15	1355.98
543.51	1321.62
543.87	1326.63
544.23	1338.92
544.59	1345.74
544.95	1328.45
545.30	1335.96
545.66	1336.64
546.02	1350.52
546.38	1335.96
546.73	1329.13
547.09	1322.53
547.45	1366.68
547.81	1324.58
548.17	1315.02
548.52	1321.85
548.88	1322.53
549.24	1350.75
549.60	1346.65
549.95	1334.59
550.31	1352.11
550.67	1338.92
551.03	1317.98
551.38	1336.64
551.74	1313.43
552.10	1316.39
552.46	1343.01
552.81	1333.46
553.17	1340.28
553.53	1327.08
553.88	1348.25
554.24	1355.98
554.60	1341.19
554.95	1328.22
555.31	1325.04
555.67	1372.59
556.03	1343.01
556.38	1343.70
556.74	1341.87
557.10	1346.65
557.45	1319.57
557.81	1326.63
558.17	1323.67
558.52	1346.88
558.88	1353.48
559.24	1349.61
559.59	1354.62
559.95	1348.25
560.30	1376.46
560.66	1333.00
561.02	1321.39
561.37	1334.59
561.73	1340.28
562.09	1330.27
562.44	1338.69
562.80	1351.43
563.15	1320.03
563.51	1304.56
563.87	1321.62
564.22	1325.26
564.58	1325.26
564.93	1320.26
565.29	1341.87
565.65	1362.13
566.00	1332.32
566.36	1329.13
566.71	1359.17
567.07	1356.67
567.42	1363.49
567.78	1330.50
568.14	1346.88
568.49	1335.96
568.85	1330.27
569.20	1297.96
569.56	1322.53
569.91	1342.33
570.27	1333.23
570.62	1355.53
570.98	1350.52
571.33	1351.89
571.69	1348.47
572.04	1327.77
572.40	1338.23
572.75	1344.61
573.11	1329.81
573.46	1328.90
573.82	1329.59
574.17	1325.26
574.53	1355.76
574.88	1349.61
575.24	1332.77
575.59	1348.70
575.95	1335.05
576.30	1335.50
576.66	1336.19
577.01	1329.81
577.36	1339.14
577.72	1349.16
578.07	1357.12
578.43	1343.47
578.78	1348.47
579.14	1334.14
579.49	1335.96
579.85	1373.28
580.20	1366.00
580.55	1345.74
580.91	1338.92
581.26	1343.24
581.62	1354.16
581.97	1368.04
582.32	1373.73
582.68	1385.56
583.03	1364.17
583.39	1367.13
583.74	1379.65
584.09	1393.98
584.45	1395.80
584.80	1378.97
585.15	1399.45
585.51	1383.74
585.86	1419.47
586.21	1404.68
586.57	1430.85
586.92	1444.05
587.27	1430.85
587.63	1442.00
587.98	1524.60
588.33	1492.29
588.69	1462.93
589.04	1478.86
589.39	1497.75
589.75	1469.08
590.10	1464.98
590.45	1490.01
590.81	1510.26
591.16	1535.75
591.51	1551.00
591.86	1569.20
592.22	1576.48
592.57	1584.45
592.92	1581.03
593.28	1609.93
593.63	1634.05
593.98	1625.63
594.33	1677.51
594.69	1667.27
595.04	1706.41
595.39	1726.21
595.74	1755.56
596.10	1768.99
596.45	1784.24
596.80	1823.37
597.15	1834.52
597.50	1862.06
597.86	1917.13
598.21	1915.08
598.56	1931.92
598.91	1996.31
599.26	2004.73
599.62	2037.50
599.97	2079.60
600.32	2078.01
600.67	2131.71
601.02	2161.52
601.38	2161.97
601.73	2228.19
602.08	2248.90
602.43	2272.79
602.78	2296.46
603.13	2341.74
603.49	2364.95
603.84	2400.22
604.19	2414.33
604.54	2442.54
604.89	2471.67
605.24	2532.43
605.59	2513.31
605.95	2592.05
606.30	2610.71
606.65	2622.54
607.00	2659.17
607.35	2670.78
607.70	2689.44
608.05	2733.58
608.40	2756.11
608.75	2784.78
609.10	2828.70
609.46	2820.28
609.81	2834.84
610.16	2911.07
610.51	2878.53
610.86	2938.61
611.21	2931.78
611.56	2967.51
611.91	2987.76
612.26	3005.96
612.61	3049.65
612.96	3036.68
613.31	3054.43
613.66	3064.44
614.01	3082.19
614.36	3089.70
614.71	3081.51
615.06	3114.96
615.41	3122.47
615.76	3109.50
616.11	3131.12
616.46	3150.46
616.81	3155.69
617.16	3143.40
617.51	3163.43
617.86	3196.42
618.21	3159.79
618.56	3188.91
618.91	3146.59
619.26	3178.45
619.61	3155.69
619.96	3183.91
620.31	3237.16
620.66	3174.35
621.01	3170.26
621.36	3169.80
621.71	3201.20
622.06	3173.67
622.41	3179.81
622.76	3162.97
623.10	3169.80
623.45	3173.44
623.80	3162.06
624.15	3168.21
624.50	3129.52
624.85	3146.82
625.20	3121.56
625.55	3131.12
625.90	3101.08
626.25	3129.75
626.59	3109.27
626.94	3091.07
627.29	3082.65
627.64	3081.97
627.99	3059.89
628.34	3085.83
628.69	3087.65
629.03	3042.14
629.38	3056.93
629.73	3047.38
630.08	3045.33
630.43	3010.06
630.78	3000.05
631.12	3030.77
631.47	3028.49
631.82	3014.15
632.17	2974.79
632.52	2956.36
632.86	3042.37
633.21	2973.88
633.56	2937.70
633.91	2962.27
634.26	2959.09
634.60	2963.87
634.95	2948.62
635.30	2938.38
635.65	2986.17
635.99	2913.35
636.34	2927.69
636.69	2934.51
637.04	2928.37
637.39	2905.84
637.73	2876.71
638.08	2895.15
638.43	2904.93
638.77	2909.71
639.12	2878.08
639.47	2866.47
639.82	2889.00
640.16	2885.82
640.51	2848.95
640.86	2829.61
641.20	2825.74
641.55	2854.64
641.90	2858.28
642.25	2813.91
642.59	2848.04
642.94	2852.14
643.29	2823.92
643.63	2816.18
643.98	2807.31
644.33	2805.03
644.67	2813.91
645.02	2793.20
645.37	2821.19
645.71	2796.62
646.06	2819.14
646.40	2802.53
646.75	2804.81
647.10	2790.93
647.44	2853.50
647.79	2785.92
648.14	2801.17
648.48	2772.95
648.83	2794.79
649.17	2860.56
649.52	2787.06
649.87	2773.63
650.21	2834.84
650.56	2785.69
650.90	2798.89
651.25	2810.50
651.59	2806.63
651.94	2781.82
652.29	2815.05
652.63	2792.75
652.98	2842.81
653.32	2802.76
653.67	2819.37
654.01	2782.28
654.36	2833.02
654.70	2810.04
655.05	2785.47
655.39	2846.68
655.74	2827.79
656.08	2814.36
656.43	2805.72
656.78	2814.82
657.12	2830.52
657.47	2806.17
657.81	2844.63
658.15	2807.31
658.50	2815.73
658.84	2819.60
659.19	2842.81
659.53	2823.47
659.88	2839.85
660.22	2842.13
660.57	2833.02
660.91	2848.95
661.26	2813.68
661.60	2876.71
661.95	2884.45
662.29	2862.83
662.63	2862.61
662.98	2871.93
663.32	2876.94
663.67	2856.46
664.01	2880.81
664.36	2878.76
664.70	2953.63
665.04	2890.82
665.39	2915.17
665.73	2912.44
666.08	3244.21
666.42	2920.86
666.76	2947.03
667.11	2977.52
667.45	2950.44
667.79	2972.51
668.14	2980.70
668.48	3008.24
668.83	3027.35
669.17	3034.18
669.51	3042.37
669.86	3069.22
670.20	3088.79
670.54	3110.64
670.89	3127.93
671.23	3185.05
671.57	3221.91
671.92	3266.97
672.26	3365.04
672.60	3372.32
672.94	3474.49
673.29	3559.82
673.63	3627.64
673.97	3715.02
674.32	3857.46
674.66	3972.38
675.00	4149.18
675.34	4243.39
675.69	4480.50
676.03	4730.13
676.37	4951.31
676.71	5174.08
677.06	5443.96
677.40	5673.10
677.74	5983.03
678.08	6250.63
678.43	6577.39
678.77	6862.74
679.11	7136.94
679.45	7389.07
679.80	7639.38
680.14	7884.68
680.48	8069.45
680.82	8412.37
681.16	8547.08
681.51	8743.01
681.85	8918.90
682.19	9059.99
682.53	9374.01
682.87	9575.85
683.21	9758.57
683.56	10091.02
683.90	10422.80
684.24	10746.60
684.58	11143.00
684.92	11454.52
685.26	11681.16
685.61	11841.81
685.95	11998.37
686.29	12135.13
686.63	12056.85
686.97	11993.36
687.31	11821.10
687.65	11586.72
687.99	11303.19
688.33	10965.51
688.68	10536.80
689.02	10153.60
689.36	9802.49
689.70	9478.23
690.04	9197.66
690.38	8846.54
690.72	8730.49
691.06	8466.53
691.40	8342.51
691.74	8292.45
692.08	8160.70
692.42	8161.84
692.76	8198.70
693.10	8142.27
693.44	8056.48
693.78	8129.53
694.13	8105.18
694.47	8152.05
694.81	8151.14
695.15	8206.21
695.49	8099.49
695.83	8158.20
696.17	8139.54
696.51	8164.80
696.85	8170.49
697.19	8081.06
697.53	8098.58
697.87	8142.50
698.20	8091.52
698.54	8056.94
698.88	8071.96
699.22	8071.73
699.56	8047.83
699.90	8028.27
700.24	8050.11
700.58	8129.75
700.92	8151.14
701.26	8117.24
701.60	8183.23
701.94	8083.11
702.28	8259.91
702.62	8198.25
702.96	8324.31
703.30	8323.86
703.63	8378.24
703.97	8395.76
704.31	8512.50
704.65	8554.14
704.99	8628.55
705.33	8737.32
705.67	8670.42
706.01	8771.45
706.34	8811.27
706.68	8882.72
707.02	8866.11
707.36	9000.37
707.70	9045.42
708.04	8952.81
708.38	9135.31
708.71	9159.65
709.05	9165.12
709.39	9198.34
709.73	9238.39
710.07	9200.61
710.40	9244.53
710.74	9362.18
711.08	9351.03
711.42	9352.85
711.76	9396.08
712.09	9412.01
712.43	9424.30
712.77	9455.93
713.11	9449.56
713.45	9431.12
713.78	9418.61
714.12	9404.73
714.46	9374.01
714.80	9364.45
715.13	9281.85
715.47	9302.10
715.81	9266.60
716.15	9193.10
716.48	9124.61
716.82	9111.19
717.16	9011.75
717.49	8857.92
717.83	8819.69
718.17	8845.40
718.51	8650.62
718.84	8576.21
719.18	8530.02
719.52	8503.85
719.85	8316.57
720.19	8258.09
720.53	8197.34
720.86	8106.77
721.20	7995.50
721.54	7928.14
721.87	7802.76
722.21	7684.89
722.55	7681.25
722.88	7557.91
723.22	7470.76
723.55	7330.82
723.89	7290.31
724.23	7204.98
724.56	7102.36
724.90	6959.00
725.24	6912.58
725.57	6806.54
725.91	6771.04
726.24	6696.18
726.58	6532.34
726.92	6507.31
727.25	6394.67
727.59	6362.13
727.92	6259.73
728.26	6159.15
728.59	6129.57
728.93	6092.02
729.26	5976.88
729.60	5911.12
729.94	5841.26
730.27	5803.03
730.61	5709.28
730.94	5642.61
731.28	5604.84
731.61	5549.09
731.95	5484.69
732.28	5469.67
732.62	5362.95
732.95	5330.18
733.29	5273.06
733.62	5241.43
733.96	5155.65
734.29	5095.35
734.63	5060.53
734.96	5044.37
735.30	4985.21
735.63	4949.49
735.97	4955.63
736.30	4851.18
736.63	4869.16
736.97	4809.77
737.30	4780.87
737.64	4688.26
737.97	4689.39
738.31	4643.66
738.64	4589.27
738.97	4575.84
739.31	4550.59
739.64	4519.41
739.98	4430.67
740.31	4439.77
740.64	4437.27
740.98	4373.10
741.31	4324.63
741.65	4354.89
741.98	4297.55
742.31	4258.64
742.65	4238.84
742.98	4242.71
743.31	4190.14
743.65	4159.42
743.98	4105.27
744.31	4148.96
744.65	4081.83
744.98	4058.85
745.31	4046.79
745.65	4026.31
745.98	4016.07
746.31	4022.89
746.65	4033.82
746.98	3955.99
747.31	3971.24
747.65	3920.49
747.98	3904.11
748.31	3869.52
748.64	3852.46
748.98	3776.68
749.31	3779.41
749.64	3751.20
749.98	3741.41
750.31	3701.36
750.64	3669.73
750.97	3656.08
751.31	3624.45
751.64	3587.36
751.97	3616.49
752.30	3574.84
752.63	3516.36
752.97	3533.66
753.30	3512.95
753.63	3522.05
753.96	3502.48
754.29	3428.53
754.63	3436.04
754.96	3527.06
755.29	3377.78
755.62	3373.46
755.95	3353.21
756.29	3357.08
756.62	3296.77
756.95	3269.24
757.28	3308.15
757.61	3378.69
757.94	3267.65
758.27	3240.80
758.61	3260.82
758.94	3210.99
759.27	3198.70
759.60	3152.05
759.93	3205.30
760.26	3130.43
760.59	3114.73
760.92	3072.64
761.26	3109.04
761.59	3075.82
761.92	3059.67
762.25	3017.11
762.58	3021.44
762.91	3007.10
763.24	2980.25
763.57	2970.46
763.90	2972.74
764.23	2947.03
764.56	2903.34
764.89	2893.55
765.22	2896.51
765.55	2884.45
765.88	2852.82
766.21	2861.92
766.54	2812.54
766.87	2822.10
767.20	2779.32
767.53	2771.36
767.86	2761.12
768.19	2755.20
768.52	2731.31
768.85	2749.06
769.18	2700.13
769.51	2694.22
769.84	2687.39
770.17	2697.86
770.50	2617.08
770.83	2629.14
771.16	2612.53
771.49	2578.62
771.82	2596.60
772.15	2620.03
772.48	2589.09
772.81	2539.48
773.14	2598.42
773.47	2542.89
773.80	2521.96
774.13	2510.81
774.46	2488.96
774.78	2501.71
775.11	2487.83
775.44	2484.19
775.77	2471.67
776.10	2459.61
776.43	2435.49
776.76	2471.44
777.09	2422.52
777.41	2442.09
777.74	2423.66
778.07	2410.46
778.40	2383.61
778.73	2388.39
779.06	2376.78
779.38	2356.53
779.71	2372.00
780.04	2348.34
780.37	2353.57
780.70	2321.71
781.03	2301.92
781.35	2328.54
781.68	2298.96
782.01	2323.99
782.34	2280.53
782.67	2268.92
782.99	2278.02
783.32	2271.42
783.65	2237.97
783.98	2258.68
784.30	2233.65
784.63	2235.70
784.96	2237.06
785.29	2217.27
785.61	2222.05
785.94	2197.24
786.27	2188.14
786.60	2189.05
786.92	2179.49
787.25	2162.20
787.58	2150.59
787.90	2173.81
788.23	2138.99
788.56	2162.65
788.88	2121.92
789.21	2101.67
789.54	2097.58
789.87	2129.43
790.19	2098.26
790.52	2101.22
790.85	2104.63
791.17	2112.37
791.50	2084.38
791.82	2085.51
792.15	2070.50
792.48	2080.96
792.80	2060.26
793.13	2087.79
793.46	2090.75
793.78	2071.18
794.11	2056.39
794.43	2061.85
794.76	2050.47
795.09	2098.49
795.41	2065.04
795.74	2062.08
796.06	2041.37
796.39	2034.54
796.72	2044.33
797.04	2052.75
797.37	2050.02
797.69	2026.81
798.02	2031.58
798.34	2022.71
798.67	2025.44
798.99	2012.70
799.32	2027.26
799.64	2018.61
799.97	2014.06
800.30	2029.31
800.62	2021.57
800.95	1995.40
801.27	1999.05
801.60	1992.45
801.92	1968.78
802.25	1975.15
802.57	1976.06
802.89	1987.21
803.22	1984.25
803.54	1951.03
803.87	1968.78
804.19	1977.20
804.52	1999.27
804.84	1970.83
805.17	1967.42
805.49	1950.80
805.82	1948.76
806.14	1959.91
806.46	1986.76
806.79	1960.36
807.11	1903.93
807.44	1956.04
807.76	1932.37
808.08	1928.50
808.41	1923.27
808.73	1927.59
809.06	1900.51
809.38	1955.36
809.70	1937.15
810.03	1903.70
810.35	1892.10
810.67	1885.27
811.00	1886.18
811.32	1873.44
811.64	1882.08
811.97	1870.71
812.29	1858.42
812.61	1873.21
812.94	1886.63
813.26	1856.37
813.58	1856.83
813.91	1854.55
814.23	1844.99
814.55	1849.54
814.88	1870.93
815.20	1852.05
815.52	1844.54
815.84	1813.59
816.17	1829.97
816.49	1806.76
816.81	1799.94
817.13	1819.73
817.46	1811.77
817.78	1810.18
818.10	1813.59
818.42	1794.48
818.75	1778.77
819.07	1825.65
819.39	1792.88
819.71	1820.19
820.04	1785.83
820.36	1768.31
820.68	1765.12
821.00	1761.25
821.32	1785.37
821.65	1782.87
821.97	1749.88
822.29	1748.97
822.61	1779.91
822.93	1730.99
823.25	1738.04
823.58	1774.22
823.90	1766.26
824.22	1753.97
824.54	1748.97
824.86	1752.61
825.18	1751.01
825.50	1735.31
825.82	1728.03
826.15	1741.91
826.47	1722.11
826.79	1741.00
827.11	1736.91
827.43	1748.06
827.75	1729.40
828.07	1699.36
828.39	1711.87
828.71	1723.48
829.03	1723.48
829.35	1720.52
829.67	1708.01
830.00	1705.05
830.32	1706.19
830.64	1715.29
830.96	1700.95
831.28	1687.30
831.60	1690.26
831.92	1677.74
832.24	1704.37
832.56	1709.60
832.88	1673.42
833.20	1677.74
833.52	1719.16
833.84	1673.65
834.16	1672.74
834.48	1680.93
834.80	1689.57
835.12	1666.14
835.44	1674.78
835.76	1694.13
836.08	1671.60
836.40	1679.56
836.71	1660.68
837.03	1687.75
837.35	1655.21
837.67	1665.23
837.99	1648.16
838.31	1647.25
838.63	1662.27
838.95	1639.74
839.27	1663.63
839.59	1656.35
839.91	1635.19
840.23	1655.90
840.54	1629.50
840.86	1637.01
841.18	1665.45
841.50	1644.75
841.82	1649.07
842.14	1660.68
842.46	1673.65
842.77	1669.78
843.09	1664.77
843.41	1672.51
843.73	1651.12
844.05	1644.75
844.37	1642.24
844.68	1640.20
845.00	1651.12
845.32	1630.64
845.64	1635.87
845.96	1644.97
846.27	1632.46
846.59	1604.47
846.91	1642.24
847.23	1635.19
847.54	1615.16
847.86	1618.35
848.18	1604.24
848.50	1612.43
848.82	1642.70
849.13	1641.79
849.45	1637.69
849.77	1627.00
850.08	1652.94
850.40	1635.42
850.72	1596.51
851.04	1599.24
851.35	1610.84
851.67	1641.79
851.99	1612.43
852.30	1657.03
852.62	1595.14
852.94	1612.43
853.25	1637.01
853.57	1625.63
853.89	1604.47
854.20	1629.96
854.52	1627.45
854.84	1604.92
855.15	1613.34
855.47	1604.47
855.79	1591.04
856.10	1581.94
856.42	1597.19
856.73	1612.89
857.05	1585.36
857.37	1589.45
857.68	1589.91
858.00	1582.40
858.32	1591.95
858.63	1584.90
858.95	1569.43
859.26	1576.48
859.58	1575.57
859.89	1585.13
860.21	1583.08
860.52	1585.13
860.84	1580.58
861.16	1587.18
861.47	1568.29
861.79	1574.66
862.10	1566.01
862.42	1567.38
862.73	1598.78
863.05	1556.23
863.36	1561.92
863.68	1578.76
863.99	1561.01
864.31	1527.56
864.62	1564.19
864.94	1524.83
865.25	1557.59
865.57	1541.89
865.88	1516.63
866.20	1568.74
866.51	1573.98
866.82	1530.52
867.14	1555.77
867.45	1534.61
867.77	1552.36
868.08	1549.86
868.40	1568.74
868.71	1556.68
869.02	1543.26
869.34	1527.78
869.65	1540.53
869.97	1539.16
870.28	1514.81
870.59	1555.77
870.91	1546.22
871.22	1542.35
871.54	1538.71
871.85	1530.52
872.16	1544.17
872.48	1534.38
872.79	1526.42
873.10	1508.22
873.42	1517.54
873.73	1540.98
874.04	1511.86
874.36	1520.96
874.67	1504.12
874.98	1509.81
875.30	1502.75
875.61	1492.29
875.92	1490.24
876.23	1526.87
876.55	1503.21
876.86	1507.08
877.17	1483.87
877.49	1487.74
877.80	1506.17
878.11	2018.84
878.42	1534.38
878.74	1502.75
879.05	1500.02
879.36	1477.95
879.67	1495.70
879.98	1485.46
880.30	1496.15
880.61	1496.15
880.92	1502.30
881.23	1478.63
881.55	1480.45
881.86	1482.50
882.17	1484.09
882.48	1494.56
882.79	1499.57
883.10	1493.42
883.42	1474.08
883.73	1479.77
884.04	1498.20
884.35	1469.53
884.66	1487.51
884.97	1485.92
885.28	1471.81
885.60	1478.41
885.91	1461.79
886.22	1502.53
886.53	1480.68
886.84	1471.12
887.15	1485.92
887.46	1480.00
887.77	1507.99
888.08	1487.05
888.40	1489.33
888.71	1475.45
889.02	1485.00
889.33	1481.14
889.64	1476.36
889.95	1490.24
890.26	1481.82
890.57	1470.90
890.88	1490.24
891.19	1495.24
891.50	1494.33
891.81	1476.59
892.12	1477.04
892.43	1489.78
892.74	1491.38
893.05	1498.43
893.36	1506.85
893.67	1476.59
893.98	1477.50
894.29	1487.28
894.60	1476.36
894.91	1467.71
895.22	1474.08
895.53	1479.32
895.84	1480.00
896.15	1475.22
896.46	1472.49
896.77	1470.21
897.08	1471.12
897.38	1477.95
897.69	1467.48
898.00	1452.92
898.31	1458.84
898.62	1457.70
898.93	1438.81
899.24	1451.55
899.55	1484.09
899.86	1477.95
900.16	1472.49
900.47	1459.97
900.78	1449.28
901.09	1466.57
901.40	1474.54
901.71	1473.63
902.02	1459.75
902.32	1453.83
902.63	1468.62
902.94	1439.95
903.25	1438.58
903.56	1442.91
903.87	1441.31
904.17	1452.01
904.48	1468.17
904.79	1463.16
905.10	1462.02
905.41	1455.88
905.71	1425.16
906.02	1450.64
906.33	1446.78
906.64	1454.97
906.94	1433.58
907.25	1441.77
907.56	1426.52
907.87	1415.83
908.17	1443.36
908.48	1429.03
908.79	1427.89
909.09	1441.09
909.40	1452.01
909.71	1438.13
910.02	1497.52
910.32	1432.21
910.63	1457.70
910.94	1433.81
911.24	1424.93
911.55	1457.24
911.86	1426.75
912.16	1419.70
912.47	1425.84
912.78	1413.10
913.08	1401.95
913.39	1426.07
913.69	1441.77
914.00	1406.27
914.31	1421.75
914.61	1403.09
914.92	1435.63
915.23	1425.16
915.53	1434.03
915.84	1409.69
916.14	1431.53
916.45	1410.82
916.75	1418.10
917.06	1414.24
917.37	1430.62
917.67	1421.97
917.98	1411.05
918.28	1412.19
918.59	1400.81
918.89	1422.88
919.20	1427.66
919.50	1411.73
919.81	1384.20
920.11	1397.85
920.42	1393.07
920.72	1408.32
921.03	1407.86
921.33	1405.59
921.64	1378.97
921.94	1381.92
922.25	1386.47
922.55	1387.61
922.86	1401.72
923.16	1407.18
923.47	1396.03
923.77	1396.71
924.08	1386.93
924.38	1411.28
924.69	1375.55
924.99	1380.79
925.29	1376.01
925.60	1391.03
925.90	1403.77
926.21	1382.61
926.51	1382.38
926.81	1379.65
927.12	1343.70
927.42	1400.58
927.73	1384.65
928.03	1393.30
928.33	1388.98
928.64	1384.88
928.94	1372.37
929.24	1384.43
929.55	1364.40
929.85	1385.11
930.15	1395.35
930.46	1381.24
930.76	1379.42
931.06	1387.61
931.37	1369.64
931.67	1420.38
931.97	1373.73
932.27	1394.67
932.58	1378.28
932.88	1366.22
933.18	1393.07
933.49	1370.55
933.79	1395.12
934.09	1354.85
934.39	1379.65
934.70	1385.11
935.00	1387.84
935.30	1374.19
935.60	1377.60
935.91	1344.61
936.21	1381.01
936.51	1371.00
936.81	1370.09
937.11	1381.01
937.42	1366.22
937.72	1343.24
938.02	1375.10
938.32	1384.20
938.62	1373.96
938.92	1354.85
939.23	1344.83
939.53	1359.62
939.83	1375.55
940.13	1339.14
940.43	1355.30
940.73	1368.04
941.03	1358.26
941.34	1346.88
941.64	1337.78
941.94	1350.75
942.24	1357.58
942.54	1351.89
942.84	1368.50
943.14	1360.99
943.44	1345.29
943.74	1351.43
944.04	1354.62
944.34	1365.54
944.65	1360.76
944.95	1350.29
945.25	1347.56
945.55	1336.87
945.85	1339.60
946.15	1350.98
946.45	1330.50
946.75	1371.68
947.05	1361.67
947.35	1350.52
947.65	1340.96
947.95	1353.93
948.25	1375.78
948.55	1335.05
948.85	1348.70
949.15	1348.93
949.45	1343.92
949.75	1346.65
950.05	1326.86
950.35	1343.01
950.65	1352.57
950.94	1353.25
951.24	1334.82
951.54	1349.38
951.84	1485.69
952.14	1362.58
952.44	1334.59
952.74	1365.08
953.04	1357.35
953.34	1364.40
953.64	1352.34
953.94	1346.20
954.23	1346.43
954.53	1356.89
954.83	1375.32
955.13	1345.06
955.43	1359.85
955.73	1353.48
956.03	1352.57
956.32	1328.45
956.62	1361.22
956.92	1359.85
957.22	1345.06
957.52	1351.89
957.82	1360.76
958.11	1353.48
958.41	1366.68
958.71	1420.15
959.01	1373.96
959.30	1596.73
959.60	1386.93
959.90	1354.39
960.20	1361.44
960.50	1364.63
960.79	1342.10
961.09	1360.08
961.39	1353.02
961.69	1353.02
961.98	1345.29
962.28	1366.91
962.58	1325.49
962.87	1327.31
963.17	1345.74
963.47	1341.87
963.76	1400.81
964.06	1351.89
964.36	1355.07
964.66	1353.48
964.95	1340.51
965.25	1357.35
965.55	1364.40
965.84	1366.68
966.14	1354.16
966.43	1351.66
966.73	1377.83
967.03	1375.55
967.32	1342.10
967.62	1361.44
967.92	1355.30
968.21	1331.86
968.51	1348.93
968.80	1352.57
969.10	1331.41
969.40	1352.80
969.69	1333.68
969.99	1338.92
970.28	1356.21
970.58	1342.78
970.87	1356.67
971.17	1344.15
971.46	1349.61
971.76	1336.41
972.06	1356.89
972.35	1361.44
972.65	1325.04
972.94	1327.99
973.24	1359.17
973.53	1331.86
973.83	1360.08
974.12	1356.44
974.42	1344.15
974.71	1354.39
975.01	1354.39
975.30	1373.50
975.59	1345.52
975.89	1343.24
976.18	1353.48
976.48	1345.29
976.77	1341.65
977.07	1321.85
977.36	1363.26
977.65	1340.51
977.95	1352.11
978.24	1317.07
978.54	1362.58
978.83	1347.79
979.13	1368.04
979.42	1358.71
979.71	1349.16
980.01	1340.51
980.30	1363.26
980.59	1351.66
980.89	1375.55
981.18	1340.28
981.47	1357.58
981.77	1345.52
982.06	1343.70
982.35	1368.95
982.65	1329.13
982.94	1345.52
983.23	1351.89
983.53	1357.12
983.82	1329.81
984.11	1319.12
984.41	1343.01
984.70	1333.68
984.99	1337.32
985.28	1346.65
985.58	1327.54
985.87	1344.61
986.16	1346.43
986.45	1365.54
986.75	1360.53
987.04	1338.69
987.33	1348.25
987.62	1344.83
987.91	1336.19
988.21	1337.10
988.50	1318.89
988.79	1350.07
989.08	1358.94
989.37	1338.23
989.67	1349.38
989.96	1354.16
990.25	1351.89
990.54	1332.54
990.83	1343.01
991.12	1335.73
991.42	1342.33
991.71	1327.08
992.00	1343.01
992.29	1315.93
992.58	1328.22
992.87	1366.91
993.16	1339.83
993.45	1352.11
993.75	1335.96
994.04	1336.19
994.33	1347.34
994.62	1349.61
994.91	1351.43
995.20	1353.71
995.49	1347.11
995.78	1348.25
996.07	1326.86
996.36	1344.83
996.65	1350.29
996.94	1321.62
997.23	1357.12
997.52	1335.50
997.81	1340.96
998.10	1315.93
998.39	1348.70
998.68	1328.45
998.97	1333.46
999.26	1335.73
999.55	1329.81
999.84	1334.14
1000.13	1347.34
1000.42	1324.35
1000.71	1344.83
1001.00	1341.19
1001.29	1351.20
1001.58	1322.53
1001.87	1352.34
1002.16	1319.80
1002.45	1334.59
1002.74	1340.28
1003.02	1328.90
1003.31	1355.76
1003.60	1339.37
1003.89	1341.19
1004.18	1341.42
1004.47	1336.87
1004.76	1351.66
1005.05	1339.14
1005.33	1347.56
1005.62	1327.54
1005.91	1333.23
1006.20	1318.44
1006.49	1319.57
1006.78	1338.46
1007.06	1324.58
1007.35	1337.10
1007.64	1317.53
1007.93	1334.82
1008.22	1354.85
1008.50	1349.38
1008.79	1345.06
1009.08	1348.25
1009.37	1326.86
1009.66	1366.00
1009.94	1339.60
1010.23	1361.22
1010.52	1329.36
1010.81	1331.18
1011.09	1322.31
1011.38	1327.54
1011.67	1361.44
1011.95	1353.93
1012.24	1333.00
1012.53	1325.95
1012.82	1325.49
1013.10	1329.36
1013.39	1347.79
1013.68	1332.77
[truncated: 48 more rows]
