# Supplementary material for: Unique photosynthetic electron transport tuning and excitation distribution in heterokont algae
Source: PLoS One. 2019 Jan 9;14(1):e0209920. doi: 10.1371/journal.pone.0209920 (PMC6326504; doi:10.1371/journal.pone.0209920)
Supplement: S1 Dataset — (ZIP) [file pone.0209920.s004.zip › S1 Dataset/77K/Chlamydomonas_DCMU/CDCMU_t=20,3.txt]

340.01	1280.89
340.39	1280.89
340.76	1280.89
341.14	1302.74
341.52	1293.41
341.89	1354.39
342.27	1338.01
342.65	1344.61
343.03	1342.78
343.40	1344.15
343.78	1334.14
344.16	1362.58
344.53	1379.42
344.91	1364.63
345.29	1355.53
345.66	1328.22
346.04	1331.18
346.42	1336.87
346.79	1358.49
347.17	1353.71
347.54	1340.51
347.92	1355.30
348.30	1330.72
348.67	1330.27
349.05	1313.20
349.43	1311.61
349.80	1345.29
350.18	1337.55
350.56	1325.49
350.93	1309.79
351.31	1305.92
351.68	1319.12
352.06	1337.10
352.44	1309.33
352.81	1330.95
353.19	1306.60
353.56	1317.53
353.94	1317.30
354.32	1295.23
354.69	1309.33
355.07	1315.25
355.44	1325.26
355.82	1331.41
356.19	1310.02
356.57	1348.93
356.95	1320.48
357.32	1306.83
357.70	1306.83
358.07	1312.98
358.45	1311.61
358.82	1324.81
359.20	1312.29
359.58	1297.50
359.95	1326.17
360.33	1287.94
360.70	1313.89
361.08	1320.71
361.45	1322.31
361.83	1332.32
362.20	1303.42
362.58	1344.61
362.95	1314.34
363.33	1316.62
363.70	1318.66
364.08	1317.75
364.45	1300.01
364.83	1315.02
365.20	1311.84
365.58	1336.19
365.95	1380.56
366.33	1349.38
366.70	1335.73
367.08	1312.07
367.45	1326.17
367.83	1324.81
368.20	1321.17
368.58	1350.75
368.95	1305.01
369.33	1391.48
369.70	1300.69
370.08	1318.89
370.45	1327.77
370.83	1315.71
371.20	1335.28
371.57	1485.69
371.95	1336.19
372.32	1310.70
372.70	1310.70
373.07	1320.03
373.45	1322.99
373.82	1311.84
374.19	1317.98
374.57	1352.34
374.94	1305.01
375.32	1324.13
375.69	1339.37
376.07	1321.62
376.44	1301.14
376.81	1307.74
377.19	1309.56
377.56	1342.56
377.94	1294.32
378.31	1334.37
378.68	1305.69
379.06	1312.07
379.43	1282.94
379.81	1334.59
380.18	1302.51
380.55	1313.20
380.93	1305.01
381.30	1313.89
381.67	1309.56
382.05	1322.99
382.42	1305.92
382.79	1286.12
383.17	1315.93
383.54	1353.93
383.91	1312.29
384.29	1300.46
384.66	1345.06
385.04	1310.02
385.41	1300.92
385.78	1306.60
386.15	1320.71
386.53	1312.07
386.90	1311.61
387.27	1327.54
387.65	1335.50
388.02	1286.81
388.39	1335.28
388.77	1307.29
389.14	1308.42
389.51	1311.16
389.89	1320.26
390.26	1333.46
390.63	1320.71
391.00	1296.36
391.38	1314.80
391.75	1332.32
392.12	1325.95
392.50	1318.44
392.87	1310.93
393.24	1316.16
393.61	1320.26
393.99	1323.44
394.36	1314.57
394.73	1336.64
395.10	1303.19
395.48	1319.57
395.85	1297.96
396.22	1307.97
396.59	1318.44
396.97	1313.43
397.34	1352.11
397.71	1309.79
398.08	1300.69
398.45	1311.16
398.83	1294.54
399.20	1325.04
399.57	1335.73
399.94	1308.20
400.32	1314.80
400.69	1294.54
401.06	1313.89
401.43	1340.05
401.80	1301.60
402.17	1294.09
402.55	1288.63
402.92	1306.83
403.29	1312.75
403.66	1308.20
404.03	1320.26
404.41	1326.63
404.78	1305.92
405.15	1326.40
405.52	1287.03
405.89	1312.29
406.26	1327.54
406.64	1317.98
407.01	1304.78
407.38	1312.29
407.75	1295.23
408.12	1326.40
408.49	1332.54
408.86	1313.66
409.23	1287.49
409.61	1306.15
409.98	1309.11
410.35	1325.95
410.72	1300.69
411.09	1294.77
411.46	1340.05
411.83	1306.15
412.20	1325.95
412.57	1314.57
412.95	1299.78
413.32	1311.61
413.69	1347.34
414.06	1331.86
414.43	1321.39
414.80	1321.39
415.17	1338.69
415.54	1330.95
415.91	1291.59
416.28	1321.17
416.65	1316.84
417.02	1300.01
417.39	1319.80
417.76	1285.90
418.14	1317.53
418.51	1310.70
418.88	1295.23
419.25	1316.39
419.62	1338.92
419.99	1306.60
420.36	1327.31
420.73	1309.33
421.10	1349.84
421.47	1317.07
421.84	1327.08
422.21	1329.36
422.58	1316.84
422.95	1312.75
423.32	1309.56
423.69	1311.61
424.06	1322.76
424.43	1358.03
424.80	1299.09
425.17	1322.99
425.54	1296.14
425.91	1297.05
426.28	1331.41
426.65	1301.37
427.02	1358.26
427.39	1302.96
427.76	1326.63
428.13	1313.20
428.49	1335.50
428.86	1316.39
429.23	1311.84
429.60	1312.29
429.97	1288.17
430.34	1329.59
430.71	1314.34
431.08	1305.47
431.45	1326.40
431.82	1316.84
432.19	1291.13
432.56	1313.20
432.93	1310.70
433.30	1313.43
433.67	1325.49
434.03	1373.50
434.40	1307.74
434.77	1310.02
435.14	1326.63
435.51	1320.03
435.88	1352.57
436.25	1294.77
436.62	1301.14
436.99	1318.44
437.35	1289.77
437.72	1317.98
438.09	1324.81
438.46	1476.81
438.83	1349.61
439.20	1312.07
439.57	1302.28
439.93	1304.33
440.30	1315.25
440.67	1307.06
441.04	1319.80
441.41	1319.12
441.78	1307.29
442.14	1308.65
442.51	1297.27
442.88	1289.77
443.25	1291.13
443.62	1313.89
443.99	1306.60
444.35	1311.84
444.72	1340.74
445.09	1308.65
445.46	1311.61
445.83	1318.89
446.19	1328.68
446.56	1312.29
446.93	1313.20
447.30	1313.43
447.66	1287.94
448.03	1324.13
448.40	1312.75
448.77	1321.17
449.14	1308.88
449.50	1343.47
449.87	1333.91
450.24	1315.48
450.61	1297.27
450.97	1301.14
451.34	1305.01
451.71	1346.65
452.08	1322.53
452.44	1340.96
452.81	1320.48
453.18	1329.13
453.54	1345.74
453.91	1310.93
454.28	1312.52
454.65	1340.51
455.01	1330.04
455.38	1319.57
455.75	1347.34
456.11	1313.20
456.48	1313.66
456.85	1320.94
457.21	1326.86
457.58	1322.76
457.95	1288.86
458.32	1306.60
458.68	1322.08
459.05	1319.57
459.42	1338.01
459.78	1305.92
460.15	1320.48
460.52	1325.04
460.88	1323.22
461.25	1320.48
461.61	1310.47
461.98	1295.68
462.35	1355.98
462.71	1320.03
463.08	1330.72
463.45	1305.01
463.81	1319.35
464.18	1309.56
464.55	1332.09
464.91	1340.51
465.28	1328.68
465.64	1342.10
466.01	1307.74
466.38	1305.24
466.74	1321.39
467.11	1319.35
467.47	1318.21
467.84	1405.82
468.21	1332.77
468.57	1302.51
468.94	1314.80
469.30	1303.65
469.67	1294.54
470.03	1317.07
470.40	1302.05
470.77	1318.44
471.13	1319.35
471.50	1317.07
471.86	1327.54
472.23	1346.65
472.59	1328.68
472.96	1326.17
473.32	1305.24
473.69	1357.35
474.05	1319.57
474.42	1296.59
474.78	1301.83
475.15	1278.84
475.51	1326.17
475.88	1295.68
476.24	1287.03
476.61	1329.13
476.97	1312.07
477.34	1315.71
477.70	1306.15
478.07	1349.84
478.43	1340.96
478.80	1317.53
479.16	1322.08
479.53	1310.24
479.89	1313.66
480.26	1321.62
480.62	1308.65
480.99	1344.38
481.35	1321.62
481.72	1300.69
482.08	1321.17
482.45	1474.99
482.81	1318.21
483.17	1303.87
483.54	1321.39
483.90	1335.28
484.27	1334.37
484.63	1310.93
485.00	1290.22
485.36	1330.95
485.72	1305.47
486.09	1297.50
486.45	1312.75
486.82	1316.39
487.18	1316.16
487.54	1314.80
487.91	1323.90
488.27	1311.16
488.64	1326.40
489.00	1338.23
489.36	1322.53
489.73	1304.56
490.09	1324.35
490.45	1327.99
490.82	1331.41
491.18	1308.88
491.55	1306.38
491.91	1330.72
492.27	1305.24
492.64	1289.77
493.00	1295.00
493.36	1295.45
493.73	1360.99
494.09	1315.93
494.45	1332.54
494.82	1327.54
495.18	1346.20
495.54	1351.43
495.91	1317.98
496.27	1311.38
496.63	1324.58
496.99	1299.55
497.36	1294.09
497.72	1352.11
498.08	1325.95
498.45	1373.73
498.81	1333.91
499.17	1312.07
499.53	1306.38
499.90	1309.56
500.26	1305.01
500.62	1326.40
500.99	1315.93
501.35	1278.84
501.71	1292.95
502.07	1315.48
502.44	1325.72
502.80	1295.45
503.16	1314.11
503.52	1339.37
503.88	1317.75
504.25	1293.18
504.61	1304.33
504.97	1307.97
505.33	1289.08
505.70	1312.98
506.06	1310.24
506.42	1308.42
506.78	1303.19
507.14	1337.55
507.51	1330.72
507.87	1318.66
508.23	1325.72
508.59	1312.52
508.95	1306.15
509.32	1333.91
509.68	1304.33
510.04	1337.32
510.40	1326.63
510.76	1328.90
511.12	1340.96
511.48	1302.74
511.85	1323.67
512.21	1331.63
512.57	1321.62
512.93	1304.56
513.29	1305.47
513.65	1308.88
514.01	1305.24
514.38	1304.33
514.74	1327.08
515.10	1320.48
515.46	1325.26
515.82	1335.96
516.18	1325.72
516.54	1300.92
516.90	1311.38
517.26	1345.52
517.63	1310.93
517.99	1332.77
518.35	1314.34
518.71	1290.90
519.07	1296.82
519.43	1319.57
519.79	1340.28
520.15	1300.01
520.51	1312.52
520.87	1297.73
521.23	1312.07
521.59	1311.84
521.95	1317.53
522.31	1297.05
522.67	1290.90
523.03	1308.65
523.40	1318.21
523.76	1298.64
524.12	1315.02
524.48	1340.05
524.84	1312.75
525.20	1338.23
525.56	1303.42
525.92	1325.04
526.28	1303.19
526.64	1318.89
527.00	1318.44
527.36	1398.31
527.72	1339.60
528.08	1321.17
528.44	1281.12
528.80	1348.93
529.16	1324.13
529.51	1326.40
529.87	1339.37
530.23	1343.70
530.59	1316.84
530.95	1320.94
531.31	1313.43
531.67	1343.01
532.03	1319.35
532.39	1327.08
532.75	1308.65
533.11	1327.99
533.47	1342.10
533.83	1318.44
534.19	1302.28
534.55	1319.80
534.91	1315.93
535.26	1288.63
535.62	1314.11
535.98	1313.89
536.34	1300.69
536.70	1288.63
537.06	1311.38
537.42	1289.99
537.78	1320.03
538.14	1404.68
538.49	1296.14
538.85	1440.18
539.21	1334.37
539.57	1323.22
539.93	1289.31
540.29	1346.43
540.65	1310.93
541.00	1327.54
541.36	1308.20
541.72	1296.59
542.08	1307.51
542.44	1316.39
542.80	1354.85
543.15	1382.38
543.51	1288.17
543.87	1322.53
544.23	1311.61
544.59	1339.83
544.95	1294.32
545.30	1334.82
545.66	1300.01
546.02	1323.22
546.38	1310.02
546.73	1315.02
547.09	1307.74
547.45	1364.17
547.81	1324.13
548.17	1319.35
548.52	1317.07
548.88	1311.38
549.24	1351.89
549.60	1342.10
549.95	1312.98
550.31	1302.51
550.67	1333.46
551.03	1295.23
551.38	1343.70
551.74	1284.08
552.10	1326.63
552.46	1314.80
552.81	1319.35
553.17	1317.75
553.53	1313.89
553.88	1316.39
554.24	1310.93
554.60	1304.33
554.95	1312.98
555.31	1346.20
555.67	1305.92
556.03	1307.74
556.38	1314.80
556.74	1321.39
557.10	1328.22
557.45	1312.29
557.81	1302.28
558.17	1298.87
558.52	1287.26
558.88	1312.75
559.24	1330.27
559.59	1339.37
559.95	1312.75
560.30	1375.55
560.66	1325.04
561.02	1335.96
561.37	1304.10
561.73	1302.28
562.09	1344.61
562.44	1328.45
562.80	1314.80
563.15	1310.47
563.51	1306.60
563.87	1328.45
564.22	1315.48
564.58	1326.63
564.93	1306.15
565.29	1318.89
565.65	1369.64
566.00	1320.48
566.36	1307.51
566.71	1337.78
567.07	1318.66
567.42	1325.95
567.78	1291.13
568.14	1324.13
568.49	1331.18
568.85	1319.57
569.20	1334.37
569.56	1316.16
569.91	1335.05
570.27	1345.52
570.62	1377.15
570.98	1338.46
571.33	1302.96
571.69	1296.36
572.04	1287.03
572.40	1325.95
572.75	1303.19
573.11	1320.71
573.46	1293.41
573.82	1304.56
574.17	1317.30
574.53	1334.82
574.88	1330.50
575.24	1312.98
575.59	1330.50
575.95	1330.50
576.30	1296.82
576.66	1317.53
577.01	1330.27
577.36	1324.58
577.72	1323.67
578.07	1330.72
578.43	1321.39
578.78	1328.90
579.14	1320.94
579.49	1324.35
579.85	1343.70
580.20	1339.37
580.55	1336.41
580.91	1332.54
581.26	1353.71
581.62	1368.27
581.97	1362.13
582.32	1390.57
582.68	1358.71
583.03	1359.62
583.39	1358.03
583.74	1410.37
584.09	1377.15
584.45	1422.43
584.80	1395.58
585.15	1404.91
585.51	1405.82
585.86	1428.80
586.21	1434.03
586.57	1419.01
586.92	1446.32
587.27	1443.36
587.63	1436.08
587.98	1545.08
588.33	1532.56
588.69	1503.89
589.04	1522.32
589.39	1535.29
589.75	1526.65
590.10	1520.28
590.45	1539.84
590.81	1579.44
591.16	1611.98
591.51	1627.45
591.86	1661.81
592.22	1662.04
592.57	1676.38
592.92	1694.13
593.28	1746.23
593.63	1728.94
593.98	1758.29
594.33	1828.84
594.69	1821.55
595.04	1869.34
595.39	1879.13
595.74	1904.16
596.10	1955.81
596.45	1978.79
596.80	2069.81
597.15	2069.59
597.50	2125.11
597.86	2131.25
598.21	2199.97
598.56	2223.18
598.91	2299.64
599.26	2313.07
599.62	2333.77
599.97	2403.63
600.32	2452.56
600.67	2511.49
601.02	2603.65
601.38	2587.04
601.73	2616.17
602.08	2674.87
602.43	2703.55
602.78	2762.03
603.13	2802.30
603.49	2838.94
603.84	2893.55
604.19	2975.02
604.54	2980.02
604.89	3008.92
605.24	3083.10
605.59	3101.08
605.95	3170.26
606.30	3226.23
606.65	3261.73
607.00	3312.25
607.35	3327.72
607.70	3341.83
608.05	3480.64
608.40	3440.36
608.75	3478.13
609.10	3537.52
609.46	3536.39
609.81	3612.16
610.16	3677.92
610.51	3666.32
610.86	3721.39
611.21	3746.42
611.56	3776.45
611.91	3803.76
612.26	3788.51
612.61	3858.83
612.96	3847.68
613.31	3837.67
613.66	3953.49
614.01	3948.26
614.36	3922.32
614.71	3943.93
615.06	3954.63
615.41	3980.11
615.76	3990.81
616.11	4001.50
616.46	4037.00
616.81	4052.25
617.16	4087.97
617.51	4011.97
617.86	4013.34
618.21	4054.75
618.56	4048.61
618.91	4023.58
619.26	4073.86
619.61	4055.66
619.96	4071.13
620.31	4093.21
620.66	4035.86
621.01	4036.77
621.36	4047.92
621.71	4089.79
622.06	4087.97
622.41	4022.89
622.76	4031.77
623.10	4046.79
623.45	4020.16
623.80	4085.70
624.15	4032.22
624.50	4009.01
624.85	3957.13
625.20	3970.78
625.55	3999.23
625.90	3980.80
626.25	3995.13
626.59	3952.58
626.94	3965.32
627.29	3910.94
627.64	3940.75
627.99	3937.11
628.34	3925.96
628.69	3920.27
629.03	3902.97
629.38	3923.45
629.73	3901.15
630.08	3840.17
630.43	3854.50
630.78	3822.42
631.12	3861.33
631.47	3836.98
631.82	3831.52
632.17	3815.59
632.52	3795.34
632.86	3869.07
633.21	3767.12
633.56	3748.69
633.91	3740.27
634.26	3729.58
634.60	3790.11
634.95	3728.44
635.30	3703.18
635.65	3730.72
635.99	3662.45
636.34	3723.66
636.69	3723.21
637.04	3688.16
637.39	3691.58
637.73	3659.27
638.08	3677.47
638.43	3658.13
638.77	3616.49
639.12	3618.99
639.47	3615.12
639.82	3644.02
640.16	3596.69
640.51	3652.21
640.86	3619.67
641.20	3611.02
641.55	3603.51
641.90	3641.97
642.25	3615.58
642.59	3635.37
642.94	3589.63
643.29	3550.50
643.63	3570.97
643.98	3589.86
644.33	3574.16
644.67	3531.84
645.02	3572.57
645.37	3584.17
645.71	3616.26
646.06	3604.42
646.40	3563.01
646.75	3577.57
647.10	3567.56
647.44	3629.68
647.79	3552.54
648.14	3526.15
648.48	3586.45
648.83	3585.77
649.17	3633.55
649.52	3526.37
649.87	3559.60
650.21	3548.67
650.56	3584.17
650.90	3541.85
651.25	3545.49
651.59	3616.71
651.94	3579.62
652.29	3581.44
652.63	3560.96
652.98	3602.38
653.32	3579.85
653.67	3583.95
654.01	3599.42
654.36	3572.11
654.70	3576.44
655.05	3554.82
655.39	3602.60
655.74	3623.08
656.08	3560.96
656.43	3564.38
656.78	3585.31
657.12	3596.46
657.47	3553.68
657.81	3631.96
658.15	3610.80
658.50	3602.38
658.84	3644.70
659.19	3634.46
659.53	3631.28
659.88	3651.53
660.22	3633.55
660.57	3629.23
660.91	3623.54
661.26	3663.59
661.60	3686.34
661.95	3683.61
662.29	3675.19
662.63	3697.95
662.98	3732.54
663.32	3683.61
663.67	3687.25
664.01	3746.65
664.36	3718.88
664.70	3735.95
665.04	3755.29
665.39	3736.18
665.73	3732.31
666.08	4254.09
666.42	3781.23
666.76	3801.71
667.11	3813.09
667.45	3778.27
667.79	3782.60
668.14	3814.68
668.48	3840.40
668.83	3844.49
669.17	3915.72
669.51	3852.00
669.86	3898.19
670.20	3920.04
670.54	3937.33
670.89	3975.56
671.23	3986.48
671.57	3957.81
671.92	4044.51
672.26	4080.69
672.60	4096.85
672.94	4174.22
673.29	4186.05
673.63	4244.98
673.97	4325.54
674.32	4395.62
674.66	4466.62
675.00	4547.63
675.34	4645.93
675.69	4793.16
676.03	4882.13
676.37	5022.76
676.71	5169.07
677.06	5312.43
677.40	5509.95
677.74	5676.29
678.08	5848.09
678.43	6054.25
678.77	6150.51
679.11	6336.42
679.45	6489.79
679.80	6597.87
680.14	6711.65
680.48	6872.53
680.82	7062.08
681.16	7215.68
681.51	7218.86
681.85	7386.57
682.19	7436.86
682.53	7622.99
682.87	7768.40
683.21	7810.04
683.56	8005.96
683.90	8192.79
684.24	8419.88
684.58	8670.87
684.92	8853.14
685.26	8892.28
685.61	8977.84
685.95	9137.58
686.29	9165.80
686.63	9059.99
686.97	9053.84
687.31	8951.22
687.65	8760.30
687.99	8581.44
688.33	8415.79
688.68	8166.16
689.02	7840.31
689.36	7608.89
689.70	7410.01
690.04	7260.96
690.38	7068.45
690.72	6933.28
691.06	6791.97
691.40	6745.33
691.74	6607.66
692.08	6573.75
692.42	6618.81
692.76	6532.79
693.10	6484.78
693.44	6454.29
693.78	6490.24
694.13	6435.17
694.47	6495.93
694.81	6527.10
695.15	6480.00
695.49	6477.73
695.83	6470.90
696.17	6411.74
696.51	6447.92
696.85	6418.56
697.19	6334.14
697.53	6348.93
697.87	6348.93
698.20	6312.29
698.54	6354.39
698.88	6284.31
699.22	6254.50
699.56	6278.39
699.90	6249.72
700.24	6273.61
700.58	6264.51
700.92	6268.83
701.26	6318.67
701.60	6240.84
701.94	6216.27
702.28	6320.03
702.62	6270.20
702.96	6381.02
703.30	6368.73
703.63	6405.59
703.97	6433.81
704.31	6419.93
704.65	6413.78
704.99	6477.95
705.33	6502.98
705.67	6504.12
706.01	6517.77
706.34	6589.00
706.68	6589.45
707.02	6556.46
707.36	6600.60
707.70	6640.20
708.04	6579.44
708.38	6693.90
708.71	6657.72
709.05	6695.72
709.39	6748.06
709.73	6748.74
710.07	6693.22
710.40	6747.15
710.74	6720.30
711.08	6663.86
711.42	6759.21
711.76	6774.91
712.09	6726.44
712.43	6808.81
712.77	6740.55
713.11	6779.69
713.45	6816.55
713.78	6779.00
714.12	6752.38
714.46	6798.57
714.80	6716.88
715.13	6694.35
715.47	6583.54
715.81	6632.01
716.15	6577.85
716.48	6547.58
716.82	6530.97
717.16	6475.90
717.49	6421.06
717.83	6335.96
718.17	6366.91
718.51	6300.92
718.84	6222.18
719.18	6226.28
719.52	6155.28
719.85	6068.59
720.19	6061.76
720.53	6008.06
720.86	5922.73
721.20	5903.84
721.54	5892.01
721.87	5837.62
722.21	5700.63
722.55	5643.97
722.88	5623.27
723.22	5600.51
723.55	5528.38
723.89	5508.13
724.23	5447.60
724.56	5390.25
724.90	5298.55
725.24	5293.09
725.57	5212.08
725.91	5164.98
726.24	5101.72
726.58	5062.12
726.92	5038.91
727.25	5014.11
727.59	4967.01
727.92	4901.93
728.26	4911.03
728.59	4836.16
728.93	4861.65
729.26	4745.37
729.60	4761.75
729.94	4697.13
730.27	4655.26
730.61	4596.78
730.94	4586.54
731.28	4577.21
731.61	4552.86
731.95	4516.00
732.28	4478.91
732.62	4431.58
732.95	4423.16
733.29	4410.19
733.62	4406.32
733.96	4287.31
734.29	4294.59
734.63	4288.67
734.96	4289.81
735.30	4258.64
735.63	4220.64
735.97	4265.92
736.30	4157.38
736.63	4174.44
736.97	4153.28
737.30	4132.35
737.64	4088.43
737.97	4110.73
738.31	4076.82
738.64	4052.02
738.97	4020.85
739.31	4003.10
739.64	4023.58
739.98	3959.86
740.31	3962.59
740.64	3997.41
740.98	3939.38
741.31	3944.62
741.65	3910.03
741.98	3879.76
742.31	3879.99
742.65	3836.76
742.98	3860.19
743.31	3803.53
743.65	3831.52
743.98	3806.72
744.31	3826.97
744.65	3814.91
744.98	3790.56
745.31	3750.29
745.65	3711.37
745.98	3710.24
746.31	3752.56
746.65	3715.70
746.98	3679.06
747.31	3698.86
747.65	3653.35
747.98	3646.29
748.31	3644.93
748.64	3654.03
748.98	3590.77
749.31	3541.17
749.64	3562.10
749.98	3526.60
750.31	3550.95
750.64	3512.95
750.97	3530.70
751.31	3504.07
751.64	3434.22
751.97	3481.55
752.30	3473.13
752.63	3404.86
752.97	3414.42
753.30	3394.39
753.63	3380.29
753.96	3409.87
754.29	3340.69
754.63	3362.31
754.96	3520.00
755.29	3329.54
755.62	3338.19
755.95	3272.43
756.29	3329.54
756.62	3286.76
756.95	3238.07
757.28	3248.99
757.61	3378.69
757.94	3232.15
758.27	3196.65
758.61	3171.62
758.94	3206.44
759.27	3181.86
759.60	3141.81
759.93	3182.32
760.26	3139.54
760.59	3122.70
760.92	3108.13
761.26	3094.94
761.59	3094.94
761.92	3054.20
762.25	3056.71
762.58	3027.58
762.91	3015.52
763.24	3023.48
763.57	3020.98
763.90	2954.99
764.23	2960.68
764.56	2960.91
764.89	2946.57
765.22	2925.41
765.55	2901.29
765.88	2925.18
766.21	2887.18
766.54	2863.52
766.87	2861.47
767.20	2856.92
767.53	2890.14
767.86	2812.32
768.19	2810.95
768.52	2798.21
768.85	2820.96
769.18	2762.94
769.51	2744.96
769.84	2723.80
770.17	2780.46
770.50	2705.59
770.83	2742.91
771.16	2697.40
771.49	2684.66
771.82	2691.03
772.15	2707.87
772.48	2668.05
772.81	2640.29
773.14	2656.90
773.47	2597.51
773.80	2634.60
774.13	2628.68
774.46	2630.27
774.78	2585.67
775.11	2567.93
775.44	2573.39
775.77	2564.06
776.10	2523.55
776.43	2552.00
776.76	2582.49
777.09	2537.43
777.41	2525.60
777.74	2540.39
778.07	2515.36
778.40	2455.29
778.73	2480.77
779.06	2460.75
779.38	2439.81
779.71	2446.64
780.04	2436.17
780.37	2423.20
780.70	2442.32
781.03	2413.19
781.35	2442.09
781.68	2413.19
782.01	2400.67
782.34	2392.03
782.67	2363.81
782.99	2376.10
783.32	2356.30
783.65	2347.43
783.98	2361.76
784.30	2326.49
784.63	2319.44
784.96	2301.69
785.29	2316.71
785.61	2321.94
785.94	2303.74
786.27	2302.37
786.60	2266.87
786.92	2312.16
787.25	2278.02
787.58	2251.40
787.90	2282.12
788.23	2273.70
788.56	2252.54
788.88	2238.43
789.21	2232.51
789.54	2207.48
789.87	2225.23
790.19	2216.13
790.52	2177.90
790.85	2176.54
791.17	2212.72
791.50	2195.88
791.82	2181.31
792.15	2168.80
792.48	2200.66
792.80	2169.71
793.13	2180.86
793.46	2171.07
793.78	2213.63
794.11	2177.90
794.43	2154.92
794.76	2167.89
795.09	2222.50
795.41	2207.94
795.74	2176.08
796.06	2186.78
796.39	2162.20
796.72	2184.73
797.04	2204.52
797.37	2201.57
797.69	2191.78
798.02	2176.76
798.34	2178.81
798.67	2169.48
798.99	2135.35
799.32	2156.97
799.64	2169.71
799.97	2143.09
800.30	2151.50
800.62	2145.59
800.95	2138.99
801.27	2125.79
801.60	2157.19
801.92	2111.46
802.25	2131.03
802.57	2141.04
802.89	2138.99
803.22	2126.02
803.54	2125.34
803.87	2125.11
804.19	2102.81
804.52	2134.67
804.84	2129.43
805.17	2077.32
805.49	2093.93
805.82	2075.05
806.14	2088.25
806.46	2116.01
806.79	2108.95
807.11	2066.40
807.44	2067.99
807.76	2069.81
808.08	2050.02
808.41	2031.13
808.73	2050.70
809.06	2031.36
809.38	2079.60
809.70	2035.91
810.03	2052.97
810.35	2027.72
810.67	2032.95
811.00	2005.42
811.32	2045.47
811.64	2021.12
811.97	2026.81
812.29	2033.18
812.61	1998.82
812.94	2023.62
813.26	1994.72
813.58	1994.49
813.91	1999.27
814.23	2019.30
814.55	2006.55
814.88	2000.18
815.20	1975.38
815.52	2000.64
815.84	1980.16
816.17	1953.31
816.49	1935.79
816.81	1967.19
817.13	1957.18
817.46	1984.03
817.78	1945.12
818.10	1956.95
818.42	1952.40
818.75	1940.11
819.07	1979.48
819.39	1948.07
819.71	1969.92
820.04	1903.25
820.36	1885.95
820.68	1915.08
821.00	1908.48
821.32	1933.74
821.65	1926.68
821.97	1891.87
822.29	1888.91
822.61	1939.88
822.93	1869.34
823.25	1884.13
823.58	1921.68
823.90	1862.06
824.22	1866.38
824.54	1865.47
824.86	1879.35
825.18	1853.18
825.50	1856.37
825.82	1864.79
826.15	1847.27
826.47	1838.17
826.79	1890.96
827.11	1860.92
827.43	1884.59
827.75	1867.75
828.07	1837.03
828.39	1841.58
828.71	1829.97
829.03	1833.16
829.35	1840.44
829.67	1832.70
830.00	1823.60
830.32	1818.14
830.64	1843.40
830.96	1827.70
831.28	1841.12
831.60	1818.37
831.92	1788.79
832.24	1831.79
832.56	1793.11
832.88	1807.90
833.20	1814.50
833.52	1830.66
833.84	1794.02
834.16	1786.74
834.48	1796.98
834.80	1870.93
835.12	1793.11
835.44	1783.55
835.76	1806.76
836.08	1821.55
836.40	1789.01
836.71	1801.30
837.03	1816.55
837.35	1781.96
837.67	1783.33
837.99	1789.47
838.31	1780.82
838.63	1787.88
838.95	1783.78
839.27	1803.81
839.59	1784.24
839.91	1763.98
840.23	1788.56
840.54	1771.04
840.86	1740.09
841.18	1765.35
841.50	1776.04
841.82	1779.00
842.14	1824.29
842.46	1783.55
842.77	1763.53
843.09	1776.73
843.41	1760.34
843.73	1766.03
844.05	1759.21
844.37	1751.70
844.68	1760.12
845.00	1770.36
845.32	1759.21
845.64	1763.30
845.96	1737.82
846.27	1737.82
846.59	1718.02
846.91	1761.48
847.23	1740.09
847.54	1720.29
847.86	1737.36
848.18	1715.29
848.50	1732.13
848.82	1764.21
849.13	1730.53
849.45	1730.99
849.77	1740.09
850.08	1762.16
850.40	1786.97
850.72	1720.29
851.04	1702.54
851.35	1733.49
851.67	1736.68
851.99	1728.71
852.30	1742.14
852.62	1722.57
852.94	1728.49
853.25	1725.30
853.57	1735.54
853.89	1707.32
854.20	1721.43
854.52	1761.03
854.84	1711.87
855.15	1728.94
855.47	1726.67
855.79	1734.17
856.10	1685.93
856.42	1684.57
856.73	1706.64
857.05	1692.53
857.37	1688.66
857.68	1692.99
858.00	1693.90
858.32	1718.02
858.63	1684.80
858.95	1655.67
859.26	1679.33
859.58	1705.73
859.89	1682.75
860.21	1682.75
860.52	1684.57
860.84	1692.30
861.16	1685.02
861.47	1666.59
861.79	1665.91
862.10	1653.85
862.42	1660.45
862.73	1678.88
863.05	1683.20
863.36	1649.53
863.68	1700.72
863.99	1665.23
864.31	1660.22
864.62	1692.99
864.94	1634.51
865.25	1666.14
865.57	1645.20
865.88	1621.31
866.20	1623.81
866.51	1639.51
866.82	1670.23
867.14	1620.40
867.45	1612.43
867.77	1611.75
868.08	1645.88
868.40	1646.79
868.71	1650.89
869.02	1623.58
869.34	1613.57
869.65	1618.12
869.97	1606.06
870.28	1617.44
870.59	1602.65
870.91	1595.37
871.22	1615.39
871.54	1610.61
871.85	1608.34
872.16	1619.03
872.48	1607.43
872.79	1612.66
873.10	1579.21
873.42	1589.22
873.73	1633.37
874.04	1573.75
874.36	1568.97
874.67	1567.83
874.98	1595.60
875.30	1596.96
875.61	1566.47
875.92	1560.55
876.23	1587.86
876.55	1562.37
876.86	1585.13
877.17	1551.68
877.49	1563.06
877.80	1569.43
878.11	2416.38
878.42	1628.36
878.74	1572.38
879.05	1568.74
879.36	1540.07
879.67	1533.93
879.98	1561.69
880.30	1557.82
880.61	1549.40
880.92	1574.89
881.23	1542.58
881.55	1555.32
881.86	1530.97
882.17	1548.49
882.48	1528.47
882.79	1575.80
883.10	1543.26
883.42	1544.40
883.73	1552.82
884.04	1544.17
884.35	1533.93
884.66	1547.81
884.97	1575.34
885.28	1527.10
885.60	1537.57
885.91	1532.79
886.22	1555.09
886.53	1556.23
886.84	1544.62
887.15	1559.19
887.46	1532.56
887.77	1566.47
888.08	1521.64
888.40	1558.50
888.71	1544.85
889.02	1523.23
889.33	1563.28
889.64	1525.28
889.95	1544.40
890.26	1544.62
890.57	1506.62
890.88	1533.02
891.19	1518.00
891.50	1543.71
891.81	1538.48
892.12	1528.24
892.43	1529.38
892.74	1558.50
893.05	1571.93
893.36	1576.94
893.67	1536.66
893.98	1546.44
894.29	1524.14
894.60	1529.38
894.91	1518.91
895.22	1537.80
895.53	1496.38
895.84	1528.69
896.15	1527.33
896.46	1518.23
896.77	1529.61
897.08	1537.57
897.38	1545.08
897.69	1513.68
898.00	1491.15
898.31	1502.07
898.62	1522.32
898.93	1491.38
899.24	1491.38
899.55	1508.90
899.86	1517.54
900.16	1519.14
900.47	1507.53
900.78	1525.74
901.09	1494.56
901.40	1496.61
901.71	1512.08
902.02	1496.84
902.32	1508.22
902.63	1490.69
902.94	1475.90
903.25	1499.57
903.56	1485.46
903.87	1477.95
904.17	1489.10
904.48	1492.29
904.79	1464.53
905.10	1475.90
905.41	1499.11
905.71	1476.13
906.02	1481.82
906.33	1460.20
906.64	1476.36
906.94	1497.29
907.25	1468.62
907.56	1478.86
907.87	1470.44
908.17	1500.71
908.48	1490.47
908.79	1479.09
909.09	1480.00
909.40	1448.60
909.71	1487.96
910.02	1862.74
910.32	1494.11
910.63	1491.60
910.94	1439.04
911.24	1460.20
911.55	1499.80
911.86	1454.29
912.16	1460.20
912.47	1447.69
912.78	1456.33
913.08	1466.12
913.39	1448.14
913.69	1450.64
914.00	1465.66
914.31	1439.04
914.61	1434.49
914.92	1488.65
915.23	1435.17
915.53	1419.70
915.84	1411.05
916.14	1443.82
916.45	1452.46
916.75	1433.12
917.06	1442.23
917.37	1428.34
917.67	1450.42
917.98	1442.91
918.28	1418.79
918.59	1426.07
918.89	1450.64
919.20	1415.15
919.50	1403.77
919.81	1420.84
920.11	1430.85
920.42	1425.39
920.72	1399.22
921.03	1426.07
921.33	1440.18
921.64	1404.00
921.94	1423.79
922.25	1419.24
922.55	1418.10
922.86	1423.11
923.16	1403.31
923.47	1413.10
923.77	1415.83
924.08	1412.42
924.38	1408.55
924.69	1410.37
924.99	1412.19
925.29	1386.25
925.60	1400.13
925.90	1403.31
926.21	1410.82
926.51	1426.98
926.81	1381.01
927.12	1400.13
927.42	1403.77
927.73	1410.14
928.03	1411.28
928.33	1379.19
928.64	1397.62
928.94	1390.34
929.24	1378.51
929.55	1385.79
929.85	1426.30
930.15	1378.74
930.46	1380.10
930.76	1384.65
931.06	1381.70
931.37	1373.05
931.67	1435.85
931.97	1368.73
932.27	1370.09
932.58	1386.93
932.88	1388.30
933.18	1375.55
933.49	1363.95
933.79	1394.21
934.09	1389.89
934.39	1390.34
934.70	1405.13
935.00	1401.49
935.30	1373.96
935.60	1383.52
935.91	1344.61
936.21	1380.79
936.51	1371.46
936.81	1392.62
937.11	1436.31
937.42	1386.02
937.72	1345.97
938.02	1334.37
938.32	1373.28
938.62	1352.57
938.92	1338.46
939.23	1338.46
939.53	1354.85
939.83	1359.62
940.13	1346.20
940.43	1330.50
940.73	1341.42
941.03	1343.47
941.34	1354.39
941.64	1349.16
941.94	1328.68
942.24	1341.87
942.54	1332.32
942.84	1353.48
943.14	1359.85
943.44	1309.79
943.74	1336.19
944.04	1354.39
944.34	1341.87
944.65	1330.04
944.95	1351.43
945.25	1310.93
945.55	1338.01
945.85	1324.13
946.15	1327.08
946.45	1335.50
946.75	1332.77
947.05	1350.07
947.35	1329.81
947.65	1321.17
947.95	1348.70
948.25	1333.91
948.55	1333.23
948.85	1324.81
949.15	1341.42
949.45	1322.31
949.75	1324.13
950.05	1331.63
950.35	1340.74
950.65	1335.50
950.94	1330.50
951.24	1351.89
951.54	1347.11
951.84	1570.56
952.14	1355.98
952.44	1338.46
952.74	1359.40
953.04	1344.15
953.34	1337.32
953.64	1345.74
953.94	1345.74
954.23	1360.08
954.53	1335.50
954.83	1351.89
955.13	1357.80
955.43	1376.24
955.73	1375.55
956.03	1343.92
956.32	1329.81
956.62	1347.79
956.92	1366.22
957.22	1338.23
957.52	1327.99
957.82	1346.88
958.11	1343.47
958.41	1358.26
958.71	1466.35
959.01	1351.66
959.30	1722.11
959.60	1376.69
959.90	1325.95
960.20	1335.73
960.50	1355.98
960.79	1324.13
961.09	1319.35
961.39	1337.55
961.69	1324.58
961.98	1339.37
962.28	1362.35
962.58	1330.95
962.87	1324.58
963.17	1335.50
963.47	1325.04
963.76	1423.11
964.06	1345.29
964.36	1337.55
964.66	1342.10
964.95	1344.61
965.25	1331.41
965.55	1382.15
965.84	1339.14
966.14	1345.97
966.43	1351.89
966.73	1337.10
967.03	1373.05
967.32	1323.44
967.62	1355.53
967.92	1353.25
968.21	1330.95
968.51	1340.74
968.80	1345.52
969.10	1328.22
969.40	1333.46
969.69	1363.72
969.99	1329.13
970.28	1345.06
970.58	1357.80
970.87	1334.37
971.17	1334.37
971.46	1379.88
971.76	1332.77
972.06	1373.73
972.35	1321.17
972.65	1297.96
972.94	1314.57
973.24	1350.52
973.53	1312.29
973.83	1343.92
974.12	1342.10
974.42	1323.22
974.71	1384.88
975.01	1339.60
975.30	1328.68
975.59	1347.34
975.89	1320.94
976.18	1327.77
976.48	1340.05
976.77	1328.45
977.07	1363.04
977.36	1346.20
977.65	1353.71
977.95	1301.37
978.24	1325.26
978.54	1338.01
978.83	1326.86
979.13	1350.75
979.42	1361.67
979.71	1315.25
980.01	1311.38
980.30	1317.53
980.59	1328.45
980.89	1357.80
981.18	1340.51
981.47	1328.90
981.77	1334.14
982.06	1327.77
982.35	1338.92
982.65	1325.26
982.94	1348.70
983.23	1340.05
983.53	1375.10
983.82	1330.50
984.11	1302.74
984.41	1315.93
984.70	1301.60
984.99	1321.62
985.28	1340.74
985.58	1321.85
985.87	1301.83
986.16	1341.19
986.45	1325.04
986.75	1336.41
987.04	1318.21
987.33	1329.81
987.62	1330.95
987.91	1322.31
988.21	1337.10
988.50	1307.51
988.79	1358.26
989.08	1337.55
989.37	1347.79
989.67	1303.65
989.96	1311.61
990.25	1318.66
990.54	1320.03
990.83	1334.82
991.12	1323.67
991.42	1366.00
991.71	1310.93
992.00	1302.51
992.29	1328.68
992.58	1303.87
992.87	1363.49
993.16	1346.43
993.45	1348.02
993.75	1315.93
994.04	1300.01
994.33	1340.96
994.62	1358.94
994.91	1323.22
995.20	1329.59
995.49	1336.64
995.78	1347.79
996.07	1321.17
996.36	1316.39
996.65	1336.41
996.94	1325.26
997.23	1357.58
997.52	1328.90
997.81	1320.48
998.10	1330.27
998.39	1314.11
998.68	1319.12
998.97	1327.08
999.26	1335.50
999.55	1308.42
999.84	1337.78
1000.13	1325.72
1000.42	1312.98
1000.71	1322.99
1001.00	1325.72
1001.29	1342.78
1001.58	1315.25
1001.87	1301.37
1002.16	1329.81
1002.45	1329.36
1002.74	1312.75
1003.02	1335.96
1003.31	1351.43
1003.60	1328.22
1003.89	1311.16
1004.18	1325.04
1004.47	1300.46
1004.76	1317.53
1005.05	1297.05
1005.33	1308.42
1005.62	1294.77
1005.91	1276.57
1006.20	1292.50
1006.49	1302.28
1006.78	1318.21
1007.06	1304.10
1007.35	1317.30
1007.64	1309.33
1007.93	1322.76
1008.22	1337.78
1008.50	1321.39
1008.79	1307.51
1009.08	1316.62
1009.37	1325.49
1009.66	1370.32
1009.94	1322.31
1010.23	1342.33
1010.52	1314.57
1010.81	1322.76
1011.09	1337.10
1011.38	1319.12
1011.67	1350.07
1011.95	1336.87
1012.24	1292.04
1012.53	1328.45
1012.82	1321.85
1013.10	1292.04
1013.39	1305.92
1013.68	1309.11
[truncated: 48 more rows]
