# Supplementary material for: Unique photosynthetic electron transport tuning and excitation distribution in heterokont algae
Source: PLoS One. 2019 Jan 9;14(1):e0209920. doi: 10.1371/journal.pone.0209920 (PMC6326504; doi:10.1371/journal.pone.0209920)
Supplement: S1 Dataset — (ZIP) [file pone.0209920.s004.zip › S1 Dataset/77K/Chlamydomonas_DCMU/CDCMU_t=25,1.txt]

340.01	1063.12
340.39	1063.12
340.76	1063.12
341.14	1081.33
341.52	1085.42
341.89	1130.48
342.27	1120.92
342.65	1140.72
343.03	1133.21
343.40	1116.83
343.78	1133.66
344.16	1129.34
344.53	1130.71
344.91	1134.35
345.29	1096.57
345.66	1115.92
346.04	1104.99
346.42	1115.92
346.79	1126.84
347.17	1127.75
347.54	1093.16
347.92	1116.60
348.30	1100.90
348.67	1103.40
349.05	1085.42
349.43	1090.20
349.80	1120.01
350.18	1116.37
350.56	1118.19
350.93	1092.71
351.31	1077.00
351.68	1072.91
352.06	1079.28
352.44	1084.74
352.81	1112.05
353.19	1072.00
353.56	1090.88
353.94	1099.08
354.32	1092.48
354.69	1093.62
355.07	1084.97
355.44	1089.29
355.82	1110.68
356.19	1103.86
356.57	1089.06
356.95	1092.71
357.32	1099.30
357.70	1096.35
358.07	1088.15
358.45	1077.69
358.82	1084.97
359.20	1074.27
359.58	1086.56
359.95	1080.64
360.33	1082.24
360.70	1067.90
361.08	1080.87
361.45	1083.83
361.83	1088.15
362.20	1078.82
362.58	1120.01
362.95	1084.51
363.33	1089.75
363.70	1074.96
364.08	1066.76
364.45	1077.23
364.83	1087.02
365.20	1092.71
365.58	1127.29
365.95	1138.22
366.33	1089.75
366.70	1101.35
367.08	1082.24
367.45	1079.96
367.83	1098.17
368.20	1083.15
368.58	1083.60
368.95	1066.31
369.33	1122.29
369.70	1079.05
370.08	1084.51
370.45	1098.39
370.83	1083.15
371.20	1080.42
371.57	1267.47
371.95	1110.00
372.32	1081.78
372.70	1110.68
373.07	1086.33
373.45	1107.04
373.82	1073.36
374.19	1075.18
374.57	1108.18
374.94	1091.34
375.32	1082.01
375.69	1113.41
376.07	1098.85
376.44	1097.94
376.81	1085.20
377.19	1086.33
377.56	1111.36
377.94	1073.36
378.31	1108.18
378.68	1071.77
379.06	1068.58
379.43	1102.49
379.81	1095.89
380.18	1075.41
380.55	1084.06
380.93	1089.52
381.30	1100.67
381.67	1079.96
382.05	1097.71
382.42	1076.78
382.79	1087.02
383.17	1089.06
383.54	1139.81
383.91	1084.51
384.29	1102.49
384.66	1111.59
385.04	1081.78
385.41	1082.01
385.78	1087.93
386.15	1094.07
386.53	1070.40
386.90	1086.79
387.27	1093.39
387.65	1081.78
388.02	1081.78
388.39	1098.17
388.77	1092.93
389.14	1087.47
389.51	1080.64
389.89	1083.38
390.26	1102.49
390.63	1080.42
391.00	1086.11
391.38	1073.59
391.75	1088.84
392.12	1093.62
392.50	1075.87
392.87	1086.56
393.24	1092.02
393.61	1089.06
393.99	1077.23
394.36	1082.24
394.73	1088.84
395.10	1113.41
395.48	1079.73
395.85	1100.90
396.22	1097.48
396.59	1109.09
396.97	1084.74
397.34	1108.41
397.71	1095.21
398.08	1098.85
398.45	1089.52
398.83	1069.49
399.20	1098.62
399.57	1105.68
399.94	1076.09
400.32	1081.33
400.69	1084.97
401.06	1073.14
401.43	1111.14
401.80	1080.42
402.17	1072.91
402.55	1088.38
402.92	1082.47
403.29	1097.03
403.66	1083.15
404.03	1064.26
404.41	1081.78
404.78	1097.94
405.15	1079.73
405.52	1071.54
405.89	1069.49
406.26	1106.81
406.64	1054.93
407.01	1080.42
407.38	1086.56
407.75	1104.31
408.12	1105.90
408.49	1100.21
408.86	1081.33
409.23	1086.33
409.61	1087.70
409.98	1087.93
410.35	1108.18
410.72	1068.81
411.09	1089.75
411.46	1094.07
411.83	1090.43
412.20	1082.47
412.57	1079.05
412.95	1089.52
413.32	1104.99
413.69	1110.00
414.06	1093.16
414.43	1077.69
414.80	1107.27
415.17	1088.15
415.54	1087.70
415.91	1069.27
416.28	1095.66
416.65	1081.10
417.02	1078.82
417.39	1092.48
417.76	1066.76
418.14	1082.24
418.51	1075.18
418.88	1090.88
419.25	1068.81
419.62	1119.33
419.99	1096.35
420.36	1087.93
420.73	1063.35
421.10	1098.17
421.47	1071.09
421.84	1054.48
422.21	1072.45
422.58	1105.90
422.95	1094.30
423.32	1079.73
423.69	1084.74
424.06	1077.91
424.43	1111.82
424.80	1076.09
425.17	1102.49
425.54	1107.27
425.91	1115.23
426.28	1126.61
426.65	1080.87
427.02	1093.84
427.39	1098.85
427.76	1087.02
428.13	1101.12
428.49	1110.00
428.86	1090.20
429.23	1061.99
429.60	1083.83
429.97	1055.84
430.34	1083.38
430.71	1091.57
431.08	1075.41
431.45	1086.33
431.82	1092.48
432.19	1094.53
432.56	1092.02
432.93	1089.75
433.30	1077.91
433.67	1100.90
434.03	1126.84
434.40	1093.62
434.77	1089.29
435.14	1105.90
435.51	1082.24
435.88	1113.18
436.25	1085.65
436.62	1093.16
436.99	1070.18
437.35	1097.94
437.72	1089.29
438.09	1093.39
438.46	1202.61
438.83	1094.75
439.20	1094.75
439.57	1097.03
439.93	1072.45
440.30	1076.55
440.67	1075.18
441.04	1082.92
441.41	1089.29
441.78	1077.46
442.14	1097.71
442.51	1080.64
442.88	1096.12
443.25	1097.48
443.62	1080.42
443.99	1096.12
444.35	1090.66
444.72	1079.05
445.09	1093.62
445.46	1079.28
445.83	1099.76
446.19	1087.24
446.56	1080.42
446.93	1077.46
447.30	1098.39
447.66	1079.73
448.03	1082.47
448.40	1079.73
448.77	1062.90
449.14	1087.24
449.50	1101.12
449.87	1097.48
450.24	1081.10
450.61	1085.42
450.97	1092.93
451.34	1084.29
451.71	1114.09
452.08	1105.45
452.44	1107.04
452.81	1086.11
453.18	1088.84
453.54	1122.51
453.91	1102.26
454.28	1078.82
454.65	1097.94
455.01	1103.17
455.38	1080.87
455.75	1102.94
456.11	1087.47
456.48	1106.13
456.85	1091.11
457.21	1079.73
457.58	1087.47
457.95	1090.88
458.32	1092.48
458.68	1091.11
459.05	1075.64
459.42	1106.13
459.78	1097.26
460.15	1091.34
460.52	1103.63
460.88	1105.22
461.25	1097.71
461.61	1083.60
461.98	1099.53
462.35	1129.57
462.71	1068.81
463.08	1101.12
463.45	1085.65
463.81	1084.97
464.18	1085.65
464.55	1088.84
464.91	1123.20
465.28	1097.94
465.64	1086.79
466.01	1100.67
466.38	1091.79
466.74	1089.29
467.11	1093.39
467.47	1052.43
467.84	1169.16
468.21	1102.94
468.57	1075.64
468.94	1080.64
469.30	1082.01
469.67	1087.02
470.03	1095.89
470.40	1087.70
470.77	1082.92
471.13	1107.72
471.50	1101.58
471.86	1107.27
472.23	1132.07
472.59	1109.54
472.96	1094.30
473.32	1082.47
473.69	1119.10
474.05	1098.39
474.42	1077.00
474.78	1079.51
475.15	1072.45
475.51	1078.37
475.88	1060.17
476.24	1076.78
476.61	1080.64
476.97	1090.43
477.34	1095.66
477.70	1086.79
478.07	1107.27
478.43	1090.88
478.80	1081.33
479.16	1084.97
479.53	1098.62
479.89	1079.05
480.26	1093.62
480.62	1071.77
480.99	1109.09
481.35	1100.90
481.72	1107.72
482.08	1090.43
482.45	1174.40
482.81	1076.32
483.17	1088.15
483.54	1097.94
483.90	1099.76
484.27	1082.01
484.63	1064.03
485.00	1074.27
485.36	1096.12
485.72	1077.46
486.09	1091.79
486.45	1093.62
486.82	1088.38
487.18	1079.73
487.54	1090.66
487.91	1079.05
488.27	1097.94
488.64	1077.69
489.00	1087.24
489.36	1090.43
489.73	1091.11
490.09	1089.29
490.45	1124.33
490.82	1089.29
491.18	1080.19
491.55	1102.94
491.91	1099.08
492.27	1073.36
492.64	1088.15
493.00	1099.30
493.36	1091.79
493.73	1128.43
494.09	1097.48
494.45	1100.90
494.82	1097.48
495.18	1115.23
495.54	1110.45
495.91	1088.84
496.27	1084.06
496.63	1102.72
496.99	1060.62
497.36	1084.06
497.72	1094.07
498.08	1086.79
498.45	1126.61
498.81	1102.49
499.17	1116.83
499.53	1125.93
499.90	1091.34
500.26	1097.48
500.62	1115.69
500.99	1094.30
501.35	1095.44
501.71	1093.39
502.07	1095.44
502.44	1075.41
502.80	1083.83
503.16	1083.38
503.52	1103.17
503.88	1123.88
504.25	1057.43
504.61	1087.24
504.97	1116.60
505.33	1085.42
505.70	1091.79
506.06	1085.65
506.42	1087.47
506.78	1082.01
507.14	1123.42
507.51	1096.35
507.87	1086.56
508.23	1091.34
508.59	1079.73
508.95	1081.78
509.32	1076.32
509.68	1098.17
510.04	1120.69
510.40	1097.26
510.76	1095.44
511.12	1115.23
511.48	1086.11
511.85	1085.88
512.21	1088.84
512.57	1083.60
512.93	1079.73
513.29	1097.03
513.65	1082.47
514.01	1089.75
514.38	1097.26
514.74	1092.25
515.10	1093.39
515.46	1080.19
515.82	1094.75
516.18	1089.29
516.54	1086.79
516.90	1079.96
517.26	1124.79
517.63	1077.69
517.99	1093.62
518.35	1108.18
518.71	1088.15
519.07	1088.38
519.43	1076.55
519.79	1107.50
520.15	1095.66
520.51	1073.82
520.87	1086.79
521.23	1101.35
521.59	1101.12
521.95	1104.08
522.31	1093.39
522.67	1089.52
523.03	1076.55
523.40	1104.31
523.76	1079.05
524.12	1082.69
524.48	1094.07
524.84	1080.87
525.20	1104.31
525.56	1080.42
525.92	1077.00
526.28	1069.04
526.64	1084.51
527.00	1072.91
527.36	1127.52
527.72	1106.36
528.08	1103.40
528.44	1089.75
528.80	1114.78
529.16	1078.14
529.51	1080.64
529.87	1090.88
530.23	1084.97
530.59	1102.94
530.95	1102.26
531.31	1107.95
531.67	1102.26
532.03	1094.30
532.39	1096.12
532.75	1086.56
533.11	1115.69
533.47	1107.04
533.83	1099.08
534.19	1101.35
534.55	1099.30
534.91	1096.80
535.26	1074.27
535.62	1078.60
535.98	1084.06
536.34	1055.84
536.70	1084.29
537.06	1102.72
537.42	1076.78
537.78	1104.31
538.14	1371.91
538.49	1100.90
538.85	1172.12
539.21	1109.54
539.57	1091.11
539.93	1084.29
540.29	1099.76
540.65	1085.65
541.00	1111.59
541.36	1083.60
541.72	1077.69
542.08	1084.06
542.44	1094.53
542.80	1105.45
543.15	1125.93
543.51	1090.88
543.87	1079.96
544.23	1109.54
544.59	1087.47
544.95	1110.91
545.30	1083.38
545.66	1086.79
546.02	1092.02
546.38	1087.47
546.73	1084.06
547.09	1071.09
547.45	1137.31
547.81	1105.45
548.17	1077.69
548.52	1083.83
548.88	1085.20
549.24	1119.78
549.60	1107.95
549.95	1081.56
550.31	1077.46
550.67	1094.98
551.03	1092.93
551.38	1074.05
551.74	1081.33
552.10	1079.28
552.46	1094.30
552.81	1095.21
553.17	1087.47
553.53	1081.78
553.88	1096.80
554.24	1087.47
554.60	1093.84
554.95	1066.08
555.31	1092.25
555.67	1094.53
556.03	1100.44
556.38	1077.23
556.74	1077.00
557.10	1096.57
557.45	1106.13
557.81	1087.24
558.17	1091.34
558.52	1077.00
558.88	1106.36
559.24	1093.84
559.59	1115.23
559.95	1103.63
560.30	1150.50
560.66	1093.16
561.02	1102.03
561.37	1091.11
561.73	1086.33
562.09	1130.93
562.44	1126.16
562.80	1099.08
563.15	1088.84
563.51	1088.84
563.87	1075.41
564.22	1069.49
564.58	1087.70
564.93	1088.38
565.29	1077.23
565.65	1120.01
566.00	1103.86
566.36	1101.58
566.71	1099.99
567.07	1090.88
567.42	1113.87
567.78	1098.85
568.14	1073.36
568.49	1101.12
568.85	1086.11
569.20	1087.93
569.56	1082.01
569.91	1110.23
570.27	1094.98
570.62	1143.90
570.98	1093.16
571.33	1087.70
571.69	1082.47
572.04	1103.86
572.40	1081.10
572.75	1100.21
573.11	1064.94
573.46	1077.46
573.82	1086.79
574.17	1074.27
574.53	1093.39
574.88	1105.45
575.24	1096.57
575.59	1098.85
575.95	1103.63
576.30	1103.17
576.66	1092.71
577.01	1094.98
577.36	1099.99
577.72	1095.89
578.07	1082.24
578.43	1093.62
578.78	1092.25
579.14	1102.03
579.49	1093.84
579.85	1130.93
580.20	1115.01
580.55	1108.18
580.91	1110.23
581.26	1111.59
581.62	1107.27
581.97	1132.98
582.32	1143.90
582.68	1132.07
583.03	1124.79
583.39	1122.51
583.74	1167.11
584.09	1129.57
584.45	1166.66
584.80	1137.76
585.15	1164.38
585.51	1148.91
585.86	1157.10
586.21	1158.01
586.57	1184.18
586.92	1176.22
587.27	1160.97
587.63	1188.96
587.98	1265.87
588.33	1226.05
588.69	1207.85
589.04	1215.13
589.39	1234.93
589.75	1250.17
590.10	1239.48
590.45	1259.27
590.81	1300.23
591.16	1305.01
591.51	1314.80
591.86	1363.72
592.22	1344.83
592.57	1373.28
592.92	1343.47
593.28	1385.34
593.63	1403.09
593.98	1426.98
594.33	1461.11
594.69	1458.84
595.04	1488.87
595.39	1514.13
595.74	1515.27
596.10	1553.50
596.45	1555.32
596.80	1607.20
597.15	1636.33
597.50	1663.41
597.86	1644.97
598.21	1720.29
598.56	1733.72
598.91	1762.16
599.26	1779.23
599.62	1814.96
599.97	1887.54
600.32	1874.57
600.67	1934.42
601.02	1968.78
601.38	1999.05
601.73	2037.96
602.08	2057.07
602.43	2088.70
602.78	2124.20
603.13	2152.19
603.49	2155.15
603.84	2183.59
604.19	2250.49
604.54	2244.57
604.89	2318.98
605.24	2353.12
605.59	2376.10
605.95	2427.98
606.30	2434.58
606.65	2485.32
607.00	2475.54
607.35	2506.49
607.70	2521.73
608.05	2574.30
608.40	2618.67
608.75	2617.76
609.10	2637.78
609.46	2666.68
609.81	2696.49
610.16	2749.28
610.51	2740.86
610.86	2791.61
611.21	2746.78
611.56	2854.87
611.91	2843.49
612.26	2888.32
612.61	2867.61
612.96	2891.96
613.31	2916.76
613.66	2920.63
614.01	2907.89
614.36	2938.61
614.71	2969.55
615.06	2974.56
615.41	2994.36
615.76	2949.08
616.11	2986.62
616.46	3021.21
616.81	3018.48
617.16	3051.02
617.51	3006.65
617.86	3043.28
618.21	3040.78
618.56	3019.16
618.91	3005.51
619.26	3035.09
619.61	3036.68
619.96	3062.62
620.31	3076.28
620.66	3043.51
621.01	3038.50
621.36	3027.81
621.71	3065.58
622.06	3026.67
622.41	2989.12
622.76	2997.32
623.10	3053.52
623.45	2980.02
623.80	2993.68
624.15	3012.11
624.50	3017.57
624.85	2975.02
625.20	2996.18
625.55	2987.76
625.90	2964.55
626.25	2979.79
626.59	2956.36
626.94	2971.60
627.29	2940.66
627.64	2910.16
627.99	2944.07
628.34	2904.70
628.69	2954.08
629.03	2942.25
629.38	2895.83
629.73	2907.43
630.08	2862.83
630.43	2855.32
630.78	2848.95
631.12	2880.13
631.47	2859.19
631.82	2834.16
632.17	2848.50
632.52	2807.99
632.86	2891.50
633.21	2828.70
633.56	2816.18
633.91	2830.75
634.26	2789.11
634.60	2787.06
634.95	2797.07
635.30	2784.78
635.65	2835.30
635.99	2777.96
636.34	2768.63
636.69	2780.69
637.04	2783.87
637.39	2717.65
637.73	2729.94
638.08	2726.30
638.43	2727.89
638.77	2726.53
639.12	2717.20
639.47	2720.39
639.82	2704.00
640.16	2715.61
640.51	2671.69
640.86	2682.38
641.20	2687.62
641.55	2692.40
641.90	2683.07
642.25	2685.34
642.59	2665.77
642.94	2661.90
643.29	2630.05
643.63	2658.04
643.98	2638.47
644.33	2644.38
644.67	2675.56
645.02	2632.55
645.37	2664.18
645.71	2639.60
646.06	2658.26
646.40	2638.69
646.75	2628.00
647.10	2630.73
647.44	2685.11
647.79	2634.37
648.14	2647.80
648.48	2654.17
648.83	2665.32
649.17	2708.78
649.52	2625.72
649.87	2640.29
650.21	2633.92
650.56	2650.30
650.90	2638.47
651.25	2599.78
651.59	2642.33
651.94	2642.56
652.29	2635.51
652.63	2650.53
652.98	2636.87
653.32	2627.77
653.67	2625.27
654.01	2640.51
654.36	2633.69
654.70	2630.27
655.05	2620.03
655.39	2650.07
655.74	2638.24
656.08	2642.79
656.43	2649.16
656.78	2677.38
657.12	2646.20
657.47	2625.27
657.81	2650.98
658.15	2656.44
658.50	2636.19
658.84	2650.75
659.19	2684.89
659.53	2659.40
659.88	2705.59
660.22	2671.92
660.57	2665.09
660.91	2632.55
661.26	2661.68
661.60	2674.19
661.95	2668.96
662.29	2669.87
662.63	2659.86
662.98	2701.73
663.32	2706.50
663.67	2697.86
664.01	2722.21
664.36	2713.79
664.70	2739.73
665.04	2724.48
665.39	2713.79
665.73	2735.63
666.08	3106.09
666.42	2749.06
666.76	2795.70
667.11	2760.89
667.45	2804.81
667.79	2757.02
668.14	2802.76
668.48	2804.12
668.83	2812.32
669.17	2835.53
669.51	2810.04
669.86	2864.43
670.20	2887.18
670.54	2900.38
670.89	2892.64
671.23	2939.29
671.57	2956.58
671.92	2980.48
672.26	3041.46
672.60	3039.41
672.94	3148.87
673.29	3217.59
673.63	3269.47
673.97	3330.45
674.32	3421.25
674.66	3491.10
675.00	3612.39
675.34	3690.44
675.69	3906.16
676.03	4039.05
676.37	4150.78
676.71	4365.81
677.06	4547.86
677.40	4760.84
677.74	5001.14
678.08	5169.53
678.43	5382.74
678.77	5539.98
679.11	5771.40
679.45	5994.63
679.80	6115.46
680.14	6257.91
680.48	6465.66
680.82	6647.71
681.16	6807.45
681.51	6873.44
681.85	7024.08
682.19	7126.70
682.53	7369.05
682.87	7513.09
683.21	7621.40
683.56	7843.72
683.90	8084.47
684.24	8294.73
684.58	8591.46
684.92	8813.32
685.26	8926.87
685.61	9068.63
685.95	9189.69
686.29	9223.14
686.63	9128.71
686.97	9062.94
687.31	8972.38
687.65	8702.73
687.99	8644.48
688.33	8323.86
688.68	8001.87
689.02	7759.07
689.36	7478.50
689.70	7255.50
690.04	6981.75
690.38	6814.50
690.72	6697.31
691.06	6539.62
691.40	6453.60
691.74	6352.34
692.08	6300.92
692.42	6283.40
692.76	6263.14
693.10	6264.28
693.44	6211.26
693.78	6273.38
694.13	6210.12
694.47	6260.64
694.81	6294.77
695.15	6272.47
695.49	6163.48
695.83	6182.82
696.17	6175.76
696.51	6244.71
696.85	6157.56
697.19	6107.04
697.53	6115.92
697.87	6125.70
698.20	6091.34
698.54	6120.01
698.88	6150.51
699.22	6054.02
699.56	6074.50
699.90	6063.58
700.24	6063.13
700.58	6117.74
700.92	6123.88
701.26	6081.78
701.60	6098.62
701.94	6034.23
702.28	6130.48
702.62	6131.62
702.96	6217.41
703.30	6171.67
703.63	6269.06
703.97	6273.84
704.31	6301.14
704.65	6387.16
704.99	6412.42
705.33	6449.96
705.67	6414.69
706.01	6498.43
706.34	6536.21
706.68	6525.06
707.02	6515.95
707.36	6548.72
707.70	6619.72
708.04	6551.22
708.38	6613.12
708.71	6718.48
709.05	6691.17
709.39	6672.51
709.73	6703.00
710.07	6721.21
710.40	6734.18
710.74	6767.17
711.08	6786.97
711.42	6788.11
711.76	6801.76
712.09	6794.48
712.43	6809.50
712.77	6778.55
713.11	6808.81
713.45	6785.15
713.78	6839.76
714.12	6815.64
714.46	6753.75
714.80	6730.76
715.13	6687.07
715.47	6629.05
715.81	6648.84
716.15	6568.97
716.48	6565.11
716.82	6616.30
717.16	6465.21
717.49	6467.71
717.83	6398.76
718.17	6367.59
718.51	6251.77
718.84	6203.07
719.18	6170.30
719.52	6126.38
719.85	5998.27
720.19	5963.23
720.53	5941.61
720.86	5871.53
721.20	5800.30
721.54	5740.91
721.87	5695.40
722.21	5556.82
722.55	5542.26
722.88	5525.42
723.22	5421.43
723.55	5348.38
723.89	5295.82
724.23	5300.60
724.56	5202.07
724.90	5140.86
725.24	5084.42
725.57	5019.57
725.91	4977.93
726.24	4969.28
726.58	4841.17
726.92	4813.86
727.25	4769.04
727.59	4745.60
727.92	4670.05
728.26	4578.58
728.59	4601.10
728.93	4548.31
729.26	4416.56
729.60	4451.15
729.94	4366.04
730.27	4344.20
730.61	4319.17
730.94	4261.37
731.28	4234.74
731.61	4173.99
731.95	4143.95
732.28	4138.94
732.62	4067.72
732.95	4060.67
733.29	4044.51
733.62	4008.56
733.96	3968.51
734.29	3944.84
734.63	3899.33
734.96	3874.53
735.30	3854.73
735.63	3824.92
735.97	3819.92
736.30	3755.29
736.63	3775.32
736.97	3753.70
737.30	3698.18
737.64	3660.18
737.97	3686.34
738.31	3612.62
738.64	3589.63
738.97	3586.68
739.31	3560.05
739.64	3540.03
739.98	3513.63
740.31	3459.25
740.64	3500.66
740.98	3497.02
741.31	3461.98
741.65	3438.54
741.98	3457.65
742.31	3381.20
742.65	3361.63
742.98	3371.87
743.31	3361.85
743.65	3325.22
743.98	3349.57
744.31	3283.80
744.65	3269.92
744.98	3269.01
745.31	3237.38
745.65	3220.54
745.98	3227.60
746.31	3240.57
746.65	3254.45
746.98	3168.44
747.31	3203.93
747.65	3187.55
747.98	3151.37
748.31	3099.71
748.64	3094.25
748.98	3089.70
749.31	3052.84
749.64	3050.56
749.98	3020.30
750.31	2987.08
750.64	2970.46
750.97	2951.58
751.31	2934.51
751.64	2943.61
751.97	2932.01
752.30	2912.44
752.63	2868.29
752.97	2876.03
753.30	2875.12
753.63	2875.58
753.96	2878.99
754.29	2825.06
754.63	2833.93
754.96	2935.88
755.29	2811.63
755.62	2781.14
755.95	2771.36
756.29	2784.33
756.62	2729.26
756.95	2710.37
757.28	2731.08
757.61	2831.20
757.94	2735.86
758.27	2708.32
758.61	2680.56
758.94	2686.71
759.27	2638.01
759.60	2635.96
759.93	2642.56
760.26	2583.85
760.59	2602.51
760.92	2560.42
761.26	2587.49
761.59	2559.28
761.92	2523.55
762.25	2531.06
762.58	2504.44
762.91	2501.48
763.24	2489.19
763.57	2451.87
763.90	2474.17
764.23	2516.27
764.56	2440.95
764.89	2422.75
765.22	2383.61
765.55	2412.73
765.88	2387.02
766.21	2351.30
766.54	2356.53
766.87	2357.44
767.20	2329.22
767.53	2325.58
767.86	2303.51
768.19	2290.99
768.52	2293.95
768.85	2274.16
769.18	2277.11
769.51	2267.78
769.84	2245.48
770.17	2291.90
770.50	2202.25
770.83	2223.18
771.16	2190.42
771.49	2194.51
771.82	2213.63
772.15	2192.46
772.48	2176.54
772.81	2155.15
773.14	2173.12
773.47	2160.83
773.80	2135.80
774.13	2147.86
774.46	2141.04
774.78	2104.63
775.11	2092.11
775.44	2105.31
775.77	2116.92
776.10	2077.10
776.43	2063.44
776.76	2085.06
777.09	2048.42
777.41	2047.06
777.74	2062.99
778.07	2065.95
778.40	2009.74
778.73	2013.84
779.06	2006.55
779.38	2003.60
779.71	1993.13
780.04	1964.00
780.37	1983.80
780.70	1972.42
781.03	1957.40
781.35	1942.84
781.68	1975.38
782.01	1958.77
782.34	1954.90
782.67	1910.53
782.99	1938.06
783.32	1929.87
783.65	1902.79
783.98	1899.60
784.30	1875.71
784.63	1893.01
784.96	1862.97
785.29	1869.11
785.61	1885.04
785.94	1874.35
786.27	1842.03
786.60	1838.85
786.92	1883.22
787.25	1839.08
787.58	1849.54
787.90	1828.15
788.23	1816.78
788.56	1807.67
788.88	1842.26
789.21	1811.54
789.54	1799.94
789.87	1783.33
790.19	1802.44
790.52	1794.25
790.85	1763.53
791.17	1790.38
791.50	1775.36
791.82	1781.51
792.15	1769.22
792.48	1763.98
792.80	1756.25
793.13	1771.49
793.46	1749.88
793.78	1743.28
794.11	1749.65
794.43	1724.39
794.76	1746.01
795.09	1770.36
795.41	1774.91
795.74	1746.92
796.06	1738.27
796.39	1733.26
796.72	1746.46
797.04	1778.32
797.37	1766.94
797.69	1754.88
798.02	1772.40
798.34	1738.73
798.67	1767.40
798.99	1757.16
799.32	1730.31
799.64	1729.40
799.97	1724.16
800.30	1746.46
800.62	1703.45
800.95	1708.01
801.27	1721.89
801.60	1718.70
801.92	1721.20
802.25	1745.10
802.57	1701.63
802.89	1709.14
803.22	1694.81
803.54	1685.25
803.87	1704.82
804.19	1677.97
804.52	1692.99
804.84	1684.57
805.17	1681.38
805.49	1666.59
805.82	1689.35
806.14	1631.55
806.46	1692.53
806.79	1681.84
807.11	1680.24
807.44	1669.55
807.76	1654.08
808.08	1643.38
808.41	1670.91
808.73	1662.04
809.06	1635.87
809.38	1682.98
809.70	1644.97
810.03	1629.96
810.35	1635.64
810.67	1639.06
811.00	1635.87
811.32	1616.07
811.64	1619.03
811.97	1604.70
812.29	1627.68
812.61	1599.24
812.94	1634.05
813.26	1603.79
813.58	1631.32
813.91	1601.06
814.23	1602.42
814.55	1593.09
814.88	1619.49
815.20	1585.13
815.52	1589.91
815.84	1561.46
816.17	1555.77
816.49	1553.04
816.81	1538.93
817.13	1542.35
817.46	1593.55
817.78	1535.29
818.10	1562.60
818.42	1522.10
818.75	1534.16
819.07	1576.25
819.39	1555.09
819.71	1581.03
820.04	1558.73
820.36	1526.42
820.68	1521.64
821.00	1509.13
821.32	1537.11
821.65	1524.37
821.97	1513.22
822.29	1517.09
822.61	1520.73
822.93	1515.04
823.25	1518.23
823.58	1543.26
823.90	1489.56
824.22	1508.67
824.54	1505.94
824.86	1501.39
825.18	1498.89
825.50	1505.94
825.82	1501.62
826.15	1480.68
826.47	1487.51
826.79	1490.47
827.11	1491.15
827.43	1499.57
827.75	1480.91
828.07	1475.45
828.39	1475.90
828.71	1487.28
829.03	1453.83
829.35	1462.48
829.67	1465.44
830.00	1485.46
830.32	1457.02
830.64	1462.70
830.96	1460.43
831.28	1483.64
831.60	1442.23
831.92	1470.44
832.24	1462.02
832.56	1473.63
832.88	1450.42
833.20	1431.76
833.52	1459.06
833.84	1435.17
834.16	1440.18
834.48	1424.02
834.80	1460.66
835.12	1432.44
835.44	1435.40
835.76	1426.52
836.08	1444.50
836.40	1433.35
836.71	1443.14
837.03	1450.42
837.35	1437.67
837.67	1400.81
837.99	1421.29
838.31	1420.15
838.63	1400.36
838.95	1421.97
839.27	1456.79
839.59	1426.75
839.91	1420.84
840.23	1419.92
840.54	1409.23
840.86	1431.53
841.18	1402.63
841.50	1414.46
841.82	1421.97
842.14	1467.71
842.46	1428.57
842.77	1438.81
843.09	1426.30
843.41	1436.08
843.73	1404.45
844.05	1412.19
844.37	1386.25
844.68	1407.64
845.00	1420.61
845.32	1390.34
845.64	1390.57
845.96	1398.08
846.27	1411.73
846.59	1400.81
846.91	1402.40
847.23	1381.47
847.54	1376.24
847.86	1413.55
848.18	1399.90
848.50	1400.58
848.82	1389.89
849.13	1381.70
849.45	1384.43
849.77	1401.27
850.08	1414.69
850.40	1389.21
850.72	1387.39
851.04	1385.56
851.35	1388.98
851.67	1425.61
851.99	1378.28
852.30	1422.66
852.62	1369.18
852.94	1386.25
853.25	1397.40
853.57	1360.76
853.89	1363.72
854.20	1372.37
854.52	1397.85
854.84	1361.44
855.15	1370.55
855.47	1355.98
855.79	1383.06
856.10	1361.67
856.42	1355.07
856.73	1385.34
857.05	1362.58
857.37	1375.55
857.68	1353.71
858.00	1388.75
858.32	1394.44
858.63	1363.72
858.95	1353.25
859.26	1363.72
859.58	1357.35
859.89	1324.58
860.21	1344.15
860.52	1337.10
860.84	1369.86
861.16	1328.22
861.47	1335.96
861.79	1363.95
862.10	1301.83
862.42	1336.19
862.73	1355.30
863.05	1323.67
863.36	1322.99
863.68	1357.80
863.99	1308.42
864.31	1327.31
864.62	1340.74
864.94	1323.67
865.25	1324.58
865.57	1320.94
865.88	1308.88
866.20	1301.14
866.51	1330.27
866.82	1330.95
867.14	1326.17
867.45	1328.68
867.77	1335.05
868.08	1340.74
868.40	1325.26
868.71	1305.01
869.02	1310.93
869.34	1300.01
869.65	1320.48
869.97	1270.20
870.28	1298.41
870.59	1302.05
870.91	1326.40
871.22	1314.57
871.54	1296.82
871.85	1316.16
872.16	1326.17
872.48	1291.36
872.79	1299.55
873.10	1274.97
873.42	1288.40
873.73	1313.89
874.04	1292.50
874.36	1287.49
874.67	1271.33
874.98	1288.63
875.30	1267.24
875.61	1256.32
875.92	1275.20
876.23	1289.31
876.55	1273.61
876.86	1269.74
877.17	1279.07
877.49	1253.13
877.80	1261.78
878.11	1927.59
878.42	1318.89
878.74	1284.30
879.05	1248.12
879.36	1257.91
879.67	1283.62
879.98	1283.39
880.30	1246.76
880.61	1258.59
880.92	1279.30
881.23	1265.42
881.55	1254.95
881.86	1279.98
882.17	1245.62
882.48	1230.37
882.79	1246.08
883.10	1271.79
883.42	1259.73
883.73	1274.75
884.04	1248.58
884.35	1229.69
884.66	1251.76
884.97	1254.04
885.28	1258.14
885.60	1249.03
885.91	1236.06
886.22	1244.71
886.53	1246.30
886.84	1255.86
887.15	1258.59
887.46	1227.64
887.77	1281.35
888.08	1261.09
888.40	1270.88
888.71	1258.82
889.02	1248.35
889.33	1240.61
889.64	1236.52
889.95	1242.43
890.26	1263.37
890.57	1236.29
890.88	1251.31
891.19	1244.03
891.50	1257.68
891.81	1243.34
892.12	1236.75
892.43	1248.35
892.74	1260.87
893.05	1259.05
893.36	1282.26
893.67	1234.70
893.98	1231.06
894.29	1223.55
894.60	1217.40
894.91	1238.79
895.22	1224.46
895.53	1237.88
895.84	1240.16
896.15	1253.36
896.46	1236.75
896.77	1235.15
897.08	1248.35
897.38	1247.67
897.69	1252.90
898.00	1222.18
898.31	1233.33
898.62	1215.58
898.93	1228.33
899.24	1226.05
899.55	1224.91
899.86	1246.76
900.16	1226.51
900.47	1240.16
900.78	1224.46
901.09	1216.72
901.40	1196.92
901.71	1218.09
902.02	1234.70
902.32	1219.00
902.63	1215.13
902.94	1217.40
903.25	1220.36
903.56	1209.21
903.87	1200.11
904.17	1217.18
904.48	1210.80
904.79	1194.42
905.10	1199.88
905.41	1226.05
905.71	1214.22
906.02	1219.68
906.33	1214.90
906.64	1209.21
906.94	1228.78
907.25	1208.76
907.56	1196.47
907.87	1198.52
908.17	1195.56
908.48	1219.00
908.79	1223.32
909.09	1200.34
909.40	1197.61
909.71	1202.39
910.02	1482.27
910.32	1222.64
910.63	1217.40
910.94	1191.46
911.24	1193.28
911.55	1220.36
911.86	1195.10
912.16	1203.98
912.47	1184.64
912.78	1187.37
913.08	1190.78
913.39	1190.55
913.69	1180.31
914.00	1180.09
914.31	1201.02
914.61	1157.10
914.92	1193.97
915.23	1155.51
915.53	1179.40
915.84	1174.17
916.14	1185.77
916.45	1195.10
916.75	1173.71
917.06	1178.26
917.37	1164.38
917.67	1206.94
917.98	1169.85
918.28	1172.80
918.59	1174.17
918.89	1187.59
919.20	1149.82
919.50	1160.06
919.81	1165.07
920.11	1162.79
920.42	1177.81
920.72	1151.64
921.03	1168.94
921.33	1189.87
921.64	1151.19
921.94	1179.63
922.25	1182.82
922.55	1179.86
922.86	1168.71
923.16	1156.42
923.47	1145.50
923.77	1165.98
924.08	1153.01
924.38	1171.44
924.69	1141.63
924.99	1151.19
925.29	1167.11
925.60	1139.58
925.90	1157.56
926.21	1165.75
926.51	1163.02
926.81	1143.90
927.12	1135.48
927.42	1146.18
927.73	1165.07
928.03	1169.85
928.33	1122.51
928.64	1146.18
928.94	1143.90
929.24	1124.11
929.55	1143.45
929.85	1159.38
930.15	1139.35
930.46	1150.96
930.76	1126.84
931.06	1132.75
931.37	1148.23
931.67	1179.17
931.97	1121.60
932.27	1129.11
932.58	1125.47
932.88	1122.06
933.18	1128.43
933.49	1118.19
933.79	1145.04
934.09	1124.11
934.39	1139.35
934.70	1172.58
935.00	1148.91
935.30	1138.90
935.60	1137.99
935.91	1117.05
936.21	1145.72
936.51	1142.31
936.81	1148.91
937.11	1156.65
937.42	1130.02
937.72	1143.90
938.02	1095.44
938.32	1109.77
938.62	1113.64
938.92	1101.12
939.23	1103.63
939.53	1087.24
939.83	1106.81
940.13	1096.80
940.43	1110.00
940.73	1113.87
941.03	1092.71
941.34	1131.62
941.64	1110.23
941.94	1105.22
942.24	1085.88
942.54	1112.50
942.84	1113.64
943.14	1112.05
943.44	1099.76
943.74	1115.69
944.04	1131.84
944.34	1095.89
944.65	1110.23
944.95	1114.09
945.25	1085.65
945.55	1112.73
945.85	1097.26
946.15	1113.18
946.45	1104.08
946.75	1115.46
947.05	1105.45
947.35	1083.38
947.65	1097.71
947.95	1089.29
948.25	1100.90
948.55	1088.61
948.85	1096.35
949.15	1117.96
949.45	1094.98
949.75	1108.41
950.05	1096.12
950.35	1101.81
950.65	1114.32
950.94	1102.26
951.24	1112.27
951.54	1115.46
951.84	1233.33
952.14	1125.47
952.44	1091.57
952.74	1114.55
953.04	1104.99
953.34	1094.98
953.64	1122.06
953.94	1091.57
954.23	1109.32
954.53	1105.90
954.83	1118.65
955.13	1131.62
955.43	1121.60
955.73	1127.52
956.03	1114.78
956.32	1097.94
956.62	1104.54
956.92	1112.96
957.22	1115.69
957.52	1113.18
957.82	1084.97
958.11	1088.15
958.41	1135.26
958.71	1178.49
959.01	1126.16
959.30	1376.24
959.60	1131.84
959.90	1092.48
960.20	1123.20
960.50	1103.63
960.79	1101.58
961.09	1087.02
961.39	1094.98
961.69	1088.61
961.98	1124.56
962.28	1113.18
962.58	1104.08
962.87	1101.12
963.17	1119.56
963.47	1094.98
963.76	1161.43
964.06	1108.63
964.36	1124.79
964.66	1102.03
964.95	1107.72
965.25	1100.90
965.55	1119.10
965.84	1122.97
966.14	1097.94
966.43	1120.69
966.73	1095.44
967.03	1147.77
967.32	1093.39
967.62	1113.87
967.92	1109.54
968.21	1086.79
968.51	1109.77
968.80	1095.89
969.10	1090.20
969.40	1098.62
969.69	1112.73
969.99	1115.92
970.28	1107.04
970.58	1104.31
970.87	1129.34
971.17	1112.50
971.46	1128.20
971.76	1108.63
972.06	1125.02
972.35	1104.31
972.65	1107.04
972.94	1101.35
973.24	1114.32
973.53	1103.63
973.83	1111.59
974.12	1099.53
974.42	1098.39
974.71	1127.75
975.01	1103.40
975.30	1102.03
975.59	1101.58
975.89	1085.42
976.18	1096.57
976.48	1110.91
976.77	1102.94
977.07	1078.82
977.36	1101.58
977.65	1115.46
977.95	1113.41
978.24	1099.99
978.54	1123.88
978.83	1095.89
979.13	1124.56
979.42	1096.12
979.71	1081.10
980.01	1059.71
980.30	1099.99
980.59	1095.44
980.89	1132.98
981.18	1101.58
981.47	1093.62
981.77	1102.03
982.06	1110.00
982.35	1123.65
982.65	1121.38
982.94	1121.83
983.23	1127.52
983.53	1129.57
983.82	1117.05
984.11	1074.05
984.41	1085.88
984.70	1086.11
984.99	1086.79
985.28	1101.12
985.58	1093.62
985.87	1107.50
986.16	1096.80
986.45	1110.68
986.75	1110.23
987.04	1092.48
987.33	1084.06
987.62	1106.59
987.91	1076.32
988.21	1086.11
988.50	1084.51
988.79	1125.47
989.08	1096.35
989.37	1086.79
989.67	1102.26
989.96	1086.11
990.25	1097.48
990.54	1104.08
990.83	1075.64
991.12	1110.68
991.42	1119.33
991.71	1096.12
992.00	1084.97
992.29	1106.13
992.58	1102.26
992.87	1129.34
993.16	1096.80
993.45	1110.45
993.75	1094.98
994.04	1102.94
994.33	1119.56
994.62	1114.09
994.91	1083.15
995.20	1109.09
995.49	1080.87
995.78	1136.85
996.07	1098.85
996.36	1092.02
996.65	1092.25
996.94	1088.38
997.23	1110.91
997.52	1086.56
997.81	1093.84
998.10	1099.30
998.39	1082.92
998.68	1081.10
998.97	1079.05
999.26	1106.36
999.55	1089.75
999.84	1096.12
1000.13	1095.66
1000.42	1084.06
1000.71	1074.05
1001.00	1111.36
1001.29	1109.32
1001.58	1094.98
1001.87	1077.69
1002.16	1102.94
1002.45	1109.77
1002.74	1069.49
1003.02	1084.29
1003.31	1088.15
1003.60	1088.15
1003.89	1060.85
1004.18	1088.61
1004.47	1074.50
1004.76	1094.07
1005.05	1085.65
1005.33	1107.50
1005.62	1061.08
1005.91	1084.97
1006.20	1062.44
1006.49	1072.68
1006.78	1121.38
1007.06	1083.83
1007.35	1085.42
1007.64	1105.68
1007.93	1090.88
1008.22	1099.76
1008.50	1097.03
1008.79	1113.18
1009.08	1115.69
1009.37	1081.33
1009.66	1131.84
1009.94	1077.46
1010.23	1098.17
1010.52	1100.90
1010.81	1079.28
1011.09	1083.15
1011.38	1090.88
1011.67	1117.74
1011.95	1114.10
1012.24	1082.47
1012.53	1086.11
1012.82	1081.56
1013.10	1081.10
1013.39	1093.84
1013.68	1094.75
[truncated: 48 more rows]
