# Supplementary material for: Unique photosynthetic electron transport tuning and excitation distribution in heterokont algae
Source: PLoS One. 2019 Jan 9;14(1):e0209920. doi: 10.1371/journal.pone.0209920 (PMC6326504; doi:10.1371/journal.pone.0209920)
Supplement: S1 Dataset — (ZIP) [file pone.0209920.s004.zip › S1 Dataset/77K/Chlamydomonas_DCMU/CDCMU_t=25,2.txt]

340.01	1187.37
340.39	1187.37
340.76	1187.37
341.14	1201.70
341.52	1219.22
341.89	1217.18
342.27	1251.76
342.65	1227.87
343.03	1239.48
343.40	1226.73
343.78	1247.90
344.16	1217.86
344.53	1234.93
344.91	1261.09
345.29	1213.76
345.66	1228.10
346.04	1216.72
346.42	1230.83
346.79	1216.95
347.17	1200.56
347.54	1213.76
347.92	1207.85
348.30	1201.48
348.67	1209.67
349.05	1215.58
349.43	1209.44
349.80	1198.52
350.18	1219.91
350.56	1206.48
350.93	1224.91
351.31	1224.69
351.68	1212.17
352.06	1209.44
352.44	1203.75
352.81	1223.55
353.19	1224.91
353.56	1196.70
353.94	1216.95
354.32	1194.65
354.69	1211.71
355.07	1218.31
355.44	1215.58
355.82	1214.45
356.19	1212.63
356.57	1236.52
356.95	1197.83
357.32	1177.81
357.70	1198.29
358.07	1204.89
358.45	1199.65
358.82	1198.97
359.20	1190.32
359.58	1186.91
359.95	1192.60
360.33	1201.70
360.70	1167.11
361.08	1187.14
361.45	1210.35
361.83	1197.61
362.20	1195.56
362.58	1222.41
362.95	1189.41
363.33	1188.50
363.70	1213.99
364.08	1214.67
364.45	1210.58
364.83	1223.55
365.20	1221.95
365.58	1226.73
365.95	1229.69
366.33	1213.76
366.70	1203.30
367.08	1213.08
367.45	1194.19
367.83	1212.85
368.20	1200.34
368.58	1188.28
368.95	1194.88
369.33	1244.25
369.70	1183.27
370.08	1180.77
370.45	1206.25
370.83	1209.44
371.20	1196.01
371.57	1305.24
371.95	1222.64
372.32	1204.43
372.70	1194.88
373.07	1207.39
373.45	1224.46
373.82	1201.70
374.19	1218.09
374.57	1229.01
374.94	1199.65
375.32	1189.64
375.69	1196.01
376.07	1206.25
376.44	1188.05
376.81	1179.40
377.19	1181.45
377.56	1218.54
377.94	1189.41
378.31	1228.55
378.68	1207.62
379.06	1182.59
379.43	1196.92
379.81	1187.14
380.18	1180.31
380.55	1196.01
380.93	1210.35
381.30	1207.85
381.67	1198.52
382.05	1213.76
382.42	1186.00
382.79	1198.74
383.17	1211.03
383.54	1234.24
383.91	1188.96
384.29	1187.14
384.66	1211.71
385.04	1215.36
385.41	1200.34
385.78	1196.01
386.15	1190.10
386.53	1207.39
386.90	1198.06
387.27	1184.86
387.65	1208.30
388.02	1233.10
388.39	1224.46
388.77	1227.42
389.14	1205.80
389.51	1189.64
389.89	1206.71
390.26	1229.01
390.63	1227.42
391.00	1219.68
391.38	1201.48
391.75	1237.66
392.12	1201.02
392.50	1204.66
392.87	1215.13
393.24	1185.09
393.61	1205.80
393.99	1207.16
394.36	1197.38
394.73	1182.36
395.10	1213.99
395.48	1192.60
395.85	1173.26
396.22	1207.62
396.59	1188.05
396.97	1213.31
397.34	1216.27
397.71	1221.04
398.08	1200.34
398.45	1196.92
398.83	1200.34
399.20	1196.70
399.57	1186.68
399.94	1223.09
400.32	1202.16
400.69	1204.89
401.06	1175.08
401.43	1210.80
401.80	1183.27
402.17	1195.33
402.55	1200.11
402.92	1178.04
403.29	1191.69
403.66	1185.77
404.03	1206.48
404.41	1201.70
404.78	1206.25
405.15	1190.78
405.52	1186.91
405.89	1219.22
406.26	1205.80
406.64	1213.31
407.01	1205.12
407.38	1212.40
407.75	1206.03
408.12	1207.16
408.49	1221.27
408.86	1190.10
409.23	1197.38
409.61	1206.25
409.98	1188.50
410.35	1210.35
410.72	1197.83
411.09	1194.65
411.46	1222.18
411.83	1212.63
412.20	1223.09
412.57	1201.93
412.95	1189.64
413.32	1219.22
413.69	1230.83
414.06	1180.09
414.43	1196.24
414.80	1215.36
415.17	1194.65
415.54	1190.10
415.91	1174.85
416.28	1196.47
416.65	1189.19
417.02	1189.41
417.39	1196.47
417.76	1202.61
418.14	1195.33
418.51	1180.77
418.88	1187.14
419.25	1201.93
419.62	1226.96
419.99	1207.16
420.36	1215.13
420.73	1206.71
421.10	1204.43
421.47	1190.10
421.84	1193.06
422.21	1205.34
422.58	1224.00
422.95	1208.30
423.32	1205.57
423.69	1216.27
424.06	1198.06
424.43	1222.18
424.80	1206.71
425.17	1221.27
425.54	1189.64
425.91	1209.89
426.28	1208.53
426.65	1199.88
427.02	1207.62
427.39	1192.15
427.76	1205.80
428.13	1197.38
428.49	1218.31
428.86	1210.80
429.23	1192.60
429.60	1214.22
429.97	1188.50
430.34	1196.01
430.71	1206.48
431.08	1192.60
431.45	1212.17
431.82	1203.07
432.19	1216.49
432.56	1203.98
432.93	1188.28
433.30	1195.79
433.67	1198.97
434.03	1244.03
434.40	1211.26
434.77	1190.78
435.14	1215.58
435.51	1195.79
435.88	1225.14
436.25	1197.38
436.62	1176.44
436.99	1196.70
437.35	1196.70
437.72	1192.83
438.09	1185.09
438.46	1300.69
438.83	1210.12
439.20	1194.88
439.57	1197.61
439.93	1185.09
440.30	1184.41
440.67	1188.05
441.04	1198.74
441.41	1203.52
441.78	1196.01
442.14	1224.23
442.51	1208.76
442.88	1183.50
443.25	1195.79
443.62	1191.01
443.99	1199.65
444.35	1207.39
444.72	1227.42
445.09	1216.49
445.46	1175.31
445.83	1221.73
446.19	1211.26
446.56	1183.50
446.93	1191.92
447.30	1197.83
447.66	1203.75
448.03	1214.45
448.40	1177.81
448.77	1189.41
449.14	1200.34
449.50	1214.22
449.87	1223.55
450.24	1207.62
450.61	1201.70
450.97	1207.16
451.34	1196.01
451.71	1220.36
452.08	1206.25
452.44	1206.48
452.81	1202.39
453.18	1212.63
453.54	1222.41
453.91	1194.42
454.28	1190.32
454.65	1188.50
455.01	1180.09
455.38	1197.15
455.75	1204.89
456.11	1217.40
456.48	1200.34
456.85	1188.50
457.21	1191.92
457.58	1211.49
457.95	1198.29
458.32	1211.71
458.68	1189.19
459.05	1198.06
459.42	1223.32
459.78	1190.78
460.15	1193.97
460.52	1202.39
460.88	1209.44
461.25	1208.98
461.61	1196.01
461.98	1192.83
462.35	1226.73
462.71	1198.29
463.08	1188.50
463.45	1211.49
463.81	1200.11
464.18	1215.58
464.55	1196.70
464.91	1226.51
465.28	1214.67
465.64	1206.48
466.01	1200.34
466.38	1196.92
466.74	1186.91
467.11	1190.32
467.47	1211.49
467.84	1233.56
468.21	1202.84
468.57	1194.19
468.94	1184.86
469.30	1211.49
469.67	1208.98
470.03	1210.80
470.40	1203.75
470.77	1200.56
471.13	1201.25
471.50	1207.62
471.86	1230.15
472.23	1219.00
472.59	1200.56
472.96	1207.39
473.32	1186.46
473.69	1219.91
474.05	1205.80
474.42	1181.45
474.78	1197.61
475.15	1193.06
475.51	1192.15
475.88	1177.13
476.24	1191.92
476.61	1214.45
476.97	1223.55
477.34	1202.61
477.70	1203.98
478.07	1218.31
478.43	1218.31
478.80	1202.16
479.16	1208.07
479.53	1213.31
479.89	1200.79
480.26	1205.12
480.62	1195.56
480.99	1227.19
481.35	1197.61
481.72	1196.01
482.08	1212.40
482.45	1303.65
482.81	1220.13
483.17	1182.82
483.54	1195.56
483.90	1199.65
484.27	1206.71
484.63	1194.42
485.00	1178.95
485.36	1182.13
485.72	1201.25
486.09	1201.93
486.45	1204.21
486.82	1193.28
487.18	1195.79
487.54	1197.83
487.91	1223.78
488.27	1195.33
488.64	1205.34
489.00	1218.77
489.36	1204.21
489.73	1193.74
490.09	1215.13
490.45	1229.24
490.82	1205.12
491.18	1203.30
491.55	1180.09
491.91	1213.54
492.27	1198.74
492.64	1207.85
493.00	1191.92
493.36	1203.75
493.73	1220.82
494.09	1196.24
494.45	1205.12
494.82	1199.65
495.18	1210.58
495.54	1217.18
495.91	1178.95
496.27	1203.75
496.63	1196.47
496.99	1199.65
497.36	1172.80
497.72	1225.14
498.08	1208.98
498.45	1243.12
498.81	1207.16
499.17	1210.80
499.53	1194.19
499.90	1207.62
500.26	1201.70
500.62	1202.84
500.99	1189.87
501.35	1195.33
501.71	1201.93
502.07	1182.13
502.44	1211.71
502.80	1210.35
503.16	1200.56
503.52	1199.20
503.88	1199.65
504.25	1186.91
504.61	1200.56
504.97	1195.79
505.33	1202.84
505.70	1210.58
506.06	1219.68
506.42	1190.32
506.78	1192.15
507.14	1222.18
507.51	1196.70
507.87	1198.52
508.23	1188.73
508.59	1196.47
508.95	1196.70
509.32	1216.72
509.68	1194.42
510.04	1213.08
510.40	1199.65
510.76	1208.53
511.12	1205.34
511.48	1198.74
511.85	1196.70
512.21	1202.61
512.57	1190.10
512.93	1190.32
513.29	1193.74
513.65	1200.11
514.01	1183.73
514.38	1227.64
514.74	1206.03
515.10	1201.48
515.46	1201.02
515.82	1207.85
516.18	1198.74
516.54	1199.20
516.90	1202.61
517.26	1191.01
517.63	1178.04
517.99	1190.78
518.35	1198.74
518.71	1207.39
519.07	1207.39
519.43	1211.71
519.79	1221.95
520.15	1195.56
520.51	1188.50
520.87	1191.69
521.23	1213.08
521.59	1205.57
521.95	1211.49
522.31	1223.09
522.67	1200.56
523.03	1192.37
523.40	1224.23
523.76	1194.19
524.12	1210.58
524.48	1206.25
524.84	1190.10
525.20	1212.17
525.56	1202.16
525.92	1172.80
526.28	1196.47
526.64	1205.12
527.00	1212.40
527.36	1248.81
527.72	1243.80
528.08	1209.21
528.44	1197.15
528.80	1235.15
529.16	1188.73
529.51	1219.00
529.87	1212.63
530.23	1209.89
530.59	1199.88
530.95	1205.12
531.31	1206.94
531.67	1204.89
532.03	1216.27
532.39	1211.94
532.75	1196.01
533.11	1195.33
533.47	1217.63
533.83	1215.81
534.19	1192.83
534.55	1200.34
534.91	1201.48
535.26	1194.42
535.62	1179.86
535.98	1219.68
536.34	1185.55
536.70	1189.41
537.06	1212.85
537.42	1194.19
537.78	1192.37
538.14	1244.48
538.49	1196.24
538.85	1284.30
539.21	1201.70
539.57	1221.04
539.93	1204.89
540.29	1244.25
540.65	1215.58
541.00	1221.95
541.36	1193.06
541.72	1197.83
542.08	1199.43
542.44	1192.37
542.80	1227.87
543.15	1231.28
543.51	1213.54
543.87	1183.50
544.23	1194.65
544.59	1205.34
544.95	1199.65
545.30	1208.98
545.66	1194.19
546.02	1201.25
546.38	1215.58
546.73	1210.35
547.09	1191.92
547.45	1227.19
547.81	1212.63
548.17	1213.76
548.52	1211.03
548.88	1205.12
549.24	1207.16
549.60	1232.19
549.95	1193.28
550.31	1191.69
550.67	1199.43
551.03	1198.97
551.38	1206.94
551.74	1183.73
552.10	1181.00
552.46	1194.42
552.81	1201.93
553.17	1197.38
553.53	1201.02
553.88	1216.72
554.24	1179.86
554.60	1194.42
554.95	1209.67
555.31	1196.70
555.67	1204.21
556.03	1216.95
556.38	1188.28
556.74	1192.15
557.10	1211.03
557.45	1213.31
557.81	1203.07
558.17	1192.37
558.52	1189.19
558.88	1206.94
559.24	1231.06
559.59	1220.13
559.95	1179.63
560.30	1235.15
560.66	1189.41
561.02	1188.50
561.37	1199.20
561.73	1178.49
562.09	1197.38
562.44	1202.84
562.80	1199.20
563.15	1196.24
563.51	1190.32
563.87	1198.97
564.22	1198.52
564.58	1211.94
564.93	1204.66
565.29	1223.09
565.65	1231.74
566.00	1207.85
566.36	1186.00
566.71	1217.63
567.07	1205.34
567.42	1213.76
567.78	1189.64
568.14	1197.15
568.49	1173.26
568.85	1205.12
569.20	1206.25
569.56	1200.56
569.91	1197.38
570.27	1198.52
570.62	1220.82
570.98	1226.28
571.33	1202.16
571.69	1188.73
572.04	1193.51
572.40	1199.43
572.75	1194.42
573.11	1218.31
573.46	1206.71
573.82	1200.34
574.17	1206.25
574.53	1210.80
574.88	1206.94
575.24	1206.71
575.59	1229.24
575.95	1231.51
576.30	1227.87
576.66	1210.80
577.01	1212.85
577.36	1209.21
577.72	1206.03
578.07	1205.12
578.43	1207.85
578.78	1221.50
579.14	1218.54
579.49	1215.58
579.85	1254.27
580.20	1217.63
580.55	1209.67
580.91	1239.93
581.26	1229.69
581.62	1221.50
581.97	1221.27
582.32	1244.03
582.68	1243.34
583.03	1257.45
583.39	1247.67
583.74	1257.00
584.09	1254.95
584.45	1261.09
584.80	1260.41
585.15	1265.42
585.51	1276.79
585.86	1274.52
586.21	1295.00
586.57	1287.94
586.92	1302.05
587.27	1307.29
587.63	1323.90
587.98	1390.34
588.33	1360.31
588.69	1358.03
589.04	1364.17
589.39	1365.31
589.75	1372.82
590.10	1371.23
590.45	1380.56
590.81	1445.18
591.16	1421.97
591.51	1441.77
591.86	1488.87
592.22	1467.48
592.57	1475.68
592.92	1505.71
593.28	1540.76
593.63	1535.52
593.98	1563.28
594.33	1595.60
594.69	1610.39
595.04	1650.44
595.39	1654.30
595.74	1689.12
596.10	1687.98
596.45	1749.65
596.80	1812.68
597.15	1790.15
597.50	1830.20
597.86	1865.02
598.21	1915.76
598.56	1926.46
598.91	1986.76
599.26	2010.65
599.62	2028.17
599.97	2083.24
600.32	2095.53
600.67	2147.41
601.02	2196.11
601.38	2222.27
601.73	2262.32
602.08	2307.38
602.43	2344.70
602.78	2388.16
603.13	2411.37
603.49	2407.05
603.84	2485.78
604.19	2524.24
604.54	2524.24
604.89	2589.09
605.24	2602.74
605.59	2647.80
605.95	2730.85
606.30	2764.76
606.65	2768.17
607.00	2787.74
607.35	2837.12
607.70	2853.05
608.05	2922.22
608.40	2964.32
608.75	2949.53
609.10	2982.53
609.46	2994.81
609.81	3069.45
610.16	3094.48
610.51	3120.88
610.86	3193.69
611.21	3178.90
611.56	3184.36
611.91	3237.16
612.26	3232.38
612.61	3280.85
612.96	3293.13
613.31	3299.96
613.66	3329.54
614.01	3364.81
614.36	3361.40
614.71	3404.41
615.06	3360.94
615.41	3398.72
615.76	3451.74
616.11	3405.32
616.46	3468.80
616.81	3433.76
617.16	3426.25
617.51	3458.34
617.86	3489.51
618.21	3428.75
618.56	3444.23
618.91	3455.61
619.26	3448.55
619.61	3452.19
619.96	3461.07
620.31	3487.01
620.66	3468.80
621.01	3472.67
621.36	3489.74
621.71	3477.45
622.06	3477.45
622.41	3430.12
622.76	3445.37
623.10	3500.21
623.45	3451.74
623.80	3478.59
624.15	3463.34
624.50	3444.46
624.85	3424.43
625.20	3435.13
625.55	3423.75
625.90	3398.49
626.25	3399.40
626.59	3401.22
626.94	3378.92
627.29	3373.46
627.64	3357.30
627.99	3347.29
628.34	3339.10
628.69	3338.64
629.03	3321.35
629.38	3324.76
629.73	3317.71
630.08	3295.18
630.43	3286.99
630.78	3294.95
631.12	3324.76
631.47	3294.73
631.82	3253.77
632.17	3258.77
632.52	3256.27
632.86	3313.84
633.21	3195.97
633.56	3227.60
633.91	3198.93
634.26	3244.44
634.60	3199.61
634.95	3181.86
635.30	3178.90
635.65	3190.74
635.99	3166.61
636.34	3180.95
636.69	3167.98
637.04	3173.67
637.39	3136.12
637.73	3128.84
638.08	3119.74
638.43	3106.31
638.77	3120.42
639.12	3079.23
639.47	3117.01
639.82	3099.26
640.16	3110.41
640.51	3095.39
640.86	3025.30
641.20	3094.03
641.55	3040.10
641.90	3050.79
642.25	3058.98
642.59	3060.58
642.94	3041.23
643.29	3032.36
643.63	3036.68
643.98	3026.90
644.33	3031.68
644.67	2989.81
645.02	3014.61
645.37	3034.41
645.71	3020.30
646.06	3013.93
646.40	2977.29
646.75	2991.85
647.10	2987.30
647.44	3046.01
647.79	2989.58
648.14	3016.43
648.48	2974.11
648.83	3006.65
649.17	3057.84
649.52	2968.42
649.87	3000.05
650.21	2965.46
650.56	2979.34
650.90	2980.25
651.25	2975.24
651.59	3008.69
651.94	2998.68
652.29	2975.70
652.63	2975.24
652.98	3000.27
653.32	2977.75
653.67	3011.20
654.01	3021.66
654.36	2955.45
654.70	3004.14
655.05	2975.93
655.39	2976.61
655.74	3014.84
656.08	2975.24
656.43	2966.82
656.78	2982.53
657.12	2999.36
657.47	2964.55
657.81	3009.83
658.15	2973.42
658.50	2983.44
658.84	3023.94
659.19	3043.51
659.53	2968.87
659.88	3043.51
660.22	3021.44
660.57	2997.54
660.91	3013.02
661.26	2985.26
661.60	3028.26
661.95	3003.46
662.29	3038.96
662.63	3033.72
662.98	3018.71
663.32	3011.88
663.67	2999.14
664.01	3062.85
664.36	3067.86
664.70	3069.45
665.04	3080.60
665.39	3063.76
665.73	3039.19
666.08	3433.31
666.42	3077.64
666.76	3107.68
667.11	3088.11
667.45	3069.22
667.79	3074.46
668.14	3088.79
668.48	3129.07
668.83	3114.73
669.17	3126.34
669.51	3166.39
669.86	3160.02
670.20	3192.56
670.54	3218.04
670.89	3202.80
671.23	3266.06
671.57	3221.00
671.92	3265.60
672.26	3320.44
672.60	3349.79
672.94	3456.06
673.29	3494.29
673.63	3536.84
673.97	3615.58
674.32	3730.72
674.66	3778.73
675.00	3899.33
675.34	3997.86
675.69	4186.05
676.03	4342.15
676.37	4466.16
676.71	4637.28
677.06	4812.50
677.40	4982.48
677.74	5224.82
678.08	5361.58
678.43	5599.83
678.77	5808.95
679.11	5979.39
679.45	6152.33
679.80	6310.47
680.14	6468.62
680.48	6615.85
680.82	6838.62
681.16	6914.63
681.51	6984.03
681.85	7176.54
682.19	7241.16
682.53	7425.93
682.87	7554.05
683.21	7672.15
683.56	7895.37
683.90	8132.26
684.24	8383.47
684.58	8569.84
684.92	8878.63
685.26	8951.67
685.61	9072.96
685.95	9164.89
686.29	9181.04
686.63	9125.07
686.97	9096.62
687.31	9005.60
687.65	8794.89
687.99	8576.44
688.33	8361.40
688.68	7997.32
689.02	7697.40
689.36	7533.57
689.70	7269.61
690.04	7024.08
690.38	6832.48
690.72	6692.53
691.06	6554.18
691.40	6500.25
691.74	6361.67
692.08	6278.16
692.42	6254.04
692.76	6287.04
693.10	6251.99
693.44	6229.01
693.78	6250.17
694.13	6225.37
694.47	6219.68
694.81	6289.54
695.15	6260.19
695.49	6186.23
695.83	6229.92
696.17	6196.02
696.51	6189.19
696.85	6193.29
697.19	6138.90
697.53	6149.60
697.87	6110.23
698.20	6013.29
698.54	6104.54
698.88	6119.79
699.22	6121.15
699.56	6030.59
699.90	6044.47
700.24	6061.99
700.58	6051.07
700.92	6001.69
701.26	5997.36
701.60	6058.35
701.94	6040.60
702.28	6084.06
702.62	6094.30
702.96	6131.85
703.30	6155.28
703.63	6148.23
703.97	6190.55
704.31	6222.41
704.65	6261.55
704.99	6275.66
705.33	6301.14
705.67	6317.98
706.01	6359.17
706.34	6383.75
706.68	6368.05
707.02	6394.67
707.36	6457.25
707.70	6495.93
708.04	6413.33
708.38	6526.88
708.71	6500.25
709.05	6534.84
709.39	6568.29
709.73	6582.63
710.07	6526.88
710.40	6606.75
710.74	6552.13
711.08	6656.58
711.42	6621.54
711.76	6602.20
712.09	6607.43
712.43	6609.02
712.77	6581.72
713.11	6662.95
713.45	6621.31
713.78	6583.76
714.12	6595.14
714.46	6560.78
714.80	6504.12
715.13	6546.45
715.47	6472.26
715.81	6517.32
716.15	6392.17
716.48	6400.81
716.82	6390.57
717.16	6302.05
717.49	6231.29
717.83	6199.43
718.17	6214.45
718.51	6063.13
718.84	6058.80
719.18	6006.46
719.52	6018.53
719.85	5896.33
720.19	5854.69
720.53	5795.98
720.86	5737.27
721.20	5672.65
721.54	5644.88
721.87	5563.42
722.21	5485.83
722.55	5443.05
722.88	5427.12
723.22	5320.17
723.55	5279.66
723.89	5230.06
724.23	5188.87
724.56	5119.47
724.90	5052.57
725.24	4982.03
725.57	4945.16
725.91	4914.90
726.24	4875.76
726.58	4768.35
726.92	4792.70
727.25	4726.94
727.59	4683.48
727.92	4638.88
728.26	4555.37
728.59	4569.47
728.93	4515.77
729.26	4472.08
729.60	4445.91
729.94	4379.24
730.27	4386.75
730.61	4247.71
730.94	4275.70
731.28	4211.99
731.61	4188.55
731.95	4171.71
732.28	4154.87
732.62	4095.25
732.95	4068.86
733.29	4019.48
733.62	4009.92
733.96	3998.55
734.29	3938.02
734.63	3898.65
734.96	3942.11
735.30	3918.45
735.63	3853.14
735.97	3884.77
736.30	3755.75
736.63	3777.82
736.97	3748.24
737.30	3739.14
737.64	3688.16
737.97	3693.40
738.31	3679.74
738.64	3631.50
738.97	3605.34
739.31	3583.26
739.64	3623.54
739.98	3581.21
740.31	3550.72
740.64	3548.90
740.98	3496.79
741.31	3524.78
741.65	3469.94
741.98	3476.31
742.31	3459.25
742.65	3432.40
742.98	3416.01
743.31	3371.87
743.65	3414.65
743.98	3375.28
744.31	3345.70
744.65	3366.41
744.98	3316.34
745.31	3303.83
745.65	3285.85
745.98	3317.03
746.31	3330.91
746.65	3304.06
746.98	3287.22
747.31	3251.49
747.65	3268.10
747.98	3222.82
748.31	3198.47
748.64	3194.83
748.98	3147.96
749.31	3098.80
749.64	3152.96
749.98	3082.42
750.31	3130.43
750.64	3086.06
750.97	3074.46
751.31	3011.20
751.64	3024.39
751.97	3018.25
752.30	3034.63
752.63	2965.91
752.97	2952.03
753.30	2958.18
753.63	2960.45
753.96	2977.52
754.29	2912.89
754.63	2936.10
754.96	2999.14
755.29	2930.19
755.62	2879.44
755.95	2848.50
756.29	2865.11
756.62	2829.61
756.95	2812.77
757.28	2825.74
757.61	2912.44
757.94	2798.44
758.27	2814.82
758.61	2750.19
758.94	2782.05
759.27	2747.92
759.60	2705.37
759.93	2751.79
760.26	2714.47
760.59	2722.21
760.92	2683.29
761.26	2655.08
761.59	2668.96
761.92	2664.41
762.25	2627.32
762.58	2620.94
762.91	2586.81
763.24	2602.97
763.57	2564.97
763.90	2568.15
764.23	2581.12
764.56	2559.51
764.89	2522.19
765.22	2530.38
765.55	2491.92
765.88	2484.19
766.21	2444.82
766.54	2451.42
766.87	2447.55
767.20	2429.12
767.53	2431.85
767.86	2412.28
768.19	2412.51
768.52	2367.68
768.85	2387.25
769.18	2393.17
769.51	2394.99
769.84	2346.06
770.17	2364.72
770.50	2301.69
770.83	2310.11
771.16	2316.48
771.49	2278.25
771.82	2301.92
772.15	2314.89
772.48	2271.88
772.81	2257.32
773.14	2266.19
773.47	2245.48
773.80	2250.49
774.13	2231.38
774.46	2239.57
774.78	2215.45
775.11	2192.69
775.44	2203.39
775.77	2213.63
776.10	2152.87
776.43	2191.55
776.76	2191.78
777.09	2148.77
777.41	2144.45
777.74	2147.18
778.07	2110.77
778.40	2104.86
778.73	2123.06
779.06	2112.14
779.38	2111.00
779.71	2083.92
780.04	2076.64
780.37	2088.47
780.70	2077.78
781.03	2056.16
781.35	2052.75
781.68	2069.81
782.01	2048.88
782.34	2017.48
782.67	2000.87
782.99	2029.08
783.32	2027.03
783.65	2005.19
783.98	1988.12
784.30	1963.77
784.63	1977.20
784.96	1980.61
785.29	1964.91
785.61	1976.29
785.94	1961.95
786.27	1938.29
786.60	1964.68
786.92	1942.84
787.25	1928.96
787.58	1936.47
787.90	1953.08
788.23	1913.49
788.56	1926.68
788.88	1923.27
789.21	1883.68
789.54	1867.06
789.87	1900.97
790.19	1867.29
790.52	1865.47
790.85	1874.80
791.17	1919.86
791.50	1861.15
791.82	1877.08
792.15	1860.47
792.48	1860.47
792.80	1834.07
793.13	1876.17
793.46	1851.59
793.78	1861.60
794.11	1849.54
794.43	1847.04
794.76	1826.33
795.09	1868.89
795.41	1863.65
795.74	1855.69
796.06	1842.72
796.39	1822.69
796.72	1810.86
797.04	1860.92
797.37	1835.66
797.69	1844.31
798.02	1853.64
798.34	1829.52
798.67	1837.48
798.99	1845.22
799.32	1844.54
799.64	1841.58
799.97	1818.60
800.30	1804.72
800.62	1840.67
800.95	1819.96
801.27	1812.22
801.60	1803.81
801.92	1791.29
802.25	1783.78
802.57	1802.67
802.89	1782.19
803.22	1789.92
803.54	1797.66
803.87	1823.83
804.19	1783.78
804.52	1795.39
804.84	1793.34
805.17	1765.35
805.49	1769.22
805.82	1762.16
806.14	1746.69
806.46	1802.21
806.79	1756.47
807.11	1758.98
807.44	1780.37
807.76	1730.76
808.08	1773.09
808.41	1767.85
808.73	1771.27
809.06	1738.27
809.38	1768.08
809.70	1755.56
810.03	1746.46
810.35	1737.59
810.67	1733.72
811.00	1731.90
811.32	1727.80
811.64	1721.20
811.97	1709.14
812.29	1689.57
812.61	1712.10
812.94	1704.82
813.26	1700.50
813.58	1687.07
813.91	1676.15
814.23	1697.77
814.55	1691.62
814.88	1707.32
815.20	1684.57
815.52	1666.36
815.84	1665.68
816.17	1648.61
816.49	1656.12
816.81	1668.41
817.13	1670.46
817.46	1665.68
817.78	1638.83
818.10	1670.46
818.42	1656.58
818.75	1634.51
819.07	1670.46
819.39	1632.69
819.71	1665.91
820.04	1647.48
820.36	1611.75
820.68	1627.00
821.00	1607.88
821.32	1615.85
821.65	1607.66
821.97	1628.36
822.29	1622.90
822.61	1622.45
822.93	1595.60
823.25	1609.48
823.58	1608.34
823.90	1609.70
824.22	1594.00
824.54	1615.39
824.86	1614.71
825.18	1599.01
825.50	1596.73
825.82	1574.66
826.15	1585.81
826.47	1564.88
826.79	1583.99
827.11	1594.68
827.43	1608.57
827.75	1590.82
828.07	1576.71
828.39	1575.57
828.71	1548.04
829.03	1582.85
829.35	1564.88
829.67	1548.49
830.00	1558.50
830.32	1547.13
830.64	1568.29
830.96	1551.45
831.28	1569.88
831.60	1564.42
831.92	1550.54
832.24	1550.08
832.56	1556.91
832.88	1530.97
833.20	1547.13
833.52	1557.14
833.84	1563.74
834.16	1547.58
834.48	1543.94
834.80	1569.65
835.12	1533.25
835.44	1531.88
835.76	1525.05
836.08	1537.11
836.40	1512.99
836.71	1523.01
837.03	1541.21
837.35	1550.99
837.67	1534.38
837.99	1555.09
838.31	1508.22
838.63	1531.43
838.95	1532.79
839.27	1532.11
839.59	1511.86
839.91	1538.25
840.23	1525.74
840.54	1495.02
840.86	1525.51
841.18	1516.18
841.50	1529.61
841.82	1519.82
842.14	1515.50
842.46	1532.34
842.77	1527.10
843.09	1519.14
843.41	1531.88
843.73	1518.91
844.05	1519.14
844.37	1489.78
844.68	1497.98
845.00	1505.48
845.32	1505.26
845.64	1507.53
845.96	1494.11
846.27	1480.45
846.59	1488.19
846.91	1522.10
847.23	1489.78
847.54	1525.05
847.86	1520.73
848.18	1500.93
848.50	1478.41
848.82	1519.37
849.13	1489.33
849.45	1494.56
849.77	1490.47
850.08	1500.71
850.40	1517.77
850.72	1497.98
851.04	1481.59
851.35	1500.25
851.67	1503.66
851.99	1491.38
852.30	1498.43
852.62	1458.15
852.94	1481.59
853.25	1493.65
853.57	1497.07
853.89	1485.23
854.20	1492.97
854.52	1498.20
854.84	1473.85
855.15	1471.58
855.47	1455.65
855.79	1465.89
856.10	1467.03
856.42	1477.50
856.73	1474.08
857.05	1472.03
857.37	1458.84
857.68	1466.12
858.00	1495.24
858.32	1495.93
858.63	1451.55
858.95	1448.14
859.26	1461.79
859.58	1472.94
859.89	1452.24
860.21	1441.77
860.52	1448.37
860.84	1470.21
861.16	1446.09
861.47	1451.10
861.79	1456.33
862.10	1452.24
862.42	1436.54
862.73	1444.27
863.05	1457.24
863.36	1429.94
863.68	1454.74
863.99	1454.51
864.31	1416.51
864.62	1476.13
864.94	1434.26
865.25	1449.28
865.57	1412.19
865.88	1439.95
866.20	1388.30
866.51	1439.95
866.82	1406.04
867.14	1443.14
867.45	1410.37
867.77	1402.40
868.08	1410.60
868.40	1427.89
868.71	1430.39
869.02	1420.38
869.34	1392.16
869.65	1415.60
869.97	1395.12
870.28	1398.08
870.59	1410.37
870.91	1402.63
871.22	1414.92
871.54	1416.97
871.85	1402.18
872.16	1439.95
872.48	1391.25
872.79	1414.69
873.10	1405.59
873.42	1400.81
873.73	1406.73
874.04	1384.88
874.36	1382.61
874.67	1371.46
874.98	1376.92
875.30	1376.24
875.61	1363.04
875.92	1373.50
876.23	1385.56
876.55	1369.18
876.86	1382.15
877.17	1372.59
877.49	1360.76
877.80	1373.05
878.11	1922.36
878.42	1417.88
878.74	1363.95
879.05	1358.94
879.36	1339.14
879.67	1372.59
879.98	1367.59
880.30	1363.95
880.61	1358.26
880.92	1360.76
881.23	1334.82
881.55	1357.12
881.86	1334.37
882.17	1365.77
882.48	1342.10
882.79	1380.33
883.10	1368.27
883.42	1378.97
883.73	1383.06
884.04	1362.81
884.35	1355.30
884.66	1344.83
884.97	1350.98
885.28	1325.95
885.60	1338.46
885.91	1351.66
886.22	1343.01
886.53	1351.20
886.84	1355.07
887.15	1357.58
887.46	1345.06
887.77	1379.65
888.08	1348.02
888.40	1350.29
888.71	1369.86
889.02	1365.54
889.33	1358.49
889.64	1336.19
889.95	1366.45
890.26	1372.14
890.57	1343.92
890.88	1359.40
891.19	1355.53
891.50	1369.64
891.81	1357.58
892.12	1338.69
892.43	1337.10
892.74	1350.75
893.05	1348.70
893.36	1373.50
893.67	1317.53
893.98	1354.85
894.29	1317.75
894.60	1322.76
894.91	1335.05
895.22	1306.38
895.53	1325.72
895.84	1333.91
896.15	1322.53
896.46	1339.60
896.77	1346.20
897.08	1326.63
897.38	1331.63
897.69	1360.53
898.00	1313.20
898.31	1331.86
898.62	1321.62
898.93	1311.61
899.24	1335.28
899.55	1336.19
899.86	1329.59
900.16	1313.43
900.47	1320.03
900.78	1330.95
901.09	1303.65
901.40	1337.55
901.71	1315.71
902.02	1328.90
902.32	1333.68
902.63	1327.08
902.94	1322.76
903.25	1316.16
903.56	1341.65
903.87	1315.02
904.17	1322.76
904.48	1324.81
904.79	1315.02
905.10	1310.02
905.41	1308.88
905.71	1304.33
906.02	1297.05
906.33	1315.93
906.64	1300.46
906.94	1317.75
907.25	1295.00
907.56	1298.87
907.87	1309.79
908.17	1323.67
908.48	1303.42
908.79	1325.04
909.09	1302.51
909.40	1293.18
909.71	1313.20
910.02	1543.94
910.32	1312.29
910.63	1332.54
910.94	1301.37
911.24	1289.08
911.55	1335.50
911.86	1299.55
912.16	1315.93
912.47	1284.53
912.78	1284.53
913.08	1303.87
913.39	1289.99
913.69	1287.94
914.00	1292.27
914.31	1283.17
914.61	1274.52
914.92	1304.78
915.23	1283.39
915.53	1270.88
915.84	1259.96
916.14	1300.01
916.45	1317.07
916.75	1286.58
917.06	1283.62
917.37	1286.81
917.67	1287.72
917.98	1282.26
918.28	1269.29
918.59	1266.33
918.89	1277.02
919.20	1267.24
919.50	1265.87
919.81	1269.74
920.11	1280.66
920.42	1264.28
920.72	1284.99
921.03	1265.87
921.33	1308.42
921.64	1272.24
921.94	1289.99
922.25	1268.83
922.55	1267.01
922.86	1255.18
923.16	1270.65
923.47	1262.46
923.77	1282.94
924.08	1265.64
924.38	1251.08
924.69	1254.49
924.99	1250.63
925.29	1256.54
925.60	1264.05
925.90	1259.27
926.21	1255.63
926.51	1281.12
926.81	1267.01
927.12	1251.99
927.42	1269.06
927.73	1279.30
928.03	1247.21
928.33	1238.11
928.64	1233.79
928.94	1258.14
929.24	1252.90
929.55	1239.25
929.85	1256.32
930.15	1242.43
930.46	1248.58
930.76	1253.13
931.06	1251.31
931.37	1247.21
931.67	1286.81
931.97	1245.85
932.27	1223.09
932.58	1240.61
932.88	1218.77
933.18	1236.75
933.49	1231.06
933.79	1255.40
934.09	1262.00
934.39	1254.27
934.70	1282.26
935.00	1257.45
935.30	1242.21
935.60	1251.31
935.91	1231.97
936.21	1246.99
936.51	1233.33
936.81	1240.16
937.11	1265.42
937.42	1237.88
937.72	1229.46
938.02	1214.90
938.32	1217.18
938.62	1199.88
938.92	1207.85
939.23	1219.00
939.53	1221.50
939.83	1213.54
940.13	1211.26
940.43	1226.05
940.73	1237.88
941.03	1237.43
941.34	1247.90
941.64	1219.22
941.94	1195.10
942.24	1210.58
942.54	1213.08
942.84	1211.71
943.14	1226.28
943.44	1220.59
943.74	1211.49
944.04	1214.90
944.34	1223.09
944.65	1228.55
944.95	1242.21
945.25	1224.69
945.55	1219.00
945.85	1224.46
946.15	1198.74
946.45	1196.24
946.75	1239.48
947.05	1214.45
947.35	1186.46
947.65	1199.88
947.95	1232.42
948.25	1220.82
948.55	1210.58
948.85	1209.67
949.15	1209.67
949.45	1225.60
949.75	1203.52
950.05	1206.94
950.35	1211.26
950.65	1208.98
950.94	1227.42
951.24	1216.49
951.54	1208.76
951.84	1350.98
952.14	1210.58
952.44	1206.71
952.74	1187.14
953.04	1205.57
953.34	1214.90
953.64	1213.99
953.94	1204.66
954.23	1213.99
954.53	1231.74
954.83	1217.18
955.13	1235.61
955.43	1220.36
955.73	1231.28
956.03	1217.63
956.32	1202.84
956.62	1235.84
956.92	1230.60
957.22	1195.79
957.52	1217.86
957.82	1226.51
958.11	1230.15
958.41	1212.85
958.71	1281.80
959.01	1237.20
959.30	1468.62
959.60	1249.94
959.90	1206.71
960.20	1218.09
960.50	1245.62
960.79	1209.44
961.09	1203.30
961.39	1219.45
961.69	1211.26
961.98	1222.64
962.28	1251.76
962.58	1218.31
962.87	1223.32
963.17	1226.73
963.47	1201.93
963.76	1262.23
964.06	1213.99
964.36	1221.50
964.66	1211.94
964.95	1230.37
965.25	1216.49
965.55	1242.89
965.84	1214.45
966.14	1209.21
966.43	1251.76
966.73	1222.18
967.03	1242.89
967.32	1208.98
967.62	1243.57
967.92	1216.27
968.21	1208.76
968.51	1212.63
968.80	1214.67
969.10	1205.12
969.40	1200.34
969.69	1234.01
969.99	1196.24
970.28	1214.90
970.58	1217.40
970.87	1223.78
971.17	1201.70
971.46	1244.25
971.76	1217.40
972.06	1225.60
972.35	1206.94
972.65	1223.78
972.94	1218.54
973.24	1240.61
973.53	1213.31
973.83	1221.04
974.12	1222.86
974.42	1211.26
974.71	1252.45
975.01	1226.96
975.30	1213.76
975.59	1214.67
975.89	1213.31
976.18	1204.66
976.48	1234.24
976.77	1217.63
977.07	1214.67
977.36	1217.63
977.65	1225.37
977.95	1212.40
978.24	1211.71
978.54	1219.91
978.83	1224.23
979.13	1238.79
979.42	1209.89
979.71	1203.75
980.01	1194.19
980.30	1217.63
980.59	1214.67
980.89	1249.49
981.18	1215.81
981.47	1218.31
981.77	1222.64
982.06	1207.39
982.35	1233.33
982.65	1216.49
982.94	1213.54
983.23	1227.19
983.53	1218.77
983.82	1196.92
984.11	1187.59
984.41	1207.85
984.70	1187.82
984.99	1213.08
985.28	1193.51
985.58	1199.43
985.87	1186.91
986.16	1214.22
986.45	1202.39
986.75	1209.21
987.04	1204.89
987.33	1224.00
987.62	1206.94
987.91	1196.70
988.21	1213.08
988.50	1211.49
988.79	1214.45
989.08	1216.04
989.37	1211.94
989.67	1216.27
989.96	1188.73
990.25	1206.25
990.54	1210.35
990.83	1195.10
991.12	1213.54
991.42	1234.24
991.71	1205.80
992.00	1192.83
992.29	1200.79
992.58	1197.61
992.87	1223.78
993.16	1213.54
993.45	1215.36
993.75	1204.21
994.04	1207.62
994.33	1197.61
994.62	1236.75
994.91	1199.43
995.20	1220.59
995.49	1203.52
995.78	1229.01
996.07	1191.92
996.36	1183.73
996.65	1224.23
996.94	1213.08
997.23	1228.33
997.52	1211.71
997.81	1181.68
998.10	1204.66
998.39	1208.76
998.68	1208.07
998.97	1178.95
999.26	1210.12
999.55	1213.76
999.84	1221.95
1000.13	1201.48
1000.42	1221.73
1000.71	1196.92
1001.00	1189.41
1001.29	1218.31
1001.58	1196.47
1001.87	1196.92
1002.16	1196.47
1002.45	1202.61
1002.74	1181.91
1003.02	1205.80
1003.31	1217.40
1003.60	1191.24
1003.89	1202.61
1004.18	1200.34
1004.47	1217.40
1004.76	1190.78
1005.05	1188.96
1005.33	1199.88
1005.62	1188.05
1005.91	1186.46
1006.20	1191.24
1006.49	1213.31
1006.78	1205.34
1007.06	1196.70
1007.35	1197.83
1007.64	1196.47
1007.93	1208.30
1008.22	1235.38
1008.50	1225.60
1008.79	1196.24
1009.08	1209.44
1009.37	1201.70
1009.66	1226.05
1009.94	1205.34
1010.23	1198.74
1010.52	1192.15
1010.81	1209.21
1011.09	1193.97
1011.38	1203.07
1011.67	1211.03
1011.95	1199.20
1012.24	1188.73
1012.53	1203.98
1012.82	1176.67
1013.10	1190.78
1013.39	1185.77
1013.68	1181.00
[truncated: 48 more rows]
