# Supplementary material for: Unique photosynthetic electron transport tuning and excitation distribution in heterokont algae
Source: PLoS One. 2019 Jan 9;14(1):e0209920. doi: 10.1371/journal.pone.0209920 (PMC6326504; doi:10.1371/journal.pone.0209920)
Supplement: S1 Dataset — (ZIP) [file pone.0209920.s004.zip › S1 Dataset/77K/Chlamydomonas_DCMU/CDCMU_t=25,3.txt]

340.01	1136.62
340.39	1136.62
340.76	1136.62
341.14	1147.77
341.52	1157.33
341.89	1173.03
342.27	1184.18
342.65	1187.37
343.03	1172.35
343.40	1175.31
343.78	1170.98
344.16	1187.37
344.53	1190.55
344.91	1206.94
345.29	1165.07
345.66	1163.93
346.04	1190.55
346.42	1160.97
346.79	1162.79
347.17	1168.02
347.54	1178.72
347.92	1178.04
348.30	1147.09
348.67	1154.83
349.05	1145.95
349.43	1169.85
349.80	1165.98
350.18	1170.07
350.56	1169.85
350.93	1144.81
351.31	1148.23
351.68	1146.18
352.06	1138.44
352.44	1144.36
352.81	1158.47
353.19	1178.04
353.56	1154.83
353.94	1149.37
354.32	1134.12
354.69	1162.56
355.07	1131.62
355.44	1147.09
355.82	1139.13
356.19	1144.36
356.57	1161.88
356.95	1153.46
357.32	1145.95
357.70	1174.85
358.07	1149.59
358.45	1131.62
358.82	1164.84
359.20	1150.96
359.58	1131.39
359.95	1146.86
360.33	1161.88
360.70	1138.90
361.08	1129.57
361.45	1142.31
361.83	1161.43
362.20	1165.07
362.58	1158.01
362.95	1162.56
363.33	1163.47
363.70	1128.20
364.08	1142.31
364.45	1149.37
364.83	1146.63
365.20	1137.31
365.58	1164.16
365.95	1193.51
366.33	1142.08
366.70	1143.68
367.08	1146.63
367.45	1154.60
367.83	1167.57
368.20	1116.14
368.58	1142.08
368.95	1142.08
369.33	1180.54
369.70	1131.84
370.08	1139.81
370.45	1162.34
370.83	1155.96
371.20	1153.01
371.57	1332.09
371.95	1173.94
372.32	1142.99
372.70	1152.55
373.07	1186.46
373.45	1155.05
373.82	1121.38
374.19	1139.81
374.57	1168.25
374.94	1154.83
375.32	1130.48
375.69	1170.30
376.07	1130.93
376.44	1122.29
376.81	1120.69
377.19	1151.41
377.56	1172.58
377.94	1132.75
378.31	1168.94
378.68	1135.03
379.06	1125.02
379.43	1150.05
379.81	1149.37
380.18	1137.76
380.55	1139.58
380.93	1135.48
381.30	1144.59
381.67	1157.78
382.05	1141.40
382.42	1135.26
382.79	1144.13
383.17	1140.72
383.54	1168.94
383.91	1148.46
384.29	1138.90
384.66	1162.79
385.04	1141.40
385.41	1145.04
385.78	1133.66
386.15	1110.45
386.53	1134.12
386.90	1121.60
387.27	1155.74
387.65	1154.83
388.02	1134.57
388.39	1150.73
388.77	1154.37
389.14	1171.89
389.51	1160.74
389.89	1142.31
390.26	1167.34
390.63	1158.70
391.00	1111.14
391.38	1148.91
391.75	1151.19
392.12	1144.13
392.50	1147.77
392.87	1126.84
393.24	1145.95
393.61	1125.93
393.99	1151.41
394.36	1122.51
394.73	1150.50
395.10	1157.78
395.48	1135.94
395.85	1163.47
396.22	1172.12
396.59	1165.98
396.97	1117.05
397.34	1174.40
397.71	1160.29
398.08	1158.92
398.45	1151.41
398.83	1138.44
399.20	1156.19
399.57	1159.38
399.94	1134.80
400.32	1133.44
400.69	1150.28
401.06	1141.40
401.43	1150.05
401.80	1157.33
402.17	1112.96
402.55	1132.98
402.92	1145.27
403.29	1137.99
403.66	1133.21
404.03	1153.01
404.41	1125.93
404.78	1158.47
405.15	1135.48
405.52	1122.51
405.89	1149.82
406.26	1158.70
406.64	1154.14
407.01	1132.75
407.38	1132.98
407.75	1135.94
408.12	1159.38
408.49	1149.59
408.86	1132.75
409.23	1140.72
409.61	1147.77
409.98	1134.35
410.35	1132.75
410.72	1127.75
411.09	1136.40
411.46	1163.70
411.83	1157.33
412.20	1154.83
412.57	1157.78
412.95	1145.50
413.32	1165.98
413.69	1175.76
414.06	1156.87
414.43	1141.40
414.80	1150.50
415.17	1153.01
415.54	1141.63
415.91	1173.71
416.28	1138.22
416.65	1138.22
417.02	1143.45
417.39	1132.07
417.76	1176.90
418.14	1115.92
418.51	1132.75
418.88	1133.21
419.25	1139.58
419.62	1168.25
419.99	1128.66
420.36	1150.50
420.73	1134.57
421.10	1153.23
421.47	1160.74
421.84	1125.47
422.21	1152.10
422.58	1161.88
422.95	1145.72
423.32	1133.21
423.69	1146.41
424.06	1147.55
424.43	1188.96
424.80	1144.13
425.17	1174.62
425.54	1150.73
425.91	1134.80
426.28	1179.86
426.65	1137.76
427.02	1146.63
427.39	1145.27
427.76	1122.06
428.13	1143.22
428.49	1150.05
428.86	1139.81
429.23	1146.41
429.60	1119.10
429.97	1128.43
430.34	1148.68
430.71	1151.87
431.08	1139.58
431.45	1153.69
431.82	1138.90
432.19	1132.75
432.56	1135.94
432.93	1144.13
433.30	1130.25
433.67	1150.73
434.03	1188.50
434.40	1172.35
434.77	1139.35
435.14	1138.22
435.51	1144.36
435.88	1165.75
436.25	1138.67
436.62	1143.45
436.99	1157.33
437.35	1124.33
437.72	1138.67
438.09	1150.50
438.46	1246.76
438.83	1157.78
439.20	1142.31
439.57	1129.57
439.93	1144.59
440.30	1152.10
440.67	1140.49
441.04	1142.99
441.41	1145.95
441.78	1162.11
442.14	1149.37
442.51	1153.92
442.88	1140.26
443.25	1134.12
443.62	1144.36
443.99	1142.31
444.35	1155.74
444.72	1161.20
445.09	1140.26
445.46	1145.50
445.83	1143.68
446.19	1144.13
446.56	1140.72
446.93	1168.94
447.30	1151.41
447.66	1130.48
448.03	1146.86
448.40	1147.09
448.77	1153.46
449.14	1136.17
449.50	1151.41
449.87	1158.47
450.24	1146.63
450.61	1148.91
450.97	1143.90
451.34	1123.42
451.71	1170.76
452.08	1152.10
452.44	1143.90
452.81	1155.28
453.18	1164.16
453.54	1154.14
453.91	1159.38
454.28	1127.75
454.65	1136.40
455.01	1149.14
455.38	1124.33
455.75	1155.28
456.11	1151.19
456.48	1148.00
456.85	1132.53
457.21	1150.28
457.58	1160.97
457.95	1143.90
458.32	1173.49
458.68	1156.42
459.05	1157.78
459.42	1171.89
459.78	1142.99
460.15	1149.82
460.52	1150.28
460.88	1147.32
461.25	1160.97
461.61	1135.94
461.98	1143.68
462.35	1164.38
462.71	1139.35
463.08	1138.44
463.45	1150.28
463.81	1161.20
464.18	1135.26
464.55	1147.77
464.91	1165.07
465.28	1124.56
465.64	1133.44
466.01	1150.96
466.38	1145.27
466.74	1135.71
467.11	1142.99
467.47	1136.40
467.84	1207.39
468.21	1155.74
468.57	1119.78
468.94	1134.80
469.30	1155.05
469.67	1148.46
470.03	1135.71
470.40	1126.84
470.77	1144.59
471.13	1147.32
471.50	1148.91
471.86	1140.49
472.23	1174.17
472.59	1159.61
472.96	1140.72
473.32	1146.86
473.69	1162.79
474.05	1129.80
474.42	1132.30
474.78	1145.95
475.15	1133.44
475.51	1144.36
475.88	1135.03
476.24	1150.50
476.61	1151.64
476.97	1152.55
477.34	1143.68
477.70	1142.54
478.07	1168.25
478.43	1136.62
478.80	1160.52
479.16	1138.67
479.53	1144.59
479.89	1134.57
480.26	1136.85
480.62	1129.11
480.99	1158.24
481.35	1145.04
481.72	1151.87
482.08	1160.06
482.45	1253.13
482.81	1152.32
483.17	1139.81
483.54	1142.08
483.90	1130.02
484.27	1173.49
484.63	1120.01
485.00	1139.13
485.36	1133.66
485.72	1135.26
486.09	1149.14
486.45	1142.31
486.82	1143.68
487.18	1160.74
487.54	1144.13
487.91	1141.63
488.27	1157.56
488.64	1144.13
489.00	1179.40
489.36	1142.08
489.73	1117.05
490.09	1146.86
490.45	1157.33
490.82	1155.05
491.18	1149.14
491.55	1144.59
491.91	1157.33
492.27	1146.86
492.64	1146.86
493.00	1137.99
493.36	1155.74
493.73	1212.17
494.09	1148.00
494.45	1138.22
494.82	1162.34
495.18	1165.75
495.54	1175.99
495.91	1117.74
496.27	1134.35
496.63	1171.67
496.99	1141.17
497.36	1136.40
497.72	1167.57
498.08	1151.19
498.45	1174.40
498.81	1169.16
499.17	1147.55
499.53	1165.98
499.90	1167.80
500.26	1133.21
500.62	1163.47
500.99	1159.15
501.35	1120.01
501.71	1158.92
502.07	1129.80
502.44	1142.77
502.80	1126.84
503.16	1153.69
503.52	1163.47
503.88	1146.63
504.25	1136.40
504.61	1173.71
504.97	1138.44
505.33	1165.52
505.70	1132.98
506.06	1156.19
506.42	1144.36
506.78	1137.53
507.14	1162.34
507.51	1160.74
507.87	1122.97
508.23	1140.49
508.59	1162.79
508.95	1155.96
509.32	1155.51
509.68	1146.41
510.04	1175.53
510.40	1151.64
510.76	1149.82
511.12	1174.40
511.48	1140.95
511.85	1140.04
512.21	1145.04
512.57	1130.93
512.93	1137.53
513.29	1156.19
513.65	1150.50
514.01	1119.33
514.38	1156.87
514.74	1156.87
515.10	1139.35
515.46	1133.66
515.82	1144.81
516.18	1131.84
516.54	1144.81
516.90	1145.72
517.26	1170.07
517.63	1138.22
517.99	1150.50
518.35	1172.80
518.71	1147.55
519.07	1150.96
519.43	1157.33
519.79	1179.40
520.15	1151.64
520.51	1133.21
520.87	1155.51
521.23	1155.05
521.59	1166.66
521.95	1166.89
522.31	1153.46
522.67	1130.93
523.03	1126.38
523.40	1140.26
523.76	1144.81
524.12	1159.15
524.48	1155.51
524.84	1128.66
525.20	1139.81
525.56	1132.98
525.92	1148.91
526.28	1142.31
526.64	1151.41
527.00	1163.70
527.36	1188.28
527.72	1159.38
528.08	1165.98
528.44	1143.68
528.80	1170.30
529.16	1129.57
529.51	1157.10
529.87	1145.04
530.23	1140.04
530.59	1146.63
530.95	1153.01
531.31	1164.16
531.67	1158.47
532.03	1146.18
532.39	1171.89
532.75	1137.31
533.11	1172.35
533.47	1160.29
533.83	1163.47
534.19	1158.01
534.55	1133.21
534.91	1146.18
535.26	1157.10
535.62	1132.30
535.98	1154.14
536.34	1127.52
536.70	1133.44
537.06	1154.14
537.42	1147.77
537.78	1147.09
538.14	1422.66
538.49	1170.53
538.85	1256.09
539.21	1167.80
539.57	1150.96
539.93	1131.39
540.29	1165.07
540.65	1147.77
541.00	1159.38
541.36	1148.68
541.72	1133.89
542.08	1155.05
542.44	1132.98
542.80	1187.59
543.15	1185.09
543.51	1143.68
543.87	1134.80
544.23	1160.97
544.59	1149.59
544.95	1139.58
545.30	1142.31
545.66	1151.64
546.02	1156.42
546.38	1131.62
546.73	1126.38
547.09	1128.89
547.45	1188.28
547.81	1141.17
548.17	1140.26
548.52	1147.77
548.88	1152.10
549.24	1169.16
549.60	1156.19
549.95	1147.09
550.31	1135.03
550.67	1153.46
551.03	1168.48
551.38	1155.28
551.74	1147.09
552.10	1153.23
552.46	1152.55
552.81	1150.28
553.17	1138.44
553.53	1142.54
553.88	1170.30
554.24	1140.49
554.60	1132.30
554.95	1146.41
555.31	1141.86
555.67	1138.67
556.03	1155.51
556.38	1151.41
556.74	1163.25
557.10	1157.78
557.45	1153.01
557.81	1149.37
558.17	1125.47
558.52	1150.73
558.88	1156.42
559.24	1135.71
559.59	1161.88
559.95	1141.17
560.30	1183.73
560.66	1144.13
561.02	1127.75
561.37	1135.03
561.73	1133.21
562.09	1157.78
562.44	1155.05
562.80	1155.74
563.15	1135.48
563.51	1140.26
563.87	1143.68
564.22	1170.53
564.58	1139.81
564.93	1133.44
565.29	1143.68
565.65	1182.82
566.00	1153.01
566.36	1160.97
566.71	1137.99
567.07	1152.32
567.42	1142.99
567.78	1154.14
568.14	1136.62
568.49	1153.23
568.85	1125.25
569.20	1153.46
569.56	1143.45
569.91	1146.18
570.27	1144.81
570.62	1180.31
570.98	1143.45
571.33	1148.68
571.69	1135.48
572.04	1125.93
572.40	1139.13
572.75	1140.95
573.11	1140.49
573.46	1108.18
573.82	1137.53
574.17	1150.96
574.53	1156.19
574.88	1148.00
575.24	1158.70
575.59	1183.27
575.95	1159.38
576.30	1160.29
576.66	1148.46
577.01	1163.02
577.36	1155.05
577.72	1158.24
578.07	1159.61
578.43	1142.54
578.78	1160.97
579.14	1160.29
579.49	1148.46
579.85	1181.68
580.20	1183.50
580.55	1147.55
580.91	1160.29
581.26	1153.92
581.62	1175.76
581.97	1170.07
582.32	1190.78
582.68	1180.77
583.03	1177.81
583.39	1181.45
583.74	1183.50
584.09	1196.01
584.45	1207.62
584.80	1193.06
585.15	1203.52
585.51	1203.30
585.86	1214.22
586.21	1227.42
586.57	1233.79
586.92	1210.35
587.27	1222.64
587.63	1233.33
587.98	1305.69
588.33	1278.39
588.69	1270.20
589.04	1261.78
589.39	1290.22
589.75	1267.01
590.10	1295.91
590.45	1273.15
590.81	1309.11
591.16	1341.42
591.51	1360.53
591.86	1366.00
592.22	1368.27
592.57	1393.98
592.92	1396.03
593.28	1418.56
593.63	1422.66
593.98	1442.68
594.33	1488.87
594.69	1490.01
595.04	1506.17
595.39	1517.09
595.74	1535.52
596.10	1558.73
596.45	1583.99
596.80	1640.20
597.15	1644.97
597.50	1661.59
597.86	1685.71
598.21	1723.02
598.56	1724.39
598.91	1777.64
599.26	1790.15
599.62	1807.67
599.97	1819.73
600.32	1849.32
600.67	1910.30
601.02	1939.65
601.38	1964.46
601.73	1982.89
602.08	2045.47
602.43	2035.91
602.78	2075.28
603.13	2128.52
603.49	2119.19
603.84	2164.02
604.19	2181.54
604.54	2187.23
604.89	2239.57
605.24	2269.60
605.59	2328.09
605.95	2355.62
606.30	2375.42
606.65	2402.49
607.00	2449.37
607.35	2447.78
607.70	2488.28
608.05	2508.99
608.40	2507.40
608.75	2541.53
609.10	2566.33
609.46	2584.08
609.81	2596.14
610.16	2653.26
610.51	2673.51
610.86	2687.16
611.21	2714.01
611.56	2712.88
611.91	2721.98
612.26	2737.00
612.61	2776.14
612.96	2777.96
613.31	2794.34
613.66	2815.05
614.01	2808.90
614.36	2848.50
614.71	2822.78
615.06	2813.91
615.41	2837.57
615.76	2846.45
616.11	2844.63
616.46	2865.56
616.81	2871.93
617.16	2912.89
617.51	2859.19
617.86	2897.88
618.21	2859.87
618.56	2913.35
618.91	2930.87
619.26	2915.85
619.61	2886.95
619.96	2917.22
620.31	2933.83
620.66	2911.07
621.01	2891.05
621.36	2887.86
621.71	2916.08
622.06	2900.61
622.41	2891.05
622.76	2876.94
623.10	2915.40
623.45	2864.20
623.80	2908.80
624.15	2857.37
624.50	2876.94
624.85	2858.96
625.20	2852.59
625.55	2857.14
625.90	2831.89
626.25	2857.14
626.59	2828.47
626.94	2820.74
627.29	2849.86
627.64	2829.16
627.99	2818.46
628.34	2801.85
628.69	2791.84
629.03	2773.18
629.38	2788.88
629.73	2820.51
630.08	2727.21
630.43	2781.14
630.78	2722.43
631.12	2732.90
631.47	2764.08
631.82	2729.49
632.17	2721.98
632.52	2751.33
632.86	2808.45
633.21	2697.40
633.56	2713.79
633.91	2703.55
634.26	2700.13
634.60	2716.74
634.95	2686.48
635.30	2664.41
635.65	2689.89
635.99	2648.71
636.34	2688.30
636.69	2654.17
637.04	2644.61
637.39	2622.77
637.73	2595.46
638.08	2630.73
638.43	2622.08
638.77	2616.17
639.12	2629.36
639.47	2623.22
639.82	2605.93
640.16	2630.96
640.51	2610.25
640.86	2579.99
641.20	2587.72
641.55	2628.68
641.90	2618.90
642.25	2605.24
642.59	2613.89
642.94	2605.47
643.29	2598.87
643.63	2588.18
643.98	2584.76
644.33	2559.96
644.67	2559.51
645.02	2561.33
645.37	2571.79
645.71	2570.43
646.06	2569.97
646.40	2555.41
646.75	2514.68
647.10	2540.62
647.44	2584.31
647.79	2554.50
648.14	2546.54
648.48	2554.04
648.83	2556.78
649.17	2602.29
649.52	2552.22
649.87	2554.04
650.21	2568.61
650.56	2575.43
650.90	2531.29
651.25	2551.77
651.59	2540.39
651.94	2538.57
652.29	2548.13
652.63	2575.21
652.98	2526.28
653.32	2539.25
653.67	2575.43
654.01	2564.97
654.36	2577.71
654.70	2574.07
655.05	2571.11
655.39	2573.61
655.74	2573.84
656.08	2572.25
656.43	2600.24
656.78	2599.56
657.12	2587.04
657.47	2581.12
657.81	2603.42
658.15	2570.88
658.50	2564.74
658.84	2598.64
659.19	2591.36
659.53	2568.38
659.88	2617.99
660.22	2588.18
660.57	2608.20
660.91	2607.06
661.26	2607.29
661.60	2632.32
661.95	2599.56
662.29	2617.76
662.63	2618.67
662.98	2614.12
663.32	2622.31
663.67	2605.24
664.01	2668.73
664.36	2617.08
664.70	2662.13
665.04	2659.86
665.39	2685.80
665.73	2638.92
666.08	3047.38
666.42	2711.74
666.76	2710.60
667.11	2722.43
667.45	2709.69
667.79	2703.77
668.14	2712.42
668.48	2735.18
668.83	2759.07
669.17	2772.72
669.51	2784.78
669.86	2812.32
670.20	2795.02
670.54	2830.75
670.89	2877.40
671.23	2863.06
671.57	2927.46
671.92	2982.98
672.26	2997.09
672.60	3037.14
672.94	3131.12
673.29	3185.73
673.63	3289.72
673.97	3373.46
674.32	3470.17
674.66	3569.61
675.00	3702.50
675.34	3839.26
675.69	4014.93
676.03	4227.46
676.37	4383.11
676.71	4571.75
677.06	4810.00
677.40	5013.88
677.74	5286.95
678.08	5523.14
678.43	5774.82
678.77	6038.32
679.11	6230.38
679.45	6486.14
679.80	6690.26
680.14	6855.92
680.48	7077.10
680.82	7305.10
681.16	7446.87
681.51	7633.69
681.85	7754.75
682.19	7914.94
682.53	8096.76
682.87	8300.42
683.21	8458.11
683.56	8760.53
683.90	9055.21
684.24	9300.28
684.58	9648.89
684.92	9957.45
685.26	10131.53
685.61	10250.99
685.95	10413.92
686.29	10420.52
686.63	10324.04
686.97	10232.11
687.31	10180.00
687.65	9953.58
687.99	9734.45
688.33	9366.04
688.68	9092.75
689.02	8804.45
689.36	8464.03
689.70	8270.84
690.04	7905.16
690.38	7740.87
690.72	7517.41
691.06	7393.17
691.40	7271.88
691.74	7090.52
692.08	7138.76
692.42	7087.56
692.76	7106.68
693.10	7059.12
693.44	7048.20
693.78	7068.00
694.13	7052.75
694.47	7191.10
694.81	7131.71
695.15	7128.75
695.49	7089.84
695.83	7170.62
696.17	7121.93
696.51	7130.12
696.85	7028.63
697.19	7067.09
697.53	7117.37
697.87	7035.91
698.20	7020.21
698.54	7052.52
698.88	7033.63
699.22	7002.01
699.56	7000.41
699.90	6986.30
700.24	6970.83
700.58	7020.66
700.92	7042.51
701.26	7072.09
701.60	7063.22
701.94	7067.77
702.28	7131.48
702.62	7110.55
702.96	7212.49
703.30	7166.98
703.63	7238.43
703.97	7317.39
704.31	7361.76
704.65	7393.85
704.99	7455.74
705.33	7522.87
705.67	7470.31
706.01	7600.92
706.34	7658.72
706.68	7625.50
707.02	7630.05
707.36	7744.28
707.70	7788.65
708.04	7667.14
708.38	7851.46
708.71	7856.24
709.05	7898.56
709.39	7900.38
709.73	7926.09
710.07	7926.78
710.40	7980.48
710.74	8032.59
711.08	8041.46
711.42	8058.30
711.76	8024.17
712.09	8030.77
712.43	8072.64
712.77	8057.85
713.11	8069.22
713.45	8085.15
713.78	8153.42
714.12	8042.37
714.46	8054.89
714.80	8067.18
715.13	7936.79
715.47	7946.57
715.81	7910.62
716.15	7804.13
716.48	7797.75
716.82	7833.71
717.16	7717.66
717.49	7608.66
717.83	7464.39
718.17	7539.03
718.51	7365.63
718.84	7380.42
719.18	7278.71
719.52	7250.26
719.85	7122.61
720.19	7010.20
720.53	7026.58
720.86	6883.68
721.20	6844.54
721.54	6725.30
721.87	6669.78
722.21	6604.02
722.55	6546.45
722.88	6448.83
723.22	6367.59
723.55	6289.54
723.89	6282.03
724.23	6201.93
724.56	6056.53
724.90	5965.51
725.24	5904.07
725.57	5869.48
725.91	5805.99
726.24	5715.43
726.58	5641.93
726.92	5574.80
727.25	5515.63
727.59	5459.20
727.92	5347.70
728.26	5316.53
728.59	5289.90
728.93	5238.70
729.26	5168.16
729.60	5125.84
729.94	5043.69
730.27	5022.53
730.61	4919.45
730.94	4902.84
731.28	4817.51
731.61	4781.78
731.95	4730.35
732.28	4685.75
732.62	4631.60
732.95	4622.95
733.29	4564.24
733.62	4538.98
733.96	4510.54
734.29	4452.06
734.63	4389.02
734.96	4354.21
735.30	4366.72
735.63	4304.38
735.97	4297.32
736.30	4256.13
736.63	4224.05
736.97	4144.63
737.30	4149.87
737.64	4098.67
737.97	4055.43
738.31	4063.17
738.64	4004.69
738.97	3986.48
739.31	3932.78
739.64	3967.83
739.98	3901.61
740.31	3857.01
740.64	3875.89
740.98	3827.88
741.31	3789.88
741.65	3754.61
741.98	3776.68
742.31	3746.42
742.65	3719.34
742.98	3693.17
743.31	3655.62
743.65	3672.46
743.98	3601.01
744.31	3642.43
744.65	3633.78
744.98	3570.52
745.31	3523.42
745.65	3529.11
745.98	3512.04
746.31	3510.45
746.65	3530.47
746.98	3475.86
747.31	3454.92
747.65	3440.13
747.98	3438.99
748.31	3398.26
748.64	3360.26
748.98	3335.69
749.31	3317.71
749.64	3323.17
749.98	3288.58
750.31	3260.14
750.64	3219.41
750.97	3218.04
751.31	3192.56
751.64	3144.31
751.97	3174.81
752.30	3153.42
752.63	3111.55
752.97	3080.37
753.30	3102.22
753.63	3058.53
753.96	3111.55
754.29	3004.14
754.63	3044.19
754.96	3181.63
755.29	2998.45
755.62	2950.44
755.95	2943.39
756.29	2917.90
756.62	2943.84
756.95	2894.23
757.28	2903.34
757.61	3010.74
757.94	2898.56
758.27	2889.00
758.61	2854.87
758.94	2839.85
759.27	2815.05
759.60	2764.76
759.93	2801.85
760.26	2753.38
760.59	2743.60
760.92	2721.75
761.26	2727.67
761.59	2717.43
761.92	2678.97
762.25	2669.87
762.58	2679.65
762.91	2648.71
763.24	2605.93
763.57	2594.55
763.90	2631.18
764.23	2570.88
764.56	2596.60
764.89	2567.70
765.22	2575.21
765.55	2532.20
765.88	2530.15
766.21	2501.94
766.54	2461.89
766.87	2466.89
767.20	2455.06
767.53	2443.45
767.86	2466.89
768.19	2443.91
768.52	2436.17
768.85	2437.08
769.18	2371.78
769.51	2425.25
769.84	2392.71
770.17	2357.21
770.50	2339.46
770.83	2312.61
771.16	2280.98
771.49	2303.74
771.82	2294.64
772.15	2301.69
772.48	2311.25
772.81	2275.52
773.14	2263.92
773.47	2209.53
773.80	2253.22
774.13	2228.65
774.46	2222.50
774.78	2220.68
775.11	2191.33
775.44	2217.95
775.77	2197.02
776.10	2172.89
776.43	2179.72
776.76	2180.63
777.09	2120.56
777.41	2145.59
777.74	2144.45
778.07	2103.49
778.40	2113.05
778.73	2070.95
779.06	2099.40
779.38	2073.91
779.71	2070.50
780.04	2043.19
780.37	2066.40
780.70	2046.15
781.03	2032.04
781.35	2057.53
781.68	2026.12
782.01	2025.90
782.34	2036.59
782.67	1975.38
782.99	2002.00
783.32	1981.98
783.65	1964.00
783.98	1978.57
784.30	1975.38
784.63	1968.78
784.96	1939.88
785.29	1923.27
785.61	1935.56
785.94	1940.79
786.27	1928.50
786.60	1929.64
786.92	1913.94
787.25	1913.03
787.58	1888.91
787.90	1894.14
788.23	1915.31
788.56	1882.31
788.88	1889.14
789.21	1864.56
789.54	1885.27
789.87	1883.90
790.19	1870.02
790.52	1831.34
790.85	1850.45
791.17	1845.22
791.50	1836.57
791.82	1822.24
792.15	1799.94
792.48	1829.97
792.80	1790.83
793.13	1827.02
793.46	1820.87
793.78	1813.36
794.11	1792.66
794.43	1820.42
794.76	1810.18
795.09	1819.96
795.41	1799.71
795.74	1784.92
796.06	1807.67
796.39	1797.89
796.72	1817.69
797.04	1809.49
797.37	1795.84
797.69	1783.55
798.02	1822.46
798.34	1812.22
798.67	1809.27
798.99	1796.07
799.32	1810.18
799.64	1798.80
799.97	1766.03
800.30	1762.16
800.62	1753.52
800.95	1757.38
801.27	1751.01
801.60	1745.55
801.92	1737.13
802.25	1763.98
802.57	1756.02
802.89	1740.55
803.22	1730.31
803.54	1743.28
803.87	1747.83
804.19	1735.54
804.52	1760.12
804.84	1733.26
805.17	1723.25
805.49	1735.77
805.82	1710.74
806.14	1734.63
806.46	1750.56
806.79	1714.15
807.11	1718.02
807.44	1698.68
807.76	1700.27
808.08	1670.23
808.41	1702.32
808.73	1688.21
809.06	1687.98
809.38	1697.54
809.70	1664.54
810.03	1663.86
810.35	1665.68
810.67	1680.02
811.00	1647.70
811.32	1645.88
811.64	1646.57
811.97	1632.23
812.29	1628.59
812.61	1638.15
812.94	1651.57
813.26	1619.49
813.58	1627.00
813.91	1629.05
814.23	1642.02
814.55	1612.21
814.88	1595.37
815.20	1616.53
815.52	1617.67
815.84	1605.38
816.17	1575.34
816.49	1606.29
816.81	1593.32
817.13	1605.84
817.46	1577.16
817.78	1559.87
818.10	1582.17
818.42	1561.46
818.75	1549.40
819.07	1584.22
819.39	1585.36
819.71	1632.23
820.04	1562.37
820.36	1574.66
820.68	1561.92
821.00	1572.84
821.32	1593.32
821.65	1553.27
821.97	1541.89
822.29	1549.63
822.61	1571.25
822.93	1510.95
823.25	1563.06
823.58	1536.66
823.90	1522.32
824.22	1533.93
824.54	1504.57
824.86	1532.79
825.18	1520.05
825.50	1506.39
825.82	1520.73
826.15	1491.60
826.47	1509.35
826.79	1531.20
827.11	1520.05
827.43	1534.16
827.75	1507.53
828.07	1492.06
828.39	1511.86
828.71	1497.98
829.03	1485.00
829.35	1482.50
829.67	1482.73
830.00	1489.78
830.32	1476.36
830.64	1465.44
830.96	1488.19
831.28	1507.76
831.60	1488.42
831.92	1472.94
832.24	1487.05
832.56	1469.08
832.88	1486.60
833.20	1466.35
833.52	1501.39
833.84	1472.26
834.16	1464.30
834.48	1462.93
834.80	1509.35
835.12	1466.57
835.44	1455.88
835.76	1489.56
836.08	1449.51
836.40	1486.83
836.71	1481.82
837.03	1464.07
837.35	1473.85
837.67	1447.46
837.99	1462.93
838.31	1452.01
838.63	1436.31
838.95	1437.90
839.27	1480.45
839.59	1464.07
839.91	1472.03
840.23	1455.65
840.54	1416.28
840.86	1432.44
841.18	1451.10
841.50	1447.00
841.82	1440.40
842.14	1462.02
842.46	1457.47
842.77	1460.20
843.09	1443.36
843.41	1431.76
843.73	1432.44
844.05	1427.66
844.37	1415.83
844.68	1416.74
845.00	1418.79
845.32	1424.02
845.64	1440.18
845.96	1422.88
846.27	1397.62
846.59	1415.37
846.91	1434.72
847.23	1418.33
847.54	1404.68
847.86	1420.15
848.18	1415.60
848.50	1396.94
848.82	1446.78
849.13	1428.34
849.45	1414.69
849.77	1418.79
850.08	1427.89
850.40	1457.93
850.72	1443.82
851.04	1415.83
851.35	1431.30
851.67	1463.62
851.99	1398.76
852.30	1412.42
852.62	1403.77
852.94	1403.09
853.25	1419.70
853.57	1422.66
853.89	1398.31
854.20	1405.13
854.52	1428.12
854.84	1386.93
855.15	1409.46
855.47	1414.01
855.79	1420.61
856.10	1378.06
856.42	1400.36
856.73	1388.98
857.05	1385.11
857.37	1383.74
857.68	1388.75
858.00	1427.89
858.32	1382.15
858.63	1391.03
858.95	1376.46
859.26	1373.28
859.58	1388.30
859.89	1357.58
860.21	1370.09
860.52	1381.70
860.84	1395.12
861.16	1366.00
861.47	1376.24
861.79	1386.25
862.10	1345.74
862.42	1379.42
862.73	1381.24
863.05	1367.36
863.36	1355.98
863.68	1375.32
863.99	1377.37
864.31	1366.00
864.62	1388.75
864.94	1343.92
865.25	1379.19
865.57	1350.52
865.88	1346.43
866.20	1345.74
866.51	1391.48
866.82	1360.76
867.14	1371.91
867.45	1337.78
867.77	1336.87
868.08	1353.93
868.40	1358.03
868.71	1366.22
869.02	1355.98
869.34	1338.46
869.65	1331.41
869.97	1331.41
870.28	1301.83
870.59	1343.24
870.91	1342.56
871.22	1325.49
871.54	1323.22
871.85	1320.71
872.16	1327.08
872.48	1303.19
872.79	1332.32
873.10	1327.31
873.42	1316.62
873.73	1338.23
874.04	1320.26
874.36	1317.98
874.67	1305.47
874.98	1327.31
875.30	1314.80
875.61	1297.73
875.92	1292.72
876.23	1310.47
876.55	1289.31
876.86	1283.39
877.17	1284.08
877.49	1294.09
877.80	1298.87
878.11	1865.02
878.42	1326.63
878.74	1292.95
879.05	1297.50
879.36	1287.03
879.67	1290.22
879.98	1297.73
880.30	1279.30
880.61	1292.50
880.92	1313.43
881.23	1283.17
881.55	1318.44
881.86	1307.97
882.17	1288.40
882.48	1269.74
882.79	1285.21
883.10	1284.08
883.42	1301.37
883.73	1271.11
884.04	1305.24
884.35	1291.13
884.66	1320.26
884.97	1276.79
885.28	1291.13
885.60	1291.36
885.91	1283.17
886.22	1296.14
886.53	1273.15
886.84	1282.03
887.15	1302.74
887.46	1269.74
887.77	1271.33
888.08	1279.53
888.40	1299.55
888.71	1277.48
889.02	1292.50
889.33	1267.47
889.64	1311.16
889.95	1281.12
890.26	1297.27
890.57	1282.48
890.88	1277.93
891.19	1278.16
891.50	1287.26
891.81	1272.02
892.12	1275.66
892.43	1280.66
892.74	1276.11
893.05	1278.62
893.36	1299.32
893.67	1276.79
893.98	1296.36
894.29	1282.03
894.60	1280.44
894.91	1278.39
895.22	1268.60
895.53	1289.08
895.84	1286.12
896.15	1275.88
896.46	1292.04
896.77	1295.45
897.08	1267.69
897.38	1271.11
897.69	1275.66
898.00	1275.88
898.31	1267.69
898.62	1284.99
898.93	1263.37
899.24	1259.27
899.55	1259.05
899.86	1280.89
900.16	1287.49
900.47	1251.99
900.78	1263.37
901.09	1254.27
901.40	1257.45
901.71	1261.55
902.02	1261.55
902.32	1254.95
902.63	1246.30
902.94	1261.55
903.25	1273.15
903.56	1256.32
903.87	1251.76
904.17	1257.91
904.48	1239.93
904.79	1260.64
905.10	1250.17
905.41	1249.49
905.71	1239.48
906.02	1259.05
906.33	1246.76
906.64	1249.03
906.94	1227.64
907.25	1217.86
907.56	1262.23
907.87	1234.24
908.17	1234.47
908.48	1254.27
908.79	1240.39
909.09	1260.64
909.40	1231.74
909.71	1254.72
910.02	1329.36
910.32	1247.44
910.63	1242.89
910.94	1247.67
911.24	1225.82
911.55	1258.59
911.86	1235.38
912.16	1248.81
912.47	1246.76
912.78	1242.66
913.08	1238.34
913.39	1218.77
913.69	1242.43
914.00	1230.15
914.31	1240.39
914.61	1221.04
914.92	1268.15
915.23	1202.16
915.53	1234.47
915.84	1226.73
916.14	1239.25
916.45	1243.57
916.75	1224.69
917.06	1242.89
917.37	1231.06
917.67	1249.03
917.98	1207.39
918.28	1211.71
918.59	1208.07
918.89	1235.15
919.20	1207.62
919.50	1198.29
919.81	1201.48
920.11	1213.54
920.42	1204.21
920.72	1192.60
921.03	1209.44
921.33	1224.91
921.64	1186.00
921.94	1210.80
922.25	1200.56
922.55	1193.74
922.86	1187.14
923.16	1229.01
923.47	1222.86
923.77	1197.38
924.08	1210.12
924.38	1212.63
924.69	1185.09
924.99	1206.25
925.29	1198.74
925.60	1191.24
925.90	1212.40
926.21	1194.19
926.51	1208.53
926.81	1199.43
927.12	1188.96
927.42	1196.70
927.73	1211.03
928.03	1204.66
928.33	1191.46
928.64	1198.06
928.94	1193.51
929.24	1187.59
929.55	1174.40
929.85	1206.94
930.15	1205.34
930.46	1186.91
930.76	1186.23
931.06	1163.25
931.37	1183.95
931.67	1231.74
931.97	1191.69
932.27	1183.04
932.58	1180.09
932.88	1190.10
933.18	1183.04
933.49	1177.35
933.79	1211.49
934.09	1191.46
934.39	1216.72
934.70	1202.16
935.00	1202.39
935.30	1183.27
935.60	1185.55
935.91	1153.01
936.21	1183.73
936.51	1180.54
936.81	1183.73
937.11	1197.38
937.42	1170.30
937.72	1166.43
938.02	1148.23
938.32	1159.38
938.62	1179.63
938.92	1146.41
939.23	1178.49
939.53	1156.65
939.83	1181.45
940.13	1163.47
940.43	1152.78
940.73	1164.38
941.03	1154.37
941.34	1158.70
941.64	1165.75
941.94	1149.37
942.24	1171.89
942.54	1143.68
942.84	1163.25
943.14	1186.91
943.44	1157.78
943.74	1173.94
944.04	1161.43
944.34	1164.61
944.65	1163.02
944.95	1172.35
945.25	1183.50
945.55	1140.72
945.85	1166.43
946.15	1155.05
946.45	1164.84
946.75	1202.16
947.05	1153.69
947.35	1168.25
947.65	1155.28
947.95	1152.10
948.25	1153.46
948.55	1160.06
948.85	1165.29
949.15	1150.73
949.45	1167.11
949.75	1160.97
950.05	1154.83
950.35	1154.60
950.65	1168.25
950.94	1162.11
951.24	1157.78
951.54	1167.34
951.84	1322.76
952.14	1185.55
952.44	1162.56
952.74	1166.66
953.04	1159.38
953.34	1143.45
953.64	1164.16
953.94	1163.47
954.23	1162.34
954.53	1143.68
954.83	1169.62
955.13	1158.70
955.43	1164.61
955.73	1172.80
956.03	1158.47
956.32	1139.81
956.62	1156.42
956.92	1178.95
957.22	1157.33
957.52	1154.37
957.82	1160.06
958.11	1145.27
958.41	1171.89
958.71	1231.51
959.01	1175.08
959.30	1433.81
959.60	1200.79
959.90	1170.76
960.20	1164.61
960.50	1174.62
960.79	1159.61
961.09	1168.25
961.39	1178.04
961.69	1165.52
961.98	1144.13
962.28	1148.23
962.58	1147.32
962.87	1137.76
963.17	1173.49
963.47	1157.33
963.76	1211.94
964.06	1148.23
964.36	1168.25
964.66	1153.46
964.95	1152.78
965.25	1165.07
965.55	1165.29
965.84	1156.19
966.14	1177.81
966.43	1162.56
966.73	1153.69
967.03	1166.66
967.32	1150.28
967.62	1150.96
967.92	1156.87
968.21	1172.80
968.51	1146.18
968.80	1161.43
969.10	1142.08
969.40	1166.66
969.69	1174.40
969.99	1144.59
970.28	1165.75
970.58	1180.54
970.87	1158.47
971.17	1172.80
971.46	1201.93
971.76	1148.46
972.06	1184.64
972.35	1168.02
972.65	1147.09
972.94	1149.37
973.24	1174.17
973.53	1159.38
973.83	1152.10
974.12	1157.33
974.42	1144.36
974.71	1185.32
975.01	1167.57
975.30	1153.46
975.59	1151.64
975.89	1159.38
976.18	1160.97
976.48	1174.17
976.77	1147.32
977.07	1150.96
977.36	1169.62
977.65	1169.39
977.95	1176.22
978.24	1151.41
978.54	1171.89
978.83	1163.25
979.13	1161.43
979.42	1176.22
979.71	1146.41
980.01	1148.00
980.30	1152.55
980.59	1149.37
980.89	1198.52
981.18	1196.70
981.47	1153.69
981.77	1154.14
982.06	1160.74
982.35	1164.61
982.65	1157.56
982.94	1166.20
983.23	1145.50
983.53	1171.44
983.82	1150.28
984.11	1144.59
984.41	1158.47
984.70	1143.45
984.99	1150.96
985.28	1159.38
985.58	1137.99
985.87	1139.13
986.16	1165.75
986.45	1162.79
986.75	1184.64
987.04	1141.86
987.33	1134.12
987.62	1154.60
987.91	1144.81
988.21	1157.10
988.50	1153.46
988.79	1177.13
989.08	1183.50
989.37	1143.68
989.67	1138.67
989.96	1157.78
990.25	1138.67
990.54	1162.79
990.83	1133.44
991.12	1153.69
991.42	1184.41
991.71	1160.29
992.00	1151.64
992.29	1157.33
992.58	1151.41
992.87	1177.81
993.16	1168.94
993.45	1148.23
993.75	1146.18
994.04	1158.70
994.33	1158.70
994.62	1172.35
994.91	1135.48
995.20	1182.36
995.49	1154.37
995.78	1167.57
996.07	1125.93
996.36	1162.79
996.65	1166.66
996.94	1132.98
997.23	1141.86
997.52	1175.99
997.81	1128.20
998.10	1138.90
998.39	1149.37
998.68	1164.38
998.97	1154.14
999.26	1147.77
999.55	1139.81
999.84	1162.56
1000.13	1165.07
1000.42	1135.94
1000.71	1141.40
1001.00	1141.86
1001.29	1162.11
1001.58	1142.77
1001.87	1153.46
1002.16	1134.12
1002.45	1163.93
1002.74	1158.70
1003.02	1153.69
1003.31	1171.89
1003.60	1142.31
1003.89	1143.90
1004.18	1157.33
1004.47	1143.68
1004.76	1158.70
1005.05	1140.72
1005.33	1151.87
1005.62	1145.95
1005.91	1135.03
1006.20	1136.40
1006.49	1131.84
1006.78	1132.98
1007.06	1149.59
1007.35	1132.07
1007.64	1127.52
1007.93	1150.28
1008.22	1143.22
1008.50	1155.28
1008.79	1152.78
1009.08	1147.09
1009.37	1141.17
1009.66	1191.24
1009.94	1143.90
1010.23	1167.57
1010.52	1150.28
1010.81	1165.29
1011.09	1134.12
1011.38	1150.96
1011.67	1180.54
1011.95	1149.14
1012.24	1145.27
1012.53	1134.80
1012.82	1120.47
1013.10	1136.40
1013.39	1139.35
1013.68	1136.62
[truncated: 48 more rows]
