# Supplementary material for: Unique photosynthetic electron transport tuning and excitation distribution in heterokont algae
Source: PLoS One. 2019 Jan 9;14(1):e0209920. doi: 10.1371/journal.pone.0209920 (PMC6326504; doi:10.1371/journal.pone.0209920)
Supplement: S1 Dataset — (ZIP) [file pone.0209920.s004.zip › S1 Dataset/77K/Chlamydomonas_DCMU/CDCMU_t=30,1.txt]

340.01	1010.10
340.39	1010.10
340.76	1010.10
341.14	1017.39
341.52	1032.63
341.89	1039.69
342.27	1074.73
342.65	1064.94
343.03	1074.50
343.40	1062.44
343.78	1073.82
344.16	1062.90
344.53	1082.92
344.91	1076.55
345.29	1046.74
345.66	1035.36
346.04	1048.79
346.42	1055.84
346.79	1032.86
347.17	1027.63
347.54	1056.30
347.92	1040.60
348.30	1029.45
348.67	1030.13
349.05	1023.76
349.43	1031.49
349.80	1052.88
350.18	1045.60
350.56	1027.40
350.93	1043.78
351.31	1014.88
351.68	1034.68
352.06	1013.52
352.44	1018.52
352.81	1040.37
353.19	1036.73
353.56	1015.11
353.94	1033.31
354.32	1028.31
354.69	1026.49
355.07	1024.89
355.44	1010.56
355.82	1025.35
356.19	1014.43
356.57	1051.75
356.95	1033.31
357.32	1017.39
357.70	1008.51
358.07	1012.15
358.45	1015.79
358.82	1006.46
359.20	1033.09
359.58	1002.82
359.95	1020.80
360.33	1017.84
360.70	997.82
361.08	1007.37
361.45	1009.65
361.83	1028.54
362.20	1040.14
362.58	1062.21
362.95	1025.12
363.33	1020.12
363.70	1018.07
364.08	1027.40
364.45	1012.61
364.83	1025.80
365.20	1017.84
365.58	1056.07
365.95	1062.67
366.33	1026.03
366.70	1030.13
367.08	1017.39
367.45	1007.60
367.83	1021.71
368.20	1031.49
368.58	1030.36
368.95	1000.55
369.33	1062.90
369.70	1031.95
370.08	1018.07
370.45	1018.98
370.83	1034.68
371.20	1024.44
371.57	1214.67
371.95	1045.83
372.32	1024.44
372.70	1031.04
373.07	1009.19
373.45	1033.31
373.82	1013.97
374.19	1012.38
374.57	1052.66
374.94	1027.63
375.32	1013.74
375.69	1030.58
376.07	1015.79
376.44	1008.74
376.81	1018.98
377.19	1009.42
377.56	1044.24
377.94	1009.65
378.31	1030.13
378.68	1035.82
379.06	1002.82
379.43	1018.98
379.81	1017.84
380.18	1023.76
380.55	1038.55
380.93	1007.83
381.30	1019.21
381.67	1003.96
382.05	1039.69
382.42	1007.37
382.79	1011.92
383.17	1022.62
383.54	1044.46
383.91	998.50
384.29	1023.30
384.66	1032.63
385.04	1036.73
385.41	1008.06
385.78	1004.87
386.15	1029.45
386.53	1008.51
386.90	1039.91
387.27	996.68
387.65	1037.64
388.02	1021.03
388.39	1045.60
388.77	1002.82
389.14	1002.59
389.51	1010.33
389.89	1018.75
390.26	1034.91
390.63	1031.04
391.00	1033.09
391.38	1032.86
391.75	1050.38
392.12	1028.08
392.50	1042.42
392.87	1026.26
393.24	1010.79
393.61	1025.12
393.99	1024.89
394.36	1015.79
394.73	1026.94
395.10	1015.34
395.48	1005.78
395.85	1018.07
396.22	1015.56
396.59	1018.98
396.97	1020.34
397.34	1057.89
397.71	1040.60
398.08	1029.67
398.45	1034.22
398.83	1002.82
399.20	1049.70
399.57	1044.01
399.94	1021.71
400.32	1020.80
400.69	1003.96
401.06	1026.26
401.43	1040.37
401.80	1013.97
402.17	1021.71
402.55	1018.98
402.92	997.82
403.29	1013.97
403.66	1016.02
404.03	1005.55
404.41	1008.28
404.78	1032.40
405.15	992.58
405.52	1012.15
405.89	1013.06
406.26	1031.72
406.64	1001.68
407.01	1015.34
407.38	1030.81
407.75	1000.32
408.12	1046.74
408.49	1027.85
408.86	1028.54
409.23	1018.98
409.61	1049.70
409.98	1030.36
410.35	1031.72
410.72	1012.83
411.09	1021.48
411.46	1046.28
411.83	1030.81
412.20	1030.81
412.57	1029.22
412.95	1030.36
413.32	1036.27
413.69	1033.54
414.06	1024.67
414.43	1028.99
414.80	1044.92
415.17	1038.78
415.54	1029.90
415.91	1019.89
416.28	1003.73
416.65	983.25
417.02	1003.50
417.39	1018.52
417.76	1011.01
418.14	996.22
418.51	1022.62
418.88	1016.70
419.25	1013.97
419.62	1033.77
419.99	1005.55
420.36	1023.98
420.73	1039.69
421.10	1056.75
421.47	1039.91
421.84	1026.26
422.21	1014.20
422.58	1039.46
422.95	1035.36
423.32	1008.51
423.69	1020.57
424.06	1022.39
424.43	1055.16
424.80	1023.30
425.17	1031.49
425.54	1011.70
425.91	1027.17
426.28	1027.40
426.65	1022.16
427.02	1054.25
427.39	1025.80
427.76	1016.02
428.13	1021.25
428.49	1038.78
428.86	1022.62
429.23	1002.59
429.60	1021.94
429.97	1018.07
430.34	1039.69
430.71	1006.92
431.08	1007.83
431.45	1038.32
431.82	1008.06
432.19	1040.82
432.56	1015.34
432.93	1020.34
433.30	1005.55
433.67	1044.92
434.03	1078.14
434.40	1032.18
434.77	1029.90
435.14	1009.42
435.51	1025.58
435.88	1058.80
436.25	1021.94
436.62	1013.06
436.99	1017.39
437.35	1024.44
437.72	1035.82
438.09	1012.38
438.46	1151.64
438.83	1059.03
439.20	1026.72
439.57	1020.80
439.93	1013.52
440.30	1009.88
440.67	1002.14
441.04	1023.76
441.41	999.18
441.78	1027.85
442.14	1020.57
442.51	1024.89
442.88	1016.02
443.25	1001.68
443.62	1031.72
443.99	1033.09
444.35	1038.55
444.72	1026.26
445.09	1033.77
445.46	1011.70
445.83	1034.68
446.19	1027.40
446.56	1017.84
446.93	1013.74
447.30	1030.58
447.66	999.18
448.03	1031.49
448.40	1008.74
448.77	1011.47
449.14	1034.00
449.50	1029.22
449.87	1043.78
450.24	1029.67
450.61	1029.22
450.97	1018.52
451.34	1019.21
451.71	1049.24
452.08	1035.36
452.44	1021.25
452.81	1018.30
453.18	1032.40
453.54	1051.29
453.91	1036.95
454.28	1022.39
454.65	1042.87
455.01	1027.85
455.38	1023.53
455.75	1036.04
456.11	1021.71
456.48	1026.03
456.85	1016.93
457.21	1029.45
457.58	1037.64
457.95	1002.14
458.32	1008.06
458.68	1022.62
459.05	1010.10
459.42	1032.63
459.78	1014.20
460.15	1036.95
460.52	1017.39
460.88	1033.54
461.25	1034.91
461.61	1043.10
461.98	1034.91
462.35	1042.87
462.71	1003.73
463.08	1007.60
463.45	1024.67
463.81	1023.76
464.18	1022.62
464.55	1034.22
464.91	1041.51
465.28	1027.85
465.64	1035.36
466.01	1021.71
466.38	1033.31
466.74	1025.80
467.11	1018.52
467.47	1013.97
467.84	1102.94
468.21	1046.51
468.57	1002.14
468.94	1017.39
469.30	1027.17
469.67	1018.07
470.03	1007.60
470.40	1015.79
470.77	1022.85
471.13	1017.84
471.50	1021.48
471.86	1051.75
472.23	1051.06
472.59	1008.06
472.96	1022.16
473.32	1010.79
473.69	1043.10
474.05	1028.08
474.42	1010.79
474.78	1032.63
475.15	1016.25
475.51	1026.03
475.88	1013.74
476.24	1027.85
476.61	1035.82
476.97	1026.72
477.34	992.13
477.70	1032.40
478.07	1034.00
478.43	1023.30
478.80	1037.41
479.16	1011.92
479.53	1032.86
479.89	1014.20
480.26	1034.68
480.62	999.18
480.99	1065.63
481.35	1040.60
481.72	1010.33
482.08	1039.46
482.45	1133.21
482.81	1017.84
483.17	1029.67
483.54	1022.85
483.90	1043.10
484.27	1037.41
484.63	1035.13
485.00	1008.97
485.36	1024.44
485.72	996.22
486.09	1011.24
486.45	1017.39
486.82	1021.25
487.18	1032.40
487.54	1011.92
487.91	1024.67
488.27	1035.82
488.64	1020.80
489.00	1024.67
489.36	1021.03
489.73	1035.36
490.09	1008.51
490.45	1038.09
490.82	1016.48
491.18	1027.17
491.55	1034.00
491.91	1036.04
492.27	1032.63
492.64	1021.71
493.00	1026.03
493.36	1026.26
493.73	1068.13
494.09	1030.81
494.45	1026.03
494.82	1041.28
495.18	1040.60
495.54	1053.57
495.91	1029.45
496.27	1012.61
496.63	1020.34
496.99	1015.79
497.36	1018.75
497.72	1028.76
498.08	1019.89
498.45	1060.85
498.81	1034.91
499.17	1032.63
499.53	1021.71
499.90	1034.68
500.26	1024.89
500.62	1054.48
500.99	1026.94
501.35	1023.07
501.71	1012.15
502.07	995.54
502.44	1020.57
502.80	1007.83
503.16	1008.74
503.52	1001.00
503.88	1044.46
504.25	1014.65
504.61	1035.59
504.97	1047.65
505.33	1018.98
505.70	1032.18
506.06	1040.60
506.42	1023.76
506.78	1017.16
507.14	1049.24
507.51	1025.35
507.87	1018.98
508.23	1013.74
508.59	1018.52
508.95	1018.30
509.32	1036.04
509.68	1013.52
510.04	1053.79
510.40	1021.71
510.76	1040.14
511.12	1045.60
511.48	1005.33
511.85	1027.40
512.21	1035.13
512.57	1029.45
512.93	1005.55
513.29	1015.79
513.65	1021.48
514.01	1020.57
514.38	1041.05
514.74	1011.70
515.10	1023.76
515.46	1035.82
515.82	1025.35
516.18	1028.31
516.54	1018.52
516.90	1028.08
517.26	1060.39
517.63	1046.97
517.99	1041.05
518.35	1031.04
518.71	1031.95
519.07	1041.28
519.43	1047.88
519.79	1050.38
520.15	1018.98
520.51	1030.58
520.87	1030.36
521.23	1027.17
521.59	1036.50
521.95	1036.73
522.31	1029.22
522.67	1021.71
523.03	1008.28
523.40	1008.74
523.76	1023.30
524.12	1012.83
524.48	1026.72
524.84	1024.44
525.20	1039.23
525.56	1002.37
525.92	1013.97
526.28	1028.31
526.64	1036.73
527.00	1009.42
527.36	1064.72
527.72	1046.28
528.08	1009.88
528.44	1003.28
528.80	1040.60
529.16	1022.85
529.51	1042.19
529.87	1045.83
530.23	1026.03
530.59	1025.80
530.95	1033.31
531.31	1016.93
531.67	1029.22
532.03	1031.72
532.39	1037.18
532.75	1020.80
533.11	1048.79
533.47	1054.02
533.83	1017.39
534.19	1041.73
534.55	1027.40
534.91	1034.45
535.26	1031.27
535.62	1001.23
535.98	1022.85
536.34	1015.34
536.70	1005.10
537.06	1023.30
537.42	999.64
537.78	1012.15
538.14	1335.28
538.49	1033.54
538.85	1134.12
539.21	1024.21
539.57	1018.98
539.93	1019.89
540.29	1053.11
540.65	1016.93
541.00	1032.18
541.36	1014.88
541.72	1009.88
542.08	1006.24
542.44	1016.02
542.80	1050.15
543.15	1037.64
543.51	1034.45
543.87	1011.24
544.23	1016.93
544.59	1038.09
544.95	1020.34
545.30	1027.17
545.66	1026.26
546.02	1024.21
546.38	1015.34
546.73	1024.67
547.09	1023.76
547.45	1070.18
547.81	1046.06
548.17	1014.65
548.52	1028.54
548.88	1025.80
549.24	1027.40
549.60	1034.91
549.95	1036.27
550.31	1021.25
550.67	1017.39
551.03	1023.30
551.38	1028.31
551.74	1040.37
552.10	1020.34
552.46	1021.71
552.81	1018.30
553.17	1002.59
553.53	1011.47
553.88	1038.09
554.24	1001.91
554.60	1017.61
554.95	1028.99
555.31	1020.57
555.67	1021.71
556.03	1027.17
556.38	1012.61
556.74	1031.49
557.10	1057.89
557.45	1031.04
557.81	1041.05
558.17	1037.18
558.52	1022.39
558.88	1018.30
559.24	1037.18
559.59	1023.98
559.95	1002.59
560.30	1035.82
560.66	1023.30
561.02	1014.43
561.37	1000.09
561.73	1024.89
562.09	1022.39
562.44	1049.70
562.80	1014.65
563.15	1005.10
563.51	1020.80
563.87	1022.39
564.22	1023.07
564.58	1011.24
564.93	1018.98
565.29	993.26
565.65	1063.58
566.00	1006.92
566.36	1011.24
566.71	1012.83
567.07	1007.60
567.42	1039.91
567.78	1019.21
568.14	1011.70
568.49	1028.76
568.85	1021.25
569.20	1022.16
569.56	1003.73
569.91	1032.40
570.27	1049.47
570.62	1058.80
570.98	1016.93
571.33	1015.34
571.69	1038.55
572.04	1004.41
572.40	1043.10
572.75	1037.41
573.11	1010.33
573.46	1011.70
573.82	1034.45
574.17	1017.61
574.53	1026.03
574.88	1024.44
575.24	1027.40
575.59	1033.31
575.95	1047.65
576.30	1031.04
576.66	1025.35
577.01	1022.85
577.36	1028.54
577.72	1013.97
578.07	1025.80
578.43	1032.86
578.78	1044.92
579.14	1040.60
579.49	1023.30
579.85	1054.02
580.20	1055.39
580.55	1037.18
580.91	1057.43
581.26	1049.93
581.62	1046.97
581.97	1050.15
582.32	1066.08
582.68	1045.15
583.03	1055.39
583.39	1064.49
583.74	1113.64
584.09	1065.17
584.45	1086.56
584.80	1073.82
585.15	1091.79
585.51	1083.83
585.86	1112.27
586.21	1096.80
586.57	1107.50
586.92	1122.29
587.27	1094.30
587.63	1117.96
587.98	1227.87
588.33	1189.19
588.69	1171.44
589.04	1193.97
589.39	1198.29
589.75	1184.41
590.10	1194.19
590.45	1203.75
590.81	1232.19
591.16	1246.99
591.51	1266.78
591.86	1269.51
592.22	1285.44
592.57	1295.23
592.92	1304.78
593.28	1347.79
593.63	1345.52
593.98	1384.88
594.33	1424.25
594.69	1396.26
595.04	1435.40
595.39	1470.67
595.74	1482.05
596.10	1509.58
596.45	1539.39
596.80	1570.56
597.15	1588.09
597.50	1628.14
597.86	1648.16
598.21	1724.39
598.56	1693.67
598.91	1757.38
599.26	1763.30
599.62	1794.70
599.97	1869.57
600.32	1861.83
600.67	1913.49
601.02	1986.98
601.38	1977.66
601.73	2024.30
602.08	2046.15
602.43	2069.59
602.78	2115.10
603.13	2124.88
603.49	2143.77
603.84	2234.56
604.19	2279.84
604.54	2267.33
604.89	2320.58
605.24	2352.89
605.59	2358.35
605.95	2468.26
606.30	2464.39
606.65	2515.36
607.00	2539.25
607.35	2553.13
607.70	2571.79
608.05	2596.37
608.40	2643.47
608.75	2672.14
609.10	2690.35
609.46	2687.62
609.81	2711.97
610.16	2785.01
610.51	2750.42
610.86	2831.20
611.21	2808.45
611.56	2875.80
611.91	2881.04
612.26	2884.22
612.61	2942.02
612.96	2936.10
613.31	2948.85
613.66	3009.83
614.01	2998.23
614.36	3004.14
614.71	2993.90
615.06	3028.49
615.41	3023.94
615.76	3046.24
616.11	3043.51
616.46	3078.10
616.81	3085.15
617.16	3098.80
617.51	3064.44
617.86	3064.44
618.21	3059.67
618.56	3102.22
618.91	3059.67
619.26	3071.73
619.61	3090.84
619.96	3092.89
620.31	3120.19
620.66	3050.79
621.01	3107.91
621.36	3045.56
621.71	3128.39
622.06	3075.59
622.41	3056.71
622.76	3072.86
623.10	3087.20
623.45	3054.43
623.80	3076.73
624.15	3055.34
624.50	3060.80
624.85	3046.24
625.20	3029.63
625.55	3061.71
625.90	3039.19
626.25	3003.23
626.59	3067.63
626.94	3021.66
627.29	2981.61
627.64	3035.32
627.99	3017.34
628.34	2955.90
628.69	2994.81
629.03	2955.22
629.38	2938.15
629.73	2946.57
630.08	2915.62
630.43	2946.57
630.78	2889.23
631.12	2915.17
631.47	2890.59
631.82	2892.64
632.17	2886.27
632.52	2874.89
632.86	2981.61
633.21	2835.98
633.56	2816.87
633.91	2833.02
634.26	2825.97
634.60	2863.74
634.95	2841.22
635.30	2817.55
635.65	2859.87
635.99	2790.24
636.34	2829.61
636.69	2826.42
637.04	2843.04
637.39	2765.67
637.73	2780.91
638.08	2791.38
638.43	2775.68
638.77	2746.10
639.12	2727.89
639.47	2771.58
639.82	2747.24
640.16	2764.30
640.51	2773.40
640.86	2728.12
641.20	2719.70
641.55	2723.80
641.90	2726.76
642.25	2751.56
642.59	2728.80
642.94	2733.58
643.29	2717.43
643.63	2713.79
643.98	2721.30
644.33	2683.29
644.67	2708.55
645.02	2728.35
645.37	2691.49
645.71	2676.92
646.06	2700.59
646.40	2694.67
646.75	2671.23
647.10	2658.49
647.44	2728.58
647.79	2669.19
648.14	2673.74
648.48	2663.50
648.83	2690.12
649.17	2751.33
649.52	2654.17
649.87	2661.22
650.21	2670.55
650.56	2723.34
650.90	2656.22
651.25	2651.21
651.59	2672.83
651.94	2686.02
652.29	2678.97
652.63	2685.57
652.98	2690.58
653.32	2654.62
653.67	2689.21
654.01	2680.11
654.36	2663.04
654.70	2662.36
655.05	2638.92
655.39	2669.41
655.74	2674.19
656.08	2677.61
656.43	2656.67
656.78	2667.37
657.12	2680.11
657.47	2653.94
657.81	2690.58
658.15	2645.98
658.50	2648.71
658.84	2700.82
659.19	2695.81
659.53	2703.77
659.88	2736.31
660.22	2694.67
660.57	2694.44
660.91	2709.01
661.26	2693.31
661.60	2734.04
661.95	2696.72
662.29	2707.87
662.63	2719.02
662.98	2706.50
663.32	2742.00
663.67	2673.51
664.01	2713.79
664.36	2756.57
664.70	2773.86
665.04	2741.09
665.39	2755.66
665.73	2778.64
666.08	3191.19
666.42	2784.33
666.76	2820.74
667.11	2813.00
667.45	2809.81
667.79	2823.01
668.14	2868.52
668.48	2863.97
668.83	2887.64
669.17	2898.56
669.51	2894.01
669.86	2932.46
670.20	2935.19
670.54	2996.18
670.89	2998.45
671.23	3071.27
671.57	3092.21
671.92	3138.40
672.26	3209.39
672.60	3203.25
672.94	3388.02
673.29	3382.11
673.63	3522.05
673.97	3551.86
674.32	3701.13
674.66	3856.33
675.00	3999.23
675.34	4172.62
675.69	4398.58
676.03	4601.56
676.37	4778.82
676.71	5028.45
677.06	5331.09
677.40	5586.63
677.74	5907.93
678.08	6148.46
678.43	6486.83
678.77	6719.61
679.11	7017.71
679.45	7296.23
679.80	7512.40
680.14	7730.40
680.48	8002.10
680.82	8286.31
681.16	8484.51
681.51	8649.94
681.85	8815.82
682.19	9063.17
682.53	9308.70
682.87	9455.47
683.21	9715.34
683.56	10012.97
683.90	10355.21
684.24	10757.30
684.58	11091.80
684.92	11492.06
685.26	11662.04
685.61	11813.82
685.95	11994.95
686.29	12118.97
686.63	11985.40
686.97	11961.96
687.31	11657.95
687.65	11425.62
687.99	11230.15
688.33	10851.96
688.68	10488.79
689.02	10106.95
689.36	9682.34
689.70	9384.93
690.04	9027.67
690.38	8761.89
690.72	8554.59
691.06	8347.75
691.40	8249.45
691.74	8061.94
692.08	8103.81
692.42	8071.96
692.76	8069.22
693.10	8052.84
693.44	7965.23
693.78	8050.79
694.13	8050.79
694.47	8107.23
694.81	8113.60
695.15	8077.64
695.49	8017.80
695.83	8056.25
696.17	8053.98
696.51	8086.52
696.85	8074.23
697.19	7967.51
697.53	7965.92
697.87	7972.97
698.20	7892.64
698.54	7954.77
698.88	7850.55
699.22	7876.94
699.56	7907.89
699.90	7928.14
700.24	7844.40
700.58	7886.50
700.92	7935.88
701.26	7931.10
701.60	7918.13
701.94	7883.31
702.28	8038.73
702.62	8063.76
702.96	8128.16
703.30	8064.22
703.63	8158.20
703.97	8189.60
704.31	8182.77
704.65	8260.82
704.99	8303.60
705.33	8480.18
705.67	8382.11
706.01	8484.05
706.34	8466.53
706.68	8614.67
707.02	8523.65
707.36	8658.81
707.70	8665.87
708.04	8619.22
708.38	8774.86
708.71	8808.54
709.05	8846.31
709.39	8885.23
709.73	8820.15
710.07	8892.96
710.40	8890.46
710.74	8982.16
711.08	8959.18
711.42	9024.94
711.76	8953.95
712.09	8998.55
712.43	9054.75
712.77	9044.97
713.11	9026.76
713.45	9030.63
713.78	9046.79
714.12	8965.78
714.46	9011.75
714.80	8993.77
715.13	8909.35
715.47	8843.13
715.81	8837.90
716.15	8748.92
716.48	8745.05
716.82	8614.44
717.16	8561.42
717.49	8488.15
717.83	8395.08
718.17	8376.19
718.51	8303.15
718.84	8232.61
719.18	8078.55
719.52	8105.63
719.85	7930.19
720.19	7835.98
720.53	7788.65
720.86	7711.29
721.20	7583.40
721.54	7558.14
721.87	7434.58
722.21	7237.52
722.55	7228.87
722.88	7138.08
723.22	7054.80
723.55	6969.92
723.89	6912.12
724.23	6803.58
724.56	6670.01
724.90	6623.59
725.24	6525.06
725.57	6485.46
725.91	6339.15
726.24	6274.75
726.58	6130.48
726.92	6106.59
727.25	6067.45
727.59	5976.43
727.92	5921.36
728.26	5802.12
728.59	5817.82
728.93	5756.16
729.26	5625.77
729.60	5584.36
729.94	5518.82
730.27	5475.81
730.61	5307.88
730.94	5312.20
731.28	5258.27
731.61	5238.25
731.95	5152.23
732.28	5109.23
732.62	5020.03
732.95	5030.72
733.29	4929.69
733.62	4924.00
733.96	4895.33
734.29	4823.88
734.63	4739.45
734.96	4737.41
735.30	4668.00
735.63	4646.16
735.97	4630.00
736.30	4556.28
736.63	4588.36
736.97	4493.70
737.30	4460.48
737.64	4437.04
737.97	4386.29
738.31	4373.55
738.64	4313.70
738.97	4248.85
739.31	4251.81
739.64	4234.97
739.98	4204.71
740.31	4162.38
740.64	4171.71
740.98	4086.61
741.31	4092.07
741.65	4072.73
741.98	4016.29
742.31	4039.96
742.65	3959.18
742.98	3957.81
743.31	3906.61
743.65	3904.79
743.98	3887.27
744.31	3886.59
744.65	3875.44
744.98	3853.82
745.31	3793.29
745.65	3783.51
745.98	3726.17
746.31	3760.98
746.65	3747.33
746.98	3701.13
747.31	3667.00
747.65	3663.36
747.98	3623.77
748.31	3596.46
748.64	3607.61
748.98	3563.69
749.31	3551.41
749.64	3491.79
749.98	3478.82
750.31	3440.82
750.64	3423.07
750.97	3422.38
751.31	3359.35
751.64	3359.35
751.97	3350.93
752.30	3349.57
752.63	3300.19
752.97	3271.74
753.30	3266.51
753.63	3241.71
753.96	3254.90
754.29	3178.45
754.63	3219.86
754.96	3299.05
755.29	3163.43
755.62	3161.61
755.95	3137.72
756.29	3109.27
756.62	3100.62
756.95	3020.75
757.28	3053.98
757.61	3163.20
757.94	3019.84
758.27	3033.72
758.61	2957.27
758.94	2998.23
759.27	2937.70
759.60	2922.45
759.93	2959.09
760.26	2886.95
760.59	2872.62
760.92	2866.47
761.26	2828.02
761.59	2855.32
761.92	2774.54
762.25	2786.60
762.58	2769.54
762.91	2749.51
763.24	2736.31
763.57	2687.62
763.90	2738.82
764.23	2701.50
764.56	2650.30
764.89	2686.94
765.22	2635.05
765.55	2622.77
765.88	2628.68
766.21	2557.46
766.54	2579.99
766.87	2556.55
767.20	2552.00
767.53	2555.64
767.86	2504.67
768.19	2502.85
768.52	2480.77
768.85	2500.34
769.18	2444.36
769.51	2468.94
769.84	2420.02
770.17	2421.15
770.50	2401.81
770.83	2390.66
771.16	2356.07
771.49	2355.39
771.82	2377.69
772.15	2352.66
772.48	2340.60
772.81	2307.61
773.14	2297.82
773.47	2285.08
773.80	2266.87
774.13	2242.53
774.46	2251.17
774.78	2244.12
775.11	2239.80
775.44	2233.42
775.77	2206.57
776.10	2178.36
776.43	2164.02
776.76	2224.09
777.09	2186.32
777.41	2178.13
777.74	2167.66
778.07	2132.85
778.40	2117.37
778.73	2111.91
779.06	2137.40
779.38	2092.80
779.71	2090.29
780.04	2072.77
780.37	2057.30
780.70	2052.75
781.03	2060.94
781.35	2088.02
781.68	2065.72
782.01	2044.78
782.34	2027.26
782.67	1988.35
782.99	1966.73
783.32	1982.21
783.65	1961.50
783.98	1976.29
784.30	1963.77
784.63	1941.70
784.96	1963.32
785.29	1950.80
785.61	1936.24
785.94	1930.10
786.27	1903.25
786.60	1902.11
786.92	1913.26
787.25	1908.25
787.58	1880.72
787.90	1877.08
788.23	1868.66
788.56	1892.32
788.88	1856.14
789.21	1856.14
789.54	1819.28
789.87	1829.52
790.19	1826.56
790.52	1805.17
790.85	1821.78
791.17	1806.54
791.50	1790.15
791.82	1788.33
792.15	1757.61
792.48	1812.45
792.80	1773.54
793.13	1771.72
793.46	1796.98
793.78	1759.43
794.11	1766.26
794.43	1751.24
794.76	1788.79
795.09	1802.67
795.41	1804.03
795.74	1790.38
796.06	1776.27
796.39	1768.76
796.72	1784.01
797.04	1771.27
797.37	1783.10
797.69	1788.10
798.02	1785.60
798.34	1743.73
798.67	1779.46
798.99	1739.18
799.32	1768.99
799.64	1769.67
799.97	1762.62
800.30	1741.46
800.62	1742.82
800.95	1731.67
801.27	1718.47
801.60	1741.23
801.92	1699.36
802.25	1743.28
802.57	1719.84
802.89	1723.25
803.22	1680.24
803.54	1722.11
803.87	1696.17
804.19	1699.81
804.52	1706.41
804.84	1682.06
805.17	1685.71
805.49	1686.62
805.82	1682.52
806.14	1673.65
806.46	1701.63
806.79	1690.94
807.11	1647.02
807.44	1643.61
807.76	1648.39
808.08	1651.80
808.41	1654.30
808.73	1695.26
809.06	1617.44
809.38	1675.69
809.70	1638.37
810.03	1621.31
810.35	1602.88
810.67	1629.73
811.00	1590.59
811.32	1603.56
811.64	1596.51
811.97	1609.70
812.29	1587.18
812.61	1571.47
812.94	1612.66
813.26	1557.14
813.58	1587.18
813.91	1554.41
814.23	1597.87
814.55	1576.48
814.88	1554.64
815.20	1521.87
815.52	1563.28
815.84	1546.67
816.17	1539.84
816.49	1539.84
816.81	1544.40
817.13	1538.48
817.46	1539.62
817.78	1508.44
818.10	1502.53
818.42	1526.65
818.75	1505.71
819.07	1553.50
819.39	1504.57
819.71	1550.54
820.04	1499.11
820.36	1481.14
820.68	1489.10
821.00	1485.00
821.32	1480.45
821.65	1494.33
821.97	1457.93
822.29	1470.44
822.61	1493.20
822.93	1475.45
823.25	1475.90
823.58	1465.89
823.90	1473.17
824.22	1444.96
824.54	1472.72
824.86	1450.64
825.18	1445.41
825.50	1465.21
825.82	1460.43
826.15	1429.71
826.47	1459.97
826.79	1436.54
827.11	1436.31
827.43	1432.90
827.75	1433.81
828.07	1414.69
828.39	1420.61
828.71	1427.66
829.03	1422.43
829.35	1431.30
829.67	1405.59
830.00	1412.19
830.32	1414.92
830.64	1418.56
830.96	1411.51
831.28	1427.89
831.60	1404.22
831.92	1391.71
832.24	1395.58
832.56	1414.69
832.88	1409.00
833.20	1378.06
833.52	1404.00
833.84	1396.71
834.16	1391.48
834.48	1400.36
834.80	1422.88
835.12	1403.77
835.44	1390.57
835.76	1410.14
836.08	1393.30
836.40	1402.63
836.71	1369.18
837.03	1385.56
837.35	1385.34
837.67	1368.50
837.99	1374.41
838.31	1377.37
838.63	1380.79
838.95	1367.36
839.27	1398.31
839.59	1384.88
839.91	1372.59
840.23	1356.21
840.54	1346.20
840.86	1348.25
841.18	1367.36
841.50	1365.54
841.82	1353.71
842.14	1401.49
842.46	1371.68
842.77	1366.22
843.09	1364.40
843.41	1334.59
843.73	1347.34
844.05	1350.52
844.37	1334.37
844.68	1352.11
845.00	1353.25
845.32	1353.25
845.64	1352.34
845.96	1340.28
846.27	1328.68
846.59	1326.63
846.91	1368.27
847.23	1339.14
847.54	1317.98
847.86	1324.58
848.18	1328.22
848.50	1318.89
848.82	1358.94
849.13	1331.63
849.45	1341.19
849.77	1340.05
850.08	1358.03
850.40	1356.44
850.72	1344.61
851.04	1307.97
851.35	1319.80
851.67	1353.02
851.99	1310.93
852.30	1346.43
852.62	1292.95
852.94	1304.56
853.25	1321.39
853.57	1318.66
853.89	1302.28
854.20	1301.14
854.52	1372.14
854.84	1304.56
855.15	1315.93
855.47	1302.51
855.79	1335.96
856.10	1308.88
856.42	1297.27
856.73	1308.88
857.05	1292.04
857.37	1288.40
857.68	1286.58
858.00	1284.99
858.32	1328.68
858.63	1297.73
858.95	1271.11
859.26	1290.90
859.58	1292.95
859.89	1273.61
860.21	1286.58
860.52	1287.49
860.84	1307.29
861.16	1280.89
861.47	1274.29
861.79	1300.92
862.10	1286.12
862.42	1265.42
862.73	1300.23
863.05	1273.38
863.36	1259.27
863.68	1305.92
863.99	1270.20
864.31	1285.21
864.62	1291.81
864.94	1284.53
865.25	1289.99
865.57	1248.12
865.88	1250.40
866.20	1274.52
866.51	1270.42
866.82	1261.55
867.14	1259.50
867.45	1246.08
867.77	1237.20
868.08	1270.42
868.40	1241.75
868.71	1258.82
869.02	1254.49
869.34	1259.50
869.65	1269.97
869.97	1257.91
870.28	1226.51
870.59	1249.72
870.91	1237.43
871.22	1226.96
871.54	1259.50
871.85	1259.05
872.16	1271.56
872.48	1219.22
872.79	1220.13
873.10	1219.68
873.42	1218.09
873.73	1272.70
874.04	1219.22
874.36	1200.34
874.67	1207.39
874.98	1228.78
875.30	1219.45
875.61	1196.92
875.92	1219.45
876.23	1212.63
876.55	1212.40
876.86	1201.48
877.17	1181.00
877.49	1181.68
877.80	1197.38
878.11	1847.72
878.42	1225.82
878.74	1213.08
879.05	1192.83
879.36	1204.43
879.67	1201.25
879.98	1179.63
880.30	1184.64
880.61	1190.32
880.92	1206.71
881.23	1188.50
881.55	1189.41
881.86	1172.58
882.17	1168.48
882.48	1195.79
882.79	1214.90
883.10	1186.46
883.42	1190.55
883.73	1192.37
884.04	1190.55
884.35	1198.29
884.66	1191.46
884.97	1187.14
885.28	1187.82
885.60	1170.30
885.91	1166.89
886.22	1203.75
886.53	1182.59
886.84	1200.34
887.15	1186.68
887.46	1183.95
887.77	1204.89
888.08	1175.31
888.40	1173.94
888.71	1173.26
889.02	1155.05
889.33	1176.90
889.64	1167.11
889.95	1169.85
890.26	1185.55
890.57	1173.71
890.88	1196.47
891.19	1170.76
891.50	1222.18
891.81	1176.22
892.12	1158.92
892.43	1173.49
892.74	1196.01
893.05	1193.28
893.36	1204.89
893.67	1165.52
893.98	1167.34
894.29	1168.71
894.60	1178.95
894.91	1171.21
895.22	1160.06
895.53	1178.49
895.84	1184.64
896.15	1175.53
896.46	1180.54
896.77	1155.74
897.08	1152.32
897.38	1191.46
897.69	1182.59
898.00	1139.58
898.31	1167.57
898.62	1165.75
898.93	1166.89
899.24	1153.92
899.55	1179.86
899.86	1178.95
900.16	1164.61
900.47	1143.45
900.78	1178.04
901.09	1170.07
901.40	1158.47
901.71	1154.14
902.02	1192.15
902.32	1177.81
902.63	1159.61
902.94	1135.71
903.25	1167.11
903.56	1133.44
903.87	1136.17
904.17	1166.20
904.48	1140.04
904.79	1125.93
905.10	1147.77
905.41	1176.44
905.71	1127.07
906.02	1137.31
906.33	1121.60
906.64	1141.63
906.94	1114.32
907.25	1122.51
907.56	1137.76
907.87	1128.43
908.17	1135.03
908.48	1159.38
908.79	1126.38
909.09	1125.70
909.40	1118.42
909.71	1127.07
910.02	1187.82
910.32	1120.47
910.63	1138.67
910.94	1133.44
911.24	1110.23
911.55	1153.46
911.86	1096.57
912.16	1130.93
912.47	1132.98
912.78	1119.33
913.08	1116.83
913.39	1102.94
913.69	1140.04
914.00	1121.60
914.31	1116.37
914.61	1101.12
914.92	1150.50
915.23	1092.93
915.53	1117.74
915.84	1121.83
916.14	1128.20
916.45	1113.18
916.75	1110.00
917.06	1131.84
917.37	1112.96
917.67	1137.99
917.98	1130.25
918.28	1109.54
918.59	1102.72
918.89	1138.67
919.20	1113.64
919.50	1104.08
919.81	1092.48
920.11	1114.78
920.42	1097.94
920.72	1076.32
921.03	1100.21
921.33	1119.33
921.64	1077.69
921.94	1087.93
922.25	1094.53
922.55	1085.20
922.86	1101.12
923.16	1084.74
923.47	1104.31
923.77	1100.67
924.08	1093.62
924.38	1089.52
924.69	1073.36
924.99	1089.52
925.29	1087.02
925.60	1087.24
925.90	1077.69
926.21	1081.78
926.51	1103.17
926.81	1071.77
927.12	1074.50
927.42	1063.35
927.73	1083.83
928.03	1080.19
928.33	1074.05
928.64	1050.38
928.94	1078.82
929.24	1057.89
929.55	1071.09
929.85	1076.78
930.15	1071.32
930.46	1074.27
930.76	1073.14
931.06	1065.85
931.37	1077.91
931.67	1125.02
931.97	1071.77
932.27	1076.32
932.58	1055.84
932.88	1055.16
933.18	1076.55
933.49	1066.54
933.79	1086.79
934.09	1076.32
934.39	1078.82
934.70	1090.88
935.00	1099.76
935.30	1074.96
935.60	1083.60
935.91	1056.98
936.21	1045.83
936.51	1060.39
936.81	1079.51
937.11	1099.76
937.42	1071.09
937.72	1056.07
938.02	1035.59
938.32	1051.97
938.62	1055.84
938.92	1045.60
939.23	1055.16
939.53	1036.04
939.83	1047.88
940.13	1037.87
940.43	1019.21
940.73	1054.02
941.03	1028.54
941.34	1049.24
941.64	1051.75
941.94	1021.48
942.24	1047.65
942.54	1052.88
942.84	1040.82
943.14	1047.65
943.44	1018.98
943.74	1049.93
944.04	1037.41
944.34	1037.87
944.65	1048.10
944.95	1055.16
945.25	1066.08
945.55	1040.60
945.85	1020.80
946.15	1042.19
946.45	1047.19
946.75	1046.97
947.05	1051.06
947.35	1042.19
947.65	1044.01
947.95	1047.19
948.25	1037.87
948.55	1046.74
948.85	1035.13
949.15	1033.77
949.45	1044.24
949.75	1040.37
950.05	1036.95
950.35	1034.91
950.65	1038.09
950.94	1029.22
951.24	1040.14
951.54	1022.62
951.84	1211.26
952.14	1049.24
952.44	1039.46
952.74	1044.92
953.04	1049.70
953.34	1043.55
953.64	1045.15
953.94	1059.71
954.23	1042.64
954.53	1027.40
954.83	1027.40
955.13	1039.23
955.43	1061.08
955.73	1066.76
956.03	1027.85
956.32	1007.83
956.62	1040.14
956.92	1045.37
957.22	1036.50
957.52	1039.91
957.82	1047.65
958.11	1024.67
958.41	1031.04
958.71	1111.36
959.01	1064.26
959.30	1364.63
959.60	1070.63
959.90	1034.68
960.20	1039.69
960.50	1027.63
960.79	1040.82
961.09	1039.69
961.39	1035.13
961.69	1028.54
961.98	1039.00
962.28	1030.81
962.58	1024.44
962.87	1025.35
963.17	1053.57
963.47	1042.42
963.76	1083.38
964.06	1018.07
964.36	1045.37
964.66	1033.54
964.95	1045.60
965.25	1050.38
965.55	1072.91
965.84	1048.79
966.14	1039.46
966.43	1063.81
966.73	1041.05
967.03	1066.08
967.32	1021.71
967.62	1038.78
967.92	1049.24
968.21	1037.18
968.51	1047.19
968.80	1049.47
969.10	1043.55
969.40	1022.39
969.69	1039.69
969.99	1013.97
970.28	1035.13
970.58	1049.70
970.87	1038.78
971.17	1034.91
971.46	1077.23
971.76	1045.15
972.06	1040.37
972.35	1013.29
972.65	1044.46
972.94	1037.41
973.24	1045.15
973.53	1030.81
973.83	1042.19
974.12	1003.73
974.42	1031.72
974.71	1063.35
975.01	1027.85
975.30	1016.25
975.59	1021.25
975.89	1026.94
976.18	1017.84
976.48	1034.45
976.77	1041.51
977.07	1031.49
977.36	1049.24
977.65	1059.94
977.95	1032.18
978.24	1045.83
978.54	1062.90
978.83	1035.59
979.13	1050.61
979.42	1070.86
979.71	1041.73
980.01	1037.18
980.30	1040.60
980.59	1045.15
980.89	1077.00
981.18	1030.58
981.47	1042.42
981.77	1038.55
982.06	1013.97
982.35	1053.57
982.65	1025.12
982.94	1046.06
983.23	1045.60
983.53	1059.03
983.82	1036.27
984.11	1026.03
984.41	1050.15
984.70	1027.17
984.99	1021.94
985.28	1034.22
985.58	1029.45
985.87	1038.09
986.16	1060.39
986.45	1053.11
986.75	1031.49
987.04	1046.28
987.33	1022.62
987.62	1026.26
987.91	1016.48
988.21	1017.39
988.50	1017.39
988.79	1072.91
989.08	1077.91
989.37	1034.45
989.67	1014.43
989.96	1027.40
990.25	1032.86
990.54	1036.04
990.83	1042.87
991.12	1026.94
991.42	1056.75
991.71	1010.56
992.00	1023.98
992.29	1025.80
992.58	1006.24
992.87	1059.48
993.16	1029.90
993.45	1066.31
993.75	1028.31
994.04	1010.33
994.33	1048.33
994.62	1058.12
994.91	1039.00
995.20	1044.69
995.49	1034.00
995.78	1036.04
996.07	1043.78
996.36	997.82
996.65	1039.91
996.94	1027.40
997.23	1024.67
997.52	1008.74
997.81	1020.12
998.10	1002.59
998.39	1012.61
998.68	1010.79
998.97	1046.06
999.26	1030.13
999.55	1032.86
999.84	1044.01
1000.13	1014.88
1000.42	1029.67
1000.71	1025.35
1001.00	1036.50
1001.29	1055.84
1001.58	1022.16
1001.87	1023.53
1002.16	1028.99
1002.45	1026.49
1002.74	1006.46
1003.02	1028.99
1003.31	1048.79
1003.60	1021.48
1003.89	1028.76
1004.18	1037.64
1004.47	1021.94
1004.76	1020.34
1005.05	1008.97
1005.33	1021.71
1005.62	1012.15
1005.91	1015.11
1006.20	1012.61
1006.49	1009.65
1006.78	1006.01
1007.06	1005.33
1007.35	1020.34
1007.64	1013.29
1007.93	1027.85
1008.22	1033.31
1008.50	1021.48
1008.79	1039.69
1009.08	1024.21
1009.37	1008.74
1009.66	1082.24
1009.94	1033.31
1010.23	1040.37
1010.52	1018.98
1010.81	1014.20
1011.09	996.68
1011.38	1012.15
1011.67	1062.44
1011.95	1045.83
1012.24	1026.03
1012.53	1014.20
1012.82	1016.93
1013.10	1005.33
1013.39	1035.82
1013.68	1029.67
[truncated: 48 more rows]
