# Supplementary material for: Unique photosynthetic electron transport tuning and excitation distribution in heterokont algae
Source: PLoS One. 2019 Jan 9;14(1):e0209920. doi: 10.1371/journal.pone.0209920 (PMC6326504; doi:10.1371/journal.pone.0209920)
Supplement: S1 Dataset — (ZIP) [file pone.0209920.s004.zip › S1 Dataset/77K/Chlamydomonas_DCMU/CDCMU_t=30,2.txt]

340.01	1198.97
340.39	1198.97
340.76	1198.97
341.14	1223.09
341.52	1235.15
341.89	1226.51
342.27	1251.99
342.65	1243.80
343.03	1259.27
343.40	1244.25
343.78	1242.66
344.16	1262.00
344.53	1286.12
344.91	1283.85
345.29	1251.08
345.66	1251.08
346.04	1251.99
346.42	1225.14
346.79	1254.72
347.17	1263.37
347.54	1235.38
347.92	1221.04
348.30	1219.45
348.67	1233.79
349.05	1219.68
349.43	1237.20
349.80	1242.66
350.18	1227.64
350.56	1246.08
350.93	1229.92
351.31	1222.41
351.68	1208.76
352.06	1196.01
352.44	1211.49
352.81	1217.40
353.19	1209.21
353.56	1216.49
353.94	1231.06
354.32	1196.01
354.69	1233.33
355.07	1207.62
355.44	1223.09
355.82	1207.39
356.19	1203.30
356.57	1229.92
356.95	1194.65
357.32	1202.16
357.70	1206.25
358.07	1226.51
358.45	1206.94
358.82	1207.85
359.20	1199.65
359.58	1211.03
359.95	1224.69
360.33	1202.61
360.70	1186.46
361.08	1205.80
361.45	1193.74
361.83	1211.71
362.20	1228.55
362.58	1251.76
362.95	1212.63
363.33	1206.71
363.70	1199.65
364.08	1214.90
364.45	1199.43
364.83	1212.63
365.20	1209.21
365.58	1237.66
365.95	1257.91
366.33	1240.61
366.70	1207.39
367.08	1218.09
367.45	1203.30
367.83	1226.05
368.20	1206.48
368.58	1227.64
368.95	1187.82
369.33	1240.61
369.70	1206.25
370.08	1196.01
370.45	1199.43
370.83	1227.64
371.20	1194.65
371.57	1303.42
371.95	1211.94
372.32	1221.50
372.70	1199.65
373.07	1210.12
373.45	1219.68
373.82	1216.72
374.19	1213.99
374.57	1247.67
374.94	1223.78
375.32	1205.12
375.69	1224.00
376.07	1221.27
376.44	1222.64
376.81	1215.81
377.19	1206.71
377.56	1219.45
377.94	1194.19
378.31	1224.69
378.68	1212.85
379.06	1211.03
379.43	1225.14
379.81	1232.42
380.18	1211.49
380.55	1221.73
380.93	1211.26
381.30	1210.80
381.67	1212.17
382.05	1199.43
382.42	1212.63
382.79	1209.44
383.17	1196.01
383.54	1240.61
383.91	1205.12
384.29	1220.36
384.66	1239.25
385.04	1206.03
385.41	1210.35
385.78	1186.91
386.15	1207.16
386.53	1203.07
386.90	1192.15
387.27	1197.38
387.65	1213.99
388.02	1207.16
388.39	1219.68
388.77	1213.99
389.14	1198.74
389.51	1197.61
389.89	1198.97
390.26	1222.64
390.63	1233.79
391.00	1217.86
391.38	1206.03
391.75	1216.27
392.12	1214.45
392.50	1219.91
392.87	1213.08
393.24	1216.72
393.61	1205.34
393.99	1212.63
394.36	1203.07
394.73	1226.28
395.10	1200.34
395.48	1196.47
395.85	1222.86
396.22	1215.13
396.59	1199.43
396.97	1207.39
397.34	1237.43
397.71	1229.69
398.08	1206.03
398.45	1212.85
398.83	1195.79
399.20	1214.90
399.57	1204.66
399.94	1207.85
400.32	1225.60
400.69	1201.25
401.06	1212.17
401.43	1230.15
401.80	1196.92
402.17	1196.92
402.55	1210.35
402.92	1228.33
403.29	1204.66
403.66	1222.41
404.03	1212.85
404.41	1211.03
404.78	1204.66
405.15	1218.54
405.52	1215.13
405.89	1200.11
406.26	1194.19
406.64	1202.16
407.01	1218.31
407.38	1203.98
407.75	1192.60
408.12	1214.45
408.49	1229.01
408.86	1216.04
409.23	1211.49
409.61	1207.85
409.98	1225.37
410.35	1210.12
410.72	1193.06
411.09	1211.49
411.46	1221.04
411.83	1204.21
412.20	1211.03
412.57	1233.56
412.95	1214.22
413.32	1218.77
413.69	1233.79
414.06	1215.58
414.43	1218.09
414.80	1213.54
415.17	1212.85
415.54	1221.73
415.91	1198.74
416.28	1195.10
416.65	1182.13
417.02	1216.27
417.39	1210.58
417.76	1208.53
418.14	1198.52
418.51	1205.80
418.88	1211.94
419.25	1222.18
419.62	1234.01
419.99	1224.91
420.36	1225.60
420.73	1212.63
421.10	1233.33
421.47	1206.25
421.84	1202.16
422.21	1225.82
422.58	1238.79
422.95	1236.97
423.32	1188.05
423.69	1196.24
424.06	1224.23
424.43	1222.18
424.80	1201.93
425.17	1210.12
425.54	1196.01
425.91	1194.88
426.28	1196.92
426.65	1213.99
427.02	1212.40
427.39	1207.62
427.76	1206.25
428.13	1213.08
428.49	1222.18
428.86	1214.90
429.23	1203.30
429.60	1207.16
429.97	1209.89
430.34	1217.18
430.71	1216.27
431.08	1206.48
431.45	1234.47
431.82	1198.29
432.19	1219.22
432.56	1213.99
432.93	1208.30
433.30	1216.49
433.67	1207.62
434.03	1245.62
434.40	1221.95
434.77	1210.80
435.14	1204.43
435.51	1208.76
435.88	1237.88
436.25	1209.21
436.62	1203.98
436.99	1202.61
437.35	1222.41
437.72	1205.80
438.09	1217.40
438.46	1325.95
438.83	1231.74
439.20	1192.83
439.57	1236.29
439.93	1213.08
440.30	1219.91
440.67	1209.67
441.04	1214.45
441.41	1219.00
441.78	1199.20
442.14	1205.80
442.51	1209.67
442.88	1199.65
443.25	1211.94
443.62	1210.35
443.99	1203.30
444.35	1214.90
444.72	1232.88
445.09	1226.51
445.46	1212.85
445.83	1220.59
446.19	1211.03
446.56	1198.97
446.93	1218.09
447.30	1226.96
447.66	1191.46
448.03	1209.21
448.40	1199.20
448.77	1206.94
449.14	1211.94
449.50	1233.33
449.87	1226.73
450.24	1240.61
450.61	1212.85
450.97	1220.59
451.34	1204.66
451.71	1249.72
452.08	1221.95
452.44	1218.09
452.81	1206.71
453.18	1208.76
453.54	1230.60
453.91	1224.23
454.28	1212.40
454.65	1225.60
455.01	1213.76
455.38	1199.65
455.75	1224.23
456.11	1221.50
456.48	1217.40
456.85	1210.58
457.21	1207.62
457.58	1208.76
457.95	1217.18
458.32	1208.30
458.68	1228.10
459.05	1220.36
459.42	1216.95
459.78	1193.51
460.15	1229.01
460.52	1222.18
460.88	1231.06
461.25	1219.45
461.61	1206.25
461.98	1227.19
462.35	1227.42
462.71	1214.90
463.08	1209.21
463.45	1199.88
463.81	1221.95
464.18	1220.36
464.55	1209.67
464.91	1227.64
465.28	1193.28
465.64	1219.91
466.01	1216.04
466.38	1220.82
466.74	1227.87
467.11	1203.75
467.47	1209.89
467.84	1287.49
468.21	1240.16
468.57	1208.07
468.94	1211.03
469.30	1216.95
469.67	1228.10
470.03	1225.60
470.40	1219.22
470.77	1223.55
471.13	1217.40
471.50	1213.08
471.86	1228.78
472.23	1241.52
472.59	1188.50
472.96	1210.12
473.32	1222.86
473.69	1245.85
474.05	1244.03
474.42	1191.92
474.78	1191.46
475.15	1200.34
475.51	1235.84
475.88	1201.70
476.24	1192.37
476.61	1223.32
476.97	1222.64
477.34	1205.34
477.70	1219.45
478.07	1225.14
478.43	1212.17
478.80	1222.18
479.16	1212.40
479.53	1220.13
479.89	1187.82
480.26	1210.80
480.62	1223.09
480.99	1246.53
481.35	1222.64
481.72	1202.61
482.08	1229.46
482.45	1314.34
482.81	1196.47
483.17	1211.71
483.54	1209.44
483.90	1224.00
484.27	1232.65
484.63	1192.83
485.00	1213.31
485.36	1221.73
485.72	1221.95
486.09	1204.89
486.45	1217.18
486.82	1229.46
487.18	1229.92
487.54	1229.24
487.91	1229.69
488.27	1218.31
488.64	1205.34
489.00	1213.31
489.36	1220.59
489.73	1231.74
490.09	1208.30
490.45	1214.67
490.82	1229.24
491.18	1199.20
491.55	1212.85
491.91	1206.94
492.27	1202.16
492.64	1214.22
493.00	1198.97
493.36	1220.36
493.73	1228.10
494.09	1228.55
494.45	1231.06
494.82	1213.99
495.18	1229.69
495.54	1227.87
495.91	1242.89
496.27	1194.88
496.63	1224.69
496.99	1224.00
497.36	1215.81
497.72	1228.33
498.08	1202.39
498.45	1226.28
498.81	1224.91
499.17	1210.58
499.53	1221.04
499.90	1223.78
500.26	1204.89
500.62	1228.55
500.99	1223.32
501.35	1211.94
501.71	1228.78
502.07	1219.22
502.44	1216.72
502.80	1214.45
503.16	1205.80
503.52	1214.22
503.88	1200.79
504.25	1238.34
504.61	1230.15
504.97	1221.73
505.33	1219.45
505.70	1212.17
506.06	1229.69
506.42	1207.16
506.78	1225.82
507.14	1234.70
507.51	1228.10
507.87	1210.80
508.23	1206.25
508.59	1210.58
508.95	1217.18
509.32	1244.25
509.68	1220.82
510.04	1235.15
510.40	1216.72
510.76	1234.93
511.12	1225.82
511.48	1213.99
511.85	1217.63
512.21	1228.78
512.57	1201.93
512.93	1218.31
513.29	1235.61
513.65	1203.98
514.01	1218.77
514.38	1233.56
514.74	1214.90
515.10	1213.31
515.46	1218.31
515.82	1224.46
516.18	1209.89
516.54	1216.72
516.90	1200.56
517.26	1229.01
517.63	1226.96
517.99	1213.31
518.35	1228.78
518.71	1208.76
519.07	1210.35
519.43	1234.24
519.79	1237.20
520.15	1213.08
520.51	1207.62
520.87	1208.07
521.23	1223.78
521.59	1236.97
521.95	1238.34
522.31	1221.73
522.67	1198.52
523.03	1210.58
523.40	1216.04
523.76	1208.53
524.12	1215.58
524.48	1217.18
524.84	1220.36
525.20	1242.21
525.56	1230.60
525.92	1213.76
526.28	1213.31
526.64	1216.27
527.00	1218.77
527.36	1267.47
527.72	1247.67
528.08	1219.00
528.44	1217.18
528.80	1220.59
529.16	1225.37
529.51	1210.80
529.87	1218.54
530.23	1226.51
530.59	1227.64
530.95	1222.41
531.31	1221.95
531.67	1225.14
532.03	1213.99
532.39	1211.49
532.75	1209.44
533.11	1234.93
533.47	1205.57
533.83	1214.22
534.19	1200.79
534.55	1198.74
534.91	1206.48
535.26	1189.19
535.62	1226.28
535.98	1232.19
536.34	1204.21
536.70	1213.31
537.06	1207.16
537.42	1204.66
537.78	1220.36
538.14	1276.34
538.49	1209.21
538.85	1294.77
539.21	1221.04
539.57	1224.23
539.93	1222.86
540.29	1245.85
540.65	1218.09
541.00	1247.90
541.36	1206.25
541.72	1218.77
542.08	1200.79
542.44	1198.97
542.80	1234.01
543.15	1211.03
543.51	1188.50
543.87	1215.81
544.23	1201.25
544.59	1219.91
544.95	1220.13
545.30	1192.15
545.66	1237.66
546.02	1237.43
546.38	1226.96
546.73	1202.84
547.09	1226.73
547.45	1253.13
547.81	1250.17
548.17	1204.89
548.52	1232.19
548.88	1209.21
549.24	1251.76
549.60	1239.48
549.95	1230.37
550.31	1222.41
550.67	1218.31
551.03	1206.48
551.38	1206.25
551.74	1192.15
552.10	1184.41
552.46	1209.89
552.81	1225.37
553.17	1202.39
553.53	1204.43
553.88	1207.16
554.24	1221.04
554.60	1222.64
554.95	1210.12
555.31	1218.54
555.67	1215.81
556.03	1221.50
556.38	1216.95
556.74	1219.22
557.10	1215.36
557.45	1214.45
557.81	1236.06
558.17	1197.15
558.52	1200.56
558.88	1222.18
559.24	1219.22
559.59	1217.86
559.95	1199.43
560.30	1250.63
560.66	1198.06
561.02	1211.94
561.37	1206.48
561.73	1199.43
562.09	1207.85
562.44	1221.95
562.80	1229.46
563.15	1209.67
563.51	1205.12
563.87	1216.95
564.22	1221.95
564.58	1228.78
564.93	1193.51
565.29	1199.43
565.65	1242.43
566.00	1223.32
566.36	1213.31
566.71	1209.44
567.07	1224.23
567.42	1214.22
567.78	1226.28
568.14	1193.06
568.49	1228.55
568.85	1205.57
569.20	1217.63
569.56	1216.04
569.91	1201.70
570.27	1219.91
570.62	1251.99
570.98	1229.01
571.33	1222.64
571.69	1212.63
572.04	1199.65
572.40	1192.37
572.75	1202.84
573.11	1221.95
573.46	1216.04
573.82	1219.91
574.17	1215.58
574.53	1216.72
574.88	1225.82
575.24	1222.86
575.59	1240.84
575.95	1222.86
576.30	1236.29
576.66	1210.12
577.01	1219.22
577.36	1229.01
577.72	1207.16
578.07	1236.29
578.43	1213.31
578.78	1227.19
579.14	1220.36
579.49	1222.86
579.85	1236.06
580.20	1228.33
580.55	1220.36
580.91	1229.92
581.26	1245.85
581.62	1234.93
581.97	1249.72
582.32	1272.47
582.68	1245.62
583.03	1254.72
583.39	1235.38
583.74	1296.14
584.09	1264.96
584.45	1280.89
584.80	1272.24
585.15	1266.78
585.51	1260.41
585.86	1250.40
586.21	1284.53
586.57	1295.23
586.92	1299.09
587.27	1296.59
587.63	1310.47
587.98	1388.07
588.33	1343.47
588.69	1319.35
589.04	1350.07
589.39	1343.01
589.75	1349.84
590.10	1332.54
590.45	1397.17
590.81	1393.07
591.16	1408.32
591.51	1390.57
591.86	1435.63
592.22	1430.16
592.57	1440.40
592.92	1476.81
593.28	1474.54
593.63	1480.00
593.98	1515.72
594.33	1554.64
594.69	1568.52
595.04	1575.80
595.39	1589.68
595.74	1597.64
596.10	1622.22
596.45	1636.33
596.80	1707.32
597.15	1723.02
597.50	1742.14
597.86	1760.34
598.21	1790.83
598.56	1790.15
598.91	1855.91
599.26	1867.52
599.62	1905.98
599.97	1936.24
600.32	1974.70
600.67	1971.97
601.02	2051.15
601.38	2029.76
601.73	2097.58
602.08	2118.05
602.43	2125.34
602.78	2172.21
603.13	2200.88
603.49	2207.48
603.84	2241.16
604.19	2262.32
604.54	2291.90
604.89	2339.69
605.24	2363.36
605.59	2395.67
605.95	2435.49
606.30	2438.22
606.65	2465.30
607.00	2493.29
607.35	2537.89
607.70	2551.31
608.05	2608.20
608.40	2636.19
608.75	2610.02
609.10	2668.73
609.46	2686.02
609.81	2674.42
610.16	2744.96
610.51	2744.51
610.86	2776.14
611.21	2780.69
611.56	2826.88
611.91	2841.90
612.26	2863.52
612.61	2872.16
612.96	2884.45
613.31	2892.41
613.66	2910.62
614.01	2877.62
614.36	2925.64
614.71	2938.84
615.06	2923.59
615.41	2924.04
615.76	2937.92
616.11	2989.35
616.46	2998.23
616.81	2967.51
617.16	3041.69
617.51	2992.08
617.86	3010.06
618.21	3000.27
618.56	3023.03
618.91	3015.98
619.26	3029.63
619.61	2999.36
619.96	3029.17
620.31	3022.57
620.66	3004.60
621.01	3053.75
621.36	3060.35
621.71	3051.02
622.06	3007.56
622.41	3004.14
622.76	2964.78
623.10	3050.11
623.45	2948.39
623.80	3000.96
624.15	2996.41
624.50	2962.50
624.85	2945.66
625.20	2946.57
625.55	2937.47
625.90	2952.72
626.25	2950.44
626.59	2950.90
626.94	2914.49
627.29	2915.85
627.64	2947.25
627.99	2893.32
628.34	2894.46
628.69	2897.19
629.03	2860.33
629.38	2875.12
629.73	2882.86
630.08	2834.39
630.43	2811.41
630.78	2847.59
631.12	2855.10
631.47	2852.37
631.82	2840.99
632.17	2852.37
632.52	2815.73
632.86	2881.95
633.21	2792.97
633.56	2797.75
633.91	2819.60
634.26	2798.44
634.60	2784.78
634.95	2777.96
635.30	2760.21
635.65	2799.80
635.99	2782.28
636.34	2801.85
636.69	2765.67
637.04	2766.12
637.39	2737.68
637.73	2737.68
638.08	2732.90
638.43	2731.99
638.77	2730.85
639.12	2729.03
639.47	2715.15
639.82	2736.09
640.16	2696.95
640.51	2739.04
640.86	2688.76
641.20	2682.61
641.55	2699.00
641.90	2692.62
642.25	2682.16
642.59	2683.29
642.94	2665.77
643.29	2684.43
643.63	2671.92
643.98	2669.87
644.33	2635.96
644.67	2671.69
645.02	2665.09
645.37	2689.67
645.71	2651.21
646.06	2676.70
646.40	2671.23
646.75	2659.63
647.10	2647.34
647.44	2645.07
647.79	2651.66
648.14	2666.91
648.48	2674.65
648.83	2650.98
649.17	2718.56
649.52	2631.87
649.87	2645.98
650.21	2654.40
650.56	2650.07
650.90	2653.48
651.25	2630.96
651.59	2677.15
651.94	2642.33
652.29	2630.73
652.63	2681.25
652.98	2673.74
653.32	2653.03
653.67	2653.71
654.01	2642.33
654.36	2628.45
654.70	2657.81
655.05	2647.34
655.39	2683.29
655.74	2666.23
656.08	2654.40
656.43	2663.95
656.78	2676.01
657.12	2689.21
657.47	2660.08
657.81	2704.91
658.15	2680.56
658.50	2668.28
658.84	2680.11
659.19	2691.26
659.53	2702.64
659.88	2707.41
660.22	2659.17
660.57	2692.62
660.91	2673.74
661.26	2684.20
661.60	2714.47
661.95	2706.05
662.29	2688.76
662.63	2739.95
662.98	2724.25
663.32	2723.34
663.67	2709.46
664.01	2751.79
664.36	2744.28
664.70	2759.07
665.04	2750.19
665.39	2792.29
665.73	2748.83
666.08	3125.66
666.42	2805.49
666.76	2819.14
667.11	2800.03
667.45	2825.06
667.79	2843.72
668.14	2828.47
668.48	2864.43
668.83	2892.19
669.17	2926.32
669.51	2935.42
669.86	2968.42
670.20	2969.33
670.54	3021.44
670.89	3011.42
671.23	3070.13
671.57	3107.22
671.92	3188.23
672.26	3242.16
672.60	3313.39
672.94	3388.02
673.29	3466.76
673.63	3555.05
673.97	3620.58
674.32	3795.34
674.66	3947.35
675.00	4061.35
675.34	4235.43
675.69	4533.07
676.03	4757.66
676.37	4976.11
676.71	5238.48
677.06	5515.86
677.40	5791.66
677.74	6093.16
678.08	6395.58
678.43	6718.70
678.77	7042.96
679.11	7388.84
679.45	7657.36
679.80	7861.92
680.14	8103.58
680.48	8397.58
680.82	8666.32
681.16	8907.30
681.51	9046.79
681.85	9243.39
682.19	9493.93
682.53	9691.67
682.87	9958.13
683.21	10240.98
683.56	10510.63
683.90	10830.80
684.24	11272.02
684.58	11609.93
684.92	11939.66
685.26	12148.10
685.61	12393.62
685.95	12601.38
686.29	12608.21
686.63	12603.20
686.97	12442.32
687.31	12249.36
687.65	11923.50
687.99	11739.64
688.33	11354.17
688.68	10937.75
689.02	10494.02
689.36	10210.49
689.70	9815.46
690.04	9498.71
690.38	9194.01
690.72	8972.61
691.06	8820.15
691.40	8713.42
691.74	8549.81
692.08	8457.20
692.42	8491.11
692.76	8461.75
693.10	8397.58
693.44	8425.34
693.78	8398.72
694.13	8433.08
694.47	8506.35
694.81	8552.55
695.15	8461.75
695.49	8466.30
695.83	8535.71
696.17	8421.25
696.51	8490.65
696.85	8484.96
697.19	8388.71
697.53	8401.91
697.87	8433.31
698.20	8395.31
698.54	8380.52
698.88	8446.96
699.22	8407.59
699.56	8364.36
699.90	8327.50
700.24	8390.53
700.58	8347.98
700.92	8376.87
701.26	8411.92
701.60	8496.11
701.94	8446.05
702.28	8542.31
702.62	8535.02
702.96	8631.05
703.30	8623.77
703.63	8706.60
703.97	8746.65
704.31	8871.57
704.65	8845.86
704.99	8968.51
705.33	9111.87
705.67	9005.37
706.01	9147.14
706.34	9173.31
706.68	9184.68
707.02	9224.05
707.36	9286.17
707.70	9351.25
708.04	9302.33
708.38	9392.21
708.71	9425.66
709.05	9557.64
709.39	9558.78
709.73	9541.94
710.07	9592.46
710.40	9665.27
710.74	9648.89
711.08	9702.59
711.42	9728.53
711.76	9695.31
712.09	9713.29
712.43	9729.44
712.77	9698.95
713.11	9704.19
713.45	9717.38
713.78	9754.93
714.12	9712.61
714.46	9722.62
714.80	9705.78
715.13	9634.56
715.47	9542.62
715.81	9491.65
716.15	9416.79
716.48	9387.89
716.82	9371.73
717.16	9294.59
717.49	9132.80
717.83	8983.07
718.17	9125.52
718.51	8879.76
718.84	8836.30
719.18	8760.76
719.52	8672.24
719.85	8499.30
720.19	8477.00
720.53	8394.17
720.86	8362.08
721.20	8176.17
721.54	8141.36
721.87	8012.79
722.21	7857.60
722.55	7739.27
722.88	7696.27
723.22	7608.20
723.55	7433.44
723.89	7448.23
724.23	7351.75
724.56	7251.63
724.90	7109.86
725.24	7081.42
725.57	6934.19
725.91	6840.67
726.24	6763.76
726.58	6641.11
726.92	6569.43
727.25	6518.46
727.59	6467.71
727.92	6335.73
728.26	6281.80
728.59	6254.27
728.93	6145.04
729.26	6066.77
729.60	6033.77
729.94	5924.55
730.27	5871.30
730.61	5809.40
730.94	5705.64
731.28	5639.20
731.61	5583.90
731.95	5512.22
732.28	5460.57
732.62	5457.38
732.95	5410.28
733.29	5301.96
733.62	5245.76
733.96	5256.00
734.29	5177.04
734.63	5103.08
734.96	5044.37
735.30	5056.66
735.63	4967.92
735.97	5001.14
736.30	4874.62
736.63	4893.05
736.97	4846.18
737.30	4754.93
737.64	4736.27
737.97	4666.41
738.31	4674.37
738.64	4640.92
738.97	4581.99
739.31	4563.78
739.64	4560.60
739.98	4472.08
740.31	4425.43
740.64	4460.48
740.98	4388.34
741.31	4393.80
741.65	4355.12
741.98	4301.87
742.31	4274.34
742.65	4268.65
742.98	4207.67
743.31	4173.99
743.65	4128.93
743.98	4135.76
744.31	4142.36
744.65	4120.51
744.98	4104.13
745.31	4034.73
745.65	4016.98
745.98	4002.41
746.31	4002.19
746.65	3988.53
746.98	3898.19
747.31	3945.07
747.65	3936.65
747.98	3913.44
748.31	3872.03
748.64	3847.45
748.98	3781.69
749.31	3788.29
749.64	3778.50
749.98	3723.66
750.31	3685.89
750.64	3645.38
750.97	3673.60
751.31	3604.42
751.64	3581.90
751.97	3550.27
752.30	3563.01
752.63	3543.44
752.97	3497.70
753.30	3474.27
753.63	3492.70
753.96	3463.80
754.29	3393.48
754.63	3412.60
754.96	3531.15
755.29	3335.00
755.62	3348.66
755.95	3300.42
756.29	3320.21
756.62	3259.91
756.95	3264.69
757.28	3259.00
757.61	3360.94
757.94	3205.30
758.27	3212.13
758.61	3212.35
758.94	3176.85
759.27	3149.32
759.60	3125.66
759.93	3147.96
760.26	3097.21
760.59	3065.58
760.92	3070.59
761.26	3008.24
761.59	3007.56
761.92	3013.24
762.25	2966.60
762.58	2990.72
762.91	2995.04
763.24	2921.31
763.57	2917.22
763.90	2923.82
764.23	2937.92
764.56	2889.46
764.89	2832.57
765.22	2805.03
765.55	2811.86
765.88	2792.75
766.21	2796.16
766.54	2776.14
766.87	2763.85
767.20	2703.55
767.53	2747.92
767.86	2684.43
768.19	2685.11
768.52	2644.38
768.85	2688.53
769.18	2630.05
769.51	2629.14
769.84	2615.48
770.17	2598.19
770.50	2594.78
770.83	2581.58
771.16	2559.96
771.49	2535.39
771.82	2544.49
772.15	2548.13
772.48	2501.94
772.81	2477.36
773.14	2510.58
773.47	2451.87
773.80	2415.92
774.13	2440.04
774.46	2433.44
774.78	2454.60
775.11	2421.38
775.44	2403.63
775.77	2419.11
776.10	2363.36
776.43	2337.64
776.76	2388.84
777.09	2374.73
777.41	2377.92
777.74	2339.69
778.07	2322.85
778.40	2331.50
778.73	2288.04
779.06	2336.50
779.38	2288.49
779.71	2263.92
780.04	2253.22
780.37	2255.72
780.70	2248.44
781.03	2241.16
781.35	2220.68
781.68	2231.38
782.01	2244.57
782.34	2220.45
782.67	2189.05
782.99	2199.75
783.32	2165.84
783.65	2159.92
783.98	2152.64
784.30	2131.25
784.63	2141.04
784.96	2118.05
785.29	2127.84
785.61	2126.25
785.94	2123.74
786.27	2114.87
786.60	2089.84
786.92	2089.16
787.25	2087.79
787.58	2047.29
787.90	2070.50
788.23	2049.79
788.56	2052.75
788.88	2043.87
789.21	2021.57
789.54	1991.54
789.87	2003.60
790.19	1990.17
790.52	1995.18
790.85	2006.78
791.17	1997.00
791.50	1974.70
791.82	1967.87
792.15	1982.66
792.48	1966.96
792.80	1997.22
793.13	1960.36
793.46	1972.19
793.78	1970.60
794.11	1974.24
794.43	1977.20
794.76	1953.53
795.09	1999.50
795.41	1972.42
795.74	1947.16
796.06	1958.09
796.39	1916.44
796.72	1951.94
797.04	1974.70
797.37	1923.50
797.69	1960.36
798.02	1959.68
798.34	1932.83
798.67	1927.37
798.99	1936.47
799.32	1935.79
799.64	1922.13
799.97	1935.79
800.30	1921.90
800.62	1934.65
800.95	1888.00
801.27	1910.53
801.60	1909.16
801.92	1879.58
802.25	1892.10
802.57	1892.78
802.89	1892.32
803.22	1880.72
803.54	1895.74
803.87	1877.08
804.19	1852.73
804.52	1866.84
804.84	1847.72
805.17	1826.33
805.49	1876.62
805.82	1886.41
806.14	1855.00
806.46	1834.07
806.79	1858.42
807.11	1834.07
807.44	1838.62
807.76	1838.62
808.08	1828.84
808.41	1817.00
808.73	1841.12
809.06	1827.02
809.38	1839.99
809.70	1806.08
810.03	1809.72
810.35	1784.92
810.67	1816.32
811.00	1779.46
811.32	1759.66
811.64	1790.83
811.97	1796.98
812.29	1758.07
812.61	1753.97
812.94	1783.33
813.26	1763.98
813.58	1756.93
813.91	1756.25
814.23	1748.97
814.55	1752.15
814.88	1777.64
815.20	1731.90
815.52	1711.87
815.84	1721.43
816.17	1709.37
816.49	1712.78
816.81	1705.50
817.13	1694.81
817.46	1734.40
817.78	1700.95
818.10	1702.32
818.42	1679.56
818.75	1676.83
819.07	1709.60
819.39	1662.50
819.71	1710.96
820.04	1680.02
820.36	1700.72
820.68	1665.45
821.00	1645.43
821.32	1672.28
821.65	1693.90
821.97	1670.91
822.29	1659.31
822.61	1670.91
822.93	1640.65
823.25	1646.11
823.58	1647.02
823.90	1644.06
824.22	1634.28
824.54	1633.60
824.86	1624.49
825.18	1613.57
825.50	1606.97
825.82	1618.35
826.15	1624.27
826.47	1631.78
826.79	1614.48
827.11	1610.84
827.43	1622.67
827.75	1631.78
828.07	1606.97
828.39	1611.52
828.71	1600.37
829.03	1607.88
829.35	1616.76
829.67	1600.15
830.00	1614.25
830.32	1604.01
830.64	1594.00
830.96	1605.61
831.28	1620.63
831.60	1564.42
831.92	1588.31
832.24	1570.34
832.56	1577.62
832.88	1579.89
833.20	1561.92
833.52	1583.53
833.84	1574.43
834.16	1602.42
834.48	1569.43
834.80	1610.16
835.12	1556.00
835.44	1571.93
835.76	1569.20
836.08	1563.97
836.40	1572.16
836.71	1548.72
837.03	1575.57
837.35	1565.33
837.67	1556.00
837.99	1561.01
838.31	1532.79
838.63	1575.57
838.95	1550.54
839.27	1580.58
839.59	1573.07
839.91	1522.78
840.23	1544.17
840.54	1547.13
840.86	1533.70
841.18	1537.57
841.50	1540.98
841.82	1543.71
842.14	1569.43
842.46	1543.49
842.77	1550.54
843.09	1521.87
843.41	1528.47
843.73	1518.91
844.05	1553.95
844.37	1513.68
844.68	1526.42
845.00	1532.56
845.32	1531.20
845.64	1518.91
845.96	1519.59
846.27	1524.14
846.59	1521.19
846.91	1562.37
847.23	1510.49
847.54	1499.57
847.86	1528.01
848.18	1510.49
848.50	1521.87
848.82	1532.79
849.13	1523.92
849.45	1520.73
849.77	1520.05
850.08	1537.80
850.40	1517.54
850.72	1514.36
851.04	1491.38
851.35	1495.02
851.67	1527.56
851.99	1513.22
852.30	1516.41
852.62	1485.46
852.94	1496.84
853.25	1499.34
853.57	1497.75
853.89	1487.05
854.20	1505.94
854.52	1518.46
854.84	1503.66
855.15	1474.54
855.47	1489.78
855.79	1502.07
856.10	1478.41
856.42	1496.84
856.73	1495.02
857.05	1489.33
857.37	1469.99
857.68	1476.13
858.00	1510.72
858.32	1499.34
858.63	1489.33
858.95	1459.06
859.26	1462.48
859.58	1491.15
859.89	1465.66
860.21	1455.88
860.52	1465.66
860.84	1502.75
861.16	1468.17
861.47	1457.47
861.79	1471.35
862.10	1442.68
862.42	1461.57
862.73	1468.85
863.05	1450.87
863.36	1448.60
863.68	1463.62
863.99	1465.89
864.31	1441.31
864.62	1456.56
864.94	1436.08
865.25	1481.82
865.57	1440.86
865.88	1436.76
866.20	1444.96
866.51	1464.07
866.82	1432.90
867.14	1419.24
867.45	1423.79
867.77	1436.76
868.08	1445.87
868.40	1440.40
868.71	1457.47
869.02	1429.25
869.34	1429.03
869.65	1430.39
869.97	1421.75
870.28	1396.71
870.59	1449.96
870.91	1414.01
871.22	1415.83
871.54	1421.97
871.85	1419.47
872.16	1420.84
872.48	1416.28
872.79	1433.58
873.10	1417.42
873.42	1417.42
873.73	1453.83
874.04	1391.03
874.36	1398.99
874.67	1380.79
874.98	1398.31
875.30	1414.46
875.61	1380.10
875.92	1383.97
876.23	1373.50
876.55	1388.52
876.86	1387.61
877.17	1371.91
877.49	1376.69
877.80	1393.30
878.11	1935.56
878.42	1430.85
878.74	1374.41
879.05	1364.40
879.36	1386.25
879.67	1383.06
879.98	1372.37
880.30	1369.18
880.61	1387.84
880.92	1377.15
881.23	1396.49
881.55	1379.19
881.86	1383.97
882.17	1378.28
882.48	1370.32
882.79	1391.25
883.10	1373.73
883.42	1403.77
883.73	1370.55
884.04	1373.96
884.35	1366.68
884.66	1358.26
884.97	1391.94
885.28	1366.45
885.60	1363.72
885.91	1363.26
886.22	1377.83
886.53	1379.88
886.84	1361.44
887.15	1369.18
887.46	1356.44
887.77	1385.79
888.08	1380.10
888.40	1371.46
888.71	1370.32
889.02	1380.33
889.33	1383.74
889.64	1360.76
889.95	1351.89
890.26	1342.56
890.57	1332.77
890.88	1353.93
891.19	1358.71
891.50	1382.83
891.81	1368.50
892.12	1345.52
892.43	1346.20
892.74	1377.83
893.05	1355.53
893.36	1392.62
893.67	1354.39
893.98	1394.44
894.29	1328.22
894.60	1360.53
894.91	1345.06
895.22	1334.59
895.53	1368.27
895.84	1353.93
896.15	1368.50
896.46	1362.58
896.77	1376.01
897.08	1362.81
897.38	1349.84
897.69	1348.47
898.00	1344.15
898.31	1361.90
898.62	1345.74
898.93	1338.46
899.24	1342.33
899.55	1342.56
899.86	1352.34
900.16	1348.47
900.47	1349.84
900.78	1349.38
901.09	1328.90
901.40	1346.88
901.71	1337.32
902.02	1343.01
902.32	1339.60
902.63	1327.99
902.94	1326.17
903.25	1342.78
903.56	1351.43
903.87	1338.01
904.17	1326.40
904.48	1335.96
904.79	1313.89
905.10	1309.11
905.41	1341.19
905.71	1304.33
906.02	1318.21
906.33	1320.03
906.64	1332.32
906.94	1312.98
907.25	1310.24
907.56	1322.76
907.87	1312.75
908.17	1335.28
908.48	1329.81
908.79	1313.89
909.09	1319.35
909.40	1306.60
909.71	1338.92
910.02	1559.64
910.32	1309.79
910.63	1334.59
910.94	1310.24
911.24	1299.32
911.55	1330.04
911.86	1314.34
912.16	1314.57
912.47	1314.34
912.78	1295.45
913.08	1300.46
913.39	1292.95
913.69	1299.09
914.00	1287.49
914.31	1289.77
914.61	1291.13
914.92	1328.22
915.23	1292.50
915.53	1298.41
915.84	1296.36
916.14	1295.68
916.45	1315.48
916.75	1302.74
917.06	1313.43
917.37	1294.32
917.67	1330.27
917.98	1301.83
918.28	1292.27
918.59	1292.50
918.89	1337.32
919.20	1292.72
919.50	1285.21
919.81	1262.46
920.11	1269.29
920.42	1287.03
920.72	1283.17
921.03	1276.79
921.33	1300.69
921.64	1261.78
921.94	1276.79
922.25	1274.97
922.55	1274.75
922.86	1285.90
923.16	1280.89
923.47	1286.58
923.77	1279.07
924.08	1292.95
924.38	1269.29
924.69	1250.40
924.99	1283.39
925.29	1272.47
925.60	1261.09
925.90	1272.93
926.21	1273.38
926.51	1269.74
926.81	1255.40
927.12	1265.42
927.42	1269.51
927.73	1266.33
928.03	1262.00
928.33	1266.33
928.64	1257.00
928.94	1267.01
929.24	1239.25
929.55	1254.49
929.85	1291.36
930.15	1259.96
930.46	1268.83
930.76	1258.82
931.06	1265.42
931.37	1247.44
931.67	1279.30
931.97	1253.58
932.27	1252.90
932.58	1269.29
932.88	1262.46
933.18	1276.57
933.49	1274.06
933.79	1297.96
934.09	1269.29
934.39	1262.23
934.70	1273.15
935.00	1287.94
935.30	1246.53
935.60	1255.86
935.91	1263.82
936.21	1254.95
936.51	1244.48
936.81	1266.10
937.11	1276.11
937.42	1256.32
937.72	1257.23
938.02	1251.54
938.32	1239.02
938.62	1242.43
938.92	1244.25
939.23	1249.72
939.53	1242.66
939.83	1243.34
940.13	1233.33
940.43	1241.52
940.73	1235.38
941.03	1229.46
941.34	1248.81
941.64	1238.79
941.94	1231.51
942.24	1235.84
942.54	1239.25
942.84	1229.24
943.14	1226.28
943.44	1226.73
943.74	1218.77
944.04	1236.29
944.34	1241.30
944.65	1224.91
944.95	1235.15
945.25	1223.55
945.55	1235.38
945.85	1233.10
946.15	1217.63
946.45	1241.07
946.75	1220.82
947.05	1256.09
947.35	1226.73
947.65	1234.24
947.95	1230.15
948.25	1234.47
948.55	1226.51
948.85	1234.70
949.15	1223.09
949.45	1231.74
949.75	1218.77
950.05	1215.81
950.35	1219.22
950.65	1207.62
950.94	1230.37
951.24	1238.34
951.54	1234.24
951.84	1359.17
952.14	1239.70
952.44	1212.40
952.74	1205.80
953.04	1217.63
953.34	1224.91
953.64	1259.27
953.94	1226.51
954.23	1246.53
954.53	1226.05
954.83	1230.83
955.13	1240.16
955.43	1240.61
955.73	1255.18
956.03	1219.91
956.32	1216.04
956.62	1231.74
956.92	1256.54
957.22	1222.64
957.52	1227.64
957.82	1218.09
958.11	1221.73
958.41	1227.64
958.71	1283.39
959.01	1249.72
959.30	1471.12
959.60	1262.00
959.90	1231.51
960.20	1210.58
960.50	1250.17
960.79	1226.96
961.09	1230.37
961.39	1238.57
961.69	1239.25
961.98	1236.97
962.28	1225.60
962.58	1226.96
962.87	1214.67
963.17	1234.70
963.47	1212.17
963.76	1273.61
964.06	1198.97
964.36	1224.69
964.66	1241.52
964.95	1219.00
965.25	1242.21
965.55	1241.52
965.84	1257.23
966.14	1247.90
966.43	1246.53
966.73	1222.86
967.03	1251.76
967.32	1225.14
967.62	1249.03
967.92	1224.91
968.21	1230.60
968.51	1225.14
968.80	1233.10
969.10	1226.51
969.40	1230.37
969.69	1269.97
969.99	1225.60
970.28	1247.90
970.58	1267.24
970.87	1227.19
971.17	1224.91
971.46	1243.57
971.76	1232.65
972.06	1224.46
972.35	1207.85
972.65	1232.19
972.94	1218.54
973.24	1236.97
973.53	1212.63
973.83	1221.04
974.12	1231.28
974.42	1211.94
974.71	1246.76
975.01	1239.02
975.30	1230.37
975.59	1218.09
975.89	1208.07
976.18	1219.22
976.48	1233.10
976.77	1217.18
977.07	1222.41
977.36	1235.15
977.65	1249.26
977.95	1235.15
978.24	1186.23
978.54	1242.66
978.83	1212.40
979.13	1214.45
979.42	1220.82
979.71	1222.64
980.01	1218.09
980.30	1236.29
980.59	1239.02
980.89	1267.69
981.18	1220.36
981.47	1228.10
981.77	1230.83
982.06	1215.13
982.35	1237.43
982.65	1245.16
982.94	1236.06
983.23	1236.06
983.53	1245.62
983.82	1217.40
984.11	1209.21
984.41	1247.90
984.70	1211.03
984.99	1209.89
985.28	1212.17
985.58	1226.73
985.87	1216.72
986.16	1217.63
986.45	1219.45
986.75	1236.97
987.04	1226.51
987.33	1210.12
987.62	1224.91
987.91	1218.77
988.21	1226.51
988.50	1223.78
988.79	1246.30
989.08	1234.70
989.37	1218.77
989.67	1210.58
989.96	1224.23
990.25	1220.82
990.54	1196.47
990.83	1222.86
991.12	1217.86
991.42	1236.29
991.71	1220.59
992.00	1211.49
992.29	1206.25
992.58	1205.34
992.87	1235.84
993.16	1218.54
993.45	1236.52
993.75	1200.56
994.04	1211.26
994.33	1225.37
994.62	1244.94
994.91	1209.44
995.20	1231.74
995.49	1214.22
995.78	1230.15
996.07	1220.36
996.36	1209.89
996.65	1228.55
996.94	1208.07
997.23	1236.97
997.52	1214.90
997.81	1228.10
998.10	1209.21
998.39	1234.93
998.68	1220.59
998.97	1233.56
999.26	1224.91
999.55	1200.79
999.84	1239.25
1000.13	1223.32
1000.42	1206.48
1000.71	1190.10
1001.00	1237.20
1001.29	1223.09
1001.58	1190.10
1001.87	1220.36
1002.16	1216.27
1002.45	1204.89
1002.74	1206.94
1003.02	1202.16
1003.31	1217.18
1003.60	1227.87
1003.89	1197.38
1004.18	1228.10
1004.47	1209.21
1004.76	1210.58
1005.05	1203.75
1005.33	1224.46
1005.62	1213.54
1005.91	1216.27
1006.20	1213.31
1006.49	1220.82
1006.78	1225.14
1007.06	1220.82
1007.35	1193.74
1007.64	1187.82
1007.93	1197.61
1008.22	1233.79
1008.50	1212.17
1008.79	1231.28
1009.08	1199.20
1009.37	1193.06
1009.66	1242.66
1009.94	1224.69
1010.23	1223.09
1010.52	1220.59
1010.81	1212.40
1011.09	1202.39
1011.38	1205.34
1011.67	1213.31
1011.95	1234.01
1012.24	1200.56
1012.53	1214.90
1012.82	1194.88
1013.10	1198.74
1013.39	1201.02
1013.68	1200.79
[truncated: 48 more rows]
