# Supplementary material for: Unique photosynthetic electron transport tuning and excitation distribution in heterokont algae
Source: PLoS One. 2019 Jan 9;14(1):e0209920. doi: 10.1371/journal.pone.0209920 (PMC6326504; doi:10.1371/journal.pone.0209920)
Supplement: S1 Dataset — (ZIP) [file pone.0209920.s004.zip › S1 Dataset/77K/Chlamydomonas_DCMU/CDCMU_t=30,3.txt]

340.01	1439.04
340.39	1439.04
340.76	1439.04
341.14	1447.00
341.52	1483.64
341.89	1496.61
342.27	1518.23
342.65	1504.57
343.03	1527.78
343.40	1515.72
343.78	1507.53
344.16	1503.44
344.53	1518.23
344.91	1523.01
345.29	1490.69
345.66	1492.51
346.04	1485.92
346.42	1499.11
346.79	1505.94
347.17	1480.00
347.54	1492.29
347.92	1484.55
348.30	1482.05
348.67	1489.56
349.05	1481.82
349.43	1485.23
349.80	1487.96
350.18	1485.00
350.56	1485.00
350.93	1491.15
351.31	1454.29
351.68	1484.55
352.06	1472.72
352.44	1467.03
352.81	1482.96
353.19	1474.99
353.56	1479.09
353.94	1462.48
354.32	1474.77
354.69	1472.26
355.07	1475.90
355.44	1483.87
355.82	1480.91
356.19	1460.43
356.57	1480.45
356.95	1462.02
357.32	1459.06
357.70	1484.55
358.07	1457.24
358.45	1462.93
358.82	1459.29
359.20	1453.38
359.58	1466.12
359.95	1475.90
360.33	1478.18
360.70	1459.97
361.08	1472.72
361.45	1466.12
361.83	1483.87
362.20	1484.78
362.58	1466.35
362.95	1454.74
363.33	1447.91
363.70	1465.66
364.08	1469.76
364.45	1461.57
364.83	1466.80
365.20	1461.79
365.58	1475.45
365.95	1483.64
366.33	1468.17
366.70	1480.23
367.08	1465.66
367.45	1465.21
367.83	1454.06
368.20	1457.93
368.58	1472.72
368.95	1457.02
369.33	1514.81
369.70	1489.10
370.08	1468.62
370.45	1467.26
370.83	1490.47
371.20	1470.44
371.57	1525.96
371.95	1475.90
372.32	1477.27
372.70	1468.62
373.07	1472.49
373.45	1482.96
373.82	1475.45
374.19	1470.44
374.57	1480.00
374.94	1440.63
375.32	1459.75
375.69	1478.63
376.07	1463.62
376.44	1482.27
376.81	1452.46
377.19	1442.23
377.56	1485.00
377.94	1475.45
378.31	1485.23
378.68	1470.67
379.06	1478.63
379.43	1467.48
379.81	1464.30
380.18	1468.62
380.55	1462.70
380.93	1478.18
381.30	1465.66
381.67	1481.59
382.05	1459.52
382.42	1469.08
382.79	1451.55
383.17	1459.75
383.54	1492.29
383.91	1474.77
384.29	1464.53
384.66	1471.35
385.04	1468.85
385.41	1468.62
385.78	1450.19
386.15	1490.47
386.53	1470.90
386.90	1466.35
387.27	1468.39
387.65	1474.54
388.02	1434.26
388.39	1484.78
388.77	1467.26
389.14	1466.12
389.51	1468.17
389.89	1457.02
390.26	1483.18
390.63	1483.87
391.00	1447.46
391.38	1494.79
391.75	1465.21
392.12	1482.73
392.50	1474.31
392.87	1467.71
393.24	1469.30
393.61	1465.66
393.99	1463.84
394.36	1453.83
394.73	1453.15
395.10	1460.20
395.48	1465.21
395.85	1472.26
396.22	1477.72
396.59	1455.88
396.97	1449.73
397.34	1484.32
397.71	1474.99
398.08	1471.81
398.45	1478.63
398.83	1462.48
399.20	1487.05
399.57	1462.48
399.94	1463.39
400.32	1484.55
400.69	1452.69
401.06	1466.57
401.43	1485.69
401.80	1474.31
402.17	1459.52
402.55	1462.02
402.92	1471.81
403.29	1473.85
403.66	1465.21
404.03	1467.26
404.41	1463.84
404.78	1488.87
405.15	1449.05
405.52	1467.48
405.89	1461.34
406.26	1448.37
406.64	1458.15
407.01	1468.39
407.38	1448.37
407.75	1467.48
408.12	1468.17
408.49	1474.99
408.86	1478.86
409.23	1454.74
409.61	1476.36
409.98	1452.92
410.35	1493.88
410.72	1474.08
411.09	1435.63
411.46	1482.27
411.83	1471.81
412.20	1464.07
412.57	1478.63
412.95	1465.44
413.32	1468.17
413.69	1486.60
414.06	1469.53
414.43	1485.69
414.80	1475.90
415.17	1468.62
415.54	1474.99
415.91	1456.11
416.28	1467.26
416.65	1466.80
417.02	1479.09
417.39	1457.47
417.76	1454.97
418.14	1467.71
418.51	1458.38
418.88	1485.46
419.25	1476.59
419.62	1472.26
419.99	1454.51
420.36	1478.86
420.73	1471.81
421.10	1495.93
421.47	1468.62
421.84	1467.94
422.21	1469.30
422.58	1470.67
422.95	1481.82
423.32	1445.41
423.69	1470.67
424.06	1481.14
424.43	1470.90
424.80	1473.40
425.17	1457.70
425.54	1464.75
425.91	1448.14
426.28	1457.93
426.65	1475.22
427.02	1479.54
427.39	1452.01
427.76	1477.04
428.13	1481.36
428.49	1495.02
428.86	1473.85
429.23	1478.86
429.60	1452.01
429.97	1477.95
430.34	1482.05
430.71	1447.23
431.08	1461.79
431.45	1485.46
431.82	1463.62
432.19	1488.87
432.56	1469.99
432.93	1470.21
433.30	1475.68
433.67	1473.85
434.03	1487.28
434.40	1465.21
434.77	1446.78
435.14	1470.90
435.51	1476.13
435.88	1486.37
436.25	1463.84
436.62	1478.41
436.99	1459.97
437.35	1471.81
437.72	1481.82
438.09	1465.89
438.46	1540.53
438.83	1485.69
439.20	1464.53
439.57	1482.27
439.93	1458.61
440.30	1459.06
440.67	1444.96
441.04	1466.35
441.41	1451.33
441.78	1464.98
442.14	1462.93
442.51	1464.98
442.88	1474.08
443.25	1455.88
443.62	1483.41
443.99	1468.17
444.35	1429.03
444.72	1456.33
445.09	1479.09
445.46	1469.30
445.83	1490.69
446.19	1480.91
446.56	1463.16
446.93	1450.64
447.30	1447.46
447.66	1459.06
448.03	1455.20
448.40	1466.12
448.77	1474.08
449.14	1473.40
449.50	1484.78
449.87	1485.69
450.24	1454.06
450.61	1480.91
450.97	1462.70
451.34	1462.48
451.71	1505.03
452.08	1479.32
452.44	1464.98
452.81	1468.62
453.18	1462.48
453.54	1490.24
453.91	1480.00
454.28	1451.55
454.65	1466.80
455.01	1454.97
455.38	1462.25
455.75	1483.64
456.11	1489.78
456.48	1475.45
456.85	1457.24
457.21	1500.48
457.58	1475.45
457.95	1469.53
458.32	1472.03
458.68	1464.75
459.05	1457.02
459.42	1471.35
459.78	1460.88
460.15	1455.88
460.52	1461.11
460.88	1456.56
461.25	1479.54
461.61	1485.69
461.98	1472.03
462.35	1493.20
462.71	1477.04
463.08	1472.26
463.45	1470.44
463.81	1480.68
464.18	1488.87
464.55	1479.32
464.91	1487.05
465.28	1462.70
465.64	1485.23
466.01	1478.18
466.38	1461.57
466.74	1489.56
467.11	1511.17
467.47	1486.60
467.84	1519.37
468.21	1478.41
468.57	1451.55
468.94	1468.39
469.30	1477.27
469.67	1469.08
470.03	1473.85
470.40	1480.91
470.77	1461.11
471.13	1464.30
471.50	1454.51
471.86	1466.12
472.23	1497.07
472.59	1481.36
472.96	1479.54
473.32	1467.03
473.69	1472.26
474.05	1477.04
474.42	1461.57
474.78	1463.84
475.15	1459.75
475.51	1452.24
475.88	1452.01
476.24	1471.81
476.61	1470.21
476.97	1474.99
477.34	1474.08
477.70	1463.16
478.07	1492.97
478.43	1466.80
478.80	1462.25
479.16	1476.13
479.53	1487.05
479.89	1486.60
480.26	1490.69
480.62	1473.63
480.99	1488.19
481.35	1476.13
481.72	1475.90
482.08	1478.86
482.45	1538.71
482.81	1480.00
483.17	1469.53
483.54	1487.05
483.90	1477.50
484.27	1483.87
484.63	1468.62
485.00	1471.58
485.36	1470.67
485.72	1490.69
486.09	1482.27
486.45	1460.43
486.82	1471.12
487.18	1468.39
487.54	1464.53
487.91	1456.33
488.27	1472.94
488.64	1463.84
489.00	1471.81
489.36	1483.64
489.73	1462.02
490.09	1465.44
490.45	1483.18
490.82	1469.99
491.18	1453.38
491.55	1462.93
491.91	1463.16
492.27	1481.82
492.64	1465.66
493.00	1476.13
493.36	1463.84
493.73	1481.36
494.09	1471.35
494.45	1474.77
494.82	1462.02
495.18	1482.73
495.54	1487.96
495.91	1456.11
496.27	1460.66
496.63	1480.91
496.99	1475.22
497.36	1473.17
497.72	1479.77
498.08	1463.39
498.45	1501.16
498.81	1499.34
499.17	1479.32
499.53	1487.05
499.90	1472.03
500.26	1482.27
500.62	1463.16
500.99	1471.58
501.35	1469.30
501.71	1463.16
502.07	1469.30
502.44	1476.13
502.80	1486.83
503.16	1466.35
503.52	1485.69
503.88	1473.63
504.25	1473.40
504.61	1464.53
504.97	1477.95
505.33	1482.27
505.70	1475.90
506.06	1477.04
506.42	1472.49
506.78	1477.04
507.14	1496.84
507.51	1476.36
507.87	1460.43
508.23	1472.72
508.59	1449.28
508.95	1462.70
509.32	1493.20
509.68	1464.30
510.04	1473.17
510.40	1459.75
510.76	1466.35
511.12	1481.14
511.48	1474.31
511.85	1467.48
512.21	1464.53
512.57	1475.45
512.93	1472.49
513.29	1474.08
513.65	1467.71
514.01	1463.16
514.38	1468.62
514.74	1468.17
515.10	1479.09
515.46	1490.24
515.82	1490.24
516.18	1461.79
516.54	1473.40
516.90	1480.45
517.26	1490.69
517.63	1462.70
517.99	1485.46
518.35	1479.54
518.71	1460.43
519.07	1467.03
519.43	1480.91
519.79	1500.25
520.15	1487.74
520.51	1474.99
520.87	1480.68
521.23	1482.50
521.59	1479.09
521.95	1460.66
522.31	1476.59
522.67	1458.15
523.03	1469.08
523.40	1477.95
523.76	1467.03
524.12	1468.17
524.48	1468.62
524.84	1470.21
525.20	1492.74
525.56	1464.30
525.92	1464.98
526.28	1451.78
526.64	1474.08
527.00	1453.15
527.36	1517.54
527.72	1491.60
528.08	1456.56
528.44	1452.46
528.80	1475.68
529.16	1464.53
529.51	1485.00
529.87	1478.63
530.23	1484.78
530.59	1471.58
530.95	1475.90
531.31	1461.11
531.67	1467.94
532.03	1459.97
532.39	1493.65
532.75	1448.37
533.11	1472.26
533.47	1473.63
533.83	1482.50
534.19	1457.02
534.55	1453.60
534.91	1482.05
535.26	1467.48
535.62	1464.75
535.98	1478.63
536.34	1467.26
536.70	1478.18
537.06	1486.14
537.42	1469.99
537.78	1463.62
538.14	1692.99
538.49	1496.84
538.85	1540.76
539.21	1497.75
539.57	1485.00
539.93	1472.03
540.29	1474.31
540.65	1459.06
541.00	1470.67
541.36	1476.59
541.72	1475.22
542.08	1469.99
542.44	1474.08
542.80	1496.61
543.15	1498.43
543.51	1459.75
543.87	1465.44
544.23	1472.49
544.59	1474.31
544.95	1469.99
545.30	1471.58
545.66	1474.54
546.02	1457.70
546.38	1457.47
546.73	1473.63
547.09	1457.93
547.45	1477.04
547.81	1477.95
548.17	1467.94
548.52	1490.24
548.88	1473.40
549.24	1490.24
549.60	1480.45
549.95	1467.48
550.31	1447.00
550.67	1450.87
551.03	1462.02
551.38	1460.66
551.74	1455.42
552.10	1468.62
552.46	1472.03
552.81	1484.55
553.17	1446.78
553.53	1461.57
553.88	1461.11
554.24	1462.02
554.60	1472.49
554.95	1468.17
555.31	1468.17
555.67	1451.78
556.03	1472.94
556.38	1468.62
556.74	1469.99
557.10	1478.86
557.45	1473.63
557.81	1456.79
558.17	1453.83
558.52	1458.15
558.88	1488.87
559.24	1466.57
559.59	1460.88
559.95	1468.85
560.30	1502.98
560.66	1446.32
561.02	1468.39
561.37	1464.07
561.73	1473.40
562.09	1469.99
562.44	1466.80
562.80	1472.03
563.15	1452.24
563.51	1460.88
563.87	1464.07
564.22	1466.80
564.58	1460.66
564.93	1452.01
565.29	1449.05
565.65	1487.28
566.00	1470.44
566.36	1451.78
566.71	1484.55
567.07	1474.77
567.42	1485.69
567.78	1468.39
568.14	1462.70
568.49	1469.30
568.85	1484.78
569.20	1493.65
569.56	1480.68
569.91	1478.18
570.27	1479.54
570.62	1473.17
570.98	1478.63
571.33	1485.00
571.69	1475.22
572.04	1458.15
572.40	1464.75
572.75	1470.67
573.11	1459.75
573.46	1477.72
573.82	1479.54
574.17	1471.12
574.53	1467.03
574.88	1493.20
575.24	1480.00
575.59	1491.15
575.95	1484.55
576.30	1471.12
576.66	1499.80
577.01	1473.40
577.36	1487.51
577.72	1498.20
578.07	1461.79
578.43	1469.30
578.78	1457.70
579.14	1486.60
579.49	1489.10
579.85	1508.22
580.20	1477.72
580.55	1479.09
580.91	1484.78
581.26	1494.79
581.62	1496.38
581.97	1496.84
582.32	1519.59
582.68	1499.34
583.03	1490.01
583.39	1511.63
583.74	1521.19
584.09	1518.91
584.45	1555.32
584.80	1528.92
585.15	1526.19
585.51	1553.73
585.86	1547.35
586.21	1578.53
586.57	1545.53
586.92	1561.01
587.27	1573.75
587.63	1569.88
587.98	1646.11
588.33	1586.04
588.69	1614.03
589.04	1625.63
589.39	1640.42
589.75	1644.29
590.10	1655.44
590.45	1644.29
590.81	1689.80
591.16	1703.68
591.51	1709.60
591.86	1738.73
592.22	1749.42
592.57	1758.75
592.92	1768.76
593.28	1814.73
593.63	1818.82
593.98	1830.43
594.33	1861.15
594.69	1890.28
595.04	1903.70
595.39	1939.88
595.74	1963.32
596.10	1979.02
596.45	2006.78
596.80	2058.89
597.15	2068.90
597.50	2089.38
597.86	2118.28
598.21	2194.97
598.56	2191.10
598.91	2232.97
599.26	2252.31
599.62	2298.50
599.97	2330.13
600.32	2350.61
600.67	2404.54
601.02	2452.56
601.38	2462.80
601.73	2509.44
602.08	2540.85
602.43	2566.79
602.78	2584.76
603.13	2643.93
603.49	2656.90
603.84	2691.49
604.19	2741.09
604.54	2764.76
604.89	2858.28
605.24	2870.11
605.59	2891.28
605.95	2940.88
606.30	2965.69
606.65	2993.68
607.00	3031.90
607.35	3072.18
607.70	3092.66
608.05	3119.51
608.40	3161.61
608.75	3159.33
609.10	3230.56
609.46	3241.48
609.81	3268.56
610.16	3297.68
610.51	3314.30
610.86	3366.18
611.21	3390.07
611.56	3411.01
611.91	3396.67
612.26	3417.60
612.61	3479.73
612.96	3510.90
613.31	3497.93
613.66	3507.03
614.01	3508.40
614.36	3533.43
614.71	3518.87
615.06	3543.21
615.41	3559.37
615.76	3584.63
616.11	3603.74
616.46	3581.90
616.81	3567.56
617.16	3620.35
617.51	3600.10
617.86	3603.74
618.21	3579.17
618.56	3603.97
618.91	3573.71
619.26	3647.20
619.61	3616.94
619.96	3629.00
620.31	3645.16
620.66	3644.02
621.01	3618.99
621.36	3631.05
621.71	3614.89
622.06	3609.43
622.41	3596.92
622.76	3613.98
623.10	3604.88
623.45	3631.50
623.80	3596.92
624.15	3606.93
624.50	3600.56
624.85	3608.52
625.20	3571.20
625.55	3563.92
625.90	3550.27
626.25	3595.55
626.59	3521.37
626.94	3515.22
627.29	3506.35
627.64	3518.41
627.99	3509.54
628.34	3477.22
628.69	3488.37
629.03	3476.54
629.38	3460.38
629.73	3499.30
630.08	3462.43
630.43	3454.70
630.78	3422.38
631.12	3436.04
631.47	3422.61
631.82	3410.10
632.17	3390.30
632.52	3389.62
632.86	3444.91
633.21	3393.03
633.56	3385.29
633.91	3362.99
634.26	3353.21
634.60	3333.18
634.95	3350.02
635.30	3355.03
635.65	3310.88
635.99	3323.85
636.34	3344.33
636.69	3306.79
637.04	3312.70
637.39	3264.69
637.73	3286.31
638.08	3307.24
638.43	3313.84
638.77	3258.09
639.12	3251.95
639.47	3270.15
639.82	3264.23
640.16	3237.16
640.51	3270.61
640.86	3201.43
641.20	3253.77
641.55	3250.13
641.90	3224.19
642.25	3215.77
642.59	3231.69
642.94	3221.23
643.29	3209.85
643.63	3222.59
643.98	3228.74
644.33	3214.40
644.67	3216.90
645.02	3206.89
645.37	3219.41
645.71	3214.86
646.06	3239.43
646.40	3218.95
646.75	3193.69
647.10	3188.91
647.44	3244.67
647.79	3208.26
648.14	3163.66
648.48	3210.53
648.83	3173.44
649.17	3248.76
649.52	3188.23
649.87	3179.13
650.21	3197.56
650.56	3152.96
650.90	3155.24
651.25	3167.98
651.59	3186.18
651.94	3194.83
652.29	3189.14
652.63	3195.51
652.98	3196.42
653.32	3215.77
653.67	3201.20
654.01	3210.30
654.36	3186.87
654.70	3212.35
655.05	3205.53
655.39	3188.00
655.74	3218.04
656.08	3205.98
656.43	3195.29
656.78	3179.13
657.12	3216.22
657.47	3198.47
657.81	3214.86
658.15	3195.06
658.50	3200.98
658.84	3226.01
659.19	3223.05
659.53	3239.89
659.88	3252.40
660.22	3235.56
660.57	3223.73
660.91	3287.22
661.26	3233.06
661.60	3257.41
661.95	3271.06
662.29	3245.12
662.63	3213.72
662.98	3284.94
663.32	3263.78
663.67	3254.90
664.01	3279.71
664.36	3290.86
664.70	3332.50
665.04	3294.50
665.39	3331.13
665.73	3331.13
666.08	3589.86
666.42	3321.81
666.76	3355.03
667.11	3354.80
667.45	3363.45
667.79	3362.76
668.14	3367.09
668.48	3413.74
668.83	3436.95
669.17	3437.63
669.51	3468.80
669.86	3457.88
670.20	3516.82
670.54	3512.49
670.89	3515.22
671.23	3563.01
671.57	3599.42
671.92	3656.99
672.26	3685.66
672.60	3708.64
672.94	3869.98
673.29	3911.62
673.63	4001.73
673.97	4077.96
674.32	4210.17
674.66	4360.58
675.00	4487.55
675.34	4629.09
675.69	4872.80
676.03	5056.89
676.37	5326.31
676.71	5490.60
677.06	5784.60
677.40	6010.11
677.74	6285.67
678.08	6538.94
678.43	6883.68
678.77	7098.49
679.11	7354.94
679.45	7602.29
679.80	7792.98
680.14	8083.56
680.48	8292.23
680.82	8557.55
681.16	8718.43
681.51	8823.79
681.85	9014.25
682.19	9172.85
682.53	9365.13
682.87	9568.11
683.21	9776.78
683.56	10092.16
683.90	10413.69
684.24	10669.01
684.58	11022.62
684.92	11321.63
685.26	11413.78
685.61	11585.81
685.95	11775.82
686.29	11843.63
686.63	11715.29
686.97	11733.95
687.31	11537.12
687.65	11292.04
687.99	11056.30
688.33	10809.41
688.68	10346.11
689.02	10099.90
689.36	9759.71
689.70	9472.31
690.04	9096.17
690.38	8903.43
690.72	8776.00
691.06	8533.20
691.40	8366.41
691.74	8271.52
692.08	8289.49
692.42	8354.80
692.76	8243.30
693.10	8227.60
693.44	8203.48
693.78	8185.28
694.13	8217.13
694.47	8338.19
694.81	8324.77
695.15	8316.35
695.49	8239.43
695.83	8306.56
696.17	8334.10
696.51	8335.01
696.85	8289.04
697.19	8257.41
697.53	8299.96
697.87	8285.40
698.20	8277.66
698.54	8269.24
698.88	8290.18
699.22	8156.15
699.56	8300.42
699.90	8265.83
700.24	8291.09
700.58	8276.07
700.92	8401.68
701.26	8381.43
701.60	8450.37
701.94	8423.52
702.28	8505.44
702.62	8513.41
702.96	8560.28
703.30	8590.77
703.63	8674.29
703.97	8758.93
704.31	8851.09
704.65	8805.36
704.99	8951.22
705.33	9015.84
705.67	9004.01
706.01	9084.56
706.34	9118.47
706.68	9203.57
707.02	9219.50
707.36	9276.16
707.70	9370.59
708.04	9289.81
708.38	9393.58
708.71	9428.17
709.05	9443.87
709.39	9542.85
709.73	9463.89
710.07	9572.43
710.40	9604.29
710.74	9681.66
711.08	9673.69
711.42	9630.91
711.76	9669.83
712.09	9605.43
712.43	9718.75
712.77	9758.80
713.11	9694.40
713.45	9677.79
713.78	9752.88
714.12	9667.32
714.46	9754.25
714.80	9624.77
715.13	9593.60
715.47	9524.65
715.81	9450.01
716.15	9407.23
716.48	9414.28
716.82	9353.76
717.16	9254.54
717.49	9189.69
717.83	9098.67
718.17	9064.08
718.51	8901.84
718.84	8824.01
719.18	8846.09
719.52	8720.93
719.85	8663.14
720.19	8501.80
720.53	8459.70
720.86	8337.28
721.20	8221.68
721.54	8179.36
721.87	8085.61
722.21	7996.41
722.55	7906.98
722.88	7734.95
723.22	7701.73
723.55	7554.96
723.89	7498.98
724.23	7397.04
724.56	7288.27
724.90	7296.69
725.24	7121.93
725.57	7060.94
725.91	6959.91
726.24	6926.69
726.58	6810.86
726.92	6770.58
727.25	6653.62
727.59	6638.15
727.92	6464.07
728.26	6411.51
728.59	6332.09
728.93	6332.55
729.26	6218.54
729.60	6191.69
729.94	6099.76
730.27	6049.70
730.61	5992.58
730.94	5914.76
731.28	5835.12
731.61	5811.91
731.95	5750.70
732.28	5681.98
732.62	5638.29
732.95	5601.88
733.29	5521.78
733.62	5508.13
733.96	5463.07
734.29	5374.10
734.63	5351.11
734.96	5282.17
735.30	5278.53
735.63	5241.66
735.97	5232.56
736.30	5136.31
736.63	5132.89
736.97	5076.69
737.30	4995.91
737.64	4953.35
737.97	4946.75
738.31	4909.89
738.64	4852.78
738.97	4815.46
739.31	4790.43
739.64	4789.74
739.98	4757.20
740.31	4701.91
740.64	4716.24
740.98	4695.08
741.31	4639.79
741.65	4618.17
741.98	4569.47
742.31	4547.17
742.65	4513.95
742.98	4521.46
743.31	4482.78
743.65	4461.39
743.98	4432.71
744.31	4386.52
744.65	4360.35
744.98	4364.45
745.31	4313.93
745.65	4277.52
745.98	4277.07
746.31	4283.67
746.65	4288.90
746.98	4196.97
747.31	4220.18
747.65	4168.98
747.98	4163.75
748.31	4112.32
748.64	4128.02
748.98	4062.26
749.31	4058.39
749.64	4018.57
749.98	4005.14
750.31	3972.38
750.64	3954.63
750.97	3926.18
751.31	3913.67
751.64	3871.80
751.97	3873.85
752.30	3849.73
752.63	3792.84
752.97	3778.50
753.30	3760.75
753.63	3757.80
753.96	3731.40
754.29	3677.01
754.63	3698.86
754.96	3772.81
755.29	3625.13
755.62	3664.95
755.95	3636.96
756.29	3598.96
756.62	3611.48
756.95	3557.09
757.28	3573.02
757.61	3609.20
757.94	3521.82
758.27	3480.64
758.61	3461.98
758.94	3475.40
759.27	3456.29
759.60	3405.77
759.93	3474.95
760.26	3388.25
760.59	3353.21
760.92	3345.47
761.26	3332.05
761.59	3328.63
761.92	3277.21
762.25	3287.90
762.58	3247.62
762.91	3240.57
763.24	3242.16
763.57	3180.50
763.90	3220.54
764.23	3160.70
764.56	3173.90
764.89	3139.99
765.22	3150.00
765.55	3118.83
765.88	3108.82
766.21	3111.32
766.54	3073.55
766.87	3070.59
767.20	3044.87
767.53	3030.31
767.86	3014.38
768.19	3014.38
768.52	2974.11
768.85	2996.41
769.18	2946.34
769.51	2949.08
769.84	2912.21
770.17	2922.45
770.50	2890.37
770.83	2891.05
771.16	2835.98
771.49	2858.28
771.82	2840.31
772.15	2847.13
772.48	2812.32
772.81	2807.08
773.14	2801.39
773.47	2769.76
773.80	2769.08
774.13	2748.60
774.46	2762.94
774.78	2736.31
775.11	2718.11
775.44	2736.54
775.77	2726.76
776.10	2703.55
776.43	2681.70
776.76	2698.31
777.09	2638.69
777.41	2644.38
777.74	2626.18
778.07	2646.20
778.40	2619.12
778.73	2624.13
779.06	2584.54
779.38	2592.73
779.71	2564.06
780.04	2560.87
780.37	2566.79
780.70	2574.07
781.03	2529.01
781.35	2550.18
781.68	2535.61
782.01	2515.13
782.34	2505.35
782.67	2489.42
782.99	2486.23
783.32	2482.14
783.65	2442.09
783.98	2468.03
784.30	2447.78
784.63	2459.38
784.96	2436.40
785.29	2423.66
785.61	2450.51
785.94	2428.66
786.27	2391.12
786.60	2401.36
786.92	2407.96
787.25	2375.42
787.58	2368.82
787.90	2374.96
788.23	2353.34
788.56	2370.41
788.88	2340.37
789.21	2326.72
789.54	2304.65
789.87	2332.41
790.19	2292.36
790.52	2311.47
790.85	2285.76
791.17	2290.99
791.50	2282.57
791.82	2280.07
792.15	2255.50
792.48	2294.41
792.80	2279.62
793.13	2270.97
793.46	2294.41
793.78	2259.82
794.11	2251.17
794.43	2251.40
794.76	2258.45
795.09	2306.01
795.41	2277.57
795.74	2270.06
796.06	2275.07
796.39	2244.12
796.72	2267.33
797.04	2254.36
797.37	2249.12
797.69	2258.23
798.02	2232.51
798.34	2249.81
798.67	2233.42
798.99	2245.71
799.32	2232.74
799.64	2231.60
799.97	2205.21
800.30	2217.72
800.62	2212.72
800.95	2199.52
801.27	2209.53
801.60	2214.99
801.92	2219.32
802.25	2182.68
802.57	2180.86
802.89	2182.45
803.22	2186.32
803.54	2159.92
803.87	2176.99
804.19	2156.74
804.52	2164.70
804.84	2147.41
805.17	2149.00
805.49	2160.61
805.82	2157.42
806.14	2145.13
806.46	2168.80
806.79	2135.80
807.11	2132.16
807.44	2147.86
807.76	2101.67
808.08	2098.94
808.41	2117.83
808.73	2136.94
809.06	2105.99
809.38	2107.81
809.70	2111.68
810.03	2092.80
810.35	2114.19
810.67	2078.92
811.00	2070.95
811.32	2103.49
811.64	2092.57
811.97	2064.12
812.29	2056.39
812.61	2067.77
812.94	2068.68
813.26	2051.38
813.58	2046.15
813.91	2045.24
814.23	2053.89
814.55	2033.18
814.88	2056.39
815.20	2024.76
815.52	2012.70
815.84	2035.68
816.17	2017.70
816.49	2004.73
816.81	2009.28
817.13	2021.12
817.46	1997.45
817.78	1997.45
818.10	1989.03
818.42	1966.73
818.75	1979.02
819.07	1994.95
819.39	1971.74
819.71	1985.85
820.04	1961.73
820.36	1948.30
820.68	1956.27
821.00	1975.15
821.32	1951.71
821.65	1974.92
821.97	1954.22
822.29	1937.15
822.61	1944.43
822.93	1944.89
823.25	1945.12
823.58	1954.67
823.90	1925.55
824.22	1904.38
824.54	1919.17
824.86	1905.07
825.18	1935.33
825.50	1913.26
825.82	1908.48
826.15	1913.26
826.47	1901.88
826.79	1936.92
827.11	1920.99
827.43	1941.25
827.75	1918.04
828.07	1894.37
828.39	1921.68
828.71	1906.66
829.03	1890.96
829.35	1890.50
829.67	1887.77
830.00	1912.80
830.32	1907.11
830.64	1884.13
830.96	1881.40
831.28	1887.77
831.60	1884.81
831.92	1855.91
832.24	1864.11
832.56	1880.04
832.88	1868.66
833.20	1881.40
833.52	1871.16
833.84	1868.89
834.16	1853.64
834.48	1840.90
834.80	1902.11
835.12	1875.26
835.44	1851.82
835.76	1861.83
836.08	1864.11
836.40	1860.47
836.71	1847.95
837.03	1836.35
837.35	1852.96
837.67	1854.09
837.99	1850.23
838.31	1823.83
838.63	1830.43
838.95	1844.76
839.27	1871.39
839.59	1844.08
839.91	1849.09
840.23	1830.88
840.54	1819.28
840.86	1826.33
841.18	1840.90
841.50	1825.20
841.82	1821.55
842.14	1862.29
842.46	1863.88
842.77	1829.75
843.09	1807.67
843.41	1827.24
843.73	1801.30
844.05	1810.86
844.37	1813.59
844.68	1788.10
845.00	1828.38
845.32	1798.57
845.64	1811.77
845.96	1804.94
846.27	1790.38
846.59	1785.83
846.91	1817.00
847.23	1788.10
847.54	1792.43
847.86	1784.01
848.18	1792.20
848.50	1794.25
848.82	1809.72
849.13	1792.20
849.45	1779.00
849.77	1812.22
850.08	1803.35
850.40	1798.34
850.72	1814.50
851.04	1808.81
851.35	1792.20
851.67	1791.75
851.99	1767.40
852.30	1795.84
852.62	1770.81
852.94	1768.08
853.25	1787.42
853.57	1764.21
853.89	1768.53
854.20	1756.25
854.52	1776.73
854.84	1766.26
855.15	1762.16
855.47	1778.55
855.79	1784.24
856.10	1750.10
856.42	1765.35
856.73	1790.61
857.05	1772.86
857.37	1759.89
857.68	1747.83
858.00	1761.71
858.32	1754.65
858.63	1754.20
858.95	1725.76
859.26	1745.55
859.58	1756.93
859.89	1746.69
860.21	1750.56
860.52	1755.34
860.84	1762.85
861.16	1740.32
861.47	1736.91
861.79	1741.46
862.10	1741.23
862.42	1741.68
862.73	1765.12
863.05	1745.10
863.36	1734.40
863.68	1754.20
863.99	1743.50
864.31	1723.25
864.62	1731.44
864.94	1722.11
865.25	1730.31
865.57	1708.01
865.88	1726.44
866.20	1691.39
866.51	1748.97
866.82	1713.24
867.14	1709.60
867.45	1718.70
867.77	1711.87
868.08	1687.75
868.40	1717.11
868.71	1700.72
869.02	1697.99
869.34	1697.77
869.65	1695.04
869.97	1700.04
870.28	1694.35
870.59	1713.47
870.91	1708.23
871.22	1708.01
871.54	1698.22
871.85	1684.57
872.16	1704.37
872.48	1671.14
872.79	1701.41
873.10	1685.93
873.42	1684.11
873.73	1714.60
874.04	1673.19
874.36	1643.38
874.67	1654.99
874.98	1649.53
875.30	1687.53
875.61	1660.45
875.92	1658.40
876.23	1669.78
876.55	1669.78
876.86	1654.76
877.17	1650.21
877.49	1652.71
877.80	1655.21
878.11	2112.37
878.42	1689.35
878.74	1652.94
879.05	1638.38
879.36	1645.20
879.67	1632.46
879.98	1646.34
880.30	1632.91
880.61	1664.77
880.92	1678.65
881.23	1657.49
881.55	1647.25
881.86	1651.35
882.17	1629.50
882.48	1645.43
882.79	1651.80
883.10	1634.73
883.42	1658.85
883.73	1649.07
884.04	1655.44
884.35	1639.97
884.66	1641.56
884.97	1659.76
885.28	1624.27
885.60	1636.33
885.91	1638.38
886.22	1637.92
886.53	1636.33
886.84	1652.94
887.15	1656.12
887.46	1635.19
887.77	1641.56
888.08	1656.81
888.40	1652.03
888.71	1650.21
889.02	1619.72
889.33	1650.44
889.64	1626.09
889.95	1649.30
890.26	1651.57
890.57	1623.13
890.88	1635.64
891.19	1632.91
891.50	1649.53
891.81	1624.04
892.12	1636.55
892.43	1658.17
892.74	1639.29
893.05	1621.08
893.36	1639.29
893.67	1620.85
893.98	1618.12
894.29	1615.39
894.60	1627.22
894.91	1615.62
895.22	1618.58
895.53	1615.39
895.84	1626.09
896.15	1640.88
896.46	1629.05
896.77	1632.46
897.08	1614.48
897.38	1634.96
897.69	1632.23
898.00	1579.89
898.31	1611.98
898.62	1597.42
898.93	1600.60
899.24	1603.33
899.55	1617.44
899.86	1610.39
900.16	1606.29
900.47	1610.39
900.78	1613.12
901.09	1625.18
901.40	1610.84
901.71	1610.39
902.02	1598.55
902.32	1618.12
902.63	1605.84
902.94	1591.27
903.25	1602.65
903.56	1573.30
903.87	1612.89
904.17	1592.86
904.48	1618.12
904.79	1578.76
905.10	1600.83
905.41	1600.37
905.71	1604.24
906.02	1584.45
906.33	1594.91
906.64	1588.54
906.94	1579.21
907.25	1567.38
907.56	1589.91
907.87	1564.19
908.17	1590.13
908.48	1580.12
908.79	1595.82
909.09	1594.23
909.40	1571.25
909.71	1608.34
910.02	1790.38
910.32	1587.63
910.63	1584.22
910.94	1594.91
911.24	1570.34
911.55	1611.07
911.86	1581.94
912.16	1570.34
912.47	1555.32
912.78	1552.59
913.08	1556.00
913.39	1565.10
913.69	1552.36
914.00	1582.62
914.31	1555.09
914.61	1585.58
914.92	1584.90
915.23	1555.55
915.53	1576.25
915.84	1554.41
916.14	1564.42
916.45	1564.42
916.75	1542.35
917.06	1557.59
917.37	1563.28
917.67	1579.89
917.98	1572.16
918.28	1539.84
918.59	1558.28
918.89	1591.04
919.20	1543.71
919.50	1552.82
919.81	1548.26
920.11	1550.31
920.42	1542.80
920.72	1540.07
921.03	1537.57
921.33	1551.91
921.64	1526.87
921.94	1563.28
922.25	1570.34
922.55	1530.52
922.86	1534.16
923.16	1528.24
923.47	1540.53
923.77	1544.17
924.08	1527.78
924.38	1550.54
924.69	1526.42
924.99	1536.66
925.29	1540.53
925.60	1551.45
925.90	1533.25
926.21	1515.04
926.51	1543.26
926.81	1536.43
927.12	1515.95
927.42	1528.24
927.73	1537.11
928.03	1531.43
928.33	1528.92
928.64	1525.05
928.94	1510.04
929.24	1537.80
929.55	1514.59
929.85	1534.38
930.15	1513.45
930.46	1529.38
930.76	1534.16
931.06	1504.80
931.37	1517.77
931.67	1547.13
931.97	1527.33
932.27	1522.10
932.58	1516.63
932.88	1499.11
933.18	1498.66
933.49	1499.80
933.79	1540.76
934.09	1524.14
934.39	1521.41
934.70	1523.46
935.00	1532.34
935.30	1512.08
935.60	1533.02
935.91	1506.17
936.21	1512.31
936.51	1520.50
936.81	1522.32
937.11	1501.16
937.42	1506.39
937.72	1514.36
938.02	1486.83
938.32	1495.70
938.62	1496.15
938.92	1485.69
939.23	1496.61
939.53	1477.27
939.83	1493.88
940.13	1463.84
940.43	1495.70
940.73	1510.95
941.03	1496.15
941.34	1525.05
941.64	1482.50
941.94	1490.92
942.24	1481.14
942.54	1502.98
942.84	1489.10
943.14	1485.00
943.44	1485.00
943.74	1468.17
944.04	1499.11
944.34	1489.56
944.65	1497.75
944.95	1492.97
945.25	1490.24
945.55	1492.74
945.85	1490.47
946.15	1487.05
946.45	1500.93
946.75	1490.69
947.05	1488.19
947.35	1480.45
947.65	1485.23
947.95	1481.36
948.25	1487.96
948.55	1477.27
948.85	1483.41
949.15	1463.84
949.45	1471.12
949.75	1490.47
950.05	1489.33
950.35	1488.65
950.65	1484.09
950.94	1482.27
951.24	1481.36
951.54	1489.10
951.84	1583.53
952.14	1489.10
952.44	1507.99
952.74	1479.32
953.04	1488.87
953.34	1482.27
953.64	1483.18
953.94	1466.80
954.23	1492.06
954.53	1477.95
954.83	1500.48
955.13	1475.45
955.43	1495.93
955.73	1495.02
956.03	1501.84
956.32	1482.05
956.62	1483.18
956.92	1495.70
957.22	1494.11
957.52	1482.73
957.82	1484.55
958.11	1485.46
958.41	1515.27
958.71	1550.31
959.01	1498.66
959.30	1666.36
959.60	1507.76
959.90	1480.68
960.20	1482.05
960.50	1507.30
960.79	1476.36
961.09	1486.83
961.39	1502.75
961.69	1473.85
961.98	1472.03
962.28	1494.56
962.58	1466.12
962.87	1499.11
963.17	1470.90
963.47	1504.57
963.76	1524.37
964.06	1485.92
964.36	1482.05
964.66	1475.22
964.95	1485.92
965.25	1503.66
965.55	1500.48
965.84	1482.96
966.14	1487.28
966.43	1490.92
966.73	1460.43
967.03	1498.66
967.32	1495.70
967.62	1469.30
967.92	1496.61
968.21	1493.88
968.51	1490.01
968.80	1486.37
969.10	1474.99
969.40	1484.78
969.69	1502.75
969.99	1474.99
970.28	1497.07
970.58	1511.40
970.87	1493.65
971.17	1490.24
971.46	1511.86
971.76	1473.17
972.06	1491.60
972.35	1486.60
972.65	1477.04
972.94	1506.39
973.24	1501.84
973.53	1483.18
973.83	1475.68
974.12	1491.15
974.42	1491.60
974.71	1502.30
975.01	1489.10
975.30	1478.86
975.59	1501.62
975.89	1492.97
976.18	1485.23
976.48	1486.60
976.77	1470.21
977.07	1474.08
977.36	1483.41
977.65	1481.36
977.95	1482.05
978.24	1481.82
978.54	1488.87
978.83	1478.41
979.13	1486.14
979.42	1468.17
979.71	1476.36
980.01	1472.49
980.30	1467.26
980.59	1502.98
980.89	1504.80
981.18	1501.16
981.47	1466.80
981.77	1491.15
982.06	1478.18
982.35	1487.05
982.65	1472.94
982.94	1501.16
983.23	1492.06
983.53	1504.35
983.82	1479.77
984.11	1488.19
984.41	1461.79
984.70	1448.37
984.99	1477.72
985.28	1459.75
985.58	1489.10
985.87	1472.03
986.16	1497.52
986.45	1471.12
986.75	1479.09
987.04	1472.03
987.33	1495.47
987.62	1469.99
987.91	1472.03
988.21	1479.09
988.50	1455.88
988.79	1495.70
989.08	1483.87
989.37	1488.87
989.67	1499.11
989.96	1480.45
990.25	1466.57
990.54	1473.40
990.83	1467.94
991.12	1462.93
991.42	1477.04
991.71	1469.30
992.00	1462.70
992.29	1472.03
992.58	1486.37
992.87	1493.42
993.16	1476.13
993.45	1491.83
993.75	1472.26
994.04	1468.62
994.33	1495.47
994.62	1487.96
994.91	1469.08
995.20	1486.83
995.49	1482.05
995.78	1459.29
996.07	1470.21
996.36	1475.90
996.65	1475.22
996.94	1478.41
997.23	1500.48
997.52	1461.34
997.81	1444.50
998.10	1452.92
998.39	1458.61
998.68	1463.61
998.97	1469.53
999.26	1480.68
999.55	1466.80
999.84	1478.63
1000.13	1465.21
1000.42	1456.79
1000.71	1468.62
1001.00	1483.64
1001.29	1492.29
1001.58	1471.12
1001.87	1457.47
1002.16	1475.68
1002.45	1497.52
1002.74	1458.38
1003.02	1503.66
1003.31	1480.23
1003.60	1479.54
1003.89	1455.42
1004.18	1470.44
1004.47	1461.34
1004.76	1456.33
1005.05	1473.17
1005.33	1458.15
1005.62	1468.17
1005.91	1472.03
1006.20	1456.79
1006.49	1474.08
1006.78	1488.65
1007.06	1456.56
1007.35	1459.75
1007.64	1468.62
1007.93	1474.31
1008.22	1485.23
1008.50	1470.21
1008.79	1467.71
1009.08	1471.35
1009.37	1470.90
1009.66	1513.45
1009.94	1464.53
1010.23	1456.11
1010.52	1469.76
1010.81	1482.27
1011.09	1461.57
1011.38	1477.50
1011.67	1484.78
1011.95	1483.41
1012.24	1471.12
1012.53	1465.21
1012.82	1492.06
1013.10	1473.63
1013.39	1468.62
1013.68	1475.90
[truncated: 48 more rows]
