# Supplementary material for: Unique photosynthetic electron transport tuning and excitation distribution in heterokont algae
Source: PLoS One. 2019 Jan 9;14(1):e0209920. doi: 10.1371/journal.pone.0209920 (PMC6326504; doi:10.1371/journal.pone.0209920)
Supplement: S1 Dataset — (ZIP) [file pone.0209920.s004.zip › S1 Dataset/77K/Chlamydomonas_DCMU/CDCMU_t=5,1.txt]

340.01	932.96
340.39	932.96
340.76	932.96
341.14	912.48
341.52	950.26
341.89	973.47
342.27	981.89
342.65	978.02
343.03	976.43
343.40	961.64
343.78	975.97
344.16	960.27
344.53	984.62
344.91	984.39
345.29	977.34
345.66	965.73
346.04	947.98
346.42	967.10
346.79	970.51
347.17	964.14
347.54	977.11
347.92	948.21
348.30	949.35
348.67	936.60
349.05	968.23
349.43	946.62
349.80	938.88
350.18	957.77
350.56	955.72
350.93	950.49
351.31	951.17
351.68	939.79
352.06	925.91
352.44	937.06
352.81	970.51
353.19	965.50
353.56	964.37
353.94	962.09
354.32	916.81
354.69	937.51
355.07	936.38
355.44	922.95
355.82	956.40
356.19	930.92
356.57	970.28
356.95	936.38
357.32	935.69
357.70	945.02
358.07	933.87
358.45	927.73
358.82	932.05
359.20	948.21
359.58	937.97
359.95	927.96
360.33	927.50
360.70	925.00
361.08	914.30
361.45	934.10
361.83	929.78
362.20	940.02
362.58	985.98
362.95	941.84
363.33	943.20
363.70	926.36
364.08	925.68
364.45	928.87
364.83	937.51
365.20	951.17
365.58	949.80
365.95	984.62
366.33	947.07
366.70	960.27
367.08	932.96
367.45	939.34
367.83	965.05
368.20	934.33
368.58	952.08
368.95	948.44
369.33	977.11
369.70	957.99
370.08	956.40
370.45	925.45
370.83	944.57
371.20	949.35
371.57	1073.59
371.95	962.55
372.32	927.96
372.70	939.56
373.07	920.45
373.45	974.15
373.82	919.31
374.19	931.14
374.57	967.78
374.94	929.10
375.32	931.83
375.69	965.96
376.07	948.89
376.44	947.98
376.81	940.93
377.19	917.95
377.56	960.72
377.94	919.31
378.31	954.35
378.68	941.84
379.06	942.75
379.43	949.12
379.81	941.84
380.18	916.81
380.55	950.26
380.93	946.62
381.30	951.85
381.67	920.22
382.05	946.84
382.42	944.57
382.79	942.52
383.17	949.57
383.54	975.52
383.91	948.66
384.29	937.51
384.66	948.21
385.04	950.49
385.41	955.26
385.78	927.96
386.15	917.26
386.53	929.32
386.90	947.30
387.27	930.46
387.65	961.86
388.02	940.93
388.39	966.64
388.77	949.35
389.14	928.41
389.51	933.42
389.89	949.12
390.26	950.49
390.63	978.25
391.00	952.99
391.38	926.14
391.75	955.72
392.12	950.26
392.50	936.60
392.87	940.02
393.24	932.96
393.61	957.31
393.99	917.26
394.36	943.89
394.73	951.62
395.10	937.06
395.48	949.35
395.85	941.84
396.22	954.35
396.59	942.29
396.97	946.39
397.34	984.62
397.71	970.74
398.08	961.18
398.45	962.09
398.83	935.47
399.20	937.29
399.57	962.55
399.94	931.60
400.32	954.35
400.69	951.40
401.06	958.45
401.43	972.10
401.80	943.66
402.17	938.20
402.55	954.58
402.92	945.02
403.29	967.55
403.66	955.26
404.03	961.64
404.41	973.01
404.78	965.05
405.15	934.78
405.52	941.38
405.89	954.13
406.26	966.64
406.64	960.50
407.01	973.24
407.38	965.05
407.75	959.13
408.12	965.05
408.49	984.85
408.86	964.82
409.23	953.67
409.61	995.09
409.98	962.55
410.35	1006.01
410.72	979.61
411.09	1017.16
411.46	1006.01
411.83	1016.25
412.20	1032.63
412.57	1033.31
412.95	1019.21
413.32	1033.77
413.69	1039.46
414.06	1051.52
414.43	1067.45
414.80	1087.47
415.17	1079.73
415.54	1109.09
415.91	1104.99
416.28	1116.60
416.65	1107.27
417.02	1109.09
417.39	1126.38
417.76	1181.22
418.14	1155.05
418.51	1184.86
418.88	1191.92
419.25	1237.43
419.62	1278.62
419.99	1298.64
420.36	1303.19
420.73	1344.15
421.10	1398.99
421.47	1401.49
421.84	1449.51
422.21	1487.74
422.58	1527.56
422.95	1564.88
423.32	1626.31
423.69	1673.65
424.06	1741.23
424.43	1794.25
424.80	1795.16
425.17	1890.73
425.54	1945.12
425.91	1994.72
426.28	2107.59
426.65	2119.42
427.02	2281.89
427.39	2248.44
427.76	2380.88
428.13	2425.25
428.49	2492.15
428.86	2538.80
429.23	2616.62
429.60	2686.93
429.97	2770.90
430.34	2809.81
430.71	2805.49
431.08	2868.07
431.45	2919.95
431.82	2942.02
432.19	2976.38
432.56	2995.27
432.93	3000.27
433.30	3029.40
433.67	3031.22
434.03	3047.15
434.40	3015.07
434.77	2956.58
435.14	2965.46
435.51	3003.46
435.88	2928.82
436.25	2884.68
436.62	2860.10
436.99	2796.16
437.35	2742.23
437.72	2697.40
438.09	2635.28
438.46	2749.06
438.83	2539.94
439.20	2468.71
439.57	2410.00
439.93	2386.79
440.30	2325.35
440.67	2285.76
441.04	2234.56
441.41	2195.19
441.78	2123.29
442.14	2118.05
442.51	2085.97
442.88	2034.09
443.25	2022.94
443.62	1959.91
443.99	1928.96
444.35	1900.06
444.72	1875.94
445.09	1841.81
445.46	1786.97
445.83	1797.43
446.19	1758.52
446.56	1758.75
446.93	1716.88
447.30	1675.92
447.66	1678.20
448.03	1641.79
448.40	1644.52
448.77	1622.90
449.14	1605.38
449.50	1598.10
449.87	1589.91
450.24	1541.89
450.61	1524.37
450.97	1489.78
451.34	1466.12
451.71	1511.40
452.08	1489.78
452.44	1457.24
452.81	1426.98
453.18	1397.62
453.54	1409.91
453.91	1382.15
454.28	1332.32
454.65	1347.56
455.01	1334.37
455.38	1273.84
455.75	1289.54
456.11	1286.35
456.48	1242.21
456.85	1215.58
457.21	1211.94
457.58	1208.76
457.95	1201.70
458.32	1182.59
458.68	1166.20
459.05	1165.29
459.42	1167.11
459.78	1149.14
460.15	1148.91
460.52	1115.23
460.88	1139.13
461.25	1126.16
461.61	1103.63
461.98	1104.08
462.35	1116.37
462.71	1091.79
463.08	1079.51
463.45	1099.53
463.81	1077.69
464.18	1082.01
464.55	1075.64
464.91	1094.75
465.28	1043.78
465.64	1054.93
466.01	1052.66
466.38	1032.18
466.74	1049.47
467.11	1026.72
467.47	1060.85
467.84	1130.71
468.21	1043.78
468.57	1017.39
468.94	1023.30
469.30	1028.99
469.67	1002.59
470.03	1028.31
470.40	1017.61
470.77	998.27
471.13	1013.97
471.50	1008.06
471.86	1008.51
472.23	1018.07
472.59	994.18
472.96	999.64
473.32	992.81
473.69	1001.46
474.05	990.08
474.42	989.17
474.78	977.11
475.15	992.81
475.51	995.31
475.88	970.96
476.24	958.90
476.61	960.50
476.97	999.18
477.34	970.51
477.70	979.16
478.07	986.67
478.43	979.38
478.80	985.98
479.16	965.96
479.53	991.44
479.89	968.92
480.26	976.65
480.62	972.10
480.99	1005.55
481.35	971.42
481.72	975.29
482.08	982.34
482.45	1077.00
482.81	966.64
483.17	948.89
483.54	963.23
483.90	966.19
484.27	966.19
484.63	962.32
485.00	957.99
485.36	955.04
485.72	942.52
486.09	963.68
486.45	959.59
486.82	957.08
487.18	955.95
487.54	950.49
487.91	942.75
488.27	939.34
488.64	953.90
489.00	950.71
489.36	966.87
489.73	965.05
490.09	941.16
490.45	961.18
490.82	955.04
491.18	937.97
491.55	930.92
491.91	967.55
492.27	956.40
492.64	953.22
493.00	927.05
493.36	960.04
493.73	1000.09
494.09	946.39
494.45	959.59
494.82	933.19
495.18	980.29
495.54	963.68
495.91	965.28
496.27	951.62
496.63	959.59
496.99	962.77
497.36	952.76
497.72	981.66
498.08	960.95
498.45	1004.64
498.81	974.61
499.17	961.64
499.53	954.35
499.90	950.03
500.26	966.87
500.62	969.83
500.99	954.58
501.35	939.79
501.71	935.01
502.07	939.79
502.44	947.98
502.80	947.07
503.16	964.37
503.52	952.08
503.88	951.62
504.25	934.33
504.61	976.88
504.97	946.39
505.33	931.14
505.70	945.02
506.06	935.92
506.42	940.25
506.78	944.11
507.14	963.23
507.51	953.67
507.87	937.51
508.23	937.29
508.59	942.52
508.95	936.38
509.32	969.14
509.68	943.43
510.04	957.54
510.40	958.90
510.76	961.64
511.12	963.00
511.48	918.17
511.85	934.10
512.21	947.98
512.57	942.07
512.93	951.62
513.29	943.66
513.65	921.36
514.01	940.93
514.38	965.50
514.74	953.90
515.10	963.00
515.46	952.08
515.82	941.84
516.18	937.29
516.54	929.10
516.90	937.74
517.26	967.78
517.63	945.93
517.99	950.03
518.35	940.02
518.71	931.83
519.07	957.08
519.43	960.95
519.79	952.31
520.15	947.75
520.51	962.77
520.87	927.05
521.23	957.99
521.59	952.31
521.95	957.99
522.31	922.95
522.67	942.52
523.03	922.27
523.40	957.54
523.76	934.56
524.12	949.80
524.48	936.15
524.84	942.75
525.20	965.05
525.56	944.57
525.92	927.05
526.28	927.73
526.64	960.27
527.00	947.07
527.36	996.45
527.72	972.33
528.08	951.62
528.44	924.77
528.80	957.77
529.16	938.88
529.51	942.07
529.87	946.62
530.23	981.20
530.59	967.55
530.95	989.62
531.31	952.76
531.67	950.49
532.03	960.95
532.39	973.01
532.75	939.56
533.11	964.59
533.47	957.99
533.83	940.02
534.19	953.90
534.55	941.16
534.91	957.08
535.26	953.67
535.62	959.36
535.98	940.25
536.34	951.40
536.70	935.69
537.06	948.66
537.42	935.69
537.78	936.15
538.14	1267.01
538.49	973.92
538.85	1031.95
539.21	956.17
539.57	943.20
539.93	923.18
540.29	986.89
540.65	943.66
541.00	959.13
541.36	914.53
541.72	936.15
542.08	930.69
542.44	932.74
542.80	974.61
543.15	998.50
543.51	930.69
543.87	937.29
544.23	941.16
544.59	961.41
544.95	938.65
545.30	947.30
545.66	937.97
546.02	943.20
546.38	948.21
546.73	924.77
547.09	942.98
547.45	973.01
547.81	958.22
548.17	932.05
548.52	923.63
548.88	942.29
549.24	952.31
549.60	947.75
549.95	945.71
550.31	934.78
550.67	949.35
551.03	945.02
551.38	944.34
551.74	941.16
552.10	952.99
552.46	943.20
552.81	947.30
553.17	944.34
553.53	935.47
553.88	957.54
554.24	949.57
554.60	953.22
554.95	930.23
555.31	946.62
555.67	920.68
556.03	950.71
556.38	936.38
556.74	931.83
557.10	949.57
557.45	947.53
557.81	954.35
558.17	921.81
558.52	928.41
558.88	960.72
559.24	961.86
559.59	949.12
559.95	941.84
560.30	985.07
560.66	941.38
561.02	956.86
561.37	933.42
561.73	965.05
562.09	963.23
562.44	966.87
562.80	955.04
563.15	936.38
563.51	919.08
563.87	950.03
564.22	955.49
564.58	932.74
564.93	953.90
565.29	966.87
565.65	974.83
566.00	946.39
566.36	938.20
566.71	963.46
567.07	938.65
567.42	953.44
567.78	937.97
568.14	914.99
568.49	945.71
568.85	943.20
569.20	968.23
569.56	926.14
569.91	962.09
570.27	957.99
570.62	983.02
570.98	952.08
571.33	915.67
571.69	939.33
572.04	948.89
572.40	947.30
572.75	941.84
573.11	965.50
573.46	937.74
573.82	930.92
574.17	946.39
574.53	945.02
574.88	948.89
575.24	961.86
575.59	963.91
575.95	959.36
576.30	948.44
576.66	955.04
577.01	943.20
577.36	961.86
577.72	944.57
578.07	944.34
578.43	929.32
578.78	950.71
579.14	947.30
579.49	939.79
579.85	986.44
580.20	954.81
580.55	968.69
580.91	970.28
581.26	981.20
581.62	990.08
581.97	983.02
582.32	993.72
582.68	990.76
583.03	973.92
583.39	958.90
583.74	1016.93
584.09	1002.82
584.45	1001.00
584.80	988.49
585.15	993.72
585.51	988.26
585.86	992.35
586.21	1023.07
586.57	1018.52
586.92	1028.99
587.27	1033.77
587.63	1054.02
587.98	1142.08
588.33	1087.24
588.69	1064.49
589.04	1074.96
589.39	1068.81
589.75	1088.84
590.10	1063.58
590.45	1069.27
590.81	1115.23
591.16	1153.01
591.51	1144.59
591.86	1152.55
592.22	1148.00
592.57	1190.78
592.92	1174.85
593.28	1222.18
593.63	1224.23
593.98	1241.75
594.33	1278.62
594.69	1284.30
595.04	1290.45
595.39	1337.55
595.74	1313.20
596.10	1350.29
596.45	1378.51
596.80	1435.85
597.15	1406.95
597.50	1457.24
597.86	1474.08
598.21	1506.39
598.56	1524.83
598.91	1571.93
599.26	1583.76
599.62	1596.96
599.97	1627.22
600.32	1644.06
600.67	1716.88
601.02	1742.14
601.38	1712.78
601.73	1763.30
602.08	1827.93
602.43	1818.82
602.78	1865.24
603.13	1898.24
603.49	1901.65
603.84	1954.22
604.19	1984.48
604.54	1996.09
604.89	2054.57
605.24	2092.11
605.59	2095.53
605.95	2152.87
606.30	2179.49
606.65	2204.98
607.00	2222.73
607.35	2240.25
607.70	2241.62
608.05	2334.23
608.40	2303.28
608.75	2316.25
609.10	2339.92
609.46	2363.81
609.81	2383.61
610.16	2491.70
610.51	2453.92
610.86	2483.05
611.21	2488.05
611.56	2540.85
611.91	2517.64
612.26	2576.57
612.61	2576.80
612.96	2631.18
613.31	2574.98
613.66	2628.91
614.01	2638.69
614.36	2637.78
614.71	2622.99
615.06	2657.35
615.41	2662.13
615.76	2671.92
616.11	2670.10
616.46	2684.66
616.81	2703.55
617.16	2699.68
617.51	2690.35
617.86	2691.49
618.21	2697.63
618.56	2730.17
618.91	2720.84
619.26	2747.46
619.61	2703.09
619.96	2711.06
620.31	2763.62
620.66	2732.22
621.01	2708.78
621.36	2718.11
621.71	2753.15
622.06	2739.50
622.41	2706.50
622.76	2716.06
623.10	2744.96
623.45	2686.25
623.80	2722.21
624.15	2718.11
624.50	2658.72
624.85	2668.73
625.20	2669.19
625.55	2660.54
625.90	2693.76
626.25	2681.47
626.59	2687.62
626.94	2683.29
627.29	2647.57
627.64	2664.41
627.99	2650.30
628.34	2596.60
628.69	2616.62
629.03	2594.09
629.38	2606.84
629.73	2611.84
630.08	2597.51
630.43	2575.43
630.78	2572.02
631.12	2546.08
631.47	2578.17
631.82	2552.68
632.17	2537.21
632.52	2577.03
632.86	2641.42
633.21	2519.00
633.56	2515.36
633.91	2521.96
634.26	2503.53
634.60	2499.43
634.95	2501.25
635.30	2500.34
635.65	2488.28
635.99	2492.61
636.34	2506.94
636.69	2492.61
637.04	2532.88
637.39	2454.15
637.73	2476.90
638.08	2463.71
638.43	2451.19
638.77	2413.87
639.12	2443.23
639.47	2449.83
639.82	2454.38
640.16	2425.71
640.51	2413.87
640.86	2419.33
641.20	2419.56
641.55	2422.75
641.90	2427.98
642.25	2415.69
642.59	2415.92
642.94	2412.96
643.29	2396.35
643.63	2416.38
643.98	2396.12
644.33	2374.51
644.67	2406.82
645.02	2395.44
645.37	2392.48
645.71	2412.05
646.06	2393.39
646.40	2377.92
646.75	2359.94
647.10	2370.87
647.44	2390.66
647.79	2354.48
648.14	2357.21
648.48	2349.48
648.83	2359.49
649.17	2469.40
649.52	2373.37
649.87	2369.27
650.21	2391.57
650.56	2363.58
650.90	2348.79
651.25	2327.18
651.59	2340.37
651.94	2366.54
652.29	2344.24
652.63	2387.48
652.98	2407.50
653.32	2371.09
653.67	2378.15
654.01	2381.79
654.36	2351.75
654.70	2378.60
655.05	2352.21
655.39	2352.43
655.74	2394.99
656.08	2369.95
656.43	2398.85
656.78	2394.99
657.12	2382.02
657.47	2367.68
657.81	2434.35
658.15	2408.18
658.50	2364.95
658.84	2387.70
659.19	2424.57
659.53	2396.81
659.88	2437.31
660.22	2399.99
660.57	2391.80
660.91	2395.44
661.26	2401.13
661.60	2430.48
661.95	2412.73
662.29	2403.86
662.63	2414.78
662.98	2417.06
663.32	2470.08
663.67	2401.36
664.01	2440.95
664.36	2423.20
664.70	2463.48
665.04	2445.73
665.39	2442.77
665.73	2444.14
666.08	2905.16
666.42	2462.11
666.76	2475.54
667.11	2479.18
667.45	2472.13
667.79	2461.89
668.14	2500.11
668.48	2504.21
668.83	2514.22
669.17	2540.16
669.51	2520.82
669.86	2575.21
670.20	2538.80
670.54	2591.36
670.89	2576.12
671.23	2596.60
671.57	2588.40
671.92	2636.65
672.26	2678.97
672.60	2694.44
672.94	2747.24
673.29	2781.14
673.63	2813.23
673.97	2897.65
674.32	2967.28
674.66	3020.30
675.00	3111.55
675.34	3174.35
675.69	3311.57
676.03	3418.29
676.37	3502.03
676.71	3637.42
677.06	3819.01
677.40	3941.66
677.74	4124.15
678.08	4221.32
678.43	4426.34
678.77	4494.38
679.11	4652.30
679.45	4769.04
679.80	4909.21
680.14	5027.99
680.48	5148.37
680.82	5271.70
681.16	5389.12
681.51	5448.28
681.85	5521.55
682.19	5595.96
682.53	5772.31
682.87	5815.09
683.21	5922.73
683.56	6087.93
683.90	6194.42
684.24	6338.01
684.58	6550.09
684.92	6731.67
685.26	6783.10
685.61	6870.48
685.95	6926.00
686.29	7005.65
686.63	6924.41
686.97	6894.83
687.31	6811.77
687.65	6700.04
687.99	6518.23
688.33	6372.60
688.68	6131.39
689.02	5934.10
689.36	5792.57
689.70	5695.86
690.04	5501.30
690.38	5356.58
690.72	5202.75
691.06	5171.12
691.40	5117.42
691.74	5033.45
692.08	4989.08
692.42	4980.66
692.76	4962.68
693.10	5012.97
693.44	4977.70
693.78	5017.98
694.13	4974.74
694.47	4994.77
694.81	5048.93
695.15	5006.37
695.49	4984.30
695.83	5023.21
696.17	4974.52
696.51	5079.19
696.85	4945.84
697.19	4947.44
697.53	4994.31
697.87	4999.77
698.20	4952.22
698.54	4987.26
698.88	5011.83
699.22	4989.31
699.56	4954.49
699.90	4947.44
700.24	4990.44
700.58	4996.13
700.92	5020.48
701.26	5006.37
701.60	5019.34
701.94	5057.35
702.28	5091.25
702.62	5067.36
702.96	5126.29
703.30	5161.56
703.63	5211.63
703.97	5175.44
704.31	5249.17
704.65	5263.28
704.99	5342.01
705.33	5416.88
705.67	5390.03
706.01	5400.27
706.34	5410.51
706.68	5442.36
707.02	5447.14
707.36	5463.75
707.70	5457.84
708.04	5519.96
708.38	5623.95
708.71	5546.58
709.05	5575.48
709.39	5636.69
709.73	5614.62
710.07	5640.56
710.40	5639.65
710.74	5669.23
711.08	5678.79
711.42	5669.92
711.76	5674.92
712.09	5680.38
712.43	5741.14
712.77	5668.32
713.11	5724.53
713.45	5741.37
713.78	5713.83
714.12	5695.63
714.46	5662.18
714.80	5685.84
715.13	5633.96
715.47	5571.84
715.81	5574.57
716.15	5547.49
716.48	5467.62
716.82	5539.30
717.16	5458.06
717.49	5380.92
717.83	5358.17
718.17	5361.81
718.51	5271.47
718.84	5231.88
719.18	5175.67
719.52	5169.76
719.85	5081.24
720.19	5014.79
720.53	4998.18
720.86	4899.42
721.20	4866.20
721.54	4820.69
721.87	4809.54
722.21	4714.65
722.55	4666.18
722.88	4647.75
723.22	4572.20
723.55	4518.96
723.89	4512.59
724.23	4456.38
724.56	4363.77
724.90	4362.63
725.24	4297.09
725.57	4260.46
725.91	4189.23
726.24	4178.08
726.58	4098.90
726.92	4035.18
727.25	4021.30
727.59	4018.11
727.92	3935.74
728.26	3905.02
728.59	3867.70
728.93	3873.62
729.26	3805.58
729.60	3766.21
729.94	3687.71
730.27	3687.03
730.61	3661.09
730.94	3593.05
731.28	3616.71
731.61	3580.99
731.95	3499.75
732.28	3492.70
732.62	3441.95
732.95	3488.15
733.29	3396.90
733.62	3390.53
733.96	3370.73
734.29	3309.75
734.63	3332.96
734.96	3318.39
735.30	3253.99
735.63	3245.12
735.97	3281.76
736.30	3194.15
736.63	3196.65
736.97	3184.59
737.30	3138.85
737.64	3145.22
737.97	3123.61
738.31	3101.99
738.64	3039.64
738.97	3066.95
739.31	3035.09
739.64	3015.98
739.98	3003.46
740.31	2954.08
740.64	3000.73
740.98	2939.06
741.31	2953.85
741.65	2947.94
741.98	2919.04
742.31	2902.65
742.65	2867.61
742.98	2873.53
743.31	2841.67
743.65	2844.86
743.98	2806.63
744.31	2840.76
744.65	2802.76
744.98	2799.57
745.31	2783.19
745.65	2758.61
745.98	2790.93
746.31	2734.72
746.65	2737.68
746.98	2711.97
747.31	2757.93
747.65	2697.17
747.98	2680.79
748.31	2697.63
748.64	2677.38
748.98	2648.25
749.31	2592.05
749.64	2623.22
749.98	2595.69
750.31	2595.00
750.64	2556.55
750.97	2564.74
751.31	2548.13
751.64	2499.20
751.97	2554.73
752.30	2534.25
752.63	2460.98
752.97	2478.04
753.30	2477.81
753.63	2469.17
753.96	2453.47
754.29	2440.95
754.63	2450.74
754.96	2560.64
755.29	2403.86
755.62	2397.26
755.95	2389.75
756.29	2364.04
756.62	2364.04
756.95	2317.39
757.28	2365.40
757.61	2442.77
757.94	2327.18
758.27	2309.20
758.61	2333.77
758.94	2289.63
759.27	2280.07
759.60	2271.65
759.93	2298.05
760.26	2242.98
760.59	2242.07
760.92	2222.50
761.26	2223.64
761.59	2194.97
761.92	2204.98
762.25	2139.44
762.58	2179.72
762.91	2159.47
763.24	2123.74
763.57	2121.24
763.90	2122.15
764.23	2138.99
764.56	2106.90
764.89	2101.67
765.22	2098.26
765.55	2047.06
765.88	2087.11
766.21	2045.47
766.54	2024.08
766.87	2012.02
767.20	1987.90
767.53	2027.26
767.86	2007.01
768.19	1988.35
768.52	2003.14
768.85	1995.18
769.18	1952.40
769.51	1989.94
769.84	1918.72
770.17	1961.73
770.50	1900.06
770.83	1933.51
771.16	1908.25
771.49	1888.91
771.82	1869.11
772.15	1862.29
772.48	1905.98
772.81	1867.98
773.14	1880.49
773.47	1866.61
773.80	1877.99
774.13	1811.77
774.46	1850.00
774.78	1839.30
775.11	1804.03
775.44	1845.67
775.77	1849.77
776.10	1790.83
776.43	1783.55
776.76	1809.72
777.09	1763.30
777.41	1806.54
777.74	1799.71
778.07	1770.13
778.40	1740.09
778.73	1764.89
779.06	1756.70
779.38	1761.25
779.71	1742.82
780.04	1741.00
780.37	1728.94
780.70	1715.06
781.03	1715.29
781.35	1716.20
781.68	1703.45
782.01	1696.63
782.34	1699.59
782.67	1677.97
782.99	1666.36
783.32	1652.48
783.65	1668.41
783.98	1652.26
784.30	1629.50
784.63	1624.04
784.96	1621.08
785.29	1622.22
785.61	1653.39
785.94	1619.26
786.27	1604.70
786.60	1602.65
786.92	1615.85
787.25	1605.84
787.58	1593.77
787.90	1588.54
788.23	1571.02
788.56	1574.89
788.88	1549.17
789.21	1574.66
789.54	1547.58
789.87	1535.98
790.19	1568.29
790.52	1515.04
790.85	1536.89
791.17	1554.18
791.50	1509.35
791.82	1548.72
792.15	1516.18
792.48	1530.52
792.80	1519.82
793.13	1514.59
793.46	1495.93
793.78	1543.94
794.11	1514.81
794.43	1499.11
794.76	1507.76
795.09	1562.83
795.41	1545.31
795.74	1560.10
796.06	1552.59
796.39	1533.70
796.72	1513.90
797.04	1533.70
797.37	1525.05
797.69	1506.85
798.02	1531.43
798.34	1503.44
798.67	1494.33
798.99	1485.46
799.32	1519.14
799.64	1500.02
799.97	1497.75
800.30	1506.17
800.62	1500.02
800.95	1469.53
801.27	1498.20
801.60	1508.44
801.92	1471.35
802.25	1491.15
802.57	1476.36
802.89	1487.96
803.22	1458.38
803.54	1485.46
803.87	1493.88
804.19	1456.33
804.52	1461.57
804.84	1466.57
805.17	1466.80
805.49	1449.96
805.82	1474.77
806.14	1425.16
806.46	1479.77
806.79	1472.03
807.11	1458.38
807.44	1414.46
807.76	1444.27
808.08	1429.71
808.41	1451.10
808.73	1447.46
809.06	1418.79
809.38	1464.07
809.70	1452.46
810.03	1436.31
810.35	1416.51
810.67	1432.21
811.00	1399.90
811.32	1427.66
811.64	1416.06
811.97	1388.98
812.29	1405.82
812.61	1387.61
812.94	1428.34
813.26	1385.11
813.58	1376.24
813.91	1380.56
814.23	1378.97
814.55	1383.97
814.88	1402.40
815.20	1368.73
815.52	1368.04
815.84	1360.76
816.17	1366.45
816.49	1375.55
816.81	1360.08
817.13	1353.48
817.46	1381.47
817.78	1337.32
818.10	1355.98
818.42	1340.51
818.75	1333.91
819.07	1388.98
819.39	1352.34
819.71	1384.88
820.04	1324.13
820.36	1302.05
820.68	1309.33
821.00	1297.27
821.32	1341.19
821.65	1343.70
821.97	1313.20
822.29	1277.25
822.61	1347.79
822.93	1287.26
823.25	1316.62
823.58	1348.25
823.90	1314.80
824.22	1300.01
824.54	1310.70
824.86	1288.86
825.18	1279.53
825.50	1285.44
825.82	1276.79
826.15	1288.40
826.47	1274.52
826.79	1308.42
827.11	1278.39
827.43	1277.48
827.75	1299.09
828.07	1265.19
828.39	1269.51
828.71	1252.67
829.03	1263.14
829.35	1265.42
829.67	1263.60
830.00	1260.18
830.32	1252.67
830.64	1266.55
830.96	1272.02
831.28	1281.35
831.60	1257.00
831.92	1259.50
832.24	1281.12
832.56	1243.34
832.88	1255.18
833.20	1244.94
833.52	1259.50
833.84	1243.57
834.16	1257.91
834.48	1254.95
834.80	1298.18
835.12	1237.66
835.44	1251.99
835.76	1247.67
836.08	1255.86
836.40	1265.87
836.71	1262.46
837.03	1263.60
837.35	1254.95
837.67	1246.30
837.99	1240.84
838.31	1230.60
838.63	1229.46
838.95	1234.24
839.27	1264.51
839.59	1255.86
839.91	1224.00
840.23	1230.60
840.54	1242.43
840.86	1223.55
841.18	1242.66
841.50	1235.38
841.82	1211.71
842.14	1279.07
842.46	1249.49
842.77	1225.37
843.09	1228.78
843.41	1236.29
843.73	1211.03
844.05	1222.86
844.37	1203.52
844.68	1201.25
845.00	1207.16
845.32	1206.71
845.64	1216.95
845.96	1207.39
846.27	1194.19
846.59	1190.78
846.91	1207.62
847.23	1193.97
847.54	1195.79
847.86	1214.90
848.18	1193.97
848.50	1200.79
848.82	1222.41
849.13	1191.46
849.45	1227.19
849.77	1218.09
850.08	1227.19
850.40	1212.40
850.72	1188.73
851.04	1206.94
851.35	1226.73
851.67	1258.59
851.99	1182.59
852.30	1224.91
852.62	1202.39
852.94	1194.65
853.25	1213.54
853.57	1202.16
853.89	1183.73
854.20	1195.33
854.52	1220.13
854.84	1206.03
855.15	1188.73
855.47	1201.02
855.79	1200.11
856.10	1172.58
856.42	1156.19
856.73	1189.87
857.05	1191.69
857.37	1152.78
857.68	1176.22
858.00	1179.17
858.32	1203.98
858.63	1158.24
858.95	1153.01
859.26	1160.52
859.58	1175.53
859.89	1154.37
860.21	1186.68
860.52	1164.38
860.84	1178.26
861.16	1161.43
861.47	1168.48
861.79	1178.26
862.10	1161.65
862.42	1138.67
862.73	1187.37
863.05	1165.75
863.36	1125.02
863.68	1171.67
863.99	1138.22
864.31	1162.79
864.62	1181.45
864.94	1160.74
865.25	1193.51
865.57	1154.14
865.88	1153.23
866.20	1155.05
866.51	1171.67
866.82	1168.25
867.14	1159.15
867.45	1140.95
867.77	1144.81
868.08	1153.01
868.40	1160.52
868.71	1145.27
869.02	1130.71
869.34	1139.35
869.65	1130.71
869.97	1111.14
870.28	1106.36
870.59	1140.49
870.91	1125.70
871.22	1117.05
871.54	1122.29
871.85	1109.77
872.16	1146.18
872.48	1116.37
872.79	1137.76
873.10	1102.49
873.42	1104.54
873.73	1156.19
874.04	1092.71
874.36	1088.61
874.67	1077.69
874.98	1104.08
875.30	1104.08
875.61	1090.20
875.92	1102.72
876.23	1112.96
876.55	1108.41
876.86	1100.44
877.17	1083.83
877.49	1102.03
877.80	1086.79
878.11	1793.57
878.42	1135.26
878.74	1089.97
879.05	1089.52
879.36	1073.59
879.67	1064.72
879.98	1079.05
880.30	1063.81
880.61	1088.84
880.92	1088.15
881.23	1084.74
881.55	1088.61
881.86	1096.35
882.17	1073.59
882.48	1069.72
882.79	1099.30
883.10	1098.39
883.42	1090.20
883.73	1086.11
884.04	1103.40
884.35	1078.37
884.66	1081.33
884.97	1083.38
885.28	1087.24
885.60	1069.04
885.91	1092.71
886.22	1064.26
886.53	1115.23
886.84	1093.84
887.15	1051.75
887.46	1070.63
887.77	1111.59
888.08	1078.14
888.40	1091.57
888.71	1085.88
889.02	1078.60
889.33	1084.06
889.64	1083.60
889.95	1086.79
890.26	1090.66
890.57	1062.90
890.88	1083.60
891.19	1044.69
891.50	1100.21
891.81	1090.66
892.12	1051.97
892.43	1074.96
892.74	1104.08
893.05	1084.51
893.36	1134.12
893.67	1081.33
893.98	1084.74
894.29	1066.99
894.60	1065.85
894.91	1076.78
895.22	1077.46
895.53	1079.96
895.84	1083.38
896.15	1083.38
896.46	1063.58
896.77	1077.23
897.08	1047.65
897.38	1084.97
897.69	1076.78
898.00	1075.87
898.31	1078.37
898.62	1063.81
898.93	1050.38
899.24	1051.29
899.55	1068.13
899.86	1073.36
900.16	1062.21
900.47	1037.87
900.78	1062.67
901.09	1044.01
901.40	1039.46
901.71	1032.86
902.02	1040.37
902.32	1051.75
902.63	1078.37
902.94	1048.10
903.25	1054.48
903.56	1044.01
903.87	1058.80
904.17	1025.58
904.48	1037.87
904.79	1048.10
905.10	1036.50
905.41	1044.46
905.71	1023.07
906.02	1033.31
906.33	1021.71
906.64	1026.72
906.94	1042.64
907.25	1028.54
907.56	1033.77
907.87	1023.53
908.17	1037.41
908.48	1043.33
908.79	1032.63
909.09	1043.33
909.40	1046.51
909.71	1064.94
910.02	1118.87
910.32	1035.82
910.63	1040.82
910.94	1029.90
911.24	1023.30
911.55	1060.39
911.86	1017.84
912.16	1024.67
912.47	1007.60
912.78	1006.01
913.08	1039.23
913.39	1012.83
913.69	1041.96
914.00	1019.43
914.31	1036.50
914.61	1016.02
914.92	1054.70
915.23	1016.48
915.53	1034.91
915.84	1006.46
916.14	1005.55
916.45	1028.76
916.75	1014.20
917.06	1015.79
917.37	1039.69
917.67	1033.09
917.98	1026.72
918.28	978.47
918.59	1019.66
918.89	1034.45
919.20	1017.84
919.50	976.88
919.81	1020.57
920.11	1010.79
920.42	997.59
920.72	1003.96
921.03	1031.72
921.33	1027.85
921.64	1017.39
921.94	993.04
922.25	1014.88
922.55	1002.82
922.86	1009.88
923.16	1003.28
923.47	990.31
923.77	1000.77
924.08	1021.48
924.38	996.45
924.69	975.97
924.99	985.53
925.29	996.45
925.60	967.32
925.90	1011.47
926.21	1006.46
926.51	1007.83
926.81	998.27
927.12	993.49
927.42	995.77
927.73	998.50
928.03	992.35
928.33	994.86
928.64	985.53
928.94	992.58
929.24	996.45
929.55	985.76
929.85	1015.56
930.15	984.16
930.46	994.63
930.76	968.92
931.06	1007.83
931.37	949.35
931.67	1021.94
931.97	963.23
932.27	973.01
932.58	986.89
932.88	971.87
933.18	993.72
933.49	981.20
933.79	1008.74
934.09	980.98
934.39	1006.46
934.70	1009.65
935.00	1018.30
935.30	990.31
935.60	978.25
935.91	945.48
936.21	988.03
936.51	944.11
936.81	981.66
937.11	1000.09
937.42	977.11
937.72	987.12
938.02	952.99
938.32	971.87
938.62	955.95
938.92	969.14
939.23	968.01
939.53	983.02
939.83	960.95
940.13	960.50
940.43	971.42
940.73	962.32
941.03	952.08
941.34	978.02
941.64	961.86
941.94	936.60
942.24	957.08
942.54	956.40
942.84	984.16
943.14	976.88
943.44	948.44
943.74	950.26
944.04	960.50
944.34	932.28
944.65	933.87
944.95	960.95
945.25	965.28
945.55	939.11
945.85	962.55
946.15	955.72
946.45	968.92
946.75	988.71
947.05	955.49
947.35	968.69
947.65	971.19
947.95	958.90
948.25	961.18
948.55	971.87
948.85	966.41
949.15	971.87
949.45	955.72
949.75	958.90
950.05	964.82
950.35	950.71
950.65	973.24
950.94	961.86
951.24	973.47
951.54	942.98
951.84	1148.46
952.14	966.41
952.44	954.13
952.74	958.90
953.04	939.79
953.34	944.34
953.64	974.61
953.94	963.68
954.23	961.18
954.53	927.50
954.83	950.71
955.13	955.26
955.43	972.10
955.73	972.79
956.03	951.85
956.32	962.55
956.62	970.96
956.92	962.09
957.22	960.27
957.52	945.48
957.82	932.96
958.11	942.98
958.41	940.25
958.71	1022.62
959.01	947.53
959.30	1287.72
959.60	992.13
959.90	931.60
960.20	960.95
960.50	946.62
960.79	935.01
961.09	931.60
961.39	942.52
961.69	959.81
961.98	979.84
962.28	976.43
962.58	946.16
962.87	947.53
963.17	992.13
963.47	945.02
963.76	1025.58
964.06	962.32
964.36	981.43
964.66	966.41
964.95	953.67
965.25	957.77
965.55	965.96
965.84	963.23
966.14	958.68
966.43	966.41
966.73	965.50
967.03	953.67
967.32	940.02
967.62	964.59
967.92	965.28
968.21	960.50
968.51	958.90
968.80	944.34
969.10	947.30
969.40	936.38
969.69	969.83
969.99	950.94
970.28	960.50
970.58	975.97
970.87	949.57
971.17	928.64
971.46	974.15
971.76	927.96
972.06	947.98
972.35	942.52
972.65	940.02
972.94	939.79
973.24	962.55
973.53	956.63
973.83	945.48
974.12	944.34
974.42	944.34
974.71	1002.14
975.01	957.77
975.30	954.13
975.59	945.02
975.89	954.81
976.18	948.66
976.48	963.00
976.77	956.17
977.07	935.01
977.36	961.41
977.65	982.57
977.95	958.68
978.24	947.53
978.54	953.22
978.83	952.31
979.13	959.36
979.42	966.41
979.71	954.13
980.01	943.89
980.30	951.85
980.59	950.26
980.89	990.76
981.18	962.09
981.47	950.03
981.77	958.90
982.06	937.06
982.35	969.60
982.65	964.82
982.94	956.40
983.23	967.10
983.53	979.61
983.82	940.70
984.11	917.49
984.41	955.95
984.70	937.97
984.99	939.79
985.28	946.39
985.58	947.53
985.87	944.80
986.16	963.00
986.45	951.85
986.75	945.02
987.04	934.33
987.33	947.98
987.62	942.98
987.91	939.79
988.21	934.10
988.50	926.82
988.79	975.97
989.08	945.93
989.37	960.27
989.67	950.94
989.96	931.83
990.25	937.74
990.54	933.42
990.83	930.46
991.12	953.90
991.42	954.13
991.71	960.27
992.00	947.75
992.29	939.79
992.58	943.20
992.87	974.61
993.16	949.80
993.45	959.81
993.75	933.42
994.04	931.14
994.33	971.87
994.62	974.38
994.91	955.49
995.20	966.41
995.49	939.56
995.78	942.52
996.07	942.75
996.36	951.85
996.65	953.67
996.94	948.66
997.23	962.32
997.52	955.49
997.81	925.23
998.10	914.08
998.39	943.66
998.68	920.22
998.97	939.11
999.26	930.69
999.55	940.47
999.84	964.37
1000.13	937.97
1000.42	935.47
1000.71	933.42
1001.00	964.82
1001.29	982.57
1001.58	954.58
1001.87	970.05
1002.16	960.50
1002.45	965.73
1002.74	939.34
1003.02	942.29
1003.31	969.60
1003.60	945.71
1003.89	961.86
1004.18	960.72
1004.47	945.71
1004.76	952.31
1005.05	928.87
1005.33	947.75
1005.62	919.99
1005.91	941.61
1006.20	935.47
1006.49	927.05
1006.78	937.06
1007.06	930.01
1007.35	928.41
1007.64	928.41
1007.93	946.16
1008.22	952.31
1008.50	941.38
1008.79	935.69
1009.08	944.80
1009.37	951.85
1009.66	995.09
1009.94	940.47
1010.23	967.78
1010.52	925.23
1010.81	977.11
1011.09	931.60
1011.38	951.62
1011.67	960.72
1011.95	952.76
1012.24	910.44
1012.53	923.18
1012.82	931.14
1013.10	906.57
1013.39	942.52
1013.68	953.90
[truncated: 48 more rows]
