# Supplementary material for: Unique photosynthetic electron transport tuning and excitation distribution in heterokont algae
Source: PLoS One. 2019 Jan 9;14(1):e0209920. doi: 10.1371/journal.pone.0209920 (PMC6326504; doi:10.1371/journal.pone.0209920)
Supplement: S1 Dataset — (ZIP) [file pone.0209920.s004.zip › S1 Dataset/77K/Chlamydomonas_DCMU/CDCMU_t=5,2.txt]

340.01	918.86
340.39	918.86
340.76	918.86
341.14	936.60
341.52	950.71
341.89	995.31
342.27	1013.29
342.65	992.81
343.03	998.50
343.40	1001.68
343.78	989.17
344.16	1009.88
344.53	1041.28
344.91	1035.82
345.29	994.18
345.66	1001.91
346.04	967.78
346.42	976.65
346.79	980.07
347.17	984.16
347.54	996.91
347.92	957.54
348.30	966.19
348.67	979.16
349.05	964.59
349.43	963.46
349.80	1008.74
350.18	1006.46
350.56	982.57
350.93	996.22
351.31	975.52
351.68	981.43
352.06	986.89
352.44	986.44
352.81	1006.01
353.19	1003.28
353.56	981.20
353.94	972.79
354.32	963.46
354.69	969.14
355.07	957.54
355.44	979.61
355.82	1012.15
356.19	975.06
356.57	1038.09
356.95	970.51
357.32	970.51
357.70	982.80
358.07	952.76
358.45	993.26
358.82	978.25
359.20	959.59
359.58	950.49
359.95	968.69
360.33	950.49
360.70	952.08
361.08	953.90
361.45	945.25
361.83	959.59
362.20	986.44
362.58	1022.39
362.95	957.08
363.33	975.74
363.70	963.00
364.08	955.49
364.45	962.32
364.83	975.97
365.20	971.42
365.58	1005.33
365.95	1046.28
366.33	1010.10
366.70	984.16
367.08	955.49
367.45	980.52
367.83	1000.55
368.20	969.60
368.58	987.35
368.95	958.22
369.33	1049.47
369.70	968.46
370.08	980.07
370.45	963.46
370.83	957.08
371.20	961.18
371.57	1233.79
371.95	980.98
372.32	958.45
372.70	970.05
373.07	964.59
373.45	994.86
373.82	954.13
374.19	968.69
374.57	999.18
374.94	963.46
375.32	951.40
375.69	996.00
376.07	973.70
376.44	942.29
376.81	961.86
377.19	959.81
377.56	1002.82
377.94	952.31
378.31	994.86
378.68	967.32
379.06	955.72
379.43	963.00
379.81	989.17
380.18	943.89
380.55	970.74
380.93	970.96
381.30	981.66
381.67	944.34
382.05	957.99
382.42	935.92
382.79	948.89
383.17	964.59
383.54	1032.63
383.91	969.37
384.29	972.56
384.66	991.90
385.04	998.73
385.41	968.23
385.78	959.13
386.15	970.05
386.53	979.16
386.90	970.05
387.27	957.31
387.65	990.76
388.02	975.97
388.39	999.86
388.77	951.62
389.14	978.25
389.51	946.62
389.89	965.05
390.26	997.82
390.63	989.85
391.00	960.27
391.38	969.37
391.75	962.09
392.12	961.86
392.50	977.34
392.87	963.46
393.24	973.47
393.61	974.15
393.99	975.74
394.36	960.27
394.73	982.57
395.10	977.11
395.48	962.32
395.85	958.45
396.22	961.64
396.59	974.83
396.97	966.19
397.34	1003.96
397.71	983.25
398.08	960.04
398.45	983.94
398.83	973.24
399.20	986.44
399.57	1002.37
399.94	956.40
400.32	971.19
400.69	949.57
401.06	981.43
401.43	979.84
401.80	993.04
402.17	955.26
402.55	972.56
402.92	957.54
403.29	960.50
403.66	972.79
404.03	949.12
404.41	950.94
404.78	996.22
405.15	964.82
405.52	934.33
405.89	962.32
406.26	999.86
406.64	958.68
407.01	970.05
407.38	958.90
407.75	952.31
408.12	992.81
408.49	1002.82
408.86	965.73
409.23	968.01
409.61	952.08
409.98	960.95
410.35	984.85
410.72	951.62
411.09	938.42
411.46	970.96
411.83	967.55
412.20	977.34
412.57	972.79
412.95	958.68
413.32	1001.91
413.69	1026.94
414.06	980.52
414.43	991.22
414.80	986.89
415.17	982.80
415.54	965.96
415.91	950.94
416.28	962.77
416.65	953.44
417.02	974.15
417.39	961.86
417.76	956.40
418.14	956.86
418.51	963.00
418.88	949.35
419.25	985.98
419.62	1029.90
419.99	996.45
420.36	1014.43
420.73	985.98
421.10	1036.73
421.47	983.71
421.84	976.20
422.21	987.80
422.58	1006.46
422.95	979.84
423.32	968.69
423.69	969.83
424.06	993.26
424.43	1041.28
424.80	970.96
425.17	1013.74
425.54	976.43
425.91	967.32
426.28	1016.02
426.65	1009.19
427.02	1039.00
427.39	1002.14
427.76	1014.20
428.13	1017.84
428.49	999.41
428.86	1003.50
429.23	1011.92
429.60	1003.28
429.97	993.72
430.34	1013.97
430.71	998.27
431.08	987.12
431.45	1007.15
431.82	1009.65
432.19	1016.93
432.56	1011.01
432.93	1027.63
433.30	1004.19
433.67	1020.57
434.03	1104.08
434.40	1035.36
434.77	1009.42
435.14	1012.83
435.51	1001.46
435.88	1083.60
436.25	1027.40
436.62	1019.66
436.99	1003.73
437.35	999.64
437.72	997.13
438.09	977.79
438.46	1238.57
438.83	1026.94
439.20	985.30
439.57	986.89
439.93	1000.09
440.30	987.58
440.67	979.61
441.04	1001.00
441.41	991.44
441.78	959.36
442.14	1017.84
442.51	985.30
442.88	990.31
443.25	979.84
443.62	1002.37
443.99	997.13
444.35	994.40
444.72	1020.57
445.09	975.74
445.46	987.58
445.83	993.49
446.19	998.04
446.56	967.78
446.93	972.10
447.30	973.70
447.66	971.42
448.03	977.56
448.40	982.11
448.77	971.65
449.14	980.98
449.50	978.70
449.87	1017.39
450.24	980.52
450.61	952.31
450.97	1010.33
451.34	985.07
451.71	1036.95
452.08	1013.29
452.44	994.40
452.81	992.35
453.18	1014.20
453.54	1044.01
453.91	996.45
454.28	966.87
454.65	1006.69
455.01	970.05
455.38	968.46
455.75	1001.46
456.11	982.80
456.48	983.25
456.85	966.87
457.21	991.90
457.58	968.01
457.95	952.99
458.32	967.55
458.68	987.80
459.05	961.86
459.42	986.67
459.78	940.70
460.15	978.25
460.52	989.40
460.88	993.49
461.25	1002.14
461.61	984.85
461.98	972.33
462.35	994.18
462.71	965.50
463.08	981.43
463.45	973.92
463.81	983.02
464.18	964.14
464.55	999.86
464.91	1010.10
465.28	946.39
465.64	980.29
466.01	969.83
466.38	957.08
466.74	960.72
467.11	985.98
467.47	983.03
467.84	1112.50
468.21	1014.88
468.57	961.86
468.94	960.72
469.30	968.23
469.67	969.60
470.03	978.02
470.40	968.69
470.77	954.35
471.13	959.59
471.50	991.44
471.86	990.53
472.23	1013.97
472.59	966.41
472.96	975.52
473.32	961.86
473.69	1019.89
474.05	965.73
474.42	968.92
474.78	975.52
475.15	961.41
475.51	965.96
475.88	958.68
476.24	964.59
476.61	952.53
476.97	985.07
477.34	947.53
477.70	969.60
478.07	988.94
478.43	975.97
478.80	964.82
479.16	984.39
479.53	980.75
479.89	954.58
480.26	961.86
480.62	948.44
480.99	999.64
481.35	970.96
481.72	977.79
482.08	985.76
482.45	1140.95
482.81	956.40
483.17	958.90
483.54	992.58
483.90	988.03
484.27	975.97
484.63	963.00
485.00	965.50
485.36	987.80
485.72	954.58
486.09	960.72
486.45	984.62
486.82	970.96
487.18	963.46
487.54	986.67
487.91	970.28
488.27	957.99
488.64	960.27
489.00	977.79
489.36	982.57
489.73	978.93
490.09	969.60
490.45	977.79
490.82	981.66
491.18	969.83
491.55	1000.09
491.91	996.68
492.27	960.72
492.64	952.99
493.00	975.97
493.36	974.38
493.73	1040.14
494.09	990.31
494.45	984.62
494.82	950.03
495.18	1010.56
495.54	985.07
495.91	951.17
496.27	949.12
496.63	1008.74
496.99	950.94
497.36	961.86
497.72	1003.96
498.08	988.49
498.45	1021.71
498.81	994.18
499.17	984.39
499.53	980.98
499.90	980.98
500.26	984.39
500.62	992.13
500.99	990.76
501.35	959.13
501.71	977.34
502.07	970.96
502.44	978.70
502.80	954.13
503.16	941.84
503.52	967.55
503.88	989.85
504.25	955.04
504.61	974.83
504.97	955.49
505.33	956.17
505.70	967.55
506.06	980.29
506.42	983.94
506.78	996.68
507.14	1016.93
507.51	969.37
507.87	954.81
508.23	938.88
508.59	942.29
508.95	939.56
509.32	984.62
509.68	949.57
510.04	1002.82
510.40	955.04
510.76	994.86
511.12	1017.16
511.48	940.47
511.85	955.26
512.21	978.02
512.57	977.56
512.93	950.94
513.29	957.99
513.65	941.16
514.01	938.65
514.38	967.55
514.74	987.12
515.10	949.80
515.46	967.32
515.82	956.63
516.18	969.14
516.54	969.83
516.90	985.07
517.26	1012.61
517.63	960.04
517.99	969.83
518.35	980.52
518.71	976.65
519.07	978.02
519.43	1001.23
519.79	993.72
520.15	983.94
520.51	987.12
520.87	956.86
521.23	969.83
521.59	980.52
521.95	983.94
522.31	976.88
522.67	958.68
523.03	967.78
523.40	974.15
523.76	967.78
524.12	969.60
524.48	988.26
524.84	982.34
525.20	1026.26
525.56	969.14
525.92	960.50
526.28	965.96
526.64	957.54
527.00	994.40
527.36	1061.08
527.72	1003.28
528.08	980.29
528.44	954.58
528.80	986.44
529.16	949.80
529.51	957.77
529.87	968.46
530.23	994.63
530.59	984.16
530.95	982.57
531.31	983.71
531.67	997.36
532.03	972.33
532.39	978.02
532.75	948.66
533.11	1011.92
533.47	995.54
533.83	967.78
534.19	975.29
534.55	955.26
534.91	967.32
535.26	963.68
535.62	954.81
535.98	976.20
536.34	956.86
536.70	956.40
537.06	960.27
537.42	954.13
537.78	964.59
538.14	1500.02
538.49	999.86
538.85	1159.15
539.21	976.43
539.57	985.53
539.93	968.92
540.29	1024.67
540.65	967.55
541.00	981.89
541.36	951.62
541.72	965.50
542.08	942.29
542.44	961.86
542.80	1012.15
543.15	1022.62
543.51	955.04
543.87	938.20
544.23	975.29
544.59	990.53
544.95	947.53
545.30	974.38
545.66	954.35
546.02	963.91
546.38	985.07
546.73	948.66
547.09	935.47
547.45	1015.34
547.81	985.30
548.17	952.99
548.52	979.61
548.88	965.96
549.24	1001.91
549.60	966.41
549.95	974.38
550.31	947.53
550.67	960.50
551.03	957.77
551.38	964.37
551.74	964.59
552.10	980.75
552.46	984.39
552.81	969.37
553.17	969.60
553.53	954.35
553.88	995.54
554.24	962.09
554.60	965.28
554.95	962.55
555.31	965.05
555.67	967.10
556.03	986.21
556.38	957.99
556.74	963.46
557.10	988.49
557.45	963.68
557.81	991.44
558.17	935.92
558.52	946.84
558.88	980.52
559.24	993.49
559.59	1001.00
559.95	973.01
560.30	1055.84
560.66	960.72
561.02	975.52
561.37	950.94
561.73	955.95
562.09	983.25
562.44	973.92
562.80	969.60
563.15	955.04
563.51	966.64
563.87	978.47
564.22	968.01
564.58	962.77
564.93	965.96
565.29	971.87
565.65	1039.69
566.00	983.02
566.36	968.46
566.71	1001.91
567.07	955.95
567.42	994.40
567.78	969.60
568.14	954.58
568.49	993.26
568.85	950.49
569.20	961.41
569.56	971.42
569.91	979.61
570.27	976.20
570.62	1032.18
570.98	1006.24
571.33	969.37
571.69	952.99
572.04	946.62
572.40	965.96
572.75	964.14
573.11	1004.87
573.46	964.37
573.82	971.87
574.17	964.14
574.53	1011.92
574.88	996.22
575.24	986.67
575.59	996.68
575.95	993.49
576.30	973.92
576.66	965.96
577.01	980.98
577.36	973.47
577.72	976.88
578.07	983.25
578.43	970.96
578.78	968.92
579.14	982.57
579.49	980.75
579.85	1040.37
580.20	1023.07
580.55	1002.59
580.91	1009.88
581.26	1016.02
581.62	1020.34
581.97	1034.68
582.32	1058.12
582.68	1038.78
583.03	1024.89
583.39	1020.12
583.74	1101.35
584.09	1045.60
584.45	1085.42
584.80	1068.13
585.15	1079.28
585.51	1077.46
585.86	1067.67
586.21	1111.14
586.57	1111.14
586.92	1108.63
587.27	1110.00
587.63	1154.14
587.98	1333.68
588.33	1206.48
588.69	1173.03
589.04	1206.25
589.39	1208.98
589.75	1201.02
590.10	1226.51
590.45	1238.79
590.81	1295.45
591.16	1288.40
591.51	1360.76
591.86	1391.71
592.22	1367.13
592.57	1411.28
592.92	1416.51
593.28	1434.03
593.63	1457.24
593.98	1471.81
594.33	1558.05
594.69	1566.92
595.04	1624.72
595.39	1634.28
595.74	1661.59
596.10	1718.02
596.45	1745.55
596.80	1858.65
597.15	1857.28
597.50	1918.26
597.86	1942.84
598.21	2026.58
598.56	2042.74
598.91	2107.13
599.26	2097.58
599.62	2157.65
599.97	2228.42
600.32	2282.80
600.67	2369.73
601.02	2448.69
601.38	2460.98
601.73	2491.01
602.08	2566.56
602.43	2596.82
602.78	2670.10
603.13	2699.45
603.49	2734.49
603.84	2804.58
604.19	2875.35
604.54	2915.62
604.89	2997.77
605.24	3065.35
605.59	3089.25
605.95	3197.79
606.30	3231.47
606.65	3245.58
607.00	3278.80
607.35	3322.94
607.70	3388.25
608.05	3482.91
608.40	3474.04
608.75	3537.07
609.10	3578.71
609.46	3609.89
609.81	3652.67
610.16	3791.70
610.51	3724.12
610.86	3833.57
611.21	3809.45
611.56	3863.83
611.91	3887.27
612.26	3912.53
612.61	3984.44
612.96	3972.83
613.31	4004.92
613.66	4110.50
614.01	4076.60
614.36	4109.82
614.71	4041.78
615.06	4105.72
615.41	4129.84
615.76	4139.40
616.11	4161.47
616.46	4242.71
616.81	4193.33
617.16	4210.62
617.51	4241.80
617.86	4240.89
618.21	4187.19
618.56	4176.26
618.91	4200.84
619.26	4284.35
619.61	4235.88
619.96	4246.12
620.31	4282.08
620.66	4232.70
621.01	4244.07
621.36	4222.46
621.71	4249.76
622.06	4233.61
622.41	4129.84
622.76	4209.49
623.10	4239.30
623.45	4134.85
623.80	4196.97
624.15	4192.87
624.50	4180.59
624.85	4156.92
625.20	4138.03
625.55	4154.87
625.90	4138.94
626.25	4154.65
626.59	4127.57
626.94	4069.09
627.29	4078.42
627.64	4103.45
627.99	4065.45
628.34	4071.13
628.69	4059.98
629.03	4024.26
629.38	4036.55
629.73	4060.89
630.08	3937.56
630.43	3961.45
630.78	3946.66
631.12	3971.92
631.47	3953.26
631.82	3909.57
632.17	3887.50
632.52	3894.33
632.86	4038.82
633.21	3835.16
633.56	3844.49
633.91	3831.29
634.26	3793.98
634.60	3840.17
634.95	3800.35
635.30	3784.65
635.65	3869.75
635.99	3783.74
636.34	3814.00
636.69	3776.68
637.04	3800.57
637.39	3701.36
637.73	3733.67
638.08	3731.63
638.43	3724.34
638.77	3704.78
639.12	3692.26
639.47	3658.58
639.82	3660.18
640.16	3726.85
640.51	3662.22
640.86	3674.97
641.20	3631.05
641.55	3658.13
641.90	3656.31
642.25	3619.67
642.59	3628.32
642.94	3638.56
643.29	3640.15
643.63	3638.10
643.98	3605.34
644.33	3620.81
644.67	3591.45
645.02	3617.17
645.37	3594.19
645.71	3587.36
646.06	3608.29
646.40	3570.52
646.75	3579.85
647.10	3567.33
647.44	3647.20
647.79	3542.30
648.14	3528.65
648.48	3548.90
648.83	3558.23
649.17	3686.57
649.52	3553.91
649.87	3554.82
650.21	3581.90
650.56	3549.13
650.90	3543.90
651.25	3541.62
651.59	3555.96
651.94	3573.71
652.29	3532.52
652.63	3610.34
652.98	3532.06
653.32	3566.65
653.67	3563.92
654.01	3584.86
654.36	3591.68
654.70	3572.34
655.05	3564.38
655.39	3567.56
655.74	3604.42
656.08	3553.23
656.43	3569.15
656.78	3578.71
657.12	3574.39
657.47	3524.10
657.81	3609.66
658.15	3565.74
658.50	3570.97
658.84	3585.99
659.19	3649.71
659.53	3584.86
659.88	3690.89
660.22	3616.26
660.57	3586.45
660.91	3641.97
661.26	3622.17
661.60	3699.54
661.95	3652.44
662.29	3617.40
662.63	3602.60
662.98	3639.01
663.32	3639.01
663.67	3655.17
664.01	3678.61
664.36	3671.78
664.70	3709.78
665.04	3731.40
665.39	3684.75
665.73	3718.88
666.08	4457.52
666.42	3738.68
666.76	3782.14
667.11	3738.45
667.45	3730.49
667.79	3727.53
668.14	3788.74
668.48	3758.25
668.83	3753.24
669.17	3852.00
669.51	3821.05
669.86	3852.68
670.20	3865.88
670.54	3889.78
670.89	3902.75
671.23	3922.32
671.57	3966.92
671.92	4018.57
672.26	4094.12
672.60	4123.47
672.94	4200.84
673.29	4301.64
673.63	4316.44
673.97	4401.31
674.32	4528.29
674.66	4718.29
675.00	4883.04
675.34	4930.14
675.69	5191.37
676.03	5364.77
676.37	5584.13
676.71	5746.83
677.06	6046.51
677.40	6215.81
677.74	6585.36
678.08	6797.21
678.43	7103.04
678.77	7290.54
679.11	7512.40
679.45	7728.58
679.80	7971.60
680.14	8154.56
680.48	8309.52
680.82	8626.95
681.16	8769.86
681.51	8843.81
681.85	9133.49
682.19	9197.88
682.53	9506.22
682.87	9593.60
683.21	9780.87
683.56	9951.76
683.90	10327.22
684.24	10560.24
684.58	10901.57
684.92	11182.82
685.26	11268.15
685.61	11428.58
685.95	11613.58
686.29	11660.22
686.63	11564.42
686.97	11462.03
687.31	11239.71
687.65	11018.53
687.99	10848.09
688.33	10481.28
688.68	10124.70
689.02	9770.40
689.36	9409.51
689.70	9181.04
690.04	8888.64
690.38	8725.03
690.72	8518.18
691.06	8363.45
691.40	8215.54
691.74	8101.08
692.08	8043.74
692.42	8104.95
692.76	8036.23
693.10	8055.80
693.44	8010.97
693.78	8020.30
694.13	7954.77
694.47	7967.96
694.81	8045.33
695.15	7974.56
695.49	7944.07
695.83	8014.61
696.17	7941.80
696.51	7998.00
696.85	7947.71
697.19	7913.12
697.53	7860.33
697.87	7894.24
698.20	7884.00
698.54	7875.12
698.88	7901.52
699.22	7874.21
699.56	7793.20
699.90	7856.24
700.24	7906.75
700.58	7924.73
700.92	7901.06
701.26	7945.66
701.60	7852.82
701.94	7929.96
702.28	7942.71
702.62	8043.28
702.96	8081.51
703.30	8103.58
703.63	8096.30
703.97	8156.38
704.31	8234.43
704.65	8234.88
704.99	8273.57
705.33	8425.12
705.67	8348.66
706.01	8427.39
706.34	8434.90
706.68	8556.64
707.02	8520.69
707.36	8606.70
707.70	8633.55
708.04	8553.46
708.38	8659.27
708.71	8735.27
709.05	8658.81
709.39	8760.53
709.73	8752.34
710.07	8727.08
710.40	8794.21
710.74	8745.28
711.08	8801.94
711.42	8814.00
711.76	8822.88
712.09	8785.10
712.43	8848.82
712.77	8768.72
713.11	8885.68
713.45	8822.19
713.78	8844.95
714.12	8844.04
714.46	8829.70
714.80	8759.16
715.13	8646.30
715.47	8592.59
715.81	8653.12
716.15	8477.91
716.48	8481.55
716.82	8454.47
717.16	8328.18
717.49	8263.78
717.83	8219.64
718.17	8216.91
718.51	8084.24
718.84	8005.74
719.18	7894.24
719.52	7889.91
719.85	7717.20
720.19	7692.40
720.53	7654.85
720.86	7481.00
721.20	7442.32
721.54	7439.13
721.87	7339.24
722.21	7192.47
722.55	7112.60
722.88	7064.13
723.22	6979.93
723.55	6846.36
723.89	6847.95
724.23	6756.70
724.56	6607.88
724.90	6529.38
725.24	6472.95
725.57	6404.91
725.91	6398.31
726.24	6334.14
726.58	6141.86
726.92	6149.82
727.25	6067.90
727.59	5988.03
727.92	5911.12
728.26	5850.59
728.59	5846.50
728.93	5776.41
729.26	5698.81
729.60	5651.94
729.94	5639.42
730.27	5525.65
730.61	5495.38
730.94	5460.79
731.28	5367.04
731.61	5318.12
731.95	5277.39
732.28	5302.19
732.62	5202.07
732.95	5188.19
733.29	5120.60
733.62	5101.26
733.96	5073.96
734.29	4989.31
734.63	4905.57
734.96	4946.30
735.30	4898.51
735.63	4846.40
735.97	4920.13
736.30	4825.92
736.63	4862.56
736.97	4736.72
737.30	4684.84
737.64	4677.33
737.97	4679.84
738.31	4637.74
738.64	4588.59
738.97	4551.04
739.31	4536.71
739.64	4539.21
739.98	4449.10
740.31	4451.37
740.64	4456.38
740.98	4427.03
741.31	4402.68
741.65	4347.61
741.98	4319.39
742.31	4330.32
742.65	4250.67
742.98	4273.88
743.31	4184.23
743.65	4214.72
743.98	4161.93
744.31	4196.52
744.65	4185.37
744.98	4185.82
745.31	4116.64
745.65	4085.02
745.98	4082.28
746.31	4077.96
746.65	4110.50
746.98	4023.12
747.31	4073.41
747.65	4017.66
747.98	3940.97
748.31	3957.59
748.64	3943.71
748.98	3926.41
749.31	3869.07
749.64	3838.58
749.98	3859.51
750.31	3821.74
750.64	3813.09
750.97	3783.51
751.31	3754.61
751.64	3701.36
751.97	3740.50
752.30	3712.74
752.63	3637.65
752.97	3649.94
753.30	3649.25
753.63	3616.71
753.96	3630.82
754.29	3572.57
754.63	3629.00
754.96	3779.41
755.29	3517.50
755.62	3474.95
755.95	3468.35
756.29	3467.44
756.62	3446.28
756.95	3413.51
757.28	3434.22
757.61	3629.68
757.94	3400.31
758.27	3378.47
758.61	3374.37
758.94	3319.30
759.27	3281.76
759.60	3243.75
759.93	3311.79
760.26	3234.65
760.59	3244.44
760.92	3198.24
761.26	3212.81
761.59	3223.96
761.92	3152.96
762.25	3136.58
762.58	3131.34
762.91	3111.55
763.24	3066.49
763.57	3082.88
763.90	3035.54
764.23	3050.11
764.56	3035.77
764.89	2989.81
765.22	2982.53
765.55	2931.10
765.88	2959.77
766.21	2908.57
766.54	2889.68
766.87	2924.04
767.20	2907.21
767.53	2871.93
767.86	2856.69
768.19	2847.81
768.52	2832.80
768.85	2826.88
769.18	2774.09
769.51	2782.05
769.84	2763.62
770.17	2815.50
770.50	2727.44
770.83	2730.40
771.16	2682.61
771.49	2669.64
771.82	2655.99
772.15	2699.68
772.48	2672.60
772.81	2628.00
773.14	2628.68
773.47	2585.45
773.80	2607.06
774.13	2591.59
774.46	2561.33
774.78	2534.48
775.11	2535.39
775.44	2538.12
775.77	2529.47
776.10	2462.34
776.43	2515.59
776.76	2528.10
777.09	2435.49
777.41	2465.75
777.74	2474.40
778.07	2448.69
778.40	2425.02
778.73	2402.27
779.06	2406.36
779.38	2377.92
779.71	2345.61
780.04	2339.46
780.37	2356.07
780.70	2335.82
781.03	2307.61
781.35	2339.01
781.68	2306.70
782.01	2322.40
782.34	2324.90
782.67	2312.16
782.99	2327.86
783.32	2275.75
783.65	2216.81
783.98	2233.65
784.30	2220.68
784.63	2225.23
784.96	2205.66
785.29	2195.19
785.61	2188.14
785.94	2141.04
786.27	2174.03
786.60	2147.64
786.92	2160.61
787.25	2127.84
787.58	2106.68
787.90	2140.35
788.23	2107.59
788.56	2120.79
788.88	2110.77
789.21	2072.54
789.54	2078.92
789.87	2078.69
790.19	2083.47
790.52	2027.72
790.85	2080.28
791.17	2079.14
791.50	2057.07
791.82	2052.75
792.15	2014.29
792.48	2028.17
792.80	2023.17
793.13	2017.93
793.46	2011.56
793.78	2030.90
794.11	2014.29
794.43	2003.60
794.76	1997.22
795.09	2061.85
795.41	2052.06
795.74	1991.54
796.06	2023.85
796.39	2005.64
796.72	2052.75
797.04	2027.03
797.37	2025.90
797.69	1999.27
798.02	2045.92
798.34	2000.64
798.67	1993.58
798.99	1976.29
799.32	2006.78
799.64	1979.02
799.97	1999.73
800.30	1978.34
800.62	1963.77
800.95	1914.17
801.27	1954.44
801.60	1962.64
801.92	1907.80
802.25	1959.91
802.57	1959.91
802.89	1974.70
803.22	1939.43
803.54	1944.66
803.87	1960.13
804.19	1960.36
804.52	1977.88
804.84	1920.31
805.17	1941.02
805.49	1958.54
805.82	1934.88
806.14	1911.89
806.46	1941.02
806.79	1901.88
807.11	1891.19
807.44	1865.47
807.76	1878.67
808.08	1853.87
808.41	1886.41
808.73	1891.87
809.06	1840.21
809.38	1885.95
809.70	1871.39
810.03	1856.14
810.35	1827.93
810.67	1848.63
811.00	1823.83
811.32	1834.98
811.64	1837.48
811.97	1816.09
812.29	1808.58
812.61	1800.39
812.94	1860.69
813.26	1810.40
813.58	1795.16
813.91	1784.92
814.23	1793.79
814.55	1762.16
814.88	1770.13
815.20	1736.68
815.52	1744.87
815.84	1728.49
816.17	1744.87
816.49	1737.13
816.81	1761.94
817.13	1719.61
817.46	1772.63
817.78	1711.19
818.10	1733.72
818.42	1704.59
818.75	1702.77
819.07	1750.56
819.39	1723.48
819.71	1784.01
820.04	1696.17
820.36	1651.12
820.68	1670.69
821.00	1657.49
821.32	1728.49
821.65	1707.55
821.97	1656.81
822.29	1676.83
822.61	1710.51
822.93	1621.31
823.25	1654.99
823.58	1686.16
823.90	1660.90
824.22	1658.85
824.54	1626.31
824.86	1642.02
825.18	1620.40
825.50	1634.73
825.82	1623.81
826.15	1640.20
826.47	1605.15
826.79	1675.47
827.11	1654.76
827.43	1631.78
827.75	1618.58
828.07	1561.01
828.39	1594.91
828.71	1596.51
829.03	1595.37
829.35	1595.60
829.67	1578.53
830.00	1571.93
830.32	1591.27
830.64	1553.50
830.96	1593.77
831.28	1612.66
831.60	1555.55
831.92	1542.80
832.24	1584.45
832.56	1553.04
832.88	1582.62
833.20	1555.55
833.52	1575.80
833.84	1538.93
834.16	1559.87
834.48	1527.78
834.80	1620.40
835.12	1549.86
835.44	1527.10
835.76	1573.52
836.08	1556.23
836.40	1572.61
836.71	1549.17
837.03	1537.11
837.35	1528.47
837.67	1522.10
837.99	1532.56
838.31	1524.60
838.63	1523.46
838.95	1516.18
839.27	1571.93
839.59	1525.96
839.91	1519.82
840.23	1534.61
840.54	1504.80
840.86	1505.03
841.18	1497.52
841.50	1521.64
841.82	1504.57
842.14	1614.94
842.46	1538.48
842.77	1542.12
843.09	1509.35
843.41	1513.68
843.73	1475.45
844.05	1487.74
844.37	1471.81
844.68	1488.42
845.00	1492.97
845.32	1494.11
845.64	1508.22
845.96	1499.57
846.27	1469.53
846.59	1466.57
846.91	1511.17
847.23	1486.83
847.54	1452.01
847.86	1471.12
848.18	1439.49
848.50	1456.56
848.82	1532.11
849.13	1462.70
849.45	1466.12
849.77	1482.05
850.08	1526.19
850.40	1511.63
850.72	1480.45
851.04	1441.54
851.35	1434.49
851.67	1527.56
851.99	1444.73
852.30	1515.95
852.62	1428.12
852.94	1453.60
853.25	1498.66
853.57	1456.79
853.89	1449.05
854.20	1449.51
854.52	1516.18
854.84	1433.12
855.15	1458.61
855.47	1439.72
855.79	1487.28
856.10	1411.28
856.42	1453.15
856.73	1458.38
857.05	1411.51
857.37	1410.14
857.68	1429.48
858.00	1448.60
858.32	1471.58
858.63	1406.27
858.95	1384.65
859.26	1404.68
859.58	1408.77
859.89	1382.83
860.21	1421.97
860.52	1396.03
860.84	1460.43
861.16	1401.27
861.47	1377.83
861.79	1385.56
862.10	1388.07
862.42	1396.03
862.73	1415.37
863.05	1393.53
863.36	1370.55
863.68	1422.66
863.99	1389.66
864.31	1365.31
864.62	1435.40
864.94	1357.12
865.25	1363.26
865.57	1352.57
865.88	1335.73
866.20	1348.25
866.51	1400.58
866.82	1355.30
867.14	1373.28
867.45	1315.71
867.77	1338.92
868.08	1363.49
868.40	1393.98
868.71	1358.71
869.02	1369.18
869.34	1331.41
869.65	1371.46
869.97	1325.72
870.28	1333.00
870.59	1341.87
870.91	1323.90
871.22	1324.81
871.54	1348.25
871.85	1330.04
872.16	1354.85
872.48	1296.14
872.79	1319.35
873.10	1288.63
873.42	1298.18
873.73	1334.82
874.04	1277.93
874.36	1250.63
874.67	1263.82
874.98	1298.87
875.30	1322.53
875.61	1257.23
875.92	1267.01
876.23	1281.57
876.55	1281.12
876.86	1292.95
877.17	1245.16
877.49	1250.63
877.80	1259.05
878.11	2443.68
878.42	1330.72
878.74	1281.80
879.05	1245.62
879.36	1229.24
879.67	1229.92
879.98	1225.82
880.30	1224.00
880.61	1246.76
880.92	1267.47
881.23	1251.54
881.55	1270.65
881.86	1232.65
882.17	1253.13
882.48	1238.11
882.79	1297.96
883.10	1256.77
883.42	1253.36
883.73	1266.10
884.04	1274.52
884.35	1253.13
884.66	1252.45
884.97	1260.41
885.28	1239.93
885.60	1247.67
885.91	1215.13
886.22	1252.22
886.53	1245.62
886.84	1245.62
887.15	1240.84
887.46	1225.14
887.77	1271.11
888.08	1222.41
888.40	1260.87
888.71	1216.72
889.02	1245.16
889.33	1264.28
889.64	1205.57
889.95	1234.01
890.26	1219.00
890.57	1233.56
890.88	1261.09
891.19	1227.19
891.50	1257.68
891.81	1248.58
892.12	1204.89
892.43	1222.41
892.74	1214.22
893.05	1234.93
893.36	1269.51
893.67	1223.09
893.98	1234.93
894.29	1198.97
894.60	1211.94
894.91	1204.43
895.22	1198.97
895.53	1184.18
895.84	1209.44
896.15	1236.75
896.46	1213.08
896.77	1218.54
897.08	1231.06
897.38	1239.25
897.69	1243.57
898.00	1209.89
898.31	1227.87
898.62	1212.63
898.93	1191.01
899.24	1190.32
899.55	1246.99
899.86	1206.03
900.16	1210.35
900.47	1182.36
900.78	1200.56
901.09	1179.40
901.40	1171.21
901.71	1198.29
902.02	1202.61
902.32	1178.95
902.63	1175.08
902.94	1195.33
903.25	1179.40
903.56	1155.05
903.87	1179.17
904.17	1202.61
904.48	1163.02
904.79	1130.71
905.10	1186.00
905.41	1194.65
905.71	1154.83
906.02	1166.89
906.33	1165.75
906.64	1179.63
906.94	1156.19
907.25	1155.05
907.56	1135.48
907.87	1135.26
908.17	1169.62
908.48	1160.74
908.79	1154.37
909.09	1150.28
909.40	1138.44
909.71	1151.87
910.02	1671.37
910.32	1206.03
910.63	1178.26
910.94	1141.63
911.24	1144.59
911.55	1231.06
911.86	1145.95
912.16	1155.51
912.47	1115.69
912.78	1135.71
913.08	1141.17
913.39	1136.17
913.69	1154.60
914.00	1120.24
914.31	1130.48
914.61	1112.05
914.92	1164.61
915.23	1106.81
915.53	1092.93
915.84	1122.97
916.14	1096.35
916.45	1128.43
916.75	1114.55
917.06	1135.71
917.37	1097.03
917.67	1157.10
917.98	1102.03
918.28	1107.72
918.59	1102.26
918.89	1159.83
919.20	1109.32
919.50	1096.12
919.81	1115.01
920.11	1074.73
920.42	1090.88
920.72	1075.87
921.03	1091.34
921.33	1112.27
921.64	1068.58
921.94	1083.83
922.25	1073.36
922.55	1094.53
922.86	1086.56
923.16	1085.42
923.47	1071.54
923.77	1064.26
924.08	1079.28
924.38	1093.39
924.69	1062.90
924.99	1094.75
925.29	1084.06
925.60	1092.25
925.90	1072.91
926.21	1072.91
926.51	1093.16
926.81	1081.78
927.12	1049.70
927.42	1074.73
927.73	1069.95
928.03	1080.87
928.33	1059.71
928.64	1063.58
928.94	1068.58
929.24	1038.09
929.55	1046.51
929.85	1062.44
930.15	1061.76
930.46	1047.65
930.76	1047.65
931.06	1030.36
931.37	1055.39
931.67	1130.71
931.97	1046.97
932.27	1035.36
932.58	1048.10
932.88	1028.76
933.18	1048.56
933.49	1046.97
933.79	1095.21
934.09	1054.93
934.39	1078.60
934.70	1094.07
935.00	1072.91
935.30	1050.84
935.60	1026.49
935.91	1006.69
936.21	1065.17
936.51	1051.29
936.81	1044.46
937.11	1101.81
937.42	1055.84
937.72	1001.23
938.02	1001.91
938.32	1029.45
938.62	1011.01
938.92	1013.97
939.23	1020.34
939.53	1022.85
939.83	1009.19
940.13	1018.98
940.43	993.95
940.73	1011.70
941.03	1018.30
941.34	1027.85
941.64	986.44
941.94	996.68
942.24	1003.96
942.54	1005.55
942.84	1023.07
943.14	1029.67
943.44	1017.61
943.74	1000.77
944.04	1028.31
944.34	1002.14
944.65	987.12
944.95	1019.66
945.25	1007.60
945.55	983.48
945.85	971.65
946.15	1010.10
946.45	1021.25
946.75	1018.98
947.05	1036.95
947.35	1005.33
947.65	975.29
947.95	975.52
948.25	990.31
948.55	987.80
948.85	1001.68
949.15	974.61
949.45	992.35
949.75	988.03
950.05	994.40
950.35	999.86
950.65	1011.24
950.94	1012.61
951.24	1000.77
951.54	1015.34
951.84	1333.46
952.14	1039.69
952.44	994.40
952.74	1029.22
953.04	1003.28
953.34	989.85
953.64	1019.21
953.94	1009.88
954.23	1002.59
954.53	997.82
954.83	999.18
955.13	1009.19
955.43	1011.47
955.73	1028.31
956.03	996.00
956.32	978.02
956.62	997.82
956.92	1016.02
957.22	994.18
957.52	996.22
957.82	1008.28
958.11	1006.92
958.41	990.99
958.71	1141.86
959.01	1028.54
959.30	1545.08
959.60	1065.63
959.90	977.79
960.20	991.44
960.50	1017.39
960.79	978.93
961.09	974.83
961.39	1019.66
961.69	1006.01
961.98	1020.80
962.28	1007.60
962.58	979.84
962.87	974.38
963.17	1009.88
963.47	995.09
963.76	1087.24
964.06	998.95
964.36	1027.40
964.66	991.90
964.95	1011.92
965.25	1013.97
965.55	1037.18
965.84	1013.52
966.14	1011.47
966.43	1035.13
966.73	990.99
967.03	1041.05
967.32	972.56
967.62	1021.48
967.92	1005.10
968.21	1012.15
968.51	1021.71
968.80	995.09
969.10	996.91
969.40	978.93
969.69	1006.01
969.99	988.26
970.28	1011.47
970.58	1029.22
970.87	988.03
971.17	1000.09
971.46	1020.80
971.76	990.99
972.06	1011.24
972.35	991.22
972.65	992.13
972.94	979.16
973.24	1008.97
973.53	993.04
973.83	987.12
974.12	987.12
974.42	985.30
974.71	1050.61
975.01	976.20
975.30	966.87
975.59	986.44
975.89	1000.32
976.18	977.11
976.48	992.13
976.77	963.91
977.07	982.34
977.36	1004.64
977.65	1035.82
977.95	1004.64
978.24	962.09
978.54	1013.29
978.83	1000.77
979.13	1028.76
979.42	1022.62
979.71	970.96
980.01	984.62
980.30	989.40
980.59	1016.48
980.89	1055.84
981.18	995.09
981.47	1007.15
981.77	995.09
982.06	971.42
982.35	1015.34
982.65	988.03
982.94	993.49
983.23	1003.50
983.53	1010.33
983.82	998.50
984.11	959.13
984.41	966.19
984.70	969.37
984.99	969.83
985.28	1010.10
985.58	984.62
985.87	984.16
986.16	990.53
986.45	1003.96
986.75	1007.15
987.04	992.81
987.33	979.61
987.62	998.95
987.91	991.67
988.21	969.37
988.50	949.12
988.79	1024.89
989.08	1008.74
989.37	999.18
989.67	983.25
989.96	1001.91
990.25	984.85
990.54	959.59
990.83	979.61
991.12	988.26
991.42	1024.89
991.71	975.29
992.00	966.64
992.29	996.91
992.58	983.02
992.87	1041.96
993.16	984.39
993.45	1000.55
993.75	963.23
994.04	968.23
994.33	992.35
994.62	1036.04
994.91	989.85
995.20	1019.43
995.49	992.13
995.78	1011.70
996.07	965.28
996.36	974.61
996.65	980.52
996.94	965.50
997.23	1022.85
997.52	982.34
997.81	975.52
998.10	981.89
998.39	993.95
998.68	970.51
998.97	968.01
999.26	1002.14
999.55	972.56
999.84	1004.64
1000.13	973.47
1000.42	981.43
1000.71	978.93
1001.00	997.36
1001.29	1000.32
1001.58	962.32
1001.87	963.46
1002.16	983.25
1002.45	983.48
1002.74	948.89
1003.02	979.84
1003.31	996.45
1003.60	965.05
1003.89	987.35
1004.18	992.13
1004.47	974.61
1004.76	992.13
1005.05	971.87
1005.33	974.61
1005.62	962.55
1005.91	971.65
1006.20	971.87
1006.49	962.77
1006.78	981.20
1007.06	974.83
1007.35	973.01
1007.64	974.83
1007.93	988.26
1008.22	971.87
1008.50	986.21
1008.79	982.11
1009.08	978.25
1009.37	976.43
1009.66	1031.95
1009.94	969.60
1010.23	1000.55
1010.52	981.43
1010.81	997.36
1011.09	980.75
1011.38	967.78
1011.67	1010.33
1011.95	1015.34
1012.24	976.88
1012.53	960.27
1012.82	966.87
1013.10	952.31
1013.39	961.41
1013.68	952.76
[truncated: 48 more rows]
