# Supplementary material for: Unique photosynthetic electron transport tuning and excitation distribution in heterokont algae
Source: PLoS One. 2019 Jan 9;14(1):e0209920. doi: 10.1371/journal.pone.0209920 (PMC6326504; doi:10.1371/journal.pone.0209920)
Supplement: S1 Dataset — (ZIP) [file pone.0209920.s004.zip › S1 Dataset/77K/Chlamydomonas_DCMU/CDCMU_t=5,3.txt]

340.01	930.46
340.39	930.46
340.76	930.46
341.14	926.36
341.52	932.96
341.89	990.99
342.27	1002.14
342.65	964.14
343.03	986.89
343.40	988.26
343.78	979.61
344.16	993.72
344.53	991.44
344.91	990.08
345.29	962.77
345.66	972.33
346.04	956.17
346.42	971.19
346.79	973.92
347.17	961.86
347.54	962.09
347.92	973.47
348.30	947.07
348.67	969.60
349.05	937.06
349.43	943.20
349.80	975.52
350.18	963.23
350.56	948.21
350.93	972.33
351.31	943.20
351.68	927.05
352.06	945.93
352.44	933.42
352.81	960.95
353.19	938.88
353.56	948.44
353.94	938.88
354.32	930.01
354.69	948.89
355.07	937.74
355.44	902.47
355.82	942.75
356.19	955.72
356.57	971.19
356.95	945.48
357.32	934.78
357.70	950.94
358.07	943.89
358.45	949.80
358.82	959.13
359.20	962.55
359.58	932.51
359.95	965.28
360.33	929.32
360.70	952.53
361.08	945.93
361.45	947.07
361.83	944.80
362.20	947.30
362.58	961.86
362.95	922.04
363.33	950.71
363.70	942.98
364.08	924.54
364.45	939.79
364.83	940.70
365.20	932.74
365.58	971.42
365.95	977.56
366.33	968.69
366.70	956.86
367.08	943.89
367.45	933.19
367.83	947.30
368.20	938.65
368.58	964.14
368.95	938.42
369.33	988.03
369.70	959.81
370.08	936.60
370.45	936.60
370.83	942.75
371.20	927.96
371.57	1069.27
371.95	965.96
372.32	922.72
372.70	943.43
373.07	937.29
373.45	959.13
373.82	945.25
374.19	945.71
374.57	969.83
374.94	936.83
375.32	930.23
375.69	971.65
376.07	968.69
376.44	937.51
376.81	931.14
377.19	936.60
377.56	970.28
377.94	945.48
378.31	950.26
378.68	931.60
379.06	958.45
379.43	961.64
379.81	947.07
380.18	945.02
380.55	948.66
380.93	956.17
381.30	948.21
381.67	927.50
382.05	951.17
382.42	935.01
382.79	938.20
383.17	938.20
383.54	978.02
383.91	925.68
384.29	944.57
384.66	944.80
385.04	933.65
385.41	925.68
385.78	919.08
386.15	954.58
386.53	923.18
386.90	947.30
387.27	940.47
387.65	950.94
388.02	940.47
388.39	947.98
388.77	939.11
389.14	937.74
389.51	946.84
389.89	912.94
390.26	967.32
390.63	949.35
391.00	943.43
391.38	934.33
391.75	937.51
392.12	953.67
392.50	953.90
392.87	949.80
393.24	945.48
393.61	957.54
393.99	948.66
394.36	956.40
394.73	963.91
395.10	935.69
395.48	940.93
395.85	950.49
396.22	950.71
396.59	950.03
396.97	932.51
397.34	965.28
397.71	930.46
398.08	960.72
398.45	950.49
398.83	951.40
399.20	965.28
399.57	944.57
399.94	942.75
400.32	955.95
400.69	927.27
401.06	961.18
401.43	970.28
401.80	931.60
402.17	920.22
402.55	949.35
402.92	932.96
403.29	955.04
403.66	925.91
404.03	937.29
404.41	925.00
404.78	947.30
405.15	944.11
405.52	931.37
405.89	943.43
406.26	962.32
406.64	925.23
407.01	950.03
407.38	952.76
407.75	951.85
408.12	954.13
408.49	968.92
408.86	957.77
409.23	949.57
409.61	957.99
409.98	940.93
410.35	959.36
410.72	935.24
411.09	953.44
411.46	952.08
411.83	954.58
412.20	963.46
412.57	951.17
412.95	957.31
413.32	976.43
413.69	962.77
414.06	968.23
414.43	1003.05
414.80	968.01
415.17	977.34
415.54	979.16
415.91	962.77
416.28	968.01
416.65	965.50
417.02	964.14
417.39	969.37
417.76	982.34
418.14	977.11
418.51	968.92
418.88	1003.73
419.25	985.30
419.62	1040.37
419.99	991.22
420.36	1020.57
420.73	1019.66
421.10	1046.51
421.47	1017.84
421.84	1046.74
422.21	1054.70
422.58	1058.57
422.95	1089.29
423.32	1085.88
423.69	1069.49
424.06	1092.93
424.43	1138.90
424.80	1123.42
425.17	1154.37
425.54	1151.87
425.91	1169.62
426.28	1208.76
426.65	1208.30
427.02	1228.78
427.39	1249.49
427.76	1271.33
428.13	1272.24
428.49	1269.29
428.86	1277.70
429.23	1294.77
429.60	1317.53
429.97	1318.44
430.34	1360.99
430.71	1325.04
431.08	1338.69
431.45	1377.83
431.82	1383.74
432.19	1376.92
432.56	1424.48
432.93	1390.34
433.30	1396.94
433.67	1379.65
434.03	1440.40
434.40	1405.13
434.77	1393.07
435.14	1368.73
435.51	1353.48
435.88	1393.07
436.25	1351.89
436.62	1324.58
436.99	1347.11
437.35	1302.74
437.72	1322.53
438.09	1288.86
438.46	1442.45
438.83	1320.26
439.20	1282.26
439.57	1272.02
439.93	1248.35
440.30	1240.16
440.67	1228.78
441.04	1229.69
441.41	1218.09
441.78	1195.79
442.14	1210.58
442.51	1189.41
442.88	1160.97
443.25	1146.86
443.62	1155.05
443.99	1146.63
444.35	1137.99
444.72	1150.05
445.09	1165.07
445.46	1110.00
445.83	1117.96
446.19	1148.68
446.56	1106.13
446.93	1119.10
447.30	1087.47
447.66	1091.34
448.03	1098.85
448.40	1101.12
448.77	1087.02
449.14	1076.78
449.50	1095.66
449.87	1099.30
450.24	1066.99
450.61	1051.75
450.97	1076.55
451.34	1061.99
451.71	1074.96
452.08	1068.36
452.44	1051.52
452.81	1063.35
453.18	1034.91
453.54	1065.17
453.91	1048.33
454.28	1014.65
454.65	1010.56
455.01	1019.66
455.38	1009.65
455.75	1036.27
456.11	1006.69
456.48	1016.25
456.85	998.27
457.21	998.95
457.58	1018.30
457.95	988.03
458.32	994.18
458.68	1009.88
459.05	995.54
459.42	1029.67
459.78	994.40
460.15	1012.61
460.52	1007.60
460.88	1013.06
461.25	1003.05
461.61	976.88
461.98	973.70
462.35	998.50
462.71	964.37
463.08	992.13
463.45	964.37
463.81	984.39
464.18	973.24
464.55	1003.50
464.91	998.04
465.28	956.63
465.64	999.64
466.01	968.69
466.38	964.82
466.74	967.10
467.11	976.65
467.47	955.72
467.84	1046.74
468.21	988.49
468.57	949.80
468.94	965.50
469.30	960.50
469.67	965.05
470.03	965.05
470.40	951.40
470.77	965.96
471.13	965.73
471.50	957.54
471.86	953.67
472.23	980.29
472.59	971.65
472.96	961.41
473.32	962.32
473.69	983.25
474.05	974.38
474.42	962.32
474.78	965.28
475.15	954.58
475.51	954.35
475.88	936.83
476.24	923.86
476.61	955.49
476.97	955.72
477.34	942.52
477.70	927.27
478.07	940.47
478.43	959.13
478.80	953.22
479.16	955.49
479.53	986.67
479.89	942.07
480.26	959.13
480.62	950.94
480.99	978.47
481.35	945.93
481.72	928.41
482.08	963.68
482.45	1057.21
482.81	954.35
483.17	935.24
483.54	956.86
483.90	945.25
484.27	975.97
484.63	947.53
485.00	942.52
485.36	941.38
485.72	933.65
486.09	950.71
486.45	950.71
486.82	942.52
487.18	923.18
487.54	957.54
487.91	939.56
488.27	934.33
488.64	940.47
489.00	951.40
489.36	939.56
489.73	949.12
490.09	954.81
490.45	959.59
490.82	948.44
491.18	943.66
491.55	980.29
491.91	988.71
492.27	979.16
492.64	955.26
493.00	970.74
493.36	973.70
493.73	979.38
494.09	941.61
494.45	944.57
494.82	943.20
495.18	955.72
495.54	985.53
495.91	950.03
496.27	943.66
496.63	957.99
496.99	970.51
497.36	939.56
497.72	987.12
498.08	946.62
498.45	992.35
498.81	965.28
499.17	959.59
499.53	974.83
499.90	953.67
500.26	942.52
500.62	959.36
500.99	942.29
501.35	943.66
501.71	944.57
502.07	933.65
502.44	962.09
502.80	939.11
503.16	948.44
503.52	949.80
503.88	949.57
504.25	931.83
504.61	942.29
504.97	947.98
505.33	925.23
505.70	925.45
506.06	932.51
506.42	957.54
506.78	945.71
507.14	980.07
507.51	948.89
507.87	955.04
508.23	949.57
508.59	941.16
508.95	932.96
509.32	943.43
509.68	943.66
510.04	985.98
510.40	950.94
510.76	960.04
511.12	970.96
511.48	941.16
511.85	949.35
512.21	923.41
512.57	951.62
512.93	927.05
513.29	952.08
513.65	941.84
514.01	927.50
514.38	950.26
514.74	952.53
515.10	950.94
515.46	956.40
515.82	952.53
516.18	964.14
516.54	924.77
516.90	952.99
517.26	959.81
517.63	940.70
517.99	940.47
518.35	943.20
518.71	936.15
519.07	936.60
519.43	950.94
519.79	950.26
520.15	948.66
520.51	914.53
520.87	925.45
521.23	901.79
521.59	928.64
521.95	933.65
522.31	937.51
522.67	953.22
523.03	961.18
523.40	956.17
523.76	948.21
524.12	967.10
524.48	965.73
524.84	954.58
525.20	985.98
525.56	957.99
525.92	959.59
526.28	947.07
526.64	945.02
527.00	934.33
527.36	1024.89
527.72	964.59
528.08	960.50
528.44	928.41
528.80	962.55
529.16	920.90
529.51	944.11
529.87	935.69
530.23	963.00
530.59	957.08
530.95	954.13
531.31	945.48
531.67	970.51
532.03	952.76
532.39	967.78
532.75	945.02
533.11	975.06
533.47	959.13
533.83	946.16
534.19	948.66
534.55	940.02
534.91	929.10
535.26	933.19
535.62	937.06
535.98	959.13
536.34	935.24
536.70	943.66
537.06	950.03
537.42	931.60
537.78	943.43
538.14	1256.09
538.49	993.04
538.85	1057.21
539.21	983.71
539.57	952.08
539.93	933.87
540.29	979.61
540.65	942.52
541.00	947.53
541.36	920.90
541.72	948.44
542.08	930.69
542.44	941.38
542.80	953.67
543.15	978.47
543.51	932.74
543.87	917.95
544.23	954.81
544.59	943.89
544.95	936.83
545.30	941.61
545.66	947.07
546.02	964.82
546.38	943.66
546.73	938.65
547.09	941.84
547.45	970.74
547.81	954.58
548.17	941.16
548.52	950.26
548.88	942.75
549.24	960.27
549.60	954.58
549.95	927.73
550.31	938.20
550.67	947.53
551.03	950.03
551.38	923.41
551.74	929.32
552.10	923.18
552.46	923.18
552.81	939.11
553.17	928.64
553.53	930.01
553.88	948.66
554.24	936.15
554.60	943.66
554.95	941.61
555.31	942.07
555.67	951.85
556.03	954.35
556.38	941.61
556.74	963.00
557.10	982.34
557.45	949.35
557.81	951.40
558.17	948.89
558.52	932.05
558.88	955.72
559.24	954.35
559.59	950.26
559.95	939.79
560.30	989.85
560.66	937.51
561.02	918.40
561.37	921.13
561.73	939.56
562.09	976.20
562.44	968.46
562.80	974.61
563.15	964.14
563.51	938.88
563.87	942.29
564.22	948.21
564.58	937.06
564.93	929.10
565.29	943.89
565.65	994.18
566.00	961.64
566.36	947.98
566.71	939.34
567.07	929.78
567.42	957.54
567.78	921.81
568.14	917.26
568.49	957.08
568.85	951.62
569.20	947.98
569.56	947.53
569.91	943.89
570.27	941.16
570.62	975.06
570.98	961.64
571.33	930.46
571.69	946.16
572.04	961.18
572.40	973.01
572.75	944.11
573.11	930.92
573.46	956.86
573.82	934.78
574.17	936.15
574.53	979.16
574.88	948.66
575.24	942.98
575.59	936.60
575.95	933.19
576.30	955.26
576.66	957.54
577.01	953.90
577.36	979.16
577.72	947.07
578.07	940.70
578.43	927.73
578.78	945.71
579.14	951.85
579.49	941.84
579.85	978.25
580.20	979.84
580.55	958.45
580.91	971.19
581.26	948.21
581.62	960.72
581.97	965.28
582.32	991.22
582.68	963.23
583.03	966.41
583.39	978.02
583.74	1002.14
584.09	980.52
584.45	1005.10
584.80	981.66
585.15	989.40
585.51	996.91
585.86	1005.55
586.21	1021.25
586.57	1019.89
586.92	1023.30
587.27	1047.42
587.63	1042.42
587.98	1149.59
588.33	1101.58
588.69	1072.00
589.04	1104.54
589.39	1092.48
589.75	1107.04
590.10	1094.75
590.45	1093.62
590.81	1121.15
591.16	1134.57
591.51	1155.51
591.86	1174.17
592.22	1175.08
592.57	1208.76
592.92	1187.59
593.28	1228.55
593.63	1232.88
593.98	1249.03
594.33	1262.00
594.69	1300.01
595.04	1312.07
595.39	1333.00
595.74	1352.80
596.10	1359.40
596.45	1380.56
596.80	1449.05
597.15	1446.78
597.50	1486.83
597.86	1503.21
598.21	1548.72
598.56	1553.50
598.91	1566.01
599.26	1601.97
599.62	1646.11
599.97	1666.82
600.32	1678.88
600.67	1718.93
601.02	1761.94
601.38	1770.58
601.73	1824.97
602.08	1839.76
602.43	1868.66
602.78	1897.78
603.13	1951.71
603.49	1924.86
603.84	1987.21
604.19	2019.98
604.54	2045.24
604.89	2071.86
605.24	2120.79
605.59	2147.18
605.95	2183.13
606.30	2227.96
606.65	2278.48
607.00	2256.63
607.35	2306.70
607.70	2282.12
608.05	2395.90
608.40	2383.84
608.75	2366.54
609.10	2441.86
609.46	2448.46
609.81	2477.13
610.16	2552.45
610.51	2493.97
610.86	2566.56
611.21	2542.67
611.56	2588.86
611.91	2587.27
612.26	2620.49
612.61	2637.78
612.96	2667.82
613.31	2667.37
613.66	2695.81
614.01	2688.76
614.36	2714.92
614.71	2703.55
615.06	2691.49
615.41	2702.64
615.76	2767.26
616.11	2731.31
616.46	2763.16
616.81	2744.28
617.16	2790.02
617.51	2773.63
617.86	2766.58
618.21	2791.15
618.56	2804.12
618.91	2789.11
619.26	2798.66
619.61	2800.03
619.96	2808.68
620.31	2834.39
620.66	2786.83
621.01	2817.78
621.36	2808.90
621.71	2814.82
622.06	2775.00
622.41	2763.16
622.76	2767.49
623.10	2786.60
623.45	2730.17
623.80	2791.61
624.15	2772.04
624.50	2759.30
624.85	2726.76
625.20	2758.16
625.55	2772.95
625.90	2731.08
626.25	2742.00
626.59	2746.33
626.94	2714.24
627.29	2707.41
627.64	2697.17
627.99	2691.49
628.34	2688.53
628.69	2691.94
629.03	2627.54
629.38	2689.67
629.73	2645.75
630.08	2642.33
630.43	2638.92
630.78	2611.39
631.12	2668.28
631.47	2611.84
631.82	2615.26
632.17	2597.51
632.52	2614.57
632.86	2706.96
633.21	2588.63
633.56	2569.97
633.91	2586.36
634.26	2577.03
634.60	2561.33
634.95	2573.16
635.30	2544.94
635.65	2558.82
635.99	2546.31
636.34	2540.39
636.69	2545.17
637.04	2549.27
637.39	2471.67
637.73	2500.34
638.08	2504.44
638.43	2485.78
638.77	2444.36
639.12	2466.89
639.47	2451.42
639.82	2483.05
640.16	2512.86
640.51	2476.22
640.86	2454.38
641.20	2473.95
641.55	2456.20
641.90	2451.65
642.25	2455.74
642.59	2437.99
642.94	2462.11
643.29	2419.79
643.63	2436.63
643.98	2437.77
644.33	2443.23
644.67	2423.43
645.02	2428.21
645.37	2442.32
645.71	2430.71
646.06	2459.16
646.40	2421.61
646.75	2406.82
647.10	2396.58
647.44	2447.32
647.79	2429.35
648.14	2402.27
648.48	2418.88
648.83	2414.10
649.17	2461.43
649.52	2409.78
649.87	2415.69
650.21	2413.42
650.56	2420.24
650.90	2413.87
651.25	2420.24
651.59	2408.18
651.94	2439.36
652.29	2427.98
652.63	2434.12
652.98	2450.51
653.32	2382.47
653.67	2444.59
654.01	2418.65
654.36	2393.62
654.70	2396.12
655.05	2358.35
655.39	2403.18
655.74	2440.50
656.08	2434.12
656.43	2421.61
656.78	2410.69
657.12	2445.73
657.47	2452.56
657.81	2437.31
658.15	2452.10
658.50	2423.66
658.84	2448.01
659.19	2457.33
659.53	2471.67
659.88	2484.41
660.22	2462.57
660.57	2450.74
660.91	2470.76
661.26	2457.56
661.60	2463.48
661.95	2465.07
662.29	2464.62
662.63	2460.98
662.98	2476.90
663.32	2475.08
663.67	2464.84
664.01	2492.38
664.36	2498.07
664.70	2540.39
665.04	2486.46
665.39	2489.19
665.73	2504.44
666.08	2956.36
666.42	2582.26
666.76	2548.81
667.11	2572.93
667.45	2555.41
667.79	2564.74
668.14	2550.18
668.48	2575.43
668.83	2618.44
669.17	2641.20
669.51	2654.62
669.86	2666.68
670.20	2679.88
670.54	2738.82
670.89	2693.31
671.23	2763.16
671.57	2762.48
671.92	2785.01
672.26	2866.25
672.60	2904.70
672.94	3027.81
673.29	3042.60
673.63	3118.83
673.97	3200.98
674.32	3363.90
674.66	3450.37
675.00	3561.87
675.34	3730.03
675.69	3870.43
676.03	4037.68
676.37	4245.89
676.71	4457.97
677.06	4671.42
677.40	4875.99
677.74	5113.10
678.08	5387.07
678.43	5602.10
678.77	5860.60
679.11	6075.87
679.45	6271.11
679.80	6534.84
680.14	6640.42
680.48	6887.32
680.82	7133.76
681.16	7248.44
681.51	7415.69
681.85	7611.16
682.19	7665.77
682.53	7961.82
682.87	8084.93
683.21	8296.32
683.56	8553.91
683.90	8851.78
684.24	9110.28
684.58	9391.98
684.92	9709.65
685.26	9858.92
685.61	10044.60
685.95	10156.10
686.29	10156.10
686.63	10132.44
686.97	10089.20
687.31	9977.25
687.65	9763.80
687.99	9564.70
688.33	9285.95
688.68	8935.29
689.02	8566.43
689.36	8315.44
689.70	8048.06
690.04	7741.32
690.38	7529.24
690.72	7397.95
691.06	7239.80
691.40	7114.87
691.74	6993.59
692.08	7017.93
692.42	6939.20
692.76	7013.16
693.10	6933.06
693.44	6957.40
693.78	6959.45
694.13	6933.74
694.47	6995.63
694.81	6963.55
695.15	7028.63
695.49	6961.96
695.83	7037.96
696.17	6946.71
696.51	7042.05
696.85	6970.60
697.19	6994.72
697.53	6972.20
697.87	6949.21
698.20	6959.23
698.54	6984.94
698.88	6981.53
699.22	6938.29
699.56	6995.63
699.90	6936.47
700.24	6947.39
700.58	6947.17
700.92	7034.55
701.26	7028.17
701.60	7088.25
701.94	7141.95
702.28	7146.50
702.62	7138.99
702.96	7257.77
703.30	7291.91
703.63	7294.86
703.97	7398.86
704.31	7397.04
704.65	7446.19
704.99	7495.34
705.33	7667.14
705.67	7649.39
706.01	7661.22
706.34	7737.45
706.68	7783.19
707.02	7788.20
707.36	7845.31
707.70	7863.06
708.04	7845.77
708.38	8014.16
708.71	7977.29
709.05	8024.17
709.39	8057.16
709.73	8030.54
710.07	8029.63
710.40	8139.54
710.74	8100.40
711.08	8150.92
711.42	8157.29
711.76	8171.85
712.09	8208.03
712.43	8209.62
712.77	8177.77
713.11	8161.61
713.45	8231.01
713.78	8265.37
714.12	8220.32
714.46	8202.80
714.80	8181.86
715.13	8084.02
715.47	8041.46
715.81	7998.46
716.15	7949.53
716.48	7918.13
716.82	7798.66
717.16	7797.75
717.49	7696.95
717.83	7639.61
718.17	7597.74
718.51	7455.29
718.84	7488.51
719.18	7394.30
719.52	7291.45
719.85	7197.24
720.19	7132.62
720.53	7132.62
720.86	6955.81
721.20	6869.57
721.54	6878.90
721.87	6723.25
722.21	6623.13
722.55	6531.88
722.88	6544.40
723.22	6359.63
723.55	6305.47
723.89	6228.33
724.23	6198.97
724.56	6044.01
724.90	5929.32
725.24	5905.20
725.57	5826.93
725.91	5766.62
726.24	5735.45
726.58	5573.89
726.92	5587.77
727.25	5518.82
727.59	5444.87
727.92	5275.57
728.26	5295.82
728.59	5278.30
728.93	5135.40
729.26	5051.66
729.60	5078.05
729.94	4995.00
730.27	4938.56
730.61	4880.54
730.94	4802.71
731.28	4748.78
731.61	4681.66
731.95	4671.64
732.28	4596.32
732.62	4532.15
732.95	4511.90
733.29	4473.45
733.62	4424.98
733.96	4359.22
734.29	4331.68
734.63	4280.25
734.96	4301.64
735.30	4251.58
735.63	4170.57
735.97	4208.80
736.30	4119.15
736.63	4092.30
736.97	4050.20
737.30	4006.74
737.64	3985.57
737.97	4000.37
738.31	3972.38
738.64	3859.51
738.97	3864.52
739.31	3823.33
739.64	3826.97
739.98	3778.05
740.31	3760.98
740.64	3750.29
740.98	3686.12
741.31	3703.18
741.65	3685.43
741.98	3644.25
742.31	3585.54
742.65	3603.06
742.98	3605.34
743.31	3551.63
743.65	3535.25
743.98	3495.20
744.31	3477.91
744.65	3441.95
744.98	3461.98
745.31	3428.53
745.65	3375.05
745.98	3373.91
746.31	3385.06
746.65	3359.81
746.98	3309.75
747.31	3325.45
747.65	3294.27
747.98	3303.37
748.31	3271.97
748.64	3250.81
748.98	3218.95
749.31	3197.33
749.64	3124.06
749.98	3171.62
750.31	3142.27
750.64	3082.88
750.97	3102.45
751.31	3098.12
751.64	3041.92
751.97	3037.14
752.30	2990.94
752.63	2973.20
752.97	2961.82
753.30	2958.86
753.63	2940.43
753.96	2917.67
754.29	2868.75
754.63	2896.51
754.96	2984.80
755.29	2882.86
755.62	2861.69
755.95	2817.78
756.29	2830.07
756.62	2810.04
756.95	2749.97
757.28	2753.15
757.61	2884.45
757.94	2759.98
758.27	2690.58
758.61	2743.37
758.94	2708.78
759.27	2673.74
759.60	2653.48
759.93	2666.00
760.26	2591.59
760.59	2598.64
760.92	2565.19
761.26	2552.00
761.59	2539.25
761.92	2513.54
762.25	2521.50
762.58	2524.01
762.91	2471.67
763.24	2450.74
763.57	2445.05
763.90	2463.02
764.23	2427.75
764.56	2443.68
764.89	2400.67
765.22	2382.93
765.55	2380.88
765.88	2371.09
766.21	2352.21
766.54	2344.92
766.87	2331.95
767.20	2282.12
767.53	2295.55
767.86	2279.84
768.19	2291.90
768.52	2239.57
768.85	2242.98
769.18	2231.83
769.51	2222.27
769.84	2223.41
770.17	2224.55
770.50	2195.19
770.83	2187.23
771.16	2129.20
771.49	2122.83
771.82	2148.55
772.15	2139.90
772.48	2139.44
772.81	2109.64
773.14	2128.98
773.47	2095.07
773.80	2080.74
774.13	2084.38
774.46	2071.86
774.78	2047.74
775.11	2025.21
775.44	2043.42
775.77	2042.28
776.10	2011.56
776.43	1982.89
776.76	2021.57
777.09	1937.83
777.41	1978.57
777.74	1983.57
778.07	1994.95
778.40	1936.47
778.73	1931.92
779.06	1935.33
779.38	1909.16
779.71	1894.83
780.04	1921.22
780.37	1911.21
780.70	1908.02
781.03	1890.50
781.35	1873.66
781.68	1864.56
782.01	1870.48
782.34	1869.11
782.67	1805.40
782.99	1842.72
783.32	1833.84
783.65	1812.68
783.98	1806.08
784.30	1786.97
784.63	1770.81
784.96	1772.86
785.29	1784.01
785.61	1770.13
785.94	1765.35
786.27	1756.93
786.60	1770.81
786.92	1768.99
787.25	1731.22
787.58	1697.99
787.90	1732.13
788.23	1719.61
788.56	1735.31
788.88	1702.77
789.21	1688.89
789.54	1662.04
789.87	1666.14
790.19	1679.33
790.52	1663.86
790.85	1671.60
791.17	1690.03
791.50	1632.69
791.82	1638.38
792.15	1627.68
792.48	1644.75
792.80	1615.85
793.13	1637.01
793.46	1620.85
793.78	1620.63
794.11	1594.00
794.43	1614.94
794.76	1650.21
795.09	1698.68
795.41	1636.10
795.74	1624.04
796.06	1613.57
796.39	1636.55
796.72	1633.37
797.04	1628.14
797.37	1607.43
797.69	1621.08
798.02	1618.58
798.34	1600.83
798.67	1597.64
798.99	1591.95
799.32	1622.45
799.64	1604.01
799.97	1603.79
800.30	1596.28
800.62	1571.47
800.95	1555.32
801.27	1566.01
801.60	1578.76
801.92	1553.27
802.25	1595.60
802.57	1605.38
802.89	1591.27
803.22	1570.56
803.54	1592.86
803.87	1615.39
804.19	1577.62
804.52	1561.69
804.84	1550.77
805.17	1573.30
805.49	1549.17
805.82	1541.67
806.14	1515.04
806.46	1546.67
806.79	1510.04
807.11	1518.23
807.44	1489.10
807.76	1510.95
808.08	1525.96
808.41	1562.83
808.73	1545.76
809.06	1497.75
809.38	1520.05
809.70	1496.38
810.03	1512.54
810.35	1505.71
810.67	1499.34
811.00	1490.24
811.32	1477.50
811.64	1463.62
811.97	1450.42
812.29	1456.11
812.61	1452.01
812.94	1486.14
813.26	1425.39
813.58	1449.05
813.91	1456.79
814.23	1462.93
814.55	1429.03
814.88	1428.12
815.20	1406.95
815.52	1433.35
815.84	1394.44
816.17	1410.82
816.49	1425.84
816.81	1425.16
817.13	1427.43
817.46	1421.52
817.78	1391.03
818.10	1388.52
818.42	1386.47
818.75	1364.40
819.07	1395.12
819.39	1381.70
819.71	1439.27
820.04	1372.14
820.36	1369.64
820.68	1353.48
821.00	1346.43
821.32	1391.48
821.65	1389.43
821.97	1359.62
822.29	1347.34
822.61	1382.61
822.93	1343.24
823.25	1342.10
823.58	1377.15
823.90	1336.87
824.22	1341.19
824.54	1346.88
824.86	1334.59
825.18	1342.10
825.50	1333.23
825.82	1326.40
826.15	1312.07
826.47	1315.48
826.79	1345.06
827.11	1346.20
827.43	1321.85
827.75	1330.72
828.07	1296.59
828.39	1320.94
828.71	1295.91
829.03	1307.74
829.35	1318.89
829.67	1286.81
830.00	1289.08
830.32	1273.84
830.64	1314.34
830.96	1310.02
831.28	1321.62
831.60	1300.01
831.92	1297.73
832.24	1312.52
832.56	1299.32
832.88	1287.49
833.20	1276.57
833.52	1299.09
833.84	1307.51
834.16	1282.48
834.48	1278.16
834.80	1309.11
835.12	1287.49
835.44	1276.79
835.76	1293.63
836.08	1287.49
836.40	1276.34
836.71	1289.77
837.03	1268.60
837.35	1284.99
837.67	1248.81
837.99	1264.28
838.31	1266.78
838.63	1280.66
838.95	1257.45
839.27	1299.09
839.59	1258.14
839.91	1244.71
840.23	1251.54
840.54	1250.40
840.86	1248.58
841.18	1234.93
841.50	1241.07
841.82	1233.79
842.14	1283.85
842.46	1260.18
842.77	1253.81
843.09	1238.34
843.41	1221.73
843.73	1246.08
844.05	1254.72
844.37	1231.28
844.68	1251.54
845.00	1245.39
845.32	1230.60
845.64	1271.33
845.96	1223.55
846.27	1232.88
846.59	1231.74
846.91	1234.93
847.23	1221.50
847.54	1210.35
847.86	1235.61
848.18	1208.53
848.50	1215.81
848.82	1235.15
849.13	1216.49
849.45	1224.69
849.77	1237.20
850.08	1257.00
850.40	1257.00
850.72	1247.44
851.04	1212.40
851.35	1215.58
851.67	1258.14
851.99	1224.23
852.30	1238.11
852.62	1204.89
852.94	1226.96
853.25	1216.49
853.57	1198.74
853.89	1187.59
854.20	1213.08
854.52	1267.69
854.84	1208.98
855.15	1207.16
855.47	1223.32
855.79	1229.01
856.10	1178.04
856.42	1181.68
856.73	1231.06
857.05	1196.92
857.37	1198.74
857.68	1183.73
858.00	1191.46
858.32	1224.91
858.63	1183.04
858.95	1182.59
859.26	1179.86
859.58	1216.49
859.89	1175.08
860.21	1212.85
860.52	1183.27
860.84	1209.89
861.16	1204.21
861.47	1188.96
861.79	1192.37
862.10	1191.01
862.42	1176.44
862.73	1189.87
863.05	1186.23
863.36	1167.34
863.68	1189.41
863.99	1158.70
864.31	1167.57
864.62	1201.48
864.94	1168.25
865.25	1189.19
865.57	1160.74
865.88	1152.10
866.20	1178.04
866.51	1193.28
866.82	1159.83
867.14	1178.04
867.45	1160.74
867.77	1169.39
868.08	1155.51
868.40	1143.68
868.71	1166.43
869.02	1167.11
869.34	1123.20
869.65	1150.05
869.97	1122.97
870.28	1153.92
870.59	1162.79
870.91	1131.62
871.22	1163.93
871.54	1160.52
871.85	1141.40
872.16	1144.36
872.48	1143.68
872.79	1140.49
873.10	1113.41
873.42	1111.82
873.73	1145.27
874.04	1122.29
874.36	1100.90
874.67	1095.44
874.98	1112.73
875.30	1120.92
875.61	1107.50
875.92	1113.41
876.23	1121.38
876.55	1103.40
876.86	1115.92
877.17	1094.53
877.49	1100.67
877.80	1114.10
878.11	1825.42
878.42	1132.07
878.74	1121.60
879.05	1091.57
879.36	1111.14
879.67	1104.08
879.98	1100.21
880.30	1071.77
880.61	1096.80
880.92	1112.50
881.23	1077.91
881.55	1097.26
881.86	1080.87
882.17	1084.29
882.48	1053.11
882.79	1087.47
883.10	1098.39
883.42	1101.58
883.73	1103.17
884.04	1092.25
884.35	1089.97
884.66	1092.48
884.97	1079.73
885.28	1086.11
885.60	1089.97
885.91	1069.04
886.22	1069.72
886.53	1107.04
886.84	1073.82
887.15	1090.20
887.46	1079.73
887.77	1117.51
888.08	1080.87
888.40	1097.48
888.71	1096.80
889.02	1083.83
889.33	1095.44
889.64	1091.11
889.95	1084.51
890.26	1099.08
890.57	1061.08
890.88	1096.12
891.19	1099.76
891.50	1110.68
891.81	1108.63
892.12	1063.81
892.43	1077.46
892.74	1089.97
893.05	1098.85
893.36	1117.28
893.67	1074.50
893.98	1094.07
894.29	1081.56
894.60	1083.15
894.91	1071.54
895.22	1098.39
895.53	1087.47
895.84	1101.81
896.15	1073.14
896.46	1076.32
896.77	1072.91
897.08	1048.56
897.38	1084.51
897.69	1090.88
898.00	1054.25
898.31	1075.41
898.62	1070.63
898.93	1042.42
899.24	1072.45
899.55	1080.87
899.86	1071.77
900.16	1082.92
900.47	1059.48
900.78	1093.62
901.09	1080.87
901.40	1079.73
901.71	1073.14
902.02	1051.52
902.32	1077.91
902.63	1066.99
902.94	1039.46
903.25	1076.09
903.56	1064.26
903.87	1070.41
904.17	1047.88
904.48	1035.82
904.79	1020.80
905.10	1057.66
905.41	1086.11
905.71	1028.08
906.02	1058.12
906.33	1044.92
906.64	1040.82
906.94	1049.70
907.25	1038.09
907.56	1023.76
907.87	1022.85
908.17	1039.23
908.48	1047.19
908.79	1041.73
909.09	1047.88
909.40	1038.09
909.71	1042.42
910.02	1115.69
910.32	1056.98
910.63	1057.89
910.94	1064.26
911.24	1042.64
911.55	1070.63
911.86	1027.17
912.16	1032.40
912.47	1003.73
912.78	1010.33
913.08	1030.58
913.39	1026.03
913.69	1048.56
914.00	1030.58
914.31	1025.35
914.61	1014.20
914.92	1052.66
915.23	1011.01
915.53	1009.42
915.84	1017.84
916.14	1036.50
916.45	1060.62
916.75	1042.19
917.06	1048.79
917.37	1030.58
917.67	1057.89
917.98	1023.53
918.28	1011.01
918.59	989.17
918.89	1044.46
919.20	1019.66
919.50	1008.97
919.81	1015.11
920.11	1012.38
920.42	1009.19
920.72	1000.09
921.03	1020.57
921.33	1045.15
921.64	1015.56
921.94	1018.07
922.25	1005.10
922.55	1027.40
922.86	1032.86
923.16	1017.16
923.47	1025.58
923.77	1009.19
924.08	999.86
924.38	979.16
924.69	998.73
924.99	993.95
925.29	996.91
925.60	977.56
925.90	998.04
926.21	1023.53
926.51	1011.70
926.81	983.48
927.12	988.03
927.42	1031.04
927.73	997.82
928.03	1010.79
928.33	981.66
928.64	990.76
928.94	995.31
929.24	986.89
929.55	994.18
929.85	1013.06
930.15	978.02
930.46	984.62
930.76	977.79
931.06	980.07
931.37	1006.46
931.67	1027.63
931.97	973.92
932.27	972.56
932.58	986.67
932.88	975.74
933.18	994.18
933.49	992.13
933.79	1001.68
934.09	1007.15
934.39	1016.02
934.70	1007.37
935.00	1002.14
935.30	982.80
935.60	989.17
935.91	972.33
936.21	996.68
936.51	974.83
936.81	995.54
937.11	1007.83
937.42	982.11
937.72	945.93
938.02	945.93
938.32	955.95
938.62	958.22
938.92	963.91
939.23	952.99
939.53	960.27
939.83	955.04
940.13	943.89
940.43	943.20
940.73	951.17
941.03	957.31
941.34	975.29
941.64	962.32
941.94	949.80
942.24	960.04
942.54	948.66
942.84	979.16
943.14	981.66
943.44	958.90
943.74	969.37
944.04	989.85
944.34	973.24
944.65	962.09
944.95	975.06
945.25	956.40
945.55	967.55
945.85	955.72
946.15	955.26
946.45	951.62
946.75	936.83
947.05	956.40
947.35	963.91
947.65	954.35
947.95	954.58
948.25	938.65
948.55	959.36
948.85	977.56
949.15	976.88
949.45	967.55
949.75	962.09
950.05	990.31
950.35	975.06
950.65	960.72
950.94	938.88
951.24	941.61
951.54	960.95
951.84	1152.10
952.14	978.93
952.44	945.71
952.74	937.51
953.04	945.71
953.34	953.22
953.64	963.46
953.94	944.80
954.23	973.47
954.53	956.86
954.83	983.25
955.13	958.45
955.43	975.52
955.73	976.20
956.03	941.38
956.32	946.39
956.62	980.29
956.92	965.96
957.22	955.95
957.52	953.44
957.82	945.48
958.11	953.90
958.41	966.64
958.71	1056.30
959.01	971.42
959.30	1314.80
959.60	970.05
959.90	949.12
960.20	950.03
960.50	975.06
960.79	938.20
961.09	958.45
961.39	937.29
961.69	962.77
961.98	958.68
962.28	963.00
962.58	952.31
962.87	951.85
963.17	969.60
963.47	943.66
963.76	1011.01
964.06	963.46
964.36	972.56
964.66	970.74
964.95	944.34
965.25	965.73
965.55	980.98
965.84	965.96
966.14	950.03
966.43	990.76
966.73	935.69
967.03	1000.32
967.32	950.94
967.62	964.14
967.92	948.89
968.21	957.54
968.51	965.73
968.80	953.67
969.10	948.89
969.40	947.30
969.69	982.11
969.99	968.92
970.28	985.76
970.58	965.28
970.87	970.51
971.17	963.23
971.46	1010.56
971.76	954.58
972.06	972.79
972.35	962.77
972.65	950.26
972.94	946.16
973.24	998.27
973.53	953.67
973.83	945.02
974.12	952.08
974.42	957.54
974.71	996.00
975.01	951.17
975.30	945.02
975.59	980.52
975.89	953.44
976.18	973.70
976.48	960.95
976.77	946.16
977.07	951.17
977.36	984.85
977.65	983.71
977.95	937.51
978.24	941.61
978.54	964.59
978.83	946.39
979.13	956.17
979.42	965.50
979.71	941.16
980.01	957.08
980.30	948.21
980.59	960.27
980.89	985.53
981.18	968.92
981.47	976.65
981.77	965.96
982.06	961.86
982.35	974.38
982.65	961.86
982.94	958.22
983.23	969.37
983.53	997.82
983.82	949.12
984.11	921.13
984.41	951.62
984.70	943.20
984.99	942.07
985.28	943.43
985.58	972.33
985.87	932.28
986.16	963.91
986.45	954.35
986.75	966.64
987.04	937.06
987.33	960.04
987.62	948.66
987.91	942.29
988.21	955.95
988.50	939.33
988.79	1005.33
989.08	952.76
989.37	941.38
989.67	929.32
989.96	952.76
990.25	947.07
990.54	952.08
990.83	939.11
991.12	928.87
991.42	966.41
991.71	948.21
992.00	943.89
992.29	955.49
992.58	938.88
992.87	959.59
993.16	955.95
993.45	961.86
993.75	933.19
994.04	935.24
994.33	950.71
994.62	977.34
994.91	937.97
995.20	968.46
995.49	938.88
995.78	959.13
996.07	944.34
996.36	954.58
996.65	945.02
996.94	948.21
997.23	975.74
997.52	954.35
997.81	951.40
998.10	950.49
998.39	959.59
998.68	931.83
998.97	933.42
999.26	972.10
999.55	934.78
999.84	955.72
1000.13	928.87
1000.42	955.04
1000.71	948.66
1001.00	961.86
1001.29	973.47
1001.58	956.17
1001.87	948.89
1002.16	963.00
1002.45	965.50
1002.74	976.20
1003.02	953.67
1003.31	965.28
1003.60	978.02
1003.89	941.84
1004.18	940.70
1004.47	942.07
1004.76	950.26
1005.05	948.44
1005.33	935.69
1005.62	928.41
1005.91	935.69
1006.20	940.70
1006.49	933.19
1006.78	956.40
1007.06	940.25
1007.35	932.74
1007.64	940.25
1007.93	969.37
1008.22	952.31
1008.50	957.99
1008.79	963.91
1009.08	948.66
1009.37	951.62
1009.66	1006.92
1009.94	947.75
1010.23	954.58
1010.52	937.29
1010.81	948.21
1011.09	932.51
1011.38	952.08
1011.67	967.32
1011.95	952.76
1012.24	942.29
1012.53	956.63
1012.82	917.95
1013.10	928.18
1013.39	935.24
1013.68	945.93
[truncated: 48 more rows]
