# Supplementary material for: Unique photosynthetic electron transport tuning and excitation distribution in heterokont algae
Source: PLoS One. 2019 Jan 9;14(1):e0209920. doi: 10.1371/journal.pone.0209920 (PMC6326504; doi:10.1371/journal.pone.0209920)
Supplement: S1 Dataset — (ZIP) [file pone.0209920.s004.zip › S1 Dataset/77K/Chlamydomonas_no_inhibitor/CNI_t=0i,1.txt]

340.01	1081.10
340.39	1081.10
340.76	1081.10
341.14	1087.70
341.52	1115.46
341.89	1132.53
342.27	1140.72
342.65	1138.44
343.03	1141.63
343.40	1158.47
343.78	1148.00
344.16	1132.75
344.53	1151.41
344.91	1129.34
345.29	1145.27
345.66	1137.99
346.04	1129.80
346.42	1127.07
346.79	1140.72
347.17	1122.29
347.54	1104.99
347.92	1110.00
348.30	1104.08
348.67	1119.10
349.05	1104.08
349.43	1106.13
349.80	1118.87
350.18	1106.59
350.56	1119.10
350.93	1117.05
351.31	1116.14
351.68	1122.74
352.06	1106.36
352.44	1106.13
352.81	1108.41
353.19	1119.78
353.56	1110.91
353.94	1116.60
354.32	1083.83
354.69	1111.36
355.07	1098.85
355.44	1109.54
355.82	1124.33
356.19	1106.36
356.57	1125.25
356.95	1095.21
357.32	1099.53
357.70	1130.71
358.07	1110.68
358.45	1097.26
358.82	1115.23
359.20	1090.66
359.58	1098.39
359.95	1111.14
360.33	1120.92
360.70	1090.43
361.08	1097.03
361.45	1098.85
361.83	1098.39
362.20	1095.89
362.58	1123.20
362.95	1114.78
363.33	1098.17
363.70	1076.78
364.08	1103.17
364.45	1087.93
364.83	1084.29
365.20	1118.87
365.58	1121.15
365.95	1127.07
366.33	1104.08
366.70	1111.14
367.08	1108.86
367.45	1091.57
367.83	1115.01
368.20	1097.94
368.58	1121.60
368.95	1105.90
369.33	1163.25
369.70	1109.09
370.08	1105.22
370.45	1142.08
370.83	1111.36
371.20	1100.67
371.57	1254.04
371.95	1099.99
372.32	1083.60
372.70	1109.54
373.07	1094.98
373.45	1111.59
373.82	1068.81
374.19	1106.13
374.57	1137.08
374.94	1097.03
375.32	1101.81
375.69	1106.81
376.07	1097.48
376.44	1081.56
376.81	1099.99
377.19	1085.20
377.56	1113.64
377.94	1082.24
378.31	1120.69
378.68	1099.53
379.06	1097.48
379.43	1092.48
379.81	1094.07
380.18	1091.57
380.55	1121.83
380.93	1097.26
381.30	1106.36
381.67	1104.54
382.05	1093.84
382.42	1107.04
382.79	1103.17
383.17	1116.83
383.54	1132.07
383.91	1107.27
384.29	1105.45
384.66	1106.36
385.04	1112.96
385.41	1099.99
385.78	1090.88
386.15	1108.18
386.53	1107.50
386.90	1124.79
387.27	1109.32
387.65	1120.92
388.02	1095.44
388.39	1122.51
388.77	1085.42
389.14	1084.06
389.51	1083.83
389.89	1097.03
390.26	1117.96
390.63	1087.93
391.00	1109.54
391.38	1110.45
391.75	1112.05
392.12	1111.14
392.50	1115.92
392.87	1097.94
393.24	1111.36
393.61	1120.01
393.99	1103.17
394.36	1092.71
394.73	1094.53
395.10	1096.57
395.48	1102.26
395.85	1081.56
396.22	1112.05
396.59	1087.93
396.97	1093.62
397.34	1133.66
397.71	1106.81
398.08	1117.96
398.45	1102.03
398.83	1113.87
399.20	1122.74
399.57	1104.99
399.94	1098.62
400.32	1089.29
400.69	1096.80
401.06	1115.46
401.43	1116.37
401.80	1098.85
402.17	1082.47
402.55	1111.14
402.92	1081.10
403.29	1107.27
403.66	1101.35
404.03	1109.32
404.41	1101.81
404.78	1113.18
405.15	1097.03
405.52	1087.24
405.89	1103.40
406.26	1123.42
406.64	1105.45
407.01	1099.30
407.38	1096.12
407.75	1099.76
408.12	1122.51
408.49	1106.59
408.86	1104.77
409.23	1097.26
409.61	1091.34
409.98	1088.15
410.35	1103.17
410.72	1096.80
411.09	1098.17
411.46	1109.09
411.83	1091.57
412.20	1084.74
412.57	1112.50
412.95	1093.39
413.32	1107.72
413.69	1127.52
414.06	1094.98
414.43	1107.72
414.80	1130.02
415.17	1114.55
415.54	1111.14
415.91	1092.02
416.28	1106.13
416.65	1085.20
417.02	1092.25
417.39	1104.31
417.76	1087.93
418.14	1084.97
418.51	1101.58
418.88	1094.07
419.25	1110.00
419.62	1128.20
419.99	1106.13
420.36	1110.23
420.73	1106.13
421.10	1127.98
421.47	1095.44
421.84	1107.72
422.21	1115.69
422.58	1111.59
422.95	1103.17
423.32	1106.13
423.69	1100.21
424.06	1096.35
424.43	1110.00
424.80	1088.84
425.17	1107.72
425.54	1084.06
425.91	1095.66
426.28	1113.87
426.65	1102.26
427.02	1120.24
427.39	1087.93
427.76	1112.27
428.13	1105.22
428.49	1093.84
428.86	1104.08
429.23	1095.89
429.60	1093.84
429.97	1113.41
430.34	1104.99
430.71	1088.15
431.08	1081.78
431.45	1102.72
431.82	1110.23
432.19	1100.21
432.56	1109.32
432.93	1097.94
433.30	1081.33
433.67	1102.03
434.03	1142.31
434.40	1117.74
434.77	1120.47
435.14	1092.48
435.51	1096.80
435.88	1124.56
436.25	1109.77
436.62	1098.85
436.99	1108.86
437.35	1110.23
437.72	1102.94
438.09	1090.66
438.46	1200.11
438.83	1112.05
439.20	1104.31
439.57	1101.35
439.93	1098.39
440.30	1093.84
440.67	1095.66
441.04	1105.68
441.41	1095.66
441.78	1113.64
442.14	1102.72
442.51	1098.17
442.88	1101.12
443.25	1093.39
443.62	1112.27
443.99	1097.94
444.35	1094.30
444.72	1113.87
445.09	1096.80
445.46	1113.41
445.83	1108.63
446.19	1110.91
446.56	1097.71
446.93	1073.36
447.30	1108.86
447.66	1100.90
448.03	1096.35
448.40	1094.30
448.77	1087.47
449.14	1095.44
449.50	1092.48
449.87	1126.84
450.24	1092.02
450.61	1089.97
450.97	1107.27
451.34	1097.94
451.71	1118.42
452.08	1101.12
452.44	1100.90
452.81	1121.15
453.18	1120.47
453.54	1112.05
453.91	1110.68
454.28	1102.26
454.65	1117.74
455.01	1084.06
455.38	1099.30
455.75	1108.18
456.11	1103.86
456.48	1109.09
456.85	1092.02
457.21	1098.17
457.58	1094.98
457.95	1102.03
458.32	1100.21
458.68	1104.31
459.05	1104.99
459.42	1103.63
459.78	1105.45
460.15	1114.09
460.52	1112.96
460.88	1115.01
461.25	1120.47
461.61	1087.93
461.98	1106.59
462.35	1118.65
462.71	1098.17
463.08	1096.12
463.45	1092.93
463.81	1097.94
464.18	1087.02
464.55	1107.04
464.91	1102.03
465.28	1084.97
465.64	1106.36
466.01	1090.43
466.38	1099.53
466.74	1097.48
467.11	1117.51
467.47	1112.50
467.84	1173.03
468.21	1110.23
468.57	1097.26
468.94	1090.66
469.30	1107.50
469.67	1104.54
470.03	1100.90
470.40	1098.39
470.77	1100.67
471.13	1092.02
471.50	1116.14
471.86	1121.15
472.23	1148.68
472.59	1108.18
472.96	1104.08
473.32	1092.71
473.69	1104.77
474.05	1109.32
474.42	1097.94
474.78	1117.74
475.15	1112.96
475.51	1113.41
475.88	1080.64
476.24	1102.72
476.61	1091.79
476.97	1108.18
477.34	1106.59
477.70	1095.21
478.07	1116.83
478.43	1122.06
478.80	1115.23
479.16	1094.30
479.53	1098.85
479.89	1098.85
480.26	1103.40
480.62	1087.24
480.99	1108.86
481.35	1092.93
481.72	1111.14
482.08	1127.75
482.45	1193.06
482.81	1105.90
483.17	1094.30
483.54	1120.24
483.90	1129.57
484.27	1114.78
484.63	1105.90
485.00	1103.17
485.36	1096.80
485.72	1104.08
486.09	1086.56
486.45	1079.05
486.82	1094.07
487.18	1111.59
487.54	1115.46
487.91	1126.38
488.27	1110.00
488.64	1106.13
489.00	1108.18
489.36	1092.71
489.73	1123.42
490.09	1089.06
490.45	1119.56
490.82	1119.56
491.18	1107.50
491.55	1124.79
491.91	1107.27
492.27	1107.95
492.64	1116.83
493.00	1102.03
493.36	1078.60
493.73	1125.93
494.09	1103.40
494.45	1085.20
494.82	1096.35
495.18	1107.72
495.54	1109.32
495.91	1094.75
496.27	1092.02
496.63	1101.58
496.99	1092.02
497.36	1105.22
497.72	1103.86
498.08	1114.78
498.45	1138.67
498.81	1108.18
499.17	1117.96
499.53	1118.19
499.90	1119.10
500.26	1115.01
500.62	1119.10
500.99	1084.97
501.35	1082.69
501.71	1097.94
502.07	1097.03
502.44	1108.63
502.80	1089.97
503.16	1089.97
503.52	1104.99
503.88	1092.48
504.25	1101.35
504.61	1104.54
504.97	1102.26
505.33	1094.98
505.70	1112.73
506.06	1117.28
506.42	1110.45
506.78	1100.90
507.14	1133.89
507.51	1114.09
507.87	1087.70
508.23	1101.81
508.59	1099.76
508.95	1082.92
509.32	1106.36
509.68	1109.54
510.04	1132.07
510.40	1126.84
510.76	1106.59
511.12	1125.02
511.48	1089.29
511.85	1114.78
512.21	1097.94
512.57	1091.57
512.93	1099.76
513.29	1096.12
513.65	1085.20
514.01	1116.60
514.38	1121.15
514.74	1085.88
515.10	1106.13
515.46	1117.05
515.82	1092.48
516.18	1107.27
516.54	1109.54
516.90	1079.28
517.26	1153.01
517.63	1102.26
517.99	1105.22
518.35	1125.93
518.71	1086.33
519.07	1097.26
519.43	1112.96
519.79	1107.72
520.15	1101.81
520.51	1089.75
520.87	1084.51
521.23	1105.45
521.59	1118.42
521.95	1130.02
522.31	1107.04
522.67	1112.05
523.03	1083.60
523.40	1087.24
523.76	1086.56
524.12	1098.85
524.48	1099.30
524.84	1102.03
525.20	1103.63
525.56	1101.81
525.92	1089.97
526.28	1113.18
526.64	1099.53
527.00	1112.27
527.36	1169.85
527.72	1139.58
528.08	1108.86
528.44	1095.89
528.80	1136.85
529.16	1092.02
529.51	1117.28
529.87	1110.45
530.23	1107.50
530.59	1102.94
530.95	1135.71
531.31	1115.23
531.67	1108.18
532.03	1088.84
532.39	1130.02
532.75	1099.53
533.11	1115.92
533.47	1118.65
533.83	1092.48
534.19	1121.60
534.55	1097.48
534.91	1086.79
535.26	1096.12
535.62	1106.59
535.98	1097.71
536.34	1102.26
536.70	1098.17
537.06	1097.26
537.42	1101.81
537.78	1105.90
538.14	1371.46
538.49	1145.50
538.85	1196.92
539.21	1100.44
539.57	1096.35
539.93	1097.94
540.29	1131.16
540.65	1095.66
541.00	1124.11
541.36	1091.34
541.72	1092.25
542.08	1096.57
542.44	1104.99
542.80	1116.60
543.15	1131.62
543.51	1097.71
543.87	1101.35
544.23	1094.30
544.59	1126.16
544.95	1110.23
545.30	1120.01
545.66	1093.84
546.02	1080.19
546.38	1077.23
546.73	1103.86
547.09	1078.60
547.45	1140.04
547.81	1132.75
548.17	1095.66
548.52	1105.90
548.88	1096.80
549.24	1112.96
549.60	1115.92
549.95	1104.08
550.31	1105.68
550.67	1098.39
551.03	1093.62
551.38	1090.43
551.74	1078.60
552.10	1097.48
552.46	1082.69
552.81	1107.04
553.17	1103.86
553.53	1096.12
553.88	1104.77
554.24	1112.27
554.60	1089.97
554.95	1115.92
555.31	1090.43
555.67	1127.75
556.03	1109.09
556.38	1100.21
556.74	1118.87
557.10	1127.07
557.45	1103.86
557.81	1115.69
558.17	1100.67
558.52	1084.97
558.88	1118.42
559.24	1135.94
559.59	1110.45
559.95	1092.02
560.30	1147.55
560.66	1128.43
561.02	1117.05
561.37	1104.31
561.73	1113.64
562.09	1115.92
562.44	1100.90
562.80	1114.32
563.15	1083.83
563.51	1091.79
563.87	1088.15
564.22	1066.99
564.58	1137.99
564.93	1091.34
565.29	1089.29
565.65	1132.07
566.00	1106.13
566.36	1109.77
566.71	1133.21
567.07	1116.14
567.42	1109.54
567.78	1112.73
568.14	1090.66
568.49	1089.52
568.85	1102.26
569.20	1113.18
569.56	1112.50
569.91	1104.08
570.27	1114.78
570.62	1134.12
570.98	1113.64
571.33	1104.99
571.69	1109.54
572.04	1074.96
572.40	1100.44
572.75	1104.77
573.11	1110.23
573.46	1094.53
573.82	1103.63
574.17	1104.77
574.53	1124.33
574.88	1103.63
575.24	1110.68
575.59	1111.59
575.95	1104.31
576.30	1101.81
576.66	1096.35
577.01	1111.82
577.36	1117.74
577.72	1113.18
578.07	1122.97
578.43	1095.66
578.78	1098.62
579.14	1108.86
579.49	1127.75
579.85	1139.58
580.20	1131.62
580.55	1113.18
580.91	1112.05
581.26	1107.04
581.62	1103.63
581.97	1110.45
582.32	1148.00
582.68	1132.07
583.03	1117.05
583.39	1135.94
583.74	1163.25
584.09	1152.10
584.45	1167.57
584.80	1158.92
585.15	1142.77
585.51	1149.37
585.86	1144.81
586.21	1173.71
586.57	1160.52
586.92	1182.13
587.27	1190.32
587.63	1194.42
587.98	1268.83
588.33	1210.80
588.69	1204.66
589.04	1222.64
589.39	1208.98
589.75	1219.00
590.10	1199.20
590.45	1246.08
590.81	1264.28
591.16	1268.60
591.51	1264.73
591.86	1307.06
592.22	1302.51
592.57	1289.54
592.92	1294.32
593.28	1348.25
593.63	1337.55
593.98	1366.45
594.33	1406.50
594.69	1381.92
595.04	1406.95
595.39	1459.29
595.74	1433.35
596.10	1437.22
596.45	1468.85
596.80	1512.31
597.15	1527.78
597.50	1534.38
597.86	1548.26
598.21	1599.46
598.56	1599.46
598.91	1639.97
599.26	1635.19
599.62	1672.51
599.97	1725.30
600.32	1756.02
600.67	1768.31
601.02	1812.22
601.38	1775.36
601.73	1827.70
602.08	1850.45
602.43	1861.83
602.78	1913.03
603.13	1947.16
603.49	1928.73
603.84	1969.01
604.19	2028.63
604.54	2052.29
604.89	2064.12
605.24	2075.50
605.59	2097.80
605.95	2139.44
606.30	2142.63
606.65	2158.79
607.00	2221.82
607.35	2199.97
607.70	2231.15
608.05	2290.31
608.40	2290.99
608.75	2277.57
609.10	2328.77
609.46	2339.24
609.81	2333.77
610.16	2422.29
610.51	2423.88
610.86	2461.66
611.21	2445.96
611.56	2483.28
611.91	2470.08
612.26	2469.85
612.61	2511.95
612.96	2526.97
613.31	2535.39
613.66	2570.43
614.01	2545.40
614.36	2583.63
614.71	2569.75
615.06	2546.99
615.41	2605.93
615.76	2599.33
616.11	2601.60
616.46	2610.02
616.81	2580.21
617.16	2625.72
617.51	2639.15
617.86	2599.78
618.21	2644.84
618.56	2646.43
618.91	2596.60
619.26	2639.38
619.61	2627.09
619.96	2641.20
620.31	2657.35
620.66	2644.38
621.01	2675.33
621.36	2651.44
621.71	2684.20
622.06	2645.98
622.41	2608.66
622.76	2615.71
623.10	2648.02
623.45	2610.02
623.80	2634.60
624.15	2608.66
624.50	2611.16
624.85	2583.63
625.20	2576.12
625.55	2605.02
625.90	2593.41
626.25	2601.15
626.59	2611.16
626.94	2559.73
627.29	2573.61
627.64	2562.69
627.99	2568.15
628.34	2553.59
628.69	2543.35
629.03	2511.49
629.38	2538.57
629.73	2533.79
630.08	2498.98
630.43	2499.66
630.78	2522.64
631.12	2510.58
631.47	2541.30
631.82	2493.52
632.17	2467.57
632.52	2489.87
632.86	2575.21
633.21	2482.59
633.56	2435.26
633.91	2455.74
634.26	2485.10
634.60	2465.98
634.95	2440.95
635.30	2431.17
635.65	2487.60
635.99	2426.16
636.34	2437.99
636.69	2434.35
637.04	2461.66
637.39	2423.66
637.73	2432.53
638.08	2416.60
638.43	2436.17
638.77	2412.73
639.12	2408.18
639.47	2397.94
639.82	2409.55
640.16	2382.02
640.51	2366.31
640.86	2384.75
641.20	2375.42
641.55	2388.39
641.90	2375.64
642.25	2370.87
642.59	2388.84
642.94	2415.47
643.29	2365.63
643.63	2378.15
643.98	2389.30
644.33	2361.99
644.67	2372.23
645.02	2370.18
645.37	2361.08
645.71	2378.37
646.06	2360.63
646.40	2343.10
646.75	2327.63
647.10	2342.19
647.44	2369.50
647.79	2327.18
648.14	2371.55
648.48	2335.14
648.83	2345.61
649.17	2432.76
649.52	2333.09
649.87	2328.31
650.21	2329.00
650.56	2333.77
650.90	2326.72
651.25	2334.68
651.59	2360.85
651.94	2333.77
652.29	2344.01
652.63	2353.12
652.98	2352.66
653.32	2347.88
653.67	2370.87
654.01	2392.26
654.36	2354.48
654.70	2371.55
655.05	2351.98
655.39	2366.77
655.74	2346.74
656.08	2332.86
656.43	2352.66
656.78	2350.39
657.12	2354.25
657.47	2338.78
657.81	2384.29
658.15	2376.33
658.50	2354.25
658.84	2363.58
659.19	2420.02
659.53	2388.84
659.88	2447.78
660.22	2394.99
660.57	2379.51
660.91	2398.17
661.26	2389.30
661.60	2393.85
661.95	2394.30
662.29	2369.04
662.63	2359.26
662.98	2361.76
663.32	2397.72
663.67	2394.30
664.01	2430.71
664.36	2407.27
664.70	2425.02
665.04	2426.39
665.39	2421.15
665.73	2414.56
666.08	2781.14
666.42	2425.02
666.76	2439.36
667.11	2423.43
667.45	2441.18
667.79	2411.37
668.14	2438.45
668.48	2445.05
668.83	2458.70
669.17	2483.28
669.51	2465.75
669.86	2462.80
670.20	2474.63
670.54	2486.01
670.89	2457.33
671.23	2474.40
671.57	2475.54
671.92	2490.10
672.26	2509.44
672.60	2505.80
672.94	2537.21
673.29	2557.23
673.63	2581.58
673.97	2575.21
674.32	2622.08
674.66	2633.69
675.00	2693.31
675.34	2698.77
675.69	2748.83
676.03	2783.19
676.37	2838.94
676.71	2856.23
677.06	2948.16
677.40	2989.35
677.74	3020.07
678.08	3096.53
678.43	3218.95
678.77	3242.39
679.11	3283.58
679.45	3343.42
679.80	3423.75
680.14	3445.59
680.48	3483.59
680.82	3622.86
681.16	3597.83
681.51	3647.66
681.85	3712.74
682.19	3780.55
682.53	3843.81
682.87	3844.72
683.21	3941.43
683.56	3995.13
683.90	4066.13
684.24	4181.27
684.58	4319.39
684.92	4459.57
685.26	4472.76
685.61	4505.76
685.95	4551.04
686.29	4606.34
686.63	4543.99
686.97	4511.68
687.31	4488.01
687.65	4433.17
687.99	4410.19
688.33	4250.90
688.68	4167.39
689.02	4043.37
689.36	3991.49
689.70	3900.47
690.04	3772.81
690.38	3711.15
690.72	3673.60
691.06	3613.98
691.40	3546.85
691.74	3545.72
692.08	3507.72
692.42	3485.64
692.76	3474.27
693.10	3467.21
693.44	3451.97
693.78	3482.91
694.13	3455.61
694.47	3491.10
694.81	3505.21
695.15	3467.89
695.49	3459.47
695.83	3501.34
696.17	3460.16
696.51	3494.06
696.85	3485.19
697.19	3447.64
697.53	3451.74
697.87	3487.24
698.20	3477.00
698.54	3483.82
698.88	3452.65
699.22	3426.71
699.56	3445.37
699.90	3431.94
700.24	3433.99
700.58	3485.87
700.92	3465.39
701.26	3468.58
701.60	3477.00
701.94	3438.08
702.28	3471.99
702.62	3552.54
702.96	3539.57
703.30	3541.85
703.63	3520.00
703.97	3586.90
704.31	3584.63
704.65	3618.53
704.99	3655.62
705.33	3672.92
705.67	3614.89
706.01	3698.18
706.34	3702.27
706.68	3740.27
707.02	3697.95
707.36	3764.62
707.70	3762.57
708.04	3731.17
708.38	3819.23
708.71	3820.14
709.05	3807.17
709.39	3829.70
709.73	3839.03
710.07	3832.66
710.40	3853.59
710.74	3872.03
711.08	3880.22
711.42	3883.40
711.76	3881.81
712.09	3927.32
712.43	3876.58
712.77	3906.39
713.11	3932.56
713.45	3941.43
713.78	3909.57
714.12	3985.80
714.46	3953.49
714.80	3905.70
715.13	3927.55
715.47	3873.16
715.81	3891.60
716.15	3853.37
716.48	3845.86
716.82	3862.92
717.16	3822.42
717.49	3765.99
717.83	3774.41
718.17	3804.22
718.51	3708.87
718.84	3729.58
719.18	3667.00
719.52	3672.69
719.85	3654.26
720.19	3626.50
720.53	3611.71
720.86	3569.15
721.20	3549.58
721.54	3522.28
721.87	3470.40
722.21	3469.49
722.55	3427.16
722.88	3414.65
723.22	3354.80
723.55	3368.45
723.89	3363.90
724.23	3355.03
724.56	3282.44
724.90	3251.49
725.24	3218.04
725.57	3199.38
725.91	3189.37
726.24	3149.32
726.58	3118.15
726.92	3101.76
727.25	3077.87
727.59	3087.20
727.92	3017.57
728.26	3017.57
728.59	3005.51
728.93	3017.34
729.26	2976.84
729.60	2948.85
729.94	2926.32
730.27	2885.36
730.61	2906.30
730.94	2870.11
731.28	2812.32
731.61	2837.80
731.95	2794.57
732.28	2798.44
732.62	2759.30
732.95	2749.74
733.29	2718.34
733.62	2729.94
733.96	2722.66
734.29	2674.65
734.63	2687.62
734.96	2659.17
735.30	2629.82
735.63	2647.80
735.97	2672.14
736.30	2622.99
736.63	2630.27
736.97	2545.85
737.30	2562.01
737.64	2564.28
737.97	2548.36
738.31	2540.16
738.64	2522.64
738.97	2522.64
739.31	2524.24
739.64	2508.76
739.98	2496.02
740.31	2476.90
740.64	2506.03
740.98	2434.81
741.31	2465.98
741.65	2423.20
741.98	2427.75
742.31	2430.03
742.65	2425.48
742.98	2388.61
743.31	2359.72
743.65	2379.51
743.98	2360.85
744.31	2369.27
744.65	2374.96
744.98	2385.66
745.31	2327.40
745.65	2297.82
745.98	2335.59
746.31	2337.19
746.65	2354.48
746.98	2334.23
747.31	2351.07
747.65	2320.58
747.98	2317.39
748.31	2309.20
748.64	2310.34
748.98	2278.93
749.31	2255.72
749.64	2243.89
749.98	2253.45
750.31	2212.03
750.64	2210.21
750.97	2222.96
751.31	2191.10
751.64	2198.15
751.97	2212.72
752.30	2186.32
752.63	2169.48
752.97	2171.98
753.30	2178.36
753.63	2173.12
753.96	2166.52
754.29	2167.21
754.63	2164.48
754.96	2257.09
755.29	2126.47
755.62	2153.55
755.95	2094.62
756.29	2115.55
756.62	2078.46
756.95	2069.36
757.28	2090.75
757.61	2167.21
757.94	2117.60
758.27	2065.49
758.61	2064.81
758.94	2079.37
759.27	2029.99
759.60	2020.89
759.93	2055.93
760.26	2015.20
760.59	2012.24
760.92	2015.43
761.26	2003.82
761.59	2019.98
761.92	1982.66
762.25	1987.90
762.58	1982.89
762.91	1966.73
763.24	1967.42
763.57	1952.85
763.90	1955.58
764.23	1999.73
764.56	1941.70
764.89	1926.68
765.22	1939.65
765.55	1918.04
765.88	1920.08
766.21	1923.27
766.54	1885.50
766.87	1891.41
767.20	1893.69
767.53	1893.46
767.86	1890.96
768.19	1877.53
768.52	1864.79
768.85	1884.81
769.18	1858.42
769.51	1889.36
769.84	1838.17
770.17	1872.75
770.50	1847.72
770.83	1844.99
771.16	1830.43
771.49	1786.74
771.82	1815.18
772.15	1827.24
772.48	1796.30
772.81	1786.51
773.14	1800.62
773.47	1786.06
773.80	1770.13
774.13	1781.51
774.46	1789.92
774.78	1746.23
775.11	1763.30
775.44	1791.52
775.77	1756.93
776.10	1736.91
776.43	1740.32
776.76	1761.25
777.09	1714.83
777.41	1731.22
777.74	1747.83
778.07	1734.63
778.40	1705.73
778.73	1699.81
779.06	1708.01
779.38	1677.29
779.71	1682.75
780.04	1710.28
780.37	1695.49
780.70	1701.18
781.03	1680.24
781.35	1666.59
781.68	1657.72
782.01	1676.83
782.34	1661.36
782.67	1653.17
782.99	1656.12
783.32	1648.84
783.65	1630.41
783.98	1623.81
784.30	1606.52
784.63	1629.96
784.96	1603.10
785.29	1623.36
785.61	1647.93
785.94	1619.03
786.27	1607.20
786.60	1608.11
786.92	1626.31
787.25	1597.42
787.58	1614.94
787.90	1609.93
788.23	1614.94
788.56	1591.95
788.88	1577.62
789.21	1589.91
789.54	1574.66
789.87	1602.65
790.19	1561.69
790.52	1580.12
790.85	1568.06
791.17	1565.10
791.50	1555.32
791.82	1560.10
792.15	1545.31
792.48	1566.92
792.80	1544.85
793.13	1563.97
793.46	1533.02
793.78	1561.46
794.11	1556.23
794.43	1540.76
794.76	1563.28
795.09	1601.06
795.41	1546.22
795.74	1547.35
796.06	1551.22
796.39	1530.52
796.72	1538.71
797.04	1571.25
797.37	1532.79
797.69	1562.60
798.02	1554.18
798.34	1539.62
798.67	1549.40
798.99	1535.98
799.32	1565.56
799.64	1537.11
799.97	1530.74
800.30	1529.38
800.62	1522.78
800.95	1507.53
801.27	1519.37
801.60	1530.06
801.92	1530.52
802.25	1541.67
802.57	1539.16
802.89	1524.60
803.22	1512.31
803.54	1534.61
803.87	1546.67
804.19	1531.65
804.52	1525.74
804.84	1526.65
805.17	1520.96
805.49	1505.48
805.82	1510.49
806.14	1514.36
806.46	1541.89
806.79	1545.08
807.11	1513.22
807.44	1495.47
807.76	1501.62
808.08	1517.32
808.41	1519.37
808.73	1512.08
809.06	1477.04
809.38	1513.22
809.70	1495.47
810.03	1486.14
810.35	1461.34
810.67	1483.18
811.00	1481.36
811.32	1459.97
811.64	1474.99
811.97	1472.03
812.29	1462.70
812.61	1476.13
812.94	1490.47
813.26	1451.10
813.58	1452.24
813.91	1436.76
814.23	1458.38
814.55	1462.93
814.88	1452.69
815.20	1426.30
815.52	1444.73
815.84	1467.48
816.17	1433.58
816.49	1454.97
816.81	1455.88
817.13	1419.01
817.46	1453.15
817.78	1423.79
818.10	1440.86
818.42	1424.93
818.75	1406.50
819.07	1436.54
819.39	1421.75
819.71	1455.42
820.04	1402.86
820.36	1405.13
820.68	1409.91
821.00	1404.68
821.32	1440.86
821.65	1443.14
821.97	1414.69
822.29	1393.53
822.61	1450.87
822.93	1418.10
823.25	1390.80
823.58	1425.61
823.90	1380.10
824.22	1403.77
824.54	1394.21
824.86	1378.74
825.18	1369.41
825.50	1414.46
825.82	1364.86
826.15	1361.90
826.47	1370.09
826.79	1400.13
827.11	1396.26
827.43	1372.82
827.75	1410.60
828.07	1370.32
828.39	1375.78
828.71	1382.15
829.03	1369.18
829.35	1380.10
829.67	1378.06
830.00	1353.71
830.32	1333.00
830.64	1366.45
830.96	1364.40
831.28	1372.14
831.60	1344.15
831.92	1378.06
832.24	1349.61
832.56	1362.13
832.88	1341.42
833.20	1349.61
833.52	1372.59
833.84	1344.83
834.16	1368.73
834.48	1320.71
834.80	1385.11
835.12	1349.16
835.44	1350.52
835.76	1370.77
836.08	1355.76
836.40	1381.01
836.71	1340.51
837.03	1373.50
837.35	1352.34
837.67	1319.57
837.99	1353.48
838.31	1335.96
838.63	1317.07
838.95	1339.37
839.27	1341.19
839.59	1334.14
839.91	1337.55
840.23	1345.06
840.54	1334.82
840.86	1335.96
841.18	1345.97
841.50	1348.93
841.82	1344.38
842.14	1375.55
842.46	1371.23
842.77	1354.85
843.09	1325.49
843.41	1335.96
843.73	1329.59
844.05	1346.43
844.37	1294.77
844.68	1306.60
845.00	1316.84
845.32	1327.99
845.64	1340.51
845.96	1337.78
846.27	1317.07
846.59	1310.47
846.91	1338.01
847.23	1331.86
847.54	1326.86
847.86	1329.36
848.18	1328.90
848.50	1316.84
848.82	1344.61
849.13	1320.71
849.45	1333.91
849.77	1330.72
850.08	1325.04
850.40	1334.82
850.72	1330.50
851.04	1313.89
851.35	1309.33
851.67	1369.86
851.99	1330.04
852.30	1331.41
852.62	1295.45
852.94	1298.87
853.25	1340.05
853.57	1316.39
853.89	1285.44
854.20	1312.98
854.52	1340.74
854.84	1311.16
855.15	1317.98
855.47	1306.15
855.79	1333.68
856.10	1325.95
856.42	1306.15
856.73	1306.38
857.05	1295.45
857.37	1296.59
857.68	1296.59
858.00	1331.86
858.32	1323.67
858.63	1315.71
858.95	1277.48
859.26	1284.99
859.58	1306.83
859.89	1271.33
860.21	1292.04
860.52	1298.64
860.84	1315.71
861.16	1296.59
861.47	1271.56
861.79	1303.65
862.10	1265.19
862.42	1274.75
862.73	1299.09
863.05	1286.58
863.36	1293.18
863.68	1277.93
863.99	1265.64
864.31	1269.06
864.62	1296.14
864.94	1282.71
865.25	1312.75
865.57	1254.27
865.88	1254.95
866.20	1291.36
866.51	1312.07
866.82	1288.40
867.14	1295.68
867.45	1261.55
867.77	1276.57
868.08	1283.85
868.40	1267.92
868.71	1261.09
869.02	1255.18
869.34	1263.60
869.65	1293.18
869.97	1272.70
870.28	1243.80
870.59	1248.81
870.91	1278.62
871.22	1260.64
871.54	1258.36
871.85	1248.12
872.16	1267.47
872.48	1241.07
872.79	1260.41
873.10	1249.26
873.42	1233.10
873.73	1260.64
874.04	1232.88
874.36	1231.97
874.67	1219.91
874.98	1256.32
875.30	1247.90
875.61	1234.70
875.92	1257.45
876.23	1232.19
876.55	1249.03
876.86	1242.66
877.17	1221.50
877.49	1235.61
877.80	1229.92
878.11	1811.09
878.42	1258.82
878.74	1227.19
879.05	1218.09
879.36	1225.14
879.67	1230.60
879.98	1228.55
880.30	1237.88
880.61	1223.55
880.92	1236.75
881.23	1219.68
881.55	1230.60
881.86	1219.45
882.17	1209.21
882.48	1204.66
882.79	1209.21
883.10	1239.70
883.42	1226.73
883.73	1225.14
884.04	1210.58
884.35	1222.86
884.66	1216.95
884.97	1251.08
885.28	1236.75
885.60	1208.53
885.91	1231.97
886.22	1225.82
886.53	1219.45
886.84	1230.60
887.15	1230.83
887.46	1232.42
887.77	1226.96
888.08	1199.43
888.40	1238.79
888.71	1216.27
889.02	1226.96
889.33	1224.23
889.64	1215.58
889.95	1224.46
890.26	1217.18
890.57	1206.71
890.88	1230.37
891.19	1197.61
891.50	1233.56
891.81	1237.43
892.12	1222.86
892.43	1227.87
892.74	1207.16
893.05	1234.70
893.36	1236.29
893.67	1196.70
893.98	1222.18
894.29	1212.17
894.60	1214.45
894.91	1230.60
895.22	1206.25
895.53	1232.42
895.84	1219.91
896.15	1221.04
896.46	1217.40
896.77	1226.73
897.08	1177.13
897.38	1201.48
897.69	1222.18
898.00	1201.70
898.31	1215.81
898.62	1195.79
898.93	1196.92
899.24	1187.82
899.55	1219.00
899.86	1215.81
900.16	1190.55
900.47	1201.25
900.78	1189.19
901.09	1198.74
901.40	1183.04
901.71	1195.33
902.02	1191.69
902.32	1199.43
902.63	1188.96
902.94	1196.24
903.25	1184.64
903.56	1213.31
903.87	1202.16
904.17	1187.14
904.48	1187.59
904.79	1196.47
905.10	1206.48
905.41	1194.88
905.71	1193.97
906.02	1187.37
906.33	1180.77
906.64	1185.09
906.94	1153.69
907.25	1168.25
907.56	1192.15
907.87	1170.07
908.17	1189.19
908.48	1193.97
908.79	1181.68
909.09	1177.13
909.40	1194.19
909.71	1197.61
910.02	1251.76
910.32	1177.81
910.63	1186.00
910.94	1183.50
911.24	1195.79
911.55	1204.43
911.86	1167.11
912.16	1171.44
912.47	1160.52
912.78	1181.91
913.08	1167.57
913.39	1153.92
913.69	1170.07
914.00	1156.87
914.31	1178.72
914.61	1160.74
914.92	1202.61
915.23	1154.37
915.53	1166.66
915.84	1151.19
916.14	1190.32
916.45	1177.58
916.75	1159.38
917.06	1154.83
917.37	1175.08
917.67	1176.90
917.98	1155.74
918.28	1159.15
918.59	1170.98
918.89	1175.53
919.20	1169.62
919.50	1161.20
919.81	1158.70
920.11	1178.49
920.42	1180.77
920.72	1166.66
921.03	1169.39
921.33	1183.27
921.64	1162.56
921.94	1151.87
922.25	1142.31
922.55	1127.98
922.86	1143.68
923.16	1158.01
923.47	1155.51
923.77	1153.23
924.08	1149.14
924.38	1142.54
924.69	1145.04
924.99	1162.56
925.29	1141.86
925.60	1142.99
925.90	1153.69
926.21	1161.43
926.51	1173.71
926.81	1139.81
927.12	1143.68
927.42	1156.65
927.73	1157.33
928.03	1135.03
928.33	1158.47
928.64	1140.04
928.94	1146.86
929.24	1130.93
929.55	1128.43
929.85	1144.36
930.15	1138.67
930.46	1157.56
930.76	1147.09
931.06	1141.17
931.37	1128.89
931.67	1178.72
931.97	1132.07
932.27	1129.57
932.58	1144.81
932.88	1151.41
933.18	1142.31
933.49	1138.67
933.79	1180.54
934.09	1145.27
934.39	1159.38
934.70	1177.58
935.00	1150.96
935.30	1134.57
935.60	1148.00
935.91	1128.20
936.21	1130.93
936.51	1136.62
936.81	1151.19
937.11	1164.16
937.42	1128.20
937.72	1122.51
938.02	1106.59
938.32	1111.59
938.62	1106.13
938.92	1139.13
939.23	1104.08
939.53	1117.28
939.83	1119.56
940.13	1125.70
940.43	1109.32
940.73	1118.65
941.03	1113.18
941.34	1132.75
941.64	1131.84
941.94	1102.94
942.24	1115.69
942.54	1135.26
942.84	1131.16
943.14	1136.85
943.44	1110.23
943.74	1111.14
944.04	1124.11
944.34	1109.32
944.65	1107.50
944.95	1109.09
945.25	1095.66
945.55	1103.86
945.85	1114.32
946.15	1108.41
946.45	1107.27
946.75	1135.03
947.05	1120.47
947.35	1119.78
947.65	1113.87
947.95	1101.81
948.25	1106.59
948.55	1116.60
948.85	1098.62
949.15	1113.18
949.45	1119.56
949.75	1086.11
950.05	1133.44
950.35	1109.54
950.65	1128.20
950.94	1116.37
951.24	1094.53
951.54	1134.35
951.84	1270.42
952.14	1130.93
952.44	1121.38
952.74	1123.20
953.04	1103.17
953.34	1108.63
953.64	1132.53
953.94	1095.89
954.23	1128.66
954.53	1113.64
954.83	1129.11
955.13	1140.04
955.43	1132.98
955.73	1132.53
956.03	1113.41
956.32	1103.40
956.62	1114.32
956.92	1127.07
957.22	1127.52
957.52	1108.41
957.82	1126.38
958.11	1123.65
958.41	1102.03
958.71	1185.32
959.01	1128.20
959.30	1380.79
959.60	1145.95
959.90	1127.07
960.20	1119.56
960.50	1130.71
960.79	1117.96
961.09	1113.64
961.39	1116.14
961.69	1114.78
961.98	1124.33
962.28	1129.11
962.58	1092.02
962.87	1115.92
963.17	1132.30
963.47	1110.68
963.76	1153.23
964.06	1129.57
964.36	1123.88
964.66	1111.14
964.95	1117.96
965.25	1109.32
965.55	1145.72
965.84	1138.90
966.14	1123.88
966.43	1134.12
966.73	1126.38
967.03	1156.19
967.32	1138.67
967.62	1102.72
967.92	1089.52
968.21	1107.04
968.51	1113.18
968.80	1099.99
969.10	1108.63
969.40	1116.37
969.69	1142.54
969.99	1110.00
970.28	1132.07
970.58	1148.68
970.87	1120.47
971.17	1122.74
971.46	1125.02
971.76	1095.66
972.06	1106.59
972.35	1122.06
972.65	1087.93
972.94	1112.73
973.24	1129.57
973.53	1096.57
973.83	1090.66
974.12	1120.47
974.42	1120.92
974.71	1140.95
975.01	1100.21
975.30	1110.23
975.59	1121.38
975.89	1108.18
976.18	1107.04
976.48	1141.40
976.77	1105.45
977.07	1116.14
977.36	1123.42
977.65	1131.84
977.95	1106.81
978.24	1115.92
978.54	1134.12
978.83	1115.92
979.13	1135.94
979.42	1125.93
979.71	1125.25
980.01	1100.21
980.30	1129.57
980.59	1131.39
980.89	1162.34
981.18	1133.89
981.47	1108.41
981.77	1111.59
982.06	1101.81
982.35	1127.98
982.65	1117.96
982.94	1130.93
983.23	1120.24
983.53	1128.89
983.82	1100.67
984.11	1106.36
984.41	1111.14
984.70	1114.32
984.99	1126.16
985.28	1102.26
985.58	1116.60
985.87	1112.50
986.16	1113.87
986.45	1128.43
986.75	1113.41
987.04	1092.48
987.33	1110.00
987.62	1109.32
987.91	1118.19
988.21	1123.20
988.50	1112.73
988.79	1144.81
989.08	1138.44
989.37	1120.92
989.67	1109.32
989.96	1091.57
990.25	1119.10
990.54	1100.44
990.83	1120.47
991.12	1116.83
991.42	1122.06
991.71	1111.36
992.00	1082.92
992.29	1096.80
992.58	1099.76
992.87	1133.66
993.16	1119.10
993.45	1139.13
993.75	1116.83
994.04	1087.93
994.33	1125.93
994.62	1132.07
994.91	1110.91
995.20	1127.75
995.49	1108.41
995.78	1118.65
996.07	1101.12
996.36	1101.81
996.65	1127.52
996.94	1079.05
997.23	1129.11
997.52	1099.53
997.81	1083.15
998.10	1116.60
998.39	1119.10
998.68	1111.14
998.97	1099.53
999.26	1118.65
999.55	1086.79
999.84	1116.83
1000.13	1104.99
1000.42	1102.26
1000.71	1103.40
1001.00	1116.60
1001.29	1114.10
1001.58	1110.45
1001.87	1108.41
1002.16	1114.32
1002.45	1113.87
1002.74	1108.18
1003.02	1118.19
1003.31	1137.31
1003.60	1091.34
1003.89	1100.90
1004.18	1119.10
1004.47	1108.41
1004.76	1110.68
1005.05	1101.81
1005.33	1100.90
1005.62	1096.35
1005.91	1087.24
1006.20	1099.53
1006.49	1098.85
1006.78	1098.39
1007.06	1084.51
1007.35	1122.29
1007.64	1100.21
1007.93	1125.47
1008.22	1111.14
1008.50	1119.33
1008.79	1113.64
1009.08	1105.90
1009.37	1089.75
1009.66	1147.32
1009.94	1094.98
1010.23	1125.93
1010.52	1096.12
1010.81	1095.89
1011.09	1116.14
1011.38	1125.25
1011.67	1119.33
1011.95	1138.22
1012.24	1108.63
1012.53	1100.90
1012.82	1111.82
1013.10	1099.08
1013.39	1102.26
1013.68	1089.75
[truncated: 48 more rows]
