# Supplementary material for: Unique photosynthetic electron transport tuning and excitation distribution in heterokont algae
Source: PLoS One. 2019 Jan 9;14(1):e0209920. doi: 10.1371/journal.pone.0209920 (PMC6326504; doi:10.1371/journal.pone.0209920)
Supplement: S1 Dataset — (ZIP) [file pone.0209920.s004.zip › S1 Dataset/77K/Chlamydomonas_no_inhibitor/CNI_t=0i,2.txt]

340.01	941.16
340.39	941.16
340.76	941.16
341.14	950.94
341.52	950.49
341.89	978.93
342.27	991.22
342.65	989.62
343.03	1005.78
343.40	985.76
343.78	1004.41
344.16	1004.19
344.53	999.64
344.91	1017.84
345.29	978.70
345.66	966.64
346.04	981.20
346.42	973.01
346.79	978.25
347.17	983.25
347.54	1002.14
347.92	983.71
348.30	973.92
348.67	975.74
349.05	952.76
349.43	981.43
349.80	976.88
350.18	983.71
350.56	970.05
350.93	968.23
351.31	970.74
351.68	957.08
352.06	966.64
352.44	952.53
352.81	985.98
353.19	967.78
353.56	945.25
353.94	974.15
354.32	947.07
354.69	948.66
355.07	959.81
355.44	952.31
355.82	985.53
356.19	954.35
356.57	958.45
356.95	938.88
357.32	946.84
357.70	957.31
358.07	962.77
358.45	951.85
358.82	955.49
359.20	952.08
359.58	945.71
359.95	949.35
360.33	939.79
360.70	944.57
361.08	951.85
361.45	949.80
361.83	967.10
362.20	943.66
362.58	969.83
362.95	952.08
363.33	952.08
363.70	952.31
364.08	966.64
364.45	931.14
364.83	959.81
365.20	959.13
365.58	984.62
365.95	1024.67
366.33	984.85
366.70	966.41
367.08	963.00
367.45	971.87
367.83	962.55
368.20	940.47
368.58	961.86
368.95	955.04
369.33	1007.37
369.70	970.74
370.08	937.29
370.45	943.66
370.83	953.22
371.20	965.96
371.57	1167.80
371.95	975.97
372.32	976.20
372.70	940.25
373.07	958.90
373.45	968.01
373.82	949.80
374.19	955.49
374.57	965.96
374.94	953.44
375.32	948.66
375.69	956.86
376.07	954.81
376.44	950.49
376.81	944.34
377.19	943.66
377.56	966.41
377.94	939.79
378.31	974.61
378.68	947.07
379.06	971.19
379.43	944.80
379.81	952.76
380.18	939.11
380.55	956.17
380.93	952.31
381.30	937.74
381.67	942.29
382.05	947.75
382.42	947.75
382.79	946.84
383.17	956.63
383.54	991.67
383.91	946.16
384.29	958.45
384.66	972.33
385.04	950.49
385.41	946.39
385.78	942.29
386.15	937.29
386.53	957.77
386.90	961.64
387.27	947.75
387.65	966.19
388.02	955.26
388.39	997.82
388.77	965.96
389.14	962.77
389.51	932.05
389.89	957.08
390.26	968.92
390.63	966.87
391.00	935.92
391.38	965.96
391.75	952.99
392.12	981.89
392.50	945.25
392.87	942.75
393.24	937.74
393.61	952.31
393.99	956.63
394.36	948.89
394.73	961.64
395.10	945.25
395.48	960.72
395.85	938.88
396.22	959.13
396.59	947.75
396.97	965.96
397.34	984.39
397.71	974.61
398.08	945.25
398.45	939.11
398.83	949.12
399.20	963.46
399.57	988.71
399.94	957.31
400.32	966.87
400.69	930.46
401.06	977.34
401.43	957.77
401.80	959.36
402.17	933.42
402.55	948.66
402.92	937.97
403.29	952.08
403.66	932.96
404.03	946.16
404.41	927.96
404.78	951.17
405.15	961.18
405.52	955.49
405.89	961.41
406.26	963.23
406.64	957.99
407.01	953.90
407.38	950.71
407.75	942.52
408.12	968.01
408.49	961.41
408.86	956.17
409.23	935.24
409.61	952.53
409.98	964.59
410.35	972.79
410.72	943.43
411.09	955.49
411.46	976.65
411.83	959.81
412.20	970.96
412.57	943.20
412.95	948.89
413.32	965.73
413.69	974.83
414.06	961.64
414.43	942.75
414.80	958.90
415.17	956.86
415.54	932.05
415.91	929.55
416.28	955.72
416.65	958.68
417.02	942.98
417.39	975.52
417.76	958.45
418.14	952.53
418.51	945.71
418.88	953.44
419.25	939.56
419.62	990.76
419.99	948.21
420.36	978.47
420.73	955.04
421.10	973.92
421.47	955.49
421.84	956.86
422.21	968.23
422.58	962.55
422.95	955.49
423.32	945.71
423.69	956.40
424.06	986.21
424.43	966.64
424.80	934.78
425.17	939.11
425.54	932.05
425.91	940.70
426.28	974.83
426.65	963.00
427.02	983.71
427.39	961.41
427.76	973.92
428.13	952.08
428.49	970.51
428.86	951.17
429.23	945.71
429.60	939.56
429.97	932.28
430.34	948.66
430.71	943.20
431.08	950.94
431.45	956.86
431.82	939.34
432.19	964.59
432.56	951.17
432.93	963.23
433.30	960.72
433.67	966.87
434.03	1024.67
434.40	977.34
434.77	945.71
435.14	956.40
435.51	933.65
435.88	983.94
436.25	948.21
436.62	943.89
436.99	950.71
437.35	939.33
437.72	965.96
438.09	952.76
438.46	1084.06
438.83	987.12
439.20	978.25
439.57	924.09
439.93	952.08
440.30	948.66
440.67	951.17
441.04	964.37
441.41	946.84
441.78	948.66
442.14	927.05
442.51	952.31
442.88	956.40
443.25	943.20
443.62	954.35
443.99	955.26
444.35	930.69
444.72	959.13
445.09	950.71
445.46	964.14
445.83	953.67
446.19	963.46
446.56	928.18
446.93	947.53
447.30	936.83
447.66	965.50
448.03	958.68
448.40	963.00
448.77	938.88
449.14	963.68
449.50	949.80
449.87	981.20
450.24	1003.28
450.61	941.84
450.97	943.43
451.34	962.09
451.71	976.20
452.08	971.19
452.44	956.86
452.81	969.37
453.18	959.36
453.54	964.82
453.91	967.55
454.28	963.68
454.65	965.28
455.01	960.95
455.38	924.54
455.75	975.29
456.11	968.01
456.48	968.69
456.85	955.49
457.21	940.70
457.58	953.90
457.95	958.90
458.32	950.49
458.68	966.19
459.05	942.52
459.42	971.65
459.78	956.17
460.15	960.72
460.52	968.69
460.88	966.64
461.25	976.65
461.61	946.16
461.98	944.80
462.35	977.11
462.71	964.82
463.08	946.62
463.45	968.46
463.81	953.44
464.18	942.07
464.55	966.19
464.91	963.23
465.28	956.86
465.64	954.13
466.01	942.07
466.38	952.53
466.74	938.42
467.11	963.46
467.47	942.52
467.84	1033.31
468.21	986.67
468.57	936.15
468.94	938.20
469.30	970.05
469.67	969.60
470.03	946.39
470.40	936.15
470.77	936.15
471.13	938.20
471.50	967.55
471.86	983.48
472.23	1011.24
472.59	972.10
472.96	975.74
473.32	957.54
473.69	986.44
474.05	968.92
474.42	959.36
474.78	967.78
475.15	963.91
475.51	957.99
475.88	940.25
476.24	941.61
476.61	930.92
476.97	955.26
477.34	941.61
477.70	949.80
478.07	949.35
478.43	957.99
478.80	963.23
479.16	939.79
479.53	976.20
479.89	931.14
480.26	941.16
480.62	946.39
480.99	961.41
481.35	962.77
481.72	951.40
482.08	978.70
482.45	1075.87
482.81	955.04
483.17	938.88
483.54	957.08
483.90	981.20
484.27	957.54
484.63	945.93
485.00	962.77
485.36	956.17
485.72	943.89
486.09	958.68
486.45	963.23
486.82	953.22
487.18	944.80
487.54	939.79
487.91	955.04
488.27	967.55
488.64	947.07
489.00	950.03
489.36	962.55
489.73	954.13
490.09	945.02
490.45	946.39
490.82	935.69
491.18	942.98
491.55	958.45
491.91	951.85
492.27	941.16
492.64	936.83
493.00	962.09
493.36	949.57
493.73	985.76
494.09	963.23
494.45	965.28
494.82	954.35
495.18	987.80
495.54	992.13
495.91	954.13
496.27	956.17
496.63	975.74
496.99	950.26
497.36	936.15
497.72	979.61
498.08	947.75
498.45	992.81
498.81	977.56
499.17	947.53
499.53	963.91
499.90	960.27
500.26	957.99
500.62	950.26
500.99	954.13
501.35	930.23
501.71	937.06
502.07	941.61
502.44	955.04
502.80	941.61
503.16	932.51
503.52	975.06
503.88	974.83
504.25	968.46
504.61	970.51
504.97	955.49
505.33	954.13
505.70	950.49
506.06	976.88
506.42	950.03
506.78	957.08
507.14	986.21
507.51	966.41
507.87	954.58
508.23	950.49
508.59	922.72
508.95	935.24
509.32	967.32
509.68	934.10
510.04	957.08
510.40	960.50
510.76	964.37
511.12	979.84
511.48	949.35
511.85	948.21
512.21	946.62
512.57	944.57
512.93	943.20
513.29	944.34
513.65	947.98
514.01	930.01
514.38	957.08
514.74	937.74
515.10	937.29
515.46	961.86
515.82	948.44
516.18	969.14
516.54	962.32
516.90	966.87
517.26	973.24
517.63	956.63
517.99	940.02
518.35	936.60
518.71	937.29
519.07	958.68
519.43	977.56
519.79	969.37
520.15	949.80
520.51	938.65
520.87	936.83
521.23	954.81
521.59	973.92
521.95	966.19
522.31	934.10
522.67	945.93
523.03	953.90
523.40	965.73
523.76	955.72
524.12	968.69
524.48	963.91
524.84	957.31
525.20	950.71
525.56	945.71
525.92	952.31
526.28	954.58
526.64	949.12
527.00	941.84
527.36	1014.43
527.72	971.19
528.08	965.28
528.44	938.20
528.80	979.61
529.16	952.53
529.51	945.25
529.87	935.92
530.23	977.79
530.59	956.86
530.95	947.98
531.31	965.28
531.67	968.69
532.03	958.45
532.39	993.26
532.75	957.08
533.11	987.80
533.47	966.87
533.83	942.75
534.19	953.90
534.55	938.65
534.91	952.53
535.26	956.40
535.62	952.76
535.98	945.93
536.34	948.44
536.70	941.38
537.06	950.94
537.42	958.90
537.78	969.60
538.14	1289.99
538.49	971.19
538.85	1067.67
539.21	970.51
539.57	950.71
539.93	954.58
540.29	975.97
540.65	946.39
541.00	966.41
541.36	954.81
541.72	948.66
542.08	949.12
542.44	947.98
542.80	979.38
543.15	985.53
543.51	971.65
543.87	949.12
544.23	958.22
544.59	969.37
544.95	957.31
545.30	958.68
545.66	966.41
546.02	973.70
546.38	966.41
546.73	941.16
547.09	941.61
547.45	991.67
547.81	980.75
548.17	954.81
548.52	957.99
548.88	936.60
549.24	966.41
549.60	951.85
549.95	942.07
550.31	946.39
550.67	967.32
551.03	948.44
551.38	935.24
551.74	947.98
552.10	950.03
552.46	950.94
552.81	968.01
553.17	958.45
553.53	962.09
553.88	978.02
554.24	950.03
554.60	960.04
554.95	957.54
555.31	955.04
555.67	947.30
556.03	953.67
556.38	960.04
556.74	970.51
557.10	967.55
557.45	967.78
557.81	967.78
558.17	945.71
558.52	951.40
558.88	965.96
559.24	956.17
559.59	1001.91
559.95	958.68
560.30	1016.02
560.66	967.55
561.02	943.89
561.37	952.76
561.73	944.34
562.09	984.39
562.44	975.97
562.80	976.43
563.15	939.56
563.51	949.80
563.87	958.90
564.22	955.04
564.58	969.60
564.93	954.13
565.29	947.75
565.65	997.59
566.00	962.77
566.36	934.78
566.71	967.10
567.07	954.81
567.42	956.63
567.78	922.50
568.14	951.85
568.49	969.37
568.85	950.49
569.20	939.34
569.56	947.30
569.91	961.41
570.27	962.32
570.62	1008.51
570.98	971.65
571.33	959.81
571.69	940.47
572.04	925.00
572.40	963.00
572.75	945.71
573.11	970.74
573.46	951.85
573.82	956.40
574.17	951.62
574.53	964.82
574.88	950.94
575.24	955.04
575.59	952.53
575.95	945.48
576.30	959.36
576.66	944.11
577.01	952.76
577.36	947.98
577.72	954.81
578.07	950.49
578.43	960.95
578.78	951.40
579.14	954.13
579.49	957.08
579.85	1003.50
580.20	979.61
580.55	985.98
580.91	981.20
581.26	969.37
581.62	978.47
581.97	969.37
582.32	990.76
582.68	981.66
583.03	978.47
583.39	979.16
583.74	1011.70
584.09	986.89
584.45	1009.42
584.80	977.79
585.15	1000.77
585.51	1000.09
585.86	1003.28
586.21	1023.53
586.57	1034.68
586.92	1040.82
587.27	1021.03
587.63	1027.17
587.98	1150.28
588.33	1080.42
588.69	1072.68
589.04	1076.78
589.39	1075.18
589.75	1089.06
590.10	1095.66
590.45	1092.93
590.81	1133.21
591.16	1148.23
591.51	1137.31
591.86	1169.16
592.22	1155.05
592.57	1189.41
592.92	1189.41
593.28	1224.69
593.63	1215.58
593.98	1229.69
594.33	1260.41
594.69	1263.14
595.04	1272.24
595.39	1295.91
595.74	1316.39
596.10	1332.54
596.45	1354.39
596.80	1411.28
597.15	1406.04
597.50	1426.98
597.86	1452.24
598.21	1490.01
598.56	1500.48
598.91	1518.68
599.26	1529.61
599.62	1544.17
599.97	1594.68
600.32	1631.32
600.67	1652.48
601.02	1708.01
601.38	1701.86
601.73	1707.78
602.08	1760.12
602.43	1770.36
602.78	1822.24
603.13	1827.24
603.49	1856.60
603.84	1900.29
604.19	1931.92
604.54	1946.71
604.89	1981.75
605.24	1994.49
605.59	1990.17
605.95	2061.62
606.30	2097.58
606.65	2080.51
607.00	2136.94
607.35	2121.92
607.70	2161.52
608.05	2255.04
608.40	2214.54
608.75	2234.56
609.10	2236.84
609.46	2248.44
609.81	2284.85
610.16	2358.12
610.51	2341.74
610.86	2366.54
611.21	2341.51
611.56	2400.67
611.91	2412.05
612.26	2419.11
612.61	2453.69
612.96	2493.74
613.31	2466.44
613.66	2488.74
614.01	2524.92
614.36	2515.82
614.71	2512.40
615.06	2482.14
615.41	2536.30
615.76	2498.75
616.11	2564.97
616.46	2545.17
616.81	2516.50
617.16	2578.62
617.51	2554.95
617.86	2555.41
618.21	2564.06
618.56	2604.33
618.91	2557.46
619.26	2585.67
619.61	2583.40
619.96	2608.66
620.31	2620.03
620.66	2595.69
621.01	2606.61
621.36	2574.52
621.71	2593.18
622.06	2577.94
622.41	2531.06
622.76	2569.29
623.10	2617.08
623.45	2552.68
623.80	2562.46
624.15	2556.32
624.50	2557.91
624.85	2538.34
625.20	2544.71
625.55	2530.15
625.90	2525.15
626.25	2553.59
626.59	2528.56
626.94	2483.50
627.29	2461.89
627.64	2488.51
627.99	2496.25
628.34	2496.25
628.69	2503.76
629.03	2440.04
629.38	2442.77
629.73	2483.28
630.08	2452.56
630.43	2471.90
630.78	2435.95
631.12	2452.56
631.47	2445.96
631.82	2414.78
632.17	2420.47
632.52	2419.11
632.86	2505.58
633.21	2387.93
633.56	2384.29
633.91	2377.92
634.26	2389.07
634.60	2407.50
634.95	2344.47
635.30	2379.74
635.65	2422.75
635.99	2372.69
636.34	2368.13
636.69	2361.54
637.04	2331.95
637.39	2312.61
637.73	2311.02
638.08	2362.22
638.43	2360.40
638.77	2346.06
639.12	2312.84
639.47	2336.50
639.82	2329.91
640.16	2328.09
640.51	2311.93
640.86	2286.22
641.20	2292.81
641.55	2322.40
641.90	2301.23
642.25	2286.22
642.59	2321.94
642.94	2294.18
643.29	2279.84
643.63	2294.18
643.98	2290.31
644.33	2267.33
644.67	2273.25
645.02	2293.27
645.37	2264.37
645.71	2266.65
646.06	2288.49
646.40	2286.67
646.75	2231.38
647.10	2271.65
647.44	2327.63
647.79	2225.91
648.14	2227.28
648.48	2253.68
648.83	2258.23
649.17	2336.28
649.52	2248.67
649.87	2280.53
650.21	2243.21
650.56	2262.55
650.90	2253.22
651.25	2235.47
651.59	2232.06
651.94	2261.87
652.29	2255.50
652.63	2267.78
652.98	2277.57
653.32	2255.27
653.67	2261.41
654.01	2265.28
654.36	2264.14
654.70	2288.26
655.05	2248.67
655.39	2288.04
655.74	2337.42
656.08	2314.20
656.43	2272.34
656.78	2316.48
657.12	2274.16
657.47	2258.91
657.81	2349.70
658.15	2268.69
658.50	2270.97
658.84	2302.60
659.19	2301.69
659.53	2277.57
659.88	2333.55
660.22	2289.63
660.57	2301.92
660.91	2329.00
661.26	2271.20
661.60	2332.18
661.95	2302.14
662.29	2325.35
662.63	2300.55
662.98	2304.19
663.32	2325.81
663.67	2292.13
664.01	2340.37
664.36	2355.85
664.70	2354.94
665.04	2353.34
665.39	2346.52
665.73	2357.67
666.08	2788.42
666.42	2388.84
666.76	2399.31
667.11	2366.77
667.45	2348.79
667.79	2364.72
668.14	2375.64
668.48	2375.42
668.83	2407.50
669.17	2400.22
669.51	2377.24
669.86	2396.12
670.20	2440.50
670.54	2433.21
670.89	2393.39
671.23	2434.12
671.57	2430.71
671.92	2461.20
672.26	2487.60
672.60	2480.09
672.94	2490.79
673.29	2516.73
673.63	2553.36
673.97	2577.71
674.32	2589.32
674.66	2620.94
675.00	2644.38
675.34	2680.79
675.69	2715.83
676.03	2771.81
676.37	2834.16
676.71	2854.19
677.06	2949.08
677.40	3005.74
677.74	3069.45
678.08	3163.20
678.43	3253.31
678.77	3280.16
679.11	3360.26
679.45	3420.11
679.80	3534.34
680.14	3513.18
680.48	3600.78
680.82	3692.03
681.16	3786.47
681.51	3795.34
681.85	3882.72
682.19	3933.47
682.53	4032.91
682.87	4079.33
683.21	4105.72
683.56	4194.01
683.90	4304.38
684.24	4451.15
684.58	4581.08
684.92	4706.46
685.26	4799.98
685.61	4808.18
685.95	4887.36
686.29	4952.67
686.63	4956.08
686.97	4924.45
687.31	4826.83
687.65	4779.05
687.99	4716.70
688.33	4631.82
688.68	4466.85
689.02	4366.27
689.36	4263.87
689.70	4180.81
690.04	4028.81
690.38	3986.48
690.72	3866.56
691.06	3804.22
691.40	3766.21
691.74	3699.54
692.08	3649.94
692.42	3683.84
692.76	3704.55
693.10	3668.14
693.44	3647.66
693.78	3627.18
694.13	3618.76
694.47	3629.91
694.81	3653.58
695.15	3626.04
695.49	3619.22
695.83	3637.88
696.17	3623.99
696.51	3642.43
696.85	3585.77
697.19	3595.55
697.53	3594.64
697.87	3608.75
698.20	3610.11
698.54	3643.11
698.88	3653.12
699.22	3624.22
699.56	3587.81
699.90	3578.03
700.24	3608.29
700.58	3630.82
700.92	3626.95
701.26	3617.40
701.60	3601.92
701.94	3610.57
702.28	3627.41
702.62	3660.18
702.96	3670.87
703.30	3688.85
703.63	3705.23
703.97	3724.80
704.31	3747.56
704.65	3707.96
704.99	3769.40
705.33	3798.53
705.67	3832.66
706.01	3796.48
706.34	3836.53
706.68	3877.49
707.02	3885.91
707.36	3905.70
707.70	3950.30
708.04	3924.14
708.38	3982.84
708.71	4007.42
709.05	3998.77
709.39	4001.96
709.73	4000.59
710.07	4000.14
710.40	4022.44
710.74	4036.09
711.08	4048.38
711.42	4065.90
711.76	4079.33
712.09	4080.46
712.43	4115.51
712.77	4113.91
713.11	4105.95
713.45	4148.27
713.78	4121.42
714.12	4156.92
714.46	4123.02
714.80	4135.53
715.13	4124.38
715.47	4073.64
715.81	4110.50
716.15	4048.38
716.48	4042.92
716.82	4053.16
717.16	4037.68
717.49	3978.29
717.83	3981.71
718.17	4023.58
718.51	3901.38
718.84	3927.09
719.18	3896.37
719.52	3881.13
719.85	3820.14
720.19	3798.98
720.53	3794.89
720.86	3779.87
721.20	3715.24
721.54	3739.36
721.87	3696.13
722.21	3576.89
722.55	3600.33
722.88	3566.88
723.22	3542.53
723.55	3494.74
723.89	3511.81
724.23	3475.86
724.56	3419.88
724.90	3345.24
725.24	3364.36
725.57	3322.26
725.91	3308.38
726.24	3253.54
726.58	3204.84
726.92	3208.26
727.25	3166.16
727.59	3163.88
727.92	3127.93
728.26	3109.27
728.59	3082.88
728.93	3113.82
729.26	3050.34
729.60	3079.92
729.94	2992.08
730.27	2987.53
730.61	2931.33
730.94	2924.95
731.28	2941.57
731.61	2876.94
731.95	2856.23
732.28	2853.73
732.62	2790.47
732.95	2801.17
733.29	2762.25
733.62	2777.50
733.96	2760.66
734.29	2724.71
734.63	2721.30
734.96	2712.42
735.30	2690.35
735.63	2697.17
735.97	2682.38
736.30	2651.89
736.63	2649.16
736.97	2611.84
737.30	2602.51
737.64	2567.70
737.97	2577.94
738.31	2551.77
738.64	2552.00
738.97	2522.64
739.31	2492.15
739.64	2561.33
739.98	2501.71
740.31	2472.13
740.64	2499.66
740.98	2471.90
741.31	2466.66
741.65	2415.69
741.98	2418.42
742.31	2447.55
742.65	2424.34
742.98	2409.78
743.31	2381.79
743.65	2365.86
743.98	2382.93
744.31	2382.24
744.65	2394.53
744.98	2376.78
745.31	2359.94
745.65	2303.96
745.98	2339.69
746.31	2341.06
746.65	2344.01
746.98	2284.17
747.31	2324.44
747.65	2307.83
747.98	2316.48
748.31	2298.05
748.64	2304.42
748.98	2267.56
749.31	2242.75
749.64	2230.24
749.98	2246.39
750.31	2246.17
750.64	2216.58
750.97	2187.91
751.31	2197.47
751.64	2199.52
751.97	2189.28
752.30	2182.22
752.63	2161.97
752.97	2139.90
753.30	2147.41
753.63	2159.70
753.96	2154.46
754.29	2108.50
754.63	2120.56
754.96	2241.84
755.29	2109.64
755.62	2083.47
755.95	2089.38
756.29	2072.77
756.62	2109.86
756.95	2062.76
757.28	2088.70
757.61	2195.19
757.94	2055.71
758.27	2052.75
758.61	2035.68
758.94	2061.17
759.27	2016.57
759.60	1992.67
759.93	2037.05
760.26	2020.43
760.59	1975.83
760.92	1956.27
761.26	1969.92
761.59	1977.88
761.92	1937.15
762.25	1940.11
762.58	1968.10
762.91	1943.52
763.24	1919.17
763.57	1914.17
763.90	1900.06
764.23	1916.90
764.56	1910.07
764.89	1908.93
765.22	1910.75
765.55	1880.95
765.88	1902.34
766.21	1869.11
766.54	1851.36
766.87	1860.92
767.20	1849.09
767.53	1845.22
767.86	1831.11
768.19	1806.99
768.52	1840.44
768.85	1823.60
769.18	1792.88
769.51	1819.73
769.84	1792.43
770.17	1796.75
770.50	1789.47
770.83	1812.22
771.16	1782.19
771.49	1751.24
771.82	1752.83
772.15	1775.13
772.48	1754.20
772.81	1737.59
773.14	1744.19
773.47	1721.20
773.80	1754.65
774.13	1731.67
774.46	1743.28
774.78	1682.06
775.11	1708.01
775.44	1693.22
775.77	1702.77
776.10	1685.25
776.43	1664.77
776.76	1719.16
777.09	1652.71
777.41	1679.56
777.74	1685.25
778.07	1665.23
778.40	1638.83
778.73	1618.81
779.06	1646.57
779.38	1638.15
779.71	1613.12
780.04	1611.75
780.37	1626.31
780.70	1625.40
781.03	1604.47
781.35	1624.04
781.68	1614.94
782.01	1605.84
782.34	1568.74
782.67	1571.25
782.99	1573.52
783.32	1586.27
783.65	1572.16
783.98	1536.89
784.30	1537.57
784.63	1547.13
784.96	1538.48
785.29	1553.50
785.61	1537.34
785.94	1564.88
786.27	1547.81
786.60	1537.57
786.92	1545.76
787.25	1524.83
787.58	1515.50
787.90	1522.55
788.23	1515.50
788.56	1528.01
788.88	1510.49
789.21	1500.02
789.54	1509.81
789.87	1500.25
790.19	1493.20
790.52	1496.15
790.85	1485.69
791.17	1478.18
791.50	1477.27
791.82	1458.15
792.15	1469.30
792.48	1469.30
792.80	1458.84
793.13	1495.02
793.46	1442.91
793.78	1458.61
794.11	1455.65
794.43	1465.66
794.76	1446.78
795.09	1510.26
795.41	1468.39
795.74	1478.86
796.06	1429.94
796.39	1471.12
796.72	1444.73
797.04	1479.32
797.37	1469.30
797.69	1469.30
798.02	1494.11
798.34	1460.88
798.67	1488.65
798.99	1470.21
799.32	1465.21
799.64	1447.91
799.97	1452.69
800.30	1487.05
800.62	1469.08
800.95	1444.50
801.27	1458.61
801.60	1457.47
801.92	1443.14
802.25	1460.88
802.57	1434.72
802.89	1449.51
803.22	1437.45
803.54	1428.34
803.87	1457.47
804.19	1450.87
804.52	1477.27
804.84	1449.73
805.17	1451.33
805.49	1442.45
805.82	1440.86
806.14	1393.07
806.46	1457.24
806.79	1413.33
807.11	1419.24
807.44	1428.12
807.76	1403.77
808.08	1424.93
808.41	1421.97
808.73	1406.50
809.06	1409.46
809.38	1420.61
809.70	1388.07
810.03	1411.96
810.35	1376.01
810.67	1418.10
811.00	1375.10
811.32	1362.58
811.64	1376.01
811.97	1362.81
812.29	1380.56
812.61	1374.19
812.94	1397.62
813.26	1391.25
813.58	1364.86
813.91	1355.07
814.23	1352.34
814.55	1366.22
814.88	1376.46
815.20	1359.62
815.52	1350.75
815.84	1348.70
816.17	1346.43
816.49	1368.27
816.81	1348.25
817.13	1346.88
817.46	1340.74
817.78	1322.76
818.10	1350.75
818.42	1322.53
818.75	1331.41
819.07	1358.49
819.39	1346.65
819.71	1389.66
820.04	1307.74
820.36	1315.93
820.68	1313.43
821.00	1320.03
821.32	1317.07
821.65	1323.67
821.97	1310.47
822.29	1303.65
822.61	1338.92
822.93	1293.86
823.25	1292.50
823.58	1332.77
823.90	1310.02
824.22	1300.23
824.54	1299.55
824.86	1306.83
825.18	1280.44
825.50	1287.03
825.82	1283.62
826.15	1311.84
826.47	1269.06
826.79	1291.59
827.11	1285.21
827.43	1307.51
827.75	1295.91
828.07	1267.01
828.39	1262.91
828.71	1257.45
829.03	1254.95
829.35	1253.58
829.67	1272.70
830.00	1261.78
830.32	1265.19
830.64	1277.25
830.96	1266.33
831.28	1296.59
831.60	1261.78
831.92	1255.18
832.24	1282.94
832.56	1256.32
832.88	1280.21
833.20	1267.92
833.52	1287.49
833.84	1263.37
834.16	1243.12
834.48	1233.33
834.80	1294.32
835.12	1234.24
835.44	1241.52
835.76	1261.32
836.08	1259.27
836.40	1272.93
836.71	1246.53
837.03	1260.41
837.35	1255.86
837.67	1228.33
837.99	1236.06
838.31	1217.40
838.63	1235.84
838.95	1235.15
839.27	1265.64
839.59	1261.78
839.91	1251.08
840.23	1237.88
840.54	1221.73
840.86	1241.52
841.18	1211.94
841.50	1203.30
841.82	1233.10
842.14	1293.18
842.46	1242.21
842.77	1248.58
843.09	1219.68
843.41	1242.66
843.73	1232.65
844.05	1246.08
844.37	1238.11
844.68	1230.37
845.00	1238.57
845.32	1221.73
845.64	1205.12
845.96	1224.91
846.27	1224.91
846.59	1196.92
846.91	1229.92
847.23	1216.49
847.54	1215.58
847.86	1217.18
848.18	1212.85
848.50	1206.25
848.82	1237.20
849.13	1221.27
849.45	1216.04
849.77	1240.84
850.08	1245.62
850.40	1247.90
850.72	1219.45
851.04	1190.78
851.35	1203.07
851.67	1252.90
851.99	1211.94
852.30	1216.27
852.62	1206.48
852.94	1203.07
853.25	1221.50
853.57	1203.07
853.89	1205.12
854.20	1208.07
854.52	1226.96
854.84	1216.95
855.15	1203.75
855.47	1219.91
855.79	1166.43
856.10	1144.59
856.42	1189.64
856.73	1193.74
857.05	1175.31
857.37	1162.11
857.68	1165.29
858.00	1201.70
858.32	1220.82
858.63	1180.77
858.95	1169.85
859.26	1196.70
859.58	1201.02
859.89	1171.89
860.21	1182.82
860.52	1168.71
860.84	1193.06
861.16	1189.64
861.47	1181.68
861.79	1180.54
862.10	1170.07
862.42	1156.65
862.73	1195.79
863.05	1185.77
863.36	1180.09
863.68	1175.31
863.99	1176.90
864.31	1146.18
864.62	1194.19
864.94	1140.95
865.25	1152.55
865.57	1153.46
865.88	1139.13
866.20	1162.11
866.51	1169.62
866.82	1153.92
867.14	1156.19
867.45	1148.68
867.77	1159.38
868.08	1166.20
868.40	1176.90
868.71	1157.33
869.02	1138.22
869.34	1140.72
869.65	1167.34
869.97	1138.44
870.28	1118.87
870.59	1160.06
870.91	1137.08
871.22	1137.31
871.54	1168.71
871.85	1152.55
872.16	1151.41
872.48	1114.09
872.79	1126.84
873.10	1098.62
873.42	1109.32
873.73	1163.93
874.04	1133.66
874.36	1111.36
874.67	1122.29
874.98	1129.11
875.30	1151.87
875.61	1111.59
875.92	1101.81
876.23	1131.39
876.55	1140.04
876.86	1120.01
877.17	1087.24
877.49	1113.87
877.80	1118.19
878.11	1792.88
878.42	1157.78
878.74	1120.92
879.05	1108.41
879.36	1106.36
879.67	1084.06
879.98	1099.76
880.30	1126.84
880.61	1081.33
880.92	1101.81
881.23	1090.88
881.55	1115.46
881.86	1101.35
882.17	1100.21
882.48	1083.83
882.79	1108.63
883.10	1091.79
883.42	1101.81
883.73	1104.08
884.04	1101.81
884.35	1089.29
884.66	1104.77
884.97	1108.63
885.28	1088.61
885.60	1082.47
885.91	1094.53
886.22	1089.75
886.53	1099.53
886.84	1087.24
887.15	1093.62
887.46	1095.89
887.77	1112.73
888.08	1094.75
888.40	1114.55
888.71	1097.94
889.02	1084.51
889.33	1106.81
889.64	1099.53
889.95	1090.66
890.26	1105.22
890.57	1089.06
890.88	1091.57
891.19	1079.96
891.50	1108.63
891.81	1115.01
892.12	1090.43
892.43	1068.58
892.74	1092.25
893.05	1101.81
893.36	1116.83
893.67	1093.39
893.98	1097.03
894.29	1057.21
894.60	1089.06
894.91	1075.41
895.22	1087.70
895.53	1087.70
895.84	1102.72
896.15	1096.57
896.46	1095.44
896.77	1075.18
897.08	1082.47
897.38	1096.80
897.69	1114.78
898.00	1082.01
898.31	1085.20
898.62	1078.14
898.93	1058.80
899.24	1064.49
899.55	1099.76
899.86	1066.54
900.16	1086.56
900.47	1060.62
900.78	1043.78
901.09	1050.15
901.40	1056.75
901.71	1061.08
902.02	1060.17
902.32	1062.67
902.63	1048.56
902.94	1066.99
903.25	1077.23
903.56	1041.28
903.87	1060.62
904.17	1066.76
904.48	1082.01
904.79	1046.28
905.10	1051.75
905.41	1091.11
905.71	1040.14
906.02	1056.07
906.33	1070.86
906.64	1067.67
906.94	1050.15
907.25	1047.42
907.56	1050.15
907.87	1043.55
908.17	1073.14
908.48	1057.21
908.79	1053.57
909.09	1030.13
909.40	1040.37
909.71	1058.80
910.02	1391.25
910.32	1075.64
910.63	1069.72
910.94	1056.07
911.24	1012.38
911.55	1089.97
911.86	1039.46
912.16	1045.83
912.47	1025.12
912.78	1027.40
913.08	1051.06
913.39	1034.68
913.69	1053.11
914.00	1038.32
914.31	1032.18
914.61	1016.70
914.92	1060.85
915.23	1015.11
915.53	1033.31
915.84	1041.51
916.14	1015.11
916.45	1029.22
916.75	1023.98
917.06	1037.41
917.37	1048.10
917.67	1061.53
917.98	1013.97
918.28	1024.44
918.59	1032.40
918.89	1028.54
919.20	1021.94
919.50	1007.83
919.81	1030.13
920.11	1047.65
920.42	1046.06
920.72	1015.56
921.03	1031.95
921.33	1040.14
921.64	1022.62
921.94	1028.08
922.25	1030.13
922.55	990.99
922.86	1018.52
923.16	1022.16
923.47	1036.73
923.77	1009.42
924.08	1001.23
924.38	993.04
924.69	998.27
924.99	1014.43
925.29	1018.30
925.60	1016.70
925.90	1034.45
926.21	1026.26
926.51	1026.03
926.81	1023.76
927.12	991.90
927.42	1010.10
927.73	1013.06
928.03	1022.16
928.33	1005.55
928.64	996.91
928.94	1014.65
929.24	1008.28
929.55	990.53
929.85	1029.22
930.15	1006.46
930.46	991.67
930.76	989.85
931.06	990.99
931.37	1004.19
931.67	1046.74
931.97	965.50
932.27	998.27
932.58	989.40
932.88	974.38
933.18	984.39
933.49	985.30
933.79	1011.47
934.09	997.82
934.39	1005.33
934.70	1025.35
935.00	1021.94
935.30	963.91
935.60	1008.06
935.91	960.95
936.21	982.57
936.51	992.81
936.81	1002.59
937.11	1023.53
937.42	972.10
937.72	972.56
938.02	959.36
938.32	987.35
938.62	972.10
938.92	1001.00
939.23	965.28
939.53	975.52
939.83	969.37
940.13	978.02
940.43	960.27
940.73	966.87
941.03	956.86
941.34	996.68
941.64	985.98
941.94	962.32
942.24	992.58
942.54	993.26
942.84	974.83
943.14	987.80
943.44	965.28
943.74	958.90
944.04	983.71
944.34	975.52
944.65	972.79
944.95	981.66
945.25	974.61
945.55	951.40
945.85	969.14
946.15	982.11
946.45	975.52
946.75	980.07
947.05	984.85
947.35	964.14
947.65	960.27
947.95	956.63
948.25	956.40
948.55	967.78
948.85	988.49
949.15	952.31
949.45	965.73
949.75	950.03
950.05	968.69
950.35	967.55
950.65	983.94
950.94	948.89
951.24	951.85
951.54	953.44
951.84	1158.01
952.14	1000.55
952.44	983.71
952.74	970.28
953.04	966.87
953.34	940.70
953.64	987.12
953.94	970.74
954.23	977.56
954.53	959.13
954.83	968.01
955.13	971.42
955.43	986.21
955.73	988.71
956.03	970.74
956.32	968.23
956.62	971.65
956.92	1011.24
957.22	987.35
957.52	982.57
957.82	983.25
958.11	974.61
958.41	997.59
958.71	1042.42
959.01	988.94
959.30	1305.92
959.60	997.82
959.90	968.69
960.20	970.96
960.50	979.16
960.79	961.86
961.09	953.67
961.39	975.06
961.69	980.52
961.98	966.87
962.28	995.77
962.58	948.66
962.87	968.23
963.17	984.85
963.47	981.66
963.76	1022.85
964.06	981.89
964.36	982.34
964.66	976.43
964.95	976.65
965.25	975.29
965.55	987.80
965.84	988.03
966.14	989.40
966.43	993.49
966.73	975.06
967.03	1007.60
967.32	963.46
967.62	965.50
967.92	959.81
968.21	959.36
968.51	960.27
968.80	978.02
969.10	942.07
969.40	955.72
969.69	984.16
969.99	955.26
970.28	936.60
970.58	985.53
970.87	994.63
971.17	960.50
971.46	986.44
971.76	935.92
972.06	977.34
972.35	978.02
972.65	950.03
972.94	961.18
973.24	982.57
973.53	968.46
973.83	972.79
974.12	972.56
974.42	971.42
974.71	1017.16
975.01	977.56
975.30	976.43
975.59	970.28
975.89	968.46
976.18	979.61
976.48	984.16
976.77	960.95
977.07	973.47
977.36	974.15
977.65	978.47
977.95	959.81
978.24	949.35
978.54	975.06
978.83	952.31
979.13	986.21
979.42	999.64
979.71	968.69
980.01	959.59
980.30	971.87
980.59	968.23
980.89	1003.05
981.18	968.69
981.47	974.38
981.77	964.59
982.06	969.60
982.35	969.60
982.65	990.31
982.94	968.69
983.23	980.98
983.53	995.54
983.82	960.72
984.11	936.60
984.41	946.16
984.70	965.28
984.99	963.00
985.28	971.42
985.58	956.63
985.87	975.97
986.16	982.34
986.45	967.55
986.75	990.53
987.04	955.26
987.33	962.55
987.62	966.41
987.91	963.23
988.21	963.46
988.50	973.47
988.79	1012.38
989.08	988.03
989.37	1003.28
989.67	935.01
989.96	943.20
990.25	963.00
990.54	953.90
990.83	948.21
991.12	960.95
991.42	985.53
991.71	961.86
992.00	947.30
992.29	962.09
992.58	952.99
992.87	997.13
993.16	983.94
993.45	977.34
993.75	957.77
994.04	944.34
994.33	970.51
994.62	987.12
994.91	958.45
995.20	985.98
995.49	963.91
995.78	960.50
996.07	964.59
996.36	939.56
996.65	970.51
996.94	957.77
997.23	1001.23
997.52	974.15
997.81	954.13
998.10	974.83
998.39	948.44
998.68	949.57
998.97	945.48
999.26	954.35
999.55	965.05
999.84	978.25
1000.13	950.03
1000.42	960.27
1000.71	958.22
1001.00	973.92
1001.29	969.83
1001.58	947.53
1001.87	956.86
1002.16	954.13
1002.45	979.38
1002.74	958.68
1003.02	968.92
1003.31	983.02
1003.60	956.63
1003.89	975.97
1004.18	980.98
1004.47	957.31
1004.76	962.55
1005.05	957.99
1005.33	956.17
1005.62	935.92
1005.91	961.64
1006.20	954.13
1006.49	954.58
1006.78	970.96
1007.06	924.32
1007.35	937.74
1007.64	948.66
1007.93	954.81
1008.22	974.83
1008.50	964.14
1008.79	965.73
1009.08	948.66
1009.37	975.06
1009.66	1002.82
1009.94	970.28
1010.23	971.87
1010.52	970.74
1010.81	959.59
1011.09	968.46
1011.38	954.35
1011.67	971.19
1011.95	973.01
1012.24	948.66
1012.53	947.07
1012.82	945.48
1013.10	946.84
1013.39	934.78
1013.68	942.52
[truncated: 48 more rows]
