# Supplementary material for: Unique photosynthetic electron transport tuning and excitation distribution in heterokont algae
Source: PLoS One. 2019 Jan 9;14(1):e0209920. doi: 10.1371/journal.pone.0209920 (PMC6326504; doi:10.1371/journal.pone.0209920)
Supplement: S1 Dataset — (ZIP) [file pone.0209920.s004.zip › S1 Dataset/77K/Chlamydomonas_no_inhibitor/CNI_t=0i,3.txt]

340.01	953.67
340.39	953.67
340.76	953.67
341.14	937.51
341.52	943.89
341.89	990.76
342.27	992.13
342.65	1010.33
343.03	1007.60
343.40	1006.24
343.78	984.85
344.16	980.52
344.53	1016.70
344.91	1004.41
345.29	985.53
345.66	999.86
346.04	990.53
346.42	955.72
346.79	977.56
347.17	989.85
347.54	982.34
347.92	945.71
348.30	962.09
348.67	945.48
349.05	973.70
349.43	954.81
349.80	958.45
350.18	964.14
350.56	952.53
350.93	952.08
351.31	945.02
351.68	951.40
352.06	952.99
352.44	931.83
352.81	986.67
353.19	944.11
353.56	961.64
353.94	953.44
354.32	960.95
354.69	968.01
355.07	952.08
355.44	959.81
355.82	972.10
356.19	955.95
356.57	979.84
356.95	958.90
357.32	944.11
357.70	959.13
358.07	945.48
358.45	955.72
358.82	945.93
359.20	953.44
359.58	965.50
359.95	963.46
360.33	946.16
360.70	942.29
361.08	965.05
361.45	952.76
361.83	947.30
362.20	964.37
362.58	970.28
362.95	940.47
363.33	951.85
363.70	936.83
364.08	950.94
364.45	949.57
364.83	941.38
365.20	963.68
365.58	980.75
365.95	1007.37
366.33	978.93
366.70	980.52
367.08	953.44
367.45	969.83
367.83	975.06
368.20	960.72
368.58	953.67
368.95	953.90
369.33	1015.34
369.70	947.98
370.08	941.38
370.45	954.35
370.83	955.49
371.20	955.72
371.57	1154.83
371.95	963.68
372.32	946.62
372.70	950.49
373.07	962.32
373.45	975.74
373.82	948.89
374.19	952.53
374.57	984.85
374.94	964.82
375.32	957.08
375.69	966.87
376.07	972.56
376.44	947.07
376.81	951.17
377.19	951.40
377.56	975.29
377.94	946.39
378.31	960.04
378.68	947.75
379.06	939.11
379.43	950.71
379.81	958.45
380.18	927.96
380.55	954.81
380.93	957.08
381.30	968.46
381.67	963.91
382.05	922.95
382.42	930.69
382.79	950.49
383.17	957.54
383.54	978.02
383.91	965.50
384.29	976.43
384.66	948.89
385.04	965.73
385.41	950.03
385.78	962.77
386.15	973.24
386.53	947.98
386.90	963.23
387.27	959.13
387.65	951.17
388.02	949.80
388.39	967.10
388.77	946.39
389.14	977.79
389.51	932.96
389.89	933.65
390.26	985.76
390.63	970.05
391.00	955.49
391.38	955.26
391.75	969.60
392.12	952.99
392.50	954.58
392.87	958.68
393.24	935.01
393.61	978.25
393.99	939.34
394.36	950.49
394.73	952.31
395.10	960.50
395.48	945.93
395.85	936.15
396.22	960.95
396.59	960.04
396.97	944.80
397.34	996.22
397.71	979.61
398.08	958.45
398.45	964.14
398.83	939.34
399.20	973.70
399.57	970.74
399.94	964.37
400.32	927.96
400.69	953.44
401.06	948.21
401.43	964.37
401.80	961.18
402.17	949.35
402.55	938.20
402.92	937.74
403.29	938.65
403.66	947.07
404.03	925.91
404.41	955.72
404.78	949.12
405.15	948.66
405.52	954.13
405.89	955.04
406.26	969.83
406.64	947.98
407.01	947.07
407.38	963.46
407.75	930.01
408.12	952.08
408.49	953.90
408.86	937.51
409.23	958.68
409.61	970.51
409.98	946.84
410.35	974.15
410.72	944.57
411.09	944.57
411.46	963.46
411.83	950.49
412.20	961.64
412.57	953.90
412.95	951.17
413.32	954.35
413.69	958.22
414.06	963.91
414.43	959.13
414.80	961.41
415.17	965.05
415.54	975.52
415.91	930.69
416.28	942.98
416.65	948.66
417.02	943.20
417.39	952.76
417.76	936.15
418.14	916.35
418.51	960.72
418.88	948.44
419.25	947.98
419.62	991.67
419.99	945.48
420.36	949.12
420.73	941.16
421.10	953.67
421.47	933.87
421.84	947.75
422.21	963.68
422.58	968.23
422.95	975.74
423.32	959.13
423.69	928.64
424.06	962.77
424.43	965.50
424.80	944.34
425.17	955.72
425.54	920.45
425.91	949.35
426.28	982.34
426.65	941.16
427.02	963.00
427.39	955.95
427.76	964.14
428.13	955.26
428.49	992.13
428.86	970.05
429.23	966.19
429.60	952.08
429.97	959.81
430.34	960.72
430.71	960.27
431.08	956.86
431.45	970.51
431.82	951.62
432.19	936.15
432.56	933.65
432.93	950.26
433.30	943.20
433.67	935.47
434.03	1003.28
434.40	961.86
434.77	943.66
435.14	966.19
435.51	942.52
435.88	982.11
436.25	953.22
436.62	955.49
436.99	961.41
437.35	942.75
437.72	944.11
438.09	958.45
438.46	1077.00
438.83	951.40
439.20	956.63
439.57	948.89
439.93	958.68
440.30	924.32
440.67	927.27
441.04	948.89
441.41	967.55
441.78	949.57
442.14	965.96
442.51	937.51
442.88	968.23
443.25	936.60
443.62	954.58
443.99	965.05
444.35	952.53
444.72	962.32
445.09	957.54
445.46	944.80
445.83	970.05
446.19	969.83
446.56	940.93
446.93	947.07
447.30	953.90
447.66	959.13
448.03	973.92
448.40	943.20
448.77	940.02
449.14	959.59
449.50	967.55
449.87	977.11
450.24	977.34
450.61	958.68
450.97	965.96
451.34	950.03
451.71	997.59
452.08	963.68
452.44	958.22
452.81	965.05
453.18	975.97
453.54	982.57
453.91	958.90
454.28	945.93
454.65	965.50
455.01	962.77
455.38	954.81
455.75	967.10
456.11	936.38
456.48	976.88
456.85	943.20
457.21	957.08
457.58	945.71
457.95	944.11
458.32	944.80
458.68	957.08
459.05	965.05
459.42	960.95
459.78	954.35
460.15	969.60
460.52	967.55
460.88	964.59
461.25	941.38
461.61	942.07
461.98	950.03
462.35	982.80
462.71	948.66
463.08	950.26
463.45	960.27
463.81	932.74
464.18	953.44
464.55	970.74
464.91	985.53
465.28	943.43
465.64	970.51
466.01	972.56
466.38	955.95
466.74	958.22
467.11	951.40
467.47	947.53
467.84	1047.88
468.21	964.37
468.57	940.93
468.94	932.28
469.30	965.28
469.67	940.47
470.03	957.77
470.40	953.90
470.77	956.17
471.13	956.40
471.50	959.81
471.86	970.05
472.23	997.36
472.59	940.47
472.96	958.22
473.32	955.72
473.69	981.66
474.05	946.62
474.42	939.56
474.78	953.90
475.15	951.17
475.51	962.32
475.88	941.16
476.24	952.53
476.61	969.37
476.97	984.62
477.34	937.74
477.70	955.26
478.07	966.87
478.43	949.57
478.80	953.90
479.16	948.21
479.53	969.83
479.89	956.17
480.26	947.75
480.62	947.53
480.99	971.65
481.35	935.01
481.72	955.49
482.08	965.73
482.45	1077.91
482.81	957.08
483.17	958.90
483.54	945.25
483.90	974.15
484.27	975.52
484.63	960.50
485.00	959.13
485.36	955.95
485.72	947.07
486.09	942.52
486.45	960.27
486.82	959.36
487.18	952.76
487.54	946.16
487.91	948.89
488.27	956.40
488.64	960.50
489.00	961.41
489.36	944.11
489.73	953.22
490.09	936.83
490.45	979.16
490.82	963.23
491.18	920.68
491.55	948.44
491.91	974.38
492.27	950.49
492.64	939.56
493.00	946.39
493.36	969.83
493.73	1005.33
494.09	973.70
494.45	970.74
494.82	972.56
495.18	976.20
495.54	970.74
495.91	943.43
496.27	939.56
496.63	950.26
496.99	949.57
497.36	948.44
497.72	970.51
498.08	975.52
498.45	994.40
498.81	959.59
499.17	931.60
499.53	945.02
499.90	961.86
500.26	935.69
500.62	981.89
500.99	950.94
501.35	938.65
501.71	962.09
502.07	955.26
502.44	947.07
502.80	958.45
503.16	950.03
503.52	977.79
503.88	964.59
504.25	944.80
504.61	949.80
504.97	956.40
505.33	954.81
505.70	950.94
506.06	982.57
506.42	960.95
506.78	979.61
507.14	975.29
507.51	961.64
507.87	950.71
508.23	945.71
508.59	946.84
508.95	943.43
509.32	971.19
509.68	949.80
510.04	991.44
510.40	954.81
510.76	988.03
511.12	975.97
511.48	955.72
511.85	938.20
512.21	967.10
512.57	946.62
512.93	948.44
513.29	955.49
513.65	947.75
514.01	953.90
514.38	951.17
514.74	946.62
515.10	969.37
515.46	962.77
515.82	961.41
516.18	971.87
516.54	965.50
516.90	964.59
517.26	987.80
517.63	973.01
517.99	950.71
518.35	965.96
518.71	948.44
519.07	975.97
519.43	951.62
519.79	954.35
520.15	942.98
520.51	955.26
520.87	953.67
521.23	941.38
521.59	964.37
521.95	975.97
522.31	972.33
522.67	949.57
523.03	951.40
523.40	965.50
523.76	965.05
524.12	947.07
524.48	963.91
524.84	948.44
525.20	992.58
525.56	952.08
525.92	955.49
526.28	967.10
526.64	958.45
527.00	959.36
527.36	1026.26
527.72	976.65
528.08	952.08
528.44	946.84
528.80	966.64
529.16	953.22
529.51	936.83
529.87	957.99
530.23	980.52
530.59	961.64
530.95	970.28
531.31	966.41
531.67	962.32
532.03	946.16
532.39	976.20
532.75	957.77
533.11	980.52
533.47	962.09
533.83	965.73
534.19	940.47
534.55	952.31
534.91	945.02
535.26	944.34
535.62	945.25
535.98	935.47
536.34	919.77
536.70	957.99
537.06	967.32
537.42	956.17
537.78	932.51
538.14	1264.28
538.49	1000.09
538.85	1078.14
539.21	970.96
539.57	970.28
539.93	965.28
540.29	967.32
540.65	967.32
541.00	962.09
541.36	946.39
541.72	941.84
542.08	940.70
542.44	963.23
542.80	975.97
543.15	1008.28
543.51	968.23
543.87	904.97
544.23	948.21
544.59	998.50
544.95	967.10
545.30	952.99
545.66	953.44
546.02	986.21
546.38	941.84
546.73	939.56
547.09	945.93
547.45	996.22
547.81	961.41
548.17	943.20
548.52	967.10
548.88	949.35
549.24	955.95
549.60	970.05
549.95	952.76
550.31	950.49
550.67	950.49
551.03	949.35
551.38	955.95
551.74	965.96
552.10	957.31
552.46	967.10
552.81	960.72
553.17	964.82
553.53	944.34
553.88	966.64
554.24	943.20
554.60	935.47
554.95	970.05
555.31	964.14
555.67	954.58
556.03	951.17
556.38	951.85
556.74	964.82
557.10	960.95
557.45	954.58
557.81	971.87
558.17	944.57
558.52	941.16
558.88	968.69
559.24	942.07
559.59	972.10
559.95	943.66
560.30	981.89
560.66	968.23
561.02	960.04
561.37	961.64
561.73	950.26
562.09	973.92
562.44	984.62
562.80	970.05
563.15	933.65
563.51	952.08
563.87	951.40
564.22	942.52
564.58	957.31
564.93	951.62
565.29	948.89
565.65	981.20
566.00	962.55
566.36	960.04
566.71	976.65
567.07	958.22
567.42	990.53
567.78	960.50
568.14	936.15
568.49	971.65
568.85	956.63
569.20	960.04
569.56	946.16
569.91	950.26
570.27	957.99
570.62	973.24
570.98	955.04
571.33	947.98
571.69	941.61
572.04	976.88
572.40	944.80
572.75	935.24
573.11	946.62
573.46	942.52
573.82	955.04
574.17	952.99
574.53	960.27
574.88	978.25
575.24	966.64
575.59	982.57
575.95	978.70
576.30	945.48
576.66	947.53
577.01	978.70
577.36	969.14
577.72	957.77
578.07	955.72
578.43	974.15
578.78	948.44
579.14	954.13
579.49	968.23
579.85	984.16
580.20	970.74
580.55	971.19
580.91	957.99
581.26	997.13
581.62	983.48
581.97	979.84
582.32	1001.00
582.68	977.79
583.03	987.12
583.39	979.61
583.74	1019.43
584.09	1001.23
584.45	1007.60
584.80	981.43
585.15	1003.28
585.51	990.31
585.86	1018.30
586.21	1038.32
586.57	1009.65
586.92	1025.80
587.27	1030.81
587.63	1053.79
587.98	1164.38
588.33	1080.87
588.69	1077.91
589.04	1073.82
589.39	1097.94
589.75	1084.97
590.10	1088.84
590.45	1137.08
590.81	1150.73
591.16	1148.91
591.51	1162.34
591.86	1190.32
592.22	1185.55
592.57	1184.41
592.92	1208.07
593.28	1235.15
593.63	1218.31
593.98	1227.19
594.33	1270.20
594.69	1325.04
595.04	1323.90
595.39	1352.57
595.74	1347.11
596.10	1352.57
596.45	1383.29
596.80	1429.25
597.15	1463.16
597.50	1478.86
597.86	1513.45
598.21	1550.08
598.56	1539.84
598.91	1601.97
599.26	1582.62
599.62	1632.23
599.97	1669.32
600.32	1691.85
600.67	1730.08
601.02	1758.98
601.38	1781.51
601.73	1811.77
602.08	1833.61
602.43	1873.44
602.78	1904.84
603.13	1929.19
603.49	1922.82
603.84	1998.36
604.19	2002.69
604.54	2040.91
604.89	2077.32
605.24	2096.44
605.59	2127.61
605.95	2172.89
606.30	2201.11
606.65	2250.26
607.00	2265.28
607.35	2270.74
607.70	2300.32
608.05	2352.89
608.40	2362.45
608.75	2395.21
609.10	2376.78
609.46	2430.26
609.81	2439.13
610.16	2511.95
610.51	2478.95
610.86	2542.67
611.21	2540.39
611.56	2560.19
611.91	2564.51
612.26	2591.59
612.61	2610.48
612.96	2626.86
613.31	2618.67
613.66	2669.64
614.01	2668.05
614.36	2688.53
614.71	2668.96
615.06	2667.37
615.41	2693.99
615.76	2703.32
616.11	2700.82
616.46	2764.99
616.81	2719.25
617.16	2749.28
617.51	2726.07
617.86	2747.24
618.21	2704.68
618.56	2735.18
618.91	2765.21
619.26	2802.08
619.61	2733.81
619.96	2761.34
620.31	2773.40
620.66	2757.93
621.01	2732.22
621.36	2759.52
621.71	2783.19
622.06	2782.73
622.41	2719.93
622.76	2724.48
623.10	2810.04
623.45	2728.12
623.80	2762.71
624.15	2740.86
624.50	2739.73
624.85	2722.89
625.20	2739.50
625.55	2718.34
625.90	2694.90
626.25	2689.21
626.59	2704.23
626.94	2658.49
627.29	2697.17
627.64	2684.66
627.99	2637.10
628.34	2678.06
628.69	2639.60
629.03	2631.18
629.38	2603.88
629.73	2639.60
630.08	2630.05
630.43	2622.08
630.78	2612.07
631.12	2594.09
631.47	2615.03
631.82	2604.33
632.17	2561.10
632.52	2579.30
632.86	2656.67
633.21	2583.17
633.56	2518.55
633.91	2556.55
634.26	2543.80
634.60	2566.56
634.95	2552.68
635.30	2532.65
635.65	2559.96
635.99	2539.71
636.34	2529.47
636.69	2533.79
637.04	2506.71
637.39	2460.98
637.73	2483.50
638.08	2483.73
638.43	2453.24
638.77	2461.89
639.12	2458.70
639.47	2466.89
639.82	2492.61
640.16	2464.84
640.51	2454.60
640.86	2432.99
641.20	2425.02
641.55	2463.48
641.90	2469.85
642.25	2460.52
642.59	2450.96
642.94	2449.83
643.29	2405.91
643.63	2413.87
643.98	2448.01
644.33	2446.18
644.67	2398.17
645.02	2400.22
645.37	2433.90
645.71	2389.75
646.06	2427.07
646.40	2423.43
646.75	2436.40
647.10	2405.68
647.44	2454.83
647.79	2413.87
648.14	2396.58
648.48	2425.48
648.83	2421.84
649.17	2468.71
649.52	2428.44
649.87	2404.77
650.21	2380.65
650.56	2391.34
650.90	2403.41
651.25	2393.17
651.59	2382.70
651.94	2378.83
652.29	2415.92
652.63	2403.86
652.98	2415.01
653.32	2400.90
653.67	2412.73
654.01	2437.31
654.36	2406.14
654.70	2418.65
655.05	2392.26
655.39	2401.13
655.74	2434.58
656.08	2427.98
656.43	2404.77
656.78	2410.91
657.12	2393.85
657.47	2415.69
657.81	2451.65
658.15	2434.35
658.50	2395.90
658.84	2437.54
659.19	2452.56
659.53	2454.83
659.88	2496.70
660.22	2446.41
660.57	2428.44
660.91	2476.90
661.26	2420.47
661.60	2469.85
661.95	2458.47
662.29	2466.89
662.63	2431.62
662.98	2461.66
663.32	2461.66
663.67	2470.31
664.01	2460.75
664.36	2521.50
664.70	2496.25
665.04	2509.22
665.39	2509.44
665.73	2506.71
666.08	2921.09
666.42	2530.83
666.76	2550.63
667.11	2535.84
667.45	2528.79
667.79	2540.62
668.14	2566.10
668.48	2601.60
668.83	2542.89
669.17	2642.33
669.51	2585.22
669.86	2628.68
670.20	2635.51
670.54	2668.96
670.89	2679.65
671.23	2711.97
671.57	2742.00
671.92	2744.28
672.26	2788.42
672.60	2795.25
672.94	2905.61
673.29	2928.37
673.63	2986.85
673.97	3053.98
674.32	3112.00
674.66	3190.51
675.00	3329.54
675.34	3436.49
675.69	3576.66
676.03	3751.20
676.37	3826.97
676.71	4025.85
677.06	4232.01
677.40	4392.89
677.74	4628.64
678.08	4819.33
678.43	5014.34
678.77	5215.49
679.11	5459.66
679.45	5603.01
679.80	5763.67
680.14	6008.74
680.48	6163.93
680.82	6462.02
681.16	6563.06
681.51	6714.38
681.85	6931.46
682.19	7058.21
682.53	7340.60
682.87	7549.72
683.21	7759.30
683.56	8025.08
683.90	8415.79
684.24	8744.14
684.58	9084.33
684.92	9503.03
685.26	9710.10
685.61	9887.59
685.95	10088.29
686.29	10218.45
686.63	10176.13
686.97	10063.72
687.31	9871.44
687.65	9718.98
687.99	9493.02
688.33	9216.09
688.68	8867.48
689.02	8583.04
689.36	8236.25
689.70	7963.19
690.04	7593.41
690.38	7418.43
690.72	7211.35
691.06	7001.09
691.40	6945.80
691.74	6835.89
692.08	6708.24
692.42	6656.81
692.76	6708.69
693.10	6714.15
693.44	6733.72
693.78	6746.46
694.13	6647.93
694.47	6767.63
694.81	6795.16
695.15	6791.97
695.49	6759.89
695.83	6810.41
696.17	6774.91
696.51	6845.45
696.85	6829.29
697.19	6795.39
697.53	6822.47
697.87	6869.34
698.20	6787.65
698.54	6861.61
698.88	6864.79
699.22	6868.20
699.56	6883.22
699.90	6914.63
700.24	6909.62
700.58	6912.58
700.92	6966.51
701.26	6998.82
701.60	7038.19
701.94	7085.29
702.28	7137.17
702.62	7184.05
702.96	7257.55
703.30	7336.51
703.63	7409.32
703.97	7482.14
704.31	7524.01
704.65	7587.50
704.99	7695.81
705.33	7744.96
705.67	7783.65
706.01	7848.95
706.34	7932.47
706.68	8026.67
707.02	8067.40
707.36	8186.41
707.70	8168.66
708.04	8134.76
708.38	8289.95
708.71	8373.23
709.05	8463.57
709.39	8538.21
709.73	8538.44
710.07	8572.11
710.40	8644.25
710.74	8679.97
711.08	8731.40
711.42	8718.43
711.76	8839.94
712.09	8830.61
712.43	8929.37
712.77	8908.66
713.11	8987.62
713.45	9021.07
713.78	9005.60
714.12	8988.31
714.46	9012.20
714.80	8990.81
715.13	8966.69
715.47	8903.66
715.81	8911.62
716.15	8872.94
716.48	8831.07
716.82	8806.04
717.16	8702.27
717.49	8660.63
717.83	8503.17
718.17	8546.86
718.51	8458.11
718.84	8340.01
719.18	8313.16
719.52	8264.69
719.85	8126.80
720.19	8000.96
720.53	7988.90
720.86	7866.48
721.20	7725.85
721.54	7755.43
721.87	7545.85
722.21	7482.60
722.55	7403.18
722.88	7346.52
723.22	7258.23
723.55	7092.80
723.89	7093.71
724.23	6929.42
724.56	6857.28
724.90	6753.52
725.24	6685.71
725.57	6555.09
725.91	6503.67
726.24	6446.78
726.58	6301.83
726.92	6265.87
727.25	6138.90
727.59	6089.29
727.92	5989.85
728.26	5940.02
728.59	5838.08
728.93	5798.25
729.26	5652.62
729.60	5613.48
729.94	5563.42
730.27	5452.38
730.61	5388.43
730.94	5314.71
731.28	5239.39
731.61	5195.92
731.95	5081.01
732.28	5067.36
732.62	4966.78
732.95	4985.67
733.29	4850.27
733.62	4804.76
733.96	4817.28
734.29	4688.94
734.63	4677.33
734.96	4652.76
735.30	4575.62
735.63	4542.85
735.97	4530.11
736.30	4448.42
736.63	4444.32
736.97	4348.52
737.30	4310.06
737.64	4255.00
737.97	4216.54
738.31	4165.80
738.64	4145.32
738.97	4109.82
739.31	4088.20
739.64	4040.41
739.98	3998.55
740.31	3957.59
740.64	3971.69
740.98	3885.45
741.31	3836.07
741.65	3788.51
741.98	3793.98
742.31	3760.53
742.65	3702.73
742.98	3713.42
743.31	3662.68
743.65	3662.91
743.98	3637.42
744.31	3614.66
744.65	3598.96
744.98	3558.91
745.31	3537.75
745.65	3516.59
745.98	3473.36
746.31	3497.93
746.65	3441.50
746.98	3424.20
747.31	3415.56
747.65	3365.72
747.98	3358.44
748.31	3350.93
748.64	3320.44
748.98	3287.67
749.31	3265.83
749.64	3227.37
749.98	3199.61
750.31	3165.48
750.64	3157.29
750.97	3143.86
751.31	3141.58
751.64	3090.38
751.97	3110.86
752.30	3083.56
752.63	3049.20
752.97	2993.68
753.30	3029.63
753.63	3008.47
753.96	3009.15
754.29	2917.67
754.63	2958.63
754.96	3027.13
755.29	2889.46
755.62	2873.53
755.95	2886.95
756.29	2871.48
756.62	2832.34
756.95	2793.66
757.28	2801.85
757.61	2905.84
757.94	2771.81
758.27	2772.27
758.61	2775.45
758.94	2702.41
759.27	2687.16
759.60	2658.95
759.93	2709.46
760.26	2634.60
760.59	2629.59
760.92	2607.75
761.26	2615.71
761.59	2598.64
761.92	2597.05
762.25	2564.97
762.58	2570.88
762.91	2517.64
763.24	2509.90
763.57	2489.19
763.90	2472.81
764.23	2529.47
764.56	2476.22
764.89	2470.53
765.22	2458.47
765.55	2422.06
765.88	2423.66
766.21	2387.02
766.54	2379.51
766.87	2349.70
767.20	2351.30
767.53	2326.95
767.86	2343.56
768.19	2324.67
768.52	2286.22
768.85	2300.32
769.18	2242.75
769.51	2281.44
769.84	2241.39
770.17	2269.60
770.50	2199.06
770.83	2202.93
771.16	2182.00
771.49	2187.23
771.82	2173.58
772.15	2192.92
772.48	2160.38
772.81	2161.97
773.14	2161.06
773.47	2127.61
773.80	2098.71
774.13	2119.42
774.46	2113.28
774.78	2113.05
775.11	2049.79
775.44	2033.18
775.77	2065.26
776.10	2035.45
776.43	2031.81
776.76	2067.54
777.09	2024.30
777.41	2046.38
777.74	2036.59
778.07	2010.88
778.40	1992.22
778.73	1976.29
779.06	1954.90
779.38	1969.69
779.71	1958.77
780.04	1949.67
780.37	1966.51
780.70	1955.13
781.03	1940.56
781.35	1922.59
781.68	1892.78
782.01	1904.38
782.34	1875.26
782.67	1875.94
782.99	1864.79
783.32	1853.64
783.65	1847.95
783.98	1873.44
784.30	1812.68
784.63	1820.87
784.96	1815.41
785.29	1817.69
785.61	1841.12
785.94	1788.56
786.27	1817.46
786.60	1786.74
786.92	1812.22
787.25	1788.79
787.58	1736.91
787.90	1771.04
788.23	1770.81
788.56	1738.04
788.88	1728.71
789.21	1725.98
789.54	1718.25
789.87	1709.37
790.19	1686.84
790.52	1716.65
790.85	1718.93
791.17	1719.16
791.50	1674.33
791.82	1690.48
792.15	1685.48
792.48	1666.82
792.80	1660.90
793.13	1670.23
793.46	1646.11
793.78	1657.94
794.11	1651.12
794.43	1664.32
794.76	1660.90
795.09	1700.95
795.41	1672.74
795.74	1667.05
796.06	1652.03
796.39	1658.40
796.72	1670.46
797.04	1672.05
797.37	1660.22
797.69	1665.91
798.02	1653.39
798.34	1664.09
798.67	1655.90
798.99	1630.64
799.32	1648.61
799.64	1629.96
799.97	1629.73
800.30	1639.06
800.62	1637.01
800.95	1604.92
801.27	1615.62
801.60	1614.03
801.92	1595.82
802.25	1598.78
802.57	1609.25
802.89	1603.33
803.22	1573.30
803.54	1566.01
803.87	1578.30
804.19	1581.94
804.52	1598.10
804.84	1565.56
805.17	1568.97
805.49	1571.70
805.82	1554.64
806.14	1536.43
806.46	1577.62
806.79	1550.54
807.11	1561.23
807.44	1519.37
807.76	1527.78
808.08	1548.49
808.41	1527.10
808.73	1537.57
809.06	1521.41
809.38	1546.90
809.70	1540.07
810.03	1523.23
810.35	1487.51
810.67	1501.39
811.00	1498.89
811.32	1489.33
811.64	1497.75
811.97	1483.87
812.29	1463.84
812.61	1468.85
812.94	1491.38
813.26	1462.48
813.58	1454.51
813.91	1463.62
814.23	1470.67
814.55	1434.49
814.88	1468.62
815.20	1453.38
815.52	1434.94
815.84	1431.76
816.17	1418.10
816.49	1434.72
816.81	1444.05
817.13	1408.55
817.46	1435.40
817.78	1414.69
818.10	1428.80
818.42	1405.59
818.75	1383.52
819.07	1440.63
819.39	1392.85
819.71	1446.78
820.04	1377.37
820.36	1365.54
820.68	1375.78
821.00	1372.14
821.32	1404.68
821.65	1373.05
821.97	1365.77
822.29	1381.24
822.61	1400.58
822.93	1350.29
823.25	1371.68
823.58	1421.52
823.90	1359.17
824.22	1350.29
824.54	1365.08
824.86	1358.03
825.18	1349.38
825.50	1345.06
825.82	1359.85
826.15	1331.18
826.47	1329.13
826.79	1342.10
827.11	1350.07
827.43	1367.36
827.75	1334.14
828.07	1317.30
828.39	1318.21
828.71	1310.47
829.03	1285.90
829.35	1306.15
829.67	1295.68
830.00	1325.95
830.32	1304.56
830.64	1310.70
830.96	1305.69
831.28	1329.13
831.60	1307.51
831.92	1312.29
832.24	1312.75
832.56	1311.16
832.88	1306.15
833.20	1276.57
833.52	1326.17
833.84	1299.09
834.16	1286.81
834.48	1268.15
834.80	1322.31
835.12	1289.31
835.44	1287.26
835.76	1311.16
836.08	1301.83
836.40	1297.50
836.71	1269.97
837.03	1294.09
837.35	1288.40
837.67	1284.08
837.99	1266.78
838.31	1255.18
838.63	1279.53
838.95	1258.36
839.27	1296.14
839.59	1258.59
839.91	1278.39
840.23	1260.64
840.54	1262.00
840.86	1248.58
841.18	1242.21
841.50	1234.01
841.82	1243.57
842.14	1287.26
842.46	1266.10
842.77	1282.71
843.09	1257.68
843.41	1265.87
843.73	1245.17
844.05	1248.35
844.37	1239.02
844.68	1265.19
845.00	1268.38
845.32	1248.35
845.64	1247.21
845.96	1248.35
846.27	1251.08
846.59	1237.43
846.91	1263.37
847.23	1237.66
847.54	1258.14
847.86	1254.27
848.18	1228.33
848.50	1246.76
848.82	1252.45
849.13	1229.46
849.45	1224.69
849.77	1252.22
850.08	1243.80
850.40	1259.73
850.72	1251.99
851.04	1211.03
851.35	1225.37
851.67	1272.70
851.99	1237.88
852.30	1235.61
852.62	1197.38
852.94	1224.23
853.25	1226.73
853.57	1205.12
853.89	1204.89
854.20	1208.98
854.52	1246.08
854.84	1191.24
855.15	1206.48
855.47	1208.07
855.79	1215.58
856.10	1213.76
856.42	1214.90
856.73	1225.37
857.05	1201.70
857.37	1179.17
857.68	1183.95
858.00	1224.23
858.32	1223.09
858.63	1196.47
858.95	1168.48
859.26	1198.52
859.58	1199.88
859.89	1185.09
860.21	1206.48
860.52	1194.88
860.84	1214.67
861.16	1200.56
861.47	1186.68
861.79	1197.83
862.10	1177.35
862.42	1186.00
862.73	1215.36
863.05	1207.16
863.36	1200.34
863.68	1222.18
863.99	1213.76
864.31	1164.38
864.62	1209.89
864.94	1174.17
865.25	1215.58
865.57	1180.77
865.88	1151.41
866.20	1181.00
866.51	1195.10
866.82	1176.90
867.14	1183.27
867.45	1150.05
867.77	1164.61
868.08	1164.84
868.40	1173.26
868.71	1150.50
869.02	1154.83
869.34	1154.83
869.65	1182.13
869.97	1144.59
870.28	1129.11
870.59	1151.41
870.91	1163.70
871.22	1171.44
871.54	1155.96
871.85	1142.31
872.16	1147.09
872.48	1129.34
872.79	1133.21
873.10	1138.90
873.42	1126.38
873.73	1148.23
874.04	1123.65
874.36	1103.40
874.67	1101.35
874.98	1123.42
875.30	1144.59
875.61	1128.66
875.92	1121.38
876.23	1158.01
876.55	1124.11
876.86	1120.69
877.17	1123.20
877.49	1120.01
877.80	1132.75
878.11	1828.61
878.42	1168.48
878.74	1123.88
879.05	1126.61
879.36	1117.28
879.67	1107.27
879.98	1120.92
880.30	1098.85
880.61	1114.55
880.92	1126.61
881.23	1079.96
881.55	1098.62
881.86	1095.89
882.17	1115.69
882.48	1094.30
882.79	1125.47
883.10	1135.03
883.42	1089.75
883.73	1098.62
884.04	1129.57
884.35	1084.74
884.66	1099.99
884.97	1108.63
885.28	1126.61
885.60	1106.13
885.91	1082.92
886.22	1090.88
886.53	1095.89
886.84	1095.89
887.15	1112.27
887.46	1081.56
887.77	1145.04
888.08	1105.68
888.40	1102.94
888.71	1105.45
889.02	1070.41
889.33	1102.26
889.64	1103.17
889.95	1081.78
890.26	1112.73
890.57	1086.33
890.88	1087.70
891.19	1096.80
891.50	1112.05
891.81	1084.74
892.12	1080.19
892.43	1089.29
892.74	1102.94
893.05	1107.50
893.36	1138.90
893.67	1095.66
893.98	1097.03
894.29	1098.39
894.60	1107.50
894.91	1080.19
895.22	1078.14
895.53	1088.61
895.84	1104.08
896.15	1091.79
896.46	1087.70
896.77	1080.42
897.08	1088.61
897.38	1102.72
897.69	1115.92
898.00	1080.19
898.31	1082.47
898.62	1078.60
898.93	1076.78
899.24	1048.10
899.55	1088.61
899.86	1092.93
900.16	1086.79
900.47	1068.36
900.78	1078.14
901.09	1043.55
901.40	1074.27
901.71	1060.17
902.02	1089.75
902.32	1079.05
902.63	1057.43
902.94	1087.47
903.25	1074.50
903.56	1068.36
903.87	1089.06
904.17	1056.07
904.48	1075.87
904.79	1033.09
905.10	1053.34
905.41	1080.87
905.71	1055.39
906.02	1065.17
906.33	1078.82
906.64	1072.45
906.94	1043.55
907.25	1042.87
907.56	1031.95
907.87	1057.21
908.17	1052.20
908.48	1033.54
908.79	1038.55
909.09	1057.66
909.40	1051.06
909.71	1092.48
910.02	1159.38
910.32	1068.58
910.63	1058.80
910.94	1048.56
911.24	1036.27
911.55	1081.33
911.86	1056.52
912.16	1062.67
912.47	1031.04
912.78	1028.99
913.08	1050.61
913.39	1041.28
913.69	1081.10
914.00	1052.43
914.31	1028.76
914.61	1032.18
914.92	1081.10
915.23	1025.12
915.53	1015.11
915.84	1024.89
916.14	1044.69
916.45	1056.98
916.75	1018.07
917.06	1048.56
917.37	1034.22
917.67	1055.16
917.98	1017.61
918.28	1000.55
918.59	1021.71
918.89	1070.40
919.20	1039.00
919.50	1008.51
919.81	1005.55
920.11	1027.85
920.42	1033.77
920.72	1031.49
921.03	1015.79
921.33	1038.55
921.64	1010.56
921.94	1025.58
922.25	1008.28
922.55	1028.76
922.86	1026.26
923.16	1001.23
923.47	1005.78
923.77	1011.01
924.08	1023.53
924.38	1014.43
924.69	1007.83
924.99	1015.56
925.29	999.86
925.60	995.31
925.90	1007.83
926.21	1013.06
926.51	1010.79
926.81	1020.12
927.12	991.22
927.42	989.62
927.73	1010.33
928.03	1013.06
928.33	983.25
928.64	988.71
928.94	992.13
929.24	1008.06
929.55	991.22
929.85	1021.94
930.15	986.44
930.46	1004.41
930.76	1014.65
931.06	993.72
931.37	1011.70
931.67	1041.51
931.97	1021.94
932.27	1012.15
932.58	1003.50
932.88	983.48
933.18	985.98
933.49	984.16
933.79	1007.37
934.09	989.17
934.39	1006.01
934.70	1020.80
935.00	1026.49
935.30	989.85
935.60	1008.06
935.91	986.67
936.21	1007.15
936.51	993.95
936.81	1005.10
937.11	1034.45
937.42	986.44
937.72	970.74
938.02	978.02
938.32	988.94
938.62	961.64
938.92	954.13
939.23	973.70
939.53	994.18
939.83	975.29
940.13	985.07
940.43	962.09
940.73	987.80
941.03	972.79
941.34	988.26
941.64	990.53
941.94	961.64
942.24	978.93
942.54	975.52
942.84	995.54
943.14	986.67
943.44	978.47
943.74	973.47
944.04	972.56
944.34	965.50
944.65	954.13
944.95	977.11
945.25	955.49
945.55	953.67
945.85	971.87
946.15	947.75
946.45	963.00
946.75	966.41
947.05	969.37
947.35	955.04
947.65	957.77
947.95	964.14
948.25	986.67
948.55	959.13
948.85	965.73
949.15	966.19
949.45	970.96
949.75	967.78
950.05	960.27
950.35	964.82
950.65	981.20
950.94	967.10
951.24	972.10
951.54	956.86
951.84	1159.15
952.14	972.10
952.44	949.35
952.74	979.84
953.04	987.12
953.34	979.16
953.64	979.61
953.94	957.99
954.23	982.80
954.53	970.05
954.83	974.38
955.13	978.25
955.43	980.52
955.73	984.39
956.03	972.79
956.32	968.46
956.62	989.17
956.92	983.48
957.22	968.46
957.52	964.37
957.82	977.79
958.11	971.87
958.41	977.79
958.71	1049.93
959.01	967.55
959.30	1303.65
959.60	1027.85
959.90	969.60
960.20	976.43
960.50	983.71
960.79	963.91
961.09	963.68
961.39	969.37
961.69	987.12
961.98	959.13
962.28	967.78
962.58	974.38
962.87	960.72
963.17	970.51
963.47	972.10
963.76	1026.72
964.06	957.08
964.36	972.10
964.66	965.05
964.95	954.81
965.25	948.66
965.55	994.86
965.84	975.74
966.14	963.00
966.43	970.28
966.73	975.74
967.03	992.35
967.32	973.70
967.62	976.88
967.92	979.38
968.21	972.33
968.51	970.74
968.80	961.64
969.10	981.43
969.40	963.23
969.69	997.36
969.99	953.90
970.28	976.20
970.58	998.27
970.87	978.47
971.17	1000.09
971.46	1001.91
971.76	988.94
972.06	984.16
972.35	969.83
972.65	975.97
972.94	960.50
973.24	985.76
973.53	969.37
973.83	959.36
974.12	962.09
974.42	965.50
974.71	984.39
975.01	953.67
975.30	970.96
975.59	946.16
975.89	948.21
976.18	939.56
976.48	973.70
976.77	960.72
977.07	982.80
977.36	973.01
977.65	972.79
977.95	966.19
978.24	953.44
978.54	973.92
978.83	984.39
979.13	987.12
979.42	982.34
979.71	950.26
980.01	969.14
980.30	955.04
980.59	952.76
980.89	1008.97
981.18	975.74
981.47	959.36
981.77	962.55
982.06	959.81
982.35	981.66
982.65	952.08
982.94	945.71
983.23	977.11
983.53	983.94
983.82	975.52
984.11	949.80
984.41	958.22
984.70	965.50
984.99	957.77
985.28	977.34
985.58	964.59
985.87	952.31
986.16	969.14
986.45	976.88
986.75	955.72
987.04	961.18
987.33	956.63
987.62	968.92
987.91	965.73
988.21	951.40
988.50	955.72
988.79	985.76
989.08	980.98
989.37	990.31
989.67	966.19
989.96	963.46
990.25	959.81
990.54	962.09
990.83	968.92
991.12	971.87
991.42	965.73
991.71	956.63
992.00	963.23
992.29	948.21
992.58	968.46
992.87	1004.41
993.16	972.10
993.45	975.06
993.75	963.46
994.04	936.15
994.33	942.29
994.62	988.26
994.91	969.60
995.20	969.60
995.49	947.30
995.78	961.64
996.07	962.32
996.36	963.68
996.65	968.69
996.94	949.12
997.23	991.22
997.52	956.40
997.81	959.36
998.10	962.55
998.39	974.38
998.68	968.23
998.97	944.57
999.26	968.69
999.55	951.62
999.84	981.66
1000.13	933.87
1000.42	959.59
1000.71	952.08
1001.00	963.68
1001.29	984.85
1001.58	950.03
1001.87	961.86
1002.16	967.10
1002.45	954.35
1002.74	968.69
1003.02	940.93
1003.31	990.99
1003.60	962.32
1003.89	937.51
1004.18	970.51
1004.47	948.89
1004.76	965.05
1005.05	945.93
1005.33	973.24
1005.62	944.57
1005.91	938.88
1006.20	934.33
1006.49	957.99
1006.78	974.38
1007.06	945.25
1007.35	954.13
1007.64	947.07
1007.93	942.75
1008.22	935.69
1008.50	965.96
1008.79	960.72
1009.08	968.69
1009.37	953.90
1009.66	993.49
1009.94	943.20
1010.23	965.28
1010.52	943.20
1010.81	958.90
1011.09	951.85
1011.38	961.41
1011.67	982.57
1011.95	980.07
1012.24	956.40
1012.53	950.26
1012.82	956.40
1013.10	951.40
1013.39	936.60
1013.68	949.12
[truncated: 48 more rows]
