# Supplementary material for: Unique photosynthetic electron transport tuning and excitation distribution in heterokont algae
Source: PLoS One. 2019 Jan 9;14(1):e0209920. doi: 10.1371/journal.pone.0209920 (PMC6326504; doi:10.1371/journal.pone.0209920)
Supplement: S1 Dataset — (ZIP) [file pone.0209920.s004.zip › S1 Dataset/77K/Chlamydomonas_no_inhibitor/CNI_t=0n,1.txt]

340.01	972.10
340.39	972.10
340.76	972.10
341.14	969.14
341.52	993.72
341.89	1018.52
342.27	1023.07
342.65	1032.63
343.03	1044.92
343.40	1012.61
343.78	1020.12
344.16	1016.25
344.53	1041.28
344.91	1049.02
345.29	1007.60
345.66	1011.92
346.04	1015.56
346.42	1022.16
346.79	1001.68
347.17	1014.65
347.54	1030.13
347.92	993.95
348.30	990.31
348.67	1010.10
349.05	993.72
349.43	990.99
349.80	999.18
350.18	999.41
350.56	1013.74
350.93	1011.47
351.31	985.76
351.68	981.66
352.06	976.88
352.44	996.22
352.81	998.27
353.19	989.85
353.56	971.87
353.94	992.81
354.32	1007.60
354.69	988.26
355.07	994.40
355.44	990.76
355.82	1002.82
356.19	992.58
356.57	1012.83
356.95	997.13
357.32	994.86
357.70	1000.55
358.07	990.08
358.45	988.94
358.82	975.29
359.20	983.71
359.58	987.12
359.95	980.98
360.33	966.19
360.70	968.69
361.08	980.75
361.45	988.03
361.83	993.26
362.20	1001.91
362.58	1013.06
362.95	981.66
363.33	987.58
363.70	984.85
364.08	986.21
364.45	989.85
364.83	982.57
365.20	969.60
365.58	1014.20
365.95	1039.46
366.33	1006.69
366.70	985.53
367.08	975.06
367.45	994.40
367.83	1015.56
368.20	978.47
368.58	979.84
368.95	996.00
369.33	1030.58
369.70	1025.12
370.08	997.13
370.45	995.31
370.83	987.58
371.20	976.43
371.57	1099.08
371.95	991.90
372.32	985.76
372.70	982.34
373.07	990.99
373.45	1002.14
373.82	992.81
374.19	1001.46
374.57	1021.03
374.94	984.39
375.32	1000.09
375.69	992.58
376.07	1002.59
376.44	957.31
376.81	980.98
377.19	999.18
377.56	1014.43
377.94	972.56
378.31	988.49
378.68	980.98
379.06	993.26
379.43	965.28
379.81	1002.14
380.18	976.65
380.55	993.04
380.93	971.19
381.30	990.31
381.67	987.35
382.05	982.11
382.42	977.56
382.79	968.01
383.17	995.77
383.54	1002.82
383.91	984.62
384.29	998.27
384.66	986.89
385.04	978.93
385.41	990.76
385.78	988.03
386.15	1015.34
386.53	1010.33
386.90	969.60
387.27	973.70
387.65	1016.70
388.02	994.40
388.39	1003.05
388.77	973.24
389.14	1015.34
389.51	989.17
389.89	994.40
390.26	1015.56
390.63	1012.15
391.00	993.49
391.38	984.85
391.75	977.79
392.12	1006.01
392.50	987.80
392.87	984.62
393.24	983.71
393.61	982.11
393.99	990.08
394.36	982.11
394.73	991.90
395.10	985.30
395.48	984.62
395.85	970.05
396.22	988.26
396.59	986.89
396.97	988.03
397.34	1008.06
397.71	986.21
398.08	998.73
398.45	1003.28
398.83	967.78
399.20	977.79
399.57	1001.91
399.94	979.84
400.32	975.97
400.69	973.92
401.06	1000.77
401.43	999.18
401.80	991.44
402.17	980.29
402.55	976.20
402.92	954.81
403.29	993.49
403.66	968.01
404.03	980.29
404.41	981.89
404.78	972.33
405.15	988.03
405.52	980.29
405.89	981.43
406.26	965.73
406.64	987.35
407.01	966.19
407.38	989.62
407.75	975.74
408.12	1010.79
408.49	1012.61
408.86	985.98
409.23	981.20
409.61	983.94
409.98	985.98
410.35	973.24
410.72	971.19
411.09	960.27
411.46	1015.79
411.83	977.79
412.20	1003.28
412.57	993.26
412.95	968.69
413.32	994.63
413.69	995.09
414.06	997.13
414.43	997.36
414.80	1005.78
415.17	998.04
415.54	996.22
415.91	970.28
416.28	980.29
416.65	977.56
417.02	972.79
417.39	998.50
417.76	986.21
418.14	984.39
418.51	977.79
418.88	984.39
419.25	981.66
419.62	1001.23
419.99	975.06
420.36	982.34
420.73	964.37
421.10	1009.19
421.47	971.19
421.84	975.74
422.21	999.41
422.58	998.04
422.95	988.94
423.32	975.06
423.69	988.49
424.06	974.83
424.43	1009.19
424.80	977.11
425.17	975.06
425.54	994.63
425.91	979.84
426.28	993.72
426.65	980.07
427.02	1015.34
427.39	978.47
427.76	1008.51
428.13	982.57
428.49	1008.74
428.86	997.13
429.23	997.82
429.60	992.13
429.97	981.43
430.34	990.76
430.71	989.40
431.08	963.23
431.45	997.36
431.82	970.96
432.19	970.51
432.56	998.27
432.93	997.13
433.30	983.48
433.67	998.04
434.03	1032.40
434.40	1016.25
434.77	982.34
435.14	974.38
435.51	975.52
435.88	1023.98
436.25	979.16
436.62	982.34
436.99	988.03
437.35	988.71
437.72	978.47
438.09	998.95
438.46	1137.31
438.83	1007.37
439.20	992.35
439.57	986.21
439.93	994.86
440.30	988.49
440.67	991.67
441.04	975.74
441.41	985.76
441.78	993.95
442.14	996.91
442.51	988.94
442.88	980.98
443.25	974.38
443.62	985.07
443.99	973.01
444.35	1000.32
444.72	986.21
445.09	987.12
445.46	985.98
445.83	999.64
446.19	1006.69
446.56	974.61
446.93	995.09
447.30	982.34
447.66	981.66
448.03	975.74
448.40	986.89
448.77	977.34
449.14	978.47
449.50	990.76
449.87	1016.70
450.24	1020.34
450.61	992.35
450.97	983.48
451.34	990.76
451.71	1013.74
452.08	1013.97
452.44	991.44
452.81	991.90
453.18	992.35
453.54	1014.43
453.91	997.36
454.28	979.16
454.65	1010.10
455.01	1006.01
455.38	979.61
455.75	1031.72
456.11	1004.87
456.48	1003.28
456.85	979.38
457.21	998.27
457.58	988.03
457.95	970.28
458.32	969.37
458.68	984.62
459.05	970.51
459.42	1000.09
459.78	957.77
460.15	1011.92
460.52	996.45
460.88	1002.14
461.25	1006.92
461.61	988.71
461.98	1001.46
462.35	1006.46
462.71	1008.28
463.08	987.12
463.45	979.16
463.81	977.56
464.18	980.75
464.55	991.90
464.91	998.27
465.28	976.65
465.64	992.81
466.01	984.62
466.38	992.58
466.74	997.82
467.11	1010.79
467.47	1000.32
467.84	1072.68
468.21	1023.53
468.57	985.30
468.94	987.58
469.30	982.80
469.67	987.58
470.03	987.58
470.40	979.84
470.77	969.60
471.13	992.35
471.50	989.62
471.86	1008.28
472.23	1036.04
472.59	976.65
472.96	985.07
473.32	983.25
473.69	1028.76
474.05	1002.14
474.42	985.07
474.78	986.44
475.15	974.83
475.51	1000.77
475.88	972.56
476.24	984.39
476.61	985.98
476.97	975.74
477.34	983.71
477.70	986.21
478.07	1003.05
478.43	1007.60
478.80	980.75
479.16	1000.09
479.53	1001.23
479.89	998.27
480.26	983.02
480.62	964.59
480.99	993.95
481.35	979.84
481.72	975.97
482.08	1008.97
482.45	1094.30
482.81	1015.56
483.17	993.04
483.54	996.45
483.90	994.63
484.27	1009.42
484.63	997.82
485.00	982.34
485.36	995.77
485.72	973.70
486.09	985.07
486.45	1006.69
486.82	962.32
487.18	1011.01
487.54	956.63
487.91	998.27
488.27	979.38
488.64	993.72
489.00	1001.00
489.36	992.35
489.73	998.95
490.09	992.58
490.45	996.68
490.82	994.18
491.18	979.16
491.55	1003.50
491.91	1023.76
492.27	988.26
492.64	968.23
493.00	979.38
493.36	990.53
493.73	1036.27
494.09	1004.87
494.45	993.04
494.82	1005.33
495.18	1012.15
495.54	1006.01
495.91	977.34
496.27	977.56
496.63	1007.37
496.99	978.02
497.36	988.71
497.72	992.13
498.08	994.63
498.45	1048.79
498.81	997.82
499.17	962.09
499.53	1006.92
499.90	992.81
500.26	994.63
500.62	997.82
500.99	986.67
501.35	975.06
501.71	985.76
502.07	988.03
502.44	989.40
502.80	985.07
503.16	998.95
503.52	988.03
503.88	995.09
504.25	982.34
504.61	993.72
504.97	986.44
505.33	984.39
505.70	1004.64
506.06	996.68
506.42	1010.79
506.78	1020.80
507.14	1017.84
507.51	989.85
507.87	985.53
508.23	980.75
508.59	995.54
508.95	999.86
509.32	1010.33
509.68	968.92
510.04	1007.83
510.40	976.65
510.76	997.59
511.12	1018.75
511.48	991.22
511.85	1006.92
512.21	979.84
512.57	1006.24
512.93	996.00
513.29	999.41
513.65	996.91
514.01	987.12
514.38	1011.47
514.74	1009.88
515.10	999.18
515.46	996.22
515.82	986.44
516.18	970.05
516.54	972.10
516.90	989.85
517.26	1003.05
517.63	990.99
517.99	981.89
518.35	986.67
518.71	991.44
519.07	979.16
519.43	999.86
519.79	991.90
520.15	993.49
520.51	972.79
520.87	986.89
521.23	1003.73
521.59	993.95
521.95	1018.75
522.31	975.97
522.67	987.35
523.03	998.27
523.40	1002.37
523.76	990.76
524.12	990.31
524.48	996.22
524.84	998.73
525.20	988.03
525.56	977.11
525.92	977.34
526.28	992.35
526.64	975.97
527.00	986.67
527.36	1041.28
527.72	1012.61
528.08	990.53
528.44	993.95
528.80	1013.74
529.16	998.73
529.51	1022.85
529.87	1013.74
530.23	1006.24
530.59	1008.74
530.95	997.59
531.31	991.44
531.67	993.49
532.03	995.77
532.39	984.39
532.75	984.62
533.11	1003.73
533.47	1031.49
533.83	975.52
534.19	999.41
534.55	979.16
534.91	980.52
535.26	984.16
535.62	975.74
535.98	993.95
536.34	990.99
536.70	987.58
537.06	999.64
537.42	988.94
537.78	983.02
538.14	1046.51
538.49	990.53
538.85	1102.26
539.21	1006.24
539.57	1003.50
539.93	982.34
540.29	1016.70
540.65	1014.65
541.00	1021.03
541.36	974.83
541.72	987.80
542.08	985.30
542.44	973.24
542.80	1010.33
543.15	1021.03
543.51	991.90
543.87	973.92
544.23	994.18
544.59	995.77
544.95	1005.10
545.30	1005.10
545.66	988.26
546.02	990.08
546.38	993.26
546.73	955.95
547.09	974.61
547.45	1028.31
547.81	983.48
548.17	966.41
548.52	982.34
548.88	984.39
549.24	1005.33
549.60	983.25
549.95	969.37
550.31	983.02
550.67	1013.52
551.03	1014.43
551.38	985.76
551.74	994.40
552.10	987.35
552.46	996.45
552.81	998.27
553.17	975.97
553.53	973.70
553.88	1008.28
554.24	990.53
554.60	971.65
554.95	989.85
555.31	980.07
555.67	983.02
556.03	989.17
556.38	985.53
556.74	979.38
557.10	1021.03
557.45	989.17
557.81	1003.28
558.17	993.95
558.52	982.57
558.88	994.86
559.24	981.66
559.59	1022.85
559.95	1001.68
560.30	1040.60
560.66	987.58
561.02	987.12
561.37	989.85
561.73	988.71
562.09	1000.77
562.44	1010.33
562.80	987.12
563.15	965.05
563.51	972.56
563.87	988.49
564.22	998.73
564.58	971.19
564.93	996.68
565.29	991.67
565.65	1027.63
566.00	995.77
566.36	968.69
566.71	1008.97
567.07	978.93
567.42	990.76
567.78	990.08
568.14	983.71
568.49	991.67
568.85	993.72
569.20	968.46
569.56	962.09
569.91	987.58
570.27	995.54
570.62	1008.51
570.98	1009.19
571.33	973.92
571.69	999.86
572.04	979.84
572.40	1002.37
572.75	996.45
573.11	991.22
573.46	970.28
573.82	983.48
574.17	966.41
574.53	1027.85
574.88	983.94
575.24	1005.10
575.59	1009.42
575.95	1008.74
576.30	993.72
576.66	1000.32
577.01	989.17
577.36	994.86
577.72	999.18
578.07	985.53
578.43	981.43
578.78	997.82
579.14	1003.28
579.49	1003.50
579.85	1019.89
580.20	994.63
580.55	992.81
580.91	1006.92
581.26	1003.73
581.62	997.13
581.97	1009.65
582.32	1024.21
582.68	1011.92
583.03	1012.61
583.39	1014.20
583.74	1029.22
584.09	1043.10
584.45	1050.61
584.80	1023.07
585.15	1025.35
585.51	1037.87
585.86	1052.88
586.21	1070.86
586.57	1038.32
586.92	1054.25
587.27	1083.15
587.63	1076.55
587.98	1186.46
588.33	1109.77
588.69	1112.05
589.04	1120.69
589.39	1107.72
589.75	1105.68
590.10	1143.68
590.45	1149.37
590.81	1148.23
591.16	1175.99
591.51	1166.43
591.86	1213.76
592.22	1199.20
592.57	1201.02
592.92	1224.23
593.28	1250.85
593.63	1284.08
593.98	1291.13
594.33	1307.74
594.69	1311.38
595.04	1347.56
595.39	1349.61
595.74	1355.53
596.10	1389.66
596.45	1423.11
596.80	1450.87
597.15	1462.25
597.50	1490.92
597.86	1520.05
598.21	1530.52
598.56	1554.18
598.91	1589.91
599.26	1600.60
599.62	1646.79
599.97	1665.45
600.32	1698.45
600.67	1745.10
601.02	1821.78
601.38	1769.45
601.73	1821.55
602.08	1834.07
602.43	1859.78
602.78	1891.64
603.13	1918.49
603.49	1955.36
603.84	1973.79
604.19	2008.83
604.54	2034.32
604.89	2073.23
605.24	2096.44
605.59	2155.83
605.95	2174.26
606.30	2205.21
606.65	2238.43
607.00	2244.35
607.35	2249.35
607.70	2259.59
608.05	2337.64
608.40	2346.52
608.75	2365.40
609.10	2374.73
609.46	2391.34
609.81	2382.47
610.16	2491.24
610.51	2458.25
610.86	2498.52
611.21	2510.35
611.56	2543.58
611.91	2534.70
612.26	2543.35
612.61	2594.78
612.96	2589.09
613.31	2574.52
613.66	2621.40
614.01	2620.72
614.36	2621.63
614.71	2649.39
615.06	2626.18
615.41	2668.28
615.76	2669.64
616.11	2709.92
616.46	2708.78
616.81	2713.33
617.16	2737.91
617.51	2696.26
617.86	2743.60
618.21	2719.02
618.56	2698.09
618.91	2714.70
619.26	2731.31
619.61	2684.43
619.96	2685.11
620.31	2779.09
620.66	2702.41
621.01	2734.49
621.36	2707.64
621.71	2731.31
622.06	2704.91
622.41	2683.29
622.76	2701.50
623.10	2782.28
623.45	2686.94
623.80	2707.41
624.15	2687.39
624.50	2695.35
624.85	2671.01
625.20	2704.46
625.55	2693.99
625.90	2693.76
626.25	2651.89
626.59	2694.90
626.94	2655.08
627.29	2641.20
627.64	2660.31
627.99	2633.01
628.34	2640.97
628.69	2597.28
629.03	2628.45
629.38	2583.40
629.73	2604.11
630.08	2555.64
630.43	2601.83
630.78	2550.18
631.12	2591.82
631.47	2569.52
631.82	2584.54
632.17	2549.95
632.52	2564.51
632.86	2610.02
633.21	2515.82
633.56	2544.71
633.91	2508.08
634.26	2505.58
634.60	2504.44
634.95	2499.66
635.30	2502.16
635.65	2519.23
635.99	2511.26
636.34	2501.25
636.69	2493.52
637.04	2518.32
637.39	2436.17
637.73	2475.99
638.08	2460.07
638.43	2453.01
638.77	2466.21
639.12	2467.57
639.47	2444.14
639.82	2405.91
640.16	2422.29
640.51	2439.59
640.86	2402.27
641.20	2408.18
641.55	2428.44
641.90	2435.72
642.25	2412.51
642.59	2410.91
642.94	2422.29
643.29	2407.27
643.63	2366.31
643.98	2383.38
644.33	2380.65
644.67	2384.75
645.02	2371.09
645.37	2389.75
645.71	2364.49
646.06	2410.00
646.40	2358.80
646.75	2377.24
647.10	2387.93
647.44	2404.32
647.79	2397.72
648.14	2384.97
648.48	2394.30
648.83	2385.88
649.17	2450.96
649.52	2377.69
649.87	2346.52
650.21	2366.54
650.56	2367.00
650.90	2357.21
651.25	2361.99
651.59	2383.38
651.94	2377.46
652.29	2354.94
652.63	2377.24
652.98	2361.76
653.32	2386.57
653.67	2376.78
654.01	2394.53
654.36	2385.88
654.70	2379.97
655.05	2366.31
655.39	2394.99
655.74	2394.30
656.08	2392.48
656.43	2366.54
656.78	2383.15
657.12	2378.83
657.47	2385.66
657.81	2404.09
658.15	2388.84
658.50	2420.70
658.84	2375.42
659.19	2409.32
659.53	2399.31
659.88	2461.66
660.22	2395.21
660.57	2380.42
660.91	2389.75
661.26	2386.11
661.60	2407.05
661.95	2398.17
662.29	2425.02
662.63	2397.72
662.98	2412.05
663.32	2430.03
663.67	2430.48
664.01	2470.08
664.36	2437.08
664.70	2468.26
665.04	2446.41
665.39	2453.47
665.73	2434.58
666.08	2908.80
666.42	2481.23
666.76	2462.34
667.11	2469.40
667.45	2478.27
667.79	2465.07
668.14	2517.41
668.48	2507.17
668.83	2541.07
669.17	2569.97
669.51	2526.28
669.86	2576.80
670.20	2583.85
670.54	2615.71
670.89	2603.88
671.23	2630.05
671.57	2621.63
671.92	2657.35
672.26	2710.37
672.60	2759.07
672.94	2792.97
673.29	2828.24
673.63	2883.77
673.97	2912.21
674.32	2980.70
674.66	3091.75
675.00	3164.34
675.34	3244.44
675.69	3392.35
676.03	3495.20
676.37	3633.78
676.71	3802.17
677.06	3911.62
677.40	4072.27
677.74	4293.00
678.08	4434.31
678.43	4649.80
678.77	4791.79
679.11	4977.47
679.45	5139.72
679.80	5279.66
680.14	5433.26
680.48	5555.91
680.82	5785.06
681.16	5883.59
681.51	6013.97
681.85	6189.19
682.19	6324.81
682.53	6564.42
682.87	6705.73
683.21	6877.08
683.56	7132.39
683.90	7374.96
684.24	7672.37
684.58	8006.65
684.92	8302.24
685.26	8466.08
685.61	8585.77
685.95	8817.64
686.29	8834.03
686.63	8813.32
686.97	8759.39
687.31	8579.85
687.65	8504.53
687.99	8333.18
688.33	8078.33
688.68	7762.71
689.02	7511.04
689.36	7250.95
689.70	7096.67
690.04	6780.82
690.38	6646.57
690.72	6436.77
691.06	6241.98
691.40	6187.14
691.74	6040.37
692.08	6041.28
692.42	6001.00
692.76	6027.85
693.10	6013.52
693.44	5983.71
693.78	6000.09
694.13	5970.06
694.47	6047.88
694.81	6038.78
695.15	6054.48
695.49	6059.03
695.83	6097.71
696.17	6059.94
696.51	6168.71
696.85	6122.97
697.19	6108.86
697.53	6144.82
697.87	6156.65
698.20	6149.37
698.54	6226.51
698.88	6233.11
699.22	6180.31
699.56	6241.53
699.90	6290.22
700.24	6275.66
700.58	6301.83
700.92	6433.35
701.26	6379.20
701.60	6398.08
701.94	6478.86
702.28	6576.26
702.62	6596.05
702.96	6703.68
703.30	6741.91
703.63	6817.69
703.97	6872.76
704.31	6976.97
704.65	7001.78
704.99	7070.73
705.33	7223.64
705.67	7252.08
706.01	7291.91
706.34	7391.57
706.68	7514.68
707.02	7438.91
707.36	7554.27
707.70	7642.11
708.04	7552.45
708.38	7729.26
708.71	7799.80
709.05	7767.26
709.39	7915.85
709.73	7904.70
710.07	7954.99
710.40	8051.70
710.74	8070.13
711.08	8146.14
711.42	8114.28
711.76	8259.46
712.09	8192.56
712.43	8268.10
712.77	8222.37
713.11	8295.64
713.45	8374.60
713.78	8362.77
714.12	8337.05
714.46	8381.65
714.80	8332.27
715.13	8299.73
715.47	8276.30
715.81	8261.96
716.15	8185.96
716.48	8262.87
716.82	8174.58
717.16	8101.76
717.49	8039.64
717.83	7868.98
718.17	7962.05
718.51	7808.45
718.84	7758.39
719.18	7711.97
719.52	7676.92
719.85	7556.09
720.19	7426.62
720.53	7395.90
720.86	7350.61
721.20	7225.01
721.54	7193.60
721.87	7052.98
722.21	6923.27
722.55	6922.36
722.88	6819.96
723.22	6729.63
723.55	6603.11
723.89	6547.58
724.23	6489.10
724.56	6332.32
724.90	6250.63
725.24	6195.11
725.57	6156.88
725.91	6073.59
726.24	5985.99
726.58	5851.96
726.92	5813.27
727.25	5735.00
727.59	5655.12
727.92	5575.71
728.26	5464.21
728.59	5423.48
728.93	5383.20
729.26	5288.31
729.60	5265.56
729.94	5214.81
730.27	5064.63
730.61	5017.07
730.94	4994.31
731.28	4892.60
731.61	4827.29
731.95	4776.09
732.28	4751.06
732.62	4680.29
732.95	4611.12
733.29	4569.02
733.62	4504.17
733.96	4521.92
734.29	4416.56
734.63	4384.70
734.96	4366.95
735.30	4322.81
735.63	4274.34
735.97	4225.41
736.30	4143.27
736.63	4153.74
736.97	4031.31
737.30	4039.50
737.64	3974.20
737.97	3952.81
738.31	3921.86
738.64	3829.70
738.97	3845.18
739.31	3816.50
739.64	3806.72
739.98	3744.37
740.31	3698.63
740.64	3707.73
740.98	3674.06
741.31	3632.41
741.65	3591.00
741.98	3607.61
742.31	3532.06
742.65	3544.12
742.98	3493.61
743.31	3445.59
743.65	3416.69
743.98	3406.45
744.31	3344.79
744.65	3362.76
744.98	3395.53
745.31	3304.97
745.65	3288.36
745.98	3290.63
746.31	3259.23
746.65	3286.31
746.98	3229.42
747.31	3258.32
747.65	3194.15
747.98	3153.19
748.31	3150.91
748.64	3127.70
748.98	3074.46
749.31	3081.51
749.64	3072.64
749.98	3008.24
750.31	3020.30
750.64	3024.17
750.97	2959.09
751.31	2944.98
751.64	2909.25
751.97	2916.08
752.30	2909.71
752.63	2854.87
752.97	2853.50
753.30	2851.46
753.63	2835.07
753.96	2846.22
754.29	2781.60
754.63	2827.79
754.96	2898.10
755.29	2741.55
755.62	2722.66
755.95	2709.46
756.29	2718.34
756.62	2696.04
756.95	2683.29
757.28	2693.08
757.61	2786.83
757.94	2621.86
758.27	2627.54
758.61	2615.26
758.94	2588.63
759.27	2570.88
759.60	2547.45
759.93	2576.80
760.26	2509.90
760.59	2523.55
760.92	2516.73
761.26	2489.19
761.59	2473.95
761.92	2430.94
762.25	2451.87
762.58	2431.62
762.91	2409.32
763.24	2384.97
763.57	2378.60
763.90	2376.78
764.23	2401.13
764.56	2349.93
764.89	2346.74
765.22	2321.03
765.55	2321.94
765.88	2306.47
766.21	2258.45
766.54	2275.98
766.87	2275.75
767.20	2235.47
767.53	2250.72
767.86	2238.43
768.19	2207.03
768.52	2211.58
768.85	2235.24
769.18	2171.76
769.51	2203.39
769.84	2149.91
770.17	2194.51
770.50	2133.76
770.83	2132.39
771.16	2108.50
771.49	2121.24
771.82	2112.37
772.15	2121.92
772.48	2103.26
772.81	2079.60
773.14	2088.93
773.47	2077.78
773.80	2054.80
774.13	2025.67
774.46	2041.14
774.78	2011.79
775.11	1994.72
775.44	2013.15
775.77	2001.09
776.10	1974.70
776.43	1992.22
776.76	1988.81
777.09	1943.52
777.41	1965.37
777.74	1971.06
778.07	1970.15
778.40	1940.11
778.73	1925.32
779.06	1948.53
779.38	1923.73
779.71	1890.96
780.04	1882.99
780.37	1914.17
780.70	1884.36
781.03	1857.96
781.35	1869.11
781.68	1875.94
782.01	1840.90
782.34	1868.20
782.67	1832.70
782.99	1850.00
783.32	1818.37
783.65	1815.41
783.98	1805.40
784.30	1810.18
784.63	1771.72
784.96	1792.43
785.29	1772.86
785.61	1784.01
785.94	1755.56
786.27	1739.64
786.60	1751.47
786.92	1759.43
787.25	1760.12
787.58	1741.46
787.90	1733.72
788.23	1739.41
788.56	1719.16
788.88	1750.10
789.21	1713.92
789.54	1696.17
789.87	1688.44
790.19	1683.43
790.52	1660.90
790.85	1669.09
791.17	1670.00
791.50	1629.73
791.82	1638.38
792.15	1638.60
792.48	1659.76
792.80	1640.65
793.13	1664.32
793.46	1645.66
793.78	1650.89
794.11	1646.57
794.43	1624.27
794.76	1642.47
795.09	1671.14
795.41	1664.54
795.74	1609.48
796.06	1636.10
796.39	1619.49
796.72	1640.20
797.04	1617.90
797.37	1623.58
797.69	1627.45
798.02	1645.66
798.34	1625.86
798.67	1630.87
798.99	1596.28
799.32	1617.21
799.64	1609.70
799.97	1637.01
800.30	1628.59
800.62	1586.49
800.95	1563.97
801.27	1585.81
801.60	1615.85
801.92	1560.78
802.25	1573.07
802.57	1584.22
802.89	1578.98
803.22	1583.31
803.54	1582.62
803.87	1585.13
804.19	1555.55
804.52	1580.58
804.84	1567.61
805.17	1566.92
805.49	1543.94
805.82	1538.48
806.14	1534.61
806.46	1591.04
806.79	1555.09
807.11	1540.07
807.44	1515.50
807.76	1517.32
808.08	1513.68
808.41	1516.63
808.73	1531.20
809.06	1503.21
809.38	1533.02
809.70	1508.67
810.03	1515.50
810.35	1476.13
810.67	1508.90
811.00	1485.69
811.32	1471.58
811.64	1462.93
811.97	1467.71
812.29	1470.44
812.61	1479.32
812.94	1512.54
813.26	1462.25
813.58	1464.53
813.91	1455.42
814.23	1451.33
814.55	1451.55
814.88	1421.29
815.20	1425.84
815.52	1431.76
815.84	1427.89
816.17	1400.81
816.49	1417.19
816.81	1434.94
817.13	1402.63
817.46	1434.72
817.78	1418.79
818.10	1404.45
818.42	1419.47
818.75	1374.87
819.07	1448.82
819.39	1408.55
819.71	1431.99
820.04	1385.79
820.36	1379.65
820.68	1393.07
821.00	1376.24
821.32	1403.54
821.65	1388.52
821.97	1360.76
822.29	1383.74
822.61	1401.49
822.93	1379.19
823.25	1365.08
823.58	1387.84
823.90	1353.71
824.22	1363.04
824.54	1331.63
824.86	1370.55
825.18	1318.89
825.50	1350.75
825.82	1333.68
826.15	1351.43
826.47	1330.04
826.79	1370.77
827.11	1353.25
827.43	1335.50
827.75	1334.82
828.07	1318.66
828.39	1354.62
828.71	1309.11
829.03	1338.01
829.35	1339.60
829.67	1303.19
830.00	1314.11
830.32	1318.44
830.64	1295.23
830.96	1315.25
831.28	1333.23
831.60	1300.46
831.92	1304.10
832.24	1307.51
832.56	1302.96
832.88	1324.81
833.20	1307.51
833.52	1300.46
833.84	1320.03
834.16	1287.72
834.48	1295.45
834.80	1317.07
835.12	1294.54
835.44	1280.89
835.76	1308.20
836.08	1301.83
836.40	1302.74
836.71	1292.72
837.03	1303.87
837.35	1313.89
837.67	1287.03
837.99	1282.48
838.31	1286.81
838.63	1265.64
838.95	1271.11
839.27	1291.13
839.59	1277.93
839.91	1260.87
840.23	1280.66
840.54	1256.09
840.86	1279.30
841.18	1269.06
841.50	1269.06
841.82	1282.48
842.14	1307.74
842.46	1289.77
842.77	1307.97
843.09	1278.39
843.41	1269.97
843.73	1264.73
844.05	1277.25
844.37	1239.70
844.68	1253.36
845.00	1238.57
845.32	1235.15
845.64	1251.76
845.96	1245.85
846.27	1229.24
846.59	1231.97
846.91	1272.70
847.23	1260.41
847.54	1245.16
847.86	1229.92
848.18	1238.57
848.50	1244.03
848.82	1277.70
849.13	1231.97
849.45	1258.82
849.77	1244.94
850.08	1264.73
850.40	1253.36
850.72	1244.25
851.04	1213.99
851.35	1247.67
851.67	1270.20
851.99	1238.34
852.30	1266.33
852.62	1230.83
852.94	1245.85
853.25	1253.58
853.57	1230.83
853.89	1237.43
854.20	1243.57
854.52	1250.40
854.84	1205.12
855.15	1218.09
855.47	1214.90
855.79	1233.56
856.10	1210.80
856.42	1215.81
856.73	1256.54
857.05	1213.54
857.37	1205.12
857.68	1219.91
858.00	1212.85
858.32	1249.94
858.63	1217.63
858.95	1202.84
859.26	1184.86
859.58	1203.30
859.89	1193.06
860.21	1216.72
860.52	1195.10
860.84	1248.12
861.16	1213.54
861.47	1200.79
861.79	1200.11
862.10	1182.82
862.42	1188.96
862.73	1229.92
863.05	1186.68
863.36	1187.14
863.68	1220.59
863.99	1190.10
864.31	1202.16
864.62	1214.67
864.94	1182.36
865.25	1188.50
865.57	1200.79
865.88	1176.22
866.20	1194.19
866.51	1197.15
866.82	1186.68
867.14	1188.28
867.45	1175.53
867.77	1201.25
868.08	1202.84
868.40	1192.60
868.71	1176.67
869.02	1183.73
869.34	1168.25
869.65	1175.76
869.97	1148.00
870.28	1168.48
870.59	1192.37
870.91	1166.89
871.22	1158.70
871.54	1193.74
871.85	1153.01
872.16	1193.51
872.48	1163.93
872.79	1181.45
873.10	1178.72
873.42	1144.81
873.73	1177.81
874.04	1158.47
874.36	1145.72
874.67	1151.64
874.98	1158.47
875.30	1162.11
875.61	1137.99
875.92	1137.53
876.23	1155.28
876.55	1131.84
876.86	1126.16
877.17	1133.66
877.49	1141.17
877.80	1130.48
878.11	1788.56
878.42	1176.44
878.74	1130.71
879.05	1114.55
879.36	1132.53
879.67	1119.78
879.98	1140.72
880.30	1098.62
880.61	1132.75
880.92	1153.69
881.23	1108.86
881.55	1138.22
881.86	1128.89
882.17	1128.20
882.48	1124.79
882.79	1134.12
883.10	1142.99
883.42	1120.24
883.73	1117.28
884.04	1132.53
884.35	1137.76
884.66	1132.53
884.97	1118.65
885.28	1097.48
885.60	1120.01
885.91	1112.73
886.22	1102.72
886.53	1119.56
886.84	1120.01
887.15	1134.35
887.46	1102.26
887.77	1149.82
888.08	1095.44
888.40	1120.01
888.71	1111.82
889.02	1116.60
889.33	1137.08
889.64	1122.74
889.95	1137.08
890.26	1118.42
890.57	1127.98
890.88	1137.31
891.19	1110.45
891.50	1149.14
891.81	1129.11
892.12	1121.83
892.43	1118.65
892.74	1130.02
893.05	1117.51
893.36	1162.11
893.67	1106.59
893.98	1111.59
894.29	1115.23
894.60	1094.30
894.91	1114.10
895.22	1099.53
895.53	1104.99
895.84	1114.78
896.15	1128.20
896.46	1140.26
896.77	1112.27
897.08	1104.08
897.38	1096.12
897.69	1135.71
898.00	1058.57
898.31	1091.79
898.62	1099.30
898.93	1108.41
899.24	1091.11
899.55	1110.68
899.86	1114.10
900.16	1105.68
900.47	1102.72
900.78	1100.44
901.09	1094.98
901.40	1073.59
901.71	1091.34
902.02	1125.93
902.32	1100.44
902.63	1086.56
902.94	1090.43
903.25	1107.95
903.56	1079.28
903.87	1094.98
904.17	1074.96
904.48	1103.40
904.79	1068.36
905.10	1094.98
905.41	1110.00
905.71	1084.51
906.02	1081.10
906.33	1099.76
906.64	1091.11
906.94	1078.37
907.25	1090.43
907.56	1080.64
907.87	1089.97
908.17	1093.62
908.48	1097.03
908.79	1087.93
909.09	1098.62
909.40	1076.78
909.71	1097.71
910.02	1373.05
910.32	1105.45
910.63	1089.52
910.94	1090.43
911.24	1073.36
911.55	1116.37
911.86	1082.69
912.16	1068.58
912.47	1054.70
912.78	1044.46
913.08	1059.71
913.39	1041.96
913.69	1079.05
914.00	1057.43
914.31	1066.76
914.61	1059.03
914.92	1101.81
915.23	1035.13
915.53	1046.06
915.84	1029.67
916.14	1070.41
916.45	1089.29
916.75	1055.61
917.06	1059.71
917.37	1061.08
917.67	1083.38
917.98	1045.37
918.28	1024.21
918.59	1066.99
918.89	1084.97
919.20	1049.24
919.50	1043.33
919.81	1055.84
920.11	1050.84
920.42	1061.08
920.72	1034.00
921.03	1042.19
921.33	1069.04
921.64	1015.11
921.94	1048.33
922.25	1036.27
922.55	1029.67
922.86	1041.73
923.16	1066.99
923.47	1061.30
923.77	1054.93
924.08	1061.30
924.38	1051.29
924.69	1058.12
924.99	1039.46
925.29	1060.62
925.60	1021.25
925.90	1041.05
926.21	1031.49
926.51	1045.60
926.81	1028.31
927.12	1042.19
927.42	1037.41
927.73	1029.45
928.03	1039.46
928.33	1039.00
928.64	1025.35
928.94	1046.28
929.24	1028.54
929.55	1017.39
929.85	1053.79
930.15	1013.97
930.46	1043.55
930.76	1020.34
931.06	1035.82
931.37	1014.20
931.67	1075.87
931.97	1021.71
932.27	1021.48
932.58	1028.08
932.88	1021.94
933.18	1043.55
933.49	1025.12
933.79	1066.08
934.09	1030.58
934.39	1041.28
934.70	1050.38
935.00	1038.55
935.30	1016.48
935.60	1011.70
935.91	1013.06
936.21	1039.46
936.51	1020.12
936.81	1030.36
937.11	1048.56
937.42	1029.45
937.72	1011.70
938.02	992.81
938.32	1013.52
938.62	1012.61
938.92	1003.05
939.23	1003.73
939.53	1011.24
939.83	1010.10
940.13	1014.43
940.43	970.28
940.73	985.30
941.03	1006.24
941.34	1016.02
941.64	1027.63
941.94	992.58
942.24	1006.01
942.54	1013.52
942.84	1005.33
943.14	1022.16
943.44	1006.69
943.74	1022.39
944.04	997.82
944.34	999.41
944.65	995.09
944.95	1005.78
945.25	976.20
945.55	986.89
945.85	999.64
946.15	1002.59
946.45	1007.15
946.75	1033.31
947.05	1024.44
947.35	991.67
947.65	1007.60
947.95	997.82
948.25	997.13
948.55	996.45
948.85	1011.24
949.15	994.63
949.45	1007.83
949.75	1008.97
950.05	990.53
950.35	984.85
950.65	1015.56
950.94	1013.06
951.24	1007.60
951.54	1007.37
951.84	1206.25
952.14	1024.21
952.44	990.99
952.74	1017.39
953.04	993.95
953.34	984.85
953.64	1001.46
953.94	1009.88
954.23	1000.09
954.53	994.63
954.83	991.22
955.13	1008.97
955.43	1021.25
955.73	1029.45
956.03	1013.29
956.32	992.35
956.62	1034.68
956.92	1020.80
957.22	1015.34
957.52	1013.06
957.82	1003.73
958.11	1004.64
958.41	993.49
958.71	1074.50
959.01	1000.32
959.30	1326.40
959.60	1040.37
959.90	994.40
960.20	993.04
960.50	1017.39
960.79	993.95
961.09	1011.92
961.39	1004.19
961.69	1010.33
961.98	1013.29
962.28	1018.75
962.58	997.59
962.87	1006.01
963.17	1004.41
963.47	983.94
963.76	1041.73
964.06	1000.77
964.36	1010.79
964.66	996.22
964.95	1009.65
965.25	1017.16
965.55	1038.55
965.84	1031.95
966.14	1001.23
966.43	1030.58
966.73	989.40
967.03	1031.49
967.32	1016.70
967.62	1011.24
967.92	1008.97
968.21	992.81
968.51	1002.59
968.80	994.86
969.10	997.13
969.40	997.59
969.69	1025.12
969.99	997.82
970.28	1039.23
970.58	1026.49
970.87	1010.33
971.17	1019.89
971.46	1012.83
971.76	1016.02
972.06	990.76
972.35	1000.32
972.65	979.84
972.94	987.35
973.24	1009.65
973.53	988.49
973.83	984.85
974.12	1005.55
974.42	986.44
974.71	1034.91
975.01	988.71
975.30	980.98
975.59	1003.05
975.89	976.88
976.18	987.58
976.48	1007.83
976.77	981.43
977.07	978.25
977.36	999.86
977.65	1006.46
977.95	996.68
978.24	985.30
978.54	985.30
978.83	1003.05
979.13	1017.61
979.42	1006.92
979.71	1002.59
980.01	993.26
980.30	1006.01
980.59	1036.27
980.89	1034.68
981.18	1014.43
981.47	1002.82
981.77	1000.77
982.06	1002.82
982.35	1010.10
982.65	991.44
982.94	1015.34
983.23	1017.61
983.53	1045.83
983.82	993.95
984.11	969.14
984.41	961.18
984.70	997.59
984.99	993.49
985.28	993.49
985.58	983.94
985.87	990.99
986.16	1008.97
986.45	1005.55
986.75	1013.29
987.04	983.02
987.33	1004.64
987.62	1013.29
987.91	996.00
988.21	999.86
988.50	992.35
988.79	1040.14
989.08	1010.56
989.37	1014.65
989.67	993.26
989.96	988.94
990.25	973.92
990.54	976.88
990.83	987.58
991.12	962.77
991.42	1021.48
991.71	978.02
992.00	985.98
992.29	987.35
992.58	995.31
992.87	1019.21
993.16	1015.79
993.45	1016.48
993.75	988.94
994.04	998.95
994.33	991.67
994.62	1017.61
994.91	983.25
995.20	992.58
995.49	996.22
995.78	1005.55
996.07	987.35
996.36	998.04
996.65	990.99
996.94	988.26
997.23	1008.51
997.52	985.98
997.81	1012.83
998.10	976.88
998.39	991.67
998.68	990.99
998.97	985.76
999.26	992.13
999.55	982.11
999.84	1008.51
1000.13	975.06
1000.42	1000.09
1000.71	974.38
1001.00	983.48
1001.29	1011.01
1001.58	993.95
1001.87	993.04
1002.16	1000.55
1002.45	994.86
1002.74	970.74
1003.02	1011.01
1003.31	1012.15
1003.60	985.76
1003.89	985.98
1004.18	969.60
1004.47	1001.91
1004.76	1001.68
1005.05	986.89
1005.33	1004.87
1005.62	990.08
1005.91	993.95
1006.20	1015.11
1006.49	990.08
1006.78	981.20
1007.06	986.21
1007.35	981.66
1007.64	967.78
1007.93	998.27
1008.22	1001.91
1008.50	1007.60
1008.79	982.11
1009.08	975.29
1009.37	991.90
1009.66	1036.50
1009.94	983.71
1010.23	1019.43
1010.52	1006.92
1010.81	982.80
1011.09	987.35
1011.38	985.07
1011.67	1010.56
1011.95	1008.97
1012.24	999.64
1012.53	960.04
1012.82	983.48
1013.10	990.08
1013.39	980.07
1013.68	961.64
[truncated: 48 more rows]
