# Supplementary material for: Unique photosynthetic electron transport tuning and excitation distribution in heterokont algae
Source: PLoS One. 2019 Jan 9;14(1):e0209920. doi: 10.1371/journal.pone.0209920 (PMC6326504; doi:10.1371/journal.pone.0209920)
Supplement: S1 Dataset — (ZIP) [file pone.0209920.s004.zip › S1 Dataset/77K/Chlamydomonas_no_inhibitor/CNI_t=0n,2.txt]

340.01	914.53
340.39	914.53
340.76	914.53
341.14	922.50
341.52	919.77
341.89	982.11
342.27	996.91
342.65	990.08
343.03	983.25
343.40	993.95
343.78	974.15
344.16	959.13
344.53	992.81
344.91	995.31
345.29	968.92
345.66	966.41
346.04	956.63
346.42	966.19
346.79	960.50
347.17	976.20
347.54	978.47
347.92	964.59
348.30	946.39
348.67	940.93
349.05	938.42
349.43	963.68
349.80	949.35
350.18	976.20
350.56	941.84
350.93	951.85
351.31	936.15
351.68	931.37
352.06	934.10
352.44	925.45
352.81	960.50
353.19	972.79
353.56	954.13
353.94	962.55
354.32	962.09
354.69	964.14
355.07	932.96
355.44	938.88
355.82	964.14
356.19	922.27
356.57	951.40
356.95	927.73
357.32	940.70
357.70	966.19
358.07	946.84
358.45	921.81
358.82	953.67
359.20	936.83
359.58	936.83
359.95	943.20
360.33	925.00
360.70	920.22
361.08	951.62
361.45	937.06
361.83	931.60
362.20	963.46
362.58	953.90
362.95	922.04
363.33	940.02
363.70	932.51
364.08	913.85
364.45	934.78
364.83	944.57
365.20	957.08
365.58	974.15
365.95	1014.65
366.33	974.83
366.70	935.24
367.08	957.77
367.45	967.78
367.83	948.21
368.20	927.73
368.58	929.55
368.95	924.54
369.33	1012.38
369.70	965.28
370.08	928.87
370.45	931.14
370.83	950.71
371.20	932.74
371.57	1069.95
371.95	936.60
372.32	930.69
372.70	929.10
373.07	938.88
373.45	947.75
373.82	935.47
374.19	939.33
374.57	961.41
374.94	922.72
375.32	922.27
375.69	944.34
376.07	948.66
376.44	933.87
376.81	924.09
377.19	945.71
377.56	956.40
377.94	941.84
378.31	938.65
378.68	924.09
379.06	923.18
379.43	940.02
379.81	961.64
380.18	909.07
380.55	950.26
380.93	920.90
381.30	959.13
381.67	942.07
382.05	945.25
382.42	924.54
382.79	919.08
383.17	933.42
383.54	986.44
383.91	934.56
384.29	925.68
384.66	936.15
385.04	934.10
385.41	941.61
385.78	922.72
386.15	950.71
386.53	937.97
386.90	938.20
387.27	945.25
387.65	925.91
388.02	957.08
388.39	963.91
388.77	925.68
389.14	936.83
389.51	952.76
389.89	948.44
390.26	948.21
390.63	968.23
391.00	954.35
391.38	955.04
391.75	947.53
392.12	959.81
392.50	941.61
392.87	939.11
393.24	934.56
393.61	941.16
393.99	953.67
394.36	941.61
394.73	952.31
395.10	945.02
395.48	940.02
395.85	947.53
396.22	947.98
396.59	942.75
396.97	934.33
397.34	962.09
397.71	953.67
398.08	952.53
398.45	917.95
398.83	938.20
399.20	969.37
399.57	982.34
399.94	967.78
400.32	969.37
400.69	930.01
401.06	965.73
401.43	960.72
401.80	985.53
402.17	960.04
402.55	961.41
402.92	959.36
403.29	958.45
403.66	951.40
404.03	958.90
404.41	965.05
404.78	993.49
405.15	970.28
405.52	965.50
405.89	979.61
406.26	986.89
406.64	981.20
407.01	1007.15
407.38	1010.56
407.75	983.94
408.12	1014.88
408.49	1031.95
408.86	999.18
409.23	990.08
409.61	1022.85
409.98	1032.63
410.35	1037.18
410.72	1037.64
411.09	1068.13
411.46	1063.58
411.83	1057.21
412.20	1091.11
412.57	1095.66
412.95	1100.44
413.32	1117.74
413.69	1150.05
414.06	1140.95
414.43	1151.41
414.80	1196.92
415.17	1216.95
415.54	1209.67
415.91	1223.32
416.28	1248.81
416.65	1270.42
417.02	1277.93
417.39	1308.65
417.76	1359.40
418.14	1348.70
418.51	1411.05
418.88	1428.12
419.25	1472.03
419.62	1538.48
419.99	1586.27
420.36	1637.01
420.73	1692.53
421.10	1783.10
421.47	1797.21
421.84	1886.63
422.21	1957.86
422.58	2093.02
422.95	2121.47
423.32	2198.84
423.69	2316.94
424.06	2366.31
424.43	2529.70
424.80	2570.66
425.17	2727.67
425.54	2805.94
425.91	2914.94
426.28	3069.68
426.65	3139.31
427.02	3345.02
427.39	3419.88
427.76	3643.11
428.13	3687.71
428.49	3781.01
428.86	3970.56
429.23	4081.15
429.60	4192.87
429.97	4374.69
430.34	4423.61
430.71	4457.52
431.08	4581.99
431.45	4579.49
431.82	4651.85
432.19	4784.51
432.56	4837.53
432.93	4849.36
433.30	4908.07
433.67	4806.13
434.03	4850.27
434.40	4842.54
434.77	4714.88
435.14	4718.75
435.51	4779.96
435.88	4667.78
436.25	4583.81
436.62	4545.13
436.99	4424.98
437.35	4305.51
437.72	4244.53
438.09	4117.33
438.46	4269.10
438.83	3967.37
439.20	3798.07
439.57	3730.72
439.93	3663.13
440.30	3563.24
440.67	3511.58
441.04	3410.78
441.41	3341.37
441.78	3233.74
442.14	3140.45
442.51	3112.46
442.88	3007.56
443.25	2931.10
443.62	2899.92
443.99	2834.16
444.35	2753.61
444.72	2723.34
445.09	2661.45
445.46	2604.79
445.83	2562.92
446.19	2524.24
446.56	2477.81
446.93	2406.36
447.30	2350.84
447.66	2377.01
448.03	2244.80
448.40	2289.86
448.77	2215.67
449.14	2177.90
449.50	2158.33
449.87	2132.39
450.24	2076.87
450.61	2050.24
450.97	2021.35
451.34	1946.71
451.71	1962.86
452.08	1895.51
452.44	1856.60
452.81	1841.35
453.18	1796.98
453.54	1804.26
453.91	1770.36
454.28	1696.63
454.65	1667.27
455.01	1667.27
455.38	1583.76
455.75	1614.48
456.11	1540.98
456.48	1511.17
456.85	1515.04
457.21	1463.84
457.58	1463.84
457.95	1418.10
458.32	1408.55
458.68	1407.18
459.05	1369.86
459.42	1370.77
459.78	1330.04
460.15	1345.06
460.52	1318.21
460.88	1305.01
461.25	1299.78
461.61	1290.68
461.98	1257.68
462.35	1256.09
462.71	1227.19
463.08	1208.07
463.45	1219.22
463.81	1190.55
464.18	1187.14
464.55	1186.46
464.91	1206.71
465.28	1170.76
465.64	1142.08
466.01	1148.68
466.38	1149.59
466.74	1148.91
467.11	1127.07
467.47	1121.83
467.84	1221.04
468.21	1132.75
468.57	1108.63
468.94	1102.49
469.30	1086.11
469.67	1089.52
470.03	1087.47
470.40	1067.67
470.77	1058.12
471.13	1054.25
471.50	1072.68
471.86	1098.39
472.23	1112.27
472.59	1072.23
472.96	1053.11
473.32	1045.60
473.69	1066.08
474.05	1041.96
474.42	1039.91
474.78	1029.22
475.15	1008.51
475.51	1034.00
475.88	1003.96
476.24	1008.28
476.61	994.18
476.97	1041.51
477.34	1000.32
477.70	1026.94
478.07	1041.96
478.43	1010.79
478.80	987.35
479.16	996.68
479.53	1033.77
479.89	1005.33
480.26	1017.61
480.62	995.77
480.99	1023.98
481.35	986.89
481.72	985.30
482.08	999.41
482.45	1089.97
482.81	998.27
483.17	952.31
483.54	970.96
483.90	981.43
484.27	1014.20
484.63	994.18
485.00	980.98
485.36	991.22
485.72	975.97
486.09	979.16
486.45	980.75
486.82	977.56
487.18	968.46
487.54	978.02
487.91	980.52
488.27	980.98
488.64	965.28
489.00	994.40
489.36	961.18
489.73	971.87
490.09	971.65
490.45	978.47
490.82	978.02
491.18	968.46
491.55	983.02
491.91	965.28
492.27	970.51
492.64	973.92
493.00	948.44
493.36	953.22
493.73	1010.10
494.09	985.76
494.45	944.80
494.82	963.68
495.18	985.07
495.54	993.95
495.91	950.49
496.27	955.04
496.63	951.62
496.99	950.94
497.36	954.81
497.72	988.94
498.08	965.05
498.45	1008.74
498.81	966.87
499.17	961.86
499.53	991.67
499.90	965.05
500.26	951.85
500.62	965.05
500.99	970.05
501.35	957.08
501.71	953.22
502.07	937.74
502.44	952.31
502.80	933.42
503.16	942.07
503.52	970.96
503.88	954.81
504.25	960.27
504.61	966.41
504.97	959.59
505.33	948.66
505.70	952.31
506.06	953.90
506.42	983.71
506.78	960.95
507.14	983.48
507.51	946.16
507.87	936.60
508.23	927.05
508.59	944.57
508.95	930.01
509.32	973.47
509.68	954.13
510.04	963.00
510.40	957.31
510.76	945.25
511.12	979.84
511.48	951.40
511.85	955.95
512.21	950.26
512.57	961.64
512.93	928.41
513.29	948.44
513.65	927.27
514.01	934.78
514.38	947.75
514.74	939.11
515.10	932.74
515.46	975.97
515.82	939.33
516.18	938.42
516.54	955.72
516.90	943.89
517.26	960.50
517.63	940.47
517.99	928.87
518.35	936.15
518.71	956.17
519.07	941.61
519.43	967.55
519.79	996.45
520.15	955.95
520.51	939.79
520.87	926.36
521.23	939.79
521.59	955.72
521.95	964.14
522.31	930.23
522.67	965.28
523.03	958.68
523.40	964.59
523.76	931.83
524.12	958.68
524.48	948.66
524.84	967.32
525.20	965.05
525.56	943.43
525.92	933.65
526.28	947.75
526.64	948.44
527.00	965.50
527.36	1012.61
527.72	976.20
528.08	943.89
528.44	945.02
528.80	949.80
529.16	942.52
529.51	935.47
529.87	939.56
530.23	984.16
530.59	949.35
530.95	955.95
531.31	940.93
531.67	968.69
532.03	955.26
532.39	960.04
532.75	952.53
533.11	975.97
533.47	952.76
533.83	947.30
534.19	939.11
534.55	955.26
534.91	938.88
535.26	929.78
535.62	960.95
535.98	940.25
536.34	926.59
536.70	933.65
537.06	955.26
537.42	956.63
537.78	954.58
538.14	1277.70
538.49	988.94
538.85	1060.39
539.21	968.46
539.57	955.26
539.93	945.25
540.29	970.74
540.65	950.49
541.00	948.89
541.36	947.98
541.72	932.05
542.08	928.41
542.44	948.21
542.80	982.34
543.15	988.71
543.51	932.05
543.87	929.78
544.23	954.35
544.59	962.32
544.95	944.11
545.30	954.58
545.66	924.54
546.02	941.61
546.38	943.43
546.73	934.10
547.09	914.76
547.45	963.00
547.81	965.73
548.17	931.14
548.52	958.45
548.88	930.46
549.24	967.32
549.60	944.57
549.95	930.01
550.31	953.22
550.67	957.08
551.03	942.52
551.38	941.61
551.74	939.56
552.10	935.47
552.46	947.75
552.81	966.19
553.17	960.04
553.53	948.66
553.88	957.08
554.24	939.79
554.60	953.44
554.95	950.49
555.31	945.71
555.67	960.50
556.03	947.98
556.38	937.97
556.74	943.20
557.10	967.32
557.45	964.37
557.81	955.49
558.17	937.97
558.52	939.11
558.88	956.17
559.24	954.35
559.59	958.22
559.95	933.19
560.30	991.22
560.66	943.43
561.02	949.12
561.37	935.69
561.73	932.05
562.09	938.65
562.44	948.66
562.80	952.99
563.15	940.70
563.51	965.50
563.87	954.13
564.22	964.59
564.58	971.65
564.93	964.37
565.29	944.34
565.65	1003.28
566.00	957.08
566.36	941.38
566.71	956.40
567.07	952.99
567.42	975.74
567.78	937.06
568.14	947.53
568.49	958.45
568.85	960.27
569.20	945.48
569.56	932.51
569.91	962.32
570.27	969.14
570.62	983.25
570.98	970.74
571.33	964.82
571.69	936.38
572.04	930.92
572.40	952.99
572.75	937.06
573.11	932.51
573.46	937.74
573.82	950.94
574.17	935.01
574.53	970.96
574.88	954.35
575.24	972.79
575.59	939.79
575.95	970.96
576.30	942.29
576.66	945.71
577.01	947.98
577.36	961.41
577.72	974.61
578.07	937.74
578.43	950.49
578.78	959.81
579.14	959.81
579.49	965.28
579.85	996.00
580.20	983.25
580.55	947.30
580.91	978.70
581.26	972.33
581.62	993.95
581.97	990.08
582.32	1018.98
582.68	986.44
583.03	970.74
583.39	966.41
583.74	1021.48
584.09	988.49
584.45	1009.19
584.80	971.87
585.15	1004.87
585.51	1006.69
585.86	1012.15
586.21	1020.12
586.57	1020.80
586.92	1044.46
587.27	1044.46
587.63	1051.06
587.98	1142.99
588.33	1105.68
588.69	1077.00
589.04	1098.17
589.39	1069.27
589.75	1075.87
590.10	1084.74
590.45	1103.63
590.81	1144.36
591.16	1161.65
591.51	1179.63
591.86	1198.97
592.22	1160.29
592.57	1182.59
592.92	1195.56
593.28	1242.21
593.63	1242.43
593.98	1261.09
594.33	1300.46
594.69	1300.46
595.04	1329.13
595.39	1342.56
595.74	1371.46
596.10	1363.26
596.45	1370.09
596.80	1455.42
597.15	1474.77
597.50	1489.78
597.86	1509.58
598.21	1528.92
598.56	1593.32
598.91	1598.33
599.26	1603.33
599.62	1633.82
599.97	1690.03
600.32	1735.08
600.67	1771.95
601.02	1822.69
601.38	1794.48
601.73	1866.38
602.08	1908.93
602.43	1904.38
602.78	1973.33
603.13	1961.73
603.49	1977.88
603.84	2023.39
604.19	2055.02
604.54	2078.46
604.89	2107.13
605.24	2144.22
605.59	2196.11
605.95	2257.09
606.30	2266.65
606.65	2265.74
607.00	2305.56
607.35	2332.18
607.70	2347.65
608.05	2412.28
608.40	2439.13
608.75	2427.75
609.10	2441.86
609.46	2489.65
609.81	2531.97
610.16	2580.90
610.51	2588.63
610.86	2625.50
611.21	2601.60
611.56	2644.38
611.91	2657.13
612.26	2657.58
612.61	2690.12
612.96	2718.11
613.31	2753.15
613.66	2771.81
614.01	2725.39
614.36	2771.58
614.71	2748.15
615.06	2739.95
615.41	2788.20
615.76	2788.88
616.11	2836.21
616.46	2822.33
616.81	2818.23
617.16	2806.63
617.51	2814.59
617.86	2825.51
618.21	2848.50
618.56	2874.21
618.91	2828.02
619.26	2833.48
619.61	2852.59
619.96	2864.88
620.31	2893.55
620.66	2845.99
621.01	2836.89
621.36	2828.70
621.71	2867.84
622.06	2849.63
622.41	2836.21
622.76	2828.02
623.10	2886.95
623.45	2829.38
623.80	2868.75
624.15	2816.41
624.50	2824.38
624.85	2810.95
625.20	2841.90
625.55	2802.76
625.90	2779.09
626.25	2778.41
626.59	2813.91
626.94	2784.55
627.29	2737.22
627.64	2772.04
627.99	2762.25
628.34	2744.05
628.69	2760.21
629.03	2715.83
629.38	2752.70
629.73	2722.89
630.08	2680.56
630.43	2672.14
630.78	2676.47
631.12	2719.02
631.47	2680.11
631.82	2701.27
632.17	2626.63
632.52	2665.09
632.86	2774.31
633.21	2637.10
633.56	2630.27
633.91	2622.31
634.26	2611.39
634.60	2604.11
634.95	2584.31
635.30	2566.33
635.65	2609.79
635.99	2579.76
636.34	2595.00
636.69	2602.51
637.04	2599.33
637.39	2541.76
637.73	2561.55
638.08	2550.18
638.43	2538.80
638.77	2531.97
639.12	2510.81
639.47	2528.56
639.82	2524.92
640.16	2532.88
640.51	2516.73
640.86	2488.28
641.20	2477.59
641.55	2481.46
641.90	2489.87
642.25	2491.92
642.59	2519.91
642.94	2508.76
643.29	2454.83
643.63	2483.28
643.98	2488.96
644.33	2460.75
644.67	2486.46
645.02	2486.69
645.37	2469.40
645.71	2474.40
646.06	2502.16
646.40	2474.40
646.75	2456.42
647.10	2457.11
647.44	2477.81
647.79	2462.11
648.14	2458.70
648.48	2445.27
648.83	2468.03
649.17	2531.74
649.52	2443.00
649.87	2472.58
650.21	2479.64
650.56	2468.71
650.90	2447.32
651.25	2440.04
651.59	2449.37
651.94	2451.87
652.29	2453.92
652.63	2431.85
652.98	2443.45
653.32	2447.10
653.67	2453.24
654.01	2461.89
654.36	2455.97
654.70	2463.48
655.05	2467.12
655.39	2453.24
655.74	2463.93
656.08	2443.23
656.43	2449.14
656.78	2461.43
657.12	2461.66
657.47	2458.02
657.81	2484.87
658.15	2466.44
658.50	2447.78
658.84	2470.08
659.19	2463.71
659.53	2482.37
659.88	2510.58
660.22	2480.55
660.57	2489.42
660.91	2468.03
661.26	2478.50
661.60	2494.43
661.95	2486.01
662.29	2496.70
662.63	2501.02
662.98	2498.98
663.32	2522.87
663.67	2495.56
664.01	2519.23
664.36	2505.80
664.70	2535.61
665.04	2534.70
665.39	2523.33
665.73	2556.55
666.08	2993.68
666.42	2553.13
666.76	2572.25
667.11	2574.98
667.45	2536.98
667.79	2554.95
668.14	2556.55
668.48	2584.99
668.83	2611.39
669.17	2651.21
669.51	2635.05
669.86	2630.05
670.20	2686.02
670.54	2666.91
670.89	2709.01
671.23	2680.56
671.57	2721.75
671.92	2756.79
672.26	2791.84
672.60	2827.56
672.94	2893.32
673.29	2922.00
673.63	2989.12
673.97	3012.79
674.32	3108.13
674.66	3170.48
675.00	3276.29
675.34	3335.00
675.69	3532.29
676.03	3585.08
676.37	3798.98
676.71	3936.88
677.06	4110.27
677.40	4224.50
677.74	4394.49
678.08	4638.88
678.43	4801.58
678.77	5005.01
679.11	5163.38
679.45	5370.46
679.80	5531.11
680.14	5685.39
680.48	5841.72
680.82	6053.34
681.16	6165.07
681.51	6316.85
681.85	6485.92
682.19	6612.66
682.53	6846.59
682.87	6973.79
683.21	7208.62
683.56	7458.25
683.90	7755.43
684.24	8110.64
684.58	8380.97
684.92	8707.05
685.26	8846.54
685.61	9058.17
685.95	9282.76
686.29	9297.78
686.63	9242.94
686.97	9224.96
687.31	9123.47
687.65	8830.39
687.99	8750.97
688.33	8437.63
688.68	8160.47
689.02	7938.15
689.36	7588.18
689.70	7398.63
690.04	7064.58
690.38	6916.67
690.72	6709.37
691.06	6627.45
691.40	6534.16
691.74	6371.69
692.08	6336.42
692.42	6350.30
692.76	6317.07
693.10	6277.93
693.44	6276.80
693.78	6302.28
694.13	6362.13
694.47	6376.24
694.81	6424.93
695.15	6485.23
695.49	6375.78
695.83	6468.62
696.17	6431.76
696.51	6539.39
696.85	6564.42
697.19	6453.38
697.53	6545.54
697.87	6518.91
698.20	6523.69
698.54	6637.92
698.88	6614.71
699.22	6673.88
699.56	6632.46
699.90	6685.03
700.24	6712.10
700.58	6758.98
700.92	6815.64
701.26	6844.99
701.60	6880.95
701.94	6932.37
702.28	6995.41
702.62	7065.95
702.96	7172.21
703.30	7196.79
703.63	7288.49
703.97	7356.30
704.31	7415.92
704.65	7490.10
704.99	7604.34
705.33	7780.69
705.67	7748.38
706.01	7895.15
706.34	7954.08
706.68	8055.12
707.02	8018.03
707.36	8085.38
707.70	8218.95
708.04	8161.38
708.38	8315.44
708.71	8400.31
709.05	8472.22
709.39	8611.94
709.73	8585.31
710.07	8607.39
710.40	8677.24
710.74	8706.60
711.08	8725.03
711.42	8824.70
711.76	8822.88
712.09	8828.34
712.43	8956.68
712.77	8934.38
713.11	8952.13
713.45	9003.55
713.78	9018.80
714.12	8992.86
714.46	9041.55
714.80	8968.28
715.13	8908.44
715.47	8869.98
715.81	8958.50
716.15	8863.84
716.48	8874.99
716.82	8774.86
717.16	8737.09
717.49	8651.08
717.83	8594.19
718.17	8622.86
718.51	8401.45
718.84	8385.52
719.18	8391.44
719.52	8248.54
719.85	8121.79
720.19	8037.37
720.53	7975.70
720.86	7843.95
721.20	7731.08
721.54	7706.51
721.87	7682.61
722.21	7493.97
722.55	7391.57
722.88	7334.91
723.22	7202.93
723.55	7081.88
723.89	7062.08
724.23	6952.85
724.56	6853.87
724.90	6751.02
725.24	6638.60
725.57	6559.87
725.91	6479.09
726.24	6427.66
726.58	6267.24
726.92	6216.50
727.25	6160.97
727.59	6031.72
727.92	5970.06
728.26	5919.77
728.59	5840.58
728.93	5763.67
729.26	5651.03
729.60	5614.39
729.94	5523.14
730.27	5400.95
730.61	5391.62
730.94	5273.75
731.28	5234.15
731.61	5156.33
731.95	5044.60
732.28	5085.33
732.62	4972.47
732.95	4928.78
733.29	4875.08
733.62	4824.56
733.96	4759.48
734.29	4688.48
734.63	4615.67
734.96	4598.83
735.30	4576.98
735.63	4521.69
735.97	4530.79
736.30	4410.64
736.63	4396.76
736.97	4287.08
737.30	4284.35
737.64	4195.61
737.97	4191.74
738.31	4167.16
738.64	4079.55
738.97	4064.99
739.31	4045.88
739.64	4012.88
739.98	3917.08
740.31	3898.42
740.64	3932.10
740.98	3882.72
741.31	3819.23
741.65	3814.91
741.98	3765.53
742.31	3744.37
742.65	3702.73
742.98	3673.37
743.31	3621.49
743.65	3597.37
743.98	3549.58
744.31	3546.85
744.65	3543.44
744.98	3512.27
745.31	3486.78
745.65	3455.83
745.98	3420.79
746.31	3459.25
746.65	3435.58
746.98	3365.27
747.31	3407.82
747.65	3342.74
747.98	3289.95
748.31	3289.27
748.64	3287.67
748.98	3226.01
749.31	3223.05
749.64	3171.85
749.98	3148.64
750.31	3124.06
750.64	3133.16
750.97	3090.84
751.31	3096.30
751.64	3043.96
751.97	3072.64
752.30	3042.14
752.63	3018.93
752.97	2980.48
753.30	2974.79
753.63	2952.26
753.96	2957.72
754.29	2906.98
754.63	2928.37
754.96	3024.17
755.29	2846.22
755.62	2851.46
755.95	2814.36
756.29	2834.62
756.62	2761.80
756.95	2765.21
757.28	2784.78
757.61	2869.20
757.94	2758.61
758.27	2723.57
758.61	2715.83
758.94	2723.57
759.27	2651.44
759.60	2630.05
759.93	2675.10
760.26	2640.29
760.59	2577.94
760.92	2577.71
761.26	2558.14
761.59	2578.85
761.92	2536.30
762.25	2537.66
762.58	2537.43
762.91	2477.13
763.24	2480.77
763.57	2440.72
763.90	2466.21
764.23	2468.48
764.56	2430.71
764.89	2396.58
765.22	2397.26
765.55	2389.52
765.88	2410.23
766.21	2367.91
766.54	2326.72
766.87	2321.94
767.20	2309.20
767.53	2313.98
767.86	2319.21
768.19	2283.03
768.52	2276.89
768.85	2282.80
769.18	2231.83
769.51	2290.99
769.84	2231.38
770.17	2213.40
770.50	2159.24
770.83	2215.45
771.16	2199.52
771.49	2181.09
771.82	2145.36
772.15	2159.24
772.48	2152.87
772.81	2134.21
773.14	2115.55
773.47	2112.37
773.80	2099.62
774.13	2099.85
774.46	2105.31
774.78	2084.38
775.11	2057.75
775.44	2052.06
775.77	2046.83
776.10	2004.05
776.43	2039.55
776.76	2074.59
777.09	1995.86
777.41	2006.78
777.74	2014.97
778.07	1992.22
778.40	1959.45
778.73	1948.53
779.06	1969.46
779.38	1960.13
779.71	1936.01
780.04	1921.68
780.37	1918.72
780.70	1922.82
781.03	1894.37
781.35	1948.53
781.68	1890.73
782.01	1903.02
782.34	1880.49
782.67	1898.01
782.99	1898.92
783.32	1863.65
783.65	1848.86
783.98	1838.62
784.30	1809.27
784.63	1824.51
784.96	1779.00
785.29	1817.23
785.61	1806.99
785.94	1781.28
786.27	1784.69
786.60	1779.68
786.92	1799.48
787.25	1774.00
787.58	1736.22
787.90	1744.87
788.23	1740.09
788.56	1748.97
788.88	1708.92
789.21	1703.00
789.54	1698.22
789.87	1720.75
790.19	1703.23
790.52	1668.41
790.85	1695.26
791.17	1685.25
791.50	1670.46
791.82	1690.71
792.15	1675.24
792.48	1667.50
792.80	1653.39
793.13	1642.70
793.46	1645.88
793.78	1673.65
794.11	1625.18
794.43	1651.57
794.76	1640.20
795.09	1692.99
795.41	1672.51
795.74	1662.04
796.06	1662.27
796.39	1659.76
796.72	1660.68
797.04	1659.76
797.37	1645.20
797.69	1642.93
798.02	1639.51
798.34	1627.00
798.67	1643.84
798.99	1604.47
799.32	1677.06
799.64	1629.05
799.97	1632.69
800.30	1598.55
800.62	1589.22
800.95	1601.28
801.27	1624.27
801.60	1609.70
801.92	1576.71
802.25	1610.39
802.57	1591.50
802.89	1591.73
803.22	1564.42
803.54	1580.58
803.87	1566.01
804.19	1556.91
804.52	1581.71
804.84	1583.76
805.17	1576.03
805.49	1562.15
805.82	1540.76
806.14	1541.21
806.46	1573.52
806.79	1584.45
807.11	1553.50
807.44	1498.20
807.76	1494.11
808.08	1505.71
808.41	1536.43
808.73	1537.57
809.06	1509.58
809.38	1544.40
809.70	1523.69
810.03	1529.15
810.35	1482.27
810.67	1506.17
811.00	1507.30
811.32	1492.51
811.64	1509.35
811.97	1458.84
812.29	1462.25
812.61	1460.88
812.94	1492.51
813.26	1476.59
813.58	1468.62
813.91	1445.18
814.23	1451.33
814.55	1421.97
814.88	1443.82
815.20	1435.40
815.52	1431.76
815.84	1421.52
816.17	1421.52
816.49	1422.88
816.81	1410.14
817.13	1417.65
817.46	1430.85
817.78	1398.31
818.10	1396.03
818.42	1376.01
818.75	1362.58
819.07	1416.97
819.39	1388.30
819.71	1445.87
820.04	1357.35
820.36	1381.92
820.68	1358.03
821.00	1370.77
821.32	1400.36
821.65	1375.78
821.97	1353.71
822.29	1356.44
822.61	1359.40
822.93	1350.52
823.25	1336.41
823.58	1375.32
823.90	1345.29
824.22	1343.24
824.54	1319.35
824.86	1332.32
825.18	1320.71
825.50	1315.71
825.82	1326.40
826.15	1338.23
826.47	1320.26
826.79	1333.91
827.11	1323.22
827.43	1330.50
827.75	1315.93
828.07	1303.42
828.39	1308.65
828.71	1305.01
829.03	1305.47
829.35	1307.97
829.67	1311.61
830.00	1315.02
830.32	1282.03
830.64	1323.22
830.96	1304.33
831.28	1327.54
831.60	1270.88
831.92	1287.03
832.24	1285.90
832.56	1284.99
832.88	1285.90
833.20	1267.47
833.52	1278.16
833.84	1267.47
834.16	1275.66
834.48	1301.60
834.80	1322.31
835.12	1263.14
835.44	1269.06
835.76	1278.39
836.08	1292.04
836.40	1272.47
836.71	1275.66
837.03	1264.96
837.35	1266.78
837.67	1269.51
837.99	1265.42
838.31	1266.33
838.63	1247.90
838.95	1260.18
839.27	1286.81
839.59	1285.21
839.91	1279.30
840.23	1277.93
840.54	1258.82
840.86	1254.27
841.18	1261.78
841.50	1251.99
841.82	1256.77
842.14	1311.84
842.46	1259.05
842.77	1273.84
843.09	1262.69
843.41	1258.59
843.73	1234.70
844.05	1238.11
844.37	1216.95
844.68	1229.01
845.00	1227.19
845.32	1232.65
845.64	1228.33
845.96	1235.38
846.27	1234.47
846.59	1220.59
846.91	1249.26
847.23	1213.76
847.54	1222.86
847.86	1222.64
848.18	1224.69
848.50	1199.88
848.82	1241.52
849.13	1214.45
849.45	1226.05
849.77	1255.40
850.08	1249.26
850.40	1234.47
850.72	1249.26
851.04	1216.04
851.35	1190.78
851.67	1249.72
851.99	1201.70
852.30	1262.69
852.62	1219.22
852.94	1184.41
853.25	1225.37
853.57	1199.88
853.89	1209.89
854.20	1186.00
854.52	1228.78
854.84	1212.40
855.15	1197.15
855.47	1231.97
855.79	1208.30
856.10	1189.64
856.42	1211.03
856.73	1226.51
857.05	1213.31
857.37	1202.84
857.68	1175.53
858.00	1208.98
858.32	1197.15
858.63	1181.68
858.95	1176.44
859.26	1186.91
859.58	1190.10
859.89	1177.35
860.21	1182.13
860.52	1201.70
860.84	1210.12
861.16	1183.27
861.47	1145.50
861.79	1183.27
862.10	1153.92
862.42	1175.31
862.73	1212.63
863.05	1161.43
863.36	1162.11
863.68	1206.94
863.99	1149.59
864.31	1156.65
864.62	1186.46
864.94	1166.20
865.25	1169.62
865.57	1156.19
865.88	1141.63
866.20	1146.18
866.51	1172.58
866.82	1165.52
867.14	1142.31
867.45	1122.51
867.77	1156.42
868.08	1175.08
868.40	1171.44
868.71	1153.23
869.02	1135.03
869.34	1147.09
869.65	1162.11
869.97	1129.80
870.28	1138.22
870.59	1145.72
870.91	1133.66
871.22	1136.62
871.54	1139.35
871.85	1119.33
872.16	1158.47
872.48	1131.39
872.79	1141.17
873.10	1122.74
873.42	1139.35
873.73	1165.52
874.04	1107.72
874.36	1121.15
874.67	1112.73
874.98	1107.72
875.30	1097.71
875.61	1098.17
875.92	1097.26
876.23	1130.71
876.55	1090.88
876.86	1097.94
877.17	1094.98
877.49	1104.31
877.80	1076.32
878.11	1796.98
878.42	1148.68
878.74	1101.12
879.05	1109.77
879.36	1079.96
879.67	1078.82
879.98	1076.32
880.30	1099.76
880.61	1081.56
880.92	1106.81
881.23	1096.57
881.55	1108.18
881.86	1110.45
882.17	1105.90
882.48	1082.92
882.79	1091.34
883.10	1104.77
883.42	1112.27
883.73	1114.55
884.04	1095.66
884.35	1088.84
884.66	1097.26
884.97	1111.14
885.28	1094.75
885.60	1108.63
885.91	1083.15
886.22	1084.06
886.53	1078.82
886.84	1066.54
887.15	1105.45
887.46	1076.78
887.77	1107.04
888.08	1083.83
888.40	1107.27
888.71	1069.27
889.02	1070.63
889.33	1087.70
889.64	1056.98
889.95	1076.09
890.26	1093.62
890.57	1071.32
890.88	1089.97
891.19	1059.48
891.50	1090.66
891.81	1094.98
892.12	1067.90
892.43	1082.69
892.74	1075.41
893.05	1124.79
893.36	1119.78
893.67	1060.39
893.98	1102.03
894.29	1074.73
894.60	1072.00
894.91	1072.68
895.22	1069.72
895.53	1068.36
895.84	1091.11
896.15	1094.53
896.46	1098.39
896.77	1112.73
897.08	1091.79
897.38	1089.52
897.69	1099.76
898.00	1066.76
898.31	1068.36
898.62	1082.01
898.93	1072.68
899.24	1054.48
899.55	1073.59
899.86	1060.85
900.16	1091.34
900.47	1069.95
900.78	1075.41
901.09	1065.63
901.40	1058.80
901.71	1059.71
902.02	1085.42
902.32	1063.12
902.63	1047.42
902.94	1058.57
903.25	1050.61
903.56	1049.70
903.87	1033.09
904.17	1047.65
904.48	1060.85
904.79	1026.94
905.10	1048.33
905.41	1062.67
905.71	1044.46
906.02	1047.65
906.33	1037.18
906.64	1039.91
906.94	1032.63
907.25	1010.33
907.56	1017.61
907.87	1034.91
908.17	1037.87
908.48	1055.61
908.79	1039.46
909.09	1029.90
909.40	1037.64
909.71	1041.28
910.02	1120.24
910.32	1047.88
910.63	1057.21
910.94	1040.82
911.24	1037.41
911.55	1070.86
911.86	1032.18
912.16	1045.60
912.47	1033.09
912.78	1036.95
913.08	1048.33
913.39	1031.72
913.69	1063.81
914.00	1013.29
914.31	1022.16
914.61	1020.34
914.92	1067.67
915.23	1016.02
915.53	1012.38
915.84	1016.25
916.14	1029.22
916.45	1030.58
916.75	1005.10
917.06	1030.81
917.37	997.13
917.67	1030.58
917.98	1012.15
918.28	990.53
918.59	988.03
918.89	1044.01
919.20	1023.53
919.50	1012.61
919.81	1022.16
920.11	1014.20
920.42	1005.55
920.72	993.04
921.03	1021.94
921.33	1007.60
921.64	996.91
921.94	1002.82
922.25	1015.34
922.55	991.22
922.86	1040.82
923.16	1003.96
923.47	1018.30
923.77	1021.94
924.08	997.36
924.38	1008.74
924.69	998.04
924.99	1011.47
925.29	989.85
925.60	996.68
925.90	986.67
926.21	985.07
926.51	1012.61
926.81	979.16
927.12	976.43
927.42	986.89
927.73	988.94
928.03	992.81
928.33	974.15
928.64	993.72
928.94	978.70
929.24	977.11
929.55	975.97
929.85	1021.71
930.15	982.11
930.46	998.50
930.76	989.62
931.06	983.48
931.37	970.05
931.67	1019.89
931.97	978.25
932.27	975.97
932.58	979.84
932.88	963.46
933.18	990.99
933.49	968.23
933.79	996.68
934.09	986.21
934.39	993.95
934.70	1003.28
935.00	990.08
935.30	985.53
935.60	981.89
935.91	965.05
936.21	985.98
936.51	977.34
936.81	963.68
937.11	1000.77
937.42	969.14
937.72	972.33
938.02	941.16
938.32	984.62
938.62	973.47
938.92	947.07
939.23	975.52
939.53	965.50
939.83	960.27
940.13	963.46
940.43	937.97
940.73	976.65
941.03	964.37
941.34	974.38
941.64	965.28
941.94	958.45
942.24	976.65
942.54	970.96
942.84	970.05
943.14	961.41
943.44	931.14
943.74	947.53
944.04	952.53
944.34	950.49
944.65	952.76
944.95	949.35
945.25	949.12
945.55	939.56
945.85	953.67
946.15	938.20
946.45	966.41
946.75	965.96
947.05	970.96
947.35	960.04
947.65	944.80
947.95	966.19
948.25	957.31
948.55	950.71
948.85	956.86
949.15	940.47
949.45	940.25
949.75	956.17
950.05	940.02
950.35	947.98
950.65	963.68
950.94	990.53
951.24	963.46
951.54	964.59
951.84	1158.47
952.14	981.66
952.44	966.64
952.74	963.23
953.04	958.45
953.34	962.32
953.64	975.97
953.94	959.13
954.23	967.10
954.53	963.91
954.83	958.22
955.13	972.79
955.43	971.65
955.73	972.10
956.03	958.90
956.32	930.92
956.62	969.14
956.92	956.86
957.22	968.23
957.52	939.11
957.82	934.33
958.11	947.30
958.41	957.99
958.71	1032.18
959.01	975.97
959.30	1307.51
959.60	980.29
959.90	954.13
960.20	957.54
960.50	973.01
960.79	938.42
961.09	938.42
961.39	949.35
961.69	931.14
961.98	954.58
962.28	957.31
962.58	952.08
962.87	950.03
963.17	954.81
963.47	942.07
963.76	1020.80
964.06	947.30
964.36	965.50
964.66	943.66
964.95	960.04
965.25	960.95
965.55	981.20
965.84	960.72
966.14	945.25
966.43	978.02
966.73	964.37
967.03	1002.14
967.32	936.15
967.62	958.45
967.92	972.79
968.21	977.11
968.51	960.04
968.80	958.68
969.10	950.49
969.40	951.62
969.69	966.87
969.99	953.90
970.28	950.94
970.58	951.17
970.87	967.78
971.17	950.71
971.46	972.10
971.76	945.48
972.06	966.19
972.35	934.78
972.65	952.76
972.94	935.92
973.24	958.68
973.53	966.19
973.83	938.88
974.12	946.16
974.42	939.79
974.71	980.75
975.01	946.62
975.30	932.28
975.59	946.84
975.89	926.82
976.18	949.57
976.48	937.51
976.77	956.40
977.07	948.89
977.36	976.88
977.65	976.43
977.95	947.07
978.24	956.17
978.54	975.29
978.83	952.08
979.13	996.22
979.42	974.61
979.71	946.16
980.01	940.93
980.30	949.80
980.59	950.49
980.89	995.31
981.18	982.34
981.47	966.41
981.77	972.79
982.06	952.76
982.35	974.61
982.65	947.75
982.94	950.71
983.23	958.90
983.53	984.39
983.82	953.67
984.11	969.60
984.41	951.40
984.70	925.00
984.99	938.42
985.28	945.25
985.58	942.29
985.87	940.70
986.16	962.09
986.45	943.89
986.75	969.60
987.04	934.56
987.33	949.57
987.62	948.44
987.91	939.56
988.21	942.75
988.50	927.27
988.79	971.65
989.08	959.81
989.37	976.20
989.67	938.42
989.96	924.54
990.25	917.26
990.54	941.84
990.83	944.34
991.12	952.31
991.42	969.37
991.71	942.98
992.00	950.26
992.29	939.56
992.58	943.20
992.87	980.52
993.16	973.47
993.45	948.66
993.75	936.15
994.04	943.43
994.33	974.83
994.62	980.98
994.91	958.45
995.20	979.38
995.49	952.99
995.78	954.35
996.07	939.34
996.36	934.78
996.65	942.98
996.94	936.83
997.23	972.56
997.52	923.63
997.81	923.63
998.10	934.56
998.39	930.23
998.68	945.25
998.97	921.13
999.26	943.43
999.55	956.86
999.84	969.14
1000.13	947.53
1000.42	937.29
1000.71	928.41
1001.00	957.99
1001.29	948.44
1001.58	931.37
1001.87	942.75
1002.16	964.82
1002.45	965.73
1002.74	956.17
1003.02	944.34
1003.31	961.41
1003.60	950.03
1003.89	955.95
1004.18	969.14
1004.47	936.83
1004.76	957.99
1005.05	935.24
1005.33	954.58
1005.62	954.58
1005.91	931.14
1006.20	949.57
1006.49	924.77
1006.78	936.15
1007.06	939.11
1007.35	922.04
1007.64	927.73
1007.93	973.24
1008.22	955.49
1008.50	969.83
1008.79	946.62
1009.08	949.80
1009.37	943.43
1009.66	992.81
1009.94	937.06
1010.23	955.04
1010.52	930.69
1010.81	973.47
1011.09	937.51
1011.38	945.02
1011.67	969.14
1011.95	968.92
1012.24	931.60
1012.53	931.60
1012.82	932.05
1013.10	919.08
1013.39	940.70
1013.68	928.87
[truncated: 48 more rows]
