# Supplementary material for: Unique photosynthetic electron transport tuning and excitation distribution in heterokont algae
Source: PLoS One. 2019 Jan 9;14(1):e0209920. doi: 10.1371/journal.pone.0209920 (PMC6326504; doi:10.1371/journal.pone.0209920)
Supplement: S1 Dataset — (ZIP) [file pone.0209920.s004.zip › S1 Dataset/77K/Chlamydomonas_no_inhibitor/CNI_t=0n,3.txt]

340.01	934.56
340.39	934.56
340.76	934.56
341.14	941.38
341.52	947.07
341.89	1001.46
342.27	999.41
342.65	1019.89
343.03	992.13
343.40	1003.73
343.78	1007.83
344.16	1014.43
344.53	1034.00
344.91	1020.80
345.29	986.44
345.66	994.63
346.04	989.40
346.42	989.62
346.79	992.81
347.17	996.00
347.54	1012.15
347.92	966.19
348.30	971.87
348.67	985.07
349.05	975.74
349.43	980.98
349.80	992.81
350.18	1000.77
350.56	963.68
350.93	982.57
351.31	952.08
351.68	943.89
352.06	951.62
352.44	967.78
352.81	994.86
353.19	1003.05
353.56	983.02
353.94	1012.15
354.32	957.31
354.69	987.35
355.07	978.02
355.44	995.31
355.82	1007.83
356.19	991.44
356.57	1013.74
356.95	960.72
357.32	972.79
357.70	978.47
358.07	973.01
358.45	958.90
358.82	989.62
359.20	949.35
359.58	937.29
359.95	978.70
360.33	958.45
360.70	954.35
361.08	959.13
361.45	963.68
361.83	971.65
362.20	988.94
362.58	1009.88
362.95	945.93
363.33	990.76
363.70	973.70
364.08	974.83
364.45	968.92
364.83	951.85
365.20	966.19
365.58	993.04
365.95	1064.26
366.33	996.00
366.70	972.33
367.08	961.18
367.45	967.32
367.83	983.71
368.20	950.94
368.58	985.30
368.95	950.94
369.33	1031.49
369.70	965.50
370.08	966.64
370.45	946.16
370.83	978.70
371.20	958.45
371.57	1156.65
371.95	985.30
372.32	962.09
372.70	961.64
373.07	954.58
373.45	998.73
373.82	960.72
374.19	970.05
374.57	1011.70
374.94	962.77
375.32	947.98
375.69	1002.82
376.07	966.64
376.44	965.05
376.81	948.21
377.19	946.39
377.56	996.00
377.94	942.52
378.31	982.11
378.68	966.64
379.06	957.08
379.43	963.68
379.81	991.90
380.18	951.62
380.55	978.93
380.93	964.59
381.30	985.98
381.67	964.82
382.05	956.86
382.42	939.11
382.79	954.81
383.17	972.33
383.54	1013.97
383.91	938.65
384.29	969.14
384.66	991.67
385.04	954.35
385.41	962.77
385.78	973.47
386.15	974.38
386.53	953.67
386.90	960.72
387.27	960.72
387.65	994.18
388.02	994.18
388.39	1013.06
388.77	981.43
389.14	968.23
389.51	956.86
389.89	980.75
390.26	1018.75
390.63	1005.33
391.00	964.59
391.38	965.05
391.75	970.28
392.12	971.65
392.50	961.18
392.87	963.68
393.24	974.61
393.61	976.20
393.99	983.25
394.36	961.18
394.73	962.55
395.10	938.42
395.48	970.05
395.85	955.26
396.22	988.49
396.59	980.98
396.97	951.62
397.34	1033.77
397.71	991.22
398.08	982.80
398.45	975.74
398.83	959.59
399.20	1002.59
399.57	1011.92
399.94	981.20
400.32	963.91
400.69	954.35
401.06	974.15
401.43	977.56
401.80	972.79
402.17	955.04
402.55	971.42
402.92	941.84
403.29	979.84
403.66	954.35
404.03	965.05
404.41	968.46
404.78	961.41
405.15	949.57
405.52	934.33
405.89	942.29
406.26	994.40
406.64	957.99
407.01	965.05
407.38	994.18
407.75	970.96
408.12	975.06
408.49	979.61
408.86	948.66
409.23	963.23
409.61	978.93
409.98	958.45
410.35	985.07
410.72	931.60
411.09	955.72
411.46	984.39
411.83	971.19
412.20	974.61
412.57	985.98
412.95	961.18
413.32	992.58
413.69	1004.19
414.06	952.08
414.43	974.61
414.80	999.41
415.17	994.86
415.54	985.07
415.91	948.89
416.28	958.90
416.65	935.69
417.02	946.84
417.39	933.19
417.76	957.54
418.14	935.92
418.51	971.87
418.88	949.35
419.25	949.80
419.62	1019.89
419.99	958.45
420.36	987.58
420.73	973.70
421.10	1023.53
421.47	964.37
421.84	973.24
422.21	989.62
422.58	1001.91
422.95	1003.05
423.32	978.47
423.69	988.26
424.06	978.93
424.43	1030.36
424.80	953.90
425.17	980.29
425.54	966.41
425.91	975.74
426.28	982.34
426.65	959.13
427.02	984.85
427.39	953.67
427.76	969.60
428.13	971.19
428.49	974.83
428.86	992.81
429.23	976.20
429.60	951.17
429.97	965.96
430.34	998.04
430.71	942.75
431.08	954.58
431.45	980.98
431.82	968.01
432.19	972.79
432.56	956.17
432.93	961.86
433.30	955.49
433.67	973.47
434.03	1060.62
434.40	1007.15
434.77	965.73
435.14	982.57
435.51	953.67
435.88	1030.58
436.25	972.56
436.62	967.55
436.99	955.26
437.35	970.51
437.72	956.40
438.09	970.51
438.46	1209.67
438.83	997.59
439.20	962.55
439.57	971.87
439.93	975.52
440.30	963.91
440.67	946.62
441.04	968.01
441.41	969.60
441.78	953.44
442.14	969.37
442.51	971.87
442.88	961.64
443.25	956.17
443.62	979.38
443.99	978.25
444.35	987.80
444.72	979.16
445.09	962.55
445.46	960.95
445.83	967.55
446.19	978.47
446.56	947.07
446.93	962.55
447.30	983.94
447.66	961.86
448.03	950.94
448.40	956.40
448.77	955.72
449.14	987.80
449.50	977.34
449.87	1000.09
450.24	971.65
450.61	957.08
450.97	958.45
451.34	975.97
451.71	1000.55
452.08	987.80
452.44	964.14
452.81	953.67
453.18	964.82
453.54	1018.98
453.91	979.16
454.28	953.90
454.65	1003.28
455.01	988.71
455.38	963.23
455.75	1013.74
456.11	986.89
456.48	998.04
456.85	964.82
457.21	970.51
457.58	964.14
457.95	962.09
458.32	963.46
458.68	963.91
459.05	949.57
459.42	970.74
459.78	937.74
460.15	985.53
460.52	997.36
460.88	1004.64
461.25	991.22
461.61	949.12
461.98	986.67
462.35	1009.88
462.71	954.13
463.08	963.68
463.45	962.09
463.81	980.98
464.18	976.43
464.55	991.67
464.91	1018.52
465.28	967.32
465.64	956.86
466.01	977.79
466.38	966.41
466.74	971.65
467.11	966.19
467.47	975.74
467.84	1120.01
468.21	1014.20
468.57	967.10
468.94	948.89
469.30	974.83
469.67	974.15
470.03	965.28
470.40	958.90
470.77	959.81
471.13	941.61
471.50	990.76
471.86	976.88
472.23	1009.88
472.59	970.74
472.96	985.07
473.32	972.56
473.69	1012.83
474.05	982.11
474.42	942.98
474.78	980.29
475.15	946.16
475.51	961.64
475.88	940.25
476.24	947.30
476.61	972.33
476.97	982.34
477.34	955.26
477.70	955.26
478.07	992.81
478.43	992.35
478.80	971.65
479.16	969.14
479.53	978.47
479.89	941.38
480.26	961.86
480.62	954.81
480.99	1009.65
481.35	974.38
481.72	959.81
482.08	959.59
482.45	1134.12
482.81	966.64
483.17	946.62
483.54	974.83
483.90	987.58
484.27	984.85
484.63	934.10
485.00	944.34
485.36	963.46
485.72	944.57
486.09	959.59
486.45	948.21
486.82	977.79
487.18	968.92
487.54	960.27
487.91	989.85
488.27	973.92
488.64	984.85
489.00	985.76
489.36	977.34
489.73	985.07
490.09	973.24
490.45	992.13
490.82	966.64
491.18	949.35
491.55	976.88
491.91	984.16
492.27	962.09
492.64	951.17
493.00	943.66
493.36	962.09
493.73	1020.12
494.09	977.11
494.45	978.25
494.82	986.21
495.18	1009.65
495.54	1001.68
495.91	949.35
496.27	970.74
496.63	989.17
496.99	951.62
497.36	950.94
497.72	991.22
498.08	981.43
498.45	1037.41
498.81	986.67
499.17	981.43
499.53	985.53
499.90	975.74
500.26	974.61
500.62	993.26
500.99	965.50
501.35	951.17
501.71	965.28
502.07	969.83
502.44	999.64
502.80	936.38
503.16	955.26
503.52	978.70
503.88	975.29
504.25	948.89
504.61	976.20
504.97	971.87
505.33	962.77
505.70	950.26
506.06	988.71
506.42	990.99
506.78	969.83
507.14	1028.31
507.51	970.51
507.87	976.65
508.23	960.04
508.59	962.55
508.95	959.13
509.32	995.09
509.68	936.60
510.04	996.91
510.40	971.42
510.76	978.25
511.12	986.67
511.48	954.58
511.85	966.41
512.21	971.19
512.57	965.96
512.93	953.44
513.29	970.05
513.65	986.21
514.01	949.35
514.38	974.61
514.74	970.74
515.10	975.52
515.46	959.59
515.82	954.81
516.18	957.54
516.54	955.72
516.90	952.76
517.26	990.08
517.63	969.83
517.99	944.11
518.35	976.88
518.71	955.26
519.07	951.17
519.43	969.14
519.79	992.81
520.15	989.40
520.51	972.33
520.87	955.72
521.23	970.28
521.59	1011.01
521.95	1014.20
522.31	969.60
522.67	938.20
523.03	954.81
523.40	959.13
523.76	968.01
524.12	946.84
524.48	985.98
524.84	988.26
525.20	996.00
525.56	944.34
525.92	954.13
526.28	972.56
526.64	958.68
527.00	967.32
527.36	1077.69
527.72	998.04
528.08	994.40
528.44	957.08
528.80	999.41
529.16	979.84
529.51	980.52
529.87	956.40
530.23	980.75
530.59	978.93
530.95	984.39
531.31	973.24
531.67	985.53
532.03	973.01
532.39	979.84
532.75	978.47
533.11	1013.06
533.47	993.26
533.83	988.94
534.19	976.88
534.55	952.31
534.91	972.10
535.26	949.35
535.62	945.48
535.98	989.17
536.34	954.58
536.70	956.40
537.06	978.93
537.42	953.22
537.78	956.40
538.14	1501.84
538.49	1016.48
538.85	1169.16
539.21	989.62
539.57	983.25
539.93	954.58
540.29	1028.76
540.65	972.79
541.00	1004.19
541.36	953.90
541.72	960.50
542.08	956.63
542.44	948.89
542.80	1028.31
543.15	1041.05
543.51	980.75
543.87	954.58
544.23	978.70
544.59	989.40
544.95	958.90
545.30	976.88
545.66	960.27
546.02	982.57
546.38	973.92
546.73	963.46
547.09	944.57
547.45	1028.54
547.81	976.65
548.17	958.68
548.52	977.79
548.88	927.50
549.24	998.73
549.60	975.74
549.95	944.80
550.31	936.83
550.67	963.46
551.03	952.99
551.38	984.39
551.74	950.49
552.10	955.72
552.46	955.72
552.81	989.17
553.17	955.04
553.53	963.68
553.88	986.44
554.24	945.93
554.60	978.25
554.95	967.10
555.31	965.96
555.67	947.75
556.03	953.90
556.38	939.11
556.74	978.70
557.10	977.34
557.45	968.01
557.81	957.08
558.17	965.73
558.52	954.81
558.88	963.46
559.24	990.76
559.59	998.50
559.95	981.89
560.30	1043.10
560.66	968.01
561.02	990.31
561.37	941.61
561.73	955.95
562.09	994.40
562.44	1016.70
562.80	967.78
563.15	940.25
563.51	980.07
563.87	969.14
564.22	952.53
564.58	969.14
564.93	931.83
565.29	968.46
565.65	1001.91
566.00	979.84
566.36	960.04
566.71	978.70
567.07	967.10
567.42	981.20
567.78	966.41
568.14	948.66
568.49	977.11
568.85	934.33
569.20	958.90
569.56	960.72
569.91	974.15
570.27	979.38
570.62	1028.99
570.98	996.91
571.33	975.74
571.69	965.05
572.04	956.86
572.40	968.46
572.75	977.34
573.11	972.79
573.46	942.07
573.82	977.34
574.17	957.99
574.53	988.03
574.88	978.25
575.24	983.94
575.59	990.31
575.95	983.94
576.30	980.75
576.66	966.41
577.01	979.38
577.36	990.08
577.72	963.46
578.07	959.59
578.43	963.46
578.78	969.83
579.14	972.79
579.49	970.05
579.85	1036.73
580.20	1004.64
580.55	995.09
580.91	998.27
581.26	988.94
581.62	1018.98
581.97	997.82
582.32	1066.31
582.68	1022.85
583.03	999.41
583.39	1007.60
583.74	1070.63
584.09	1026.03
584.45	1070.86
584.80	1031.72
585.15	1044.92
585.51	1040.60
585.86	1027.17
586.21	1049.70
586.57	1063.58
586.92	1094.98
587.27	1077.23
587.63	1096.12
587.98	1251.76
588.33	1152.32
588.69	1110.00
589.04	1148.91
589.39	1120.69
589.75	1144.13
590.10	1145.27
590.45	1151.41
590.81	1191.69
591.16	1230.15
591.51	1228.55
591.86	1268.83
592.22	1253.13
592.57	1272.70
592.92	1259.50
593.28	1305.92
593.63	1330.95
593.98	1341.87
594.33	1369.64
594.69	1376.69
595.04	1407.41
595.39	1418.56
595.74	1443.82
596.10	1472.26
596.45	1489.10
596.80	1567.83
597.15	1583.08
597.50	1609.48
597.86	1622.22
598.21	1686.62
598.56	1697.77
598.91	1741.46
599.26	1752.38
599.62	1812.45
599.97	1843.40
600.32	1873.66
600.67	1918.26
601.02	1998.13
601.38	1972.65
601.73	2016.34
602.08	2069.13
602.43	2068.90
602.78	2152.87
603.13	2142.86
603.49	2181.31
603.84	2226.60
604.19	2287.81
604.54	2296.23
604.89	2340.15
605.24	2407.05
605.59	2419.79
605.95	2468.71
606.30	2493.29
606.65	2533.34
607.00	2570.43
607.35	2559.05
607.70	2620.94
608.05	2701.73
608.40	2662.59
608.75	2721.75
609.10	2719.70
609.46	2729.49
609.81	2772.72
610.16	2888.55
610.51	2828.47
610.86	2937.01
611.21	2878.31
611.56	2942.70
611.91	2942.70
612.26	2964.32
612.61	2979.11
612.96	3033.50
613.31	3051.70
613.66	3060.35
614.01	3054.20
614.36	3102.22
614.71	3081.51
615.06	3106.77
615.41	3124.06
615.76	3086.74
616.11	3162.97
616.46	3212.58
616.81	3144.54
617.16	3173.90
617.51	3172.53
617.86	3204.84
618.21	3168.44
618.56	3173.90
618.91	3157.97
619.26	3213.95
619.61	3175.94
619.96	3174.81
620.31	3241.02
620.66	3126.57
621.01	3177.31
621.36	3130.89
621.71	3243.30
622.06	3206.66
622.41	3130.66
622.76	3150.46
623.10	3247.85
623.45	3133.39
623.80	3174.35
624.15	3160.47
624.50	3157.97
624.85	3122.70
625.20	3129.30
625.55	3119.74
625.90	3105.86
626.25	3069.91
626.59	3135.21
626.94	3076.05
627.29	3093.80
627.64	3107.22
627.99	3087.20
628.34	3054.20
628.69	3050.11
629.03	3015.52
629.38	3014.38
629.73	3015.52
630.08	2994.13
630.43	2984.80
630.78	2987.53
631.12	2980.48
631.47	2993.68
631.82	2972.51
632.17	2964.32
632.52	2955.67
632.86	3113.37
633.21	2919.04
633.56	2889.23
633.91	2913.35
634.26	2922.00
634.60	2960.23
634.95	2932.24
635.30	2868.07
635.65	2924.27
635.99	2927.00
636.34	2930.87
636.69	2915.17
637.04	2921.77
637.39	2851.23
637.73	2866.02
638.08	2860.78
638.43	2847.13
638.77	2850.77
639.12	2823.69
639.47	2812.54
639.82	2838.26
640.16	2841.22
640.51	2853.28
640.86	2796.39
641.20	2785.69
641.55	2806.40
641.90	2805.03
642.25	2806.40
642.59	2814.82
642.94	2799.12
643.29	2800.94
643.63	2798.21
643.98	2799.12
644.33	2790.24
644.67	2779.32
645.02	2797.07
645.37	2798.89
645.71	2775.91
646.06	2800.03
646.40	2794.34
646.75	2822.10
647.10	2799.35
647.44	2864.43
647.79	2750.88
648.14	2821.87
648.48	2803.90
648.83	2760.66
649.17	2879.90
649.52	2750.42
649.87	2752.47
650.21	2769.08
650.56	2767.03
650.90	2757.48
651.25	2782.96
651.59	2755.43
651.94	2778.87
652.29	2745.87
652.63	2785.92
652.98	2817.09
653.32	2769.08
653.67	2800.71
654.01	2816.41
654.36	2768.85
654.70	2783.64
655.05	2769.08
655.39	2788.20
655.74	2813.45
656.08	2827.56
656.43	2776.14
656.78	2826.42
657.12	2822.78
657.47	2815.96
657.81	2852.14
658.15	2790.47
658.50	2796.39
658.84	2830.07
659.19	2855.78
659.53	2862.38
659.88	2917.22
660.22	2829.84
660.57	2810.72
660.91	2852.14
661.26	2800.26
661.60	2872.39
661.95	2897.88
662.29	2869.89
662.63	2819.60
662.98	2859.87
663.32	2842.35
663.67	2805.49
664.01	2881.72
664.36	2842.13
664.70	2894.46
665.04	2924.27
665.39	2905.61
665.73	2875.35
666.08	3596.69
666.42	2902.88
666.76	2983.66
667.11	2927.00
667.45	2922.91
667.79	2914.71
668.14	2901.52
668.48	2932.92
668.83	2913.58
669.17	2964.78
669.51	2934.51
669.86	2942.93
670.20	2934.06
670.54	2960.23
670.89	2989.12
671.23	2979.79
671.57	2968.87
671.92	2982.98
672.26	3016.43
672.60	2998.23
672.94	3014.61
673.29	3061.03
673.63	3096.30
673.97	3041.23
674.32	3086.29
674.66	3104.49
675.00	3133.16
675.34	3138.40
675.69	3190.74
676.03	3233.29
676.37	3310.20
676.71	3342.06
677.06	3410.10
677.40	3441.73
677.74	3534.11
678.08	3539.35
678.43	3603.51
678.77	3655.17
679.11	3703.87
679.45	3790.34
679.80	3842.44
680.14	3823.79
680.48	3919.81
680.82	4040.19
681.16	4029.04
681.51	4070.45
681.85	4115.96
682.19	4101.40
682.53	4279.12
682.87	4209.49
683.21	4316.89
683.56	4429.30
683.90	4485.73
684.24	4498.93
684.58	4663.91
684.92	4760.16
685.26	4797.03
685.61	4754.47
685.95	4924.23
686.29	4918.99
686.63	4894.19
686.97	4897.15
687.31	4782.01
687.65	4748.33
687.99	4715.79
688.33	4630.46
688.68	4466.16
689.02	4423.38
689.36	4324.85
689.70	4211.53
690.04	4147.59
690.38	4114.37
690.72	4052.02
691.06	4012.20
691.40	4039.28
691.74	3920.95
692.08	3917.54
692.42	3973.97
692.76	3946.66
693.10	3880.67
693.44	3864.06
693.78	3852.23
694.13	3864.52
694.47	3926.64
694.81	3982.84
695.15	3910.48
695.49	3900.24
695.83	3910.03
696.17	3883.40
696.51	3948.26
696.85	3913.44
697.19	3884.09
697.53	3922.32
697.87	3940.52
698.20	3913.44
698.54	3958.95
698.88	3943.93
699.22	3918.45
699.56	3923.00
699.90	3958.72
700.24	3926.41
700.58	3979.43
700.92	4000.82
701.26	4031.09
701.60	4013.11
701.94	3992.63
702.28	4031.54
702.62	4034.27
702.96	4107.54
703.30	4103.90
703.63	4129.39
703.97	4139.63
704.31	4146.68
704.65	4199.93
704.99	4229.06
705.33	4265.24
705.67	4267.97
706.01	4329.18
706.34	4326.22
706.68	4349.66
707.02	4364.22
707.36	4353.98
707.70	4436.58
708.04	4348.52
708.38	4491.42
708.71	4471.40
709.05	4502.57
709.39	4473.45
709.73	4489.15
710.07	4479.59
710.40	4512.59
710.74	4488.01
711.08	4515.77
711.42	4559.46
711.76	4570.38
712.09	4551.27
712.43	4542.62
712.77	4554.68
713.11	4595.64
713.45	4616.12
713.78	4609.07
714.12	4644.34
714.46	4618.17
714.80	4596.55
715.13	4557.41
715.47	4542.62
715.81	4616.12
716.15	4492.79
716.48	4495.75
716.82	4488.69
717.16	4479.82
717.49	4404.04
717.83	4445.46
718.17	4402.22
718.51	4336.46
718.84	4328.27
719.18	4314.16
719.52	4305.97
719.85	4243.62
720.19	4173.53
720.53	4217.91
720.86	4179.68
721.20	4137.58
721.54	4103.22
721.87	4084.33
722.21	4016.29
722.55	4007.65
722.88	3968.28
723.22	3923.23
723.55	3896.83
723.89	3873.85
724.23	3874.07
724.56	3784.87
724.90	3741.18
725.24	3759.39
725.57	3729.35
725.91	3734.81
726.24	3708.42
726.58	3596.23
726.92	3556.87
727.25	3565.97
727.59	3576.89
727.92	3507.03
728.26	3507.26
728.59	3467.21
728.93	3454.70
729.26	3381.20
729.60	3436.72
729.94	3376.87
730.27	3320.21
730.61	3309.52
730.94	3280.39
731.28	3242.84
731.61	3274.70
731.95	3216.45
732.28	3236.93
732.62	3162.06
732.95	3147.05
733.29	3136.12
733.62	3141.36
733.96	3120.19
734.29	3075.82
734.63	3075.37
734.96	3069.68
735.30	3062.17
735.63	3045.33
735.97	3071.04
736.30	2986.62
736.63	3043.05
736.97	2995.04
737.30	2927.23
737.64	2906.98
737.97	2958.86
738.31	2939.52
738.64	2882.17
738.97	2921.54
739.31	2922.91
739.64	2903.11
739.98	2813.68
740.31	2839.17
740.64	2891.50
740.98	2805.94
741.31	2854.64
741.65	2784.33
741.98	2769.54
742.31	2762.48
742.65	2763.39
742.98	2767.03
743.31	2704.00
743.65	2714.24
743.98	2704.46
744.31	2742.23
744.65	2765.67
744.98	2690.80
745.31	2700.59
745.65	2648.71
745.98	2659.40
746.31	2692.62
746.65	2691.49
746.98	2660.99
747.31	2674.42
747.65	2632.32
747.98	2636.42
748.31	2605.24
748.64	2618.90
748.98	2633.69
749.31	2579.99
749.64	2590.45
749.98	2586.81
750.31	2564.97
750.64	2548.13
750.97	2535.39
751.31	2543.80
751.64	2541.07
751.97	2554.50
752.30	2502.39
752.63	2475.31
752.97	2472.13
753.30	2466.44
753.63	2493.52
753.96	2501.71
754.29	2428.44
754.63	2471.90
754.96	2692.85
755.29	2457.11
755.62	2401.58
755.95	2420.47
756.29	2423.66
756.62	2395.21
756.95	2364.49
757.28	2379.97
757.61	2600.24
757.94	2392.48
758.27	2387.02
758.61	2343.33
758.94	2380.19
759.27	2344.24
759.60	2288.04
759.93	2357.44
760.26	2302.60
760.59	2290.54
760.92	2271.88
761.26	2269.83
761.59	2275.07
761.92	2245.26
762.25	2247.99
762.58	2232.51
762.91	2233.20
763.24	2244.80
763.57	2194.28
763.90	2215.45
764.23	2224.78
764.56	2211.81
764.89	2165.84
765.22	2183.82
765.55	2201.11
765.88	2141.49
766.21	2137.85
766.54	2142.86
766.87	2130.12
767.20	2115.32
767.53	2135.80
767.86	2088.47
768.19	2120.33
768.52	2132.16
768.85	2135.35
769.18	2052.29
769.51	2122.61
769.84	2065.72
770.17	2095.75
770.50	2043.65
770.83	2064.58
771.16	2043.19
771.49	2020.21
771.82	2008.15
772.15	2100.31
772.48	1994.72
772.81	1999.96
773.14	2003.37
773.47	1959.00
773.80	1972.42
774.13	1975.83
774.46	1977.43
774.78	1961.50
775.11	1953.76
775.44	1949.44
775.77	1933.74
776.10	1928.28
776.43	1905.52
776.76	1983.57
777.09	1880.95
777.41	1923.04
777.74	1952.40
778.07	1913.26
778.40	1889.82
778.73	1880.95
779.06	1892.32
779.38	1834.30
779.71	1873.66
780.04	1847.50
780.37	1867.98
780.70	1829.75
781.03	1852.96
781.35	1831.11
781.68	1829.97
782.01	1847.50
782.34	1826.33
782.67	1832.70
782.99	1820.87
783.32	1798.80
783.65	1754.65
783.98	1776.27
784.30	1755.34
784.63	1759.21
784.96	1756.47
785.29	1752.38
785.61	1761.25
785.94	1747.83
786.27	1741.46
786.60	1738.50
786.92	1791.75
787.25	1756.93
787.58	1705.50
787.90	1717.79
788.23	1721.66
788.56	1727.58
788.88	1710.96
789.21	1710.28
789.54	1649.30
789.87	1698.22
790.19	1686.16
790.52	1650.21
790.85	1676.15
791.17	1700.50
791.50	1634.96
791.82	1663.63
792.15	1643.15
792.48	1682.98
792.80	1656.12
793.13	1656.58
793.46	1635.87
793.78	1656.81
794.11	1617.21
794.43	1631.78
794.76	1649.30
795.09	1716.65
795.41	1675.69
795.74	1630.41
796.06	1645.88
796.39	1654.08
796.72	1667.73
797.04	1673.87
797.37	1654.08
797.69	1693.90
798.02	1705.50
798.34	1664.32
798.67	1682.06
798.99	1646.57
799.32	1708.92
799.64	1670.91
799.97	1661.81
800.30	1649.53
800.62	1662.72
800.95	1606.06
801.27	1627.68
801.60	1636.78
801.92	1611.52
802.25	1668.41
802.57	1638.60
802.89	1638.83
803.22	1635.19
803.54	1609.25
803.87	1626.31
804.19	1608.34
804.52	1652.71
804.84	1606.52
805.17	1620.17
805.49	1595.60
805.82	1598.10
806.14	1611.98
806.46	1627.45
806.79	1600.83
807.11	1582.17
807.44	1580.58
807.76	1576.03
808.08	1604.24
808.41	1595.37
808.73	1611.07
809.06	1585.36
809.38	1609.02
809.70	1572.38
810.03	1600.83
810.35	1544.17
810.67	1570.11
811.00	1567.38
811.32	1536.20
811.64	1552.59
811.97	1525.51
812.29	1513.90
812.61	1510.72
812.94	1595.60
813.26	1512.99
813.58	1553.04
813.91	1538.25
814.23	1547.58
814.55	1514.81
814.88	1514.59
815.20	1498.89
815.52	1516.18
815.84	1501.39
816.17	1478.18
816.49	1512.54
816.81	1507.76
817.13	1489.56
817.46	1508.90
817.78	1477.50
818.10	1487.28
818.42	1484.78
818.75	1469.53
819.07	1526.87
819.39	1472.72
819.71	1567.83
820.04	1457.24
820.36	1461.57
820.68	1423.57
821.00	1441.09
821.32	1492.51
821.65	1480.23
821.97	1433.58
822.29	1445.18
822.61	1500.25
822.93	1424.25
823.25	1434.03
823.58	1475.22
823.90	1445.64
824.22	1410.82
824.54	1434.72
824.86	1446.32
825.18	1391.25
825.50	1402.40
825.82	1417.65
826.15	1418.10
826.47	1404.22
826.79	1454.29
827.11	1442.00
827.43	1452.92
827.75	1447.00
828.07	1406.50
828.39	1433.12
828.71	1401.04
829.03	1396.03
829.35	1407.86
829.67	1406.27
830.00	1384.43
830.32	1382.15
830.64	1389.43
830.96	1404.00
831.28	1428.57
831.60	1364.86
831.92	1385.56
832.24	1403.54
832.56	1365.08
832.88	1387.84
833.20	1386.02
833.52	1372.14
833.84	1387.39
834.16	1368.50
834.48	1367.13
834.80	1430.39
835.12	1371.68
835.44	1361.22
835.76	1418.10
836.08	1382.15
836.40	1401.27
836.71	1374.41
837.03	1382.61
837.35	1371.23
837.67	1343.92
837.99	1376.24
838.31	1330.95
838.63	1362.81
838.95	1358.71
839.27	1384.43
839.59	1390.80
839.91	1355.98
840.23	1364.63
840.54	1318.89
840.86	1345.52
841.18	1345.97
841.50	1360.31
841.82	1322.76
842.14	1400.13
842.46	1372.37
842.77	1361.22
843.09	1343.92
843.41	1345.74
843.73	1333.00
844.05	1344.83
844.37	1342.33
844.68	1340.96
845.00	1355.30
845.32	1331.86
845.64	1355.07
845.96	1311.38
846.27	1348.02
846.59	1345.52
846.91	1352.57
847.23	1298.64
847.54	1304.56
847.86	1326.86
848.18	1296.36
848.50	1312.29
848.82	1346.43
849.13	1294.54
849.45	1352.34
849.77	1343.92
850.08	1357.35
850.40	1359.40
850.72	1357.58
851.04	1301.83
851.35	1334.14
851.67	1363.49
851.99	1330.72
852.30	1340.96
852.62	1316.39
852.94	1298.18
853.25	1291.36
853.57	1314.34
853.89	1310.02
854.20	1281.80
854.52	1330.72
854.84	1308.88
855.15	1290.90
855.47	1314.11
855.79	1350.29
856.10	1291.13
856.42	1319.57
856.73	1336.41
857.05	1320.94
857.37	1277.48
857.68	1301.14
858.00	1299.09
858.32	1318.89
858.63	1284.76
858.95	1269.97
859.26	1267.01
859.58	1311.16
859.89	1259.05
860.21	1284.99
860.52	1274.75
860.84	1306.15
861.16	1285.90
861.47	1263.37
861.79	1278.16
862.10	1264.05
862.42	1255.40
862.73	1310.24
863.05	1271.56
863.36	1247.44
863.68	1310.70
863.99	1269.74
864.31	1268.15
864.62	1305.92
864.94	1260.41
865.25	1272.24
865.57	1211.26
865.88	1248.12
866.20	1246.99
866.51	1297.73
866.82	1256.32
867.14	1242.21
867.45	1227.64
867.77	1238.57
868.08	1260.87
868.40	1237.88
868.71	1241.98
869.02	1238.57
869.34	1228.78
869.65	1240.16
869.97	1208.76
870.28	1206.48
870.59	1229.24
870.91	1224.91
871.22	1221.95
871.54	1246.76
871.85	1246.99
872.16	1238.57
872.48	1198.29
872.79	1238.57
873.10	1203.52
873.42	1178.04
873.73	1268.83
874.04	1208.30
874.36	1166.89
874.67	1191.92
874.98	1218.54
875.30	1216.95
875.61	1173.03
875.92	1176.67
876.23	1221.27
876.55	1193.51
876.86	1186.91
877.17	1165.98
877.49	1190.32
877.80	1184.18
878.11	2364.49
878.42	1230.37
878.74	1195.10
879.05	1208.07
879.36	1169.39
879.67	1157.56
879.98	1169.62
880.30	1168.94
880.61	1175.53
880.92	1203.30
881.23	1165.29
881.55	1175.99
881.86	1181.68
882.17	1163.93
882.48	1151.64
882.79	1199.88
883.10	1187.59
883.42	1191.46
883.73	1206.25
884.04	1192.15
884.35	1158.01
884.66	1168.48
884.97	1191.69
885.28	1159.83
885.60	1169.39
885.91	1159.61
886.22	1168.25
886.53	1169.16
886.84	1155.28
887.15	1164.16
887.46	1159.61
887.77	1178.26
888.08	1159.61
888.40	1159.61
888.71	1143.45
889.02	1156.65
889.33	1178.26
889.64	1168.71
889.95	1169.39
890.26	1150.05
890.57	1124.33
890.88	1175.08
891.19	1151.19
891.50	1197.83
891.81	1151.64
892.12	1145.04
892.43	1156.19
892.74	1164.84
893.05	1163.25
893.36	1198.52
893.67	1141.63
893.98	1158.70
894.29	1144.36
894.60	1144.81
894.91	1150.05
895.22	1127.29
895.53	1163.25
895.84	1154.14
896.15	1145.27
896.46	1147.55
896.77	1157.10
897.08	1127.29
897.38	1172.35
897.69	1182.59
898.00	1136.85
898.31	1140.04
898.62	1138.44
898.93	1117.28
899.24	1152.55
899.55	1172.35
899.86	1141.40
900.16	1162.56
900.47	1112.73
900.78	1146.86
901.09	1139.58
901.40	1137.99
901.71	1129.11
902.02	1130.93
902.32	1135.03
902.63	1114.32
902.94	1124.33
903.25	1138.67
903.56	1102.03
903.87	1087.02
904.17	1129.34
904.48	1107.04
904.79	1111.36
905.10	1115.01
905.41	1136.40
905.71	1089.75
906.02	1101.58
906.33	1122.51
906.64	1112.05
906.94	1100.67
907.25	1092.93
907.56	1096.80
907.87	1085.42
908.17	1099.99
908.48	1118.65
908.79	1108.41
909.09	1078.37
909.40	1067.45
909.71	1121.15
910.02	1603.33
910.32	1142.31
910.63	1131.39
910.94	1109.32
911.24	1072.91
911.55	1163.02
911.86	1103.17
912.16	1106.36
912.47	1080.64
912.78	1081.56
913.08	1114.78
913.39	1108.41
913.69	1127.98
914.00	1103.63
914.31	1105.22
914.61	1079.05
914.92	1118.65
915.23	1070.40
915.53	1072.23
915.84	1064.94
916.14	1080.64
916.45	1087.47
916.75	1068.81
917.06	1093.62
917.37	1065.40
917.67	1096.80
917.98	1062.67
918.28	1068.58
918.59	1067.45
918.89	1121.83
919.20	1059.03
919.50	1045.60
919.81	1067.22
920.11	1071.09
920.42	1061.99
920.72	1069.72
921.03	1058.12
921.33	1123.20
921.64	1061.08
921.94	1053.11
922.25	1046.28
922.55	1067.45
922.86	1063.12
923.16	1073.14
923.47	1075.64
923.77	1060.17
924.08	1058.80
924.38	1038.32
924.69	1023.76
924.99	1028.08
925.29	1049.93
925.60	1042.42
925.90	1018.52
926.21	1037.87
926.51	1037.41
926.81	1041.05
927.12	1038.32
927.42	1046.51
927.73	1050.15
928.03	1048.56
928.33	1041.05
928.64	1028.76
928.94	1040.82
929.24	1016.93
929.55	1035.13
929.85	1086.56
930.15	1057.43
930.46	1044.46
930.76	1039.91
931.06	1026.94
931.37	1033.09
931.67	1112.96
931.97	1021.94
932.27	990.99
932.58	1020.12
932.88	1009.65
933.18	1036.50
933.49	1032.86
933.79	1069.95
934.09	1029.90
934.39	1051.52
934.70	1048.33
935.00	1070.63
935.30	1029.67
935.60	1028.31
935.91	1016.48
936.21	1020.57
936.51	1003.05
936.81	1025.58
937.11	1059.94
937.42	1018.75
937.72	1005.33
938.02	987.12
938.32	982.80
938.62	1000.77
938.92	1003.73
939.23	995.54
939.53	1003.73
939.83	1001.46
940.13	990.31
940.43	1001.91
940.73	1007.37
941.03	1004.64
941.34	1037.41
941.64	1016.25
941.94	978.25
942.24	1000.32
942.54	996.45
942.84	1006.01
943.14	1019.21
943.44	1001.00
943.74	999.41
944.04	1000.55
944.34	994.86
944.65	988.26
944.95	996.91
945.25	973.24
945.55	980.98
945.85	980.52
946.15	979.61
946.45	991.67
946.75	1019.43
947.05	997.13
947.35	960.50
947.65	987.58
947.95	983.48
948.25	988.03
948.55	980.52
948.85	1001.23
949.15	972.10
949.45	968.23
949.75	970.96
950.05	993.72
950.35	1006.69
950.65	1010.56
950.94	990.08
951.24	988.03
951.54	975.06
951.84	1308.42
952.14	1013.97
952.44	985.98
952.74	989.40
953.04	985.07
953.34	966.41
953.64	1001.00
953.94	955.26
954.23	1007.37
954.53	987.35
954.83	996.91
955.13	1010.10
955.43	1008.06
955.73	1043.55
956.03	1006.69
956.32	990.31
956.62	987.80
956.92	1009.88
957.22	991.67
957.52	978.70
957.82	983.48
958.11	998.50
958.41	991.90
958.71	1123.20
959.01	996.91
959.30	1548.95
959.60	1053.57
959.90	977.79
960.20	974.61
960.50	1001.91
960.79	970.96
961.09	969.60
961.39	984.62
961.69	989.40
961.98	982.80
962.28	1011.47
962.58	993.72
962.87	977.11
963.17	1007.15
963.47	969.83
963.76	1078.14
964.06	976.88
964.36	995.31
964.66	998.27
964.95	1001.00
965.25	1016.70
965.55	1023.30
965.84	1013.06
966.14	985.98
966.43	1029.90
966.73	990.76
967.03	1067.45
967.32	1013.06
967.62	997.59
967.92	989.85
968.21	984.16
968.51	1022.62
968.80	983.25
969.10	983.25
969.40	978.70
969.69	1018.30
969.99	970.96
970.28	987.12
970.58	1001.46
970.87	985.07
971.17	994.18
971.46	1033.54
971.76	986.67
972.06	1008.51
972.35	1010.33
972.65	984.62
972.94	970.74
973.24	1039.91
973.53	972.79
973.83	989.62
974.12	954.58
974.42	990.53
974.71	1052.43
975.01	995.09
975.30	992.81
975.59	981.43
975.89	970.51
976.18	972.79
976.48	1008.97
976.77	963.23
977.07	978.93
977.36	985.30
977.65	1022.16
977.95	986.89
978.24	980.52
978.54	1006.46
978.83	976.88
979.13	1020.80
979.42	1021.71
979.71	960.95
980.01	985.07
980.30	967.78
980.59	976.65
980.89	1062.21
981.18	988.26
981.47	999.64
981.77	970.96
982.06	970.96
982.35	1034.45
982.65	986.89
982.94	1006.92
983.23	1011.70
983.53	1016.02
983.82	980.07
984.11	960.72
984.41	958.90
984.70	987.12
984.99	959.13
985.28	988.49
985.58	979.38
985.87	994.86
986.16	1010.79
986.45	995.09
986.75	1006.24
987.04	985.53
987.33	957.99
987.62	972.79
987.91	981.66
988.21	977.11
988.50	944.34
988.79	1028.31
989.08	995.54
989.37	967.55
989.67	948.66
989.96	956.86
990.25	990.53
990.54	979.61
990.83	974.38
991.12	970.05
991.42	1007.83
991.71	963.00
992.00	950.26
992.29	976.88
992.58	963.46
992.87	1028.54
993.16	1005.55
993.45	1019.89
993.75	972.79
994.04	991.22
994.33	1009.19
994.62	1033.77
994.91	985.30
995.20	1049.02
995.49	1002.37
995.78	1017.61
996.07	968.92
996.36	978.47
996.65	975.74
996.94	962.09
997.23	1035.13
997.52	973.24
997.81	939.79
998.10	985.98
998.39	983.94
998.68	976.65
998.97	960.50
999.26	994.63
999.55	966.41
999.84	1005.33
1000.13	962.55
1000.42	993.95
1000.71	966.19
1001.00	1015.34
1001.29	1005.55
1001.58	970.05
1001.87	957.99
1002.16	977.79
1002.45	985.30
1002.74	982.80
1003.02	996.00
1003.31	1008.51
1003.60	975.97
1003.89	965.96
1004.18	1001.68
1004.47	972.79
1004.76	980.52
1005.05	955.72
1005.33	979.84
1005.62	963.46
1005.91	952.31
1006.20	975.06
1006.49	955.04
1006.78	978.02
1007.06	938.42
1007.35	962.09
1007.64	958.68
1007.93	986.44
1008.22	985.76
1008.50	977.11
1008.79	980.07
1009.08	975.06
1009.37	975.97
1009.66	1035.82
1009.94	982.57
1010.23	992.58
1010.52	961.64
1010.81	979.38
1011.09	962.32
1011.38	994.86
1011.67	1013.52
1011.95	1003.05
1012.24	948.89
1012.53	969.83
1012.82	945.02
1013.10	956.86
1013.39	948.89
1013.68	944.57
[truncated: 48 more rows]
