# Supplementary material for: Unique photosynthetic electron transport tuning and excitation distribution in heterokont algae
Source: PLoS One. 2019 Jan 9;14(1):e0209920. doi: 10.1371/journal.pone.0209920 (PMC6326504; doi:10.1371/journal.pone.0209920)
Supplement: S1 Dataset — (ZIP) [file pone.0209920.s004.zip › S1 Dataset/77K/Chlamydomonas_no_inhibitor/CNI_t=10,1.txt]

340.01	1384.65
340.39	1384.65
340.76	1384.65
341.14	1385.11
341.52	1402.63
341.89	1411.05
342.27	1434.72
342.65	1425.39
343.03	1441.31
343.40	1416.06
343.78	1425.39
344.16	1441.54
344.53	1433.58
344.91	1457.70
345.29	1430.85
345.66	1409.46
346.04	1413.33
346.42	1397.40
346.79	1409.69
347.17	1408.77
347.54	1421.52
347.92	1414.46
348.30	1417.88
348.67	1387.16
349.05	1412.42
349.43	1404.00
349.80	1411.96
350.18	1425.16
350.56	1382.83
350.93	1389.21
351.31	1390.12
351.68	1398.99
352.06	1391.94
352.44	1398.76
352.81	1394.21
353.19	1416.28
353.56	1391.25
353.94	1385.79
354.32	1398.31
354.69	1397.85
355.07	1407.18
355.44	1401.95
355.82	1416.74
356.19	1400.13
356.57	1400.36
356.95	1381.01
357.32	1384.65
357.70	1386.25
358.07	1398.76
358.45	1394.21
358.82	1408.32
359.20	1406.50
359.58	1407.41
359.95	1389.43
360.33	1382.83
360.70	1395.58
361.08	1400.81
361.45	1366.91
361.83	1404.22
362.20	1385.79
362.58	1426.52
362.95	1393.98
363.33	1369.41
363.70	1396.94
364.08	1385.56
364.45	1388.75
364.83	1393.53
365.20	1393.98
365.58	1408.55
365.95	1425.39
366.33	1409.00
366.70	1386.25
367.08	1405.36
367.45	1384.43
367.83	1410.14
368.20	1384.43
368.58	1403.77
368.95	1374.19
369.33	1428.12
369.70	1393.98
370.08	1407.41
370.45	1392.85
370.83	1406.95
371.20	1395.12
371.57	1537.11
371.95	1419.47
372.32	1401.95
372.70	1407.64
373.07	1399.22
373.45	1404.00
373.82	1370.09
374.19	1378.28
374.57	1409.91
374.94	1409.23
375.32	1399.67
375.69	1419.01
376.07	1396.26
376.44	1376.92
376.81	1390.80
377.19	1389.21
377.56	1415.37
377.94	1388.98
378.31	1420.15
378.68	1389.43
379.06	1392.16
379.43	1403.09
379.81	1401.04
380.18	1385.34
380.55	1401.04
380.93	1416.06
381.30	1404.68
381.67	1408.55
382.05	1381.92
382.42	1385.56
382.79	1401.49
383.17	1386.70
383.54	1411.96
383.91	1399.67
384.29	1406.73
384.66	1409.69
385.04	1395.35
385.41	1408.77
385.78	1387.61
386.15	1383.52
386.53	1376.24
386.90	1392.62
387.27	1387.39
387.65	1404.00
388.02	1380.33
388.39	1386.25
388.77	1392.62
389.14	1403.77
389.51	1393.98
389.89	1385.79
390.26	1425.61
390.63	1394.89
391.00	1389.21
391.38	1395.12
391.75	1405.36
392.12	1402.18
392.50	1391.25
392.87	1401.72
393.24	1402.63
393.61	1394.67
393.99	1390.34
394.36	1396.03
394.73	1403.09
395.10	1400.81
395.48	1384.43
395.85	1409.69
396.22	1406.95
396.59	1404.22
396.97	1394.67
397.34	1404.68
397.71	1413.78
398.08	1407.86
398.45	1395.58
398.83	1353.02
399.20	1396.26
399.57	1410.60
399.94	1392.39
400.32	1388.30
400.69	1378.74
401.06	1390.57
401.43	1398.08
401.80	1387.16
402.17	1390.57
402.55	1370.77
402.92	1367.82
403.29	1392.85
403.66	1391.25
404.03	1366.00
404.41	1394.67
404.78	1392.39
405.15	1386.47
405.52	1374.87
405.89	1394.89
406.26	1427.21
406.64	1386.70
407.01	1398.99
407.38	1389.89
407.75	1386.25
408.12	1427.21
408.49	1412.87
408.86	1383.74
409.23	1410.14
409.61	1403.09
409.98	1390.80
410.35	1411.05
410.72	1392.85
411.09	1386.47
411.46	1406.50
411.83	1391.71
412.20	1400.36
412.57	1404.22
412.95	1388.75
413.32	1407.64
413.69	1418.33
414.06	1400.81
414.43	1407.18
414.80	1390.57
415.17	1415.83
415.54	1410.82
415.91	1393.07
416.28	1402.63
416.65	1369.86
417.02	1396.94
417.39	1377.15
417.76	1382.61
418.14	1385.56
418.51	1390.12
418.88	1396.26
419.25	1376.69
419.62	1397.17
419.99	1369.41
420.36	1391.94
420.73	1383.06
421.10	1414.69
421.47	1385.79
421.84	1393.76
422.21	1386.93
422.58	1391.94
422.95	1411.05
423.32	1376.46
423.69	1381.24
424.06	1386.93
424.43	1407.41
424.80	1392.39
425.17	1421.29
425.54	1379.65
425.91	1378.51
426.28	1397.85
426.65	1402.63
427.02	1388.07
427.39	1392.16
427.76	1397.17
428.13	1382.38
428.49	1391.94
428.86	1397.17
429.23	1405.36
429.60	1400.13
429.97	1400.13
430.34	1387.84
430.71	1392.39
431.08	1390.34
431.45	1395.58
431.82	1407.41
432.19	1398.31
432.56	1391.48
432.93	1392.62
433.30	1394.21
433.67	1401.72
434.03	1421.97
434.40	1413.33
434.77	1385.56
435.14	1389.43
435.51	1376.24
435.88	1424.02
436.25	1410.82
436.62	1391.94
436.99	1402.63
437.35	1408.77
437.72	1401.27
438.09	1392.85
438.46	1480.00
438.83	1400.58
439.20	1400.58
439.57	1375.55
439.93	1387.84
440.30	1378.74
440.67	1373.50
441.04	1376.24
441.41	1389.66
441.78	1376.24
442.14	1398.31
442.51	1382.15
442.88	1383.06
443.25	1384.20
443.62	1389.43
443.99	1400.13
444.35	1410.82
444.72	1403.77
445.09	1416.28
445.46	1396.71
445.83	1403.09
446.19	1404.45
446.56	1383.74
446.93	1400.81
447.30	1386.93
447.66	1412.87
448.03	1411.28
448.40	1397.17
448.77	1391.94
449.14	1412.64
449.50	1408.77
449.87	1411.05
450.24	1381.47
450.61	1390.34
450.97	1391.48
451.34	1391.03
451.71	1420.61
452.08	1395.58
452.44	1407.41
452.81	1413.10
453.18	1413.78
453.54	1429.48
453.91	1414.92
454.28	1399.90
454.65	1398.76
455.01	1393.98
455.38	1391.03
455.75	1390.12
456.11	1389.43
456.48	1395.58
456.85	1398.76
457.21	1373.05
457.58	1391.03
457.95	1379.88
458.32	1402.40
458.68	1394.89
459.05	1410.14
459.42	1410.37
459.78	1410.37
460.15	1432.90
460.52	1398.08
460.88	1403.77
461.25	1410.37
461.61	1393.07
461.98	1391.94
462.35	1419.47
462.71	1394.67
463.08	1396.03
463.45	1394.89
463.81	1380.79
464.18	1380.10
464.55	1399.90
464.91	1407.18
465.28	1399.67
465.64	1404.00
466.01	1380.10
466.38	1405.59
466.74	1403.77
467.11	1397.85
467.47	1400.81
467.84	1462.48
468.21	1413.10
468.57	1388.75
468.94	1393.53
469.30	1416.28
469.67	1399.67
470.03	1408.09
470.40	1383.97
470.77	1400.81
471.13	1402.63
471.50	1415.83
471.86	1400.81
472.23	1400.81
472.59	1399.22
472.96	1391.71
473.32	1380.10
473.69	1404.00
474.05	1385.11
474.42	1388.30
474.78	1393.98
475.15	1382.38
475.51	1376.92
475.88	1366.45
476.24	1395.80
476.61	1406.27
476.97	1406.27
477.34	1377.15
477.70	1388.75
478.07	1399.45
478.43	1410.82
478.80	1405.59
479.16	1381.92
479.53	1392.16
479.89	1391.03
480.26	1379.65
480.62	1387.84
480.99	1422.66
481.35	1388.75
481.72	1385.34
482.08	1388.98
482.45	1456.56
482.81	1416.74
483.17	1392.39
483.54	1406.95
483.90	1410.82
484.27	1419.47
484.63	1390.34
485.00	1406.73
485.36	1406.73
485.72	1397.40
486.09	1402.63
486.45	1374.64
486.82	1386.70
487.18	1404.22
487.54	1377.60
487.91	1389.21
488.27	1387.61
488.64	1392.39
489.00	1394.89
489.36	1406.27
489.73	1400.58
490.09	1388.98
490.45	1403.31
490.82	1383.06
491.18	1370.77
491.55	1402.40
491.91	1401.04
492.27	1367.59
492.64	1371.00
493.00	1408.09
493.36	1398.08
493.73	1425.61
494.09	1390.57
494.45	1404.68
494.82	1400.13
495.18	1404.45
495.54	1413.33
495.91	1410.82
496.27	1398.08
496.63	1380.79
496.99	1381.24
497.36	1381.47
497.72	1403.77
498.08	1396.03
498.45	1409.91
498.81	1379.65
499.17	1390.34
499.53	1409.91
499.90	1389.89
500.26	1391.71
500.62	1409.00
500.99	1408.32
501.35	1402.63
501.71	1388.07
502.07	1418.10
502.44	1381.92
502.80	1393.98
503.16	1390.57
503.52	1394.67
503.88	1426.52
504.25	1382.38
504.61	1404.91
504.97	1402.40
505.33	1393.07
505.70	1391.48
506.06	1391.71
506.42	1388.30
506.78	1395.12
507.14	1406.50
507.51	1399.45
507.87	1371.68
508.23	1387.16
508.59	1370.32
508.95	1389.89
509.32	1402.86
509.68	1398.31
510.04	1423.57
510.40	1381.92
510.76	1402.18
511.12	1409.00
511.48	1399.67
511.85	1402.86
512.21	1416.06
512.57	1387.84
512.93	1386.25
513.29	1423.34
513.65	1390.57
514.01	1387.39
514.38	1381.01
514.74	1393.76
515.10	1385.79
515.46	1392.39
515.82	1412.87
516.18	1397.40
516.54	1381.24
516.90	1378.28
517.26	1414.01
517.63	1383.97
517.99	1399.45
518.35	1428.80
518.71	1384.88
519.07	1413.10
519.43	1395.58
519.79	1395.12
520.15	1407.18
520.51	1396.03
520.87	1394.21
521.23	1386.25
521.59	1395.58
521.95	1404.45
522.31	1386.25
522.67	1378.74
523.03	1391.03
523.40	1381.24
523.76	1377.83
524.12	1378.28
524.48	1394.67
524.84	1398.31
525.20	1401.95
525.56	1377.15
525.92	1384.88
526.28	1396.49
526.64	1416.74
527.00	1400.13
527.36	1453.60
527.72	1404.22
528.08	1399.67
528.44	1388.07
528.80	1393.76
529.16	1373.50
529.51	1387.39
529.87	1390.57
530.23	1413.55
530.59	1401.27
530.95	1400.81
531.31	1402.18
531.67	1392.85
532.03	1381.47
532.39	1394.44
532.75	1378.74
533.11	1396.03
533.47	1409.91
533.83	1385.56
534.19	1405.82
534.55	1371.46
534.91	1398.08
535.26	1410.14
535.62	1410.37
535.98	1407.86
536.34	1397.40
536.70	1395.80
537.06	1409.46
537.42	1383.97
537.78	1380.33
538.14	1605.84
538.49	1401.49
538.85	1485.46
539.21	1404.00
539.57	1399.90
539.93	1375.32
540.29	1408.55
540.65	1380.33
541.00	1395.35
541.36	1376.92
541.72	1400.81
542.08	1420.61
542.44	1391.71
542.80	1414.92
543.15	1428.57
543.51	1376.92
543.87	1380.56
544.23	1397.40
544.59	1421.06
544.95	1393.98
545.30	1386.47
545.66	1392.39
546.02	1379.42
546.38	1401.95
546.73	1396.26
547.09	1387.61
547.45	1435.40
547.81	1397.62
548.17	1398.76
548.52	1394.67
548.88	1388.52
549.24	1400.13
549.60	1406.50
549.95	1395.12
550.31	1387.16
550.67	1398.08
551.03	1386.47
551.38	1389.43
551.74	1397.40
552.10	1396.26
552.46	1409.69
552.81	1399.45
553.17	1389.43
553.53	1364.40
553.88	1405.13
554.24	1393.53
554.60	1387.61
554.95	1384.88
555.31	1385.79
555.67	1391.71
556.03	1389.66
556.38	1394.67
556.74	1411.28
557.10	1402.40
557.45	1411.51
557.81	1399.22
558.17	1378.74
558.52	1392.62
558.88	1393.30
559.24	1398.31
559.59	1391.48
559.95	1383.06
560.30	1415.83
560.66	1397.62
561.02	1379.65
561.37	1398.99
561.73	1396.49
562.09	1404.68
562.44	1392.16
562.80	1392.85
563.15	1398.54
563.51	1387.84
563.87	1395.58
564.22	1397.85
564.58	1409.69
564.93	1405.82
565.29	1404.91
565.65	1411.05
566.00	1382.61
566.36	1374.64
566.71	1388.98
567.07	1366.45
567.42	1402.63
567.78	1399.45
568.14	1409.23
568.49	1388.07
568.85	1392.16
569.20	1402.86
569.56	1406.27
569.91	1405.36
570.27	1398.08
570.62	1412.19
570.98	1426.07
571.33	1375.10
571.69	1397.17
572.04	1402.86
572.40	1389.89
572.75	1386.70
573.11	1397.17
573.46	1408.09
573.82	1383.29
574.17	1390.57
574.53	1415.83
574.88	1412.19
575.24	1407.86
575.59	1395.35
575.95	1422.66
576.30	1400.13
576.66	1402.86
577.01	1409.46
577.36	1392.85
577.72	1401.95
578.07	1404.22
578.43	1406.04
578.78	1407.86
579.14	1416.74
579.49	1403.54
579.85	1426.75
580.20	1404.91
580.55	1439.95
580.91	1405.82
581.26	1441.77
581.62	1423.11
581.97	1423.34
582.32	1444.50
582.68	1428.80
583.03	1429.25
583.39	1433.81
583.74	1466.12
584.09	1451.33
584.45	1442.45
584.80	1459.97
585.15	1453.38
585.51	1462.48
585.86	1493.65
586.21	1480.00
586.57	1472.72
586.92	1497.98
587.27	1504.80
587.63	1529.38
587.98	1582.62
588.33	1548.04
588.69	1516.86
589.04	1543.49
589.39	1554.86
589.75	1569.88
590.10	1553.27
590.45	1569.88
590.81	1601.28
591.16	1635.42
591.51	1631.09
591.86	1677.97
592.22	1662.04
592.57	1659.99
592.92	1706.64
593.28	1714.83
593.63	1725.30
593.98	1767.40
594.33	1773.54
594.69	1792.20
595.04	1832.48
595.39	1862.06
595.74	1879.58
596.10	1887.54
596.45	1906.43
596.80	1973.10
597.15	1982.89
597.50	2019.30
597.86	2035.68
598.21	2079.37
598.56	2131.03
598.91	2144.68
599.26	2156.06
599.62	2192.69
599.97	2235.47
600.32	2281.89
600.67	2311.70
601.02	2346.06
601.38	2363.58
601.73	2427.53
602.08	2460.29
602.43	2501.48
602.78	2533.56
603.13	2538.34
603.49	2597.05
603.84	2622.54
604.19	2653.94
604.54	2691.03
604.89	2727.21
605.24	2766.58
605.59	2797.30
605.95	2812.77
606.30	2867.16
606.65	2869.89
607.00	2949.08
607.35	2947.03
607.70	2993.90
608.05	3037.14
608.40	3039.41
608.75	3065.81
609.10	3127.70
609.46	3118.37
609.81	3165.48
610.16	3209.17
610.51	3214.17
610.86	3258.77
611.21	3280.62
611.56	3322.03
611.91	3312.02
612.26	3330.91
612.61	3349.34
612.96	3411.23
613.31	3383.24
613.66	3447.64
614.01	3443.09
614.36	3470.62
614.71	3459.93
615.06	3434.67
615.41	3442.64
615.76	3498.61
616.11	3497.25
616.46	3524.78
616.81	3511.36
617.16	3497.48
617.51	3504.30
617.86	3530.24
618.21	3561.19
618.56	3525.01
618.91	3518.64
619.26	3577.12
619.61	3548.22
619.96	3566.88
620.31	3586.22
620.66	3512.04
621.01	3539.12
621.36	3524.55
621.71	3540.26
622.06	3558.00
622.41	3525.46
622.76	3529.33
623.10	3538.89
623.45	3515.45
623.80	3534.79
624.15	3493.83
624.50	3510.45
624.85	3487.24
625.20	3511.58
625.55	3556.64
625.90	3462.43
626.25	3476.09
626.59	3488.15
626.94	3450.83
627.29	3439.68
627.64	3437.17
627.99	3448.10
628.34	3389.39
628.69	3416.47
629.03	3391.66
629.38	3391.66
629.73	3384.61
630.08	3384.38
630.43	3364.36
630.78	3359.12
631.12	3356.62
631.47	3372.09
631.82	3350.25
632.17	3326.13
632.52	3300.19
632.86	3362.76
633.21	3277.43
633.56	3278.12
633.91	3292.00
634.26	3286.53
634.60	3259.68
634.95	3247.17
635.30	3250.35
635.65	3269.92
635.99	3255.36
636.34	3256.50
636.69	3229.19
637.04	3232.83
637.39	3193.24
637.73	3197.33
638.08	3200.98
638.43	3197.79
638.77	3178.68
639.12	3161.15
639.47	3200.06
639.82	3172.53
640.16	3158.88
640.51	3134.30
640.86	3134.99
641.20	3165.02
641.55	3138.17
641.90	3155.69
642.25	3153.19
642.59	3146.36
642.94	3137.72
643.29	3112.00
643.63	3086.52
643.98	3121.56
644.33	3094.48
644.67	3088.11
645.02	3108.82
645.37	3123.15
645.71	3131.34
646.06	3089.70
646.40	3066.49
646.75	3087.65
647.10	3079.92
647.44	3099.71
647.79	3079.01
648.14	3059.67
648.48	3045.33
648.83	3037.59
649.17	3111.32
649.52	3084.92
649.87	3082.65
650.21	3081.51
650.56	3071.73
650.90	3082.88
651.25	3072.86
651.59	3089.93
651.94	3088.79
652.29	3094.03
652.63	3081.28
652.98	3074.23
653.32	3069.91
653.67	3076.96
654.01	3066.04
654.36	3082.65
654.70	3057.16
655.05	3029.86
655.39	3040.55
655.74	3086.29
656.08	3063.08
656.43	3087.43
656.78	3067.86
657.12	3058.98
657.47	3056.02
657.81	3105.40
658.15	3082.65
658.50	3068.31
658.84	3107.45
659.19	3080.60
659.53	3109.50
659.88	3139.31
660.22	3084.01
660.57	3096.53
660.91	3127.93
661.26	3067.17
661.60	3122.24
661.95	3102.67
662.29	3093.12
662.63	3107.00
662.98	3089.70
663.32	3083.56
663.67	3101.31
664.01	3140.45
664.36	3114.73
664.70	3134.76
665.04	3182.54
665.39	3127.70
665.73	3142.72
666.08	3459.93
666.42	3138.85
666.76	3132.94
667.11	3197.56
667.45	3170.94
667.79	3149.32
668.14	3182.09
668.48	3153.42
668.83	3202.34
669.17	3207.12
669.51	3195.29
669.86	3222.82
670.20	3257.64
670.54	3266.51
670.89	3246.49
671.23	3262.19
671.57	3276.29
671.92	3333.87
672.26	3381.20
672.60	3390.07
672.94	3462.20
673.29	3497.48
673.63	3509.54
673.97	3542.53
674.32	3594.64
674.66	3662.91
675.00	3778.96
675.34	3851.55
675.69	3972.60
676.03	4115.51
676.37	4258.41
676.71	4317.35
677.06	4461.16
677.40	4593.37
677.74	4780.87
678.08	4897.15
678.43	5052.34
678.77	5205.94
679.11	5333.37
679.45	5494.25
679.80	5636.01
680.14	5729.31
680.48	5915.67
680.82	6028.76
681.16	6133.44
681.51	6135.03
681.85	6373.51
682.19	6419.70
682.53	6609.93
682.87	6671.83
683.21	6766.94
683.56	6997.23
683.90	7230.01
684.24	7389.53
684.58	7585.22
684.92	7859.42
685.26	7956.36
685.61	8122.24
685.95	8243.76
686.29	8228.97
686.63	8314.53
686.97	8144.54
687.31	8033.04
687.65	7936.11
687.99	7729.72
688.33	7511.27
688.68	7296.91
689.02	7077.32
689.36	6881.86
689.70	6669.78
690.04	6488.19
690.38	6289.54
690.72	6180.31
691.06	6081.56
691.40	6014.20
691.74	5921.82
692.08	5899.06
692.42	5872.21
692.76	5805.76
693.10	5816.91
693.44	5778.00
693.78	5869.25
694.13	5778.46
694.47	5849.45
694.81	5901.79
695.15	5846.50
695.49	5848.09
695.83	5867.43
696.17	5861.97
696.51	5922.04
696.85	5913.17
697.19	5847.18
697.53	5920.45
697.87	5918.86
698.20	5922.04
698.54	5973.47
698.88	5886.32
699.22	5903.16
699.56	5936.15
699.90	5969.60
700.24	5968.69
700.58	6014.43
700.92	6053.80
701.26	6039.00
701.60	6122.97
701.94	6174.63
702.28	6226.05
702.62	6246.53
702.96	6276.34
703.30	6332.09
703.63	6378.28
703.97	6459.98
704.31	6474.08
704.65	6518.23
704.99	6598.10
705.33	6713.92
705.67	6695.26
706.01	6848.64
706.34	6846.36
706.68	6919.40
707.02	6907.80
707.36	6968.56
707.70	6975.61
708.04	7033.41
708.38	7136.26
708.71	7137.63
709.05	7217.50
709.39	7240.71
709.73	7267.10
710.07	7303.97
710.40	7317.16
710.74	7381.79
711.08	7366.77
711.42	7426.62
711.76	7394.99
712.09	7494.20
712.43	7554.96
712.77	7459.38
713.11	7521.96
713.45	7525.60
713.78	7632.10
714.12	7590.23
714.46	7622.99
714.80	7528.33
715.13	7541.08
715.47	7487.37
715.81	7431.85
716.15	7420.47
716.48	7369.27
716.82	7328.31
717.16	7323.31
717.49	7259.59
717.83	7210.90
718.17	7165.39
718.51	7091.43
718.84	7038.41
719.18	7036.59
719.52	6973.11
719.85	6866.84
720.19	6801.99
720.53	6745.10
720.86	6678.43
721.20	6578.30
721.54	6560.55
721.87	6459.29
722.21	6385.34
722.55	6361.90
722.88	6283.62
723.22	6157.79
723.55	6088.16
723.89	6105.68
724.23	6002.60
724.56	5866.29
724.90	5842.85
725.24	5782.10
725.57	5721.11
725.91	5676.06
726.24	5612.34
726.58	5472.17
726.92	5487.19
727.25	5397.08
727.59	5353.85
727.92	5266.24
728.26	5248.72
728.59	5205.71
728.93	5136.76
729.26	5097.62
729.60	5047.56
729.94	5002.28
730.27	4942.66
730.61	4885.32
730.94	4840.49
731.28	4760.62
731.61	4753.79
731.95	4674.83
732.28	4645.48
732.62	4595.19
732.95	4541.71
733.29	4541.48
733.62	4458.66
733.96	4425.89
734.29	4421.79
734.63	4343.51
734.96	4377.87
735.30	4307.56
735.63	4259.55
735.97	4283.90
736.30	4179.68
736.63	4213.35
736.97	4177.63
737.30	4101.85
737.64	4073.86
737.97	4019.25
738.31	4034.73
738.64	3979.20
738.97	3976.25
739.31	3955.08
739.64	3912.76
739.98	3891.14
740.31	3876.58
740.64	3865.43
740.98	3816.96
741.31	3788.51
741.65	3765.30
741.98	3736.63
742.31	3714.11
742.65	3692.49
742.98	3679.29
743.31	3670.87
743.65	3663.59
743.98	3635.83
744.31	3617.17
744.65	3563.92
744.98	3583.49
745.31	3580.08
745.65	3549.81
745.98	3519.32
746.31	3519.09
746.65	3497.02
746.98	3500.21
747.31	3495.66
747.65	3449.23
747.98	3432.85
748.31	3402.59
748.64	3372.78
748.98	3373.91
749.31	3315.21
749.64	3313.84
749.98	3306.79
750.31	3298.60
750.64	3270.15
750.97	3260.59
751.31	3270.83
751.64	3190.28
751.97	3236.47
752.30	3222.59
752.63	3213.72
752.97	3165.93
753.30	3164.11
753.63	3161.61
753.96	3148.87
754.29	3104.95
754.63	3157.51
754.96	3193.92
755.29	3098.80
755.62	3094.25
755.95	3052.61
756.29	3040.78
756.62	3030.77
756.95	3014.15
757.28	2999.59
757.61	3057.39
757.94	2975.93
758.27	2975.47
758.61	2939.52
758.94	2945.89
759.27	2923.36
759.60	2894.46
759.93	2916.99
760.26	2897.65
760.59	2861.92
760.92	2850.54
761.26	2840.99
761.59	2869.66
761.92	2824.60
762.25	2790.93
762.58	2802.30
762.91	2797.07
763.24	2754.29
763.57	2753.38
763.90	2742.91
764.23	2739.04
764.56	2730.85
764.89	2734.27
765.22	2704.46
765.55	2696.49
765.88	2678.52
766.21	2667.82
766.54	2661.68
766.87	2623.90
767.20	2627.77
767.53	2629.59
767.86	2629.36
768.19	2597.51
768.52	2588.40
768.85	2585.45
769.18	2577.94
769.51	2580.67
769.84	2575.43
770.17	2557.91
770.50	2539.25
770.83	2520.82
771.16	2538.80
771.49	2513.54
771.82	2516.27
772.15	2539.03
772.48	2487.83
772.81	2439.81
773.14	2481.46
773.47	2430.94
773.80	2428.44
774.13	2450.28
774.46	2441.18
774.78	2426.84
775.11	2397.49
775.44	2402.27
775.77	2394.76
776.10	2376.33
776.43	2363.58
776.76	2401.58
777.09	2369.73
777.41	2379.28
777.74	2355.39
778.07	2334.68
778.40	2338.33
778.73	2350.16
779.06	2322.17
779.38	2329.91
779.71	2307.61
780.04	2301.92
780.37	2305.79
780.70	2290.99
781.03	2275.52
781.35	2269.83
781.68	2276.20
782.01	2254.59
782.34	2264.83
782.67	2225.69
782.99	2229.33
783.32	2232.74
783.65	2214.31
783.98	2219.32
784.30	2177.45
784.63	2198.15
784.96	2185.87
785.29	2171.30
785.61	2193.60
785.94	2180.86
786.27	2169.03
786.60	2192.46
786.92	2184.73
787.25	2170.39
787.58	2136.26
787.90	2128.29
788.23	2154.92
788.56	2119.65
788.88	2138.08
789.21	2110.55
789.54	2122.15
789.87	2114.19
790.19	2101.67
790.52	2077.10
790.85	2093.93
791.17	2093.25
791.50	2052.97
791.82	2076.19
792.15	2067.08
792.48	2061.17
792.80	2042.51
793.13	2054.11
793.46	2075.73
793.78	2082.10
794.11	2053.20
794.43	2071.41
794.76	2055.02
795.09	2087.56
795.41	2085.06
795.74	2060.71
796.06	2046.38
796.39	2058.89
796.72	2042.96
797.04	2062.30
797.37	2037.50
797.69	2080.28
798.02	2068.45
798.34	2041.14
798.67	2047.74
798.99	2038.41
799.32	2031.13
799.64	2023.17
799.97	2047.29
800.30	2044.78
800.62	2033.86
800.95	2002.46
801.27	2009.51
801.60	2002.23
801.92	2006.55
802.25	2013.61
802.57	2013.38
802.89	2000.18
803.22	2008.83
803.54	2010.20
803.87	2011.11
804.19	2004.73
804.52	2010.42
804.84	1995.40
805.17	1972.65
805.49	1984.48
805.82	1975.38
806.14	1957.40
806.46	2004.05
806.79	1989.03
807.11	1964.00
807.44	1965.82
807.76	1944.43
808.08	1959.68
808.41	1965.82
808.73	1961.27
809.06	1937.83
809.38	1942.84
809.70	1938.52
810.03	1953.76
810.35	1919.63
810.67	1907.80
811.00	1933.28
811.32	1917.35
811.64	1929.87
811.97	1902.34
812.29	1896.65
812.61	1890.05
812.94	1910.30
813.26	1892.55
813.58	1888.91
813.91	1893.69
814.23	1906.89
814.55	1889.14
814.88	1893.01
815.20	1884.36
815.52	1869.11
815.84	1858.19
816.17	1868.89
816.49	1880.04
816.81	1865.70
817.13	1862.29
817.46	1883.45
817.78	1843.17
818.10	1851.36
818.42	1842.94
818.75	1832.70
819.07	1855.69
819.39	1840.44
819.71	1883.22
820.04	1834.07
820.36	1816.32
820.68	1811.54
821.00	1806.54
821.32	1840.67
821.65	1827.02
821.97	1817.23
822.29	1825.20
822.61	1830.43
822.93	1796.52
823.25	1830.88
823.58	1807.22
823.90	1806.54
824.22	1789.24
824.54	1780.14
824.86	1803.81
825.18	1750.33
825.50	1779.00
825.82	1783.10
826.15	1778.09
826.47	1784.24
826.79	1794.70
827.11	1773.77
827.43	1770.58
827.75	1782.87
828.07	1779.46
828.39	1752.83
828.71	1770.36
829.03	1778.77
829.35	1767.85
829.67	1772.18
830.00	1760.80
830.32	1745.10
830.64	1751.92
830.96	1763.30
831.28	1752.38
831.60	1750.56
831.92	1744.41
832.24	1733.95
832.56	1752.61
832.88	1727.35
833.20	1749.19
833.52	1764.44
833.84	1722.80
834.16	1740.55
834.48	1739.41
834.80	1761.48
835.12	1731.22
835.44	1703.91
835.76	1734.63
836.08	1734.17
836.40	1722.57
836.71	1718.70
837.03	1733.26
837.35	1726.44
837.67	1725.07
837.99	1719.38
838.31	1728.03
838.63	1720.98
838.95	1724.16
839.27	1751.70
839.59	1720.29
839.91	1711.42
840.23	1727.35
840.54	1692.30
840.86	1713.24
841.18	1698.68
841.50	1706.64
841.82	1710.05
842.14	1726.67
842.46	1720.07
842.77	1713.47
843.09	1690.26
843.41	1702.77
843.73	1681.84
844.05	1698.22
844.37	1681.84
844.68	1695.95
845.00	1718.47
845.32	1689.57
845.64	1691.17
845.96	1692.08
846.27	1690.94
846.59	1672.28
846.91	1690.94
847.23	1687.53
847.54	1684.34
847.86	1693.22
848.18	1672.96
848.50	1670.00
848.82	1697.31
849.13	1683.20
849.45	1677.06
849.77	1685.71
850.08	1704.59
850.40	1700.72
850.72	1705.73
851.04	1670.23
851.35	1656.12
851.67	1703.91
851.99	1694.35
852.30	1693.90
852.62	1677.51
852.94	1675.47
853.25	1668.87
853.57	1644.75
853.89	1659.54
854.20	1662.95
854.52	1670.00
854.84	1645.66
855.15	1654.30
855.47	1647.70
855.79	1673.87
856.10	1655.21
856.42	1666.82
856.73	1656.58
857.05	1661.59
857.37	1657.49
857.68	1659.08
858.00	1636.78
858.32	1661.13
858.63	1630.87
858.95	1638.15
859.26	1642.70
859.58	1654.08
859.89	1626.09
860.21	1654.53
860.52	1642.47
860.84	1644.52
861.16	1645.88
861.47	1637.92
861.79	1621.76
862.10	1616.30
862.42	1626.09
862.73	1656.35
863.05	1636.10
863.36	1634.51
863.68	1642.70
863.99	1620.40
864.31	1629.05
864.62	1656.35
864.94	1624.49
865.25	1651.35
865.57	1645.88
865.88	1600.15
866.20	1611.98
866.51	1621.54
866.82	1623.13
867.14	1627.00
867.45	1606.75
867.77	1620.17
868.08	1625.86
868.40	1604.47
868.71	1609.93
869.02	1607.66
869.34	1584.67
869.65	1603.10
869.97	1595.82
870.28	1574.66
870.59	1593.09
870.91	1593.09
871.22	1610.61
871.54	1605.84
871.85	1591.04
872.16	1606.29
872.48	1583.08
872.79	1601.28
873.10	1575.34
873.42	1570.79
873.73	1609.48
874.04	1559.41
874.36	1565.79
874.67	1558.05
874.98	1581.26
875.30	1566.01
875.61	1568.29
875.92	1583.99
876.23	1562.37
876.55	1570.34
876.86	1576.48
877.17	1536.43
877.49	1558.50
877.80	1565.56
878.11	2034.77
878.42	1579.44
878.74	1577.39
879.05	1538.93
879.36	1571.47
879.67	1561.01
879.98	1548.95
880.30	1533.70
880.61	1547.13
880.92	1555.09
881.23	1533.70
881.55	1557.82
881.86	1555.32
882.17	1561.46
882.48	1556.23
882.79	1558.50
883.10	1555.32
883.42	1547.58
883.73	1543.26
884.04	1553.50
884.35	1552.82
884.66	1533.02
884.97	1545.53
885.28	1518.68
885.60	1537.80
885.91	1540.30
886.22	1561.01
886.53	1542.12
886.84	1549.17
887.15	1543.26
887.46	1552.36
887.77	1561.01
888.08	1559.64
888.40	1553.27
888.71	1530.74
889.02	1550.31
889.33	1558.28
889.64	1543.49
889.95	1544.85
890.26	1553.73
890.57	1559.19
890.88	1562.15
891.19	1548.72
891.50	1554.41
891.81	1551.45
892.12	1538.48
892.43	1523.23
892.74	1557.82
893.05	1554.18
893.36	1582.17
893.67	1534.84
893.98	1517.54
894.29	1530.52
894.60	1527.78
894.91	1533.25
895.22	1530.06
895.53	1559.64
895.84	1543.49
896.15	1531.88
896.46	1547.35
896.77	1526.65
897.08	1530.97
897.38	1534.16
897.69	1545.08
898.00	1514.36
898.31	1534.61
898.62	1535.98
898.93	1520.96
899.24	1540.76
899.55	1534.16
899.86	1533.47
900.16	1513.90
900.47	1541.44
900.78	1523.23
901.09	1533.02
901.40	1545.08
901.71	1511.63
902.02	1510.04
902.32	1518.46
902.63	1507.76
902.94	1496.84
903.25	1528.24
903.56	1527.78
903.87	1522.10
904.17	1494.56
904.48	1508.67
904.79	1506.62
905.10	1517.77
905.41	1529.15
905.71	1528.24
906.02	1501.84
906.33	1502.98
906.64	1507.99
906.94	1494.56
907.25	1483.64
907.56	1498.20
907.87	1486.14
908.17	1509.58
908.48	1493.20
908.79	1509.58
909.09	1503.66
909.40	1476.81
909.71	1498.43
910.02	1714.38
910.32	1531.20
910.63	1487.96
910.94	1477.72
911.24	1506.39
911.55	1518.46
911.86	1495.93
912.16	1493.65
912.47	1473.85
912.78	1483.87
913.08	1497.98
913.39	1466.35
913.69	1484.32
914.00	1475.68
914.31	1481.82
914.61	1476.13
914.92	1503.89
915.23	1479.32
915.53	1462.48
915.84	1489.56
916.14	1481.36
916.45	1491.83
916.75	1469.53
917.06	1476.13
917.37	1482.96
917.67	1493.88
917.98	1476.59
918.28	1493.65
918.59	1467.03
918.89	1502.30
919.20	1460.20
919.50	1476.36
919.81	1490.92
920.11	1474.31
920.42	1471.12
920.72	1491.60
921.03	1476.36
921.33	1492.29
921.64	1452.24
921.94	1462.48
922.25	1478.63
922.55	1443.82
922.86	1454.97
923.16	1453.38
923.47	1464.98
923.77	1466.12
924.08	1469.30
924.38	1443.36
924.69	1453.83
924.99	1465.89
925.29	1463.84
925.60	1434.94
925.90	1458.38
926.21	1459.29
926.51	1445.87
926.81	1448.60
927.12	1431.08
927.42	1445.87
927.73	1436.08
928.03	1452.46
928.33	1446.32
928.64	1434.72
928.94	1424.25
929.24	1448.37
929.55	1442.91
929.85	1457.47
930.15	1431.08
930.46	1439.27
930.76	1440.63
931.06	1437.90
931.37	1457.24
931.67	1479.32
931.97	1451.55
932.27	1430.39
932.58	1438.36
932.88	1444.50
933.18	1442.91
933.49	1431.08
933.79	1460.20
934.09	1437.22
934.39	1451.78
934.70	1466.80
935.00	1458.84
935.30	1441.77
935.60	1438.13
935.91	1403.54
936.21	1460.43
936.51	1448.60
936.81	1438.81
937.11	1451.55
937.42	1422.43
937.72	1418.56
938.02	1416.28
938.32	1426.98
938.62	1401.95
938.92	1413.78
939.23	1398.76
939.53	1405.13
939.83	1409.69
940.13	1413.78
940.43	1419.24
940.73	1414.01
941.03	1394.67
941.34	1417.88
941.64	1405.59
941.94	1429.48
942.24	1410.60
942.54	1419.24
942.84	1415.60
943.14	1430.16
943.44	1404.45
943.74	1401.95
944.04	1406.50
944.34	1422.66
944.65	1408.32
944.95	1418.56
945.25	1398.99
945.55	1423.79
945.85	1401.49
946.15	1402.40
946.45	1415.60
946.75	1433.58
947.05	1412.42
947.35	1415.60
947.65	1413.78
947.95	1401.04
948.25	1443.82
948.55	1421.75
948.85	1401.49
949.15	1392.16
949.45	1409.91
949.75	1414.01
950.05	1408.55
950.35	1412.87
950.65	1434.49
950.94	1414.01
951.24	1404.68
951.54	1410.60
951.84	1530.97
952.14	1423.57
952.44	1407.18
952.74	1394.44
953.04	1417.19
953.34	1424.70
953.64	1436.08
953.94	1410.14
954.23	1419.47
954.53	1412.42
954.83	1404.45
955.13	1427.21
955.43	1417.88
955.73	1427.43
956.03	1394.44
956.32	1415.60
956.62	1418.33
956.92	1429.48
957.22	1403.54
957.52	1407.64
957.82	1388.07
958.11	1405.13
958.41	1411.28
958.71	1487.96
959.01	1411.73
959.30	1624.95
959.60	1443.36
959.90	1397.62
960.20	1407.41
960.50	1417.88
960.79	1396.71
961.09	1413.10
961.39	1414.01
961.69	1417.42
961.98	1398.99
962.28	1413.10
962.58	1396.03
962.87	1401.95
963.17	1390.34
963.47	1401.27
963.76	1465.66
964.06	1434.49
964.36	1448.60
964.66	1414.01
964.95	1418.79
965.25	1410.37
965.55	1443.14
965.84	1409.46
966.14	1418.56
966.43	1417.19
966.73	1387.84
967.03	1421.52
967.32	1411.51
967.62	1427.21
967.92	1428.57
968.21	1415.37
968.51	1408.55
968.80	1399.90
969.10	1403.77
969.40	1381.47
969.69	1404.45
969.99	1388.52
970.28	1402.86
970.58	1416.97
970.87	1398.99
971.17	1424.25
971.46	1419.92
971.76	1389.21
972.06	1423.57
972.35	1427.21
972.65	1407.64
972.94	1391.94
973.24	1413.10
973.53	1404.22
973.83	1400.13
974.12	1409.91
974.42	1412.87
974.71	1428.34
975.01	1411.73
975.30	1403.09
975.59	1407.64
975.89	1420.84
976.18	1411.05
976.48	1413.55
976.77	1412.87
977.07	1400.81
977.36	1425.39
977.65	1419.92
977.95	1405.59
978.24	1408.09
978.54	1423.79
978.83	1411.96
979.13	1424.93
979.42	1412.19
979.71	1406.50
980.01	1391.03
980.30	1395.35
980.59	1411.05
980.89	1426.75
981.18	1405.13
981.47	1412.64
981.77	1435.40
982.06	1401.27
982.35	1408.09
982.65	1409.69
982.94	1409.00
983.23	1410.82
983.53	1431.53
983.82	1399.90
984.11	1417.42
984.41	1395.35
984.70	1402.40
984.99	1407.41
985.28	1394.44
985.58	1407.41
985.87	1406.73
986.16	1411.73
986.45	1386.47
986.75	1404.22
987.04	1404.91
987.33	1410.14
987.62	1390.80
987.91	1384.20
988.21	1417.88
988.50	1393.76
988.79	1424.02
989.08	1397.40
989.37	1406.73
989.67	1399.67
989.96	1407.64
990.25	1396.71
990.54	1409.23
990.83	1392.39
991.12	1398.76
991.42	1414.69
991.71	1412.87
992.00	1420.61
992.29	1388.30
992.58	1395.12
992.87	1422.20
993.16	1420.38
993.45	1416.74
993.75	1398.31
994.04	1390.12
994.33	1417.19
994.62	1416.51
994.91	1388.52
995.20	1406.50
995.49	1405.59
995.78	1419.70
996.07	1392.16
996.36	1389.66
996.65	1402.18
996.94	1403.31
997.23	1404.00
997.52	1399.22
997.81	1384.43
998.10	1393.76
998.39	1402.86
998.68	1377.83
998.97	1387.61
999.26	1390.12
999.55	1381.92
999.84	1399.22
1000.13	1394.67
1000.42	1388.75
1000.71	1378.51
1001.00	1398.31
1001.29	1409.69
1001.58	1388.52
1001.87	1380.33
1002.16	1404.00
1002.45	1407.64
1002.74	1403.77
1003.02	1386.25
1003.31	1403.54
1003.60	1398.76
1003.89	1385.11
1004.18	1400.58
1004.47	1397.85
1004.76	1393.98
1005.05	1404.91
1005.33	1394.89
1005.62	1375.55
1005.91	1389.43
1006.20	1402.18
1006.49	1406.95
1006.78	1397.17
1007.06	1393.98
1007.35	1375.10
1007.64	1376.69
1007.93	1393.53
1008.22	1386.25
1008.50	1367.82
1008.79	1413.33
1009.08	1389.21
1009.37	1375.10
1009.66	1412.42
1009.94	1358.49
1010.23	1397.40
1010.52	1388.75
1010.81	1373.50
1011.09	1410.82
1011.38	1391.25
1011.67	1405.36
1011.95	1419.47
1012.24	1372.59
1012.53	1390.12
1012.82	1397.62
1013.10	1393.30
1013.39	1396.71
1013.68	1398.54
[truncated: 48 more rows]
