# Supplementary material for: Unique photosynthetic electron transport tuning and excitation distribution in heterokont algae
Source: PLoS One. 2019 Jan 9;14(1):e0209920. doi: 10.1371/journal.pone.0209920 (PMC6326504; doi:10.1371/journal.pone.0209920)
Supplement: S1 Dataset — (ZIP) [file pone.0209920.s004.zip › S1 Dataset/77K/Chlamydomonas_no_inhibitor/CNI_t=10,2.txt]

340.01	1146.18
340.39	1146.18
340.76	1146.18
341.14	1160.06
341.52	1153.23
341.89	1221.04
342.27	1214.67
342.65	1206.48
343.03	1231.06
343.40	1213.31
343.78	1201.48
344.16	1196.24
344.53	1231.97
344.91	1227.19
345.29	1203.98
345.66	1191.46
346.04	1197.15
346.42	1207.16
346.79	1222.64
347.17	1194.88
347.54	1219.22
347.92	1177.81
348.30	1190.32
348.67	1212.17
349.05	1196.70
349.43	1196.70
349.80	1213.08
350.18	1216.27
350.56	1182.59
350.93	1199.20
351.31	1186.91
351.68	1171.67
352.06	1177.35
352.44	1168.71
352.81	1207.16
353.19	1204.66
353.56	1198.06
353.94	1176.44
354.32	1183.27
354.69	1175.53
355.07	1181.68
355.44	1168.25
355.82	1195.79
356.19	1188.05
356.57	1210.58
356.95	1156.65
357.32	1171.44
357.70	1180.09
358.07	1188.96
358.45	1180.31
358.82	1186.68
359.20	1172.58
359.58	1172.80
359.95	1201.70
360.33	1170.98
360.70	1171.67
361.08	1176.44
361.45	1178.95
361.83	1187.82
362.20	1192.83
362.58	1221.73
362.95	1175.53
363.33	1178.26
363.70	1159.83
364.08	1185.55
364.45	1142.54
364.83	1147.09
365.20	1181.45
365.58	1210.35
365.95	1230.83
366.33	1204.66
366.70	1190.78
367.08	1152.55
367.45	1183.50
367.83	1179.63
368.20	1173.03
368.58	1179.63
368.95	1195.56
369.33	1246.30
369.70	1197.38
370.08	1192.60
370.45	1159.15
370.83	1209.21
371.20	1178.49
371.57	1414.46
371.95	1203.30
372.32	1186.00
372.70	1199.43
373.07	1193.97
373.45	1192.60
373.82	1166.89
374.19	1180.31
374.57	1191.46
374.94	1189.87
375.32	1173.71
375.69	1184.86
376.07	1187.59
376.44	1169.39
376.81	1163.25
377.19	1150.05
377.56	1207.39
377.94	1186.91
378.31	1194.65
378.68	1163.47
379.06	1172.58
379.43	1181.68
379.81	1163.47
380.18	1159.83
380.55	1203.75
380.93	1158.24
381.30	1200.79
381.67	1160.97
382.05	1158.70
382.42	1152.10
382.79	1187.59
383.17	1166.66
383.54	1233.33
383.91	1178.26
384.29	1176.67
384.66	1186.91
385.04	1177.13
385.41	1160.06
385.78	1163.93
386.15	1181.91
386.53	1182.36
386.90	1172.12
387.27	1174.40
387.65	1195.79
388.02	1159.38
388.39	1215.36
388.77	1168.94
389.14	1193.51
389.51	1195.79
389.89	1179.86
390.26	1226.73
390.63	1221.95
391.00	1192.37
391.38	1177.81
391.75	1187.14
392.12	1172.12
392.50	1196.70
392.87	1170.30
393.24	1155.74
393.61	1181.45
393.99	1180.31
394.36	1171.89
394.73	1170.30
395.10	1180.31
395.48	1180.09
395.85	1167.80
396.22	1178.72
396.59	1186.91
396.97	1187.37
397.34	1226.73
397.71	1193.97
398.08	1189.64
398.45	1178.72
398.83	1158.24
399.20	1182.82
399.57	1206.94
399.94	1178.26
400.32	1175.53
400.69	1166.43
401.06	1169.16
401.43	1196.92
401.80	1180.31
402.17	1173.94
402.55	1167.11
402.92	1162.11
403.29	1169.16
403.66	1157.78
404.03	1158.24
404.41	1159.83
404.78	1201.25
405.15	1185.77
405.52	1168.71
405.89	1164.16
406.26	1187.59
406.64	1169.16
407.01	1200.56
407.38	1189.19
407.75	1182.59
408.12	1184.64
408.49	1234.93
408.86	1186.00
409.23	1167.34
409.61	1181.00
409.98	1172.58
410.35	1179.63
410.72	1145.50
411.09	1149.37
411.46	1180.09
411.83	1155.96
412.20	1171.67
412.57	1171.21
412.95	1166.89
413.32	1203.07
413.69	1217.86
414.06	1175.76
414.43	1203.30
414.80	1202.39
415.17	1182.13
415.54	1184.64
415.91	1171.67
416.28	1158.24
416.65	1171.67
417.02	1170.98
417.39	1187.37
417.76	1174.62
418.14	1158.92
418.51	1183.95
418.88	1168.02
419.25	1149.37
419.62	1224.23
419.99	1171.44
420.36	1186.46
420.73	1176.90
421.10	1206.48
421.47	1161.43
421.84	1169.16
422.21	1215.58
422.58	1216.27
422.95	1181.00
423.32	1193.28
423.69	1175.31
424.06	1189.41
424.43	1211.94
424.80	1164.38
425.17	1211.71
425.54	1158.47
425.91	1170.53
426.28	1208.76
426.65	1173.71
427.02	1184.86
427.39	1183.95
427.76	1185.09
428.13	1186.46
428.49	1188.73
428.86	1186.91
429.23	1163.93
429.60	1172.58
429.97	1165.98
430.34	1177.81
430.71	1171.67
431.08	1157.56
431.45	1180.31
431.82	1162.56
432.19	1158.47
432.56	1178.95
432.93	1197.83
433.30	1186.23
433.67	1152.32
434.03	1260.18
434.40	1220.82
434.77	1150.05
435.14	1180.54
435.51	1174.40
435.88	1237.88
436.25	1160.74
436.62	1153.46
436.99	1174.85
437.35	1170.76
437.72	1163.70
438.09	1166.66
438.46	1366.68
438.83	1216.27
439.20	1178.26
439.57	1162.79
439.93	1142.08
440.30	1172.35
440.67	1156.65
441.04	1179.63
441.41	1169.16
441.78	1185.77
442.14	1184.64
442.51	1182.36
442.88	1163.70
443.25	1175.31
443.62	1183.50
443.99	1170.30
444.35	1160.97
444.72	1195.56
445.09	1168.25
445.46	1178.04
445.83	1184.41
446.19	1185.77
446.56	1176.67
446.93	1177.58
447.30	1171.89
447.66	1165.29
448.03	1171.21
448.40	1192.15
448.77	1163.93
449.14	1161.88
449.50	1196.01
449.87	1180.09
450.24	1178.04
450.61	1181.68
450.97	1189.41
451.34	1166.43
451.71	1224.46
452.08	1198.06
452.44	1184.86
452.81	1208.76
453.18	1202.61
453.54	1207.16
453.91	1172.80
454.28	1166.66
454.65	1212.85
455.01	1177.35
455.38	1170.07
455.75	1201.48
456.11	1184.86
456.48	1180.54
456.85	1182.36
457.21	1198.52
457.58	1185.09
457.95	1166.43
458.32	1188.50
458.68	1179.86
459.05	1189.64
459.42	1183.50
459.78	1163.70
460.15	1194.65
460.52	1178.49
460.88	1201.25
461.25	1198.74
461.61	1181.00
461.98	1173.71
462.35	1221.50
462.71	1175.53
463.08	1163.47
463.45	1171.44
463.81	1182.82
464.18	1176.22
464.55	1191.01
464.91	1192.37
465.28	1172.80
465.64	1205.57
466.01	1181.22
466.38	1162.34
466.74	1181.45
467.11	1178.49
467.47	1176.67
467.84	1297.73
468.21	1208.98
468.57	1171.89
468.94	1194.88
469.30	1192.83
469.67	1179.40
470.03	1199.43
470.40	1160.29
470.77	1169.85
471.13	1171.21
471.50	1202.84
471.86	1190.55
472.23	1230.60
472.59	1193.74
472.96	1181.91
473.32	1192.15
473.69	1219.91
474.05	1163.25
474.42	1180.77
474.78	1174.17
475.15	1175.53
475.51	1192.15
475.88	1183.27
476.24	1164.84
476.61	1185.32
476.97	1204.66
477.34	1148.46
477.70	1160.97
478.07	1190.78
478.43	1207.85
478.80	1173.94
479.16	1178.04
479.53	1205.57
479.89	1170.76
480.26	1194.88
480.62	1182.59
480.99	1203.75
481.35	1170.53
481.72	1179.63
482.08	1191.69
482.45	1340.96
482.81	1172.58
483.17	1165.52
483.54	1173.03
483.90	1189.87
484.27	1194.65
484.63	1152.55
485.00	1182.82
485.36	1187.37
485.72	1149.37
486.09	1182.36
486.45	1189.87
486.82	1186.23
487.18	1195.79
487.54	1175.08
487.91	1190.78
488.27	1195.79
488.64	1191.92
489.00	1181.91
489.36	1173.26
489.73	1183.73
490.09	1174.85
490.45	1182.59
490.82	1176.44
491.18	1170.30
491.55	1203.98
491.91	1200.56
492.27	1185.09
492.64	1182.13
493.00	1168.02
493.36	1157.56
493.73	1230.37
494.09	1180.77
494.45	1175.53
494.82	1174.17
495.18	1197.15
495.54	1215.13
495.91	1143.68
496.27	1173.26
496.63	1194.19
496.99	1164.16
497.36	1142.77
497.72	1203.07
498.08	1188.05
498.45	1248.58
498.81	1199.43
499.17	1183.04
499.53	1179.86
499.90	1184.18
500.26	1170.30
500.62	1192.60
500.99	1165.98
501.35	1156.87
501.71	1160.52
502.07	1185.09
502.44	1178.95
502.80	1188.05
503.16	1161.65
503.52	1191.69
503.88	1200.56
504.25	1166.66
504.61	1203.07
504.97	1186.46
505.33	1189.19
505.70	1181.22
506.06	1191.69
506.42	1200.34
506.78	1197.38
507.14	1225.14
507.51	1178.26
507.87	1180.77
508.23	1165.75
508.59	1169.16
508.95	1182.59
509.32	1195.33
509.68	1156.87
510.04	1203.07
510.40	1192.15
510.76	1200.56
511.12	1214.67
511.48	1175.53
511.85	1186.46
512.21	1158.70
512.57	1181.22
512.93	1178.04
513.29	1185.55
513.65	1185.77
514.01	1145.72
514.38	1196.92
514.74	1188.28
515.10	1181.00
515.46	1183.95
515.82	1191.69
516.18	1172.58
516.54	1200.34
516.90	1177.58
517.26	1201.25
517.63	1184.86
517.99	1171.44
518.35	1180.54
518.71	1159.38
519.07	1168.02
519.43	1197.38
519.79	1212.85
520.15	1161.88
520.51	1165.52
520.87	1157.10
521.23	1173.94
521.59	1197.61
521.95	1201.48
522.31	1161.88
522.67	1155.96
523.03	1166.66
523.40	1193.74
523.76	1173.03
524.12	1181.68
524.48	1174.17
524.84	1185.55
525.20	1212.40
525.56	1189.87
525.92	1172.12
526.28	1192.83
526.64	1203.98
527.00	1180.09
527.36	1267.24
527.72	1230.60
528.08	1195.79
528.44	1167.11
528.80	1200.56
529.16	1188.05
529.51	1183.27
529.87	1187.82
530.23	1199.43
530.59	1179.17
530.95	1202.39
531.31	1197.15
531.67	1192.83
532.03	1175.53
532.39	1186.00
532.75	1163.70
533.11	1207.62
533.47	1203.52
533.83	1170.53
534.19	1171.89
534.55	1182.59
534.91	1173.26
535.26	1167.57
535.62	1175.99
535.98	1171.67
536.34	1157.56
536.70	1172.12
537.06	1176.90
537.42	1169.39
537.78	1181.00
538.14	1618.58
538.49	1207.85
538.85	1322.99
539.21	1173.26
539.57	1175.31
539.93	1177.81
540.29	1189.41
540.65	1181.00
541.00	1203.75
541.36	1169.62
541.72	1168.02
542.08	1176.44
542.44	1150.96
542.80	1235.61
543.15	1233.33
543.51	1202.16
543.87	1162.11
544.23	1188.96
544.59	1212.63
544.95	1167.57
545.30	1201.02
545.66	1194.42
546.02	1192.83
546.38	1179.17
546.73	1183.50
547.09	1175.53
547.45	1230.83
547.81	1192.37
548.17	1167.34
548.52	1192.83
548.88	1164.84
549.24	1205.34
549.60	1197.38
549.95	1170.53
550.31	1168.94
550.67	1194.88
551.03	1192.37
551.38	1193.51
551.74	1193.51
552.10	1175.31
552.46	1184.86
552.81	1180.54
553.17	1160.97
553.53	1168.02
553.88	1177.58
554.24	1186.23
554.60	1163.93
554.95	1159.38
555.31	1180.77
555.67	1190.55
556.03	1165.29
556.38	1165.52
556.74	1195.79
557.10	1185.77
557.45	1171.89
557.81	1177.13
558.17	1162.11
558.52	1169.16
558.88	1196.24
559.24	1176.90
559.59	1211.26
559.95	1191.92
560.30	1230.83
560.66	1175.53
561.02	1193.06
561.37	1167.80
561.73	1167.34
562.09	1185.55
562.44	1205.12
562.80	1176.44
563.15	1171.44
563.51	1181.22
563.87	1168.94
564.22	1170.98
564.58	1170.07
564.93	1152.10
565.29	1177.58
565.65	1224.69
566.00	1185.55
566.36	1180.77
566.71	1191.69
567.07	1173.94
567.42	1186.46
567.78	1179.63
568.14	1180.31
568.49	1190.55
568.85	1174.17
569.20	1197.15
569.56	1183.27
569.91	1193.74
570.27	1214.67
570.62	1241.75
570.98	1199.65
571.33	1201.70
571.69	1175.53
572.04	1197.15
572.40	1182.82
572.75	1185.32
573.11	1170.76
573.46	1173.03
573.82	1181.68
574.17	1164.16
574.53	1211.94
574.88	1185.55
575.24	1181.22
575.59	1219.22
575.95	1196.70
576.30	1176.22
576.66	1186.46
577.01	1205.80
577.36	1203.75
577.72	1178.72
578.07	1199.65
578.43	1199.65
578.78	1188.28
579.14	1178.04
579.49	1197.38
579.85	1238.79
580.20	1201.93
580.55	1193.97
580.91	1211.03
581.26	1214.22
581.62	1223.55
581.97	1223.55
582.32	1248.81
582.68	1227.87
583.03	1242.21
583.39	1221.95
583.74	1291.81
584.09	1236.52
584.45	1264.96
584.80	1267.69
585.15	1258.59
585.51	1263.60
585.86	1294.32
586.21	1290.45
586.57	1294.32
586.92	1317.98
587.27	1302.28
587.63	1348.93
587.98	1464.53
588.33	1410.82
588.69	1374.41
589.04	1405.36
589.39	1409.69
589.75	1405.82
590.10	1443.36
590.45	1457.02
590.81	1489.33
591.16	1519.14
591.51	1543.71
591.86	1576.71
592.22	1557.37
592.57	1584.90
592.92	1583.99
593.28	1646.57
593.63	1655.44
593.98	1664.77
594.33	1730.53
594.69	1755.56
595.04	1824.97
595.39	1814.96
595.74	1830.20
596.10	1895.51
596.45	1927.14
596.80	1976.06
597.15	2011.33
597.50	2077.55
597.86	2078.46
598.21	2179.49
598.56	2168.12
598.91	2268.47
599.26	2254.81
599.62	2323.76
599.97	2363.81
600.32	2439.81
600.67	2490.79
601.02	2564.74
601.38	2572.25
601.73	2644.16
602.08	2722.89
602.43	2731.08
602.78	2775.23
603.13	2835.75
603.49	2871.02
603.84	2932.92
604.19	2980.48
604.54	3009.83
604.89	3094.03
605.24	3134.53
605.59	3211.90
605.95	3284.49
606.30	3296.77
606.65	3375.96
607.00	3393.48
607.35	3432.17
607.70	3470.40
608.05	3572.57
608.40	3557.78
608.75	3613.07
609.10	3649.48
609.46	3662.68
609.81	3734.81
610.16	3863.83
610.51	3789.42
610.86	3868.84
611.21	3892.05
611.56	3940.06
611.91	3915.72
612.26	3986.71
612.61	4017.89
612.96	4052.70
613.31	4029.49
613.66	4116.87
614.01	4101.17
614.36	4185.59
614.71	4111.41
615.06	4141.45
615.41	4161.24
615.76	4160.79
616.11	4247.94
616.46	4249.31
616.81	4218.82
617.16	4238.84
617.51	4272.06
617.86	4258.18
618.21	4255.45
618.56	4263.87
618.91	4237.47
619.26	4297.78
619.61	4279.57
619.96	4276.39
620.31	4326.68
620.66	4257.04
621.01	4275.02
621.36	4250.90
621.71	4288.90
622.06	4269.56
622.41	4245.44
622.76	4235.20
623.10	4322.58
623.45	4148.50
623.80	4261.14
624.15	4217.00
624.50	4212.44
624.85	4206.30
625.20	4146.23
625.55	4209.71
625.90	4156.69
626.25	4155.10
626.59	4148.05
626.94	4180.81
627.29	4122.11
627.64	4130.30
627.99	4137.35
628.34	4111.41
628.69	4066.36
629.03	4100.94
629.38	4042.92
629.73	4068.40
630.08	4035.18
630.43	4016.52
630.78	4031.77
631.12	4045.65
631.47	4022.67
631.82	3983.07
632.17	3930.28
632.52	3935.74
632.86	4072.27
633.21	3930.51
633.56	3924.59
633.91	3926.64
634.26	3904.11
634.60	3879.31
634.95	3903.43
635.30	3849.95
635.65	3908.66
635.99	3850.41
636.34	3882.27
636.69	3858.83
637.04	3874.98
637.39	3788.97
637.73	3788.29
638.08	3794.43
638.43	3813.55
638.77	3782.14
639.12	3774.18
639.47	3759.84
639.82	3793.29
640.16	3760.07
640.51	3774.86
640.86	3742.09
641.20	3735.27
641.55	3729.12
641.90	3748.24
642.25	3739.36
642.59	3739.36
642.94	3690.44
643.29	3679.06
643.63	3672.46
643.98	3687.48
644.33	3657.67
644.67	3698.86
645.02	3687.48
645.37	3659.49
645.71	3695.45
646.06	3706.82
646.40	3675.65
646.75	3672.01
647.10	3638.33
647.44	3714.56
647.79	3647.43
648.14	3644.47
648.48	3653.80
648.83	3599.42
649.17	3751.20
649.52	3659.49
649.87	3628.09
650.21	3645.84
650.56	3648.34
650.90	3614.21
651.25	3623.54
651.59	3614.66
651.94	3628.77
652.29	3622.40
652.63	3626.95
652.98	3667.91
653.32	3648.80
653.67	3687.71
654.01	3659.72
654.36	3621.04
654.70	3636.05
655.05	3662.00
655.39	3702.04
655.74	3694.76
656.08	3697.72
656.43	3680.65
656.78	3667.00
657.12	3660.63
657.47	3680.88
657.81	3738.45
658.15	3671.33
658.50	3678.38
658.84	3689.07
659.19	3704.55
659.53	3681.34
659.88	3750.51
660.22	3670.64
660.57	3713.88
660.91	3718.20
661.26	3692.94
661.60	3771.90
661.95	3734.13
662.29	3731.63
662.63	3725.26
662.98	3726.85
663.32	3716.84
663.67	3721.84
664.01	3751.20
664.36	3730.94
664.70	3783.28
665.04	3784.42
665.39	3779.41
665.73	3748.24
666.08	4390.84
666.42	3838.58
666.76	3796.48
667.11	3793.75
667.45	3841.99
667.79	3798.30
668.14	3824.92
668.48	3861.10
668.83	3885.22
669.17	3893.42
669.51	3869.52
669.86	3881.58
670.20	3920.27
670.54	3960.54
670.89	3920.04
671.23	3958.95
671.57	3933.24
671.92	4004.01
672.26	4026.31
672.60	4066.13
672.94	4105.72
673.29	4178.54
673.63	4217.00
673.97	4214.26
674.32	4343.97
674.66	4337.14
675.00	4454.79
675.34	4492.33
675.69	4625.45
676.03	4749.47
676.37	4865.75
676.71	4983.85
677.06	5163.61
677.40	5256.68
677.74	5448.28
678.08	5590.50
678.43	5751.83
678.77	5936.15
679.11	6044.01
679.45	6219.00
679.80	6332.55
680.14	6392.17
680.48	6573.98
680.82	6717.79
681.16	6859.33
681.51	6878.90
681.85	6960.82
682.19	7097.80
682.53	7284.17
682.87	7400.68
683.21	7528.56
683.56	7621.63
683.90	7840.53
684.24	8036.68
684.58	8301.78
684.92	8513.86
685.26	8568.47
685.61	8717.75
685.95	8847.68
686.29	8862.93
686.63	8880.90
686.97	8863.61
687.31	8656.08
687.65	8467.21
687.99	8377.79
688.33	8198.25
688.68	7920.63
689.02	7744.74
689.36	7534.02
689.70	7352.21
690.04	7118.74
690.38	7001.55
690.72	6879.81
691.06	6647.71
691.40	6639.51
691.74	6507.76
692.08	6496.16
692.42	6512.31
692.76	6470.67
693.10	6423.11
693.44	6387.16
693.78	6473.17
694.13	6368.50
694.47	6501.16
694.81	6469.99
695.15	6478.64
695.49	6483.87
695.83	6529.83
696.17	6485.92
696.51	6527.33
696.85	6505.94
697.19	6454.06
697.53	6474.08
697.87	6518.23
698.20	6487.05
698.54	6538.94
698.88	6532.57
699.22	6565.33
699.56	6631.32
699.90	6620.17
700.24	6615.85
700.58	6610.62
700.92	6699.59
701.26	6715.97
701.60	6755.79
701.94	6813.59
702.28	6890.73
702.62	6920.31
702.96	7035.00
703.30	7054.34
703.63	7073.00
703.97	7192.24
704.31	7256.64
704.65	7261.41
704.99	7387.25
705.33	7463.48
705.67	7498.52
706.01	7473.72
706.34	7678.29
706.68	7709.24
707.02	7678.97
707.36	7765.44
707.70	7803.67
708.04	7800.26
708.38	8019.85
708.71	7972.51
709.05	7981.84
709.39	8107.68
709.73	8052.39
710.07	8062.63
710.40	8147.27
710.74	8204.16
711.08	8182.32
711.42	8269.93
711.76	8253.31
712.09	8266.28
712.43	8352.98
712.77	8311.57
713.11	8345.93
713.45	8415.33
713.78	8461.52
714.12	8402.59
714.46	8391.44
714.80	8354.57
715.13	8341.38
715.47	8307.24
715.81	8319.08
716.15	8257.64
716.48	8211.90
716.82	8235.11
717.16	8061.94
717.49	8004.14
717.83	7970.69
718.17	8032.82
718.51	7861.70
718.84	7841.44
719.18	7761.12
719.52	7694.67
719.85	7607.29
720.19	7536.75
720.53	7509.67
720.86	7413.87
721.20	7340.15
721.54	7290.31
721.87	7138.54
722.21	7068.68
722.55	7046.15
722.88	6932.15
723.22	6874.80
723.55	6724.62
723.89	6736.22
724.23	6642.93
724.56	6593.32
724.90	6431.53
725.24	6413.78
725.57	6305.24
725.91	6305.01
726.24	6239.48
726.58	6136.40
726.92	6097.94
727.25	5993.72
727.59	5930.46
727.92	5867.43
728.26	5789.15
728.59	5736.59
728.93	5746.15
729.26	5658.99
729.60	5599.60
729.94	5489.92
730.27	5486.05
730.61	5428.48
730.94	5347.25
731.28	5274.43
731.61	5267.83
731.95	5187.73
732.28	5180.00
732.62	5049.15
732.95	5077.14
733.29	4993.40
733.62	4947.89
733.96	4923.54
734.29	4872.57
734.63	4839.81
734.96	4810.22
735.30	4799.98
735.63	4767.22
735.97	4764.71
736.30	4657.99
736.63	4683.48
736.97	4631.14
737.30	4561.96
737.64	4532.38
737.97	4464.57
738.31	4415.19
738.64	4428.39
738.97	4408.59
739.31	4365.59
739.64	4396.53
739.98	4303.46
740.31	4270.70
740.64	4298.46
740.98	4218.36
741.31	4192.65
741.65	4140.31
741.98	4144.18
742.31	4112.09
742.65	4066.58
742.98	4094.57
743.31	3987.62
743.65	4014.25
743.98	3985.35
744.31	3969.65
744.65	4007.42
744.98	3956.22
745.31	3926.18
745.65	3896.15
745.98	3888.18
746.31	3890.46
746.65	3882.72
746.98	3863.38
747.31	3867.25
747.65	3831.75
747.98	3798.98
748.31	3778.27
748.64	3742.55
748.98	3731.85
749.31	3713.65
749.64	3707.05
749.98	3626.04
750.31	3627.41
750.64	3594.64
750.97	3611.71
751.31	3585.54
751.64	3537.07
751.97	3529.79
752.30	3535.93
752.63	3526.37
752.97	3468.58
753.30	3534.57
753.63	3497.48
753.96	3474.49
754.29	3436.04
754.63	3418.51
754.96	3620.58
755.29	3389.16
755.62	3337.51
755.95	3357.30
756.29	3302.24
756.62	3304.06
756.95	3288.81
757.28	3277.21
757.61	3456.06
757.94	3244.21
758.27	3221.91
758.61	3255.36
758.94	3255.59
759.27	3203.93
759.60	3169.35
759.93	3223.28
760.26	3148.64
760.59	3121.56
760.92	3099.71
761.26	3101.53
761.59	3104.72
761.92	3056.25
762.25	3042.83
762.58	3008.24
762.91	3043.96
763.24	2987.76
763.57	3005.28
763.90	2969.33
764.23	2990.49
764.56	2947.48
764.89	2897.42
765.22	2947.71
765.55	2934.28
765.88	2897.19
766.21	2887.86
766.54	2873.07
766.87	2866.93
767.20	2818.00
767.53	2820.51
767.86	2798.44
768.19	2800.03
768.52	2750.65
768.85	2813.68
769.18	2756.11
769.51	2788.42
769.84	2740.41
770.17	2722.66
770.50	2701.04
770.83	2716.06
771.16	2708.55
771.49	2676.01
771.82	2651.44
772.15	2674.65
772.48	2647.34
772.81	2612.98
773.14	2659.40
773.47	2596.37
773.80	2599.33
774.13	2601.83
774.46	2561.78
774.78	2564.97
775.11	2534.70
775.44	2579.76
775.77	2558.14
776.10	2496.47
776.43	2489.87
776.76	2554.27
777.09	2452.33
777.41	2486.23
777.74	2476.90
778.07	2480.32
778.40	2462.11
778.73	2464.16
779.06	2474.86
779.38	2401.13
779.71	2399.08
780.04	2382.02
780.37	2397.26
780.70	2376.55
781.03	2369.27
781.35	2385.66
781.68	2357.21
782.01	2375.87
782.34	2354.48
782.67	2316.94
782.99	2332.64
783.32	2308.06
783.65	2282.35
783.98	2295.32
784.30	2278.93
784.63	2261.64
784.96	2258.00
785.29	2270.29
785.61	2263.92
785.94	2268.92
786.27	2245.48
786.60	2227.51
786.92	2237.29
787.25	2225.91
787.58	2226.14
787.90	2210.90
788.23	2174.49
788.56	2172.21
788.88	2168.12
789.21	2190.19
789.54	2149.91
789.87	2160.83
790.19	2130.80
790.52	2131.25
790.85	2142.63
791.17	2145.59
791.50	2128.52
791.82	2093.93
792.15	2078.46
792.48	2140.35
792.80	2102.81
793.13	2119.88
793.46	2106.45
793.78	2122.38
794.11	2098.26
794.43	2118.96
794.76	2084.83
795.09	2159.47
795.41	2122.61
795.74	2108.27
796.06	2096.44
796.39	2099.85
796.72	2127.61
797.04	2087.11
797.37	2111.68
797.69	2075.28
798.02	2093.25
798.34	2083.92
798.67	2087.56
798.99	2055.02
799.32	2105.54
799.64	2055.71
799.97	2057.07
800.30	2070.27
800.62	2057.07
800.95	2041.37
801.27	2043.19
801.60	2049.11
801.92	2039.32
802.25	2036.59
802.57	2034.54
802.89	2042.28
803.22	2014.75
803.54	2015.88
803.87	2042.28
804.19	2029.99
804.52	2057.07
804.84	2023.17
805.17	1999.96
805.49	2013.15
805.82	2004.51
806.14	2013.15
806.46	2047.51
806.79	1999.05
807.11	1981.30
807.44	1989.72
807.76	2000.87
808.08	1976.74
808.41	1970.83
808.73	2003.14
809.06	1965.82
809.38	1993.36
809.70	1971.06
810.03	1962.41
810.35	1935.33
810.67	1948.30
811.00	1952.85
811.32	1913.71
811.64	1922.82
811.97	1903.02
812.29	1895.74
812.61	1886.63
812.94	1918.04
813.26	1898.24
813.58	1881.17
813.91	1883.68
814.23	1872.98
814.55	1875.48
814.88	1910.53
815.20	1873.21
815.52	1867.29
815.84	1887.54
816.17	1838.39
816.49	1856.14
816.81	1854.32
817.13	1847.27
817.46	1877.99
817.78	1823.15
818.10	1821.55
818.42	1793.11
818.75	1806.76
819.07	1830.88
819.39	1812.45
819.71	1869.11
820.04	1790.15
820.36	1791.52
820.68	1790.83
821.00	1776.95
821.32	1834.98
821.65	1824.51
821.97	1750.10
822.29	1778.32
822.61	1806.31
822.93	1747.14
823.25	1735.08
823.58	1793.11
823.90	1758.07
824.22	1745.32
824.54	1735.99
824.86	1746.69
825.18	1731.67
825.50	1755.79
825.82	1744.87
826.15	1751.47
826.47	1710.28
826.79	1769.67
827.11	1743.05
827.43	1761.03
827.75	1721.89
828.07	1701.63
828.39	1713.69
828.71	1675.01
829.03	1694.58
829.35	1694.81
829.67	1707.10
830.00	1685.71
830.32	1685.02
830.64	1676.60
830.96	1694.81
831.28	1731.67
831.60	1664.54
831.92	1660.68
832.24	1690.94
832.56	1669.55
832.88	1690.03
833.20	1669.78
833.52	1714.15
833.84	1687.07
834.16	1678.42
834.48	1666.36
834.80	1712.78
835.12	1656.81
835.44	1668.87
835.76	1680.70
836.08	1695.72
836.40	1677.74
836.71	1646.79
837.03	1672.05
837.35	1667.50
837.67	1625.86
837.99	1655.90
838.31	1640.20
838.63	1660.90
838.95	1649.75
839.27	1694.35
839.59	1672.05
839.91	1665.68
840.23	1655.67
840.54	1629.27
840.86	1642.93
841.18	1638.38
841.50	1649.53
841.82	1623.58
842.14	1689.80
842.46	1658.63
842.77	1635.42
843.09	1613.80
843.41	1642.70
843.73	1593.32
844.05	1606.97
844.37	1587.18
844.68	1607.20
845.00	1616.07
845.32	1601.28
845.64	1597.19
845.96	1611.52
846.27	1607.43
846.59	1594.91
846.91	1647.25
847.23	1604.01
847.54	1570.11
847.86	1602.65
848.18	1593.09
848.50	1581.71
848.82	1631.32
849.13	1574.66
849.45	1620.63
849.77	1608.11
850.08	1624.27
850.40	1629.27
850.72	1596.96
851.04	1586.04
851.35	1595.82
851.67	1621.76
851.99	1575.34
852.30	1601.51
852.62	1568.97
852.94	1568.97
853.25	1591.50
853.57	1591.50
853.89	1570.56
854.20	1567.15
854.52	1618.58
854.84	1559.64
855.15	1575.12
855.47	1589.45
855.79	1593.77
856.10	1562.83
856.42	1600.83
856.73	1586.04
857.05	1563.51
857.37	1549.63
857.68	1550.31
858.00	1611.07
858.32	1576.71
858.63	1533.47
858.95	1527.56
859.26	1541.67
859.58	1536.89
859.89	1548.49
860.21	1560.55
860.52	1523.92
860.84	1542.80
861.16	1536.89
861.47	1548.95
861.79	1528.24
862.10	1523.46
862.42	1545.76
862.73	1549.40
863.05	1544.85
863.36	1499.80
863.68	1554.41
863.99	1552.13
864.31	1504.35
864.62	1568.97
864.94	1477.50
865.25	1556.46
865.57	1498.20
865.88	1492.74
866.20	1495.24
866.51	1535.75
866.82	1513.45
867.14	1511.63
867.45	1489.33
867.77	1483.18
868.08	1483.87
868.40	1500.71
868.71	1506.85
869.02	1469.30
869.34	1479.09
869.65	1488.42
869.97	1487.74
870.28	1466.35
870.59	1487.05
870.91	1491.38
871.22	1507.30
871.54	1484.32
871.85	1457.93
872.16	1491.60
872.48	1451.55
872.79	1471.12
873.10	1466.80
873.42	1471.35
873.73	1513.22
874.04	1453.38
874.36	1438.81
874.67	1438.36
874.98	1456.79
875.30	1463.84
875.61	1413.78
875.92	1448.14
876.23	1440.18
876.55	1451.55
876.86	1429.25
877.17	1416.97
877.49	1423.11
877.80	1441.54
878.11	2386.34
878.42	1479.54
878.74	1423.57
879.05	1405.82
879.36	1408.32
879.67	1406.27
879.98	1395.12
880.30	1394.67
880.61	1406.50
880.92	1435.40
881.23	1388.98
881.55	1429.71
881.86	1418.33
882.17	1393.53
882.48	1389.89
882.79	1432.67
883.10	1400.13
883.42	1406.27
883.73	1388.07
884.04	1420.38
884.35	1413.55
884.66	1412.19
884.97	1408.55
885.28	1399.22
885.60	1423.79
885.91	1397.62
886.22	1399.22
886.53	1401.95
886.84	1398.31
887.15	1411.73
887.46	1379.42
887.77	1424.48
888.08	1377.83
888.40	1401.95
888.71	1390.34
889.02	1381.70
889.33	1407.64
889.64	1379.42
889.95	1386.47
890.26	1402.63
890.57	1389.89
890.88	1423.57
891.19	1383.74
891.50	1415.15
891.81	1383.52
892.12	1395.35
892.43	1380.10
892.74	1371.00
893.05	1417.19
893.36	1455.65
893.67	1399.22
893.98	1388.30
894.29	1382.15
894.60	1388.52
894.91	1382.83
895.22	1377.37
895.53	1368.50
895.84	1403.54
896.15	1393.76
896.46	1393.53
896.77	1378.06
897.08	1350.98
897.38	1407.86
897.69	1399.45
898.00	1363.72
898.31	1396.26
898.62	1377.15
898.93	1381.47
899.24	1368.73
899.55	1383.06
899.86	1403.54
900.16	1377.15
900.47	1373.73
900.78	1377.15
901.09	1359.85
901.40	1351.43
901.71	1364.63
902.02	1385.79
902.32	1368.50
902.63	1357.12
902.94	1353.71
903.25	1375.78
903.56	1335.73
903.87	1357.80
904.17	1357.12
904.48	1350.52
904.79	1329.13
905.10	1345.52
905.41	1351.20
905.71	1332.32
906.02	1358.94
906.33	1346.88
906.64	1349.61
906.94	1342.56
907.25	1320.94
907.56	1295.00
907.87	1323.22
908.17	1338.01
908.48	1353.25
908.79	1333.68
909.09	1323.44
909.40	1329.36
909.71	1343.24
910.02	1430.85
910.32	1335.73
910.63	1336.19
910.94	1334.37
911.24	1295.91
911.55	1346.43
911.86	1333.00
912.16	1314.11
912.47	1307.29
912.78	1307.06
913.08	1340.96
913.39	1315.71
913.69	1338.01
914.00	1323.22
914.31	1319.35
914.61	1286.35
914.92	1334.37
915.23	1283.39
915.53	1288.86
915.84	1303.42
916.14	1323.22
916.45	1316.39
916.75	1254.95
917.06	1308.88
917.37	1289.31
917.67	1336.41
917.98	1289.31
918.28	1300.23
918.59	1274.75
918.89	1337.32
919.20	1297.27
919.50	1284.53
919.81	1291.81
920.11	1295.45
920.42	1263.82
920.72	1283.17
921.03	1293.86
921.33	1316.39
921.64	1280.21
921.94	1272.47
922.25	1289.08
922.55	1273.61
922.86	1272.02
923.16	1273.84
923.47	1264.96
923.77	1288.40
924.08	1271.11
924.38	1282.94
924.69	1255.63
924.99	1286.35
925.29	1264.73
925.60	1266.33
925.90	1266.10
926.21	1292.95
926.51	1271.33
926.81	1248.58
927.12	1255.63
927.42	1267.01
927.73	1282.94
928.03	1292.50
928.33	1243.12
928.64	1247.44
928.94	1273.38
929.24	1253.81
929.55	1238.57
929.85	1298.41
930.15	1256.09
930.46	1277.48
930.76	1255.63
931.06	1244.03
931.37	1239.02
931.67	1319.80
931.97	1236.75
932.27	1235.15
932.58	1250.17
932.88	1243.12
933.18	1241.98
933.49	1236.97
933.79	1288.86
934.09	1245.62
934.39	1271.11
934.70	1253.58
935.00	1281.57
935.30	1247.90
935.60	1231.51
935.91	1215.58
936.21	1263.37
936.51	1214.45
936.81	1242.21
937.11	1268.38
937.42	1236.52
937.72	1224.91
938.02	1182.13
938.32	1235.84
938.62	1197.38
938.92	1191.24
939.23	1221.27
939.53	1199.43
939.83	1206.71
940.13	1211.03
940.43	1210.58
940.73	1218.54
941.03	1190.32
941.34	1231.74
941.64	1213.76
941.94	1201.48
942.24	1214.45
942.54	1218.31
942.84	1226.28
943.14	1225.82
943.44	1207.39
943.74	1203.30
944.04	1224.23
944.34	1183.04
944.65	1203.30
944.95	1216.04
945.25	1191.24
945.55	1186.68
945.85	1203.30
946.15	1196.47
946.45	1195.79
946.75	1229.92
947.05	1218.09
947.35	1204.89
947.65	1208.30
947.95	1210.80
948.25	1221.73
948.55	1178.49
948.85	1209.89
949.15	1195.56
949.45	1200.56
949.75	1205.80
950.05	1177.35
950.35	1207.85
950.65	1207.85
950.94	1186.91
951.24	1204.21
951.54	1195.33
951.84	1460.20
952.14	1227.42
952.44	1199.43
952.74	1188.73
953.04	1194.88
953.34	1184.41
953.64	1241.52
953.94	1177.13
954.23	1203.98
954.53	1199.20
954.83	1207.62
955.13	1202.16
955.43	1229.01
955.73	1233.33
956.03	1212.63
956.32	1181.45
956.62	1211.26
956.92	1247.21
957.22	1191.69
957.52	1202.39
957.82	1222.18
958.11	1208.30
958.41	1189.64
958.71	1318.44
959.01	1230.60
959.30	1649.53
959.60	1252.22
959.90	1183.95
960.20	1188.96
960.50	1202.61
960.79	1189.41
961.09	1172.35
961.39	1209.21
961.69	1199.43
961.98	1198.52
962.28	1218.31
962.58	1199.65
962.87	1205.57
963.17	1211.49
963.47	1206.25
963.76	1282.48
964.06	1210.35
964.36	1208.53
964.66	1218.54
964.95	1214.22
965.25	1215.58
965.55	1214.67
965.84	1209.44
966.14	1209.44
966.43	1212.85
966.73	1201.48
967.03	1242.21
967.32	1203.98
967.62	1211.03
967.92	1186.00
968.21	1196.92
968.51	1206.71
968.80	1183.04
969.10	1208.07
969.40	1192.60
969.69	1221.73
969.99	1175.99
970.28	1218.54
970.58	1250.40
970.87	1196.92
971.17	1192.15
971.46	1224.00
971.76	1199.65
972.06	1219.68
972.35	1200.34
972.65	1169.39
972.94	1188.05
973.24	1230.83
973.53	1179.17
973.83	1182.82
974.12	1179.86
974.42	1175.53
974.71	1253.81
975.01	1203.52
975.30	1187.59
975.59	1204.89
975.89	1178.95
976.18	1195.10
976.48	1228.55
976.77	1179.63
977.07	1204.21
977.36	1210.58
977.65	1222.64
977.95	1207.85
978.24	1186.46
978.54	1210.35
978.83	1195.56
979.13	1238.79
979.42	1199.88
979.71	1175.53
980.01	1169.39
980.30	1196.92
980.59	1196.70
980.89	1247.67
981.18	1221.95
981.47	1210.58
981.77	1196.92
982.06	1184.41
982.35	1205.57
982.65	1187.82
982.94	1203.75
983.23	1228.55
983.53	1225.14
983.82	1201.48
984.11	1188.05
984.41	1173.26
984.70	1193.28
984.99	1177.58
985.28	1198.29
985.58	1193.51
985.87	1189.87
986.16	1181.22
986.45	1201.48
986.75	1210.12
987.04	1188.96
987.33	1183.95
987.62	1193.51
987.91	1183.95
988.21	1170.76
988.50	1173.03
988.79	1264.73
989.08	1222.86
989.37	1207.62
989.67	1194.19
989.96	1176.90
990.25	1192.60
990.54	1193.28
990.83	1203.75
991.12	1205.57
991.42	1224.46
991.71	1175.31
992.00	1183.73
992.29	1194.65
992.58	1190.78
992.87	1200.34
993.16	1183.95
993.45	1202.84
993.75	1190.32
994.04	1175.99
994.33	1200.79
994.62	1235.61
994.91	1195.56
995.20	1232.42
995.49	1188.96
995.78	1208.53
996.07	1183.50
996.36	1180.31
996.65	1211.94
996.94	1161.88
997.23	1239.48
997.52	1199.43
997.81	1171.44
998.10	1189.64
998.39	1210.58
998.68	1195.79
998.97	1193.06
999.26	1205.80
999.55	1177.35
999.84	1213.31
1000.13	1188.96
1000.42	1194.88
1000.71	1192.15
1001.00	1202.84
1001.29	1213.08
1001.58	1182.59
1001.87	1179.63
1002.16	1191.69
1002.45	1187.37
1002.74	1182.59
1003.02	1185.32
1003.31	1226.73
1003.60	1198.52
1003.89	1170.07
1004.18	1172.58
1004.47	1200.79
1004.76	1203.07
1005.05	1185.32
1005.33	1191.24
1005.62	1168.48
1005.91	1153.23
1006.20	1188.05
1006.49	1185.55
1006.78	1194.65
1007.06	1158.47
1007.35	1188.73
1007.64	1165.07
1007.93	1190.32
1008.22	1207.16
1008.50	1166.43
1008.79	1175.08
1009.08	1201.02
1009.37	1165.75
1009.66	1241.98
1009.94	1194.65
1010.23	1202.84
1010.52	1158.24
1010.81	1193.28
1011.09	1169.16
1011.38	1194.19
1011.67	1204.66
1011.95	1221.95
1012.24	1171.89
1012.53	1183.50
1012.82	1167.57
1013.10	1166.20
1013.39	1178.04
1013.68	1173.26
[truncated: 48 more rows]
