# Supplementary material for: Unique photosynthetic electron transport tuning and excitation distribution in heterokont algae
Source: PLoS One. 2019 Jan 9;14(1):e0209920. doi: 10.1371/journal.pone.0209920 (PMC6326504; doi:10.1371/journal.pone.0209920)
Supplement: S1 Dataset — (ZIP) [file pone.0209920.s004.zip › S1 Dataset/77K/Chlamydomonas_no_inhibitor/CNI_t=10,3.txt]

340.01	1067.45
340.39	1067.45
340.76	1067.45
341.14	1084.06
341.52	1105.45
341.89	1112.50
342.27	1121.15
342.65	1114.32
343.03	1124.79
343.40	1130.93
343.78	1113.87
344.16	1115.01
344.53	1137.31
344.91	1130.93
345.29	1116.83
345.66	1096.57
346.04	1086.11
346.42	1079.73
346.79	1101.12
347.17	1098.85
347.54	1092.48
347.92	1082.92
348.30	1088.38
348.67	1103.40
349.05	1103.40
349.43	1112.96
349.80	1110.23
350.18	1110.91
350.56	1093.39
350.93	1094.98
351.31	1100.67
351.68	1084.29
352.06	1068.13
352.44	1089.06
352.81	1095.89
353.19	1106.81
353.56	1061.99
353.94	1090.88
354.32	1077.91
354.69	1070.18
355.07	1103.63
355.44	1077.23
355.82	1077.46
356.19	1084.97
356.57	1100.21
356.95	1060.17
357.32	1058.12
357.70	1072.45
358.07	1075.41
358.45	1094.07
358.82	1074.05
359.20	1072.91
359.58	1055.84
359.95	1079.73
360.33	1066.99
360.70	1057.66
361.08	1079.05
361.45	1072.00
361.83	1066.99
362.20	1081.10
362.58	1093.39
362.95	1081.78
363.33	1092.93
363.70	1059.71
364.08	1072.00
364.45	1076.78
364.83	1075.87
365.20	1085.88
365.58	1098.62
365.95	1126.84
366.33	1101.12
366.70	1098.62
367.08	1085.42
367.45	1083.60
367.83	1085.20
368.20	1073.82
368.58	1072.68
368.95	1084.74
369.33	1102.03
369.70	1095.89
370.08	1092.02
370.45	1066.99
370.83	1078.14
371.20	1041.96
371.57	1266.78
371.95	1103.63
372.32	1097.26
372.70	1090.20
373.07	1076.09
373.45	1104.31
373.82	1079.73
374.19	1102.72
374.57	1100.21
374.94	1098.39
375.32	1073.36
375.69	1091.57
376.07	1074.27
376.44	1070.40
376.81	1069.27
377.19	1068.36
377.56	1100.67
377.94	1091.57
378.31	1066.54
378.68	1108.63
379.06	1072.00
379.43	1069.95
379.81	1087.93
380.18	1056.07
380.55	1096.80
380.93	1081.78
381.30	1073.14
381.67	1061.76
382.05	1092.48
382.42	1059.94
382.79	1077.91
383.17	1084.29
383.54	1086.11
383.91	1069.49
384.29	1091.79
384.66	1075.41
385.04	1085.42
385.41	1095.44
385.78	1056.30
386.15	1074.73
386.53	1086.11
386.90	1083.83
387.27	1076.78
387.65	1090.20
388.02	1066.76
388.39	1094.98
388.77	1071.77
389.14	1097.94
389.51	1092.02
389.89	1075.87
390.26	1111.14
390.63	1114.78
391.00	1093.16
391.38	1069.04
391.75	1074.27
392.12	1076.09
392.50	1089.97
392.87	1075.18
393.24	1063.81
393.61	1092.93
393.99	1090.20
394.36	1081.10
394.73	1086.11
395.10	1077.91
395.48	1074.96
395.85	1069.27
396.22	1093.62
396.59	1077.46
396.97	1080.87
397.34	1095.44
397.71	1089.06
398.08	1079.73
398.45	1080.42
398.83	1072.45
399.20	1094.07
399.57	1088.15
399.94	1064.94
400.32	1060.62
400.69	1061.08
401.06	1079.28
401.43	1074.27
401.80	1073.14
402.17	1067.45
402.55	1073.59
402.92	1066.99
403.29	1082.69
403.66	1080.87
404.03	1059.25
404.41	1069.95
404.78	1076.78
405.15	1063.12
405.52	1064.49
405.89	1074.96
406.26	1089.97
406.64	1070.18
407.01	1089.75
407.38	1115.01
407.75	1079.51
408.12	1105.22
408.49	1103.40
408.86	1076.78
409.23	1067.67
409.61	1077.00
409.98	1076.09
410.35	1077.23
410.72	1056.75
411.09	1061.99
411.46	1077.46
411.83	1077.00
412.20	1083.60
412.57	1075.41
412.95	1075.18
413.32	1087.47
413.69	1087.70
414.06	1079.51
414.43	1093.16
414.80	1100.44
415.17	1087.24
415.54	1096.57
415.91	1075.18
416.28	1081.78
416.65	1059.25
417.02	1071.09
417.39	1062.90
417.76	1059.94
418.14	1067.45
418.51	1059.71
418.88	1075.18
419.25	1074.27
419.62	1103.17
419.99	1077.00
420.36	1094.30
420.73	1059.71
421.10	1109.54
421.47	1071.32
421.84	1087.47
422.21	1081.78
422.58	1112.50
422.95	1080.87
423.32	1075.41
423.69	1091.79
424.06	1095.21
424.43	1096.35
424.80	1083.15
425.17	1078.37
425.54	1079.05
425.91	1079.05
426.28	1091.34
426.65	1065.63
427.02	1084.97
427.39	1082.92
427.76	1072.91
428.13	1081.56
428.49	1069.04
428.86	1082.47
429.23	1076.55
429.60	1076.09
429.97	1088.84
430.34	1102.49
430.71	1067.22
431.08	1075.18
431.45	1099.99
431.82	1071.77
432.19	1079.28
432.56	1057.43
432.93	1075.41
433.30	1099.08
433.67	1096.35
434.03	1124.11
434.40	1113.87
434.77	1061.99
435.14	1085.20
435.51	1060.62
435.88	1120.24
436.25	1079.96
436.62	1079.05
436.99	1074.50
437.35	1055.16
437.72	1074.73
438.09	1080.42
438.46	1196.01
438.83	1095.89
439.20	1069.49
439.57	1069.72
439.93	1089.06
440.30	1074.50
440.67	1063.58
441.04	1077.91
441.41	1056.98
441.78	1070.63
442.14	1073.14
442.51	1074.05
442.88	1083.15
443.25	1073.59
443.62	1088.38
443.99	1079.05
444.35	1082.24
444.72	1084.29
445.09	1061.99
445.46	1064.49
445.83	1075.18
446.19	1096.80
446.56	1061.76
446.93	1088.84
447.30	1092.71
447.66	1104.54
448.03	1092.48
448.40	1081.78
448.77	1078.37
449.14	1095.44
449.50	1079.05
449.87	1088.61
450.24	1086.79
450.61	1083.60
450.97	1088.38
451.34	1082.69
451.71	1109.32
452.08	1080.42
452.44	1090.66
452.81	1106.59
453.18	1096.80
453.54	1102.26
453.91	1074.96
454.28	1056.30
454.65	1085.20
455.01	1090.88
455.38	1069.72
455.75	1069.95
456.11	1084.74
456.48	1070.40
456.85	1062.90
457.21	1068.13
457.58	1079.51
457.95	1083.83
458.32	1069.72
458.68	1082.24
459.05	1064.49
459.42	1099.30
459.78	1090.88
460.15	1080.42
460.52	1097.48
460.88	1092.93
461.25	1082.01
461.61	1089.52
461.98	1084.97
462.35	1113.18
462.71	1074.27
463.08	1085.65
463.45	1075.87
463.81	1098.62
464.18	1081.33
464.55	1102.94
464.91	1109.54
465.28	1081.56
465.64	1102.03
466.01	1078.37
466.38	1080.42
466.74	1067.45
467.11	1069.95
467.47	1062.21
467.84	1144.81
468.21	1095.44
468.57	1087.70
468.94	1074.05
469.30	1069.95
469.67	1078.14
470.03	1104.99
470.40	1060.85
470.77	1090.88
471.13	1089.29
471.50	1101.12
471.86	1086.79
472.23	1113.64
472.59	1074.96
472.96	1094.75
473.32	1080.42
473.69	1100.44
474.05	1080.64
474.42	1054.70
474.78	1082.69
475.15	1091.79
475.51	1076.32
475.88	1057.43
476.24	1076.32
476.61	1074.96
476.97	1075.41
477.34	1066.99
477.70	1077.23
478.07	1095.44
478.43	1091.34
478.80	1053.11
479.16	1079.96
479.53	1110.91
479.89	1088.84
480.26	1111.36
480.62	1068.36
480.99	1105.90
481.35	1083.15
481.72	1087.02
482.08	1099.08
482.45	1202.61
482.81	1078.14
483.17	1074.96
483.54	1085.42
483.90	1094.53
484.27	1093.84
484.63	1071.09
485.00	1070.86
485.36	1068.81
485.72	1077.69
486.09	1095.66
486.45	1074.96
486.82	1069.72
487.18	1097.03
487.54	1061.30
487.91	1087.70
488.27	1088.84
488.64	1063.35
489.00	1085.65
489.36	1072.45
489.73	1080.19
490.09	1093.62
490.45	1088.15
490.82	1082.01
491.18	1067.90
491.55	1072.45
491.91	1081.56
492.27	1093.16
492.64	1073.14
493.00	1061.99
493.36	1082.01
493.73	1127.07
494.09	1086.11
494.45	1080.64
494.82	1077.69
495.18	1110.45
495.54	1111.14
495.91	1072.45
496.27	1085.65
496.63	1093.62
496.99	1070.86
497.36	1060.85
497.72	1101.81
498.08	1076.55
498.45	1101.81
498.81	1085.65
499.17	1086.33
499.53	1096.80
499.90	1106.13
500.26	1080.19
500.62	1093.62
500.99	1067.45
501.35	1071.54
501.71	1066.08
502.07	1072.23
502.44	1088.84
502.80	1075.18
503.16	1092.71
503.52	1094.75
503.88	1099.30
504.25	1092.25
504.61	1079.51
504.97	1106.13
505.33	1109.32
505.70	1067.22
506.06	1071.54
506.42	1077.23
506.78	1102.72
507.14	1102.94
507.51	1079.05
507.87	1080.64
508.23	1069.49
508.59	1078.37
508.95	1061.08
509.32	1092.25
509.68	1081.10
510.04	1092.02
510.40	1084.51
510.76	1103.40
511.12	1112.50
511.48	1067.67
511.85	1079.28
512.21	1084.51
512.57	1061.08
512.93	1059.48
513.29	1070.63
513.65	1075.41
514.01	1079.73
514.38	1099.08
514.74	1084.06
515.10	1072.23
515.46	1076.78
515.82	1079.51
516.18	1076.78
516.54	1074.96
516.90	1059.03
517.26	1105.90
517.63	1092.02
517.99	1078.14
518.35	1094.53
518.71	1085.65
519.07	1055.61
519.43	1096.35
519.79	1087.93
520.15	1092.25
520.51	1076.78
520.87	1060.39
521.23	1073.82
521.59	1093.16
521.95	1103.40
522.31	1076.09
522.67	1075.64
523.03	1063.81
523.40	1079.28
523.76	1073.82
524.12	1070.63
524.48	1078.82
524.84	1074.73
525.20	1092.71
525.56	1067.22
525.92	1097.48
526.28	1084.29
526.64	1079.05
527.00	1089.52
527.36	1135.71
527.72	1130.93
528.08	1090.66
528.44	1071.09
528.80	1117.05
529.16	1059.94
529.51	1099.99
529.87	1078.60
530.23	1099.53
530.59	1097.26
530.95	1086.79
531.31	1089.52
531.67	1085.42
532.03	1074.96
532.39	1068.13
532.75	1061.30
533.11	1099.53
533.47	1091.57
533.83	1096.12
534.19	1090.43
534.55	1092.71
534.91	1090.43
535.26	1084.06
535.62	1089.29
535.98	1099.08
536.34	1082.24
536.70	1039.69
537.06	1088.84
537.42	1050.15
537.78	1073.82
538.14	1366.91
538.49	1104.99
538.85	1180.54
539.21	1088.38
539.57	1080.87
539.93	1068.81
540.29	1121.38
540.65	1089.52
541.00	1081.33
541.36	1074.96
541.72	1060.17
542.08	1088.84
542.44	1093.39
542.80	1085.42
543.15	1122.74
543.51	1081.33
543.87	1070.86
544.23	1070.86
544.59	1078.14
544.95	1084.97
545.30	1082.47
545.66	1086.11
546.02	1085.20
546.38	1099.99
546.73	1082.01
547.09	1074.27
547.45	1130.93
547.81	1105.45
548.17	1081.56
548.52	1079.73
548.88	1076.09
549.24	1121.15
549.60	1093.16
549.95	1092.93
550.31	1068.36
550.67	1080.19
551.03	1084.51
551.38	1092.93
551.74	1062.90
552.10	1085.20
552.46	1095.44
552.81	1081.78
553.17	1098.62
553.53	1079.73
553.88	1105.68
554.24	1066.31
554.60	1078.14
554.95	1063.35
555.31	1080.87
555.67	1063.12
556.03	1076.78
556.38	1077.00
556.74	1074.50
557.10	1092.93
557.45	1090.20
557.81	1089.06
558.17	1075.18
558.52	1092.93
558.88	1098.85
559.24	1074.50
559.59	1080.42
559.95	1085.42
560.30	1106.59
560.66	1096.35
561.02	1077.91
561.37	1069.95
561.73	1063.35
562.09	1096.35
562.44	1105.22
562.80	1087.24
563.15	1061.99
563.51	1077.69
563.87	1054.70
564.22	1086.11
564.58	1070.63
564.93	1079.73
565.29	1072.45
565.65	1090.43
566.00	1072.23
566.36	1065.17
566.71	1089.97
567.07	1071.77
567.42	1097.03
567.78	1087.70
568.14	1045.60
568.49	1087.70
568.85	1094.07
569.20	1098.39
569.56	1085.42
569.91	1082.24
570.27	1089.75
570.62	1108.63
570.98	1085.65
571.33	1063.81
571.69	1083.83
572.04	1073.59
572.40	1067.22
572.75	1088.38
573.11	1098.85
573.46	1078.82
573.82	1065.40
574.17	1059.25
574.53	1106.36
574.88	1090.66
575.24	1080.87
575.59	1092.02
575.95	1087.47
576.30	1062.44
576.66	1079.28
577.01	1097.48
577.36	1102.94
577.72	1087.93
578.07	1098.39
578.43	1079.73
578.78	1102.72
579.14	1115.92
579.49	1080.64
579.85	1095.66
580.20	1082.47
580.55	1087.24
580.91	1101.58
581.26	1097.48
581.62	1123.88
581.97	1101.35
582.32	1132.53
582.68	1087.02
583.03	1097.94
583.39	1102.49
583.74	1132.07
584.09	1118.19
584.45	1166.89
584.80	1129.11
585.15	1144.13
585.51	1136.62
585.86	1163.47
586.21	1148.91
586.57	1165.75
586.92	1188.73
587.27	1174.85
587.63	1196.24
587.98	1258.14
588.33	1229.01
588.69	1217.40
589.04	1239.93
589.39	1230.15
589.75	1235.84
590.10	1231.06
590.45	1250.17
590.81	1314.34
591.16	1325.49
591.51	1310.24
591.86	1346.43
592.22	1340.28
592.57	1350.07
592.92	1349.16
593.28	1371.00
593.63	1407.18
593.98	1426.52
594.33	1436.76
594.69	1473.63
595.04	1477.95
595.39	1515.27
595.74	1541.67
596.10	1536.89
596.45	1563.51
596.80	1624.72
597.15	1608.57
597.50	1641.11
597.86	1675.24
598.21	1710.28
598.56	1727.35
598.91	1788.33
599.26	1804.49
599.62	1827.24
599.97	1880.49
600.32	1893.69
600.67	1923.50
601.02	1991.76
601.38	1979.48
601.73	2044.56
602.08	2086.43
602.43	2104.86
602.78	2149.68
603.13	2177.90
603.49	2179.72
603.84	2253.90
604.19	2279.16
604.54	2296.46
604.89	2308.97
605.24	2344.92
605.59	2370.64
605.95	2435.72
606.30	2441.63
606.65	2508.53
607.00	2491.24
607.35	2526.51
607.70	2569.97
608.05	2605.02
608.40	2602.74
608.75	2658.95
609.10	2677.38
609.46	2674.87
609.81	2737.45
610.16	2786.60
610.51	2747.69
610.86	2803.44
611.21	2810.72
611.56	2887.18
611.91	2868.98
612.26	2845.31
612.61	2897.19
612.96	2947.03
613.31	2916.54
613.66	2964.78
614.01	2971.15
614.36	2982.75
614.71	2967.51
615.06	2971.83
615.41	2997.54
615.76	2987.30
616.11	3015.75
616.46	3034.86
616.81	3008.47
617.16	3019.84
617.51	3053.75
617.86	3048.52
618.21	3048.97
618.56	3047.38
618.91	3063.76
619.26	3084.24
619.61	3057.62
619.96	3084.01
620.31	3046.01
620.66	3067.40
621.01	3075.82
621.36	3059.67
621.71	3081.06
622.06	3051.02
622.41	3042.37
622.76	3011.20
623.10	3102.45
623.45	3027.81
623.80	3024.62
624.15	3054.20
624.50	3019.39
624.85	2988.90
625.20	3031.68
625.55	2998.45
625.90	3015.52
626.25	2986.85
626.59	2965.91
626.94	2983.89
627.29	2965.46
627.64	2993.45
627.99	2952.94
628.34	2959.54
628.69	2904.02
629.03	2909.94
629.38	2911.76
629.73	2944.98
630.08	2903.79
630.43	2910.62
630.78	2849.41
631.12	2924.04
631.47	2908.34
631.82	2894.01
632.17	2865.34
632.52	2857.14
632.86	2945.66
633.21	2828.02
633.56	2821.19
633.91	2820.05
634.26	2827.56
634.60	2807.54
634.95	2805.72
635.30	2807.54
635.65	2820.05
635.99	2793.20
636.34	2831.20
636.69	2821.65
637.04	2803.44
637.39	2726.07
637.73	2776.14
638.08	2782.28
638.43	2743.37
638.77	2723.57
639.12	2721.07
639.47	2728.58
639.82	2739.50
640.16	2737.91
640.51	2718.34
640.86	2688.07
641.20	2710.37
641.55	2724.25
641.90	2727.89
642.25	2722.21
642.59	2705.37
642.94	2710.37
643.29	2688.07
643.63	2697.63
643.98	2689.89
644.33	2696.95
644.67	2722.66
645.02	2682.16
645.37	2698.54
645.71	2684.89
646.06	2676.70
646.40	2670.78
646.75	2657.35
647.10	2638.47
647.44	2716.29
647.79	2660.77
648.14	2666.23
648.48	2671.69
648.83	2664.63
649.17	2732.67
649.52	2643.02
649.87	2615.03
650.21	2621.63
650.56	2650.98
650.90	2644.61
651.25	2637.78
651.59	2666.91
651.94	2681.93
652.29	2679.65
652.63	2690.12
652.98	2680.11
653.32	2696.72
653.67	2679.20
654.01	2692.62
654.36	2664.18
654.70	2693.31
655.05	2653.26
655.39	2653.71
655.74	2703.32
656.08	2653.26
656.43	2651.21
656.78	2647.57
657.12	2657.35
657.47	2665.77
657.81	2708.32
658.15	2678.52
658.50	2673.51
658.84	2693.76
659.19	2650.75
659.53	2697.63
659.88	2699.91
660.22	2693.76
660.57	2680.79
660.91	2702.18
661.26	2689.89
661.60	2712.88
661.95	2736.77
662.29	2716.74
662.63	2696.95
662.98	2735.18
663.32	2727.21
663.67	2724.25
664.01	2726.30
664.36	2743.60
664.70	2750.19
665.04	2754.75
665.39	2742.69
665.73	2729.49
666.08	3113.82
666.42	2785.69
666.76	2781.60
667.11	2781.60
667.45	2753.38
667.79	2753.38
668.14	2769.76
668.48	2814.59
668.83	2806.40
669.17	2806.85
669.51	2838.94
669.86	2855.78
670.20	2832.11
670.54	2845.31
670.89	2857.37
671.23	2852.37
671.57	2843.26
671.92	2871.25
672.26	2918.81
672.60	2931.78
672.94	3021.66
673.29	2995.04
673.63	3048.06
673.97	3070.82
674.32	3141.81
674.66	3165.93
675.00	3220.32
675.34	3303.83
675.69	3394.62
676.03	3473.36
676.37	3536.61
676.71	3666.09
677.06	3776.91
677.40	3895.69
677.74	3998.77
678.08	4121.65
678.43	4244.98
678.77	4362.17
679.11	4481.41
679.45	4571.75
679.80	4662.54
680.14	4755.16
680.48	4871.89
680.82	5012.06
681.16	5089.66
681.51	5137.90
681.85	5258.96
682.19	5248.49
682.53	5413.69
682.87	5516.09
683.21	5609.84
683.56	5743.87
683.90	5894.28
684.24	5987.35
684.58	6213.08
684.92	6397.40
685.26	6508.22
685.61	6594.69
685.95	6766.03
686.29	6747.37
686.63	6679.11
686.97	6629.05
687.31	6583.99
687.65	6463.16
687.99	6362.36
688.33	6231.29
688.68	6015.79
689.02	5854.00
689.36	5675.60
689.70	5511.54
690.04	5381.61
690.38	5213.45
690.72	5099.67
691.06	5045.74
691.40	5007.97
691.74	4911.71
692.08	4885.32
692.42	4868.25
692.76	4866.20
693.10	4830.93
693.44	4832.75
693.78	4829.57
694.13	4777.00
694.47	4880.08
694.81	4885.77
695.15	4845.27
695.49	4850.50
695.83	4858.46
696.17	4865.52
696.51	4893.28
696.85	4848.45
697.19	4839.35
697.53	4839.12
697.87	4863.70
698.20	4862.56
698.54	4945.16
698.88	4903.97
699.22	4935.60
699.56	4916.04
699.90	4883.50
700.24	4969.05
700.58	4945.39
700.92	5060.30
701.26	5059.39
701.60	5081.01
701.94	5080.56
702.28	5154.74
702.62	5151.32
702.96	5263.51
703.30	5246.21
703.63	5287.86
703.97	5307.88
704.31	5377.74
704.65	5409.82
704.99	5467.17
705.33	5557.73
705.67	5543.17
706.01	5591.64
706.34	5661.95
706.68	5674.47
707.02	5690.85
707.36	5739.55
707.70	5800.30
708.04	5789.61
708.38	5901.79
708.71	5906.34
709.05	5898.15
709.39	5969.15
709.73	5982.12
710.07	6007.83
710.40	6040.14
710.74	6046.51
711.08	6089.07
711.42	6066.77
711.76	6137.31
712.09	6114.10
712.43	6174.40
712.77	6175.99
713.11	6221.50
713.45	6197.61
713.78	6231.74
714.12	6216.04
714.46	6311.38
714.80	6201.48
715.13	6174.40
715.47	6170.53
715.81	6163.93
716.15	6120.47
716.48	6129.80
716.82	6085.43
717.16	6025.12
717.49	6018.98
717.83	5960.50
718.17	5979.16
718.51	5866.52
718.84	5851.50
719.18	5791.43
719.52	5782.78
719.85	5653.08
720.19	5623.95
720.53	5560.46
720.86	5580.49
721.20	5429.62
721.54	5415.74
721.87	5394.12
722.21	5237.34
722.55	5222.55
722.88	5179.09
723.22	5157.47
723.55	5037.32
723.89	5111.73
724.23	5000.00
724.56	4909.21
724.90	4859.83
725.24	4800.21
725.57	4771.54
725.91	4665.50
726.24	4681.66
726.58	4622.04
726.92	4554.45
727.25	4499.16
727.59	4452.28
727.92	4405.86
728.26	4369.46
728.59	4336.23
728.93	4315.75
729.26	4234.74
729.60	4206.98
729.94	4166.02
730.27	4122.11
730.61	4061.80
730.94	4012.88
731.28	3979.43
731.61	3966.46
731.95	3900.93
732.28	3906.84
732.62	3831.98
732.95	3821.74
733.29	3785.33
733.62	3758.93
733.96	3742.55
734.29	3716.61
734.63	3671.10
734.96	3637.88
735.30	3609.66
735.63	3592.82
735.97	3589.86
736.30	3537.98
736.63	3530.24
736.97	3465.62
737.30	3426.02
737.64	3420.79
737.97	3439.22
738.31	3398.26
738.64	3322.94
738.97	3318.16
739.31	3307.24
739.64	3313.16
739.98	3262.87
740.31	3236.25
740.64	3242.39
740.98	3229.19
741.31	3197.79
741.65	3160.70
741.98	3135.67
742.31	3147.96
742.65	3124.06
742.98	3096.30
743.31	3087.88
743.65	3097.21
743.98	3044.42
744.31	3061.71
744.65	3005.05
744.98	3008.69
745.31	2981.61
745.65	2935.88
745.98	2963.87
746.31	2959.09
746.65	2986.85
746.98	2953.17
747.31	2989.58
747.65	2938.61
747.98	2898.33
748.31	2875.35
748.64	2878.76
748.98	2873.53
749.31	2821.87
749.64	2788.42
749.98	2805.49
750.31	2803.67
750.64	2774.54
750.97	2748.60
751.31	2757.93
751.64	2752.93
751.97	2747.69
752.30	2731.99
752.63	2713.79
752.97	2670.55
753.30	2696.95
753.63	2680.56
753.96	2681.70
754.29	2644.61
754.63	2665.55
754.96	2742.46
755.29	2621.86
755.62	2583.40
755.95	2572.70
756.29	2578.85
756.62	2538.34
756.95	2534.02
757.28	2576.57
757.61	2605.93
757.94	2549.72
758.27	2505.35
758.61	2508.99
758.94	2482.82
759.27	2477.36
759.60	2458.47
759.93	2475.54
760.26	2462.57
760.59	2420.24
760.92	2423.66
761.26	2386.79
761.59	2393.62
761.92	2391.12
762.25	2397.49
762.58	2377.24
762.91	2350.16
763.24	2337.41
763.57	2324.90
763.90	2332.41
764.23	2338.33
764.56	2278.71
764.89	2292.36
765.22	2279.39
765.55	2261.87
765.88	2290.08
766.21	2230.24
766.54	2245.71
766.87	2221.14
767.20	2230.69
767.53	2221.82
767.86	2201.79
768.19	2201.57
768.52	2199.52
768.85	2196.79
769.18	2157.65
769.51	2181.09
769.84	2153.78
770.17	2150.14
770.50	2090.52
770.83	2138.76
771.16	2108.27
771.49	2111.00
771.82	2113.73
772.15	2128.52
772.48	2091.89
772.81	2088.02
773.14	2093.02
773.47	2067.77
773.80	2065.26
774.13	2031.59
774.46	2053.89
774.78	2040.69
775.11	2055.02
775.44	2019.07
775.77	2014.06
776.10	2009.28
776.43	2009.51
776.76	2035.91
777.09	1981.75
777.41	1999.96
777.74	1972.19
778.07	1981.98
778.40	1956.72
778.73	1952.85
779.06	1967.42
779.38	1946.94
779.71	1915.99
780.04	1921.45
780.37	1900.74
780.70	1907.11
781.03	1898.01
781.35	1940.34
781.68	1865.02
782.01	1891.41
782.34	1877.08
782.67	1902.56
782.99	1876.39
783.32	1880.95
783.65	1860.69
783.98	1860.01
784.30	1827.24
784.63	1836.35
784.96	1827.93
785.29	1830.20
785.61	1847.95
785.94	1799.94
786.27	1827.93
786.60	1815.64
786.92	1814.05
787.25	1802.21
787.58	1802.44
787.90	1788.79
788.23	1777.18
788.56	1770.81
788.88	1762.62
789.21	1760.57
789.54	1743.96
789.87	1751.47
790.19	1744.64
790.52	1729.17
790.85	1752.15
791.17	1785.37
791.50	1711.42
791.82	1736.68
792.15	1711.65
792.48	1748.97
792.80	1723.93
793.13	1737.59
793.46	1712.56
793.78	1744.64
794.11	1709.37
794.43	1713.92
794.76	1720.29
795.09	1745.55
795.41	1728.49
795.74	1695.72
796.06	1722.34
796.39	1720.29
796.72	1730.76
797.04	1719.16
797.37	1722.11
797.69	1710.96
798.02	1706.87
798.34	1694.58
798.67	1705.50
798.99	1688.44
799.32	1712.56
799.64	1695.26
799.97	1697.77
800.30	1668.18
800.62	1647.02
800.95	1650.89
801.27	1673.42
801.60	1663.18
801.92	1661.13
802.25	1675.69
802.57	1677.51
802.89	1666.14
803.22	1679.56
803.54	1662.50
803.87	1663.41
804.19	1644.97
804.52	1655.21
804.84	1637.46
805.17	1654.08
805.49	1647.25
805.82	1617.90
806.14	1627.91
806.46	1650.89
806.79	1641.79
807.11	1635.19
807.44	1630.18
807.76	1614.03
808.08	1633.14
808.41	1615.62
808.73	1633.82
809.06	1605.61
809.38	1650.44
809.70	1611.52
810.03	1601.97
810.35	1603.33
810.67	1586.49
811.00	1626.54
811.32	1609.48
811.64	1586.04
811.97	1560.10
812.29	1568.52
812.61	1558.28
812.94	1585.36
813.26	1559.64
813.58	1567.15
813.91	1562.37
814.23	1553.95
814.55	1558.50
814.88	1545.99
815.20	1527.78
815.52	1558.73
815.84	1529.61
816.17	1540.53
816.49	1545.76
816.81	1529.83
817.13	1507.08
817.46	1555.55
817.78	1546.22
818.10	1543.03
818.42	1508.90
818.75	1512.54
819.07	1513.22
819.39	1502.30
819.71	1557.59
820.04	1513.90
820.36	1492.74
820.68	1484.32
821.00	1494.11
821.32	1524.60
821.65	1513.22
821.97	1478.86
822.29	1485.92
822.61	1495.24
822.93	1481.82
823.25	1485.00
823.58	1523.69
823.90	1489.56
824.22	1471.58
824.54	1462.70
824.86	1462.02
825.18	1445.41
825.50	1459.75
825.82	1449.96
826.15	1454.51
826.47	1465.21
826.79	1485.00
827.11	1475.45
827.43	1471.58
827.75	1474.08
828.07	1432.67
828.39	1452.46
828.71	1455.65
829.03	1458.15
829.35	1463.16
829.67	1428.57
830.00	1413.10
830.32	1445.64
830.64	1428.34
830.96	1439.27
831.28	1440.18
831.60	1423.11
831.92	1413.33
832.24	1438.13
832.56	1420.84
832.88	1429.03
833.20	1426.52
833.52	1448.14
833.84	1426.75
834.16	1421.97
834.48	1405.13
834.80	1452.92
835.12	1396.26
835.44	1406.95
835.76	1448.37
836.08	1421.75
836.40	1422.43
836.71	1407.64
837.03	1398.99
837.35	1397.62
837.67	1409.23
837.99	1421.29
838.31	1415.37
838.63	1410.14
838.95	1407.41
839.27	1430.16
839.59	1411.05
839.91	1405.59
840.23	1391.48
840.54	1397.62
840.86	1399.67
841.18	1369.86
841.50	1385.34
841.82	1393.07
842.14	1441.09
842.46	1411.73
842.77	1390.34
843.09	1406.27
843.41	1386.02
843.73	1397.17
844.05	1407.64
844.37	1381.01
844.68	1383.29
845.00	1374.41
845.32	1373.28
845.64	1383.52
845.96	1371.91
846.27	1364.63
846.59	1376.46
846.91	1404.68
847.23	1385.56
847.54	1364.40
847.86	1365.08
848.18	1364.63
848.50	1381.70
848.82	1382.61
849.13	1353.25
849.45	1374.41
849.77	1372.59
850.08	1370.09
850.40	1368.95
850.72	1379.19
851.04	1353.02
851.35	1369.64
851.67	1400.36
851.99	1362.35
852.30	1372.14
852.62	1311.84
852.94	1340.28
853.25	1354.16
853.57	1364.17
853.89	1371.23
854.20	1344.15
854.52	1400.81
854.84	1352.34
855.15	1354.85
855.47	1329.13
855.79	1370.55
856.10	1337.10
856.42	1353.48
856.73	1355.98
857.05	1352.80
857.37	1344.15
857.68	1335.50
858.00	1338.69
858.32	1375.10
858.63	1332.77
858.95	1339.83
859.26	1330.72
859.58	1319.80
859.89	1338.46
860.21	1312.75
860.52	1332.54
860.84	1323.90
861.16	1323.22
861.47	1300.23
861.79	1305.24
862.10	1299.55
862.42	1312.75
862.73	1337.10
863.05	1321.85
863.36	1311.61
863.68	1352.34
863.99	1306.83
864.31	1300.23
864.62	1337.10
864.94	1304.33
865.25	1310.93
865.57	1292.95
865.88	1314.34
866.20	1325.49
866.51	1315.25
866.82	1307.06
867.14	1303.19
867.45	1277.70
867.77	1277.25
868.08	1286.35
868.40	1311.84
868.71	1295.45
869.02	1312.52
869.34	1297.05
869.65	1295.23
869.97	1273.15
870.28	1250.40
870.59	1267.24
870.91	1282.26
871.22	1316.16
871.54	1292.72
871.85	1284.76
872.16	1302.05
872.48	1270.42
872.79	1286.12
873.10	1257.00
873.42	1254.95
873.73	1305.69
874.04	1258.82
874.36	1237.20
874.67	1254.27
874.98	1270.20
875.30	1272.24
875.61	1245.62
875.92	1254.27
876.23	1257.00
876.55	1252.67
876.86	1270.42
877.17	1259.96
877.49	1246.99
877.80	1255.63
878.11	1859.56
878.42	1285.67
878.74	1247.44
879.05	1240.61
879.36	1222.86
879.67	1236.06
879.98	1247.21
880.30	1223.32
880.61	1245.39
880.92	1251.99
881.23	1244.71
881.55	1270.88
881.86	1226.28
882.17	1247.67
882.48	1224.91
882.79	1241.98
883.10	1240.39
883.42	1251.99
883.73	1228.55
884.04	1254.72
884.35	1218.09
884.66	1228.33
884.97	1239.93
885.28	1218.77
885.60	1241.75
885.91	1217.86
886.22	1227.64
886.53	1226.73
886.84	1251.99
887.15	1241.07
887.46	1229.46
887.77	1253.81
888.08	1245.62
888.40	1239.02
888.71	1239.25
889.02	1231.51
889.33	1229.01
889.64	1250.63
889.95	1226.73
890.26	1250.17
890.57	1241.75
890.88	1239.93
891.19	1237.20
891.50	1249.72
891.81	1246.99
892.12	1215.58
892.43	1233.33
892.74	1241.30
893.05	1247.90
893.36	1237.88
893.67	1201.93
893.98	1218.54
894.29	1221.73
894.60	1224.46
894.91	1204.43
895.22	1194.88
895.53	1222.18
895.84	1243.57
896.15	1230.83
896.46	1235.84
896.77	1233.10
897.08	1213.08
897.38	1236.29
897.69	1244.94
898.00	1215.13
898.31	1208.07
898.62	1223.78
898.93	1200.79
899.24	1203.98
899.55	1226.28
899.86	1233.10
900.16	1231.97
900.47	1217.86
900.78	1203.07
901.09	1217.18
901.40	1227.87
901.71	1253.81
902.02	1197.61
902.32	1209.89
902.63	1205.57
902.94	1202.61
903.25	1200.34
903.56	1186.46
903.87	1208.98
904.17	1190.78
904.48	1207.62
904.79	1199.65
905.10	1203.07
905.41	1193.28
905.71	1193.51
906.02	1198.74
906.33	1185.32
906.64	1169.16
906.94	1185.77
907.25	1200.11
907.56	1159.61
907.87	1189.41
908.17	1184.18
908.48	1187.37
908.79	1208.98
909.09	1187.37
909.40	1179.40
909.71	1186.46
910.02	1464.53
910.32	1210.58
910.63	1211.71
910.94	1173.26
911.24	1182.13
911.55	1193.97
911.86	1177.13
912.16	1165.98
912.47	1168.25
912.78	1199.20
913.08	1185.32
913.39	1162.34
913.69	1199.20
914.00	1184.64
914.31	1172.80
914.61	1159.83
914.92	1213.31
915.23	1167.80
915.53	1179.63
915.84	1165.98
916.14	1191.92
916.45	1188.05
916.75	1154.83
917.06	1177.35
917.37	1163.25
917.67	1180.77
917.98	1155.74
918.28	1146.18
918.59	1142.54
918.89	1191.01
919.20	1147.55
919.50	1127.98
919.81	1185.77
920.11	1171.67
920.42	1129.11
920.72	1148.23
921.03	1158.01
921.33	1162.34
921.64	1136.40
921.94	1148.68
922.25	1147.32
922.55	1143.90
922.86	1161.43
923.16	1161.43
923.47	1143.68
923.77	1156.42
924.08	1159.83
924.38	1122.06
924.69	1112.05
924.99	1130.48
925.29	1119.78
925.60	1125.02
925.90	1136.40
926.21	1132.30
926.51	1147.77
926.81	1139.13
927.12	1137.31
927.42	1127.29
927.73	1141.17
928.03	1140.26
928.33	1135.71
928.64	1135.94
928.94	1149.59
929.24	1125.93
929.55	1126.16
929.85	1156.42
930.15	1144.59
930.46	1147.77
930.76	1138.44
931.06	1144.13
931.37	1119.33
931.67	1184.41
931.97	1119.78
932.27	1110.68
932.58	1140.04
932.88	1113.18
933.18	1109.54
933.49	1108.86
933.79	1141.86
934.09	1137.76
934.39	1158.24
934.70	1146.18
935.00	1136.62
935.30	1118.65
935.60	1120.92
935.91	1105.45
936.21	1155.51
936.51	1107.72
936.81	1134.35
937.11	1130.71
937.42	1124.79
937.72	1098.62
938.02	1102.94
938.32	1127.07
938.62	1103.63
938.92	1115.23
939.23	1104.77
939.53	1087.70
939.83	1100.90
940.13	1087.24
940.43	1087.24
940.73	1103.86
941.03	1076.78
941.34	1126.84
941.64	1118.19
941.94	1089.75
942.24	1100.67
942.54	1124.33
942.84	1105.68
943.14	1103.86
943.44	1087.93
943.74	1101.58
944.04	1116.37
944.34	1108.86
944.65	1095.21
944.95	1092.02
945.25	1105.90
945.55	1088.38
945.85	1097.48
946.15	1083.83
946.45	1108.63
946.75	1117.05
947.05	1102.49
947.35	1104.77
947.65	1100.67
947.95	1089.97
948.25	1126.38
948.55	1099.30
948.85	1108.18
949.15	1115.69
949.45	1097.48
949.75	1093.16
950.05	1100.21
950.35	1102.72
950.65	1105.22
950.94	1072.23
951.24	1110.45
951.54	1101.58
951.84	1271.33
952.14	1110.00
952.44	1083.38
952.74	1092.25
953.04	1085.65
953.34	1091.57
953.64	1106.13
953.94	1085.88
954.23	1111.59
954.53	1094.53
954.83	1097.71
955.13	1095.21
955.43	1111.36
955.73	1106.36
956.03	1087.93
956.32	1093.84
956.62	1096.57
956.92	1109.77
957.22	1086.33
957.52	1093.62
957.82	1099.99
958.11	1100.44
958.41	1102.72
958.71	1174.17
959.01	1111.36
959.30	1401.49
959.60	1142.77
959.90	1077.00
960.20	1080.64
960.50	1084.97
960.79	1086.79
961.09	1097.26
961.39	1090.88
961.69	1097.26
961.98	1102.72
962.28	1117.74
962.58	1085.88
962.87	1099.99
963.17	1111.59
963.47	1095.44
963.76	1155.05
964.06	1118.42
964.36	1095.21
964.66	1098.85
964.95	1090.66
965.25	1099.99
965.55	1117.51
965.84	1100.44
966.14	1099.99
966.43	1091.11
966.73	1094.07
967.03	1120.92
967.32	1074.73
967.62	1124.56
967.92	1082.24
968.21	1102.26
968.51	1095.44
968.80	1059.03
969.10	1092.02
969.40	1072.68
969.69	1104.99
969.99	1097.03
970.28	1118.42
970.58	1120.47
970.87	1098.85
971.17	1095.66
971.46	1121.38
971.76	1089.29
972.06	1095.89
972.35	1115.23
972.65	1081.78
972.94	1083.38
973.24	1102.26
973.53	1099.53
973.83	1069.27
974.12	1091.57
974.42	1073.59
974.71	1126.38
975.01	1085.42
975.30	1097.94
975.59	1092.93
975.89	1085.20
976.18	1100.21
976.48	1095.89
976.77	1069.72
977.07	1089.75
977.36	1097.26
977.65	1116.60
977.95	1076.09
978.24	1081.10
978.54	1092.02
978.83	1074.27
979.13	1084.06
979.42	1129.11
979.71	1080.64
980.01	1081.78
980.30	1096.80
980.59	1092.93
980.89	1122.97
981.18	1097.94
981.47	1102.26
981.77	1089.29
982.06	1090.66
982.35	1105.45
982.65	1081.56
982.94	1102.94
983.23	1103.86
983.53	1093.62
983.82	1104.08
984.11	1064.72
984.41	1078.14
984.70	1074.27
984.99	1082.69
985.28	1089.06
985.58	1103.86
985.87	1087.70
986.16	1091.11
986.45	1096.80
986.75	1105.90
987.04	1096.57
987.33	1096.35
987.62	1083.60
987.91	1074.05
988.21	1089.52
988.50	1084.06
988.79	1102.49
989.08	1119.78
989.37	1111.14
989.67	1081.10
989.96	1073.59
990.25	1070.63
990.54	1089.75
990.83	1085.20
991.12	1080.64
991.42	1117.28
991.71	1083.15
992.00	1079.96
992.29	1085.42
992.58	1081.10
992.87	1100.21
993.16	1112.50
993.45	1089.06
993.75	1075.64
994.04	1089.29
994.33	1101.35
994.62	1096.35
994.91	1093.16
995.20	1098.17
995.49	1081.33
995.78	1107.72
996.07	1093.16
996.36	1073.82
996.65	1076.32
996.94	1086.11
997.23	1114.09
997.52	1071.09
997.81	1105.90
998.10	1073.14
998.39	1095.44
998.68	1096.80
998.97	1086.79
999.26	1096.57
999.55	1097.71
999.84	1107.27
1000.13	1078.82
1000.42	1082.01
1000.71	1073.36
1001.00	1100.90
1001.29	1085.88
1001.58	1102.49
1001.87	1082.92
1002.16	1095.66
1002.45	1091.11
1002.74	1079.73
1003.02	1091.57
1003.31	1097.71
1003.60	1084.29
1003.89	1069.49
1004.18	1093.39
1004.47	1068.13
1004.76	1109.54
1005.05	1087.24
1005.33	1088.61
1005.62	1090.20
1005.91	1071.54
1006.20	1062.90
1006.49	1089.75
1006.78	1086.33
1007.06	1096.12
1007.35	1090.20
1007.64	1083.15
1007.93	1083.15
1008.22	1092.25
1008.50	1093.62
1008.79	1081.56
1009.08	1103.63
1009.37	1082.92
1009.66	1114.32
1009.94	1081.33
1010.23	1102.26
1010.52	1070.41
1010.81	1109.09
1011.09	1080.87
1011.38	1083.60
1011.67	1102.03
1011.95	1089.52
1012.24	1066.31
1012.53	1088.15
1012.82	1093.84
1013.10	1072.68
1013.39	1079.28
1013.68	1081.56
[truncated: 48 more rows]
