# Supplementary material for: Unique photosynthetic electron transport tuning and excitation distribution in heterokont algae
Source: PLoS One. 2019 Jan 9;14(1):e0209920. doi: 10.1371/journal.pone.0209920 (PMC6326504; doi:10.1371/journal.pone.0209920)
Supplement: S1 Dataset — (ZIP) [file pone.0209920.s004.zip › S1 Dataset/77K/Chlamydomonas_no_inhibitor/CNI_t=15,1.txt]

340.01	941.61
340.39	941.61
340.76	941.61
341.14	960.95
341.52	971.87
341.89	991.90
342.27	1017.39
342.65	1004.64
343.03	1012.38
343.40	1009.42
343.78	984.39
344.16	998.73
344.53	1000.09
344.91	1015.56
345.29	976.43
345.66	988.26
346.04	965.05
346.42	964.59
346.79	978.47
347.17	976.65
347.54	976.88
347.92	981.66
348.30	966.64
348.67	983.71
349.05	964.82
349.43	978.02
349.80	975.52
350.18	993.26
350.56	966.41
350.93	973.70
351.31	971.87
351.68	945.48
352.06	960.95
352.44	952.76
352.81	967.10
353.19	970.28
353.56	956.63
353.94	974.83
354.32	947.98
354.69	971.42
355.07	958.90
355.44	952.31
355.82	991.22
356.19	952.76
356.57	967.32
356.95	930.46
357.32	952.31
357.70	983.94
358.07	937.97
358.45	960.95
358.82	968.23
359.20	946.16
359.58	941.16
359.95	956.17
360.33	952.31
360.70	935.92
361.08	940.47
361.45	942.29
361.83	977.11
362.20	977.56
362.58	991.22
362.95	955.72
363.33	962.09
363.70	939.11
364.08	951.40
364.45	952.53
364.83	934.56
365.20	955.49
365.58	982.34
365.95	995.09
366.33	983.25
366.70	967.32
367.08	965.05
367.45	952.76
367.83	963.00
368.20	970.28
368.58	967.32
368.95	923.41
369.33	991.22
369.70	978.70
370.08	942.98
370.45	950.94
370.83	976.65
371.20	963.00
371.57	1158.24
371.95	989.40
372.32	988.26
372.70	966.19
373.07	957.31
373.45	985.30
373.82	956.40
374.19	958.68
374.57	983.94
374.94	951.85
375.32	958.90
375.69	963.00
376.07	951.17
376.44	947.07
376.81	943.66
377.19	948.44
377.56	970.05
377.94	933.65
378.31	979.84
378.68	926.82
379.06	955.04
379.43	942.29
379.81	954.58
380.18	926.14
380.55	963.91
380.93	954.58
381.30	962.09
381.67	956.40
382.05	948.21
382.42	932.96
382.79	957.08
383.17	960.72
383.54	978.70
383.91	942.29
384.29	959.81
384.66	972.10
385.04	966.64
385.41	956.40
385.78	946.84
386.15	953.67
386.53	968.69
386.90	942.75
387.27	971.19
387.65	989.40
388.02	969.14
388.39	992.58
388.77	952.53
389.14	955.26
389.51	956.17
389.89	950.49
390.26	969.60
390.63	956.63
391.00	964.14
391.38	950.49
391.75	951.62
392.12	947.53
392.50	944.11
392.87	949.57
393.24	963.23
393.61	952.31
393.99	945.02
394.36	949.12
394.73	962.09
395.10	940.47
395.48	955.72
395.85	960.95
396.22	967.10
396.59	949.57
396.97	961.41
397.34	1008.74
397.71	988.71
398.08	963.23
398.45	964.82
398.83	948.66
399.20	957.99
399.57	975.29
399.94	941.61
400.32	968.01
400.69	958.45
401.06	949.35
401.43	975.52
401.80	961.86
402.17	958.90
402.55	943.89
402.92	941.16
403.29	955.26
403.66	961.86
404.03	952.08
404.41	944.11
404.78	970.05
405.15	949.80
405.52	950.49
405.89	955.72
406.26	968.01
406.64	981.89
407.01	959.36
407.38	974.61
407.75	926.14
408.12	975.29
408.49	959.59
408.86	950.49
409.23	944.80
409.61	960.04
409.98	952.76
410.35	983.25
410.72	963.68
411.09	943.66
411.46	970.51
411.83	963.91
412.20	955.49
412.57	963.23
412.95	971.65
413.32	973.92
413.69	978.25
414.06	965.05
414.43	953.67
414.80	978.25
415.17	971.42
415.54	960.72
415.91	951.85
416.28	960.04
416.65	941.61
417.02	945.93
417.39	972.33
417.76	962.77
418.14	950.94
418.51	934.10
418.88	946.39
419.25	952.76
419.62	985.53
419.99	946.16
420.36	958.22
420.73	950.49
421.10	990.53
421.47	948.89
421.84	970.05
422.21	951.62
422.58	947.75
422.95	965.05
423.32	944.11
423.69	952.53
424.06	971.19
424.43	993.49
424.80	968.23
425.17	944.80
425.54	950.03
425.91	944.80
426.28	972.10
426.65	956.63
427.02	974.15
427.39	952.08
427.76	958.45
428.13	962.32
428.49	957.54
428.86	979.61
429.23	951.17
429.60	944.34
429.97	969.60
430.34	965.73
430.71	946.84
431.08	956.86
431.45	976.20
431.82	933.65
432.19	950.49
432.56	966.41
432.93	956.86
433.30	944.34
433.67	966.87
434.03	1030.81
434.40	957.54
434.77	940.70
435.14	955.95
435.51	941.38
435.88	986.44
436.25	974.83
436.62	952.53
436.99	962.32
437.35	959.13
437.72	973.47
438.09	973.70
438.46	1109.54
438.83	998.50
439.20	971.19
439.57	968.46
439.93	949.35
440.30	975.74
440.67	955.49
441.04	972.10
441.41	955.26
441.78	967.10
442.14	959.36
442.51	964.59
442.88	941.16
443.25	965.50
443.62	941.84
443.99	954.58
444.35	946.84
444.72	965.73
445.09	973.70
445.46	935.24
445.83	957.08
446.19	963.91
446.56	941.61
446.93	959.13
447.30	932.96
447.66	941.84
448.03	969.37
448.40	946.62
448.77	940.47
449.14	956.17
449.50	977.11
449.87	982.80
450.24	953.67
450.61	955.72
450.97	958.68
451.34	973.92
451.71	1000.32
452.08	967.32
452.44	961.41
452.81	968.01
453.18	983.71
453.54	994.18
453.91	960.50
454.28	934.33
454.65	965.50
455.01	965.73
455.38	958.22
455.75	983.25
456.11	971.19
456.48	939.79
456.85	950.26
457.21	975.06
457.58	938.20
457.95	949.57
458.32	950.71
458.68	953.90
459.05	952.99
459.42	966.41
459.78	957.08
460.15	978.47
460.52	959.13
460.88	989.17
461.25	969.14
461.61	967.10
461.98	956.40
462.35	1020.34
462.71	942.07
463.08	977.34
463.45	970.05
463.81	963.23
464.18	951.17
464.55	972.56
464.91	985.76
465.28	952.31
465.64	968.01
466.01	947.98
466.38	953.67
466.74	932.51
467.11	953.67
467.47	957.54
467.84	1041.96
468.21	975.97
468.57	949.12
468.94	941.38
469.30	962.55
469.67	973.92
470.03	966.64
470.40	947.30
470.77	970.28
471.13	965.73
471.50	978.70
471.86	987.12
472.23	997.82
472.59	968.01
472.96	971.65
473.32	971.19
473.69	990.31
474.05	964.59
474.42	945.93
474.78	969.37
475.15	950.71
475.51	949.35
475.88	967.55
476.24	957.99
476.61	960.27
476.97	967.78
477.34	950.94
477.70	963.68
478.07	971.19
478.43	972.56
478.80	956.17
479.16	954.58
479.53	969.83
479.89	947.30
480.26	973.24
480.62	963.00
480.99	978.47
481.35	947.75
481.72	949.57
482.08	975.52
482.45	1064.03
482.81	951.62
483.17	965.50
483.54	964.82
483.90	971.87
484.27	982.11
484.63	955.95
485.00	932.51
485.36	967.78
485.72	940.25
486.09	945.48
486.45	970.28
486.82	948.89
487.18	961.64
487.54	944.80
487.91	961.18
488.27	969.83
488.64	955.26
489.00	970.51
489.36	955.26
489.73	956.86
490.09	951.40
490.45	966.41
490.82	969.83
491.18	957.08
491.55	957.08
491.91	973.01
492.27	971.42
492.64	938.20
493.00	942.52
493.36	945.02
493.73	975.06
494.09	954.58
494.45	965.28
494.82	961.64
495.18	981.66
495.54	983.71
495.91	963.00
496.27	929.78
496.63	989.40
496.99	942.75
497.36	948.89
497.72	970.05
498.08	975.52
498.45	993.26
498.81	968.46
499.17	970.05
499.53	961.64
499.90	968.23
500.26	969.83
500.62	963.68
500.99	958.68
501.35	972.79
501.71	946.16
502.07	956.86
502.44	959.13
502.80	953.67
503.16	961.64
503.52	966.87
503.88	972.79
504.25	974.38
504.61	961.41
504.97	961.86
505.33	951.17
505.70	961.64
506.06	958.68
506.42	959.13
506.78	968.92
507.14	982.34
507.51	952.53
507.87	949.80
508.23	959.59
508.59	957.77
508.95	936.83
509.32	971.87
509.68	948.89
510.04	965.28
510.40	960.27
510.76	984.16
511.12	992.81
511.48	945.25
511.85	947.75
512.21	958.22
512.57	947.53
512.93	955.26
513.29	975.97
513.65	942.52
514.01	949.35
514.38	968.23
514.74	979.84
515.10	942.52
515.46	963.00
515.82	951.62
516.18	946.84
516.54	945.93
516.90	952.31
517.26	995.54
517.63	963.23
517.99	945.71
518.35	963.91
518.71	957.99
519.07	962.09
519.43	955.95
519.79	973.01
520.15	950.03
520.51	963.00
520.87	969.83
521.23	969.14
521.59	969.60
521.95	963.46
522.31	949.80
522.67	946.84
523.03	953.67
523.40	978.47
523.76	942.29
524.12	946.84
524.48	968.46
524.84	957.99
525.20	980.29
525.56	956.86
525.92	940.02
526.28	950.94
526.64	966.19
527.00	960.95
527.36	1008.97
527.72	990.08
528.08	963.91
528.44	938.88
528.80	972.56
529.16	953.22
529.51	966.87
529.87	942.29
530.23	964.37
530.59	961.86
530.95	956.63
531.31	960.04
531.67	979.38
532.03	949.35
532.39	976.65
532.75	942.52
533.11	978.93
533.47	968.01
533.83	951.40
534.19	957.77
534.55	938.88
534.91	961.41
535.26	962.09
535.62	962.32
535.98	987.35
536.34	958.68
536.70	942.07
537.06	968.01
537.42	959.59
537.78	950.03
538.14	1277.48
538.49	980.52
538.85	1079.96
539.21	981.20
539.57	944.57
539.93	939.79
540.29	981.66
540.65	968.92
541.00	974.61
541.36	941.84
541.72	944.11
542.08	956.17
542.44	925.00
542.80	981.66
543.15	985.53
543.51	942.98
543.87	949.12
544.23	959.36
544.59	964.14
544.95	968.69
545.30	971.65
545.66	954.35
546.02	954.58
546.38	954.81
546.73	941.84
547.09	949.35
547.45	1004.64
547.81	968.46
548.17	954.13
548.52	958.22
548.88	934.10
549.24	975.74
549.60	980.98
549.95	952.08
550.31	949.80
550.67	973.24
551.03	949.80
551.38	955.26
551.74	951.17
552.10	949.12
552.46	961.18
552.81	975.52
553.17	937.51
553.53	964.59
553.88	976.65
554.24	952.08
554.60	948.89
554.95	952.99
555.31	962.09
555.67	943.89
556.03	943.20
556.38	973.47
556.74	979.84
557.10	963.00
557.45	947.07
557.81	955.95
558.17	941.84
558.52	954.35
558.88	959.13
559.24	967.32
559.59	962.32
559.95	962.55
560.30	1001.68
560.66	954.58
561.02	959.36
561.37	953.67
561.73	967.78
562.09	979.84
562.44	970.51
562.80	977.56
563.15	952.31
563.51	945.93
563.87	959.36
564.22	957.31
564.58	946.39
564.93	934.56
565.29	945.48
565.65	988.71
566.00	968.23
566.36	963.46
566.71	980.52
567.07	952.99
567.42	973.92
567.78	933.65
568.14	968.01
568.49	975.52
568.85	965.50
569.20	959.81
569.56	957.77
569.91	968.46
570.27	967.78
570.62	1005.78
570.98	974.15
571.33	940.02
571.69	949.35
572.04	963.91
572.40	936.83
572.75	963.00
573.11	974.15
573.46	947.30
573.82	958.90
574.17	956.86
574.53	984.62
574.88	963.00
575.24	968.01
575.59	960.04
575.95	957.99
576.30	942.98
576.66	960.95
577.01	967.78
577.36	969.60
577.72	961.64
578.07	956.63
578.43	958.68
578.78	957.54
579.14	968.92
579.49	964.14
579.85	979.84
580.20	979.84
580.55	970.51
580.91	974.15
581.26	971.19
581.62	987.12
581.97	992.58
582.32	1011.47
582.68	980.75
583.03	991.67
583.39	1000.77
583.74	1013.52
584.09	1014.20
584.45	1018.75
584.80	998.50
585.15	1018.30
585.51	1012.83
585.86	1023.76
586.21	1012.38
586.57	1041.28
586.92	1036.50
587.27	1033.31
587.63	1055.39
587.98	1160.52
588.33	1082.92
588.69	1066.31
589.04	1100.67
589.39	1088.61
589.75	1087.70
590.10	1085.88
590.45	1130.48
590.81	1145.04
591.16	1157.33
591.51	1165.75
591.86	1201.93
592.22	1181.45
592.57	1186.46
592.92	1201.25
593.28	1243.34
593.63	1243.34
593.98	1256.54
594.33	1305.69
594.69	1306.15
595.04	1332.09
595.39	1353.02
595.74	1359.40
596.10	1370.77
596.45	1417.19
596.80	1451.55
597.15	1456.79
597.50	1481.36
597.86	1513.22
598.21	1559.19
598.56	1574.89
598.91	1619.72
599.26	1621.54
599.62	1667.05
599.97	1703.23
600.32	1703.45
600.67	1750.10
601.02	1835.21
601.38	1777.41
601.73	1839.08
602.08	1866.15
602.43	1882.08
602.78	1910.07
603.13	1956.27
603.49	1962.18
603.84	2035.91
604.19	2063.21
604.54	2065.49
604.89	2085.97
605.24	2106.68
605.59	2179.95
605.95	2229.33
606.30	2256.41
606.65	2265.51
607.00	2283.71
607.35	2314.89
607.70	2319.89
608.05	2398.40
608.40	2403.86
608.75	2432.99
609.10	2462.34
609.46	2463.48
609.81	2483.50
610.16	2547.45
610.51	2548.13
610.86	2614.12
611.21	2585.67
611.56	2614.57
611.91	2614.57
612.26	2635.05
612.61	2693.76
612.96	2688.30
613.31	2688.98
613.66	2715.15
614.01	2729.71
614.36	2758.61
614.71	2746.10
615.06	2735.40
615.41	2736.09
615.76	2762.94
616.11	2785.47
616.46	2816.87
616.81	2789.11
617.16	2830.07
617.51	2843.72
617.86	2800.03
618.21	2813.91
618.56	2814.59
618.91	2807.54
619.26	2856.01
619.61	2801.85
619.96	2837.57
620.31	2850.54
620.66	2832.34
621.01	2865.56
621.36	2813.23
621.71	2871.48
622.06	2845.99
622.41	2817.55
622.76	2832.34
623.10	2852.82
623.45	2808.68
623.80	2818.92
624.15	2795.25
624.50	2846.68
624.85	2752.24
625.20	2779.32
625.55	2774.09
625.90	2766.58
626.25	2779.55
626.59	2782.96
626.94	2771.13
627.29	2729.26
627.64	2763.85
627.99	2754.97
628.34	2720.84
628.69	2721.07
629.03	2705.59
629.38	2666.46
629.73	2719.02
630.08	2681.47
630.43	2696.95
630.78	2715.15
631.12	2659.63
631.47	2673.28
631.82	2647.34
632.17	2618.90
632.52	2633.23
632.86	2729.94
633.21	2680.56
633.56	2600.01
633.91	2604.79
634.26	2606.61
634.60	2586.58
634.95	2591.14
635.30	2615.03
635.65	2568.15
635.99	2571.34
636.34	2591.82
636.69	2567.70
637.04	2578.85
637.39	2529.24
637.73	2519.91
638.08	2567.93
638.43	2504.89
638.77	2514.45
639.12	2524.46
639.47	2513.09
639.82	2482.14
640.16	2519.23
640.51	2474.63
640.86	2467.12
641.20	2465.30
641.55	2503.76
641.90	2466.21
642.25	2513.31
642.59	2496.02
642.94	2483.05
643.29	2460.98
643.63	2482.59
643.98	2470.99
644.33	2462.11
644.67	2465.07
645.02	2456.88
645.37	2448.92
645.71	2434.12
646.06	2469.85
646.40	2453.92
646.75	2455.97
647.10	2461.43
647.44	2464.84
647.79	2458.93
648.14	2434.58
648.48	2443.00
648.83	2433.44
649.17	2520.82
649.52	2418.20
649.87	2456.20
650.21	2442.09
650.56	2429.35
650.90	2414.33
651.25	2429.57
651.59	2422.75
651.94	2431.17
652.29	2443.91
652.63	2420.02
652.98	2452.56
653.32	2442.77
653.67	2430.94
654.01	2445.27
654.36	2440.27
654.70	2452.56
655.05	2445.50
655.39	2464.39
655.74	2487.83
656.08	2429.57
656.43	2441.41
656.78	2412.28
657.12	2470.99
657.47	2458.02
657.81	2486.01
658.15	2433.67
658.50	2428.21
658.84	2453.69
659.19	2492.15
659.53	2449.37
659.88	2500.80
660.22	2473.26
660.57	2482.37
660.91	2513.77
661.26	2466.89
661.60	2500.34
661.95	2475.54
662.29	2481.46
662.63	2510.13
662.98	2472.58
663.32	2518.09
663.67	2496.25
664.01	2534.70
664.36	2504.21
664.70	2526.28
665.04	2505.35
665.39	2513.77
665.73	2509.44
666.08	2933.60
666.42	2546.99
666.76	2575.66
667.11	2571.34
667.45	2544.71
667.79	2518.55
668.14	2590.23
668.48	2591.82
668.83	2568.38
669.17	2601.60
669.51	2625.72
669.86	2628.45
670.20	2625.72
670.54	2678.29
670.89	2636.87
671.23	2655.76
671.57	2703.32
671.92	2679.43
672.26	2754.29
672.60	2735.86
672.94	2826.42
673.29	2861.70
673.63	2915.17
673.97	2922.22
674.32	2974.56
674.66	3109.50
675.00	3195.97
675.34	3245.35
675.69	3350.93
676.03	3447.87
676.37	3585.31
676.71	3710.24
677.06	3817.19
677.40	3975.79
677.74	4160.11
678.08	4283.67
678.43	4437.95
678.77	4577.44
679.11	4698.72
679.45	4843.67
679.80	5021.85
680.14	5070.77
680.48	5220.73
680.82	5374.78
681.16	5435.76
681.51	5542.49
681.85	5660.13
682.19	5743.19
682.53	5933.88
682.87	6041.05
683.21	6150.51
683.56	6307.97
683.90	6525.51
684.24	6713.01
684.58	6976.97
684.92	7201.34
685.26	7313.30
685.61	7428.67
685.95	7570.66
686.29	7658.95
686.63	7573.84
686.97	7568.38
687.31	7412.96
687.65	7306.92
687.99	7189.96
688.33	6921.00
688.68	6687.98
689.02	6452.92
689.36	6260.87
689.70	6074.73
690.04	5883.36
690.38	5772.31
690.72	5586.40
691.06	5496.07
691.40	5467.85
691.74	5332.68
692.08	5333.82
692.42	5344.29
692.76	5322.67
693.10	5342.92
693.44	5291.95
693.78	5311.75
694.13	5346.34
694.47	5352.94
694.81	5367.50
695.15	5378.42
695.49	5335.41
695.83	5392.07
696.17	5356.58
696.51	5426.89
696.85	5397.31
697.19	5349.07
697.53	5410.73
697.87	5455.79
698.20	5408.69
698.54	5480.36
698.88	5464.21
699.22	5472.86
699.56	5454.42
699.90	5527.70
700.24	5554.09
700.58	5591.64
700.92	5636.92
701.26	5670.14
701.60	5682.66
701.94	5715.43
702.28	5823.29
702.62	5799.62
702.96	5940.93
703.30	5964.37
703.63	5999.18
703.97	6053.11
704.31	6141.18
704.65	6161.43
704.99	6195.79
705.33	6349.84
705.67	6365.09
706.01	6467.94
706.34	6429.26
706.68	6539.85
707.02	6570.11
707.36	6640.42
707.70	6719.84
708.04	6734.40
708.38	6827.93
708.71	6828.16
709.05	6873.89
709.39	6932.15
709.73	6935.79
710.07	6988.12
710.40	7002.69
710.74	7070.50
711.08	7106.68
711.42	7133.08
711.76	7202.25
712.09	7193.83
712.43	7195.88
712.77	7209.53
713.11	7272.79
713.45	7258.46
713.78	7312.84
714.12	7293.95
714.46	7303.74
714.80	7261.41
715.13	7240.93
715.47	7220.00
715.81	7227.28
716.15	7180.18
716.48	7150.82
716.82	7111.23
717.16	7014.98
717.49	6976.97
717.83	6939.66
718.17	6929.87
718.51	6829.52
718.84	6765.35
719.18	6755.11
719.52	6680.70
719.85	6566.93
720.19	6492.29
720.53	6484.55
720.86	6365.77
721.20	6306.61
721.54	6274.07
721.87	6144.36
722.21	6062.90
722.55	6035.59
722.88	5950.49
723.22	5900.88
723.55	5811.00
723.89	5764.80
724.23	5682.43
724.56	5557.73
724.90	5500.39
725.24	5467.62
725.57	5386.61
725.91	5298.55
726.24	5296.27
726.58	5115.60
726.92	5150.19
727.25	5059.17
727.59	5018.21
727.92	4875.08
728.26	4856.42
728.59	4819.55
728.93	4770.86
729.26	4674.83
729.60	4678.02
729.94	4594.05
730.27	4529.20
730.61	4488.92
730.94	4359.90
731.28	4410.19
731.61	4347.61
731.95	4290.95
732.28	4222.23
732.62	4167.39
732.95	4154.19
733.29	4117.78
733.62	4098.90
733.96	4056.34
734.29	3991.26
734.63	3954.17
734.96	3921.86
735.30	3873.62
735.63	3829.47
735.97	3861.33
736.30	3779.41
736.63	3797.16
736.97	3708.19
737.30	3691.12
737.64	3635.14
737.97	3615.12
738.31	3591.68
738.64	3557.32
738.97	3495.88
739.31	3460.38
739.64	3481.32
739.98	3461.98
740.31	3412.37
740.64	3405.09
740.98	3354.35
741.31	3355.94
741.65	3276.98
741.98	3325.90
742.31	3240.34
742.65	3242.16
742.98	3253.99
743.31	3162.97
743.65	3142.49
743.98	3158.65
744.31	3131.57
744.65	3136.81
744.98	3140.22
745.31	3077.19
745.65	3079.23
745.98	3048.74
746.31	3073.77
746.65	3087.20
746.98	3008.69
747.31	3049.43
747.65	3008.47
747.98	2970.24
748.31	2915.85
748.64	2945.21
748.98	2916.76
749.31	2866.02
749.64	2859.19
749.98	2818.69
750.31	2839.62
750.64	2804.58
750.97	2803.90
751.31	2764.53
751.64	2738.36
751.97	2762.03
752.30	2744.51
752.63	2697.63
752.97	2685.57
753.30	2700.59
753.63	2691.71
753.96	2674.87
754.29	2660.31
754.63	2668.50
754.96	2786.83
755.29	2628.91
755.62	2593.87
755.95	2584.76
756.29	2536.98
756.62	2553.82
756.95	2527.19
757.28	2523.78
757.61	2666.68
757.94	2497.16
758.27	2508.53
758.61	2517.64
758.94	2490.10
759.27	2451.42
759.60	2421.15
759.93	2450.51
760.26	2416.15
760.59	2381.56
760.92	2385.43
761.26	2360.85
761.59	2386.11
761.92	2354.71
762.25	2342.88
762.58	2313.98
762.91	2309.43
763.24	2271.88
763.57	2301.92
763.90	2281.89
764.23	2282.57
764.56	2275.07
764.89	2217.72
765.22	2235.24
765.55	2176.08
765.88	2202.93
766.21	2169.48
766.54	2221.14
766.87	2183.59
767.20	2172.21
767.53	2180.86
767.86	2149.23
768.19	2141.27
768.52	2140.35
768.85	2154.46
769.18	2073.23
769.51	2145.36
769.84	2103.49
770.17	2118.05
770.50	2044.78
770.83	2072.77
771.16	2053.43
771.49	2033.86
771.82	2037.73
772.15	2051.61
772.48	1991.31
772.81	2000.18
773.14	2002.46
773.47	1951.71
773.80	2000.64
774.13	1971.74
774.46	1961.27
774.78	1956.72
775.11	1908.93
775.44	1952.40
775.77	1945.34
776.10	1893.92
776.43	1904.84
776.76	1952.17
777.09	1890.96
777.41	1890.05
777.74	1880.49
778.07	1905.52
778.40	1859.78
778.73	1876.39
779.06	1885.50
779.38	1832.70
779.71	1833.61
780.04	1853.41
780.37	1834.30
780.70	1794.48
781.03	1814.05
781.35	1798.12
781.68	1790.15
782.01	1789.92
782.34	1778.09
782.67	1768.31
782.99	1776.95
783.32	1779.68
783.65	1756.93
783.98	1774.91
784.30	1762.62
784.63	1778.55
784.96	1737.59
785.29	1738.04
785.61	1747.60
785.94	1730.08
786.27	1713.24
786.60	1717.11
786.92	1711.19
787.25	1677.51
787.58	1659.54
787.90	1675.01
788.23	1653.39
788.56	1646.79
788.88	1653.85
789.21	1642.93
789.54	1640.88
789.87	1650.44
790.19	1645.20
790.52	1619.94
790.85	1645.20
791.17	1646.34
791.50	1605.84
791.82	1593.77
792.15	1585.13
792.48	1616.30
792.80	1586.04
793.13	1627.45
793.46	1598.33
793.78	1617.67
794.11	1598.33
794.43	1599.24
794.76	1595.14
795.09	1623.58
795.41	1588.31
795.74	1628.14
796.06	1590.13
796.39	1593.09
796.72	1593.09
797.04	1618.81
797.37	1588.31
797.69	1582.40
798.02	1614.94
798.34	1577.85
798.67	1584.45
798.99	1590.82
799.32	1575.80
799.64	1569.88
799.97	1574.21
800.30	1553.95
800.62	1568.97
800.95	1540.76
801.27	1540.53
801.60	1562.83
801.92	1546.44
802.25	1566.47
802.57	1559.64
802.89	1546.22
803.22	1533.93
803.54	1546.22
803.87	1537.80
804.19	1504.80
804.52	1552.82
804.84	1535.52
805.17	1514.36
805.49	1531.65
805.82	1520.05
806.14	1502.30
806.46	1531.43
806.79	1517.32
807.11	1482.50
807.44	1500.02
807.76	1497.07
808.08	1484.78
808.41	1501.39
808.73	1518.00
809.06	1499.11
809.38	1518.68
809.70	1472.26
810.03	1475.45
810.35	1494.33
810.67	1462.93
811.00	1449.28
811.32	1466.12
811.64	1486.60
811.97	1444.27
812.29	1432.44
812.61	1430.39
812.94	1463.84
813.26	1465.66
813.58	1439.95
813.91	1422.43
814.23	1446.09
814.55	1436.99
814.88	1421.97
815.20	1406.50
815.52	1395.35
815.84	1399.22
816.17	1382.83
816.49	1392.16
816.81	1407.41
817.13	1395.58
817.46	1418.56
817.78	1406.95
818.10	1411.73
818.42	1380.33
818.75	1374.19
819.07	1410.37
819.39	1371.46
819.71	1428.57
820.04	1373.73
820.36	1348.93
820.68	1341.65
821.00	1344.61
821.32	1362.81
821.65	1380.79
821.97	1340.96
822.29	1368.04
822.61	1379.65
822.93	1346.43
823.25	1334.82
823.58	1365.31
823.90	1312.07
824.22	1334.14
824.54	1327.99
824.86	1331.63
825.18	1321.62
825.50	1308.88
825.82	1300.23
826.15	1341.65
826.47	1314.11
826.79	1333.00
827.11	1330.95
827.43	1362.35
827.75	1322.76
828.07	1292.50
828.39	1309.11
828.71	1317.07
829.03	1277.93
829.35	1303.42
829.67	1300.46
830.00	1302.74
830.32	1300.23
830.64	1276.34
830.96	1273.38
831.28	1291.59
831.60	1284.30
831.92	1290.45
832.24	1267.69
832.56	1292.04
832.88	1284.30
833.20	1279.53
833.52	1287.03
833.84	1285.67
834.16	1274.06
834.48	1278.84
834.80	1294.09
835.12	1272.24
835.44	1269.74
835.76	1293.63
836.08	1287.03
836.40	1268.60
836.71	1275.20
837.03	1275.43
837.35	1282.03
837.67	1270.88
837.99	1263.14
838.31	1252.67
838.63	1254.27
838.95	1282.48
839.27	1273.38
839.59	1239.02
839.91	1249.72
840.23	1265.87
840.54	1243.57
840.86	1239.70
841.18	1249.49
841.50	1272.02
841.82	1250.63
842.14	1296.14
842.46	1285.90
842.77	1279.53
843.09	1264.96
843.41	1285.67
843.73	1251.08
844.05	1227.19
844.37	1221.95
844.68	1233.56
845.00	1237.43
845.32	1224.00
845.64	1233.79
845.96	1218.31
846.27	1215.13
846.59	1221.27
846.91	1270.88
847.23	1228.55
847.54	1220.36
847.86	1250.40
848.18	1203.52
848.50	1211.03
848.82	1246.53
849.13	1226.96
849.45	1252.67
849.77	1234.93
850.08	1243.57
850.40	1254.72
850.72	1249.49
851.04	1213.31
851.35	1225.60
851.67	1257.45
851.99	1235.15
852.30	1239.48
852.62	1236.29
852.94	1219.68
853.25	1243.80
853.57	1221.04
853.89	1211.94
854.20	1220.82
854.52	1247.90
854.84	1217.63
855.15	1199.43
855.47	1191.69
855.79	1212.63
856.10	1209.44
856.42	1207.39
856.73	1215.81
857.05	1175.31
857.37	1174.17
857.68	1185.32
858.00	1220.13
858.32	1224.46
858.63	1217.40
858.95	1194.65
859.26	1185.09
859.58	1195.33
859.89	1164.61
860.21	1203.30
860.52	1192.60
860.84	1203.52
861.16	1185.55
861.47	1187.59
861.79	1194.42
862.10	1165.29
862.42	1159.83
862.73	1195.56
863.05	1183.95
863.36	1185.32
863.68	1203.52
863.99	1188.50
864.31	1186.00
864.62	1207.16
864.94	1192.15
865.25	1190.10
865.57	1174.85
865.88	1158.92
866.20	1166.89
866.51	1185.77
866.82	1177.13
867.14	1159.61
867.45	1177.81
867.77	1140.72
868.08	1158.24
868.40	1163.93
868.71	1156.42
869.02	1168.25
869.34	1157.78
869.65	1136.40
869.97	1186.68
870.28	1156.87
870.59	1166.43
870.91	1144.81
871.22	1161.43
871.54	1183.95
871.85	1142.77
872.16	1169.16
872.48	1150.05
872.79	1160.74
873.10	1130.48
873.42	1134.80
873.73	1157.10
874.04	1109.54
874.36	1117.74
874.67	1132.30
874.98	1131.84
875.30	1111.59
875.61	1101.58
875.92	1129.57
876.23	1138.22
876.55	1135.03
876.86	1138.44
877.17	1112.05
877.49	1111.36
877.80	1109.77
878.11	1787.42
878.42	1164.16
878.74	1109.09
879.05	1093.62
879.36	1103.63
879.67	1110.45
879.98	1102.26
880.30	1104.77
880.61	1118.42
880.92	1097.03
881.23	1089.06
881.55	1128.20
881.86	1100.21
882.17	1113.87
882.48	1101.35
882.79	1119.78
883.10	1116.83
883.42	1129.57
883.73	1085.42
884.04	1078.14
884.35	1085.65
884.66	1096.80
884.97	1104.31
885.28	1099.76
885.60	1107.50
885.91	1102.72
886.22	1094.75
886.53	1091.11
886.84	1099.08
887.15	1085.20
887.46	1098.62
887.77	1097.71
888.08	1088.15
888.40	1119.10
888.71	1107.04
889.02	1083.38
889.33	1108.63
889.64	1077.69
889.95	1086.79
890.26	1117.28
890.57	1101.12
890.88	1110.00
891.19	1074.50
891.50	1143.90
891.81	1112.05
892.12	1078.14
892.43	1086.79
892.74	1094.07
893.05	1127.98
893.36	1131.16
893.67	1071.77
893.98	1093.16
894.29	1078.14
894.60	1060.62
894.91	1093.62
895.22	1091.11
895.53	1080.87
895.84	1088.84
896.15	1122.29
896.46	1088.61
896.77	1097.03
897.08	1090.66
897.38	1099.30
897.69	1118.42
898.00	1070.18
898.31	1074.50
898.62	1078.82
898.93	1079.96
899.24	1078.60
899.55	1098.62
899.86	1094.30
900.16	1112.96
900.47	1066.99
900.78	1066.31
901.09	1062.90
901.40	1053.11
901.71	1095.89
902.02	1066.54
902.32	1063.12
902.63	1068.81
902.94	1061.76
903.25	1062.21
903.56	1081.78
903.87	1075.87
904.17	1074.05
904.48	1095.21
904.79	1042.19
905.10	1074.05
905.41	1105.22
905.71	1054.48
906.02	1082.69
906.33	1046.74
906.64	1063.81
906.94	1057.21
907.25	1042.19
907.56	1054.93
907.87	1042.64
908.17	1062.67
908.48	1051.97
908.79	1047.88
909.09	1068.81
909.40	1039.46
909.71	1060.62
910.02	1368.50
910.32	1079.05
910.63	1067.67
910.94	1047.65
911.24	1032.63
911.55	1067.90
911.86	1038.09
912.16	1055.84
912.47	1042.19
912.78	1046.06
913.08	1054.70
913.39	1035.59
913.69	1058.34
914.00	1027.40
914.31	1046.74
914.61	1033.31
914.92	1055.61
915.23	1035.59
915.53	1057.89
915.84	1003.28
916.14	1039.46
916.45	1042.19
916.75	1015.11
917.06	1041.28
917.37	1040.60
917.67	1045.83
917.98	1047.65
918.28	1030.13
918.59	1026.94
918.89	1030.81
919.20	1047.19
919.50	1027.63
919.81	1023.30
920.11	1037.41
920.42	1016.48
920.72	1004.19
921.03	1025.12
921.33	1027.85
921.64	1016.70
921.94	1021.94
922.25	1021.94
922.55	1032.18
922.86	1020.80
923.16	1021.71
923.47	1019.43
923.77	1022.16
924.08	1023.76
924.38	1017.16
924.69	1013.97
924.99	1006.01
925.29	1011.01
925.60	1021.03
925.90	1017.39
926.21	1019.66
926.51	1032.86
926.81	1029.22
927.12	995.54
927.42	1022.39
927.73	1027.63
928.03	985.30
928.33	977.11
928.64	1002.82
928.94	981.43
929.24	975.97
929.55	980.98
929.85	1002.37
930.15	992.58
930.46	1001.91
930.76	986.67
931.06	1004.19
931.37	998.04
931.67	1071.32
931.97	996.00
932.27	1007.15
932.58	994.18
932.88	984.62
933.18	1008.06
933.49	1006.01
933.79	1013.29
934.09	1003.73
934.39	1025.35
934.70	1027.40
935.00	1025.35
935.30	1012.61
935.60	1000.32
935.91	982.57
936.21	990.08
936.51	991.22
936.81	998.73
937.11	1021.25
937.42	1005.55
937.72	977.34
938.02	985.07
938.32	975.06
938.62	970.28
938.92	968.01
939.23	971.42
939.53	982.34
939.83	955.49
940.13	975.97
940.43	966.64
940.73	993.72
941.03	970.96
941.34	995.09
941.64	988.26
941.94	947.75
942.24	960.95
942.54	955.72
942.84	970.05
943.14	952.99
943.44	980.29
943.74	986.89
944.04	974.61
944.34	943.66
944.65	982.80
944.95	993.04
945.25	950.03
945.55	965.50
945.85	966.41
946.15	969.14
946.45	973.92
946.75	985.30
947.05	998.04
947.35	983.02
947.65	977.34
947.95	964.37
948.25	988.03
948.55	960.95
948.85	965.05
949.15	945.48
949.45	942.29
949.75	941.16
950.05	962.32
950.35	946.39
950.65	981.66
950.94	975.52
951.24	966.87
951.54	968.01
951.84	1173.94
952.14	991.44
952.44	987.80
952.74	995.31
953.04	992.35
953.34	985.07
953.64	987.58
953.94	970.28
954.23	995.09
954.53	982.34
954.83	966.87
955.13	987.12
955.43	990.53
955.73	985.53
956.03	963.46
956.32	948.89
956.62	976.43
956.92	976.43
957.22	950.49
957.52	968.01
957.82	978.47
958.11	971.65
958.41	973.47
958.71	1051.06
959.01	964.14
959.30	1305.24
959.60	989.40
959.90	962.09
960.20	956.17
960.50	974.15
960.79	961.64
961.09	956.86
961.39	964.37
961.69	969.14
961.98	962.55
962.28	974.15
962.58	955.72
962.87	968.92
963.17	974.83
963.47	963.46
963.76	1030.58
964.06	980.52
964.36	991.67
964.66	986.44
964.95	985.76
965.25	993.95
965.55	995.31
965.84	973.92
966.14	968.23
966.43	983.48
966.73	962.32
967.03	1016.02
967.32	958.68
967.62	982.11
967.92	971.42
968.21	994.63
968.51	977.34
968.80	959.81
969.10	963.00
969.40	956.86
969.69	982.80
969.99	963.68
970.28	980.52
970.58	989.17
970.87	971.42
971.17	967.10
971.46	1009.19
971.76	948.21
972.06	980.75
972.35	973.47
972.65	966.87
972.94	969.14
973.24	972.79
973.53	972.79
973.83	983.48
974.12	973.92
974.42	978.47
974.71	990.53
975.01	975.52
975.30	976.43
975.59	969.83
975.89	965.05
976.18	961.64
976.48	996.22
976.77	962.09
977.07	960.72
977.36	979.84
977.65	981.43
977.95	973.24
978.24	970.51
978.54	983.02
978.83	981.66
979.13	978.25
979.42	1000.77
979.71	980.98
980.01	966.19
980.30	989.17
980.59	973.92
980.89	1022.85
981.18	990.31
981.47	966.64
981.77	965.50
982.06	952.31
982.35	981.20
982.65	974.38
982.94	970.51
983.23	991.44
983.53	985.30
983.82	957.31
984.11	960.50
984.41	955.72
984.70	971.65
984.99	970.74
985.28	972.10
985.58	985.98
985.87	964.14
986.16	969.83
986.45	978.70
986.75	989.85
987.04	980.75
987.33	937.74
987.62	969.37
987.91	965.96
988.21	950.71
988.50	959.13
988.79	990.99
989.08	970.74
989.37	981.43
989.67	969.37
989.96	951.62
990.25	948.21
990.54	968.92
990.83	974.38
991.12	974.61
991.42	971.19
991.71	944.11
992.00	984.85
992.29	971.65
992.58	955.04
992.87	990.99
993.16	979.84
993.45	971.42
993.75	959.36
994.04	946.16
994.33	978.25
994.62	986.67
994.91	942.29
995.20	971.65
995.49	967.78
995.78	989.17
996.07	963.91
996.36	973.92
996.65	966.41
996.94	949.57
997.23	987.58
997.52	949.80
997.81	945.71
998.10	962.32
998.39	954.13
998.68	953.90
998.97	962.55
999.26	973.70
999.55	941.61
999.84	1003.96
1000.13	951.85
1000.42	978.93
1000.71	947.07
1001.00	979.16
1001.29	982.34
1001.58	977.34
1001.87	953.67
1002.16	972.79
1002.45	957.31
1002.74	976.65
1003.02	958.68
1003.31	978.25
1003.60	960.04
1003.89	949.57
1004.18	973.70
1004.47	961.41
1004.76	994.63
1005.05	977.34
1005.33	977.56
1005.62	937.97
1005.91	970.28
1006.20	963.46
1006.49	950.94
1006.78	979.84
1007.06	949.35
1007.35	969.83
1007.64	946.62
1007.93	950.94
1008.22	981.66
1008.50	991.90
1008.79	967.78
1009.08	959.59
1009.37	949.57
1009.66	1004.64
1009.94	957.08
1010.23	975.74
1010.52	973.92
1010.81	944.34
1011.09	952.99
1011.38	964.14
1011.67	991.22
1011.95	981.43
1012.24	964.14
1012.53	962.77
1012.82	951.17
1013.10	960.04
1013.39	962.09
1013.68	964.82
[truncated: 48 more rows]
