# Supplementary material for: Unique photosynthetic electron transport tuning and excitation distribution in heterokont algae
Source: PLoS One. 2019 Jan 9;14(1):e0209920. doi: 10.1371/journal.pone.0209920 (PMC6326504; doi:10.1371/journal.pone.0209920)
Supplement: S1 Dataset — (ZIP) [file pone.0209920.s004.zip › S1 Dataset/77K/Chlamydomonas_no_inhibitor/CNI_t=15,2.txt]

340.01	991.90
340.39	991.90
340.76	991.90
341.14	1020.80
341.52	1001.00
341.89	1049.02
342.27	1046.97
342.65	1067.45
343.03	1049.47
343.40	1044.92
343.78	1055.84
344.16	1051.75
344.53	1061.53
344.91	1044.92
345.29	1038.09
345.66	1032.18
346.04	1055.61
346.42	1053.34
346.79	1026.94
347.17	1049.47
347.54	1039.91
347.92	1034.45
348.30	1022.62
348.67	1027.17
349.05	1036.04
349.43	1004.19
349.80	1039.00
350.18	1049.24
350.56	1017.39
350.93	1022.62
351.31	1010.10
351.68	1027.17
352.06	1007.60
352.44	1003.96
352.81	1037.87
353.19	1008.74
353.56	1011.01
353.94	1031.04
354.32	996.22
354.69	1025.35
355.07	1005.55
355.44	1003.28
355.82	1024.89
356.19	1029.90
356.57	1022.62
356.95	997.82
357.32	996.68
357.70	1018.75
358.07	1002.14
358.45	1013.97
358.82	994.18
359.20	985.07
359.58	994.63
359.95	1010.56
360.33	1016.02
360.70	1000.77
361.08	1014.20
361.45	1014.20
361.83	1015.11
362.20	1023.30
362.58	1021.71
362.95	1027.40
363.33	1003.50
363.70	1012.15
364.08	1005.33
364.45	1022.85
364.83	1015.79
365.20	1000.55
365.58	1040.14
365.95	1081.33
366.33	1009.88
366.70	1018.75
367.08	1011.47
367.45	1016.25
367.83	1038.09
368.20	1011.92
368.58	1033.54
368.95	1000.55
369.33	1054.93
369.70	1009.42
370.08	1025.80
370.45	995.77
370.83	1016.70
371.20	1014.65
371.57	1181.68
371.95	997.59
372.32	1021.03
372.70	1004.41
373.07	1007.83
373.45	1043.78
373.82	990.53
374.19	1010.10
374.57	1043.55
374.94	1002.59
375.32	1014.65
375.69	1006.69
376.07	989.17
376.44	1004.41
376.81	1021.25
377.19	992.35
377.56	1034.91
377.94	981.66
378.31	1040.14
378.68	1002.82
379.06	1002.37
379.43	1011.47
379.81	1012.38
380.18	992.81
380.55	1005.78
380.93	1006.92
381.30	1006.69
381.67	1004.87
382.05	993.04
382.42	1016.02
382.79	994.18
383.17	1025.58
383.54	1044.46
383.91	1006.69
384.29	1012.83
384.66	1010.33
385.04	1018.98
385.41	998.95
385.78	1003.50
386.15	1005.78
386.53	1004.87
386.90	1007.83
387.27	1023.76
387.65	1005.78
388.02	1011.01
388.39	1028.54
388.77	1008.51
389.14	1024.67
389.51	1007.60
389.89	1004.64
390.26	1042.87
390.63	1022.85
391.00	1010.56
391.38	991.90
391.75	1021.25
392.12	998.04
392.50	998.95
392.87	1014.65
393.24	1003.28
393.61	1004.19
393.99	1028.08
394.36	1009.42
394.73	1001.91
395.10	1015.11
395.48	1021.94
395.85	1007.37
396.22	1000.55
396.59	1010.79
396.97	1007.15
397.34	1055.16
397.71	1021.94
398.08	1021.94
398.45	996.91
398.83	1010.33
399.20	1014.65
399.57	1026.72
399.94	1015.34
400.32	998.27
400.69	997.82
401.06	1020.80
401.43	1023.76
401.80	991.22
402.17	1001.91
402.55	1014.20
402.92	1003.96
403.29	994.18
403.66	1014.65
404.03	1002.37
404.41	997.82
404.78	1034.45
405.15	1011.70
405.52	989.17
405.89	1000.77
406.26	997.59
406.64	999.18
407.01	998.73
407.38	1011.24
407.75	991.22
408.12	1024.67
408.49	1023.53
408.86	999.18
409.23	988.49
409.61	1011.70
409.98	1005.33
410.35	1031.04
410.72	1018.07
411.09	1000.09
411.46	1024.89
411.83	992.58
412.20	1012.38
412.57	1008.74
412.95	1006.92
413.32	1012.61
413.69	1020.12
414.06	1007.60
414.43	1019.21
414.80	1024.44
415.17	1034.91
415.54	1003.28
415.91	988.94
416.28	1016.25
416.65	1024.44
417.02	999.64
417.39	1004.64
417.76	1010.56
418.14	976.20
418.51	1018.75
418.88	1004.19
419.25	1008.74
419.62	1030.58
419.99	1013.52
420.36	1018.07
420.73	1018.07
421.10	1038.32
421.47	1025.58
421.84	1003.28
422.21	1013.97
422.58	1035.13
422.95	1026.26
423.32	1007.37
423.69	1002.82
424.06	999.86
424.43	1025.58
424.80	988.94
425.17	1014.43
425.54	993.95
425.91	991.22
426.28	1009.88
426.65	1020.80
427.02	1028.76
427.39	1012.83
427.76	1020.80
428.13	1020.34
428.49	1016.70
428.86	1016.25
429.23	1020.57
429.60	1020.80
429.97	999.41
430.34	1023.30
430.71	1003.73
431.08	1013.97
431.45	1015.79
431.82	1003.73
432.19	1001.46
432.56	1013.74
432.93	1016.70
433.30	1032.86
433.67	1005.33
434.03	1065.40
434.40	1037.64
434.77	1000.09
435.14	1009.65
435.51	996.00
435.88	1038.32
436.25	1003.73
436.62	996.68
436.99	1008.97
437.35	976.43
437.72	1021.25
438.09	1007.15
438.46	1133.21
438.83	1015.34
439.20	1012.15
439.57	1004.87
439.93	1024.21
440.30	999.64
440.67	994.40
441.04	1013.97
441.41	1017.16
441.78	1008.06
442.14	1026.71
442.51	1000.32
442.88	1004.19
443.25	997.82
443.62	1014.88
443.99	1028.31
444.35	1021.94
444.72	1015.79
445.09	1003.73
445.46	1010.33
445.83	1028.76
446.19	1016.93
446.56	981.66
446.93	1006.46
447.30	1026.49
447.66	1018.30
448.03	1021.48
448.40	1009.42
448.77	1015.56
449.14	980.98
449.50	1021.48
449.87	1013.97
450.24	1053.57
450.61	1014.20
450.97	1013.97
451.34	1031.04
451.71	1037.41
452.08	1024.67
452.44	1002.59
452.81	1020.34
453.18	997.82
453.54	1052.88
453.91	1020.12
454.28	1011.47
454.65	1013.29
455.01	1031.95
455.38	1023.76
455.75	1043.10
456.11	1025.12
456.48	1003.73
456.85	997.59
457.21	1007.15
457.58	1021.03
457.95	1003.05
458.32	1003.05
458.68	1013.97
459.05	1000.09
459.42	1012.83
459.78	1022.16
460.15	1014.20
460.52	1015.34
460.88	1031.04
461.25	1023.07
461.61	998.27
461.98	996.68
462.35	1038.55
462.71	1012.15
463.08	1038.55
463.45	1017.84
463.81	1007.60
464.18	1003.05
464.55	1021.03
464.91	1010.10
465.28	1012.38
465.64	1019.89
466.01	1011.47
466.38	996.91
466.74	996.68
467.11	1005.55
467.47	1001.91
467.84	1088.15
468.21	1037.18
468.57	1008.51
468.94	1006.01
469.30	1016.48
469.67	1020.34
470.03	1020.57
470.40	1017.16
470.77	1019.43
471.13	1015.34
471.50	1018.75
471.86	1031.49
472.23	1053.57
472.59	996.22
472.96	1010.10
473.32	1015.11
473.69	1049.70
474.05	1008.97
474.42	1019.21
474.78	1001.68
475.15	985.98
475.51	1005.33
475.88	999.18
476.24	1011.24
476.61	1004.87
476.97	1005.55
477.34	1011.47
477.70	1007.37
478.07	1033.09
478.43	1012.15
478.80	1012.38
479.16	1006.69
479.53	1027.17
479.89	1024.89
480.26	1005.33
480.62	988.03
480.99	1051.75
481.35	997.82
481.72	995.09
482.08	1004.41
482.45	1117.05
482.81	1006.46
483.17	1010.10
483.54	1022.85
483.90	1019.66
484.27	1032.18
484.63	1017.16
485.00	999.41
485.36	1017.16
485.72	1012.38
486.09	1020.57
486.45	1027.40
486.82	1023.53
487.18	1001.68
487.54	1012.38
487.91	1004.87
488.27	1007.60
488.64	1010.10
489.00	998.50
489.36	1016.02
489.73	1010.10
490.09	1018.98
490.45	1005.33
490.82	1028.99
491.18	998.04
491.55	1018.30
491.91	1029.45
492.27	995.09
492.64	994.63
493.00	998.27
493.36	1003.28
493.73	1048.33
494.09	990.53
494.45	1008.51
494.82	1018.52
495.18	1034.91
495.54	1021.94
495.91	1013.52
496.27	1001.91
496.63	1013.97
496.99	993.95
497.36	1001.00
497.72	1016.70
498.08	1027.17
498.45	1043.10
498.81	1032.63
499.17	1025.35
499.53	1028.31
499.90	999.86
500.26	1013.06
500.62	1029.67
500.99	1018.52
501.35	1014.20
501.71	997.36
502.07	1007.60
502.44	1020.57
502.80	1036.50
503.16	1014.88
503.52	1013.74
503.88	1026.72
504.25	997.59
504.61	1014.88
504.97	1012.38
505.33	1005.33
505.70	1024.21
506.06	1026.49
506.42	1012.15
506.78	1031.04
507.14	1033.09
507.51	1018.98
507.87	1018.07
508.23	1013.06
508.59	987.58
508.95	1005.55
509.32	1025.12
509.68	1012.83
510.04	1028.76
510.40	998.50
510.76	1031.27
511.12	1040.14
511.48	990.76
511.85	1018.07
512.21	1017.61
512.57	1001.68
512.93	1012.38
513.29	1004.19
513.65	1021.25
514.01	985.98
514.38	1030.58
514.74	1021.25
515.10	1016.93
515.46	1010.10
515.82	1011.92
516.18	999.86
516.54	996.22
516.90	963.68
517.26	1033.77
517.63	1017.16
517.99	1008.06
518.35	1014.65
518.71	1026.72
519.07	1004.41
519.43	1029.67
519.79	1031.95
520.15	1004.19
520.51	1006.69
520.87	1010.10
521.23	1011.47
521.59	1027.40
521.95	1008.28
522.31	1018.52
522.67	993.49
523.03	1006.46
523.40	1010.33
523.76	1004.41
524.12	991.90
524.48	1015.11
524.84	1016.48
525.20	1038.55
525.56	1001.23
525.92	996.22
526.28	1012.38
526.64	1030.81
527.00	1005.10
527.36	1088.61
527.72	1034.00
528.08	1017.84
528.44	992.81
528.80	1025.58
529.16	993.95
529.51	1028.54
529.87	1023.30
530.23	1015.34
530.59	1011.70
530.95	1028.76
531.31	1029.45
531.67	1046.28
532.03	1002.37
532.39	1030.81
532.75	1018.07
533.11	1042.64
533.47	1024.21
533.83	1003.28
534.19	1013.74
534.55	1005.33
534.91	993.26
535.26	1012.15
535.62	1001.46
535.98	1024.67
536.34	1004.64
536.70	1008.28
537.06	999.86
537.42	1012.15
537.78	1002.37
538.14	1075.18
538.49	1000.55
538.85	1120.69
539.21	1037.87
539.57	1021.25
539.93	988.94
540.29	1041.28
540.65	1023.98
541.00	1042.19
541.36	1007.37
541.72	1000.77
542.08	1012.15
542.44	1006.24
542.80	1063.12
543.15	1054.25
543.51	1008.06
543.87	1011.24
544.23	1016.48
544.59	1027.63
544.95	1015.11
545.30	1004.41
545.66	1009.42
546.02	1023.98
546.38	1003.05
546.73	1013.52
547.09	1010.56
547.45	1054.48
547.81	1038.78
548.17	1013.74
548.52	1029.22
548.88	994.40
549.24	1027.17
549.60	1019.66
549.95	996.91
550.31	1021.48
550.67	985.98
551.03	997.13
551.38	1024.67
551.74	1001.68
552.10	1008.06
552.46	1017.39
552.81	1010.10
553.17	1002.37
553.53	1001.00
553.88	1021.48
554.24	1008.74
554.60	984.39
554.95	1008.97
555.31	1019.89
555.67	1004.64
556.03	1004.87
556.38	1008.51
556.74	1022.85
557.10	1013.06
557.45	1023.98
557.81	1003.50
558.17	997.13
558.52	1023.07
558.88	1020.80
559.24	1003.96
559.59	1034.91
559.95	1006.46
560.30	1052.88
560.66	1015.11
561.02	1004.41
561.37	1012.15
561.73	1002.14
562.09	1033.09
562.44	1021.71
562.80	1011.70
563.15	986.21
563.51	1001.00
563.87	996.91
564.22	995.31
564.58	1018.30
564.93	993.04
565.29	997.59
565.65	1060.39
566.00	1014.88
566.36	1021.71
566.71	1025.35
567.07	1018.30
567.42	1026.03
567.78	1004.87
568.14	995.31
568.49	1020.12
568.85	998.27
569.20	1005.55
569.56	1011.24
569.91	1000.55
570.27	1018.75
570.62	1050.38
570.98	1022.16
571.33	1001.68
571.69	1015.56
572.04	998.04
572.40	997.13
572.75	1030.36
573.11	1008.28
573.46	1006.69
573.82	1000.09
574.17	1024.21
574.53	1031.27
574.88	1019.21
575.24	1039.23
575.59	1032.86
575.95	1028.76
576.30	1006.01
576.66	1009.65
577.01	1032.63
577.36	1029.67
577.72	993.49
578.07	1017.16
578.43	1003.05
578.78	1019.66
579.14	1006.01
579.49	1009.65
579.85	1035.13
580.20	1054.93
580.55	1021.48
580.91	1033.09
581.26	1028.08
581.62	1027.85
581.97	1021.94
582.32	1053.79
582.68	1036.95
583.03	1039.69
583.39	1041.28
583.74	1061.76
584.09	1053.34
584.45	1081.10
584.80	1039.23
585.15	1072.45
585.51	1081.33
585.86	1085.20
586.21	1101.81
586.57	1096.57
586.92	1094.75
587.27	1128.20
587.63	1101.81
587.98	1214.90
588.33	1144.36
588.69	1131.16
589.04	1149.14
589.39	1154.14
589.75	1156.19
590.10	1170.30
590.45	1178.49
590.81	1191.46
591.16	1211.94
591.51	1247.90
591.86	1274.97
592.22	1257.00
592.57	1272.02
592.92	1288.86
593.28	1311.16
593.63	1305.69
593.98	1320.26
594.33	1373.50
594.69	1369.64
595.04	1402.63
595.39	1415.37
595.74	1434.94
596.10	1445.87
596.45	1488.87
596.80	1553.73
597.15	1547.58
597.50	1578.07
597.86	1605.38
598.21	1645.43
598.56	1651.57
598.91	1701.86
599.26	1700.04
599.62	1749.42
599.97	1787.19
600.32	1791.97
600.67	1848.86
601.02	1913.03
601.38	1889.14
601.73	1938.52
602.08	1996.09
602.43	1979.25
602.78	2031.13
603.13	2064.35
603.49	2083.69
603.84	2134.44
604.19	2167.43
604.54	2185.87
604.89	2209.08
605.24	2266.65
605.59	2282.12
605.95	2331.50
606.30	2379.28
606.65	2391.34
607.00	2423.20
607.35	2440.50
607.70	2457.79
608.05	2520.14
608.40	2546.31
608.75	2577.48
609.10	2581.35
609.46	2594.55
609.81	2607.52
610.16	2652.12
610.51	2648.25
610.86	2734.49
611.21	2692.85
611.56	2738.82
611.91	2764.30
612.26	2775.45
612.61	2779.32
612.96	2793.66
613.31	2838.26
613.66	2855.10
614.01	2859.42
614.36	2899.47
614.71	2856.46
615.06	2862.83
615.41	2878.76
615.76	2881.04
616.11	2899.70
616.46	2924.73
616.81	2938.84
617.16	2933.83
617.51	2933.83
617.86	2921.31
618.21	2926.32
618.56	2953.17
618.91	2946.34
619.26	2975.24
619.61	2933.60
619.96	2942.02
620.31	2965.00
620.66	2957.95
621.01	2946.12
621.36	2929.28
621.71	2955.90
622.06	2953.63
622.41	2920.63
622.76	2929.73
623.10	2980.48
623.45	2919.04
623.80	2967.96
624.15	2914.26
624.50	2916.76
624.85	2886.73
625.20	2862.83
625.55	2908.12
625.90	2892.41
626.25	2877.17
626.59	2880.35
626.94	2855.10
627.29	2845.99
627.64	2855.78
627.99	2867.61
628.34	2851.23
628.69	2845.54
629.03	2823.69
629.38	2827.11
629.73	2831.66
630.08	2792.75
630.43	2765.67
630.78	2768.63
631.12	2800.26
631.47	2785.24
631.82	2768.85
632.17	2747.46
632.52	2740.41
632.86	2825.29
633.21	2706.28
633.56	2700.13
633.91	2720.61
634.26	2700.59
634.60	2706.73
634.95	2684.66
635.30	2701.50
635.65	2740.86
635.99	2654.85
636.34	2700.59
636.69	2668.28
637.04	2677.61
637.39	2614.12
637.73	2655.08
638.08	2691.26
638.43	2643.02
638.77	2632.09
639.12	2649.39
639.47	2613.44
639.82	2635.51
640.16	2627.32
640.51	2633.92
640.86	2576.12
641.20	2617.76
641.55	2563.60
641.90	2619.81
642.25	2584.54
642.59	2560.87
642.94	2590.00
643.29	2567.47
643.63	2602.51
643.98	2572.25
644.33	2550.40
644.67	2542.44
645.02	2592.27
645.37	2579.99
645.71	2554.95
646.06	2596.60
646.40	2559.05
646.75	2561.33
647.10	2577.48
647.44	2587.72
647.79	2538.80
648.14	2541.53
648.48	2550.40
648.83	2546.76
649.17	2628.45
649.52	2524.92
649.87	2531.29
650.21	2565.19
650.56	2565.65
650.90	2526.06
651.25	2501.94
651.59	2535.61
651.94	2549.04
652.29	2531.29
652.63	2531.52
652.98	2548.81
653.32	2537.43
653.67	2582.49
654.01	2531.29
654.36	2534.93
654.70	2572.25
655.05	2558.14
655.39	2594.55
655.74	2582.49
656.08	2579.08
656.43	2564.28
656.78	2556.55
657.12	2591.59
657.47	2526.06
657.81	2587.27
658.15	2557.69
658.50	2550.63
658.84	2562.46
659.19	2583.63
659.53	2579.08
659.88	2630.27
660.22	2569.75
660.57	2582.49
660.91	2592.05
661.26	2570.20
661.60	2587.49
661.95	2609.57
662.29	2602.29
662.63	2599.55
662.98	2578.39
663.32	2593.41
663.67	2602.06
664.01	2590.68
664.36	2592.96
664.70	2648.25
665.04	2655.08
665.39	2632.09
665.73	2614.12
666.08	3006.87
666.42	2643.47
666.76	2672.60
667.11	2635.28
667.45	2619.12
667.79	2617.53
668.14	2654.85
668.48	2664.63
668.83	2706.05
669.17	2752.24
669.51	2722.89
669.86	2717.88
670.20	2762.94
670.54	2755.88
670.89	2785.24
671.23	2794.57
671.57	2813.68
671.92	2847.13
672.26	2870.11
672.60	2900.61
672.94	2958.18
673.29	3010.06
673.63	3051.02
673.97	3084.70
674.32	3147.96
674.66	3268.33
675.00	3309.29
675.34	3432.62
675.69	3550.04
676.03	3649.03
676.37	3760.75
676.71	3882.49
677.06	4043.83
677.40	4190.83
677.74	4376.05
678.08	4467.07
678.43	4691.44
678.77	4854.14
679.11	4940.16
679.45	5093.98
679.80	5240.75
680.14	5317.66
680.48	5456.02
680.82	5661.04
681.16	5743.64
681.51	5895.42
681.85	5958.22
682.19	6058.57
682.53	6242.44
682.87	6388.30
683.21	6402.41
683.56	6675.47
683.90	6890.05
684.24	7010.88
684.58	7330.82
684.92	7501.25
685.26	7593.41
685.61	7740.64
685.95	7879.90
686.29	7902.66
686.63	7875.35
686.97	7809.82
687.31	7738.36
687.65	7578.17
687.99	7451.65
688.33	7225.92
688.68	6997.91
689.02	6781.96
689.36	6587.18
689.70	6378.51
690.04	6175.76
690.38	6033.09
690.72	5919.77
691.06	5858.78
691.40	5727.03
691.74	5658.31
692.08	5636.24
692.42	5571.16
692.76	5603.01
693.10	5634.42
693.44	5614.85
693.78	5629.18
694.13	5628.27
694.47	5668.55
694.81	5709.51
695.15	5710.65
695.49	5701.54
695.83	5751.83
696.17	5767.08
696.51	5756.61
696.85	5791.43
697.19	5788.24
697.53	5782.55
697.87	5905.66
698.20	5820.55
698.54	5894.96
698.88	5925.68
699.22	5978.48
699.56	6020.80
699.90	6022.39
700.24	6042.42
700.58	6102.72
700.92	6179.40
701.26	6183.73
701.60	6307.29
701.94	6312.29
702.28	6383.52
702.62	6414.47
702.96	6559.64
703.30	6569.43
703.63	6623.81
703.97	6772.41
704.31	6834.07
704.65	6848.64
704.99	6949.21
705.33	7042.74
705.67	7111.23
706.01	7206.80
706.34	7252.31
706.68	7339.69
707.02	7354.48
707.36	7483.05
707.70	7513.09
708.04	7473.27
708.38	7568.84
708.71	7659.18
709.05	7755.89
709.39	7747.92
709.73	7807.99
710.07	7783.19
710.40	7886.50
710.74	7960.45
711.08	7983.66
711.42	8051.25
711.76	8025.31
712.09	8059.89
712.43	8142.72
712.77	8133.39
713.11	8175.72
713.45	8198.70
713.78	8182.77
714.12	8184.14
714.46	8275.16
714.80	8142.27
715.13	8176.40
715.47	8052.16
715.81	8167.07
716.15	8066.49
716.48	8062.63
716.82	7968.65
717.16	7943.39
717.49	7836.44
717.83	7752.93
718.17	7794.80
718.51	7675.79
718.84	7577.71
719.18	7573.62
719.52	7479.86
719.85	7375.87
720.19	7303.97
720.53	7206.35
720.86	7130.12
721.20	7006.10
721.54	6976.52
721.87	6888.46
722.21	6781.28
722.55	6741.69
722.88	6649.53
723.22	6573.75
723.55	6456.34
723.89	6446.78
724.23	6312.52
724.56	6196.47
724.90	6134.80
725.24	6072.45
725.57	5995.54
725.91	5910.44
726.24	5823.74
726.58	5712.70
726.92	5647.39
727.25	5615.76
727.59	5564.10
727.92	5430.76
728.26	5350.89
728.59	5299.92
728.93	5256.68
729.26	5146.09
729.60	5134.71
729.94	5108.77
730.27	5050.52
730.61	4940.84
730.94	4866.43
731.28	4832.98
731.61	4751.52
731.95	4635.46
732.28	4675.06
732.62	4614.98
732.95	4571.07
733.29	4485.05
733.62	4476.40
733.96	4424.98
734.29	4360.58
734.63	4327.13
734.96	4279.80
735.30	4277.75
735.63	4211.31
735.97	4154.42
736.30	4041.78
736.63	4121.20
736.97	4031.54
737.30	3994.90
737.64	3977.61
737.97	3896.37
738.31	3877.26
738.64	3808.77
738.97	3835.39
739.31	3778.27
739.64	3773.95
739.98	3727.76
740.31	3695.22
740.64	3685.21
740.98	3653.80
741.31	3592.14
741.65	3591.45
741.98	3583.95
742.31	3534.57
742.65	3498.61
742.98	3478.59
743.31	3456.97
743.65	3427.84
743.98	3373.46
744.31	3365.50
744.65	3385.29
744.98	3353.44
745.31	3338.87
745.65	3307.47
745.98	3249.67
746.31	3286.53
746.65	3287.22
746.98	3238.29
747.31	3222.82
747.65	3190.74
747.98	3179.36
748.31	3136.81
748.64	3120.88
748.98	3113.60
749.31	3077.64
749.64	3044.42
749.98	3030.54
750.31	3016.43
750.64	2957.95
750.97	2977.52
751.31	2970.69
751.64	2926.77
751.97	2946.12
752.30	2907.66
752.63	2873.76
752.97	2845.77
753.30	2855.78
753.63	2853.96
753.96	2850.09
754.29	2784.55
754.63	2827.33
754.96	2913.35
755.29	2787.74
755.62	2782.96
755.95	2791.15
756.29	2717.88
756.62	2734.95
756.95	2711.28
757.28	2697.86
757.61	2791.38
757.94	2659.40
758.27	2659.40
758.61	2651.66
758.94	2625.95
759.27	2595.23
759.60	2575.43
759.93	2576.57
760.26	2529.47
760.59	2510.58
760.92	2528.33
761.26	2520.37
761.59	2507.85
761.92	2489.87
762.25	2450.51
762.58	2471.44
762.91	2481.91
763.24	2417.06
763.57	2418.20
763.90	2411.14
764.23	2420.47
764.56	2392.03
764.89	2359.26
765.22	2397.49
765.55	2348.34
765.88	2338.10
766.21	2320.35
766.54	2308.52
766.87	2291.90
767.20	2278.71
767.53	2294.86
767.86	2230.47
768.19	2234.11
768.52	2267.10
768.85	2232.06
769.18	2208.85
769.51	2251.17
769.84	2188.82
770.17	2218.41
770.50	2174.03
770.83	2207.94
771.16	2157.19
771.49	2166.75
771.82	2141.72
772.15	2193.37
772.48	2133.07
772.81	2123.29
773.14	2112.59
773.47	2093.02
773.80	2098.03
774.13	2094.16
774.46	2075.73
774.78	2053.20
775.11	2042.74
775.44	2076.87
775.77	2045.69
776.10	2016.79
776.43	2006.55
776.76	2036.36
777.09	2011.56
777.41	2014.06
777.74	2014.29
778.07	2007.92
778.40	1971.74
778.73	1983.12
779.06	1946.71
779.38	1966.05
779.71	1938.29
780.04	1950.12
780.37	1916.90
780.70	1938.06
781.03	1910.07
781.35	1935.56
781.68	1924.64
782.01	1923.04
782.34	1899.15
782.67	1878.44
782.99	1882.54
783.32	1875.03
783.65	1851.36
783.98	1863.65
784.30	1870.48
784.63	1815.64
784.96	1819.28
785.29	1807.67
785.61	1856.37
785.94	1826.33
786.27	1844.99
786.60	1826.56
786.92	1806.31
787.25	1805.85
787.58	1760.34
787.90	1777.64
788.23	1782.19
788.56	1771.72
788.88	1768.31
789.21	1737.82
789.54	1747.60
789.87	1724.62
790.19	1732.35
790.52	1699.36
790.85	1740.77
791.17	1750.56
791.50	1715.74
791.82	1719.16
792.15	1723.93
792.48	1695.95
792.80	1665.45
793.13	1679.33
793.46	1687.98
793.78	1685.71
794.11	1659.31
794.43	1670.91
794.76	1682.06
795.09	1705.73
795.41	1686.84
795.74	1679.79
796.06	1687.98
796.39	1697.77
796.72	1686.39
797.04	1722.80
797.37	1696.63
797.69	1677.51
798.02	1689.80
798.34	1660.22
798.67	1675.69
798.99	1655.21
799.32	1662.04
799.64	1680.93
799.97	1657.49
800.30	1657.94
800.62	1645.20
800.95	1627.68
801.27	1633.14
801.60	1657.72
801.92	1620.63
802.25	1623.58
802.57	1649.75
802.89	1637.46
803.22	1630.87
803.54	1619.26
803.87	1606.29
804.19	1633.60
804.52	1614.71
804.84	1602.42
805.17	1610.61
805.49	1633.14
805.82	1608.11
806.14	1601.51
806.46	1618.12
806.79	1589.45
807.11	1553.50
807.44	1581.71
807.76	1561.46
808.08	1577.39
808.41	1556.23
808.73	1585.36
809.06	1554.64
809.38	1583.08
809.70	1542.35
810.03	1529.61
810.35	1564.65
810.67	1540.76
811.00	1538.02
811.32	1535.52
811.64	1544.17
811.97	1534.84
812.29	1518.68
812.61	1484.09
812.94	1560.78
813.26	1525.51
813.58	1498.20
813.91	1482.73
814.23	1498.43
814.55	1483.41
814.88	1521.64
815.20	1490.01
815.52	1494.79
815.84	1480.91
816.17	1479.32
816.49	1477.50
816.81	1483.18
817.13	1481.82
817.46	1472.49
817.78	1445.18
818.10	1462.93
818.42	1439.27
818.75	1430.39
819.07	1458.61
819.39	1457.93
819.71	1502.07
820.04	1440.40
820.36	1431.76
820.68	1419.01
821.00	1430.85
821.32	1443.82
821.65	1439.04
821.97	1438.81
822.29	1409.91
822.61	1443.14
822.93	1403.77
823.25	1409.46
823.58	1428.80
823.90	1419.93
824.22	1406.04
824.54	1396.49
824.86	1417.65
825.18	1387.84
825.50	1423.11
825.82	1367.13
826.15	1401.49
826.47	1383.74
826.79	1397.40
827.11	1394.44
827.43	1373.05
827.75	1373.50
828.07	1359.85
828.39	1363.72
828.71	1354.39
829.03	1345.97
829.35	1345.97
829.67	1352.34
830.00	1350.52
830.32	1365.08
830.64	1370.09
830.96	1386.25
831.28	1370.55
831.60	1336.41
831.92	1348.70
832.24	1353.25
832.56	1350.29
832.88	1340.74
833.20	1309.79
833.52	1367.59
833.84	1346.88
834.16	1351.66
834.48	1322.08
834.80	1376.69
835.12	1328.90
835.44	1333.68
835.76	1360.08
836.08	1357.58
836.40	1353.71
836.71	1352.34
837.03	1344.38
837.35	1317.98
837.67	1339.83
837.99	1338.92
838.31	1320.48
838.63	1330.50
838.95	1316.84
839.27	1325.49
839.59	1327.08
839.91	1307.74
840.23	1323.22
840.54	1315.48
840.86	1313.89
841.18	1301.14
841.50	1309.33
841.82	1305.92
842.14	1355.30
842.46	1310.47
842.77	1290.90
843.09	1282.71
843.41	1311.84
843.73	1298.18
844.05	1306.15
844.37	1281.80
844.68	1303.65
845.00	1310.93
845.32	1290.90
845.64	1306.15
845.96	1298.64
846.27	1298.87
846.59	1295.68
846.91	1314.34
847.23	1277.70
847.54	1267.01
847.86	1293.18
848.18	1260.64
848.50	1297.05
848.82	1290.68
849.13	1284.76
849.45	1295.68
849.77	1299.09
850.08	1313.20
850.40	1304.10
850.72	1292.72
851.04	1268.60
851.35	1278.84
851.67	1327.54
851.99	1282.94
852.30	1308.42
852.62	1295.68
852.94	1271.79
853.25	1301.60
853.57	1273.84
853.89	1261.09
854.20	1283.39
854.52	1302.96
854.84	1263.37
855.15	1287.03
855.47	1275.20
855.79	1290.22
856.10	1270.42
856.42	1267.01
856.73	1287.03
857.05	1261.32
857.37	1245.16
857.68	1225.82
858.00	1262.00
858.32	1284.53
858.63	1257.23
858.95	1242.66
859.26	1260.41
859.58	1279.30
859.89	1237.20
860.21	1267.24
860.52	1252.90
860.84	1262.00
861.16	1267.47
861.47	1232.19
861.79	1236.97
862.10	1239.70
862.42	1224.00
862.73	1260.64
863.05	1231.51
863.36	1224.69
863.68	1272.70
863.99	1252.90
864.31	1250.85
864.62	1293.41
864.94	1236.97
865.25	1258.59
865.57	1230.37
865.88	1235.84
866.20	1235.38
866.51	1246.08
866.82	1235.61
867.14	1220.82
867.45	1204.21
867.77	1228.10
868.08	1221.50
868.40	1229.46
868.71	1238.11
869.02	1238.79
869.34	1196.24
869.65	1216.27
869.97	1194.19
870.28	1209.89
870.59	1221.73
870.91	1213.76
871.22	1209.89
871.54	1212.40
871.85	1187.82
872.16	1223.78
872.48	1208.76
872.79	1208.98
873.10	1182.59
873.42	1198.74
873.73	1224.23
874.04	1191.24
874.36	1189.64
874.67	1182.82
874.98	1225.14
875.30	1197.15
875.61	1181.91
875.92	1164.61
876.23	1188.96
876.55	1171.44
876.86	1173.71
877.17	1146.18
877.49	1163.47
877.80	1176.67
878.11	1824.29
878.42	1196.92
878.74	1160.97
879.05	1157.78
879.36	1143.45
879.67	1160.52
879.98	1170.76
880.30	1184.41
880.61	1142.77
880.92	1180.31
881.23	1179.17
881.55	1179.63
881.86	1141.17
882.17	1182.59
882.48	1156.65
882.79	1173.26
883.10	1170.07
883.42	1188.50
883.73	1169.85
884.04	1168.71
884.35	1149.82
884.66	1156.19
884.97	1185.09
885.28	1157.78
885.60	1154.83
885.91	1153.46
886.22	1140.26
886.53	1160.74
886.84	1148.68
887.15	1145.27
887.46	1148.91
887.77	1156.42
888.08	1140.49
888.40	1159.38
888.71	1173.94
889.02	1163.25
889.33	1185.55
889.64	1144.13
889.95	1168.94
890.26	1180.54
890.57	1134.12
890.88	1166.89
891.19	1151.64
891.50	1159.15
891.81	1161.88
892.12	1151.64
892.43	1141.17
892.74	1155.28
893.05	1155.96
893.36	1194.88
893.67	1139.81
893.98	1132.53
894.29	1128.66
894.60	1166.89
894.91	1136.17
895.22	1128.66
895.53	1124.33
895.84	1155.96
896.15	1136.85
896.46	1158.01
896.77	1155.51
897.08	1125.70
897.38	1148.00
897.69	1172.35
898.00	1132.07
898.31	1135.03
898.62	1148.46
898.93	1128.89
899.24	1121.83
899.55	1156.42
899.86	1156.65
900.16	1130.48
900.47	1122.74
900.78	1140.26
901.09	1131.39
901.40	1130.25
901.71	1130.25
902.02	1138.22
902.32	1123.42
902.63	1142.77
902.94	1126.61
903.25	1129.11
903.56	1139.58
903.87	1122.97
904.17	1135.48
904.48	1145.72
904.79	1112.73
905.10	1128.66
905.41	1140.04
905.71	1116.14
906.02	1129.34
906.33	1112.50
906.64	1112.27
906.94	1120.69
907.25	1118.19
907.56	1115.46
907.87	1084.97
908.17	1113.87
908.48	1110.68
908.79	1126.61
909.09	1101.12
909.40	1100.21
909.71	1125.47
910.02	1178.49
910.32	1121.83
910.63	1112.05
910.94	1126.38
911.24	1098.62
911.55	1152.55
911.86	1097.26
912.16	1095.21
912.47	1100.90
912.78	1086.11
913.08	1103.86
913.39	1093.84
913.69	1109.54
914.00	1110.00
914.31	1089.06
914.61	1110.68
914.92	1121.38
915.23	1060.85
915.53	1077.91
915.84	1089.75
916.14	1096.57
916.45	1116.14
916.75	1075.87
917.06	1099.99
917.37	1097.94
917.67	1120.24
917.98	1074.27
918.28	1099.08
918.59	1086.79
918.89	1115.01
919.20	1094.53
919.50	1085.88
919.81	1067.90
920.11	1074.96
920.42	1072.45
920.72	1072.45
921.03	1074.27
921.33	1113.18
921.64	1075.87
921.94	1080.64
922.25	1091.57
922.55	1051.97
922.86	1055.16
923.16	1062.67
923.47	1049.47
923.77	1081.10
924.08	1075.41
924.38	1071.32
924.69	1034.45
924.99	1076.09
925.29	1070.18
925.60	1081.10
925.90	1081.10
926.21	1060.85
926.51	1077.23
926.81	1077.23
927.12	1065.63
927.42	1077.23
927.73	1077.00
928.03	1070.41
928.33	1034.68
928.64	1054.93
928.94	1053.34
929.24	1049.93
929.55	1039.46
929.85	1072.91
930.15	1038.09
930.46	1055.16
930.76	1081.56
931.06	1030.13
931.37	1051.75
931.67	1113.64
931.97	1062.90
932.27	1046.28
932.58	1060.39
932.88	1076.55
933.18	1065.40
933.49	1039.69
933.79	1062.67
934.09	1066.99
934.39	1066.76
934.70	1092.71
935.00	1083.83
935.30	1052.66
935.60	1047.65
935.91	1044.24
936.21	1067.67
936.51	1039.69
936.81	1049.24
937.11	1083.60
937.42	1045.60
937.72	1027.85
938.02	1021.94
938.32	1047.19
938.62	1040.82
938.92	1014.20
939.23	1053.57
939.53	1043.33
939.83	1028.76
940.13	1032.86
940.43	1018.98
940.73	1023.30
941.03	1028.31
941.34	1031.95
941.64	1011.92
941.94	1031.04
942.24	1035.82
942.54	1034.00
942.84	1036.04
943.14	1019.89
943.44	1011.70
943.74	1031.27
944.04	1040.60
944.34	1035.13
944.65	998.04
944.95	1029.67
945.25	1022.62
945.55	1024.89
945.85	1027.17
946.15	1002.14
946.45	1044.46
946.75	1052.88
947.05	1046.06
947.35	1041.28
947.65	1021.71
947.95	1017.16
948.25	1031.27
948.55	1020.57
948.85	1032.63
949.15	1019.21
949.45	1007.60
949.75	1022.62
950.05	1031.49
950.35	1024.21
950.65	1020.57
950.94	1002.14
951.24	1037.64
951.54	1013.74
951.84	1222.41
952.14	1035.13
952.44	1011.70
952.74	1036.04
953.04	1001.00
953.34	1031.04
953.64	1057.43
953.94	1038.09
954.23	1028.76
954.53	1014.65
954.83	1023.76
955.13	1038.55
955.43	1054.93
955.73	1052.43
956.03	1038.09
956.32	1013.97
956.62	1034.91
956.92	1053.11
957.22	1030.58
957.52	1015.34
957.82	1021.48
958.11	1007.15
958.41	1042.42
958.71	1136.62
959.01	1017.39
959.30	1353.02
959.60	1057.66
959.90	1008.97
960.20	1007.37
960.50	1043.55
960.79	1031.95
961.09	1024.21
961.39	1034.68
961.69	1037.87
961.98	1015.79
962.28	1025.80
962.58	1015.11
962.87	1016.02
963.17	1036.73
963.47	1041.05
963.76	1107.27
964.06	1025.58
964.36	1046.28
964.66	1005.78
964.95	1024.67
965.25	1034.91
965.55	1042.64
965.84	1020.12
966.14	1041.96
966.43	1041.28
966.73	1025.35
967.03	1057.43
967.32	1021.48
967.62	1027.40
967.92	1021.25
968.21	1026.72
968.51	1006.01
968.80	1002.37
969.10	1006.24
969.40	1019.43
969.69	1048.56
969.99	1005.78
970.28	1033.09
970.58	1018.75
970.87	1026.72
971.17	1032.40
971.46	1038.55
971.76	1024.67
972.06	1059.48
972.35	1021.94
972.65	1030.13
972.94	1007.37
973.24	1069.95
973.53	1023.76
973.83	1014.43
974.12	1010.56
974.42	1039.23
974.71	1063.81
975.01	1021.71
975.30	1039.91
975.59	1020.80
975.89	1005.10
976.18	1032.63
976.48	1025.80
976.77	1011.70
977.07	1017.16
977.36	1050.15
977.65	1031.95
977.95	1011.47
978.24	1039.46
978.54	1040.82
978.83	1032.63
979.13	1065.63
979.42	1035.13
979.71	1020.34
980.01	1034.00
980.30	1017.84
980.59	1005.33
980.89	1040.60
981.18	1032.63
981.47	1036.27
981.77	1013.06
982.06	1009.42
982.35	1041.73
982.65	1033.54
982.94	1034.00
983.23	1049.02
983.53	1020.57
983.82	1008.74
984.11	1007.83
984.41	1031.27
984.70	1016.93
984.99	1008.51
985.28	1025.12
985.58	1018.52
985.87	1024.89
986.16	1049.24
986.45	1022.16
986.75	1045.15
987.04	1013.52
987.33	1003.50
987.62	1021.03
987.91	1007.60
988.21	1000.32
988.50	1023.98
988.79	1054.02
989.08	1011.70
989.37	1021.71
989.67	998.73
989.96	1002.37
990.25	1004.87
990.54	1040.60
990.83	998.27
991.12	1021.03
991.42	1050.61
991.71	1027.63
992.00	1035.59
992.29	1023.07
992.58	1015.56
992.87	1053.34
993.16	1051.97
993.45	1050.61
993.75	1023.30
994.04	1018.98
994.33	1023.30
994.62	1038.32
994.91	1018.52
995.20	1021.71
995.49	1018.07
995.78	1036.50
996.07	1023.76
996.36	1034.68
996.65	1031.72
996.94	1003.96
997.23	1032.86
997.52	1019.43
997.81	994.40
998.10	995.77
998.39	1018.98
998.68	1010.33
998.97	1019.43
999.26	1006.69
999.55	1012.61
999.84	1032.86
1000.13	1012.38
1000.42	1005.33
1000.71	1016.93
1001.00	1010.79
1001.29	999.41
1001.58	1032.63
1001.87	986.67
1002.16	1003.96
1002.45	1001.23
1002.74	1021.94
1003.02	1021.71
1003.31	1017.39
1003.60	1023.76
1003.89	1023.30
1004.18	1020.12
1004.47	1021.48
1004.76	1016.93
1005.05	1016.02
1005.33	1007.15
1005.62	1012.15
1005.91	998.04
1006.20	1001.68
1006.49	992.35
1006.78	1014.88
1007.06	990.53
1007.35	996.45
1007.64	994.63
1007.93	1003.28
1008.22	1030.58
1008.50	1008.51
1008.79	1010.10
1009.08	1000.32
1009.37	1017.16
1009.66	1068.58
1009.94	1015.56
1010.23	1015.34
1010.52	1017.84
1010.81	1022.39
1011.09	994.86
1011.38	1011.47
1011.67	1036.73
1011.95	1020.12
1012.24	1000.77
1012.53	1014.20
1012.82	1015.11
1013.10	1026.03
1013.39	1011.70
1013.68	991.44
[truncated: 48 more rows]
