# Supplementary material for: Unique photosynthetic electron transport tuning and excitation distribution in heterokont algae
Source: PLoS One. 2019 Jan 9;14(1):e0209920. doi: 10.1371/journal.pone.0209920 (PMC6326504; doi:10.1371/journal.pone.0209920)
Supplement: S1 Dataset — (ZIP) [file pone.0209920.s004.zip › S1 Dataset/77K/Chlamydomonas_no_inhibitor/CNI_t=15,3.txt]

340.01	1030.58
340.39	1030.58
340.76	1030.58
341.14	1039.23
341.52	1041.73
341.89	1079.73
342.27	1066.31
342.65	1082.92
343.03	1087.24
343.40	1094.98
343.78	1066.76
344.16	1086.11
344.53	1089.29
344.91	1094.75
345.29	1074.73
345.66	1074.73
346.04	1084.97
346.42	1064.94
346.79	1080.87
347.17	1053.11
347.54	1077.23
347.92	1058.57
348.30	1034.68
348.67	1060.62
349.05	1043.78
349.43	1053.11
349.80	1055.16
350.18	1062.44
350.56	1039.69
350.93	1059.03
351.31	1044.69
351.68	1055.84
352.06	1052.20
352.44	1049.70
352.81	1080.19
353.19	1049.47
353.56	1051.97
353.94	1054.93
354.32	1047.42
354.69	1062.44
355.07	1053.79
355.44	1063.58
355.82	1062.90
356.19	1048.33
356.57	1059.03
356.95	1028.76
357.32	1037.64
357.70	1041.05
358.07	1055.39
358.45	1025.12
358.82	1047.42
359.20	1036.27
359.58	1044.92
359.95	1059.71
360.33	1023.07
360.70	1044.92
361.08	1028.99
361.45	1047.65
361.83	1036.95
362.20	1052.20
362.58	1047.42
362.95	1037.64
363.33	1042.42
363.70	1042.87
364.08	1047.42
364.45	1054.48
364.83	1038.32
365.20	1044.46
365.58	1063.81
365.95	1077.69
366.33	1058.12
366.70	1056.98
367.08	1065.17
367.45	1058.34
367.83	1058.12
368.20	1060.62
368.58	1055.84
368.95	1034.68
369.33	1092.02
369.70	1044.01
370.08	1049.93
370.45	1057.66
370.83	1063.58
371.20	1024.67
371.57	1242.89
371.95	1085.88
372.32	1036.73
372.70	1049.70
373.07	1041.51
373.45	1049.47
373.82	1026.49
374.19	1037.18
374.57	1082.47
374.94	1042.87
375.32	1039.69
375.69	1061.76
376.07	1051.06
376.44	1035.82
376.81	1032.63
377.19	1030.36
377.56	1029.22
377.94	1030.36
378.31	1056.98
378.68	1025.80
379.06	1036.27
379.43	1032.86
379.81	1052.43
380.18	1034.22
380.55	1060.17
380.93	1046.51
381.30	1047.65
381.67	1037.87
382.05	1047.88
382.42	1047.19
382.79	1028.54
383.17	1045.15
383.54	1103.86
383.91	1036.95
384.29	1030.13
384.66	1070.86
385.04	1046.74
385.41	1019.89
385.78	1030.58
386.15	1031.04
386.53	1039.00
386.90	1046.97
387.27	1048.10
387.65	1063.58
388.02	1032.18
388.39	1059.94
388.77	1054.93
389.14	1053.34
389.51	1043.33
389.89	1052.43
390.26	1096.12
390.63	1053.57
391.00	1055.61
391.38	1038.78
391.75	1069.72
392.12	1048.10
392.50	1049.02
392.87	1056.07
393.24	1028.76
393.61	1038.09
393.99	1039.69
394.36	1036.27
394.73	1050.38
395.10	1038.32
395.48	1052.20
395.85	1052.66
396.22	1051.06
396.59	1040.60
396.97	1031.04
397.34	1070.86
397.71	1030.13
398.08	1050.84
398.45	1031.72
398.83	1041.96
399.20	1055.61
399.57	1050.61
399.94	1032.63
400.32	1046.28
400.69	1042.64
401.06	1069.95
401.43	1053.34
401.80	1036.50
402.17	1049.93
402.55	1027.63
402.92	1023.98
403.29	1029.67
403.66	1020.12
404.03	1027.40
404.41	1039.69
404.78	1035.36
405.15	1041.28
405.52	1028.08
405.89	1038.78
406.26	1057.89
406.64	1049.47
407.01	1038.09
407.38	1045.15
407.75	1041.96
408.12	1050.61
408.49	1067.45
408.86	1033.54
409.23	1032.63
409.61	1043.55
409.98	1038.78
410.35	1032.40
410.72	1040.37
411.09	1037.64
411.46	1059.25
411.83	1043.78
412.20	1056.07
412.57	1052.66
412.95	1034.91
413.32	1056.07
413.69	1057.43
414.06	1055.84
414.43	1045.15
414.80	1061.08
415.17	1062.90
415.54	1051.29
415.91	1046.28
416.28	1027.85
416.65	1038.55
417.02	1019.21
417.39	1046.06
417.76	1030.81
418.14	1021.71
418.51	1051.97
418.88	1046.74
419.25	1045.15
419.62	1059.94
419.99	1027.63
420.36	1054.48
420.73	1034.00
421.10	1088.61
421.47	1057.89
421.84	1028.08
422.21	1064.72
422.58	1039.69
422.95	1045.83
423.32	1038.55
423.69	1031.04
424.06	1047.42
424.43	1063.35
424.80	1034.45
425.17	1052.43
425.54	1022.16
425.91	1044.46
426.28	1075.87
426.65	1029.22
427.02	1080.64
427.39	1026.26
427.76	1042.19
428.13	1052.88
428.49	1056.75
428.86	1058.57
429.23	1042.19
429.60	1023.30
429.97	1038.55
430.34	1043.10
430.71	1027.40
431.08	1040.60
431.45	1054.70
431.82	1051.06
432.19	1057.66
432.56	1052.88
432.93	1046.28
433.30	1044.46
433.67	1033.77
434.03	1085.20
434.40	1056.98
434.77	1034.68
435.14	1040.14
435.51	1045.83
435.88	1101.35
436.25	1064.49
436.62	1023.07
436.99	1063.58
437.35	1058.80
437.72	1054.02
438.09	1028.76
438.46	1155.51
438.83	1077.00
439.20	1048.79
439.57	1029.90
439.93	1036.73
440.30	1041.96
440.67	1039.69
441.04	1054.48
441.41	1064.72
441.78	1057.43
442.14	1046.06
442.51	1050.15
442.88	1033.09
443.25	1053.34
443.62	1064.03
443.99	1037.18
444.35	1062.44
444.72	1036.95
445.09	1055.39
445.46	1034.00
445.83	1034.91
446.19	1051.06
446.56	1042.87
446.93	1051.97
447.30	1041.96
447.66	1049.70
448.03	1039.91
448.40	1026.49
448.77	1028.54
449.14	1044.01
449.50	1061.30
449.87	1040.60
450.24	1041.51
450.61	1042.19
450.97	1061.30
451.34	1044.92
451.71	1066.54
452.08	1061.99
452.44	1043.55
452.81	1043.33
453.18	1061.99
453.54	1082.24
453.91	1059.48
454.28	1056.98
454.65	1093.84
455.01	1060.62
455.38	1057.89
455.75	1089.52
456.11	1071.54
456.48	1052.20
456.85	1038.09
457.21	1031.27
457.58	1043.10
457.95	1051.29
458.32	1055.84
458.68	1059.03
459.05	1049.93
459.42	1046.51
459.78	1033.31
460.15	1036.50
460.52	1059.71
460.88	1048.33
461.25	1068.13
461.61	1041.28
461.98	1059.25
462.35	1068.81
462.71	1039.69
463.08	1048.56
463.45	1069.72
463.81	1049.93
464.18	1022.16
464.55	1055.84
464.91	1067.67
465.28	1032.40
465.64	1058.12
466.01	1041.96
466.38	1030.13
466.74	1043.55
467.11	1044.01
467.47	1050.84
467.84	1138.44
468.21	1048.56
468.57	1025.35
468.94	1039.00
469.30	1038.55
469.67	1054.25
470.03	1039.00
470.40	1053.11
470.77	1045.37
471.13	1043.55
471.50	1037.18
471.86	1055.61
472.23	1093.16
472.59	1044.01
472.96	1063.81
473.32	1049.70
473.69	1076.09
474.05	1049.24
474.42	1042.87
474.78	1037.41
475.15	1052.66
475.51	1058.34
475.88	1048.33
476.24	1046.74
476.61	1043.33
476.97	1050.15
477.34	1059.03
477.70	1050.61
478.07	1069.04
478.43	1072.45
478.80	1064.49
479.16	1049.02
479.53	1060.62
479.89	1028.99
480.26	1050.84
480.62	1046.97
480.99	1073.36
481.35	1052.43
481.72	1065.63
482.08	1050.84
482.45	1155.96
482.81	1050.84
483.17	1039.00
483.54	1060.17
483.90	1054.25
484.27	1031.27
484.63	1037.87
485.00	1035.82
485.36	1049.70
485.72	1050.38
486.09	1051.06
486.45	1048.56
486.82	1050.15
487.18	1063.12
487.54	1047.19
487.91	1051.06
488.27	1053.34
488.64	1051.29
489.00	1053.79
489.36	1067.45
489.73	1045.60
490.09	1044.69
490.45	1046.28
490.82	1055.39
491.18	1041.73
491.55	1041.51
491.91	1064.26
492.27	1029.90
492.64	1037.18
493.00	1029.22
493.36	1070.40
493.73	1092.48
494.09	1053.11
494.45	1043.33
494.82	1061.76
495.18	1059.25
495.54	1066.99
495.91	1037.87
496.27	1049.24
496.63	1035.82
496.99	1043.33
497.36	1043.55
497.72	1041.73
498.08	1047.88
498.45	1099.08
498.81	1068.58
499.17	1063.58
499.53	1058.57
499.90	1042.19
500.26	1041.51
500.62	1063.35
500.99	1029.90
501.35	1025.80
501.71	1017.84
502.07	1015.34
502.44	1062.21
502.80	1065.85
503.16	1046.28
503.52	1072.91
503.88	1055.84
504.25	1039.91
504.61	1052.20
504.97	1064.94
505.33	1059.25
505.70	1054.25
506.06	1053.79
506.42	1068.81
506.78	1062.67
507.14	1063.35
507.51	1043.10
507.87	1037.64
508.23	1044.69
508.59	1036.04
508.95	1049.47
509.32	1057.21
509.68	1046.74
510.04	1083.15
510.40	1033.54
510.76	1044.01
511.12	1072.68
511.48	1053.11
511.85	1058.12
512.21	1066.08
512.57	1051.29
512.93	1047.19
513.29	1028.31
513.65	1035.13
514.01	1046.97
514.38	1067.67
514.74	1038.55
515.10	1042.19
515.46	1049.70
515.82	1047.19
516.18	1048.33
516.54	1061.99
516.90	1055.39
517.26	1066.54
517.63	1045.37
517.99	1045.15
518.35	1042.87
518.71	1041.51
519.07	1039.46
519.43	1051.29
519.79	1070.18
520.15	1045.37
520.51	1037.18
520.87	1043.55
521.23	1054.48
521.59	1063.58
521.95	1061.08
522.31	1034.00
522.67	1054.25
523.03	1047.88
523.40	1047.19
523.76	1060.62
524.12	1056.75
524.48	1088.61
524.84	1042.42
525.20	1069.27
525.56	1038.09
525.92	1001.91
526.28	1054.02
526.64	1051.52
527.00	1037.87
527.36	1103.86
527.72	1082.01
528.08	1061.30
528.44	1032.40
528.80	1055.16
529.16	1055.39
529.51	1050.38
529.87	1059.94
530.23	1063.81
530.59	1049.02
530.95	1055.16
531.31	1041.96
531.67	1045.83
532.03	1049.47
532.39	1071.77
532.75	1049.24
533.11	1064.26
533.47	1070.63
533.83	1039.46
534.19	1045.83
534.55	1062.21
534.91	1039.69
535.26	1034.22
535.62	1035.36
535.98	1059.25
536.34	1031.49
536.70	1054.02
537.06	1043.55
537.42	1052.66
537.78	1052.66
538.14	1371.68
538.49	1063.35
538.85	1189.87
539.21	1072.00
539.57	1048.79
539.93	1036.27
540.29	1069.27
540.65	1019.89
541.00	1052.20
541.36	1033.09
541.72	1021.48
542.08	1037.41
542.44	1030.81
542.80	1069.72
543.15	1082.92
543.51	1044.92
543.87	1021.25
544.23	1069.04
544.59	1052.20
544.95	1064.49
545.30	1050.61
545.66	1036.27
546.02	1050.61
546.38	1057.43
546.73	1026.72
547.09	1043.10
547.45	1112.27
547.81	1059.94
548.17	1056.75
548.52	1067.90
548.88	1039.23
549.24	1051.52
549.60	1049.24
549.95	1044.92
550.31	1055.39
550.67	1046.97
551.03	1052.66
551.38	1049.93
551.74	1025.35
552.10	1069.27
552.46	1057.43
552.81	1054.25
553.17	1048.79
553.53	1060.85
553.88	1058.12
554.24	1055.16
554.60	1053.79
554.95	1038.55
555.31	1049.47
555.67	1072.91
556.03	1056.98
556.38	1039.23
556.74	1043.33
557.10	1052.88
557.45	1026.94
557.81	1039.69
558.17	1042.64
558.52	1063.58
558.88	1066.99
559.24	1062.90
559.59	1070.63
559.95	1062.90
560.30	1089.06
560.66	1039.46
561.02	1052.20
561.37	1029.67
561.73	1045.15
562.09	1056.07
562.44	1056.30
562.80	1060.39
563.15	1039.91
563.51	1047.42
563.87	1052.43
564.22	1048.79
564.58	1043.78
564.93	1043.55
565.29	1029.90
565.65	1082.24
566.00	1069.95
566.36	1046.74
566.71	1059.25
567.07	1032.40
567.42	1058.12
567.78	1039.00
568.14	1043.10
568.49	1054.48
568.85	1038.55
569.20	1053.57
569.56	1040.60
569.91	1055.84
570.27	1060.85
570.62	1077.23
570.98	1069.04
571.33	1042.87
571.69	1041.51
572.04	1035.82
572.40	1038.09
572.75	1029.45
573.11	1031.27
573.46	1039.69
573.82	1042.87
574.17	1042.42
574.53	1057.66
574.88	1071.32
575.24	1080.42
575.59	1087.93
575.95	1074.96
576.30	1064.26
576.66	1075.87
577.01	1067.67
577.36	1084.97
577.72	1066.08
578.07	1044.01
578.43	1051.29
578.78	1030.13
579.14	1034.00
579.49	1050.84
579.85	1084.29
580.20	1080.19
580.55	1061.76
580.91	1083.15
581.26	1074.73
581.62	1079.28
581.97	1048.56
582.32	1103.63
582.68	1067.22
583.03	1092.71
583.39	1076.32
583.74	1126.38
584.09	1077.91
584.45	1093.84
584.80	1107.27
585.15	1103.86
585.51	1090.43
585.86	1111.59
586.21	1112.27
586.57	1103.40
586.92	1128.89
587.27	1133.89
587.63	1160.74
587.98	1223.09
588.33	1175.99
588.69	1158.01
589.04	1190.55
589.39	1185.77
589.75	1196.47
590.10	1192.83
590.45	1189.87
590.81	1217.63
591.16	1228.55
591.51	1255.63
591.86	1287.26
592.22	1267.01
592.57	1295.68
592.92	1287.03
593.28	1315.71
593.63	1331.18
593.98	1322.31
594.33	1380.56
594.69	1377.15
595.04	1392.85
595.39	1424.25
595.74	1430.85
596.10	1438.81
596.45	1487.74
596.80	1550.31
597.15	1556.00
597.50	1573.75
597.86	1589.91
598.21	1643.38
598.56	1645.88
598.91	1684.80
599.26	1668.87
599.62	1700.27
599.97	1756.70
600.32	1748.74
600.67	1812.91
601.02	1844.76
601.38	1846.59
601.73	1901.88
602.08	1938.74
602.43	1931.01
602.78	2001.78
603.13	2003.37
603.49	1999.05
603.84	2061.39
604.19	2117.60
604.54	2103.04
604.89	2151.05
605.24	2192.24
605.59	2208.17
605.95	2265.05
606.30	2233.20
606.65	2293.95
607.00	2323.99
607.35	2340.37
607.70	2362.90
608.05	2407.27
608.40	2420.02
608.75	2431.39
609.10	2453.24
609.46	2482.37
609.81	2490.56
610.16	2552.68
610.51	2524.69
610.86	2595.91
611.21	2613.66
611.56	2629.14
611.91	2620.26
612.26	2644.16
612.61	2663.27
612.96	2659.17
613.31	2668.50
613.66	2725.62
614.01	2694.67
614.36	2729.94
614.71	2721.75
615.06	2687.85
615.41	2739.73
615.76	2719.02
616.11	2760.66
616.46	2780.46
616.81	2780.91
617.16	2794.79
617.51	2795.93
617.86	2774.54
618.21	2786.60
618.56	2779.55
618.91	2794.11
619.26	2829.84
619.61	2794.79
619.96	2812.77
620.31	2846.45
620.66	2790.47
621.01	2794.57
621.36	2798.21
621.71	2806.40
622.06	2824.15
622.41	2763.85
622.76	2792.75
623.10	2784.78
623.45	2732.45
623.80	2756.34
624.15	2775.91
624.50	2739.50
624.85	2778.18
625.20	2750.88
625.55	2779.09
625.90	2722.43
626.25	2725.85
626.59	2759.52
626.94	2737.00
627.29	2739.73
627.64	2755.20
627.99	2716.97
628.34	2691.49
628.69	2701.73
629.03	2694.44
629.38	2694.90
629.73	2681.70
630.08	2615.26
630.43	2636.65
630.78	2643.70
631.12	2660.08
631.47	2673.05
631.82	2622.08
632.17	2623.45
632.52	2595.91
632.86	2717.65
633.21	2572.25
633.56	2599.78
633.91	2611.39
634.26	2574.98
634.60	2561.78
634.95	2583.85
635.30	2582.72
635.65	2602.51
635.99	2579.76
636.34	2568.61
636.69	2577.48
637.04	2565.42
637.39	2518.77
637.73	2553.82
638.08	2519.00
638.43	2493.97
638.77	2530.61
639.12	2501.48
639.47	2492.15
639.82	2524.46
640.16	2482.14
640.51	2498.75
640.86	2525.15
641.20	2469.40
641.55	2495.34
641.90	2498.07
642.25	2481.23
642.59	2535.16
642.94	2483.50
643.29	2445.96
643.63	2442.77
643.98	2443.68
644.33	2442.77
644.67	2453.47
645.02	2474.40
645.37	2476.90
645.71	2461.89
646.06	2493.97
646.40	2446.41
646.75	2470.76
647.10	2445.50
647.44	2491.24
647.79	2446.18
648.14	2450.28
648.48	2493.06
648.83	2473.72
649.17	2536.30
649.52	2441.63
649.87	2447.32
650.21	2444.59
650.56	2454.38
650.90	2458.93
651.25	2471.90
651.59	2447.32
651.94	2443.23
652.29	2454.60
652.63	2412.73
652.98	2469.85
653.32	2435.03
653.67	2465.75
654.01	2483.05
654.36	2455.97
654.70	2465.30
655.05	2447.32
655.39	2472.58
655.74	2466.44
656.08	2457.56
656.43	2472.13
656.78	2477.36
657.12	2448.23
657.47	2409.32
657.81	2497.16
658.15	2494.88
658.50	2486.46
658.84	2454.38
659.19	2509.67
659.53	2455.06
659.88	2510.35
660.22	2478.95
660.57	2491.47
660.91	2494.88
661.26	2479.86
661.60	2519.46
661.95	2503.07
662.29	2478.72
662.63	2495.56
662.98	2524.92
663.32	2494.88
663.67	2519.46
664.01	2544.49
664.36	2515.36
664.70	2537.66
665.04	2530.15
665.39	2537.89
665.73	2535.84
666.08	2956.58
666.42	2600.01
666.76	2600.01
667.11	2573.16
667.45	2566.33
667.79	2572.70
668.14	2588.63
668.48	2589.54
668.83	2621.63
669.17	2621.63
669.51	2606.15
669.86	2622.31
670.20	2649.39
670.54	2711.74
670.89	2706.96
671.23	2716.52
671.57	2736.54
671.92	2766.12
672.26	2785.24
672.60	2818.46
672.94	2880.13
673.29	2907.21
673.63	2977.75
673.97	3024.39
674.32	3090.16
674.66	3131.57
675.00	3216.90
675.34	3333.41
675.69	3476.31
676.03	3591.00
676.37	3731.85
676.71	3826.06
677.06	3994.68
677.40	4160.11
677.74	4337.14
678.08	4499.61
678.43	4685.75
678.77	4817.51
679.11	4977.70
679.45	5103.08
679.80	5259.87
680.14	5337.92
680.48	5507.90
680.82	5701.54
681.16	5803.94
681.51	5871.07
681.85	6010.56
682.19	6115.23
682.53	6300.23
682.87	6392.17
683.21	6523.01
683.56	6698.45
683.90	6875.49
684.24	7107.82
684.58	7476.00
684.92	7646.89
685.26	7764.30
685.61	7843.72
685.95	8083.56
686.29	8064.22
686.63	8081.28
686.97	8033.95
687.31	7894.92
687.65	7708.55
687.99	7646.21
688.33	7425.25
688.68	7142.18
689.02	6940.11
689.36	6681.84
689.70	6465.21
690.04	6260.41
690.38	6118.65
690.72	5935.24
691.06	5856.96
691.40	5751.83
691.74	5700.41
692.08	5605.97
692.42	5652.17
692.76	5628.05
693.10	5595.96
693.44	5597.10
693.78	5646.93
694.13	5616.90
694.47	5655.81
694.81	5664.68
695.15	5654.21
695.49	5661.72
695.83	5668.09
696.17	5698.36
696.51	5747.28
696.85	5723.39
697.19	5750.92
697.53	5786.19
697.87	5771.40
698.20	5833.30
698.54	5840.35
698.88	5818.51
699.22	5859.92
699.56	5876.76
699.90	5887.91
700.24	5927.96
700.58	5990.31
700.92	6077.92
701.26	6081.56
701.60	6097.03
701.94	6168.71
702.28	6233.79
702.62	6329.59
702.96	6400.36
703.30	6381.24
703.63	6495.70
703.97	6538.48
704.31	6614.94
704.65	6668.41
704.99	6776.73
705.33	6857.05
705.67	6895.28
706.01	6932.37
706.34	7001.32
706.68	7142.18
707.02	7129.43
707.36	7203.39
707.70	7310.34
708.04	7251.63
708.38	7389.53
708.71	7417.97
709.05	7459.84
709.39	7585.22
709.73	7552.68
710.07	7624.36
710.40	7695.36
710.74	7725.39
711.08	7745.65
711.42	7762.94
711.76	7846.45
712.09	7847.36
712.43	7891.28
712.77	7842.58
713.11	7871.48
713.45	7882.18
713.78	7946.12
714.12	7967.74
714.46	7991.40
714.80	7944.53
715.13	7915.17
715.47	7870.34
715.81	7855.33
716.15	7807.08
716.48	7780.92
716.82	7780.01
717.16	7680.79
717.49	7595.01
717.83	7527.42
718.17	7537.89
718.51	7407.96
718.84	7380.20
719.18	7330.36
719.52	7293.04
719.85	7188.83
720.19	7064.58
720.53	7052.29
720.86	6966.05
721.20	6882.09
721.54	6852.05
721.87	6758.30
722.21	6581.26
722.55	6519.59
722.88	6469.99
723.22	6359.63
723.55	6263.14
723.89	6262.46
724.23	6172.12
724.56	6081.56
724.90	5989.40
725.24	5887.00
725.57	5811.91
725.91	5765.49
726.24	5724.07
726.58	5601.42
726.92	5557.05
727.25	5494.93
727.59	5483.55
727.92	5331.77
728.26	5283.99
728.59	5211.17
728.93	5170.89
729.26	5103.31
729.60	5061.21
729.94	4924.68
730.27	4913.99
730.61	4866.43
730.94	4757.20
731.28	4754.25
731.61	4645.70
731.95	4619.99
732.28	4624.31
732.62	4501.89
732.95	4458.43
733.29	4422.47
733.62	4356.71
733.96	4334.18
734.29	4275.25
734.63	4223.59
734.96	4221.09
735.30	4160.79
735.63	4130.75
735.97	4110.96
736.30	4053.61
736.63	4015.38
736.97	3967.60
737.30	3919.58
737.64	3877.94
737.97	3901.38
738.31	3848.13
738.64	3790.34
738.97	3821.96
739.31	3724.80
739.64	3745.05
739.98	3628.77
740.31	3628.55
740.64	3645.84
740.98	3578.03
741.31	3571.20
741.65	3539.12
741.98	3525.92
742.31	3473.35
742.65	3493.83
742.98	3418.97
743.31	3379.38
743.65	3348.88
743.98	3362.76
744.31	3329.54
744.65	3335.91
744.98	3338.87
745.31	3337.05
745.65	3274.02
745.98	3261.73
746.31	3252.17
746.65	3250.81
746.98	3240.80
747.31	3214.63
747.65	3147.27
747.98	3158.20
748.31	3129.52
748.64	3110.18
748.98	3097.44
749.31	3046.47
749.64	3002.78
749.98	3002.55
750.31	3008.01
750.64	2940.43
750.97	2926.55
751.31	2955.90
751.64	2931.55
751.97	2949.08
752.30	2927.23
752.63	2854.41
752.97	2868.75
753.30	2873.76
753.63	2854.19
753.96	2856.92
754.29	2818.23
754.63	2784.55
754.96	2917.22
755.29	2756.79
755.62	2739.73
755.95	2744.51
756.29	2725.16
756.62	2694.67
756.95	2696.95
757.28	2686.25
757.61	2780.00
757.94	2647.80
758.27	2613.21
758.61	2603.65
758.94	2605.93
759.27	2543.35
759.60	2560.64
759.93	2603.88
760.26	2558.82
760.59	2545.63
760.92	2486.46
761.26	2492.83
761.59	2519.23
761.92	2496.47
762.25	2499.89
762.58	2423.43
762.91	2425.02
763.24	2422.97
763.57	2413.19
763.90	2433.44
764.23	2396.58
764.56	2398.85
764.89	2388.16
765.22	2369.73
765.55	2370.87
765.88	2337.19
766.21	2321.94
766.54	2301.92
766.87	2279.84
767.20	2283.49
767.53	2280.53
767.86	2284.40
768.19	2246.39
768.52	2267.33
768.85	2273.25
769.18	2211.58
769.51	2252.54
769.84	2197.24
770.17	2214.54
770.50	2150.59
770.83	2175.40
771.16	2169.25
771.49	2168.57
771.82	2151.50
772.15	2174.26
772.48	2131.71
772.81	2115.10
773.14	2124.65
773.47	2095.75
773.80	2110.32
774.13	2084.60
774.46	2073.68
774.78	2075.96
775.11	2047.74
775.44	2068.45
775.77	2055.02
776.10	2028.40
776.43	2023.17
776.76	2049.11
777.09	2019.75
777.41	1998.59
777.74	2033.18
778.07	2028.40
778.40	1962.86
778.73	1972.19
779.06	1997.00
779.38	1964.68
779.71	1918.72
780.04	1948.30
780.37	1954.67
780.70	1933.05
781.03	1923.27
781.35	1949.44
781.68	1911.89
782.01	1915.76
782.34	1899.83
782.67	1873.66
782.99	1906.66
783.32	1873.66
783.65	1871.39
783.98	1859.10
784.30	1860.24
784.63	1838.85
784.96	1843.63
785.29	1843.40
785.61	1830.66
785.94	1796.75
786.27	1818.14
786.60	1827.24
786.92	1834.30
787.25	1798.80
787.58	1786.06
787.90	1776.95
788.23	1791.29
788.56	1768.53
788.88	1762.85
789.21	1780.14
789.54	1734.17
789.87	1760.80
790.19	1737.36
790.52	1738.73
790.85	1720.52
791.17	1747.83
791.50	1726.21
791.82	1715.06
792.15	1698.90
792.48	1715.06
792.80	1706.41
793.13	1690.26
793.46	1686.16
793.78	1722.57
794.11	1695.49
794.43	1698.22
794.76	1706.19
795.09	1782.19
795.41	1710.28
795.74	1705.50
796.06	1687.07
796.39	1694.35
796.72	1707.32
797.04	1726.89
797.37	1695.72
797.69	1692.53
798.02	1700.27
798.34	1687.30
798.67	1684.11
798.99	1664.09
799.32	1698.90
799.64	1696.63
799.97	1663.63
800.30	1668.64
800.62	1674.33
800.95	1645.20
801.27	1657.26
801.60	1672.74
801.92	1642.02
802.25	1648.39
802.57	1658.63
802.89	1645.88
803.22	1636.33
803.54	1643.38
803.87	1645.88
804.19	1635.19
804.52	1640.65
804.84	1628.82
805.17	1606.06
805.49	1630.87
805.82	1615.62
806.14	1631.78
806.46	1642.02
806.79	1586.95
807.11	1581.49
807.44	1581.94
807.76	1573.52
808.08	1588.77
808.41	1579.89
808.73	1572.38
809.06	1579.21
809.38	1589.45
809.70	1582.85
810.03	1593.77
810.35	1554.64
810.67	1562.60
811.00	1563.74
811.32	1557.37
811.64	1558.96
811.97	1537.11
812.29	1524.83
812.61	1515.50
812.94	1555.77
813.26	1515.95
813.58	1521.19
813.91	1523.69
814.23	1525.28
814.55	1500.93
814.88	1523.92
815.20	1520.96
815.52	1516.86
815.84	1478.63
816.17	1486.14
816.49	1510.72
816.81	1506.39
817.13	1473.40
817.46	1532.11
817.78	1475.45
818.10	1467.03
818.42	1487.74
818.75	1474.99
819.07	1509.58
819.39	1477.04
819.71	1528.47
820.04	1467.03
820.36	1448.14
820.68	1433.12
821.00	1443.14
821.32	1450.87
821.65	1469.30
821.97	1437.22
822.29	1434.26
822.61	1457.02
822.93	1428.57
823.25	1434.49
823.58	1463.16
823.90	1406.27
824.22	1406.04
824.54	1409.69
824.86	1419.70
825.18	1404.45
825.50	1419.92
825.82	1414.92
826.15	1430.62
826.47	1401.72
826.79	1417.42
827.11	1413.78
827.43	1417.42
827.75	1414.92
828.07	1371.46
828.39	1393.98
828.71	1400.36
829.03	1363.49
829.35	1386.70
829.67	1367.13
830.00	1386.93
830.32	1384.88
830.64	1406.04
830.96	1405.82
831.28	1413.33
831.60	1376.69
831.92	1364.17
832.24	1379.19
832.56	1380.79
832.88	1388.07
833.20	1384.43
833.52	1380.33
833.84	1376.92
834.16	1356.44
834.48	1380.79
834.80	1407.64
835.12	1366.91
835.44	1359.40
835.76	1378.28
836.08	1370.32
836.40	1371.46
836.71	1354.85
837.03	1365.08
837.35	1370.55
837.67	1348.25
837.99	1359.40
838.31	1353.71
838.63	1353.25
838.95	1355.07
839.27	1374.41
839.59	1339.37
839.91	1352.34
840.23	1341.19
840.54	1341.87
840.86	1332.77
841.18	1337.32
841.50	1333.91
841.82	1353.25
842.14	1357.80
842.46	1343.24
842.77	1364.17
843.09	1333.68
843.41	1344.38
843.73	1330.04
844.05	1322.31
844.37	1317.07
844.68	1341.19
845.00	1333.00
845.32	1332.54
845.64	1350.52
845.96	1322.99
846.27	1309.33
846.59	1310.24
846.91	1352.57
847.23	1334.59
847.54	1313.43
847.86	1327.77
848.18	1289.54
848.50	1312.98
848.82	1315.48
849.13	1292.72
849.45	1307.74
849.77	1332.09
850.08	1341.87
850.40	1334.82
850.72	1315.71
851.04	1303.19
851.35	1324.58
851.67	1329.13
851.99	1317.75
852.30	1336.19
852.62	1284.99
852.94	1307.29
853.25	1328.90
853.57	1310.70
853.89	1302.96
854.20	1306.15
854.52	1332.77
854.84	1312.29
855.15	1301.83
855.47	1329.59
855.79	1310.93
856.10	1287.94
856.42	1298.87
856.73	1280.89
857.05	1282.94
857.37	1285.44
857.68	1290.68
858.00	1277.48
858.32	1276.11
858.63	1277.02
858.95	1278.39
859.26	1262.69
859.58	1284.08
859.89	1257.00
860.21	1289.08
860.52	1291.59
860.84	1294.54
861.16	1268.83
861.47	1292.27
861.79	1278.39
862.10	1254.95
862.42	1224.23
862.73	1280.66
863.05	1259.05
863.36	1245.16
863.68	1278.39
863.99	1271.11
864.31	1241.07
864.62	1294.77
864.94	1265.87
865.25	1284.08
865.57	1273.61
865.88	1238.79
866.20	1265.42
866.51	1264.05
866.82	1271.11
867.14	1265.87
867.45	1237.20
867.77	1233.33
868.08	1241.52
868.40	1255.18
868.71	1262.00
869.02	1245.39
869.34	1243.57
869.65	1224.91
869.97	1228.55
870.28	1221.95
870.59	1237.43
870.91	1228.55
871.22	1244.25
871.54	1254.95
871.85	1237.88
872.16	1241.52
872.48	1232.65
872.79	1239.70
873.10	1217.40
873.42	1230.60
873.73	1243.12
874.04	1233.56
874.36	1202.16
874.67	1232.19
874.98	1225.60
875.30	1225.60
875.61	1215.36
875.92	1218.09
876.23	1222.86
876.55	1209.21
876.86	1179.40
877.17	1201.25
877.49	1191.24
877.80	1210.35
878.11	1858.19
878.42	1237.88
878.74	1210.35
879.05	1210.80
879.36	1191.24
879.67	1187.82
879.98	1209.89
880.30	1182.59
880.61	1185.55
880.92	1211.26
881.23	1172.12
881.55	1206.03
881.86	1210.35
882.17	1183.04
882.48	1206.48
882.79	1211.03
883.10	1194.19
883.42	1207.39
883.73	1175.99
884.04	1211.26
884.35	1203.75
884.66	1196.47
884.97	1201.25
885.28	1176.90
885.60	1178.95
885.91	1168.02
886.22	1178.04
886.53	1194.88
886.84	1190.78
887.15	1181.00
887.46	1189.87
887.77	1206.48
888.08	1191.92
888.40	1186.46
888.71	1173.49
889.02	1172.58
889.33	1168.02
889.64	1173.26
889.95	1194.88
890.26	1203.30
890.57	1185.55
890.88	1179.86
891.19	1168.02
891.50	1206.48
891.81	1193.74
892.12	1175.08
892.43	1198.29
892.74	1192.60
893.05	1207.62
893.36	1213.99
893.67	1179.86
893.98	1180.77
894.29	1161.88
894.60	1176.67
894.91	1178.04
895.22	1156.87
895.53	1183.27
895.84	1178.72
896.15	1183.95
896.46	1188.96
896.77	1165.07
897.08	1150.50
897.38	1197.83
897.69	1201.02
898.00	1165.98
898.31	1182.59
898.62	1154.83
898.93	1144.59
899.24	1163.47
899.55	1175.53
899.86	1174.17
900.16	1154.14
900.47	1159.83
900.78	1170.98
901.09	1146.63
901.40	1178.49
901.71	1184.18
902.02	1179.63
902.32	1151.87
902.63	1151.41
902.94	1152.78
903.25	1175.99
903.56	1164.38
903.87	1141.63
904.17	1160.06
904.48	1163.25
904.79	1159.61
905.10	1151.87
905.41	1178.72
905.71	1121.38
906.02	1139.81
906.33	1127.98
906.64	1145.27
906.94	1131.84
907.25	1145.04
907.56	1126.84
907.87	1138.90
908.17	1140.04
908.48	1150.73
908.79	1152.32
909.09	1155.05
909.40	1150.28
909.71	1157.56
910.02	1424.93
910.32	1157.56
910.63	1160.97
910.94	1142.99
911.24	1129.80
911.55	1181.68
911.86	1133.89
912.16	1156.19
912.47	1110.91
912.78	1125.70
913.08	1123.88
913.39	1118.42
913.69	1148.91
914.00	1134.57
914.31	1132.53
914.61	1117.28
914.92	1159.83
915.23	1122.74
915.53	1112.50
915.84	1111.59
916.14	1138.90
916.45	1146.18
916.75	1115.69
917.06	1130.25
917.37	1127.07
917.67	1160.52
917.98	1121.83
918.28	1120.69
918.59	1113.64
918.89	1144.59
919.20	1117.96
919.50	1112.50
919.81	1115.23
920.11	1126.38
920.42	1114.78
920.72	1099.08
921.03	1109.54
921.33	1127.29
921.64	1100.44
921.94	1121.15
922.25	1111.82
922.55	1113.87
922.86	1077.00
923.16	1109.32
923.47	1110.91
923.77	1102.26
924.08	1097.94
924.38	1118.42
924.69	1115.23
924.99	1107.27
925.29	1101.81
925.60	1117.96
925.90	1094.53
926.21	1106.13
926.51	1112.27
926.81	1068.58
927.12	1111.59
927.42	1100.67
927.73	1104.77
928.03	1106.36
928.33	1093.84
928.64	1077.46
928.94	1091.57
929.24	1096.57
929.55	1075.18
929.85	1091.57
930.15	1085.20
930.46	1075.41
930.76	1126.16
931.06	1097.26
931.37	1072.91
931.67	1130.71
931.97	1104.77
932.27	1092.48
932.58	1094.98
932.88	1062.44
933.18	1069.95
933.49	1075.18
933.79	1101.81
934.09	1102.72
934.39	1082.47
934.70	1100.90
935.00	1102.49
935.30	1082.24
935.60	1055.39
935.91	1086.33
936.21	1095.44
936.51	1074.96
936.81	1089.06
937.11	1113.87
937.42	1093.84
937.72	1065.40
938.02	1049.70
938.32	1050.84
938.62	1066.76
938.92	1054.25
939.23	1076.32
939.53	1064.72
939.83	1083.38
940.13	1071.77
940.43	1056.98
940.73	1058.12
941.03	1043.33
941.34	1074.50
941.64	1074.50
941.94	1060.85
942.24	1089.75
942.54	1074.27
942.84	1075.64
943.14	1073.59
943.44	1067.90
943.74	1079.73
944.04	1081.78
944.34	1069.49
944.65	1059.48
944.95	1058.57
945.25	1051.97
945.55	1046.28
945.85	1060.17
946.15	1057.66
946.45	1057.66
946.75	1071.54
947.05	1093.84
947.35	1066.99
947.65	1064.26
947.95	1072.00
948.25	1063.58
948.55	1059.25
948.85	1053.79
949.15	1060.85
949.45	1050.15
949.75	1050.15
950.05	1050.84
950.35	1060.17
950.65	1075.87
950.94	1051.06
951.24	1056.30
951.54	1048.79
951.84	1252.90
952.14	1075.64
952.44	1050.84
952.74	1069.72
953.04	1077.46
953.34	1046.97
953.64	1075.41
953.94	1058.57
954.23	1056.52
954.53	1053.34
954.83	1054.02
955.13	1061.76
955.43	1087.02
955.73	1102.72
956.03	1047.88
956.32	1051.06
956.62	1058.12
956.92	1067.22
957.22	1048.79
957.52	1046.74
957.82	1055.61
958.11	1049.70
958.41	1062.21
958.71	1133.89
959.01	1077.00
959.30	1370.77
959.60	1100.90
959.90	1064.26
960.20	1063.81
960.50	1080.19
960.79	1042.64
961.09	1068.58
961.39	1056.07
961.69	1064.26
961.98	1063.35
962.28	1070.86
962.58	1048.79
962.87	1053.57
963.17	1083.60
963.47	1051.75
963.76	1116.60
964.06	1080.42
964.36	1067.90
964.66	1060.85
964.95	1081.78
965.25	1058.57
965.55	1081.56
965.84	1080.64
966.14	1064.72
966.43	1078.37
966.73	1060.85
967.03	1091.79
967.32	1049.93
967.62	1051.75
967.92	1049.93
968.21	1054.93
968.51	1061.99
968.80	1056.98
969.10	1059.48
969.40	1059.71
969.69	1066.76
969.99	1039.91
970.28	1051.75
970.58	1072.23
970.87	1062.67
971.17	1076.09
971.46	1095.66
971.76	1052.43
972.06	1061.76
972.35	1056.52
972.65	1034.22
972.94	1055.16
973.24	1074.73
973.53	1047.19
973.83	1050.84
974.12	1044.46
974.42	1031.72
974.71	1069.95
975.01	1038.78
975.30	1036.73
975.59	1057.89
975.89	1045.60
976.18	1037.18
976.48	1058.34
976.77	1051.06
977.07	1049.93
977.36	1049.24
977.65	1093.39
977.95	1054.70
978.24	1036.50
978.54	1066.76
978.83	1064.49
979.13	1072.45
979.42	1067.90
979.71	1047.42
980.01	1064.26
980.30	1033.77
980.59	1063.12
980.89	1095.21
981.18	1074.96
981.47	1071.09
981.77	1051.75
982.06	1060.85
982.35	1075.18
982.65	1054.25
982.94	1062.21
983.23	1059.94
983.53	1078.14
983.82	1069.95
984.11	1045.15
984.41	1041.05
984.70	1056.98
984.99	1065.40
985.28	1043.33
985.58	1055.61
985.87	1049.02
986.16	1054.48
986.45	1057.43
986.75	1088.38
987.04	1057.21
987.33	1050.61
987.62	1056.07
987.91	1028.76
988.21	1060.39
988.50	1048.56
988.79	1084.74
989.08	1071.54
989.37	1048.33
989.67	1043.55
989.96	1054.70
990.25	1069.04
990.54	1048.10
990.83	1046.06
991.12	1070.18
991.42	1097.03
991.71	1054.93
992.00	1054.02
992.29	1045.83
992.58	1039.00
992.87	1086.79
993.16	1051.29
993.45	1057.66
993.75	1050.84
994.04	1050.61
994.33	1077.23
994.62	1066.31
994.91	1068.58
995.20	1066.31
995.49	1037.64
995.78	1056.52
996.07	1059.25
996.36	1047.42
996.65	1048.56
996.94	1044.69
997.23	1071.32
997.52	1049.93
997.81	1033.09
998.10	1051.29
998.39	1063.81
998.68	1052.43
998.97	1044.24
999.26	1052.88
999.55	1069.04
999.84	1066.76
1000.13	1033.54
1000.42	1043.55
1000.71	1042.87
1001.00	1064.03
1001.29	1065.85
1001.58	1048.10
1001.87	1025.80
1002.16	1051.52
1002.45	1052.43
1002.74	1040.60
1003.02	1032.86
1003.31	1064.49
1003.60	1060.39
1003.89	1046.06
1004.18	1042.19
1004.47	1067.67
1004.76	1040.14
1005.05	1054.93
1005.33	1041.96
1005.62	1065.63
1005.91	1039.91
1006.20	1039.91
1006.49	1045.83
1006.78	1067.90
1007.06	1051.75
1007.35	1040.14
1007.64	1048.56
1007.93	1059.71
1008.22	1054.25
1008.50	1050.61
1008.79	1058.12
1009.08	1052.43
1009.37	1044.92
1009.66	1089.06
1009.94	1060.17
1010.23	1053.57
1010.52	1042.87
1010.81	1054.02
1011.09	1041.51
1011.38	1056.52
1011.67	1055.84
1011.95	1075.87
1012.24	1041.73
1012.53	1046.51
1012.82	1041.28
1013.10	1045.37
1013.39	1049.02
1013.68	1055.16
[truncated: 48 more rows]
