# Supplementary material for: Unique photosynthetic electron transport tuning and excitation distribution in heterokont algae
Source: PLoS One. 2019 Jan 9;14(1):e0209920. doi: 10.1371/journal.pone.0209920 (PMC6326504; doi:10.1371/journal.pone.0209920)
Supplement: S1 Dataset — (ZIP) [file pone.0209920.s004.zip › S1 Dataset/77K/Chlamydomonas_no_inhibitor/CNI_t=20,1.txt]

340.01	1373.05
340.39	1373.05
340.76	1373.05
341.14	1373.05
341.52	1379.19
341.89	1404.91
342.27	1415.60
342.65	1411.28
343.03	1429.25
343.40	1435.85
343.78	1419.93
344.16	1422.43
344.53	1421.06
344.91	1427.43
345.29	1405.59
345.66	1382.38
346.04	1393.53
346.42	1395.12
346.79	1421.29
347.17	1395.35
347.54	1401.72
347.92	1395.12
348.30	1395.80
348.67	1384.20
349.05	1393.53
349.43	1383.97
349.80	1389.66
350.18	1405.59
350.56	1404.00
350.93	1396.71
351.31	1382.38
351.68	1407.86
352.06	1398.31
352.44	1371.68
352.81	1409.69
353.19	1386.93
353.56	1385.79
353.94	1384.65
354.32	1372.59
354.69	1376.46
355.07	1373.05
355.44	1357.58
355.82	1370.09
356.19	1363.04
356.57	1392.85
356.95	1377.37
357.32	1383.06
357.70	1383.29
358.07	1385.79
358.45	1361.44
358.82	1369.18
359.20	1372.59
359.58	1383.29
359.95	1388.98
360.33	1359.62
360.70	1363.26
361.08	1371.23
361.45	1376.69
361.83	1382.61
362.20	1401.49
362.58	1399.45
362.95	1378.97
363.33	1419.01
363.70	1384.43
364.08	1373.28
364.45	1367.36
364.83	1371.23
365.20	1363.04
365.58	1386.25
365.95	1408.77
366.33	1381.01
366.70	1387.16
367.08	1368.04
367.45	1368.95
367.83	1390.57
368.20	1384.88
368.58	1382.15
368.95	1391.25
369.33	1409.46
369.70	1395.12
370.08	1387.16
370.45	1387.61
370.83	1390.80
371.20	1376.92
371.57	1534.38
371.95	1391.94
372.32	1392.39
372.70	1368.50
373.07	1377.60
373.45	1384.88
373.82	1366.22
374.19	1378.97
374.57	1401.72
374.94	1368.04
375.32	1373.28
375.69	1375.10
376.07	1376.01
376.44	1371.00
376.81	1373.05
377.19	1352.11
377.56	1384.20
377.94	1378.28
378.31	1386.47
378.68	1376.92
379.06	1368.27
379.43	1370.77
379.81	1380.56
380.18	1381.92
380.55	1397.62
380.93	1391.03
381.30	1397.85
381.67	1378.74
382.05	1383.52
382.42	1372.59
382.79	1386.93
383.17	1360.76
383.54	1400.58
383.91	1361.44
384.29	1369.64
384.66	1384.88
385.04	1405.13
385.41	1363.26
385.78	1386.70
386.15	1386.93
386.53	1393.53
386.90	1384.43
387.27	1392.85
387.65	1386.93
388.02	1402.18
388.39	1406.27
388.77	1385.79
389.14	1402.18
389.51	1379.19
389.89	1394.21
390.26	1393.30
390.63	1403.31
391.00	1393.07
391.38	1370.09
391.75	1389.89
392.12	1386.47
392.50	1385.79
392.87	1379.65
393.24	1377.37
393.61	1394.67
393.99	1386.93
394.36	1396.94
394.73	1384.65
395.10	1386.93
395.48	1374.19
395.85	1375.55
396.22	1388.07
396.59	1363.95
396.97	1370.09
397.34	1407.41
397.71	1387.16
398.08	1384.65
398.45	1392.16
398.83	1396.94
399.20	1378.74
399.57	1392.62
399.94	1391.71
400.32	1382.61
400.69	1379.19
401.06	1383.74
401.43	1399.67
401.80	1375.32
402.17	1351.66
402.55	1378.28
402.92	1350.98
403.29	1404.91
403.66	1386.70
404.03	1388.98
404.41	1371.68
404.78	1393.07
405.15	1397.17
405.52	1383.74
405.89	1368.50
406.26	1368.73
406.64	1390.80
407.01	1375.78
407.38	1374.87
407.75	1381.01
408.12	1372.59
408.49	1390.12
408.86	1360.99
409.23	1383.06
409.61	1373.96
409.98	1379.42
410.35	1372.37
410.72	1371.68
411.09	1393.30
411.46	1383.74
411.83	1385.11
412.20	1381.47
412.57	1346.65
412.95	1352.80
413.32	1387.61
413.69	1378.28
414.06	1363.95
414.43	1377.60
414.80	1398.54
415.17	1378.51
415.54	1349.38
415.91	1370.77
416.28	1385.79
416.65	1379.42
417.02	1371.23
417.39	1371.00
417.76	1396.49
418.14	1381.01
418.51	1358.94
418.88	1365.77
419.25	1366.00
419.62	1384.20
419.99	1383.97
420.36	1381.47
420.73	1371.23
421.10	1406.50
421.47	1389.66
421.84	1382.15
422.21	1379.42
422.58	1410.60
422.95	1358.94
423.32	1374.64
423.69	1373.73
424.06	1383.06
424.43	1396.94
424.80	1374.87
425.17	1396.26
425.54	1374.19
425.91	1368.27
426.28	1391.71
426.65	1383.97
427.02	1398.08
427.39	1359.17
427.76	1367.36
428.13	1374.41
428.49	1348.02
428.86	1367.82
429.23	1375.55
429.60	1386.47
429.97	1373.05
430.34	1382.38
430.71	1378.28
431.08	1387.39
431.45	1365.54
431.82	1356.44
432.19	1387.61
432.56	1372.59
432.93	1381.47
433.30	1369.41
433.67	1381.24
434.03	1409.23
434.40	1395.12
434.77	1385.34
435.14	1374.41
435.51	1379.88
435.88	1408.32
436.25	1389.21
436.62	1387.84
436.99	1384.65
437.35	1386.70
437.72	1381.01
438.09	1366.00
438.46	1469.76
438.83	1373.28
439.20	1374.19
439.57	1367.13
439.93	1371.00
440.30	1392.39
440.67	1381.01
441.04	1387.61
441.41	1371.23
441.78	1386.02
442.14	1379.65
442.51	1383.52
442.88	1391.25
443.25	1364.40
443.62	1371.91
443.99	1370.32
444.35	1374.19
444.72	1402.63
445.09	1385.34
445.46	1371.00
445.83	1378.51
446.19	1368.95
446.56	1365.77
446.93	1376.01
447.30	1380.79
447.66	1386.93
448.03	1378.06
448.40	1373.05
448.77	1363.26
449.14	1373.73
449.50	1392.62
449.87	1373.73
450.24	1396.94
450.61	1387.39
450.97	1390.34
451.34	1373.73
451.71	1428.12
452.08	1388.98
452.44	1394.89
452.81	1371.91
453.18	1385.11
453.54	1390.12
453.91	1387.39
454.28	1371.46
454.65	1368.73
455.01	1361.44
455.38	1369.41
455.75	1385.79
456.11	1379.19
456.48	1355.98
456.85	1368.27
457.21	1386.25
457.58	1390.80
457.95	1378.28
458.32	1366.00
458.68	1385.56
459.05	1364.40
459.42	1390.57
459.78	1387.39
460.15	1377.60
460.52	1411.96
460.88	1381.47
461.25	1387.84
461.61	1398.54
461.98	1378.51
462.35	1402.86
462.71	1382.83
463.08	1385.79
463.45	1377.15
463.81	1367.59
464.18	1379.42
464.55	1404.68
464.91	1393.76
465.28	1375.55
465.64	1359.40
466.01	1380.33
466.38	1356.44
466.74	1380.10
467.11	1374.87
467.47	1376.69
467.84	1437.67
468.21	1376.24
468.57	1381.70
468.94	1396.49
469.30	1386.70
469.67	1366.68
470.03	1376.24
470.40	1363.95
470.77	1376.24
471.13	1385.11
471.50	1401.04
471.86	1383.52
472.23	1407.18
472.59	1373.50
472.96	1381.01
473.32	1369.18
473.69	1395.58
474.05	1372.82
474.42	1369.64
474.78	1375.55
475.15	1373.50
475.51	1385.56
475.88	1372.82
476.24	1395.80
476.61	1379.42
476.97	1383.29
477.34	1382.61
477.70	1388.98
478.07	1390.34
478.43	1383.29
478.80	1393.76
479.16	1386.25
479.53	1382.83
479.89	1366.91
480.26	1377.83
480.62	1377.37
480.99	1398.31
481.35	1394.44
481.72	1379.88
482.08	1372.14
482.45	1469.99
482.81	1371.46
483.17	1381.70
483.54	1383.29
483.90	1386.70
484.27	1377.15
484.63	1388.52
485.00	1384.20
485.36	1371.46
485.72	1363.72
486.09	1383.74
486.45	1375.55
486.82	1372.82
487.18	1382.15
487.54	1382.15
487.91	1378.51
488.27	1379.42
488.64	1400.13
489.00	1378.06
489.36	1368.27
489.73	1374.19
490.09	1375.55
490.45	1399.90
490.82	1390.34
491.18	1374.64
491.55	1396.71
491.91	1377.60
492.27	1375.55
492.64	1376.24
493.00	1371.00
493.36	1383.52
493.73	1405.36
494.09	1361.67
494.45	1379.65
494.82	1368.04
495.18	1387.39
495.54	1381.24
495.91	1383.06
496.27	1373.73
496.63	1369.18
496.99	1362.13
497.36	1386.93
497.72	1397.85
498.08	1386.47
498.45	1415.60
498.81	1401.27
499.17	1373.05
499.53	1397.40
499.90	1380.56
500.26	1366.68
500.62	1374.41
500.99	1383.74
501.35	1388.52
501.71	1374.19
502.07	1381.92
502.44	1389.66
502.80	1373.96
503.16	1365.54
503.52	1376.92
503.88	1393.30
504.25	1389.66
504.61	1386.47
504.97	1376.01
505.33	1391.48
505.70	1366.68
506.06	1387.39
506.42	1362.58
506.78	1367.82
507.14	1384.20
507.51	1389.21
507.87	1376.46
508.23	1385.11
508.59	1368.04
508.95	1365.31
509.32	1390.12
509.68	1366.22
510.04	1399.45
510.40	1381.47
510.76	1402.18
511.12	1394.21
511.48	1381.01
511.85	1408.09
512.21	1369.86
512.57	1366.00
512.93	1374.41
513.29	1373.28
513.65	1392.16
514.01	1371.00
514.38	1372.37
514.74	1378.51
515.10	1364.17
515.46	1381.24
515.82	1406.04
516.18	1388.07
516.54	1391.03
516.90	1390.57
517.26	1386.25
517.63	1366.00
517.99	1376.69
518.35	1394.21
518.71	1391.48
519.07	1368.73
519.43	1402.40
519.79	1392.62
520.15	1403.31
520.51	1364.86
520.87	1379.65
521.23	1377.37
521.59	1389.89
521.95	1384.20
522.31	1363.72
522.67	1376.46
523.03	1391.94
523.40	1363.72
523.76	1376.46
524.12	1404.00
524.48	1388.07
524.84	1394.67
525.20	1418.10
525.56	1376.69
525.92	1371.91
526.28	1386.02
526.64	1376.46
527.00	1396.49
527.36	1426.75
527.72	1405.13
528.08	1359.17
528.44	1393.30
528.80	1405.13
529.16	1387.84
529.51	1384.88
529.87	1391.71
530.23	1384.88
530.59	1372.82
530.95	1379.19
531.31	1378.97
531.67	1410.82
532.03	1382.15
532.39	1380.10
532.75	1361.67
533.11	1390.80
533.47	1398.08
533.83	1388.52
534.19	1363.49
534.55	1385.79
534.91	1362.13
535.26	1368.73
535.62	1367.13
535.98	1398.76
536.34	1360.76
536.70	1369.86
537.06	1394.89
537.42	1384.20
537.78	1361.67
538.14	1400.58
538.49	1407.64
538.85	1475.68
539.21	1400.36
539.57	1387.16
539.93	1377.15
540.29	1419.24
540.65	1392.85
541.00	1397.85
541.36	1379.88
541.72	1389.89
542.08	1370.32
542.44	1413.55
542.80	1395.12
543.15	1384.43
543.51	1383.52
543.87	1371.23
544.23	1380.56
544.59	1373.28
544.95	1390.34
545.30	1386.70
545.66	1382.61
546.02	1387.61
546.38	1385.11
546.73	1397.40
547.09	1379.65
547.45	1405.59
547.81	1396.94
548.17	1381.47
548.52	1377.60
548.88	1378.28
549.24	1396.94
549.60	1378.51
549.95	1370.09
550.31	1406.73
550.67	1360.76
551.03	1373.50
551.38	1385.79
551.74	1400.36
552.10	1370.55
552.46	1377.37
552.81	1379.65
553.17	1381.24
553.53	1373.50
553.88	1386.93
554.24	1392.16
554.60	1367.59
554.95	1375.10
555.31	1374.41
555.67	1379.42
556.03	1386.25
556.38	1369.86
556.74	1399.67
557.10	1399.45
557.45	1387.39
557.81	1394.21
558.17	1357.12
558.52	1367.13
558.88	1387.39
559.24	1405.36
559.59	1396.71
559.95	1385.34
560.30	1399.67
560.66	1375.32
561.02	1373.28
561.37	1384.43
561.73	1356.89
562.09	1383.06
562.44	1381.01
562.80	1389.21
563.15	1369.86
563.51	1379.19
563.87	1382.38
564.22	1369.18
564.58	1389.43
564.93	1356.89
565.29	1371.46
565.65	1392.62
566.00	1370.32
566.36	1363.26
566.71	1417.42
567.07	1378.28
567.42	1394.67
567.78	1392.85
568.14	1360.76
568.49	1361.44
568.85	1380.33
569.20	1380.56
569.56	1374.64
569.91	1372.82
570.27	1385.11
570.62	1414.92
570.98	1397.40
571.33	1394.44
571.69	1375.78
572.04	1379.65
572.40	1352.80
572.75	1380.56
573.11	1391.94
573.46	1389.43
573.82	1384.43
574.17	1399.67
574.53	1386.25
574.88	1390.34
575.24	1372.82
575.59	1394.44
575.95	1384.43
576.30	1387.84
576.66	1396.71
577.01	1396.03
577.36	1384.65
577.72	1380.33
578.07	1392.39
578.43	1411.73
578.78	1395.80
579.14	1397.62
579.49	1405.13
579.85	1427.89
580.20	1431.76
580.55	1380.56
580.91	1388.98
581.26	1418.56
581.62	1405.13
581.97	1403.54
582.32	1448.82
582.68	1419.01
583.03	1423.11
583.39	1406.73
583.74	1444.50
584.09	1449.73
584.45	1444.27
584.80	1443.14
585.15	1443.14
585.51	1456.11
585.86	1439.72
586.21	1467.48
586.57	1460.43
586.92	1488.87
587.27	1490.92
587.63	1482.96
587.98	1554.86
588.33	1526.42
588.69	1517.09
589.04	1532.56
589.39	1535.52
589.75	1563.97
590.10	1552.13
590.45	1564.19
590.81	1584.90
591.16	1597.87
591.51	1624.27
591.86	1637.92
592.22	1667.27
592.57	1647.93
592.92	1646.57
593.28	1690.48
593.63	1709.37
593.98	1727.12
594.33	1770.13
594.69	1777.86
595.04	1771.49
595.39	1813.82
595.74	1826.11
596.10	1861.15
596.45	1865.70
596.80	1926.46
597.15	1956.04
597.50	1973.56
597.86	1995.63
598.21	2019.75
598.56	2047.97
598.91	2104.40
599.26	2093.48
599.62	2157.65
599.97	2179.04
600.32	2198.38
600.67	2238.66
601.02	2310.34
601.38	2291.45
601.73	2362.67
602.08	2343.79
602.43	2402.49
602.78	2444.36
603.13	2468.03
603.49	2499.66
603.84	2546.08
604.19	2581.81
604.54	2584.99
604.89	2625.50
605.24	2670.10
605.59	2703.55
605.95	2751.33
606.30	2753.61
606.65	2822.33
607.00	2831.43
607.35	2889.46
607.70	2875.58
608.05	2933.37
608.40	2960.68
608.75	2966.60
609.10	3006.42
609.46	3005.51
609.81	3032.36
610.16	3108.13
610.51	3100.62
610.86	3174.58
611.21	3152.51
611.56	3171.39
611.91	3174.12
612.26	3206.21
612.61	3263.10
612.96	3262.19
613.31	3244.21
613.66	3327.04
614.01	3266.06
614.36	3328.40
614.71	3317.94
615.06	3338.87
615.41	3317.71
615.76	3324.31
616.11	3355.26
616.46	3383.47
616.81	3350.93
617.16	3414.19
617.51	3361.85
617.86	3418.74
618.21	3385.06
618.56	3379.15
618.91	3381.20
619.26	3428.07
619.61	3416.24
619.96	3415.78
620.31	3397.58
620.66	3369.59
621.01	3401.68
621.36	3410.32
621.71	3398.26
622.06	3424.66
622.41	3390.98
622.76	3361.40
623.10	3428.07
623.45	3343.65
623.80	3392.57
624.15	3400.08
624.50	3378.47
624.85	3360.03
625.20	3380.97
625.55	3330.45
625.90	3322.72
626.25	3326.81
626.59	3319.07
626.94	3306.10
627.29	3322.94
627.64	3306.56
627.99	3301.55
628.34	3256.04
628.69	3270.83
629.03	3226.69
629.38	3267.65
629.73	3247.85
630.08	3216.90
630.43	3180.27
630.78	3204.39
631.12	3214.40
631.47	3214.86
631.82	3195.06
632.17	3198.02
632.52	3222.14
632.86	3229.87
633.21	3159.56
633.56	3174.58
633.91	3158.20
634.26	3165.70
634.60	3144.09
634.95	3138.17
635.30	3130.21
635.65	3166.39
635.99	3112.46
636.34	3132.48
636.69	3131.57
637.04	3115.64
637.39	3076.73
637.73	3076.28
638.08	3082.19
638.43	3081.74
638.77	3036.91
639.12	3038.05
639.47	3060.35
639.82	3086.52
640.16	3051.02
640.51	3063.53
640.86	3041.01
641.20	3024.39
641.55	3024.62
641.90	3046.92
642.25	3034.63
642.59	3030.31
642.94	3052.84
643.29	3036.00
643.63	3025.30
643.98	2992.31
644.33	3013.93
644.67	2994.81
645.02	2988.44
645.37	3010.97
645.71	3010.06
646.06	2994.13
646.40	2983.66
646.75	2977.97
647.10	2973.42
647.44	3008.01
647.79	2968.19
648.14	2974.11
648.48	2964.55
648.83	2977.97
649.17	3025.99
649.52	2998.23
649.87	2981.39
650.21	2971.83
650.56	3004.37
650.90	3000.50
651.25	2975.70
651.59	2969.33
651.94	2966.37
652.29	2983.21
652.63	3002.32
652.98	2994.81
653.32	2947.48
653.67	2997.54
654.01	3014.38
654.36	2979.79
654.70	2992.08
655.05	2970.01
655.39	3015.52
655.74	2992.77
656.08	2996.18
656.43	3011.65
656.78	3003.46
657.12	3017.34
657.47	3009.60
657.81	3012.11
658.15	2975.93
658.50	2961.14
658.84	2983.44
659.19	3028.49
659.53	3009.15
659.88	3050.56
660.22	3029.86
660.57	3011.88
660.91	3024.39
661.26	3015.29
661.60	3050.34
661.95	3045.78
662.29	3018.48
662.63	3042.14
662.98	3025.99
663.32	3036.68
663.67	3038.05
664.01	3049.65
664.36	3052.84
664.70	3061.49
665.04	3061.94
665.39	3069.91
665.73	3072.41
666.08	3352.07
666.42	3117.24
666.76	3112.23
667.11	3140.45
667.45	3114.51
667.79	3109.04
668.14	3099.26
668.48	3153.64
668.83	3131.80
669.17	3143.63
669.51	3159.79
669.86	3149.78
670.20	3128.84
670.54	3191.65
670.89	3198.70
671.23	3251.04
671.57	3267.42
671.92	3253.54
672.26	3313.39
672.60	3336.37
672.94	3416.69
673.29	3440.59
673.63	3475.86
673.97	3522.28
674.32	3573.25
674.66	3642.88
675.00	3701.82
675.34	3788.06
675.69	3923.23
676.03	4033.36
676.37	4146.45
676.71	4250.67
677.06	4402.22
677.40	4509.40
677.74	4707.14
678.08	4850.50
678.43	4982.03
678.77	5116.74
679.11	5246.21
679.45	5410.05
679.80	5560.01
680.14	5625.32
680.48	5781.42
680.82	5949.12
681.16	6015.34
681.51	6080.87
681.85	6248.13
682.19	6322.53
682.53	6489.56
682.87	6583.76
683.21	6740.78
683.56	6896.65
683.90	7060.03
684.24	7309.43
684.58	7532.43
684.92	7750.65
685.26	7883.31
685.61	7972.06
685.95	8117.47
686.29	8126.11
686.63	8108.36
686.97	8121.33
687.31	7956.59
687.65	7788.20
687.99	7678.06
688.33	7463.48
688.68	7313.30
689.02	7054.80
689.36	6846.36
689.70	6661.59
690.04	6496.61
690.38	6368.05
690.72	6229.24
691.06	6127.98
691.40	6081.56
691.74	5988.72
692.08	5980.07
692.42	5999.64
692.76	5924.09
693.10	5980.75
693.44	5973.92
693.78	6002.60
694.13	5978.02
694.47	5988.94
694.81	6067.68
695.15	6049.47
695.49	6031.27
695.83	6105.22
696.17	6089.98
696.51	6120.47
696.85	6107.50
697.19	6078.37
697.53	6181.68
697.87	6177.81
698.20	6158.47
698.54	6253.36
698.88	6274.98
699.22	6290.45
699.56	6308.20
699.90	6318.21
700.24	6358.94
700.58	6410.14
700.92	6459.52
701.26	6510.49
701.60	6590.14
701.94	6557.14
702.28	6711.65
702.62	6718.02
702.96	6856.83
703.30	6870.02
703.63	6912.58
703.97	7026.81
704.31	7138.99
704.65	7157.88
704.99	7257.55
705.33	7360.40
705.67	7378.60
706.01	7503.07
706.34	7526.06
706.68	7625.04
707.02	7519.00
707.36	7751.11
707.70	7729.26
708.04	7776.59
708.38	7880.58
708.71	7967.51
709.05	8009.15
709.39	8093.80
709.73	8066.04
710.07	8086.06
710.40	8225.55
710.74	8241.71
711.08	8294.05
711.42	8285.40
711.76	8323.17
712.09	8357.08
712.43	8417.61
712.77	8384.16
713.11	8468.12
713.45	8467.44
713.78	8495.20
714.12	8457.43
714.46	8459.70
714.80	8513.18
715.13	8425.57
715.47	8362.77
715.81	8373.01
716.15	8308.15
716.48	8313.62
716.82	8287.45
717.16	8241.94
717.49	8113.37
717.83	8064.22
718.17	8064.22
718.51	7890.37
718.84	7852.59
719.18	7824.83
719.52	7774.09
719.85	7655.31
720.19	7569.06
720.53	7473.04
720.86	7442.32
721.20	7294.41
721.54	7283.03
721.87	7152.87
722.21	7097.12
722.55	7027.04
722.88	6904.61
723.22	6857.51
723.55	6733.49
723.89	6782.19
724.23	6668.19
724.56	6510.49
724.90	6421.75
725.24	6357.81
725.57	6297.28
725.91	6257.68
726.24	6165.75
726.58	6062.67
726.92	6017.84
727.25	5933.88
727.59	5866.07
727.92	5760.03
728.26	5740.23
728.59	5670.60
728.93	5613.48
729.26	5481.27
729.60	5462.62
729.94	5373.64
730.27	5353.85
730.61	5293.32
730.94	5220.04
731.28	5171.12
731.61	5164.98
731.95	4994.77
732.28	5018.66
732.62	4928.32
732.95	4906.25
733.29	4840.94
733.62	4788.83
733.96	4760.16
734.29	4673.24
734.63	4681.66
734.96	4662.54
735.30	4586.08
735.63	4566.29
735.97	4557.87
736.30	4455.01
736.63	4424.07
736.97	4432.03
737.30	4360.81
737.64	4336.23
737.97	4279.80
738.31	4284.58
738.64	4236.11
738.97	4183.55
739.31	4159.42
739.64	4142.81
739.98	4062.49
740.31	4078.87
740.64	4067.72
740.98	3986.48
741.31	3963.96
741.65	3913.90
741.98	3905.25
742.31	3905.48
742.65	3880.45
742.98	3857.92
743.31	3768.72
743.65	3806.95
743.98	3754.38
744.31	3767.81
744.65	3735.04
744.98	3719.57
745.31	3729.35
745.65	3671.33
745.98	3636.74
746.31	3675.88
746.65	3656.08
746.98	3640.15
747.31	3582.12
747.65	3553.68
747.98	3526.60
748.31	3527.74
748.64	3516.82
748.98	3474.04
749.31	3475.63
749.64	3428.53
749.98	3423.75
750.31	3413.51
750.64	3377.56
750.97	3339.55
751.31	3356.85
751.64	3303.60
751.97	3343.20
752.30	3299.73
752.63	3308.38
752.97	3293.36
753.30	3251.26
753.63	3256.04
753.96	3248.31
754.29	3191.65
754.63	3219.41
754.96	3295.18
755.29	3155.46
755.62	3139.99
755.95	3143.40
756.29	3125.66
756.62	3087.88
756.95	3094.71
757.28	3100.85
757.61	3138.40
757.94	3053.29
758.27	3028.49
758.61	3034.41
758.94	3013.70
759.27	2982.07
759.60	2970.24
759.93	3001.64
760.26	2937.47
760.59	2904.47
760.92	2925.86
761.26	2911.76
761.59	2905.61
761.92	2872.62
762.25	2839.62
762.58	2877.62
762.91	2820.28
763.24	2831.89
763.57	2839.17
763.90	2827.33
764.23	2810.27
764.56	2777.27
764.89	2753.38
765.22	2764.53
765.55	2749.28
765.88	2774.32
766.21	2738.13
766.54	2714.01
766.87	2697.86
767.20	2666.46
767.53	2680.56
767.86	2683.07
768.19	2654.40
768.52	2655.76
768.85	2636.42
769.18	2635.28
769.51	2618.44
769.84	2590.45
770.17	2587.95
770.50	2603.88
770.83	2614.57
771.16	2569.75
771.49	2544.26
771.82	2560.87
772.15	2561.55
772.48	2512.86
772.81	2508.31
773.14	2507.85
773.47	2475.99
773.80	2485.10
774.13	2462.57
774.46	2465.53
774.78	2446.41
775.11	2448.46
775.44	2449.37
775.77	2428.44
776.10	2409.09
776.43	2403.63
776.76	2443.91
777.09	2396.58
777.41	2405.68
777.74	2372.23
778.07	2378.60
778.40	2369.73
778.73	2357.44
779.06	2360.63
779.38	2360.17
779.71	2335.59
780.04	2350.84
780.37	2323.76
780.70	2319.21
781.03	2289.63
781.35	2306.47
781.68	2335.37
782.01	2286.22
782.34	2257.77
782.67	2292.13
782.99	2284.40
783.32	2264.14
783.65	2252.31
783.98	2260.05
784.30	2216.81
784.63	2232.29
784.96	2197.47
785.29	2206.57
785.61	2218.18
785.94	2194.97
786.27	2201.79
786.60	2171.07
786.92	2182.91
787.25	2190.64
787.58	2156.06
787.90	2168.34
788.23	2173.81
788.56	2163.57
788.88	2147.41
789.21	2155.15
789.54	2108.27
789.87	2133.76
790.19	2092.80
790.52	2140.81
790.85	2123.29
791.17	2122.61
791.50	2100.31
791.82	2114.41
792.15	2111.91
792.48	2125.11
792.80	2078.01
793.13	2124.88
793.46	2091.89
793.78	2084.83
794.11	2068.22
794.43	2103.49
794.76	2111.91
795.09	2106.22
795.41	2116.69
795.74	2095.30
796.06	2072.32
796.39	2084.83
796.72	2106.68
797.04	2092.11
797.37	2083.24
797.69	2059.57
798.02	2068.45
798.34	2067.77
798.67	2088.70
798.99	2073.91
799.32	2059.57
799.64	2069.81
799.97	2036.59
800.30	2042.96
800.62	2053.66
800.95	2047.06
801.27	2022.26
801.60	2030.67
801.92	1997.22
802.25	2044.33
802.57	2017.25
802.89	2045.92
803.22	2023.62
803.54	2003.82
803.87	2014.06
804.19	2012.93
804.52	2008.15
804.84	2012.93
805.17	1995.18
805.49	2005.19
805.82	1972.42
806.14	1984.25
806.46	1989.03
806.79	2013.15
807.11	1972.88
807.44	1958.31
807.76	1939.65
808.08	1980.16
808.41	1959.68
808.73	1987.90
809.06	1954.22
809.38	1961.27
809.70	1968.10
810.03	1936.47
810.35	1930.78
810.67	1958.54
811.00	1934.19
811.32	1912.12
811.64	1939.43
811.97	1909.16
812.29	1910.30
812.61	1906.20
812.94	1946.48
813.26	1899.60
813.58	1901.20
813.91	1920.54
814.23	1925.77
814.55	1882.54
814.88	1897.33
815.20	1871.16
815.52	1876.17
815.84	1846.13
816.17	1870.48
816.49	1856.60
816.81	1849.54
817.13	1842.03
817.46	1898.01
817.78	1825.42
818.10	1847.95
818.42	1834.07
818.75	1823.37
819.07	1861.38
819.39	1867.98
819.71	1871.16
820.04	1814.50
820.36	1824.74
820.68	1818.60
821.00	1818.37
821.32	1839.53
821.65	1826.33
821.97	1792.66
822.29	1812.91
822.61	1822.24
822.93	1799.48
823.25	1803.81
823.58	1819.96
823.90	1807.67
824.22	1804.03
824.54	1789.70
824.86	1788.79
825.18	1787.42
825.50	1769.90
825.82	1789.24
826.15	1771.49
826.47	1769.90
826.79	1787.42
827.11	1773.31
827.43	1776.95
827.75	1778.09
828.07	1757.38
828.39	1775.82
828.71	1769.45
829.03	1748.74
829.35	1755.79
829.67	1765.12
830.00	1764.44
830.32	1755.79
830.64	1765.58
830.96	1748.51
831.28	1770.36
831.60	1760.34
831.92	1729.62
832.24	1738.50
832.56	1723.71
832.88	1717.79
833.20	1758.07
833.52	1745.78
833.84	1719.38
834.16	1742.82
834.48	1728.03
834.80	1745.55
835.12	1736.45
835.44	1703.68
835.76	1736.22
836.08	1735.54
836.40	1765.12
836.71	1729.85
837.03	1731.67
837.35	1726.67
837.67	1714.83
837.99	1733.72
838.31	1710.05
838.63	1708.01
838.95	1740.55
839.27	1708.69
839.59	1713.47
839.91	1726.21
840.23	1738.73
840.54	1710.96
840.86	1702.09
841.18	1703.23
841.50	1693.44
841.82	1690.48
842.14	1716.43
842.46	1710.05
842.77	1685.93
843.09	1700.50
843.41	1703.68
843.73	1693.90
844.05	1692.08
844.37	1690.48
844.68	1685.48
845.00	1695.49
845.32	1675.47
845.64	1705.50
845.96	1709.60
846.27	1684.11
846.59	1677.74
846.91	1685.02
847.23	1693.67
847.54	1667.27
847.86	1680.24
848.18	1673.87
848.50	1694.35
848.82	1702.32
849.13	1662.95
849.45	1661.59
849.77	1673.42
850.08	1695.95
850.40	1672.51
850.72	1679.33
851.04	1658.17
851.35	1674.33
851.67	1695.04
851.99	1683.66
852.30	1694.13
852.62	1661.36
852.94	1700.72
853.25	1697.77
853.57	1672.96
853.89	1667.73
854.20	1663.86
854.52	1671.37
854.84	1632.46
855.15	1649.30
855.47	1652.48
855.79	1662.95
856.10	1636.10
856.42	1631.32
856.73	1649.75
857.05	1637.46
857.37	1640.88
857.68	1636.55
858.00	1647.93
858.32	1634.73
858.63	1632.23
858.95	1605.84
859.26	1627.22
859.58	1653.17
859.89	1616.99
860.21	1627.22
860.52	1635.19
860.84	1656.35
861.16	1636.55
861.47	1634.73
861.79	1633.37
862.10	1609.48
862.42	1625.63
862.73	1641.79
863.05	1633.60
863.36	1613.80
863.68	1642.02
863.99	1614.94
864.31	1616.76
864.62	1613.34
864.94	1621.31
865.25	1620.40
865.57	1616.53
865.88	1603.10
866.20	1586.04
866.51	1635.64
866.82	1610.16
867.14	1614.03
867.45	1578.30
867.77	1607.66
868.08	1594.68
868.40	1618.35
868.71	1601.06
869.02	1587.86
869.34	1583.53
869.65	1604.92
869.97	1593.32
870.28	1575.80
870.59	1596.28
870.91	1578.07
871.22	1583.31
871.54	1591.95
871.85	1571.93
872.16	1589.68
872.48	1578.07
872.79	1578.98
873.10	1572.16
873.42	1589.91
873.73	1605.61
874.04	1557.37
874.36	1565.56
874.67	1548.26
874.98	1578.98
875.30	1571.93
875.61	1575.57
875.92	1562.83
876.23	1576.25
876.55	1565.10
876.86	1559.87
877.17	1557.14
877.49	1577.39
877.80	1563.28
878.11	2022.94
878.42	1580.12
878.74	1556.00
879.05	1549.40
879.36	1542.35
879.67	1545.53
879.98	1545.76
880.30	1543.71
880.61	1530.97
880.92	1534.84
881.23	1522.55
881.55	1548.95
881.86	1543.94
882.17	1528.92
882.48	1538.48
882.79	1588.77
883.10	1570.79
883.42	1545.99
883.73	1537.80
884.04	1567.38
884.35	1534.61
884.66	1540.76
884.97	1540.30
885.28	1533.25
885.60	1521.41
885.91	1531.88
886.22	1550.31
886.53	1542.80
886.84	1530.97
887.15	1543.71
887.46	1550.08
887.77	1544.40
888.08	1543.03
888.40	1525.28
888.71	1540.53
889.02	1514.36
889.33	1520.96
889.64	1524.14
889.95	1527.10
890.26	1516.86
890.57	1519.59
890.88	1523.01
891.19	1534.16
891.50	1547.35
891.81	1548.95
892.12	1534.16
892.43	1537.80
892.74	1542.80
893.05	1551.00
893.36	1532.79
893.67	1502.53
893.98	1528.24
894.29	1531.43
894.60	1516.18
894.91	1526.87
895.22	1505.26
895.53	1519.37
895.84	1513.90
896.15	1525.28
896.46	1520.96
896.77	1522.55
897.08	1500.71
897.38	1511.17
897.69	1522.10
898.00	1505.71
898.31	1523.23
898.62	1539.39
898.93	1507.53
899.24	1517.54
899.55	1512.99
899.86	1520.73
900.16	1519.59
900.47	1515.04
900.78	1493.20
901.09	1505.26
901.40	1517.77
901.71	1518.91
902.02	1518.91
902.32	1510.04
902.63	1512.77
902.94	1492.06
903.25	1502.53
903.56	1493.65
903.87	1506.85
904.17	1496.84
904.48	1485.46
904.79	1482.05
905.10	1503.89
905.41	1512.08
905.71	1477.72
906.02	1503.66
906.33	1492.51
906.64	1503.66
906.94	1510.49
907.25	1506.39
907.56	1485.23
907.87	1501.39
908.17	1473.85
908.48	1504.35
908.79	1483.18
909.09	1485.00
909.40	1480.68
909.71	1479.54
910.02	1691.39
910.32	1507.53
910.63	1512.31
910.94	1479.09
911.24	1474.99
911.55	1495.70
911.86	1471.12
912.16	1481.82
912.47	1480.68
912.78	1472.03
913.08	1462.48
913.39	1483.41
913.69	1484.32
914.00	1471.81
914.31	1475.68
914.61	1470.67
914.92	1493.20
915.23	1467.48
915.53	1454.97
915.84	1448.14
916.14	1463.39
916.45	1470.90
916.75	1456.56
917.06	1469.08
917.37	1464.98
917.67	1439.27
917.98	1458.38
918.28	1435.85
918.59	1474.31
918.89	1497.52
919.20	1459.75
919.50	1439.04
919.81	1463.62
920.11	1449.28
920.42	1462.02
920.72	1434.94
921.03	1445.64
921.33	1464.07
921.64	1445.87
921.94	1437.67
922.25	1452.01
922.55	1441.54
922.86	1448.60
923.16	1443.14
923.47	1427.89
923.77	1452.69
924.08	1460.20
924.38	1442.23
924.69	1432.21
924.99	1447.69
925.29	1430.62
925.60	1439.27
925.90	1433.81
926.21	1444.27
926.51	1454.51
926.81	1436.08
927.12	1436.99
927.42	1436.54
927.73	1438.13
928.03	1427.89
928.33	1420.15
928.64	1431.08
928.94	1420.61
929.24	1423.34
929.55	1421.29
929.85	1421.06
930.15	1430.16
930.46	1427.43
930.76	1409.69
931.06	1430.85
931.37	1428.80
931.67	1453.38
931.97	1444.73
932.27	1429.48
932.58	1429.03
932.88	1431.76
933.18	1439.27
933.49	1432.44
933.79	1448.60
934.09	1451.33
934.39	1444.73
934.70	1443.14
935.00	1455.65
935.30	1418.56
935.60	1435.40
935.91	1418.33
936.21	1427.21
936.51	1405.59
936.81	1408.09
937.11	1426.52
937.42	1419.92
937.72	1404.22
938.02	1419.01
938.32	1395.12
938.62	1392.62
938.92	1403.77
939.23	1410.82
939.53	1396.94
939.83	1398.31
940.13	1410.37
940.43	1411.28
940.73	1399.90
941.03	1389.66
941.34	1404.91
941.64	1393.98
941.94	1391.25
942.24	1378.74
942.54	1394.44
942.84	1390.80
943.14	1389.89
943.44	1383.97
943.74	1394.89
944.04	1406.04
944.34	1389.66
944.65	1383.52
944.95	1409.00
945.25	1374.64
945.55	1373.96
945.85	1366.91
946.15	1385.11
946.45	1404.68
946.75	1402.18
947.05	1384.65
947.35	1380.33
947.65	1376.69
947.95	1393.53
948.25	1391.71
948.55	1405.13
948.85	1410.14
949.15	1387.16
949.45	1397.85
949.75	1378.51
950.05	1389.21
950.35	1392.62
950.65	1390.12
950.94	1408.09
951.24	1407.18
951.54	1392.62
951.84	1511.63
952.14	1402.40
952.44	1390.57
952.74	1394.21
953.04	1371.23
953.34	1394.67
953.64	1403.09
953.94	1406.50
954.23	1407.41
954.53	1397.17
954.83	1410.14
955.13	1403.09
955.43	1397.17
955.73	1403.54
956.03	1396.49
956.32	1379.88
956.62	1386.70
956.92	1405.82
957.22	1383.74
957.52	1379.88
957.82	1401.95
958.11	1391.03
958.41	1398.08
958.71	1443.82
959.01	1392.62
959.30	1626.31
959.60	1427.66
959.90	1390.80
960.20	1404.45
960.50	1404.45
960.79	1391.25
961.09	1384.65
961.39	1386.70
961.69	1388.52
961.98	1396.26
962.28	1403.31
962.58	1368.95
962.87	1393.07
963.17	1384.43
963.47	1397.85
963.76	1427.66
964.06	1410.37
964.36	1404.68
964.66	1374.41
964.95	1393.98
965.25	1423.34
965.55	1429.03
965.84	1406.73
966.14	1388.98
966.43	1426.07
966.73	1398.54
967.03	1410.60
967.32	1389.21
967.62	1406.73
967.92	1397.40
968.21	1381.24
968.51	1405.82
968.80	1393.30
969.10	1391.48
969.40	1375.55
969.69	1417.42
969.99	1391.71
970.28	1390.57
970.58	1395.12
970.87	1393.98
971.17	1390.57
971.46	1422.43
971.76	1400.58
972.06	1383.06
972.35	1376.01
972.65	1379.65
972.94	1386.47
973.24	1386.02
973.53	1390.80
973.83	1391.03
974.12	1384.65
974.42	1376.01
974.71	1410.60
975.01	1359.40
975.30	1386.02
975.59	1388.98
975.89	1378.74
976.18	1383.52
976.48	1393.76
976.77	1372.59
977.07	1380.33
977.36	1393.98
977.65	1387.61
977.95	1399.67
978.24	1399.45
978.54	1388.52
978.83	1398.08
979.13	1409.91
979.42	1408.77
979.71	1383.29
980.01	1396.94
980.30	1388.52
980.59	1393.98
980.89	1426.98
981.18	1411.28
981.47	1391.03
981.77	1398.31
982.06	1364.63
982.35	1417.65
982.65	1391.48
982.94	1400.36
983.23	1415.15
983.53	1401.04
983.82	1384.20
984.11	1369.41
984.41	1391.25
984.70	1388.07
984.99	1388.98
985.28	1373.96
985.58	1376.69
985.87	1369.41
986.16	1403.54
986.45	1399.45
986.75	1407.86
987.04	1383.74
987.33	1388.30
987.62	1404.00
987.91	1388.07
988.21	1385.79
988.50	1365.54
988.79	1402.40
989.08	1376.69
989.37	1399.45
989.67	1373.96
989.96	1391.94
990.25	1372.37
990.54	1381.47
990.83	1368.95
991.12	1366.45
991.42	1392.62
991.71	1380.10
992.00	1399.90
992.29	1385.34
992.58	1388.07
992.87	1427.89
993.16	1397.85
993.45	1396.03
993.75	1379.65
994.04	1399.67
994.33	1397.40
994.62	1416.06
994.91	1398.54
995.20	1400.81
995.49	1393.76
995.78	1396.49
996.07	1394.89
996.36	1382.38
996.65	1400.81
996.94	1393.53
997.23	1402.86
997.52	1373.73
997.81	1387.16
998.10	1384.88
998.39	1383.06
998.68	1373.96
998.97	1395.35
999.26	1390.34
999.55	1380.10
999.84	1380.33
1000.13	1390.57
1000.42	1387.61
1000.71	1388.75
1001.00	1397.85
1001.29	1413.10
1001.58	1376.92
1001.87	1378.74
1002.16	1377.37
1002.45	1367.36
1002.74	1356.21
1003.02	1380.79
1003.31	1406.04
1003.60	1375.55
1003.89	1392.16
1004.18	1396.71
1004.47	1374.41
1004.76	1388.75
1005.05	1383.06
1005.33	1375.55
1005.62	1379.65
1005.91	1393.98
1006.20	1378.28
1006.49	1377.60
1006.78	1402.40
1007.06	1377.15
1007.35	1386.02
1007.64	1382.38
1007.93	1404.91
1008.22	1392.85
1008.50	1411.28
1008.79	1397.17
1009.08	1393.30
1009.37	1363.72
1009.66	1423.11
1009.94	1370.32
1010.23	1414.24
1010.52	1379.88
1010.81	1390.80
1011.09	1356.21
1011.38	1388.75
1011.67	1394.67
1011.95	1382.38
1012.24	1381.47
1012.53	1360.76
1012.82	1385.34
1013.10	1376.46
1013.39	1368.50
1013.68	1374.64
[truncated: 48 more rows]
