# Supplementary material for: Unique photosynthetic electron transport tuning and excitation distribution in heterokont algae
Source: PLoS One. 2019 Jan 9;14(1):e0209920. doi: 10.1371/journal.pone.0209920 (PMC6326504; doi:10.1371/journal.pone.0209920)
Supplement: S1 Dataset — (ZIP) [file pone.0209920.s004.zip › S1 Dataset/77K/Chlamydomonas_no_inhibitor/CNI_t=20,2.txt]

340.01	1222.64
340.39	1222.64
340.76	1222.64
341.14	1232.65
341.52	1237.66
341.89	1274.97
342.27	1294.09
342.65	1299.09
343.03	1293.86
343.40	1278.62
343.78	1282.71
344.16	1285.90
344.53	1287.26
344.91	1294.32
345.29	1277.70
345.66	1274.97
346.04	1273.61
346.42	1266.78
346.79	1269.51
347.17	1271.79
347.54	1289.99
347.92	1248.58
348.30	1246.99
348.67	1251.31
349.05	1239.25
349.43	1235.61
349.80	1261.09
350.18	1253.58
350.56	1259.96
350.93	1253.58
351.31	1232.42
351.68	1254.95
352.06	1251.08
352.44	1243.80
352.81	1255.40
353.19	1254.95
353.56	1259.50
353.94	1260.87
354.32	1231.97
354.69	1256.09
355.07	1221.27
355.44	1237.43
355.82	1239.93
356.19	1236.52
356.57	1240.61
356.95	1249.94
357.32	1246.76
357.70	1241.07
358.07	1250.40
358.45	1227.87
358.82	1259.96
359.20	1226.28
359.58	1241.07
359.95	1263.82
360.33	1237.66
360.70	1244.25
361.08	1234.47
361.45	1236.52
361.83	1249.94
362.20	1261.32
362.58	1244.03
362.95	1239.70
363.33	1231.74
363.70	1222.41
364.08	1245.17
364.45	1230.83
364.83	1250.63
365.20	1254.95
365.58	1259.50
365.95	1298.87
366.33	1276.34
366.70	1264.28
367.08	1251.31
367.45	1243.12
367.83	1263.14
368.20	1240.16
368.58	1259.27
368.95	1228.55
369.33	1294.09
369.70	1260.18
370.08	1260.18
370.45	1253.13
370.83	1270.20
371.20	1245.62
371.57	1328.22
371.95	1237.43
372.32	1249.94
372.70	1242.89
373.07	1234.47
373.45	1219.00
373.82	1232.65
374.19	1226.96
374.57	1265.19
374.94	1255.18
375.32	1244.94
375.69	1263.14
376.07	1259.50
376.44	1220.82
376.81	1242.66
377.19	1239.02
377.56	1250.85
377.94	1234.47
378.31	1248.58
378.68	1242.89
379.06	1234.01
379.43	1237.43
379.81	1246.30
380.18	1221.73
380.55	1245.62
380.93	1240.16
381.30	1240.16
381.67	1247.90
382.05	1236.06
382.42	1227.42
382.79	1229.69
383.17	1233.79
383.54	1262.23
383.91	1222.41
384.29	1246.08
384.66	1251.31
385.04	1238.57
385.41	1233.79
385.78	1261.78
386.15	1241.07
386.53	1231.06
386.90	1256.32
387.27	1234.47
387.65	1259.27
388.02	1244.48
388.39	1269.51
388.77	1228.33
389.14	1250.85
389.51	1253.58
389.89	1242.21
390.26	1267.69
390.63	1250.17
391.00	1244.48
391.38	1242.43
391.75	1253.58
392.12	1247.90
392.50	1241.98
392.87	1234.70
393.24	1263.82
393.61	1255.18
393.99	1265.19
394.36	1259.05
394.73	1252.90
395.10	1246.08
395.48	1243.12
395.85	1257.23
396.22	1231.74
396.59	1242.21
396.97	1246.53
397.34	1252.67
397.71	1254.27
398.08	1254.04
398.45	1242.43
398.83	1243.80
399.20	1245.16
399.57	1262.23
399.94	1227.19
400.32	1251.54
400.69	1232.65
401.06	1251.76
401.43	1236.52
401.80	1218.77
402.17	1218.31
402.55	1241.75
402.92	1248.81
403.29	1258.36
403.66	1238.79
404.03	1235.61
404.41	1226.96
404.78	1263.14
405.15	1237.43
405.52	1252.22
405.89	1243.34
406.26	1252.67
406.64	1270.65
407.01	1244.71
407.38	1264.05
407.75	1226.05
408.12	1242.43
408.49	1250.40
408.86	1236.97
409.23	1234.70
409.61	1226.51
409.98	1221.73
410.35	1251.99
410.72	1234.01
411.09	1241.07
411.46	1258.14
411.83	1250.85
412.20	1259.96
412.57	1257.68
412.95	1232.19
413.32	1260.18
413.69	1251.08
414.06	1267.92
414.43	1249.03
414.80	1258.14
415.17	1262.69
415.54	1264.05
415.91	1229.69
416.28	1227.87
416.65	1236.97
417.02	1239.48
417.39	1255.40
417.76	1216.95
418.14	1236.52
418.51	1242.89
418.88	1224.00
419.25	1242.66
419.62	1248.12
419.99	1240.16
420.36	1265.64
420.73	1249.26
421.10	1261.78
421.47	1251.99
421.84	1220.59
422.21	1248.35
422.58	1252.45
422.95	1255.18
423.32	1221.95
423.69	1239.02
424.06	1246.53
424.43	1261.32
424.80	1242.43
425.17	1234.47
425.54	1238.57
425.91	1236.75
426.28	1249.26
426.65	1237.88
427.02	1261.32
427.39	1228.55
427.76	1244.48
428.13	1246.30
428.49	1267.01
428.86	1265.19
429.23	1248.58
429.60	1245.16
429.97	1231.51
430.34	1264.05
430.71	1232.88
431.08	1235.84
431.45	1249.49
431.82	1237.66
432.19	1232.19
432.56	1267.92
432.93	1243.34
433.30	1252.22
433.67	1262.00
434.03	1267.69
434.40	1254.72
434.77	1239.48
435.14	1257.23
435.51	1222.18
435.88	1273.15
436.25	1237.43
436.62	1229.92
436.99	1253.13
437.35	1259.27
437.72	1251.76
438.09	1218.77
438.46	1347.56
438.83	1255.40
439.20	1253.13
439.57	1257.00
439.93	1229.46
440.30	1235.38
440.67	1235.15
441.04	1243.12
441.41	1249.03
441.78	1249.49
442.14	1253.13
442.51	1242.89
442.88	1243.12
443.25	1241.98
443.62	1251.99
443.99	1239.02
444.35	1258.59
444.72	1256.09
445.09	1251.54
445.46	1257.23
445.83	1243.12
446.19	1259.96
446.56	1248.35
446.93	1253.81
447.30	1222.18
447.66	1231.51
448.03	1251.08
448.40	1244.25
448.77	1254.49
449.14	1242.89
449.50	1252.22
449.87	1258.14
450.24	1245.39
450.61	1240.16
450.97	1249.72
451.34	1265.19
451.71	1285.67
452.08	1260.87
452.44	1254.49
452.81	1254.27
453.18	1256.77
453.54	1274.29
453.91	1251.54
454.28	1239.93
454.65	1254.72
455.01	1233.56
455.38	1252.22
455.75	1265.19
456.11	1254.04
456.48	1246.08
456.85	1239.70
457.21	1245.39
457.58	1241.07
457.95	1243.12
458.32	1235.84
458.68	1245.62
459.05	1206.25
459.42	1241.52
459.78	1226.73
460.15	1246.53
460.52	1260.64
460.88	1234.47
461.25	1259.27
461.61	1218.09
461.98	1252.67
462.35	1267.69
462.71	1257.45
463.08	1243.80
463.45	1237.43
463.81	1240.16
464.18	1239.70
464.55	1261.78
464.91	1269.29
465.28	1233.79
465.64	1246.99
466.01	1228.10
466.38	1242.89
466.74	1249.03
467.11	1241.07
467.47	1237.66
467.84	1296.59
468.21	1246.30
468.57	1259.50
468.94	1242.89
469.30	1234.24
469.67	1239.48
470.03	1258.82
470.40	1233.10
470.77	1247.90
471.13	1236.52
471.50	1257.91
471.86	1256.54
472.23	1266.10
472.59	1233.33
472.96	1254.72
473.32	1249.72
473.69	1271.33
474.05	1258.59
474.42	1234.24
474.78	1244.94
475.15	1239.93
475.51	1249.49
475.88	1226.28
476.24	1242.43
476.61	1240.61
476.97	1268.83
477.34	1239.70
477.70	1238.34
478.07	1236.06
478.43	1247.67
478.80	1252.90
479.16	1236.75
479.53	1244.94
479.89	1237.20
480.26	1251.99
480.62	1231.51
480.99	1268.83
481.35	1262.23
481.72	1238.57
482.08	1239.02
482.45	1347.11
482.81	1216.95
483.17	1236.06
483.54	1269.74
483.90	1253.36
484.27	1258.14
484.63	1211.71
485.00	1242.89
485.36	1249.72
485.72	1241.30
486.09	1225.14
486.45	1231.06
486.82	1229.46
487.18	1240.61
487.54	1266.33
487.91	1241.52
488.27	1232.65
488.64	1241.52
489.00	1258.36
489.36	1257.23
489.73	1249.26
490.09	1222.41
490.45	1242.89
490.82	1259.05
491.18	1237.66
491.55	1251.99
491.91	1235.61
492.27	1238.79
492.64	1230.60
493.00	1253.58
493.36	1250.63
493.73	1268.83
494.09	1245.39
494.45	1224.00
494.82	1251.54
495.18	1272.24
495.54	1250.63
495.91	1233.33
496.27	1226.05
496.63	1246.76
496.99	1233.33
497.36	1219.22
497.72	1246.30
498.08	1243.12
498.45	1282.26
498.81	1265.42
499.17	1220.36
499.53	1269.97
499.90	1246.76
500.26	1239.70
500.62	1260.64
500.99	1260.18
501.35	1251.31
501.71	1268.60
502.07	1265.64
502.44	1269.74
502.80	1253.81
503.16	1240.61
503.52	1251.54
503.88	1271.33
504.25	1233.10
504.61	1249.94
504.97	1234.01
505.33	1230.15
505.70	1241.98
506.06	1246.08
506.42	1256.09
506.78	1247.44
507.14	1277.48
507.51	1263.82
507.87	1230.60
508.23	1237.43
508.59	1230.37
508.95	1236.06
509.32	1257.91
509.68	1235.84
510.04	1277.70
510.40	1256.32
510.76	1255.63
511.12	1277.02
511.48	1216.27
511.85	1251.54
512.21	1233.56
512.57	1240.39
512.93	1247.67
513.29	1227.42
513.65	1233.79
514.01	1247.44
514.38	1241.52
514.74	1248.35
515.10	1262.69
515.46	1243.34
515.82	1251.99
516.18	1227.87
516.54	1258.14
516.90	1241.07
517.26	1279.75
517.63	1258.36
517.99	1257.00
518.35	1249.26
518.71	1229.69
519.07	1230.37
519.43	1257.00
519.79	1269.74
520.15	1243.34
520.51	1233.10
520.87	1250.63
521.23	1245.62
521.59	1255.63
521.95	1257.45
522.31	1249.49
522.67	1238.34
523.03	1252.45
523.40	1243.34
523.76	1246.99
524.12	1254.49
524.48	1245.62
524.84	1235.84
525.20	1265.42
525.56	1252.45
525.92	1234.93
526.28	1257.00
526.64	1242.21
527.00	1245.16
527.36	1282.71
527.72	1254.72
528.08	1245.16
528.44	1239.93
528.80	1255.63
529.16	1233.56
529.51	1268.38
529.87	1257.45
530.23	1244.25
530.59	1228.33
530.95	1247.90
531.31	1231.06
531.67	1252.90
532.03	1253.81
532.39	1245.39
532.75	1248.35
533.11	1291.81
533.47	1259.50
533.83	1234.47
534.19	1251.08
534.55	1262.23
534.91	1249.26
535.26	1239.70
535.62	1225.37
535.98	1238.79
536.34	1239.02
536.70	1236.75
537.06	1260.87
537.42	1236.06
537.78	1245.16
538.14	1302.96
538.49	1257.45
538.85	1327.99
539.21	1238.57
539.57	1250.63
539.93	1239.25
540.29	1267.69
540.65	1265.42
541.00	1251.99
541.36	1234.01
541.72	1229.69
542.08	1231.74
542.44	1231.06
542.80	1263.60
543.15	1278.16
543.51	1242.43
543.87	1224.69
544.23	1256.77
544.59	1243.34
544.95	1236.75
545.30	1246.30
545.66	1229.92
546.02	1267.47
546.38	1212.63
546.73	1235.38
547.09	1250.85
547.45	1268.15
547.81	1262.46
548.17	1247.44
548.52	1261.09
548.88	1247.44
549.24	1262.46
549.60	1274.52
549.95	1230.37
550.31	1247.44
550.67	1251.31
551.03	1239.93
551.38	1230.60
551.74	1226.05
552.10	1229.01
552.46	1234.93
552.81	1234.24
553.17	1238.11
553.53	1259.27
553.88	1247.90
554.24	1246.30
554.60	1245.16
554.95	1248.35
555.31	1245.39
555.67	1238.57
556.03	1237.66
556.38	1259.27
556.74	1252.67
557.10	1250.40
557.45	1246.53
557.81	1236.97
558.17	1251.08
558.52	1242.21
558.88	1269.06
559.24	1262.46
559.59	1277.25
559.95	1255.86
560.30	1293.41
560.66	1251.99
561.02	1245.17
561.37	1227.87
561.73	1233.10
562.09	1251.99
562.44	1270.20
562.80	1245.39
563.15	1236.06
563.51	1239.02
563.87	1242.43
564.22	1261.32
564.58	1245.85
564.93	1243.34
565.29	1223.78
565.65	1289.54
566.00	1255.40
566.36	1242.89
566.71	1264.96
567.07	1240.61
567.42	1250.85
567.78	1244.25
568.14	1237.66
568.49	1247.44
568.85	1230.15
569.20	1252.90
569.56	1239.25
569.91	1242.89
570.27	1243.34
570.62	1274.29
570.98	1256.77
571.33	1259.05
571.69	1267.69
572.04	1250.17
572.40	1245.16
572.75	1272.24
573.11	1245.62
573.46	1233.56
573.82	1232.88
574.17	1256.54
574.53	1263.60
574.88	1243.12
575.24	1257.45
575.59	1271.79
575.95	1259.73
576.30	1257.00
576.66	1250.17
577.01	1266.10
577.36	1264.51
577.72	1247.21
578.07	1252.45
578.43	1250.17
578.78	1244.71
579.14	1239.70
579.49	1262.69
579.85	1276.57
580.20	1271.56
580.55	1259.73
580.91	1245.17
581.26	1267.92
581.62	1269.97
581.97	1285.90
582.32	1294.09
582.68	1280.21
583.03	1266.33
583.39	1284.99
583.74	1305.01
584.09	1295.45
584.45	1315.71
584.80	1290.45
585.15	1312.29
585.51	1292.04
585.86	1330.04
586.21	1330.50
586.57	1329.13
586.92	1329.36
587.27	1337.78
587.63	1355.76
587.98	1419.70
588.33	1384.20
588.69	1382.83
589.04	1394.44
589.39	1389.43
589.75	1404.00
590.10	1417.19
590.45	1406.95
590.81	1434.26
591.16	1472.49
591.51	1490.69
591.86	1528.69
592.22	1512.77
592.57	1525.05
592.92	1530.06
593.28	1551.91
593.63	1566.92
593.98	1559.41
594.33	1625.63
594.69	1612.66
595.04	1641.33
595.39	1671.37
595.74	1709.83
596.10	1716.20
596.45	1744.64
596.80	1808.81
597.15	1802.21
597.50	1835.21
597.86	1841.81
598.21	1886.86
598.56	1902.79
598.91	1935.10
599.26	1956.49
599.62	1988.12
599.97	2047.51
600.32	2016.11
600.67	2115.78
601.02	2156.97
601.38	2156.06
601.73	2200.88
602.08	2243.44
602.43	2260.50
602.78	2321.03
603.13	2325.81
603.49	2377.24
603.84	2400.22
604.19	2477.59
604.54	2492.38
604.89	2497.16
605.24	2519.00
605.59	2573.16
605.95	2621.63
606.30	2685.11
606.65	2676.47
607.00	2726.07
607.35	2708.55
607.70	2737.00
608.05	2826.42
608.40	2790.70
608.75	2861.24
609.10	2854.19
609.46	2905.84
609.81	2932.92
610.16	2967.51
610.51	2974.11
610.86	3025.30
611.21	3025.76
611.56	3046.24
611.91	3072.18
612.26	3076.05
612.61	3132.71
612.96	3109.04
613.31	3133.39
613.66	3166.16
614.01	3168.44
614.36	3189.60
614.71	3182.54
615.06	3204.39
615.41	3195.74
615.76	3224.19
616.11	3238.98
616.46	3210.76
616.81	3245.35
617.16	3238.75
617.51	3256.27
617.86	3258.32
618.21	3232.15
618.56	3241.02
618.91	3266.51
619.26	3262.64
619.61	3269.01
619.96	3272.65
620.31	3285.62
620.66	3270.15
621.01	3255.59
621.36	3252.63
621.71	3260.59
622.06	3282.44
622.41	3219.86
622.76	3265.83
623.10	3277.66
623.45	3237.16
623.80	3251.26
624.15	3247.17
624.50	3238.29
624.85	3231.92
625.20	3273.56
625.55	3206.66
625.90	3233.97
626.25	3213.72
626.59	3238.52
626.94	3234.20
627.29	3174.12
627.64	3180.50
627.99	3176.85
628.34	3159.33
628.69	3162.75
629.03	3120.42
629.38	3112.00
629.73	3116.10
630.08	3112.00
630.43	3079.69
630.78	3082.19
631.12	3110.86
631.47	3084.01
631.82	3062.62
632.17	3048.52
632.52	3068.77
632.86	3124.75
633.21	3002.55
633.56	3053.07
633.91	3042.14
634.26	3001.87
634.60	3010.29
634.95	3013.47
635.30	3012.33
635.65	3019.84
635.99	2975.02
636.34	3003.92
636.69	2976.84
637.04	2990.26
637.39	2977.06
637.73	2945.89
638.08	2965.91
638.43	2956.81
638.77	2929.73
639.12	2906.07
639.47	2944.52
639.82	2932.69
640.16	2938.38
640.51	2924.04
640.86	2887.86
641.20	2920.63
641.55	2943.61
641.90	2896.74
642.25	2907.43
642.59	2910.62
642.94	2901.74
643.29	2885.59
643.63	2874.89
643.98	2879.22
644.33	2861.70
644.67	2870.34
645.02	2841.22
645.37	2879.22
645.71	2900.15
646.06	2890.14
646.40	2852.37
646.75	2857.83
647.10	2879.22
647.44	2847.81
647.79	2838.94
648.14	2858.74
648.48	2867.84
648.83	2828.47
649.17	2898.79
649.52	2835.30
649.87	2853.28
650.21	2850.77
650.56	2885.59
650.90	2824.38
651.25	2837.80
651.59	2856.92
651.94	2838.26
652.29	2828.70
652.63	2839.85
652.98	2878.53
653.32	2858.96
653.67	2834.39
654.01	2876.94
654.36	2853.73
654.70	2816.87
655.05	2825.74
655.39	2858.96
655.74	2869.43
656.08	2875.80
656.43	2847.81
656.78	2844.17
657.12	2848.27
657.47	2851.68
657.81	2852.14
658.15	2820.28
658.50	2868.98
658.84	2859.65
659.19	2891.96
659.53	2855.78
659.88	2927.91
660.22	2866.25
660.57	2880.58
660.91	2881.72
661.26	2863.06
661.60	2888.09
661.95	2916.08
662.29	2908.80
662.63	2887.41
662.98	2915.17
663.32	2890.14
663.67	2889.68
664.01	2945.66
664.36	2929.73
664.70	2929.73
665.04	2962.05
665.39	2954.31
665.73	2968.19
666.08	3302.01
666.42	2973.42
666.76	2989.58
667.11	2978.43
667.45	2966.37
667.79	2992.31
668.14	3009.15
668.48	3020.98
668.83	3033.04
669.17	3038.28
669.51	3028.95
669.86	3065.81
670.20	3085.83
670.54	3098.80
670.89	3108.59
671.23	3153.87
671.57	3142.72
671.92	3218.27
672.26	3239.20
672.60	3246.71
672.94	3314.52
673.29	3360.94
673.63	3421.47
673.97	3438.31
674.32	3556.41
674.66	3638.33
675.00	3745.73
675.34	3809.90
675.69	4003.78
676.03	4117.55
676.37	4243.85
676.71	4419.29
677.06	4569.47
677.40	4740.82
677.74	4965.64
678.08	5088.52
678.43	5325.86
678.77	5497.66
679.11	5718.61
679.45	5852.18
679.80	6009.88
680.14	6118.19
680.48	6307.97
680.82	6493.20
681.16	6611.75
681.51	6747.60
681.85	6857.96
682.19	6994.04
682.53	7229.56
682.87	7347.20
683.21	7475.31
683.56	7663.95
683.90	7953.17
684.24	8241.48
684.58	8501.80
684.92	8819.92
685.26	8898.42
685.61	9096.39
685.95	9183.55
686.29	9293.91
686.63	9265.01
686.97	9199.25
687.31	9026.99
687.65	8905.93
687.99	8754.38
688.33	8421.25
688.68	8158.20
689.02	7926.32
689.36	7691.03
689.70	7452.79
690.04	7178.81
690.38	7065.95
690.72	6871.16
691.06	6761.26
691.40	6636.33
691.74	6553.27
692.08	6536.21
692.42	6538.03
692.76	6524.60
693.10	6557.37
693.44	6528.92
693.78	6564.42
694.13	6576.71
694.47	6562.83
694.81	6625.63
695.15	6602.88
695.49	6644.29
695.83	6644.52
696.17	6640.65
696.51	6765.12
696.85	6719.61
697.19	6710.28
697.53	6808.36
697.87	6813.59
698.20	6781.96
698.54	6879.13
698.88	6904.84
699.22	6872.53
699.56	6941.70
699.90	7008.15
700.24	7026.58
700.58	7077.78
700.92	7165.62
701.26	7207.94
701.60	7278.94
701.94	7291.68
702.28	7422.07
702.62	7460.98
702.96	7556.09
703.30	7640.74
703.63	7752.24
703.97	7825.29
704.31	7990.95
704.65	7964.32
704.99	8091.07
705.33	8212.35
705.67	8256.04
706.01	8365.95
706.34	8445.37
706.68	8548.22
707.02	8577.35
707.36	8637.88
707.70	8734.59
708.04	8678.84
708.38	8874.53
708.71	8932.78
709.05	9003.78
709.39	9112.55
709.73	9105.72
710.07	9182.18
710.40	9202.21
710.74	9310.52
711.08	9407.23
711.42	9351.71
711.76	9373.10
712.09	9407.91
712.43	9543.99
712.77	9545.58
713.11	9534.66
713.45	9565.83
713.78	9610.43
714.12	9615.44
714.46	9642.97
714.80	9600.65
715.13	9516.68
715.47	9504.85
715.81	9491.88
716.15	9415.88
716.48	9356.03
716.82	9305.06
717.16	9301.19
717.49	9227.46
717.83	9024.03
718.17	9100.95
718.51	8938.70
718.84	8884.77
719.18	8844.49
719.52	8714.33
719.85	8696.81
720.19	8524.33
720.53	8451.06
720.86	8354.57
721.20	8249.45
721.54	8240.57
721.87	8076.73
722.21	7903.34
722.55	7865.57
722.88	7778.41
723.22	7643.02
723.55	7481.46
723.89	7534.70
724.23	7426.39
724.56	7263.92
724.90	7111.69
725.24	7047.29
725.57	6960.59
725.91	6889.14
726.24	6860.47
726.58	6601.74
726.92	6628.82
727.25	6555.55
727.59	6441.77
727.92	6346.88
728.26	6332.55
728.59	6230.15
728.93	6137.31
729.26	6071.77
729.60	5972.56
729.94	5934.56
730.27	5846.50
730.61	5762.53
730.94	5706.78
731.28	5595.28
731.61	5541.35
731.95	5462.39
732.28	5398.22
732.62	5342.92
732.95	5286.26
733.29	5243.03
733.62	5152.46
733.96	5155.19
734.29	5089.66
734.63	5042.10
734.96	4997.27
735.30	4919.68
735.63	4875.76
735.97	4843.90
736.30	4724.89
736.63	4757.43
736.97	4680.29
737.30	4618.17
737.64	4597.69
737.97	4564.24
738.31	4521.92
738.64	4457.75
738.97	4427.03
739.31	4403.13
739.64	4366.27
739.98	4334.41
740.31	4287.54
740.64	4313.25
740.98	4208.35
741.31	4176.95
741.65	4147.36
741.98	4116.19
742.31	4067.49
742.65	4027.22
742.98	4024.71
743.31	3967.60
743.65	3959.41
743.98	3909.57
744.31	3918.90
744.65	3890.69
744.98	3899.79
745.31	3835.16
745.65	3820.14
745.98	3784.19
746.31	3825.15
746.65	3799.89
746.98	3719.34
747.31	3713.88
747.65	3697.95
747.98	3679.52
748.31	3664.50
748.64	3611.02
748.98	3546.63
749.31	3553.45
749.64	3547.99
749.98	3493.83
750.31	3439.68
750.64	3460.38
750.97	3413.51
751.31	3393.48
751.64	3367.77
751.97	3398.72
752.30	3382.79
752.63	3306.10
752.97	3298.37
753.30	3277.89
753.63	3289.95
753.96	3246.71
754.29	3218.27
754.63	3244.44
754.96	3309.75
755.29	3190.51
755.62	3157.97
755.95	3128.61
756.29	3167.98
756.62	3122.24
756.95	3106.54
757.28	3099.03
757.61	3195.51
757.94	3059.89
758.27	3064.67
758.61	3036.23
758.94	3039.64
759.27	3006.65
759.60	2977.97
759.93	2986.39
760.26	2937.70
760.59	2926.32
760.92	2914.26
761.26	2943.84
761.59	2896.74
761.92	2857.14
762.25	2871.71
762.58	2845.77
762.91	2823.01
763.24	2819.37
763.57	2828.02
763.90	2817.78
764.23	2775.91
764.56	2757.25
764.89	2747.46
765.22	2753.15
765.55	2735.86
765.88	2718.79
766.21	2697.40
766.54	2675.33
766.87	2684.66
767.20	2642.33
767.53	2640.97
767.86	2650.98
768.19	2643.93
768.52	2588.40
768.85	2602.97
769.18	2585.67
769.51	2581.58
769.84	2563.15
770.17	2537.89
770.50	2502.39
770.83	2506.49
771.16	2539.03
771.49	2458.25
771.82	2472.13
772.15	2492.83
772.48	2483.05
772.81	2443.00
773.14	2454.15
773.47	2407.27
773.80	2422.97
774.13	2411.14
774.46	2407.05
774.78	2421.15
775.11	2385.88
775.44	2414.78
775.77	2386.34
776.10	2382.70
776.43	2338.10
776.76	2356.76
777.09	2326.95
777.41	2335.37
777.74	2307.61
778.07	2326.95
778.40	2279.16
778.73	2288.72
779.06	2292.81
779.38	2260.27
779.71	2235.93
780.04	2263.23
780.37	2260.27
780.70	2231.15
781.03	2218.63
781.35	2241.39
781.68	2220.68
782.01	2218.86
782.34	2217.50
782.67	2194.74
782.99	2168.57
783.32	2184.50
783.65	2168.12
783.98	2180.18
784.30	2160.15
784.63	2148.09
784.96	2116.69
785.29	2110.55
785.61	2126.93
785.94	2115.78
786.27	2119.88
786.60	2103.95
786.92	2125.11
787.25	2075.28
787.58	2058.44
787.90	2087.34
788.23	2071.63
788.56	2042.74
788.88	2023.62
789.21	2033.63
789.54	2033.86
789.87	2023.85
790.19	2020.43
790.52	2021.80
790.85	2014.29
791.17	2018.84
791.50	1972.42
791.82	2014.52
792.15	2010.20
792.48	1998.59
792.80	1991.31
793.13	1982.89
793.46	1987.21
793.78	2012.47
794.11	1984.71
794.43	1949.67
794.76	1966.05
795.09	2016.79
795.41	1996.09
795.74	1961.27
796.06	1946.48
796.39	1968.10
796.72	1973.79
797.04	1991.08
797.37	1974.92
797.69	1969.46
798.02	1966.28
798.34	1976.97
798.67	1943.52
798.99	1952.17
799.32	1947.62
799.64	1943.75
799.97	1961.95
800.30	1942.84
800.62	1934.42
800.95	1910.07
801.27	1928.96
801.60	1934.42
801.92	1884.36
802.25	1930.78
802.57	1910.98
802.89	1891.64
803.22	1891.87
803.54	1871.62
803.87	1909.16
804.19	1895.28
804.52	1898.01
804.84	1882.54
805.17	1898.69
805.49	1897.10
805.82	1855.46
806.14	1853.41
806.46	1886.41
806.79	1891.41
807.11	1859.56
807.44	1842.26
807.76	1829.52
808.08	1832.93
808.41	1851.82
808.73	1862.74
809.06	1818.82
809.38	1859.78
809.70	1826.11
810.03	1831.11
810.35	1808.81
810.67	1813.13
811.00	1813.59
811.32	1820.87
811.64	1820.19
811.97	1800.85
812.29	1765.80
812.61	1779.00
812.94	1808.13
813.26	1802.44
813.58	1775.36
813.91	1790.61
814.23	1767.17
814.55	1785.83
814.88	1769.45
815.20	1749.42
815.52	1770.58
815.84	1764.67
816.17	1728.94
816.49	1745.10
816.81	1746.23
817.13	1724.16
817.46	1738.27
817.78	1731.22
818.10	1719.16
818.42	1710.96
818.75	1703.00
819.07	1761.25
819.39	1699.36
819.71	1743.96
820.04	1686.62
820.36	1675.47
820.68	1683.66
821.00	1691.17
821.32	1691.17
821.65	1689.57
821.97	1674.78
822.29	1682.29
822.61	1685.71
822.93	1673.19
823.25	1633.14
823.58	1675.92
823.90	1650.66
824.22	1671.83
824.54	1658.40
824.86	1638.60
825.18	1648.39
825.50	1644.52
825.82	1642.47
826.15	1649.30
826.47	1642.47
826.79	1650.44
827.11	1666.14
827.43	1646.79
827.75	1646.57
828.07	1614.48
828.39	1608.57
828.71	1618.81
829.03	1611.30
829.35	1623.58
829.67	1636.78
830.00	1623.36
830.32	1619.94
830.64	1620.17
830.96	1597.87
831.28	1613.12
831.60	1624.04
831.92	1604.24
832.24	1596.28
832.56	1602.65
832.88	1590.36
833.20	1605.15
833.52	1598.33
833.84	1602.88
834.16	1593.77
834.48	1602.42
834.80	1624.95
835.12	1594.23
835.44	1586.04
835.76	1599.24
836.08	1583.99
836.40	1603.79
836.71	1580.80
837.03	1581.71
837.35	1592.18
837.67	1563.51
837.99	1576.71
838.31	1574.43
838.63	1577.39
838.95	1563.97
839.27	1596.51
839.59	1565.10
839.91	1560.10
840.23	1573.52
840.54	1575.12
840.86	1580.35
841.18	1550.31
841.50	1572.38
841.82	1567.83
842.14	1584.22
842.46	1583.08
842.77	1533.70
843.09	1558.50
843.41	1540.30
843.73	1551.68
844.05	1548.95
844.37	1527.10
844.68	1540.30
845.00	1523.46
845.32	1530.52
845.64	1555.09
845.96	1565.79
846.27	1545.53
846.59	1527.78
846.91	1571.47
847.23	1543.94
847.54	1533.02
847.86	1528.69
848.18	1531.88
848.50	1540.76
848.82	1542.58
849.13	1539.16
849.45	1552.59
849.77	1540.53
850.08	1558.05
850.40	1552.36
850.72	1545.53
851.04	1531.20
851.35	1556.91
851.67	1545.76
851.99	1535.52
852.30	1549.63
852.62	1523.01
852.94	1512.99
853.25	1523.69
853.57	1523.46
853.89	1527.10
854.20	1512.31
854.52	1527.10
854.84	1522.10
855.15	1519.82
855.47	1524.83
855.79	1516.63
856.10	1512.77
856.42	1507.99
856.73	1529.83
857.05	1517.09
857.37	1519.59
857.68	1489.56
858.00	1556.91
858.32	1494.56
858.63	1505.48
858.95	1469.99
859.26	1478.86
859.58	1513.22
859.89	1498.89
860.21	1488.42
860.52	1502.53
860.84	1507.08
861.16	1510.26
861.47	1478.86
861.79	1481.36
862.10	1472.72
862.42	1477.27
862.73	1505.03
863.05	1479.09
863.36	1480.23
863.68	1521.19
863.99	1476.13
864.31	1485.69
864.62	1506.62
864.94	1466.57
865.25	1511.40
865.57	1478.41
865.88	1465.21
866.20	1465.21
866.51	1484.55
866.82	1460.66
867.14	1478.41
867.45	1453.83
867.77	1458.38
868.08	1484.78
868.40	1480.91
868.71	1463.16
869.02	1450.64
869.34	1429.03
869.65	1454.97
869.97	1465.44
870.28	1438.81
870.59	1447.00
870.91	1449.05
871.22	1450.87
871.54	1451.78
871.85	1434.49
872.16	1454.06
872.48	1412.19
872.79	1441.54
873.10	1415.60
873.42	1417.88
873.73	1457.24
874.04	1445.87
874.36	1423.11
874.67	1433.58
874.98	1423.34
875.30	1409.91
875.61	1404.91
875.92	1417.65
876.23	1433.35
876.55	1431.53
876.86	1400.36
877.17	1407.86
877.49	1409.46
877.80	1397.62
878.11	1946.25
878.42	1436.54
878.74	1406.95
879.05	1402.86
879.36	1397.62
879.67	1392.16
879.98	1416.28
880.30	1392.16
880.61	1396.94
880.92	1407.41
881.23	1387.84
881.55	1418.10
881.86	1397.40
882.17	1399.22
882.48	1385.11
882.79	1392.85
883.10	1408.32
883.42	1401.49
883.73	1396.49
884.04	1415.15
884.35	1397.62
884.66	1402.18
884.97	1399.67
885.28	1409.69
885.60	1400.58
885.91	1415.15
886.22	1399.22
886.53	1420.61
886.84	1389.21
887.15	1399.67
887.46	1399.45
887.77	1412.42
888.08	1400.58
888.40	1398.08
888.71	1380.56
889.02	1376.69
889.33	1414.92
889.64	1393.07
889.95	1392.16
890.26	1427.43
890.57	1401.27
890.88	1398.54
891.19	1386.70
891.50	1408.32
891.81	1398.54
892.12	1386.47
892.43	1377.37
892.74	1373.05
893.05	1381.47
893.36	1384.65
893.67	1379.42
893.98	1387.84
894.29	1387.39
894.60	1373.28
894.91	1397.85
895.22	1368.27
895.53	1387.16
895.84	1386.70
896.15	1383.52
896.46	1377.83
896.77	1387.84
897.08	1366.22
897.38	1376.46
897.69	1390.57
898.00	1359.62
898.31	1376.24
898.62	1361.44
898.93	1384.43
899.24	1367.59
899.55	1375.78
899.86	1368.04
900.16	1388.07
900.47	1363.95
900.78	1364.63
901.09	1397.17
901.40	1398.99
901.71	1357.35
902.02	1376.24
902.32	1391.71
902.63	1372.59
902.94	1362.81
903.25	1343.92
903.56	1358.03
903.87	1349.61
904.17	1364.63
904.48	1355.53
904.79	1363.95
905.10	1349.61
905.41	1391.25
905.71	1356.44
906.02	1356.21
906.33	1366.91
906.64	1350.07
906.94	1335.50
907.25	1364.63
907.56	1348.02
907.87	1333.91
908.17	1330.50
908.48	1338.01
908.79	1374.64
909.09	1338.92
909.40	1358.94
909.71	1343.01
910.02	1590.82
910.32	1360.76
910.63	1352.34
910.94	1333.23
911.24	1352.11
911.55	1361.22
911.86	1343.47
912.16	1329.36
912.47	1327.31
912.78	1343.92
913.08	1348.47
913.39	1337.55
913.69	1340.74
914.00	1333.68
914.31	1345.74
914.61	1334.82
914.92	1366.22
915.23	1309.11
915.53	1353.48
915.84	1323.44
916.14	1341.65
916.45	1338.69
916.75	1310.02
917.06	1315.71
917.37	1313.66
917.67	1341.87
917.98	1332.32
918.28	1323.90
918.59	1305.69
918.89	1340.05
919.20	1332.55
919.50	1308.65
919.81	1314.57
920.11	1329.36
920.42	1332.32
920.72	1308.88
921.03	1327.31
921.33	1328.22
921.64	1296.59
921.94	1310.70
922.25	1311.16
922.55	1300.23
922.86	1300.01
923.16	1319.80
923.47	1320.26
923.77	1310.47
924.08	1310.47
924.38	1299.78
924.69	1293.41
924.99	1284.30
925.29	1319.57
925.60	1282.48
925.90	1307.74
926.21	1314.80
926.51	1299.78
926.81	1304.33
927.12	1293.41
927.42	1308.88
927.73	1306.60
928.03	1291.13
928.33	1304.10
928.64	1279.53
928.94	1300.01
929.24	1282.94
929.55	1287.26
929.85	1313.66
930.15	1305.69
930.46	1308.88
930.76	1296.59
931.06	1285.21
931.37	1276.11
931.67	1327.31
931.97	1280.66
932.27	1286.58
932.58	1281.80
932.88	1261.78
933.18	1288.86
933.49	1272.02
933.79	1314.11
934.09	1270.20
934.39	1290.45
934.70	1318.89
935.00	1314.11
935.30	1293.63
935.60	1261.55
935.91	1262.46
936.21	1311.38
936.51	1292.50
936.81	1299.09
937.11	1293.63
937.42	1287.72
937.72	1280.21
938.02	1251.08
938.32	1278.62
938.62	1275.20
938.92	1255.18
939.23	1281.12
939.53	1255.63
939.83	1260.87
940.13	1242.66
940.43	1271.11
940.73	1253.58
941.03	1264.05
941.34	1283.85
941.64	1256.32
941.94	1284.99
942.24	1269.06
942.54	1296.59
942.84	1269.74
943.14	1277.48
943.44	1255.86
943.74	1260.18
944.04	1264.05
944.34	1249.94
944.65	1266.10
944.95	1284.30
945.25	1247.44
945.55	1259.05
945.85	1267.47
946.15	1259.73
946.45	1260.41
946.75	1249.26
947.05	1263.37
947.35	1235.84
947.65	1246.30
947.95	1263.82
948.25	1263.82
948.55	1270.65
948.85	1250.63
949.15	1265.64
949.45	1268.83
949.75	1261.09
950.05	1253.36
950.35	1247.67
950.65	1253.36
950.94	1251.99
951.24	1264.05
951.54	1275.66
951.84	1373.05
952.14	1289.31
952.44	1288.85
952.74	1252.22
953.04	1246.99
953.34	1262.69
953.64	1249.49
953.94	1273.38
954.23	1266.33
954.53	1251.76
954.83	1272.24
955.13	1276.34
955.43	1264.51
955.73	1272.47
956.03	1254.95
956.32	1264.96
956.62	1297.73
956.92	1284.99
957.22	1251.08
957.52	1260.64
957.82	1292.04
958.11	1260.87
958.41	1263.82
958.71	1338.92
959.01	1265.64
959.30	1513.45
959.60	1310.47
959.90	1246.53
960.20	1238.11
960.50	1284.76
960.79	1250.63
961.09	1231.74
961.39	1264.73
961.69	1252.22
961.98	1266.10
962.28	1263.82
962.58	1251.31
962.87	1271.33
963.17	1251.31
963.47	1242.66
963.76	1305.92
964.06	1274.06
964.36	1272.93
964.66	1241.52
964.95	1268.15
965.25	1256.77
965.55	1291.59
965.84	1271.79
966.14	1245.62
966.43	1277.25
966.73	1244.03
967.03	1288.86
967.32	1247.67
967.62	1247.90
967.92	1248.35
968.21	1265.19
968.51	1257.45
968.80	1264.28
969.10	1252.22
969.40	1242.89
969.69	1261.55
969.99	1250.85
970.28	1272.24
970.58	1287.49
970.87	1260.18
971.17	1256.77
971.46	1278.84
971.76	1281.57
972.06	1275.66
972.35	1260.41
972.65	1247.21
972.94	1268.38
973.24	1270.88
973.53	1267.47
973.83	1276.11
974.12	1274.75
974.42	1259.96
974.71	1271.56
975.01	1282.71
975.30	1264.73
975.59	1253.58
975.89	1250.85
976.18	1249.72
976.48	1275.88
976.77	1246.99
977.07	1260.41
977.36	1263.37
977.65	1260.87
977.95	1246.99
978.24	1253.13
978.54	1257.23
978.83	1254.04
979.13	1260.18
979.42	1249.94
979.71	1254.27
980.01	1259.73
980.30	1253.58
980.59	1258.36
980.89	1300.46
981.18	1262.46
981.47	1257.68
981.77	1237.66
982.06	1253.13
982.35	1264.28
982.65	1254.49
982.94	1257.68
983.23	1267.69
983.53	1254.27
983.82	1248.81
984.11	1244.25
984.41	1239.25
984.70	1255.86
984.99	1246.53
985.28	1256.54
985.58	1250.40
985.87	1253.58
986.16	1253.81
986.45	1254.04
986.75	1256.32
987.04	1269.51
987.33	1238.34
987.62	1268.15
987.91	1244.71
988.21	1240.61
988.50	1241.07
988.79	1257.00
989.08	1273.84
989.37	1253.36
989.67	1236.52
989.96	1244.03
990.25	1256.77
990.54	1236.97
990.83	1251.54
991.12	1245.62
991.42	1259.96
991.71	1250.40
992.00	1229.46
992.29	1255.40
992.58	1253.58
992.87	1282.71
993.16	1259.27
993.45	1259.27
993.75	1247.67
994.04	1248.58
994.33	1254.49
994.62	1278.84
994.91	1243.34
995.20	1279.98
995.49	1255.18
995.78	1269.29
996.07	1245.62
996.36	1251.31
996.65	1251.31
996.94	1234.47
997.23	1275.20
997.52	1257.68
997.81	1234.70
998.10	1236.52
998.39	1266.33
998.68	1235.15
998.97	1243.12
999.26	1268.83
999.55	1234.70
999.84	1244.48
1000.13	1251.08
1000.42	1245.39
1000.71	1242.21
1001.00	1264.51
1001.29	1261.55
1001.58	1246.08
1001.87	1256.32
1002.16	1261.55
1002.45	1241.30
1002.74	1246.53
1003.02	1250.85
1003.31	1258.82
1003.60	1250.40
1003.89	1250.63
1004.18	1249.72
1004.47	1251.31
1004.76	1244.48
1005.05	1256.09
1005.33	1252.90
1005.62	1239.93
1005.91	1232.88
1006.20	1234.24
1006.49	1263.60
1006.78	1246.76
1007.06	1257.00
1007.35	1245.85
1007.64	1251.76
1007.93	1236.97
1008.22	1249.26
1008.50	1238.57
1008.79	1248.35
1009.08	1234.47
1009.37	1251.99
1009.66	1287.49
1009.94	1262.23
1010.23	1256.09
1010.52	1242.89
1010.81	1255.86
1011.09	1252.67
1011.38	1246.08
1011.67	1249.03
1011.95	1267.92
1012.24	1220.36
1012.53	1236.06
1012.82	1232.88
1013.10	1240.16
1013.39	1238.34
1013.68	1244.03
[truncated: 48 more rows]
