# Supplementary material for: Unique photosynthetic electron transport tuning and excitation distribution in heterokont algae
Source: PLoS One. 2019 Jan 9;14(1):e0209920. doi: 10.1371/journal.pone.0209920 (PMC6326504; doi:10.1371/journal.pone.0209920)
Supplement: S1 Dataset — (ZIP) [file pone.0209920.s004.zip › S1 Dataset/77K/Chlamydomonas_no_inhibitor/CNI_t=20,3.txt]

340.01	1338.23
340.39	1338.23
340.76	1338.23
341.14	1359.85
341.52	1336.87
341.89	1382.15
342.27	1396.03
342.65	1406.27
343.03	1394.44
343.40	1379.42
343.78	1380.10
344.16	1407.86
344.53	1405.82
344.91	1411.51
345.29	1378.51
345.66	1378.97
346.04	1384.43
346.42	1379.19
346.79	1379.88
347.17	1359.17
347.54	1390.57
347.92	1377.37
348.30	1373.28
348.67	1361.90
349.05	1381.92
349.43	1363.95
349.80	1370.55
350.18	1355.53
350.56	1362.35
350.93	1374.19
351.31	1338.46
351.68	1358.26
352.06	1329.59
352.44	1361.44
352.81	1360.76
353.19	1375.32
353.56	1371.23
353.94	1378.28
354.32	1343.70
354.69	1360.76
355.07	1353.93
355.44	1345.06
355.82	1358.26
356.19	1348.25
356.57	1364.17
356.95	1339.83
357.32	1357.35
357.70	1343.70
358.07	1345.52
358.45	1366.68
358.82	1337.78
359.20	1372.37
359.58	1332.77
359.95	1358.71
360.33	1333.91
360.70	1344.83
361.08	1353.48
361.45	1319.12
361.83	1340.05
362.20	1349.84
362.58	1379.19
362.95	1346.88
363.33	1360.08
363.70	1342.56
364.08	1355.76
364.45	1336.64
364.83	1350.52
365.20	1363.95
365.58	1373.96
365.95	1385.11
366.33	1378.06
366.70	1367.36
367.08	1349.16
367.45	1351.20
367.83	1355.30
368.20	1341.87
368.58	1355.98
368.95	1342.33
369.33	1367.13
369.70	1342.10
370.08	1368.04
370.45	1340.51
370.83	1376.01
371.20	1358.94
371.57	1450.19
371.95	1356.21
372.32	1346.65
372.70	1351.66
373.07	1358.26
373.45	1366.00
373.82	1360.99
374.19	1359.62
374.57	1366.45
374.94	1332.77
375.32	1323.90
375.69	1331.18
376.07	1338.69
376.44	1323.67
376.81	1341.42
377.19	1339.83
377.56	1359.62
377.94	1349.84
378.31	1358.26
378.68	1335.05
379.06	1347.56
379.43	1351.43
379.81	1345.06
380.18	1327.31
380.55	1340.74
380.93	1358.94
381.30	1386.93
381.67	1341.87
382.05	1358.49
382.42	1331.41
382.79	1360.99
383.17	1339.60
383.54	1389.43
383.91	1354.39
384.29	1341.19
384.66	1356.44
385.04	1347.56
385.41	1358.26
385.78	1340.28
386.15	1364.63
386.53	1345.52
386.90	1342.56
387.27	1338.69
387.65	1358.26
388.02	1347.79
388.39	1364.17
388.77	1337.78
389.14	1356.44
389.51	1360.08
389.89	1346.20
390.26	1374.87
390.63	1374.87
391.00	1342.78
391.38	1332.09
391.75	1359.85
392.12	1351.43
392.50	1342.56
392.87	1326.17
393.24	1366.22
393.61	1355.76
393.99	1345.52
394.36	1346.20
394.73	1338.01
395.10	1340.96
395.48	1359.85
395.85	1336.87
396.22	1346.20
396.59	1349.38
396.97	1355.07
397.34	1384.88
397.71	1356.44
398.08	1357.58
398.45	1338.23
398.83	1344.61
399.20	1347.79
399.57	1356.21
399.94	1336.19
400.32	1332.32
400.69	1324.13
401.06	1345.97
401.43	1363.49
401.80	1347.79
402.17	1350.98
402.55	1354.39
402.92	1338.23
403.29	1338.69
403.66	1353.25
404.03	1337.32
404.41	1344.83
404.78	1346.43
405.15	1345.52
405.52	1341.65
405.89	1341.19
406.26	1350.98
406.64	1341.87
407.01	1368.73
407.38	1366.45
407.75	1335.28
408.12	1368.73
408.49	1376.69
408.86	1340.96
409.23	1340.96
409.61	1363.26
409.98	1342.33
410.35	1373.50
410.72	1339.14
411.09	1344.15
411.46	1361.67
411.83	1358.03
412.20	1348.25
412.57	1351.20
412.95	1348.47
413.32	1375.32
413.69	1360.08
414.06	1345.74
414.43	1352.11
414.80	1358.26
415.17	1361.67
415.54	1363.72
415.91	1338.01
416.28	1361.22
416.65	1343.70
417.02	1341.19
417.39	1328.45
417.76	1346.65
418.14	1348.25
418.51	1332.09
418.88	1350.52
419.25	1343.47
419.62	1394.44
419.99	1338.23
420.36	1350.07
420.73	1343.92
421.10	1375.78
421.47	1345.29
421.84	1331.63
422.21	1368.95
422.58	1366.00
422.95	1343.01
423.32	1350.29
423.69	1343.92
424.06	1359.40
424.43	1361.90
424.80	1341.65
425.17	1367.59
425.54	1338.69
425.91	1335.28
426.28	1373.50
426.65	1337.32
427.02	1345.06
427.39	1337.10
427.76	1355.98
428.13	1361.22
428.49	1337.32
428.86	1354.85
429.23	1354.16
429.60	1353.48
429.97	1341.65
430.34	1368.73
430.71	1337.78
431.08	1340.51
431.45	1346.65
431.82	1351.43
432.19	1343.01
432.56	1347.56
432.93	1350.98
433.30	1345.97
433.67	1341.87
434.03	1386.70
434.40	1353.02
434.77	1339.83
435.14	1359.17
435.51	1337.10
435.88	1360.31
436.25	1342.10
436.62	1348.02
436.99	1351.66
437.35	1341.87
437.72	1342.33
438.09	1332.54
438.46	1451.78
438.83	1374.19
439.20	1331.63
439.57	1342.33
439.93	1335.50
440.30	1330.72
440.67	1325.04
441.04	1343.24
441.41	1363.72
441.78	1362.13
442.14	1347.79
442.51	1335.73
442.88	1346.43
443.25	1339.37
443.62	1365.31
443.99	1343.24
444.35	1365.08
444.72	1349.84
445.09	1344.83
445.46	1353.93
445.83	1354.39
446.19	1350.52
446.56	1352.57
446.93	1343.47
447.30	1362.13
447.66	1323.22
448.03	1361.90
448.40	1363.95
448.77	1334.37
449.14	1331.41
449.50	1347.56
449.87	1358.71
450.24	1343.24
450.61	1340.28
450.97	1351.43
451.34	1354.16
451.71	1370.32
452.08	1353.02
452.44	1340.96
452.81	1348.47
453.18	1345.97
453.54	1376.69
453.91	1363.26
454.28	1348.70
454.65	1361.44
455.01	1379.42
455.38	1358.94
455.75	1359.62
456.11	1348.25
456.48	1351.20
456.85	1361.90
457.21	1343.70
457.58	1346.88
457.95	1349.61
458.32	1347.34
458.68	1342.78
459.05	1359.85
459.42	1355.76
459.78	1340.05
460.15	1365.31
460.52	1362.58
460.88	1363.26
461.25	1365.77
461.61	1353.25
461.98	1367.59
462.35	1368.50
462.71	1348.70
463.08	1337.78
463.45	1345.74
463.81	1342.78
464.18	1338.01
464.55	1365.77
464.91	1379.88
465.28	1363.04
465.64	1354.16
466.01	1357.80
466.38	1354.85
466.74	1355.76
467.11	1366.91
467.47	1368.04
467.84	1394.44
468.21	1355.07
468.57	1355.76
468.94	1348.25
469.30	1358.94
469.67	1352.80
470.03	1360.31
470.40	1315.02
470.77	1360.08
471.13	1338.01
471.50	1355.98
471.86	1343.01
472.23	1369.41
472.59	1341.65
472.96	1354.62
473.32	1347.79
473.69	1363.26
474.05	1333.68
474.42	1342.78
474.78	1338.46
475.15	1349.61
475.51	1347.34
475.88	1357.12
476.24	1343.92
476.61	1357.35
476.97	1345.74
477.34	1347.11
477.70	1343.47
478.07	1358.71
478.43	1364.40
478.80	1344.38
479.16	1344.61
479.53	1363.26
479.89	1325.72
480.26	1340.96
480.62	1330.50
480.99	1346.65
481.35	1344.38
481.72	1343.92
482.08	1359.85
482.45	1446.78
482.81	1358.26
483.17	1347.34
483.54	1365.08
483.90	1355.98
484.27	1354.85
484.63	1346.20
485.00	1355.07
485.36	1351.20
485.72	1333.68
486.09	1335.50
486.45	1340.05
486.82	1349.38
487.18	1342.56
487.54	1350.07
487.91	1360.53
488.27	1352.11
488.64	1352.11
489.00	1383.97
489.36	1364.86
489.73	1360.08
490.09	1371.00
490.45	1351.89
490.82	1355.76
491.18	1341.65
491.55	1357.12
491.91	1350.75
492.27	1341.65
492.64	1353.71
493.00	1357.80
493.36	1357.12
493.73	1391.94
494.09	1349.38
494.45	1344.61
494.82	1321.17
495.18	1370.55
495.54	1361.22
495.91	1340.96
496.27	1342.33
496.63	1351.20
496.99	1334.59
497.36	1337.10
497.72	1357.80
498.08	1360.76
498.45	1368.50
498.81	1360.31
499.17	1356.67
499.53	1349.16
499.90	1369.86
500.26	1337.78
500.62	1366.68
500.99	1358.94
501.35	1363.72
501.71	1337.10
502.07	1358.71
502.44	1337.10
502.80	1358.49
503.16	1347.34
503.52	1362.81
503.88	1361.44
504.25	1347.56
504.61	1346.20
504.97	1362.58
505.33	1366.22
505.70	1366.91
506.06	1371.00
506.42	1360.31
506.78	1365.77
507.14	1373.96
507.51	1346.65
507.87	1338.92
508.23	1342.10
508.59	1343.01
508.95	1329.81
509.32	1369.41
509.68	1336.19
510.04	1351.66
510.40	1356.67
510.76	1372.82
511.12	1379.88
511.48	1373.73
511.85	1334.37
512.21	1350.29
512.57	1366.00
512.93	1349.61
513.29	1355.07
513.65	1347.56
514.01	1332.09
514.38	1353.71
514.74	1353.93
515.10	1348.70
515.46	1358.26
515.82	1368.50
516.18	1342.33
516.54	1353.93
516.90	1354.62
517.26	1368.50
517.63	1348.70
517.99	1341.19
518.35	1367.82
518.71	1344.38
519.07	1339.60
519.43	1360.53
519.79	1354.16
520.15	1342.10
520.51	1352.57
520.87	1363.04
521.23	1336.41
521.59	1377.37
521.95	1345.52
522.31	1325.95
522.67	1355.98
523.03	1358.71
523.40	1369.18
523.76	1355.76
524.12	1353.71
524.48	1383.97
524.84	1345.52
525.20	1349.38
525.56	1336.19
525.92	1348.25
526.28	1338.01
526.64	1359.62
527.00	1350.07
527.36	1396.03
527.72	1361.22
528.08	1347.56
528.44	1343.01
528.80	1385.11
529.16	1367.36
529.51	1363.26
529.87	1333.68
530.23	1347.11
530.59	1349.38
530.95	1355.30
531.31	1331.18
531.67	1366.91
532.03	1346.43
532.39	1370.09
532.75	1339.83
533.11	1349.16
533.47	1369.64
533.83	1343.01
534.19	1354.85
534.55	1347.34
534.91	1343.47
535.26	1329.13
535.62	1329.36
535.98	1362.35
536.34	1347.79
536.70	1336.19
537.06	1352.11
537.42	1359.40
537.78	1345.29
538.14	1576.25
538.49	1378.51
538.85	1425.84
539.21	1355.98
539.57	1343.70
539.93	1346.88
540.29	1380.10
540.65	1353.48
541.00	1345.74
541.36	1338.01
541.72	1345.97
542.08	1378.51
542.44	1333.23
542.80	1375.78
543.15	1371.91
543.51	1355.30
543.87	1343.92
544.23	1360.76
544.59	1368.95
544.95	1355.30
545.30	1351.89
545.66	1360.08
546.02	1349.84
546.38	1372.37
546.73	1365.31
547.09	1350.75
547.45	1363.72
547.81	1361.44
548.17	1346.65
548.52	1358.71
548.88	1323.44
549.24	1367.36
549.60	1358.03
549.95	1333.46
550.31	1326.63
550.67	1359.17
551.03	1358.71
551.38	1337.55
551.74	1337.78
552.10	1355.98
552.46	1358.94
552.81	1335.05
553.17	1334.14
553.53	1353.25
553.88	1344.83
554.24	1340.96
554.60	1353.48
554.95	1331.18
555.31	1342.33
555.67	1360.53
556.03	1359.62
556.38	1340.51
556.74	1349.84
557.10	1351.89
557.45	1343.47
557.81	1363.49
558.17	1344.83
558.52	1354.39
558.88	1358.26
559.24	1346.43
559.59	1351.43
559.95	1341.19
560.30	1376.46
560.66	1344.83
561.02	1340.96
561.37	1346.65
561.73	1350.75
562.09	1362.58
562.44	1365.31
562.80	1359.62
563.15	1368.27
563.51	1357.58
563.87	1349.38
564.22	1349.16
564.58	1341.42
564.93	1346.88
565.29	1339.37
565.65	1383.97
566.00	1342.33
566.36	1331.63
566.71	1378.51
567.07	1355.07
567.42	1361.22
567.78	1346.88
568.14	1356.67
568.49	1350.07
568.85	1361.22
569.20	1369.64
569.56	1357.35
569.91	1349.61
570.27	1352.34
570.62	1349.38
570.98	1370.55
571.33	1326.86
571.69	1335.73
572.04	1348.70
572.40	1340.28
572.75	1363.95
573.11	1362.81
573.46	1333.68
573.82	1370.77
574.17	1352.80
574.53	1341.65
574.88	1354.62
575.24	1348.70
575.59	1365.08
575.95	1368.50
576.30	1350.75
576.66	1360.53
577.01	1378.97
577.36	1360.08
577.72	1336.87
578.07	1357.80
578.43	1361.90
578.78	1332.09
579.14	1345.06
579.49	1365.08
579.85	1385.11
580.20	1373.73
580.55	1368.95
580.91	1367.13
581.26	1374.19
581.62	1388.07
581.97	1386.02
582.32	1385.11
582.68	1398.99
583.03	1384.65
583.39	1388.07
583.74	1416.97
584.09	1414.01
584.45	1410.37
584.80	1422.20
585.15	1405.82
585.51	1416.51
585.86	1409.00
586.21	1426.52
586.57	1443.82
586.92	1430.39
587.27	1445.64
587.63	1444.27
587.98	1507.30
588.33	1501.16
588.69	1466.80
589.04	1485.23
589.39	1502.07
589.75	1504.12
590.10	1515.50
590.45	1545.53
590.81	1545.76
591.16	1583.76
591.51	1593.32
591.86	1623.36
592.22	1604.92
592.57	1617.44
592.92	1600.83
593.28	1650.66
593.63	1653.39
593.98	1666.36
594.33	1697.99
594.69	1707.32
595.04	1738.50
595.39	1783.55
595.74	1770.13
596.10	1818.37
596.45	1834.30
596.80	1883.68
597.15	1900.52
597.50	1930.78
597.86	1965.59
598.21	1977.66
598.56	2027.94
598.91	2074.59
599.26	2069.36
599.62	2091.89
599.97	2132.39
600.32	2130.57
600.67	2214.08
601.02	2241.84
601.38	2284.62
601.73	2301.46
602.08	2351.07
602.43	2348.79
602.78	2379.28
603.13	2425.25
603.49	2426.84
603.84	2492.61
604.19	2509.90
604.54	2559.73
604.89	2575.89
605.24	2602.51
605.59	2661.45
605.95	2669.64
606.30	2699.00
606.65	2777.50
607.00	2776.82
607.35	2819.14
607.70	2834.62
608.05	2895.15
608.40	2878.08
608.75	2903.56
609.10	2929.73
609.46	2980.93
609.81	2968.87
610.16	3076.96
610.51	3055.57
610.86	3093.80
611.21	3072.18
611.56	3144.09
611.91	3122.01
612.26	3139.99
612.61	3165.93
612.96	3204.16
613.31	3168.21
613.66	3262.64
614.01	3222.37
614.36	3285.40
614.71	3260.59
615.06	3229.19
615.41	3268.10
615.76	3258.77
616.11	3298.82
616.46	3319.30
616.81	3286.53
617.16	3297.91
617.51	3286.08
617.86	3301.78
618.21	3295.18
618.56	3292.22
618.91	3300.64
619.26	3292.45
619.61	3301.78
619.96	3324.76
620.31	3350.02
620.66	3324.31
621.01	3345.70
621.36	3321.58
621.71	3299.28
622.06	3335.91
622.41	3274.70
622.76	3290.40
623.10	3329.09
623.45	3305.42
623.80	3279.48
624.15	3303.37
624.50	3324.08
624.85	3266.74
625.20	3283.35
625.55	3258.77
625.90	3286.53
626.25	3262.87
626.59	3214.17
626.94	3244.44
627.29	3244.44
627.64	3208.48
627.99	3192.10
628.34	3216.90
628.69	3197.56
629.03	3161.84
629.38	3166.61
629.73	3147.50
630.08	3139.54
630.43	3124.06
630.78	3146.14
631.12	3146.14
631.47	3152.73
631.82	3123.38
632.17	3110.86
632.52	3106.77
632.86	3180.95
633.21	3078.55
633.56	3096.76
633.91	3081.97
634.26	3110.86
634.60	3064.44
634.95	3071.50
635.30	3066.95
635.65	3107.22
635.99	3060.35
636.34	3054.20
636.69	3022.35
637.04	3054.20
637.39	2988.67
637.73	2999.14
638.08	2994.81
638.43	2987.76
638.77	2987.99
639.12	2998.23
639.47	2985.94
639.82	2978.66
640.16	3000.27
640.51	2982.53
640.86	3007.10
641.20	3003.46
641.55	2981.39
641.90	2980.48
642.25	2985.03
642.59	2989.81
642.94	2988.90
643.29	2937.24
643.63	2981.16
643.98	2968.42
644.33	2938.61
644.67	2951.12
645.02	2953.17
645.37	2952.03
645.71	2947.71
646.06	2927.91
646.40	2922.45
646.75	2944.30
647.10	2900.38
647.44	2967.28
647.79	2933.60
648.14	2915.85
648.48	2933.15
648.83	2922.00
649.17	2954.99
649.52	2924.95
649.87	2900.38
650.21	2947.25
650.56	2919.49
650.90	2923.82
651.25	2909.71
651.59	2945.43
651.94	2914.49
652.29	2925.18
652.63	2933.15
652.98	2934.74
653.32	2909.03
653.67	2916.54
654.01	2921.31
654.36	2924.73
654.70	2915.85
655.05	2918.13
655.39	2924.95
655.74	2947.03
656.08	2960.00
656.43	2950.90
656.78	2922.00
657.12	2975.93
657.47	2936.56
657.81	2961.59
658.15	2934.28
658.50	2957.72
658.84	2963.41
659.19	2957.49
659.53	2941.11
659.88	2977.06
660.22	2968.42
660.57	2982.07
660.91	2973.65
661.26	2966.14
661.60	3003.92
661.95	2956.36
662.29	2990.94
662.63	2967.51
662.98	2973.20
663.32	2953.17
663.67	3000.73
664.01	2984.80
664.36	3026.44
664.70	3053.07
665.04	3018.93
665.39	3047.15
665.73	3019.39
666.08	3330.45
666.42	3064.90
666.76	3067.63
667.11	3086.52
667.45	3065.81
667.79	3121.56
668.14	3088.34
668.48	3082.19
668.83	3105.63
669.17	3102.90
669.51	3127.02
669.86	3155.46
670.20	3174.58
670.54	3151.82
670.89	3192.56
671.23	3244.44
671.57	3252.63
671.92	3229.42
672.26	3337.28
672.60	3377.33
672.94	3437.63
673.29	3433.99
673.63	3490.88
673.97	3552.77
674.32	3682.25
674.66	3762.80
675.00	3816.73
675.34	3967.14
675.69	4103.67
676.03	4235.88
676.37	4375.60
676.71	4512.59
677.06	4727.62
677.40	4852.55
677.74	5080.78
678.08	5243.94
678.43	5463.98
678.77	5611.89
679.11	5826.02
679.45	5983.94
679.80	6152.33
680.14	6387.61
680.48	6443.36
680.82	6588.77
681.16	6790.15
681.51	6888.00
681.85	7032.27
682.19	7071.41
682.53	7324.45
682.87	7481.68
683.21	7631.19
683.56	7833.48
683.90	8116.56
684.24	8276.75
684.58	8652.44
684.92	8915.04
685.26	9043.37
685.61	9194.24
685.95	9323.49
686.29	9381.97
686.63	9461.62
686.97	9318.49
687.31	9202.21
687.65	9064.54
687.99	8871.57
688.33	8518.41
688.68	8280.85
689.02	8071.27
689.36	7772.72
689.70	7586.13
690.04	7339.92
690.38	7100.76
690.72	6941.25
691.06	6805.40
691.40	6739.87
691.74	6629.05
692.08	6608.11
692.42	6608.11
692.76	6590.14
693.10	6629.96
693.44	6519.14
693.78	6623.36
694.13	6572.84
694.47	6672.96
694.81	6714.61
695.15	6681.38
695.49	6634.96
695.83	6736.45
696.17	6739.64
696.51	6803.35
696.85	6810.41
697.19	6736.91
697.53	6779.91
697.87	6841.81
698.20	6808.59
698.54	6886.18
698.88	6915.08
699.22	6888.00
699.56	6984.71
699.90	6969.69
700.24	7017.71
700.58	7064.81
700.92	7146.96
701.26	7200.20
701.60	7265.06
701.94	7271.65
702.28	7406.37
702.62	7443.91
702.96	7582.04
703.30	7631.64
703.63	7735.86
703.97	7806.40
704.31	7876.72
704.65	7966.83
704.99	8060.58
705.33	8177.77
705.67	8175.72
706.01	8330.45
706.34	8413.51
706.68	8471.31
707.02	8549.59
707.36	8635.37
707.70	8743.92
708.04	8687.71
708.38	8884.32
708.71	8838.58
709.05	8953.95
709.39	9048.84
709.73	9047.02
710.07	9127.80
710.40	9153.51
710.74	9275.93
711.08	9326.45
711.42	9328.95
711.76	9369.46
712.09	9399.27
712.43	9536.94
712.77	9450.92
713.11	9505.31
713.45	9520.32
713.78	9596.10
714.12	9511.90
714.46	9539.44
714.80	9462.30
715.13	9467.53
715.47	9428.17
715.81	9415.20
716.15	9364.22
716.48	9336.46
716.82	9319.17
717.16	9260.69
717.49	9148.05
717.83	9046.11
718.17	9042.24
718.51	8990.81
718.84	8865.66
719.18	8841.54
719.52	8786.24
719.85	8606.25
720.19	8506.81
720.53	8466.30
720.86	8338.87
721.20	8224.41
721.54	8161.38
721.87	8050.11
722.21	7904.70
722.55	7863.74
722.88	7716.52
723.22	7700.13
723.55	7532.66
723.89	7527.88
724.23	7394.99
724.56	7298.05
724.90	7171.08
725.24	7080.06
725.57	6994.72
725.91	6886.86
726.24	6814.73
726.58	6712.79
726.92	6634.05
727.25	6565.79
727.59	6487.96
727.92	6380.33
728.26	6296.37
728.59	6206.26
728.93	6234.70
729.26	6092.48
729.60	6029.90
729.94	5944.80
730.27	5853.09
730.61	5816.23
730.94	5740.46
731.28	5642.61
731.61	5619.17
731.95	5511.54
732.28	5476.04
732.62	5412.10
732.95	5358.40
733.29	5347.93
733.62	5263.51
733.96	5169.07
734.29	5099.67
734.63	5079.19
734.96	5038.46
735.30	4972.47
735.63	4929.23
735.97	4872.12
736.30	4817.73
736.63	4823.19
736.97	4784.28
737.30	4729.90
737.64	4665.50
737.97	4648.21
738.31	4613.16
738.64	4538.30
738.97	4483.23
739.31	4484.60
739.64	4488.24
739.98	4389.25
740.31	4337.14
740.64	4348.29
740.98	4275.70
741.31	4239.30
741.65	4212.22
741.98	4172.62
742.31	4140.31
742.65	4105.04
742.98	4101.17
743.31	4057.03
743.65	4039.05
743.98	3988.08
744.31	4014.02
744.65	3949.17
744.98	4004.46
745.31	3966.01
745.65	3891.37
745.98	3892.96
746.31	3855.19
746.65	3841.99
746.98	3838.80
747.31	3779.87
747.65	3790.56
747.98	3717.75
748.31	3738.91
748.64	3698.63
748.98	3670.87
749.31	3659.95
749.64	3621.26
749.98	3595.10
750.31	3567.33
750.64	3535.25
750.97	3553.00
751.31	3529.33
751.64	3472.22
751.97	3482.46
752.30	3505.44
752.63	3418.06
752.97	3376.65
753.30	3402.13
753.63	3382.33
753.96	3407.36
754.29	3315.89
754.63	3352.52
754.96	3437.86
755.29	3307.24
755.62	3279.03
755.95	3271.29
756.29	3241.93
756.62	3248.31
756.95	3182.54
757.28	3175.26
757.61	3268.56
757.94	3154.10
758.27	3138.17
758.61	3122.01
758.94	3129.07
759.27	3098.12
759.60	3065.35
759.93	3085.83
760.26	3051.70
760.59	3050.11
760.92	3025.53
761.26	2999.59
761.59	3000.50
761.92	2979.79
762.25	2931.78
762.58	2919.04
762.91	2884.45
763.24	2894.69
763.57	2905.61
763.90	2899.47
764.23	2893.55
764.56	2864.43
764.89	2829.84
765.22	2837.35
765.55	2818.92
765.88	2776.14
766.21	2762.94
766.54	2764.08
766.87	2776.14
767.20	2755.66
767.53	2762.71
767.86	2738.13
768.19	2718.79
768.52	2703.77
768.85	2710.60
769.18	2655.08
769.51	2673.05
769.84	2644.84
770.17	2671.01
770.50	2647.34
770.83	2630.50
771.16	2625.27
771.49	2622.99
771.82	2627.77
772.15	2605.24
772.48	2544.49
772.81	2529.24
773.14	2539.48
773.47	2524.24
773.80	2522.64
774.13	2514.22
774.46	2518.09
774.78	2496.93
775.11	2463.02
775.44	2479.18
775.77	2465.30
776.10	2461.43
776.43	2467.12
776.76	2482.59
777.09	2450.05
777.41	2459.16
777.74	2407.73
778.07	2425.93
778.40	2385.88
778.73	2406.59
779.06	2409.09
779.38	2351.52
779.71	2380.42
780.04	2357.89
780.37	2356.98
780.70	2370.41
781.03	2300.32
781.35	2322.17
781.68	2325.81
782.01	2322.62
782.34	2303.74
782.67	2306.70
782.99	2307.15
783.32	2275.29
783.65	2268.01
783.98	2282.12
784.30	2244.12
784.63	2237.52
784.96	2244.80
785.29	2247.08
785.61	2236.38
785.94	2230.24
786.27	2220.68
786.60	2219.54
786.92	2211.12
787.25	2194.74
787.58	2168.57
787.90	2172.67
788.23	2170.16
788.56	2162.20
788.88	2136.71
789.21	2155.15
789.54	2134.44
789.87	2127.16
790.19	2147.18
790.52	2130.80
790.85	2122.15
791.17	2136.49
791.50	2104.63
791.82	2111.91
792.15	2097.58
792.48	2104.17
792.80	2088.02
793.13	2098.49
793.46	2092.80
793.78	2100.53
794.11	2096.21
794.43	2072.54
794.76	2095.98
795.09	2115.78
795.41	2075.73
795.74	2077.78
796.06	2071.63
796.39	2071.18
796.72	2093.25
797.04	2086.65
797.37	2072.09
797.69	2058.21
798.02	2066.86
798.34	2053.89
798.67	2083.92
798.99	2065.04
799.32	2076.87
799.64	2056.62
799.97	2048.88
800.30	2045.47
800.62	2054.11
800.95	2038.41
801.27	2009.28
801.60	2038.64
801.92	2010.65
802.25	2024.53
802.57	2032.95
802.89	2002.69
803.22	2007.01
803.54	2009.74
803.87	2019.98
804.19	2002.46
804.52	2007.01
804.84	2001.55
805.17	1986.30
805.49	2012.02
805.82	1983.57
806.14	1967.19
806.46	2010.88
806.79	1989.26
807.11	1982.89
807.44	1967.64
807.76	1936.24
808.08	1949.44
808.41	1960.13
808.73	1954.22
809.06	1926.68
809.38	1974.70
809.70	1931.69
810.03	1930.32
810.35	1916.67
810.67	1926.23
811.00	1891.64
811.32	1930.32
811.64	1923.04
811.97	1882.54
812.29	1911.21
812.61	1923.04
812.94	1895.51
813.26	1880.49
813.58	1875.03
813.91	1869.11
814.23	1878.67
814.55	1856.60
814.88	1905.29
815.20	1864.11
815.52	1875.03
815.84	1874.12
816.17	1859.56
816.49	1848.18
816.81	1842.49
817.13	1827.24
817.46	1856.37
817.78	1830.88
818.10	1817.69
818.42	1811.54
818.75	1819.05
819.07	1848.86
819.39	1806.76
819.71	1825.20
820.04	1833.61
820.36	1788.10
820.68	1795.84
821.00	1783.78
821.32	1805.40
821.65	1794.70
821.97	1783.10
822.29	1799.94
822.61	1812.68
822.93	1783.78
823.25	1766.26
823.58	1784.46
823.90	1767.85
824.22	1781.51
824.54	1758.98
824.86	1771.04
825.18	1744.19
825.50	1737.82
825.82	1736.45
826.15	1750.10
826.47	1755.11
826.79	1755.34
827.11	1731.22
827.43	1741.46
827.75	1743.50
828.07	1734.40
828.39	1746.46
828.71	1737.82
829.03	1727.35
829.35	1733.04
829.67	1727.58
830.00	1711.87
830.32	1730.53
830.64	1728.94
830.96	1724.16
831.28	1737.59
831.60	1726.21
831.92	1706.19
832.24	1730.76
832.56	1704.59
832.88	1705.05
833.20	1702.09
833.52	1720.98
833.84	1689.80
834.16	1683.89
834.48	1698.45
834.80	1733.72
835.12	1696.86
835.44	1702.54
835.76	1700.95
836.08	1687.75
836.40	1714.83
836.71	1695.95
837.03	1697.31
837.35	1681.15
837.67	1683.43
837.99	1703.23
838.31	1675.01
838.63	1658.17
838.95	1663.18
839.27	1691.85
839.59	1693.67
839.91	1672.28
840.23	1670.91
840.54	1642.02
840.86	1659.54
841.18	1667.73
841.50	1679.11
841.82	1673.42
842.14	1689.35
842.46	1687.30
842.77	1675.47
843.09	1649.98
843.41	1669.55
843.73	1684.11
844.05	1656.35
844.37	1647.70
844.68	1639.51
845.00	1651.57
845.32	1649.07
845.64	1672.74
845.96	1659.76
846.27	1647.70
846.59	1655.90
846.91	1679.11
847.23	1651.12
847.54	1642.02
847.86	1658.85
848.18	1640.20
848.50	1657.49
848.82	1643.15
849.13	1663.63
849.45	1667.27
849.77	1653.62
850.08	1658.85
850.40	1652.48
850.72	1660.22
851.04	1632.91
851.35	1632.23
851.67	1657.26
851.99	1626.77
852.30	1638.15
852.62	1649.98
852.94	1635.87
853.25	1637.69
853.57	1629.27
853.89	1629.73
854.20	1619.72
854.52	1617.44
854.84	1628.82
855.15	1626.31
855.47	1612.89
855.79	1607.66
856.10	1624.95
856.42	1606.29
856.73	1617.67
857.05	1610.39
857.37	1619.94
857.68	1591.73
858.00	1624.95
858.32	1625.40
858.63	1607.20
858.95	1593.77
859.26	1617.90
859.58	1621.54
859.89	1601.28
860.21	1609.25
860.52	1597.19
860.84	1618.58
861.16	1590.59
861.47	1591.27
861.79	1582.17
862.10	1600.83
862.42	1609.48
862.73	1606.75
863.05	1609.25
863.36	1592.18
863.68	1617.90
863.99	1599.01
864.31	1613.80
864.62	1622.67
864.94	1578.30
865.25	1574.66
865.57	1584.45
865.88	1595.37
866.20	1601.51
866.51	1597.64
866.82	1591.50
867.14	1561.01
867.45	1547.13
867.77	1567.83
868.08	1548.95
868.40	1576.48
868.71	1583.53
869.02	1572.38
869.34	1539.39
869.65	1588.31
869.97	1565.56
870.28	1553.73
870.59	1576.03
870.91	1561.23
871.22	1582.17
871.54	1561.01
871.85	1569.65
872.16	1563.51
872.48	1554.64
872.79	1556.91
873.10	1532.56
873.42	1544.17
873.73	1567.61
874.04	1528.47
874.36	1536.66
874.67	1520.50
874.98	1554.41
875.30	1529.15
875.61	1533.47
875.92	1527.56
876.23	1538.93
876.55	1509.35
876.86	1538.25
877.17	1519.37
877.49	1520.73
877.80	1535.52
878.11	2027.94
878.42	1554.86
878.74	1553.95
879.05	1499.57
879.36	1516.41
879.67	1508.22
879.98	1526.87
880.30	1512.08
880.61	1529.83
880.92	1532.79
881.23	1522.55
881.55	1513.22
881.86	1517.54
882.17	1510.49
882.48	1506.39
882.79	1530.06
883.10	1517.54
883.42	1497.98
883.73	1503.21
884.04	1524.60
884.35	1496.84
884.66	1507.31
884.97	1528.01
885.28	1484.78
885.60	1496.61
885.91	1491.60
886.22	1504.12
886.53	1513.22
886.84	1504.35
887.15	1524.14
887.46	1499.34
887.77	1519.37
888.08	1497.07
888.40	1492.74
888.71	1501.62
889.02	1495.47
889.33	1502.98
889.64	1484.55
889.95	1493.20
890.26	1501.62
890.57	1492.51
890.88	1513.68
891.19	1491.60
891.50	1531.20
891.81	1501.84
892.12	1495.02
892.43	1513.90
892.74	1510.95
893.05	1508.44
893.36	1537.11
893.67	1504.80
893.98	1505.48
894.29	1488.87
894.60	1500.25
894.91	1482.27
895.22	1489.78
895.53	1497.29
895.84	1479.77
896.15	1480.68
896.46	1478.18
896.77	1496.61
897.08	1483.87
897.38	1478.18
897.69	1502.07
898.00	1482.50
898.31	1485.00
898.62	1491.60
898.93	1471.58
899.24	1469.76
899.55	1508.90
899.86	1495.24
900.16	1473.85
900.47	1479.32
900.78	1486.37
901.09	1475.90
901.40	1465.89
901.71	1459.75
902.02	1473.85
902.32	1477.50
902.63	1479.54
902.94	1495.24
903.25	1476.36
903.56	1476.81
903.87	1476.59
904.17	1500.48
904.48	1474.99
904.79	1454.74
905.10	1466.35
905.41	1476.36
905.71	1452.46
906.02	1458.84
906.33	1458.84
906.64	1458.15
906.94	1472.26
907.25	1459.06
907.56	1448.14
907.87	1472.26
908.17	1464.53
908.48	1474.31
908.79	1473.40
909.09	1476.13
909.40	1451.78
909.71	1467.94
910.02	1682.75
910.32	1465.89
910.63	1452.69
910.94	1464.75
911.24	1438.58
911.55	1446.32
911.86	1439.04
912.16	1427.43
912.47	1431.76
912.78	1432.90
913.08	1447.00
913.39	1446.78
913.69	1459.52
914.00	1439.72
914.31	1417.42
914.61	1413.78
914.92	1460.20
915.23	1414.24
915.53	1425.39
915.84	1417.88
916.14	1438.13
916.45	1431.76
916.75	1439.49
917.06	1433.58
917.37	1461.34
917.67	1449.51
917.98	1422.88
918.28	1431.53
918.59	1440.86
918.89	1452.92
919.20	1431.08
919.50	1414.69
919.81	1411.05
920.11	1425.39
920.42	1426.30
920.72	1421.06
921.03	1450.42
921.33	1450.42
921.64	1415.37
921.94	1428.34
922.25	1409.00
922.55	1413.33
922.86	1414.69
923.16	1416.97
923.47	1422.88
923.77	1406.50
924.08	1417.19
924.38	1409.23
924.69	1395.35
924.99	1404.91
925.29	1411.05
925.60	1406.04
925.90	1434.94
926.21	1413.33
926.51	1422.66
926.81	1411.73
927.12	1390.80
927.42	1412.19
927.73	1424.93
928.03	1398.99
928.33	1381.24
928.64	1399.90
928.94	1397.85
929.24	1396.71
929.55	1394.44
929.85	1416.51
930.15	1397.17
930.46	1383.97
930.76	1400.36
931.06	1371.23
931.37	1405.59
931.67	1438.58
931.97	1380.10
932.27	1403.54
932.58	1412.19
932.88	1382.15
933.18	1396.71
933.49	1397.40
933.79	1422.20
934.09	1389.66
934.39	1391.94
934.70	1405.13
935.00	1386.47
935.30	1411.28
935.60	1401.04
935.91	1396.03
936.21	1398.08
936.51	1388.30
936.81	1403.09
937.11	1396.71
937.42	1392.39
937.72	1354.62
938.02	1371.00
938.32	1370.77
938.62	1391.71
938.92	1373.96
939.23	1380.10
939.53	1371.00
939.83	1376.92
940.13	1357.12
940.43	1381.24
940.73	1374.41
941.03	1361.67
941.34	1373.05
941.64	1363.26
941.94	1377.15
942.24	1372.14
942.54	1357.12
942.84	1393.07
943.14	1383.52
943.44	1343.92
943.74	1381.01
944.04	1377.15
944.34	1380.56
944.65	1347.56
944.95	1363.72
945.25	1373.96
945.55	1330.04
945.85	1368.04
946.15	1368.95
946.45	1371.23
946.75	1382.61
947.05	1380.56
947.35	1370.55
947.65	1355.76
947.95	1356.21
948.25	1363.72
948.55	1339.60
948.85	1381.92
949.15	1355.76
949.45	1368.04
949.75	1349.61
950.05	1363.72
950.35	1359.85
950.65	1380.33
950.94	1348.70
951.24	1361.44
951.54	1384.88
951.84	1502.07
952.14	1376.92
952.44	1368.27
952.74	1377.37
953.04	1352.57
953.34	1366.91
953.64	1375.55
953.94	1371.23
954.23	1353.71
954.53	1365.54
954.83	1375.78
955.13	1368.50
955.43	1372.14
955.73	1379.19
956.03	1383.52
956.32	1373.96
956.62	1369.64
956.92	1371.46
957.22	1357.80
957.52	1365.77
957.82	1378.51
958.11	1353.02
958.41	1354.62
958.71	1407.86
959.01	1383.06
959.30	1600.83
959.60	1391.03
959.90	1360.08
960.20	1378.97
960.50	1385.34
960.79	1355.30
961.09	1366.22
961.39	1360.99
961.69	1357.80
961.98	1358.94
962.28	1360.08
962.58	1341.87
962.87	1355.98
963.17	1351.43
963.47	1339.60
963.76	1377.83
964.06	1371.91
964.36	1377.83
964.66	1372.14
964.95	1373.05
965.25	1368.50
965.55	1366.45
965.84	1389.21
966.14	1366.45
966.43	1406.04
966.73	1364.63
967.03	1424.02
967.32	1372.37
967.62	1377.60
967.92	1374.87
968.21	1390.80
968.51	1376.69
968.80	1357.80
969.10	1357.12
969.40	1369.86
969.69	1392.39
969.99	1336.19
970.28	1354.39
970.58	1376.92
970.87	1372.14
971.17	1375.55
971.46	1378.97
971.76	1334.14
972.06	1364.17
972.35	1361.90
972.65	1350.29
972.94	1335.05
973.24	1366.00
973.53	1345.74
973.83	1367.36
974.12	1359.85
974.42	1365.31
974.71	1401.04
975.01	1379.65
975.30	1367.13
975.59	1370.32
975.89	1366.00
976.18	1361.90
976.48	1374.19
976.77	1362.35
977.07	1342.10
977.36	1358.71
977.65	1366.22
977.95	1376.46
978.24	1361.67
978.54	1352.57
978.83	1341.19
979.13	1385.79
979.42	1378.51
979.71	1367.36
980.01	1359.62
980.30	1352.57
980.59	1352.80
980.89	1393.53
981.18	1376.24
981.47	1375.32
981.77	1368.73
982.06	1328.68
982.35	1381.01
982.65	1344.61
982.94	1372.37
983.23	1366.00
983.53	1364.17
983.82	1353.71
984.11	1362.35
984.41	1363.04
984.70	1377.15
984.99	1337.55
985.28	1344.15
985.58	1345.06
985.87	1363.04
986.16	1385.79
986.45	1359.62
986.75	1357.80
987.04	1363.72
987.33	1374.64
987.62	1352.57
987.91	1343.24
988.21	1346.65
988.50	1336.41
988.79	1385.56
989.08	1364.86
989.37	1367.36
989.67	1350.52
989.96	1356.21
990.25	1366.22
990.54	1352.80
990.83	1380.10
991.12	1355.53
991.42	1387.16
991.71	1364.63
992.00	1361.90
992.29	1362.81
992.58	1377.83
992.87	1371.46
993.16	1368.50
993.45	1361.22
993.75	1347.11
994.04	1356.67
994.33	1363.72
994.62	1390.80
994.91	1349.61
995.20	1366.68
995.49	1363.95
995.78	1353.02
996.07	1347.34
996.36	1344.38
996.65	1346.65
996.94	1348.70
997.23	1364.63
997.52	1358.26
997.81	1344.61
998.10	1359.17
998.39	1336.64
998.68	1359.85
998.97	1371.68
999.26	1361.22
999.55	1340.74
999.84	1355.53
1000.13	1354.39
1000.42	1347.79
1000.71	1353.93
1001.00	1354.85
1001.29	1371.46
1001.58	1341.19
1001.87	1357.12
1002.16	1356.44
1002.45	1349.38
1002.74	1370.55
1003.02	1375.10
1003.31	1356.44
1003.60	1325.04
1003.89	1347.79
1004.18	1349.84
1004.47	1342.78
1004.76	1350.07
1005.05	1330.50
1005.33	1348.25
1005.62	1324.58
1005.91	1332.54
1006.20	1359.17
1006.49	1354.62
1006.78	1374.87
1007.06	1342.56
1007.35	1347.34
1007.64	1352.57
1007.93	1357.58
1008.22	1355.98
1008.50	1359.62
1008.79	1351.89
1009.08	1349.61
1009.37	1345.29
1009.66	1387.61
1009.94	1354.85
1010.23	1345.06
1010.52	1355.76
1010.81	1340.96
1011.09	1348.02
1011.38	1364.63
1011.67	1361.67
1011.95	1376.01
1012.24	1346.65
1012.53	1366.91
1012.82	1350.75
1013.10	1345.29
1013.39	1352.34
1013.68	1332.54
[truncated: 48 more rows]
