# Supplementary material for: Unique photosynthetic electron transport tuning and excitation distribution in heterokont algae
Source: PLoS One. 2019 Jan 9;14(1):e0209920. doi: 10.1371/journal.pone.0209920 (PMC6326504; doi:10.1371/journal.pone.0209920)
Supplement: S1 Dataset — (ZIP) [file pone.0209920.s004.zip › S1 Dataset/77K/Chlamydomonas_no_inhibitor/CNI_t=25,1.txt]

340.01	1208.07
340.39	1208.07
340.76	1208.07
341.14	1230.83
341.52	1228.33
341.89	1245.85
342.27	1274.75
342.65	1281.80
343.03	1268.83
343.40	1276.57
343.78	1269.74
344.16	1270.88
344.53	1265.19
344.91	1280.66
345.29	1264.96
345.66	1256.09
346.04	1248.58
346.42	1240.84
346.79	1251.76
347.17	1265.64
347.54	1267.69
347.92	1244.03
348.30	1262.00
348.67	1249.72
349.05	1259.27
349.43	1231.97
349.80	1240.16
350.18	1264.28
350.56	1222.18
350.93	1232.19
351.31	1239.02
351.68	1236.06
352.06	1222.64
352.44	1232.19
352.81	1247.21
353.19	1225.60
353.56	1245.85
353.94	1244.48
354.32	1224.91
354.69	1226.05
355.07	1206.71
355.44	1220.82
355.82	1236.29
356.19	1234.70
356.57	1259.96
356.95	1226.05
357.32	1218.77
357.70	1219.45
358.07	1239.48
358.45	1237.66
358.82	1233.56
359.20	1205.34
359.58	1213.99
359.95	1226.96
360.33	1234.93
360.70	1223.09
361.08	1223.09
361.45	1237.66
361.83	1229.69
362.20	1233.33
362.58	1248.35
362.95	1222.86
363.33	1229.46
363.70	1227.19
364.08	1204.43
364.45	1242.21
364.83	1227.64
365.20	1229.24
365.58	1241.52
365.95	1284.08
366.33	1248.58
366.70	1252.22
367.08	1214.22
367.45	1241.07
367.83	1249.72
368.20	1249.26
368.58	1244.48
368.95	1243.80
369.33	1263.60
369.70	1246.08
370.08	1234.93
370.45	1225.14
370.83	1225.14
371.20	1230.37
371.57	1384.65
371.95	1235.38
372.32	1232.19
372.70	1223.78
373.07	1216.49
373.45	1245.62
373.82	1231.51
374.19	1224.91
374.57	1250.85
374.94	1224.00
375.32	1232.19
375.69	1261.32
376.07	1251.54
376.44	1233.56
376.81	1208.76
377.19	1227.87
377.56	1241.52
377.94	1249.94
378.31	1246.99
378.68	1235.84
379.06	1212.85
379.43	1232.42
379.81	1245.62
380.18	1238.34
380.55	1222.18
380.93	1229.01
381.30	1220.13
381.67	1222.86
382.05	1232.65
382.42	1217.86
382.79	1209.21
383.17	1220.13
383.54	1227.64
383.91	1216.27
384.29	1237.20
384.66	1241.30
385.04	1227.64
385.41	1218.77
385.78	1219.91
386.15	1215.13
386.53	1254.27
386.90	1234.01
387.27	1210.35
387.65	1231.97
388.02	1235.38
388.39	1251.08
388.77	1247.21
389.14	1216.27
389.51	1217.18
389.89	1214.22
390.26	1257.68
390.63	1229.24
391.00	1233.33
391.38	1233.56
391.75	1223.09
392.12	1241.52
392.50	1220.59
392.87	1227.87
393.24	1229.24
393.61	1229.46
393.99	1215.81
394.36	1201.25
394.73	1226.96
395.10	1230.60
395.48	1240.61
395.85	1238.11
396.22	1223.09
396.59	1232.65
396.97	1231.97
397.34	1250.63
397.71	1233.10
398.08	1233.33
398.45	1235.61
398.83	1233.79
399.20	1247.44
399.57	1238.79
399.94	1211.26
400.32	1218.77
400.69	1218.77
401.06	1220.59
401.43	1242.66
401.80	1224.69
402.17	1213.08
402.55	1247.21
402.92	1221.27
403.29	1229.24
403.66	1226.05
404.03	1219.45
404.41	1213.99
404.78	1230.60
405.15	1221.27
405.52	1219.68
405.89	1232.42
406.26	1231.28
406.64	1229.46
407.01	1228.10
407.38	1216.49
407.75	1240.39
408.12	1247.67
408.49	1251.31
408.86	1225.60
409.23	1240.61
409.61	1244.03
409.98	1224.69
410.35	1232.42
410.72	1215.81
411.09	1226.28
411.46	1230.37
411.83	1243.34
412.20	1250.85
412.57	1244.48
412.95	1238.79
413.32	1239.25
413.69	1231.97
414.06	1249.72
414.43	1241.07
414.80	1236.75
415.17	1225.14
415.54	1234.93
415.91	1227.64
416.28	1234.24
416.65	1244.25
417.02	1210.35
417.39	1236.06
417.76	1225.14
418.14	1202.16
418.51	1229.01
418.88	1230.83
419.25	1221.95
419.62	1265.19
419.99	1210.12
420.36	1231.06
420.73	1234.47
421.10	1246.08
421.47	1237.43
421.84	1226.73
422.21	1226.73
422.58	1230.37
422.95	1226.05
423.32	1231.97
423.69	1221.27
424.06	1234.24
424.43	1219.22
424.80	1211.71
425.17	1222.86
425.54	1223.32
425.91	1225.14
426.28	1261.09
426.65	1224.00
427.02	1231.51
427.39	1240.61
427.76	1251.08
428.13	1248.12
428.49	1256.32
428.86	1227.64
429.23	1236.97
429.60	1216.04
429.97	1219.68
430.34	1223.55
430.71	1220.36
431.08	1214.67
431.45	1238.79
431.82	1220.36
432.19	1219.45
432.56	1211.71
432.93	1235.61
433.30	1252.22
433.67	1228.33
434.03	1275.20
434.40	1234.01
434.77	1196.47
435.14	1224.23
435.51	1213.08
435.88	1264.73
436.25	1239.25
436.62	1238.34
436.99	1236.52
437.35	1234.47
437.72	1262.91
438.09	1226.28
438.46	1328.90
438.83	1231.74
439.20	1236.52
439.57	1224.23
439.93	1212.17
440.30	1230.37
440.67	1230.37
441.04	1236.06
441.41	1222.41
441.78	1221.73
442.14	1219.68
442.51	1225.37
442.88	1219.45
443.25	1239.25
443.62	1239.25
443.99	1256.32
444.35	1229.24
444.72	1246.99
445.09	1237.20
445.46	1242.43
445.83	1241.30
446.19	1240.61
446.56	1216.95
446.93	1214.67
447.30	1229.46
447.66	1229.46
448.03	1221.73
448.40	1202.61
448.77	1237.20
449.14	1224.23
449.50	1221.27
449.87	1244.48
450.24	1245.17
450.61	1218.31
450.97	1212.85
451.34	1233.33
451.71	1238.79
452.08	1252.22
452.44	1229.24
452.81	1241.75
453.18	1246.76
453.54	1252.67
453.91	1242.21
454.28	1206.48
454.65	1219.91
455.01	1239.70
455.38	1208.76
455.75	1226.96
456.11	1239.70
456.48	1234.01
456.85	1235.15
457.21	1234.93
457.58	1239.70
457.95	1233.10
458.32	1225.60
458.68	1253.13
459.05	1204.66
459.42	1232.19
459.78	1230.37
460.15	1220.13
460.52	1224.69
460.88	1243.57
461.25	1241.75
461.61	1229.69
461.98	1213.31
462.35	1246.08
462.71	1214.45
463.08	1226.96
463.45	1221.27
463.81	1236.52
464.18	1223.09
464.55	1252.45
464.91	1262.00
465.28	1219.45
465.64	1234.24
466.01	1228.55
466.38	1216.49
466.74	1232.88
467.11	1203.07
467.47	1220.82
467.84	1294.77
468.21	1251.31
468.57	1237.88
468.94	1231.28
469.30	1249.94
469.67	1228.33
470.03	1242.66
470.40	1225.14
470.77	1210.80
471.13	1221.95
471.50	1226.28
471.86	1243.57
472.23	1273.84
472.59	1248.12
472.96	1222.86
473.32	1216.04
473.69	1244.94
474.05	1206.94
474.42	1240.39
474.78	1230.37
475.15	1223.32
475.51	1228.33
475.88	1219.45
476.24	1232.65
476.61	1224.69
476.97	1244.71
477.34	1215.36
477.70	1220.59
478.07	1245.16
478.43	1241.75
478.80	1243.80
479.16	1234.24
479.53	1229.69
479.89	1225.60
480.26	1241.98
480.62	1220.82
480.99	1237.66
481.35	1229.69
481.72	1231.28
482.08	1258.14
482.45	1307.97
482.81	1207.16
483.17	1222.41
483.54	1239.25
483.90	1228.10
484.27	1212.85
484.63	1239.70
485.00	1226.05
485.36	1226.73
485.72	1225.14
486.09	1219.91
486.45	1256.32
486.82	1218.77
487.18	1213.31
487.54	1225.60
487.91	1213.08
488.27	1225.82
488.64	1217.86
489.00	1224.91
489.36	1227.64
489.73	1232.42
490.09	1246.99
490.45	1250.85
490.82	1235.15
491.18	1217.40
491.55	1238.79
491.91	1227.42
492.27	1224.00
492.64	1231.51
493.00	1218.31
493.36	1229.24
493.73	1254.49
494.09	1234.24
494.45	1236.29
494.82	1249.26
495.18	1233.10
495.54	1221.50
495.91	1225.60
496.27	1209.89
496.63	1245.62
496.99	1208.53
497.36	1220.13
497.72	1243.57
498.08	1231.51
498.45	1267.01
498.81	1232.65
499.17	1208.98
499.53	1222.64
499.90	1244.48
500.26	1224.46
500.62	1248.35
500.99	1249.26
501.35	1246.53
501.71	1233.10
502.07	1222.86
502.44	1227.42
502.80	1205.80
503.16	1229.69
503.52	1219.91
503.88	1239.93
504.25	1213.08
504.61	1240.84
504.97	1216.72
505.33	1248.12
505.70	1228.33
506.06	1248.81
506.42	1241.75
506.78	1235.61
507.14	1252.45
507.51	1208.30
507.87	1243.80
508.23	1213.31
508.59	1231.28
508.95	1230.83
509.32	1244.25
509.68	1225.14
510.04	1239.02
510.40	1229.69
510.76	1228.55
511.12	1249.03
511.48	1230.60
511.85	1231.06
512.21	1231.97
512.57	1226.05
512.93	1228.33
513.29	1224.69
513.65	1221.95
514.01	1204.66
514.38	1238.34
514.74	1221.95
515.10	1234.24
515.46	1219.68
515.82	1226.73
516.18	1231.06
516.54	1229.92
516.90	1226.96
517.26	1253.58
517.63	1215.81
517.99	1227.64
518.35	1242.43
518.71	1236.97
519.07	1226.05
519.43	1228.55
519.79	1240.39
520.15	1226.73
520.51	1219.22
520.87	1233.33
521.23	1227.64
521.59	1230.15
521.95	1244.03
522.31	1215.58
522.67	1217.86
523.03	1236.97
523.40	1229.01
523.76	1224.46
524.12	1222.64
524.48	1233.33
524.84	1219.45
525.20	1233.33
525.56	1208.53
525.92	1221.27
526.28	1239.70
526.64	1224.46
527.00	1236.52
527.36	1299.78
527.72	1249.49
528.08	1225.37
528.44	1233.10
528.80	1244.71
529.16	1219.68
529.51	1238.34
529.87	1231.97
530.23	1236.75
530.59	1236.06
530.95	1237.66
531.31	1243.57
531.67	1243.80
532.03	1242.89
532.39	1256.77
532.75	1221.95
533.11	1241.52
533.47	1256.77
533.83	1217.18
534.19	1224.91
534.55	1225.37
534.91	1247.44
535.26	1215.13
535.62	1209.21
535.98	1239.93
536.34	1228.78
536.70	1229.92
537.06	1229.24
537.42	1236.52
537.78	1219.00
538.14	1265.19
538.49	1231.51
538.85	1322.53
539.21	1237.88
539.57	1232.88
539.93	1234.01
540.29	1249.94
540.65	1230.60
541.00	1243.34
541.36	1225.60
541.72	1214.90
542.08	1221.04
542.44	1207.39
542.80	1259.27
543.15	1250.85
543.51	1228.10
543.87	1194.19
544.23	1227.19
544.59	1237.20
544.95	1211.94
545.30	1235.61
545.66	1235.84
546.02	1238.79
546.38	1254.04
546.73	1228.10
547.09	1216.95
547.45	1251.54
547.81	1223.09
548.17	1225.60
548.52	1252.90
548.88	1206.03
549.24	1243.12
549.60	1220.82
549.95	1215.13
550.31	1229.24
550.67	1215.13
551.03	1234.24
551.38	1231.06
551.74	1234.93
552.10	1235.61
552.46	1244.03
552.81	1234.47
553.17	1240.84
553.53	1214.22
553.88	1231.06
554.24	1228.78
554.60	1233.33
554.95	1229.46
555.31	1239.02
555.67	1214.90
556.03	1241.75
556.38	1213.08
556.74	1238.11
557.10	1238.57
557.45	1220.82
557.81	1239.70
558.17	1232.42
558.52	1220.82
558.88	1235.84
559.24	1238.79
559.59	1245.39
559.95	1232.19
560.30	1268.60
560.66	1225.60
561.02	1213.99
561.37	1220.82
561.73	1229.24
562.09	1240.61
562.44	1251.54
562.80	1238.11
563.15	1227.42
563.51	1234.70
563.87	1218.77
564.22	1238.57
564.58	1231.06
564.93	1222.18
565.29	1220.36
565.65	1256.54
566.00	1244.94
566.36	1233.33
566.71	1240.84
567.07	1216.72
567.42	1230.37
567.78	1223.32
568.14	1233.10
568.49	1218.31
568.85	1220.82
569.20	1220.13
569.56	1233.33
569.91	1240.16
570.27	1241.52
570.62	1272.02
570.98	1241.75
571.33	1221.27
571.69	1224.00
572.04	1226.51
572.40	1218.54
572.75	1224.46
573.11	1231.97
573.46	1241.07
573.82	1229.92
574.17	1247.90
574.53	1253.13
574.88	1245.62
575.24	1238.57
575.59	1234.93
575.95	1237.66
576.30	1224.23
576.66	1222.86
577.01	1236.52
577.36	1242.21
577.72	1216.27
578.07	1241.75
578.43	1243.57
578.78	1250.40
579.14	1244.25
579.49	1251.99
579.85	1266.10
580.20	1254.04
580.55	1262.91
580.91	1244.48
581.26	1251.76
581.62	1261.32
581.97	1262.69
582.32	1285.90
582.68	1259.73
583.03	1254.27
583.39	1257.00
583.74	1288.86
584.09	1284.76
584.45	1279.53
584.80	1267.69
585.15	1261.09
585.51	1286.81
585.86	1298.64
586.21	1327.31
586.57	1312.52
586.92	1333.46
587.27	1316.39
587.63	1345.97
587.98	1411.96
588.33	1365.54
588.69	1380.79
589.04	1381.92
589.39	1384.20
589.75	1397.40
590.10	1384.43
590.45	1401.04
590.81	1436.31
591.16	1445.41
591.51	1460.20
591.86	1501.62
592.22	1462.25
592.57	1485.69
592.92	1496.15
593.28	1527.56
593.63	1551.91
593.98	1552.36
594.33	1591.04
594.69	1601.97
595.04	1636.10
595.39	1654.30
595.74	1663.41
596.10	1693.67
596.45	1707.78
596.80	1781.96
597.15	1786.74
597.50	1815.18
597.86	1854.32
598.21	1862.51
598.56	1893.23
598.91	1933.05
599.26	1929.64
599.62	1964.00
599.97	1989.49
600.32	2041.82
600.67	2105.77
601.02	2154.46
601.38	2120.79
601.73	2174.94
602.08	2199.75
602.43	2236.15
602.78	2271.42
603.13	2306.92
603.49	2347.65
603.84	2382.70
604.19	2430.71
604.54	2438.45
604.89	2484.19
605.24	2518.32
605.59	2545.17
605.95	2594.55
606.30	2611.84
606.65	2669.87
607.00	2667.82
607.35	2710.37
607.70	2718.11
608.05	2790.70
608.40	2812.09
608.75	2819.83
609.10	2828.47
609.46	2898.56
609.81	2912.67
610.16	2952.26
610.51	2916.08
610.86	3010.29
611.21	2987.08
611.56	3025.30
611.91	3041.01
612.26	3047.15
612.61	3071.73
612.96	3098.58
613.31	3103.81
613.66	3134.53
614.01	3138.17
614.36	3150.23
614.71	3171.17
615.06	3170.48
615.41	3172.08
615.76	3169.80
616.11	3195.29
616.46	3229.42
616.81	3221.00
617.16	3224.64
617.51	3194.60
617.86	3232.15
618.21	3221.91
618.56	3223.73
618.91	3230.33
619.26	3229.19
619.61	3238.98
619.96	3217.13
620.31	3273.34
620.66	3242.62
621.01	3240.57
621.36	3200.29
621.71	3272.20
622.06	3232.60
622.41	3195.29
622.76	3198.24
623.10	3254.68
623.45	3230.33
623.80	3259.23
624.15	3213.04
624.50	3193.01
624.85	3190.05
625.20	3187.32
625.55	3232.15
625.90	3213.49
626.25	3188.91
626.59	3163.43
626.94	3129.30
627.29	3144.77
627.64	3122.47
627.99	3127.70
628.34	3134.99
628.69	3128.16
629.03	3085.38
629.38	3106.09
629.73	3087.65
630.08	3061.26
630.43	3075.82
630.78	3071.73
631.12	3058.30
631.47	3052.16
631.82	3058.76
632.17	3025.76
632.52	3014.15
632.86	3062.40
633.21	2986.17
633.56	2970.46
633.91	2975.24
634.26	2949.53
634.60	2994.59
634.95	2990.72
635.30	2947.71
635.65	3005.05
635.99	2929.28
636.34	2991.40
636.69	2936.56
637.04	2953.17
637.39	2925.41
637.73	2938.15
638.08	2916.08
638.43	2932.01
638.77	2920.40
639.12	2925.64
639.47	2867.84
639.82	2892.19
640.16	2871.02
640.51	2883.54
640.86	2881.49
641.20	2881.95
641.55	2915.85
641.90	2879.67
642.25	2853.28
642.59	2872.39
642.94	2855.10
643.29	2869.20
643.63	2864.65
643.98	2856.23
644.33	2864.20
644.67	2862.15
645.02	2850.77
645.37	2838.26
645.71	2859.19
646.06	2865.11
646.40	2843.49
646.75	2837.12
647.10	2854.87
647.44	2853.96
647.79	2819.60
648.14	2841.90
648.48	2814.82
648.83	2823.69
649.17	2860.78
649.52	2814.14
649.87	2816.87
650.21	2846.90
650.56	2843.26
650.90	2813.45
651.25	2828.70
651.59	2844.17
651.94	2817.55
652.29	2823.69
652.63	2805.94
652.98	2832.34
653.32	2833.25
653.67	2832.11
654.01	2861.01
654.36	2849.63
654.70	2839.62
655.05	2813.68
655.39	2857.37
655.74	2832.34
656.08	2853.50
656.43	2848.72
656.78	2799.57
657.12	2843.04
657.47	2818.23
657.81	2882.86
658.15	2815.50
658.50	2858.74
658.84	2851.00
659.19	2834.84
659.53	2895.60
659.88	2871.48
660.22	2858.51
660.57	2878.76
660.91	2845.54
661.26	2881.49
661.60	2875.12
661.95	2880.35
662.29	2874.67
662.63	2880.13
662.98	2865.79
663.32	2894.01
663.67	2906.07
664.01	2903.79
664.36	2907.66
664.70	2948.62
665.04	2916.31
665.39	2920.40
665.73	2889.91
666.08	3241.02
666.42	2938.61
666.76	2973.88
667.11	2945.21
667.45	2966.37
667.79	2943.39
668.14	2964.78
668.48	2985.03
668.83	3019.16
669.17	3022.80
669.51	3044.65
669.86	3040.32
670.20	3022.12
670.54	3080.60
670.89	3124.97
671.23	3150.69
671.57	3135.67
671.92	3127.02
672.26	3216.45
672.60	3229.65
672.94	3316.12
673.29	3342.06
673.63	3397.81
673.97	3451.97
674.32	3518.64
674.66	3607.61
675.00	3670.64
675.34	3801.03
675.69	3944.16
676.03	4046.10
676.37	4211.99
676.71	4301.87
677.06	4496.20
677.40	4647.75
677.74	4864.38
678.08	5059.85
678.43	5242.80
678.77	5339.28
679.11	5533.16
679.45	5702.23
679.80	5856.51
680.14	5982.34
680.48	6153.92
680.82	6314.80
681.16	6428.57
681.51	6486.83
681.85	6760.57
682.19	6772.41
682.53	6987.21
682.87	7083.47
683.21	7304.65
683.56	7422.98
683.90	7674.65
684.24	7895.15
684.58	8162.29
684.92	8481.09
685.26	8523.87
685.61	8698.41
685.95	8887.50
686.29	8917.77
686.63	8891.37
686.97	8783.28
687.31	8671.33
687.65	8462.21
687.99	8365.72
688.33	8112.91
688.68	7846.00
689.02	7603.43
689.36	7352.21
689.70	7187.00
690.04	6920.54
690.38	6790.15
690.72	6660.45
691.06	6502.07
691.40	6446.32
691.74	6321.17
692.08	6287.95
692.42	6270.88
692.76	6281.12
693.10	6227.19
693.44	6237.43
693.78	6289.54
694.13	6252.90
694.47	6311.38
694.81	6335.28
695.15	6333.00
695.49	6317.53
695.83	6408.55
696.17	6386.02
696.51	6432.44
696.85	6455.65
697.19	6409.00
697.53	6498.43
697.87	6481.82
698.20	6506.62
698.54	6592.18
698.88	6592.87
699.22	6592.87
699.56	6601.06
699.90	6577.39
700.24	6696.18
700.58	6755.79
700.92	6805.17
701.26	6835.21
701.60	6926.00
701.94	6922.36
702.28	7044.78
702.62	7089.61
702.96	7208.39
703.30	7264.37
703.63	7318.99
703.97	7456.65
704.31	7468.03
704.65	7592.73
704.99	7649.16
705.33	7825.29
705.67	7816.19
706.01	7971.60
706.34	8004.37
706.68	8088.79
707.02	8101.54
707.36	8226.92
707.70	8320.44
708.04	8285.85
708.38	8373.46
708.71	8442.18
709.05	8499.75
709.39	8561.19
709.73	8626.73
710.07	8646.30
710.40	8746.42
710.74	8797.85
711.08	8816.96
711.42	8884.32
711.76	8898.65
712.09	8956.45
712.43	9006.51
712.77	8971.92
713.11	9025.63
713.45	9071.59
713.78	9070.00
714.12	9026.99
714.46	9066.81
714.80	9033.59
715.13	8982.16
715.47	8943.93
715.81	8949.62
716.15	8864.29
716.48	8855.42
716.82	8847.68
717.16	8758.71
717.49	8702.50
717.83	8573.93
718.17	8573.25
718.51	8475.63
718.84	8398.26
719.18	8317.26
719.52	8252.40
719.85	8151.83
720.19	8086.75
720.53	7964.78
720.86	7926.78
721.20	7815.05
721.54	7786.15
721.87	7672.83
722.21	7500.57
722.55	7440.27
722.88	7335.60
723.22	7286.67
723.55	7113.28
723.89	7102.36
724.23	7004.96
724.56	6872.98
724.90	6813.14
725.24	6723.94
725.57	6604.47
725.91	6591.27
726.24	6473.63
726.58	6393.08
726.92	6276.57
727.25	6237.20
727.59	6152.33
727.92	6032.18
728.26	5951.40
728.59	5902.47
728.93	5904.75
729.26	5763.21
729.60	5716.56
729.94	5642.61
730.27	5556.82
730.61	5484.46
730.94	5380.47
731.28	5355.21
731.61	5287.17
731.95	5248.26
732.28	5201.84
732.62	5100.81
732.95	5084.42
733.29	5054.61
733.62	5015.93
733.96	4916.26
734.29	4847.77
734.63	4818.64
734.96	4800.67
735.30	4746.96
735.63	4718.29
735.97	4638.88
736.30	4566.52
736.63	4542.62
736.97	4533.75
737.30	4475.49
737.64	4437.27
737.97	4420.20
738.31	4352.62
738.64	4309.38
738.97	4287.76
739.31	4259.09
739.64	4219.27
739.98	4137.81
740.31	4124.38
740.64	4142.81
740.98	4110.96
741.31	4076.60
741.65	3997.86
741.98	3995.13
742.31	3980.80
742.65	3993.31
742.98	3937.56
743.31	3872.03
743.65	3853.59
743.98	3816.73
744.31	3798.98
744.65	3801.49
744.98	3784.65
745.31	3757.80
745.65	3731.85
745.98	3716.38
746.31	3702.96
746.65	3684.52
746.98	3637.19
747.31	3663.13
747.65	3616.49
747.98	3577.12
748.31	3585.31
748.64	3528.20
748.98	3527.97
749.31	3497.25
749.64	3464.03
749.98	3458.11
750.31	3427.39
750.64	3393.94
750.97	3369.14
751.31	3326.81
751.64	3318.39
751.97	3348.20
752.30	3294.73
752.63	3291.09
752.97	3281.98
753.30	3253.77
753.63	3247.62
753.96	3241.25
754.29	3189.37
754.63	3184.82
754.96	3273.79
755.29	3168.66
755.62	3180.50
755.95	3098.80
756.29	3110.86
756.62	3089.02
756.95	3061.26
757.28	3089.70
757.61	3134.53
757.94	3048.52
758.27	3011.65
758.61	3040.32
758.94	3008.92
759.27	2936.10
759.60	2943.61
759.93	2998.68
760.26	2939.52
760.59	2928.37
760.92	2851.46
761.26	2879.22
761.59	2887.64
761.92	2883.31
762.25	2829.16
762.58	2801.62
762.91	2812.32
763.24	2795.25
763.57	2784.33
763.90	2771.36
764.23	2747.46
764.56	2748.60
764.89	2715.15
765.22	2732.90
765.55	2704.68
765.88	2668.28
766.21	2688.53
766.54	2634.83
766.87	2634.60
767.20	2605.24
767.53	2639.15
767.86	2594.55
768.19	2588.63
768.52	2583.85
768.85	2610.93
769.18	2534.48
769.51	2577.48
769.84	2539.03
770.17	2536.07
770.50	2513.09
770.83	2498.52
771.16	2528.10
771.49	2505.58
771.82	2485.55
772.15	2473.26
772.48	2458.02
772.81	2444.36
773.14	2462.34
773.47	2400.90
773.80	2421.84
774.13	2420.47
774.46	2428.21
774.78	2389.30
775.11	2345.15
775.44	2369.73
775.77	2379.51
776.10	2354.03
776.43	2324.22
776.76	2369.73
777.09	2332.18
777.41	2316.25
777.74	2289.63
778.07	2320.80
778.40	2278.25
778.73	2287.13
779.06	2300.10
779.38	2274.16
779.71	2245.94
780.04	2244.35
780.37	2249.35
780.70	2245.03
781.03	2225.69
781.35	2247.76
781.68	2213.63
782.01	2189.51
782.34	2208.17
782.67	2149.91
782.99	2170.39
783.32	2146.50
783.65	2169.03
783.98	2161.97
784.30	2167.21
784.63	2146.27
784.96	2129.89
785.29	2155.83
785.61	2128.52
785.94	2095.53
786.27	2108.50
786.60	2089.38
786.92	2130.80
787.25	2074.36
787.58	2071.18
787.90	2060.94
788.23	2096.89
788.56	2067.54
788.88	2077.55
789.21	2052.75
789.54	2009.06
789.87	2047.29
790.19	2023.62
790.52	2032.04
790.85	2030.45
791.17	2030.67
791.50	2002.46
791.82	2016.79
792.15	2009.97
792.48	2006.33
792.80	1989.26
793.13	1993.13
793.46	1987.44
793.78	2004.05
794.11	1976.74
794.43	1976.97
794.76	1999.27
795.09	2011.79
795.41	1979.48
795.74	1962.18
796.06	1969.24
796.39	1980.84
796.72	1972.42
797.04	1983.80
797.37	1982.66
797.69	1945.80
798.02	1986.76
798.34	1979.93
798.67	1962.41
798.99	1955.13
799.32	2002.91
799.64	1953.31
799.97	1968.33
800.30	1978.57
800.62	1938.06
800.95	1902.34
801.27	1927.37
801.60	1938.52
801.92	1913.49
802.25	1929.19
802.57	1939.88
802.89	1928.28
803.22	1917.81
803.54	1919.17
803.87	1900.29
804.19	1918.26
804.52	1945.12
804.84	1908.02
805.17	1900.97
805.49	1912.35
805.82	1908.71
806.14	1873.66
806.46	1902.79
806.79	1878.44
807.11	1870.48
807.44	1870.02
807.76	1847.04
808.08	1869.80
808.41	1851.36
808.73	1851.59
809.06	1833.16
809.38	1858.19
809.70	1837.94
810.03	1807.67
810.35	1854.78
810.67	1835.44
811.00	1835.44
811.32	1836.12
811.64	1833.16
811.97	1838.62
812.29	1804.94
812.61	1791.75
812.94	1813.13
813.26	1807.45
813.58	1768.76
813.91	1802.44
814.23	1781.05
814.55	1778.09
814.88	1763.98
815.20	1749.19
815.52	1743.28
815.84	1771.49
816.17	1737.13
816.49	1768.53
816.81	1745.55
817.13	1733.72
817.46	1748.06
817.78	1719.38
818.10	1727.35
818.42	1752.15
818.75	1723.71
819.07	1745.78
819.39	1721.43
819.71	1768.31
820.04	1703.68
820.36	1698.68
820.68	1720.52
821.00	1703.45
821.32	1716.65
821.65	1702.32
821.97	1667.96
822.29	1704.82
822.61	1693.22
822.93	1672.05
823.25	1677.97
823.58	1696.63
823.90	1699.36
824.22	1678.65
824.54	1671.14
824.86	1678.88
825.18	1650.21
825.50	1670.00
825.82	1662.04
826.15	1664.32
826.47	1650.21
826.79	1654.76
827.11	1653.17
827.43	1658.85
827.75	1644.97
828.07	1668.64
828.39	1651.57
828.71	1631.78
829.03	1669.78
829.35	1648.84
829.67	1618.35
830.00	1634.73
830.32	1635.19
830.64	1641.33
830.96	1635.87
831.28	1618.35
831.60	1630.18
831.92	1601.28
832.24	1596.51
832.56	1605.15
832.88	1616.53
833.20	1627.91
833.52	1622.45
833.84	1615.39
834.16	1606.97
834.48	1589.91
834.80	1634.28
835.12	1576.48
835.44	1609.70
835.76	1621.08
836.08	1622.45
836.40	1615.62
836.71	1578.07
837.03	1625.40
837.35	1603.56
837.67	1576.25
837.99	1601.51
838.31	1580.80
838.63	1590.13
838.95	1596.05
839.27	1602.65
839.59	1588.09
839.91	1564.19
840.23	1569.43
840.54	1592.18
840.86	1568.29
841.18	1585.13
841.50	1584.22
841.82	1579.44
842.14	1609.02
842.46	1572.38
842.77	1583.99
843.09	1582.17
843.41	1588.54
843.73	1571.25
844.05	1592.64
844.37	1543.71
844.68	1571.47
845.00	1561.69
845.32	1567.38
845.64	1586.04
845.96	1559.19
846.27	1548.49
846.59	1544.17
846.91	1580.35
847.23	1565.10
847.54	1556.00
847.86	1552.13
848.18	1531.20
848.50	1549.40
848.82	1581.49
849.13	1545.76
849.45	1586.72
849.77	1542.35
850.08	1525.96
850.40	1561.69
850.72	1543.03
851.04	1531.65
851.35	1521.41
851.67	1565.56
851.99	1549.40
852.30	1570.34
852.62	1529.15
852.94	1549.17
853.25	1511.86
853.57	1552.82
853.89	1533.70
854.20	1520.96
854.52	1573.52
854.84	1519.37
855.15	1513.45
855.47	1514.59
855.79	1528.24
856.10	1500.02
856.42	1526.65
856.73	1522.78
857.05	1511.86
857.37	1530.52
857.68	1498.89
858.00	1551.00
858.32	1534.38
858.63	1505.03
858.95	1489.10
859.26	1499.34
859.58	1525.74
859.89	1498.20
860.21	1505.94
860.52	1492.97
860.84	1512.77
861.16	1497.52
861.47	1492.74
861.79	1508.67
862.10	1482.50
862.42	1474.77
862.73	1512.31
863.05	1510.49
863.36	1467.94
863.68	1515.04
863.99	1478.86
864.31	1497.29
864.62	1504.35
864.94	1502.98
865.25	1489.33
865.57	1464.30
865.88	1452.01
866.20	1492.29
866.51	1508.44
866.82	1460.88
867.14	1469.30
867.45	1468.39
867.77	1463.39
868.08	1452.24
868.40	1469.30
868.71	1483.18
869.02	1466.12
869.34	1451.10
869.65	1470.67
869.97	1442.45
870.28	1438.81
870.59	1455.88
870.91	1449.73
871.22	1437.90
871.54	1446.78
871.85	1452.24
872.16	1446.32
872.48	1453.83
872.79	1433.12
873.10	1424.25
873.42	1431.76
873.73	1455.65
874.04	1438.58
874.36	1418.10
874.67	1427.43
874.98	1452.69
875.30	1431.76
875.61	1438.58
875.92	1411.05
876.23	1443.82
876.55	1411.28
876.86	1438.36
877.17	1424.70
877.49	1416.06
877.80	1416.06
878.11	1975.83
878.42	1449.28
878.74	1423.34
879.05	1417.42
879.36	1405.13
879.67	1399.67
879.98	1397.85
880.30	1403.77
880.61	1422.20
880.92	1396.03
881.23	1402.63
881.55	1398.76
881.86	1398.54
882.17	1392.16
882.48	1395.58
882.79	1399.90
883.10	1409.23
883.42	1428.80
883.73	1403.31
884.04	1420.38
884.35	1401.04
884.66	1398.99
884.97	1417.42
885.28	1417.88
885.60	1406.73
885.91	1401.27
886.22	1376.24
886.53	1404.00
886.84	1388.07
887.15	1397.62
887.46	1408.32
887.77	1399.90
888.08	1393.76
888.40	1413.10
888.71	1402.63
889.02	1388.75
889.33	1376.24
889.64	1391.25
889.95	1400.36
890.26	1406.95
890.57	1400.36
890.88	1411.73
891.19	1388.98
891.50	1419.01
891.81	1404.91
892.12	1382.61
892.43	1378.74
892.74	1386.70
893.05	1381.70
893.36	1431.30
893.67	1392.16
893.98	1374.19
894.29	1385.79
894.60	1383.29
894.91	1382.61
895.22	1391.94
895.53	1383.52
895.84	1401.72
896.15	1393.98
896.46	1402.63
896.77	1380.10
897.08	1355.30
897.38	1400.58
897.69	1390.80
898.00	1372.82
898.31	1383.74
898.62	1374.87
898.93	1368.95
899.24	1353.25
899.55	1401.95
899.86	1376.92
900.16	1379.65
900.47	1376.46
900.78	1378.51
901.09	1365.54
901.40	1386.70
901.71	1374.19
902.02	1355.98
902.32	1384.20
902.63	1374.41
902.94	1371.46
903.25	1366.45
903.56	1343.92
903.87	1374.41
904.17	1360.76
904.48	1365.54
904.79	1366.45
905.10	1376.24
905.41	1355.98
905.71	1344.15
906.02	1346.65
906.33	1347.34
906.64	1354.39
906.94	1348.47
907.25	1336.64
907.56	1333.00
907.87	1344.61
908.17	1349.61
908.48	1363.72
908.79	1352.11
909.09	1366.68
909.40	1330.72
909.71	1365.08
910.02	1402.86
910.32	1338.69
910.63	1346.88
910.94	1317.98
911.24	1340.51
911.55	1359.40
911.86	1320.03
912.16	1320.94
912.47	1351.89
912.78	1340.96
913.08	1340.74
913.39	1340.05
913.69	1349.61
914.00	1316.62
914.31	1323.90
914.61	1325.72
914.92	1346.88
915.23	1317.98
915.53	1334.59
915.84	1319.12
916.14	1338.01
916.45	1332.77
916.75	1310.47
917.06	1335.05
917.37	1310.47
917.67	1347.34
917.98	1299.09
918.28	1306.38
918.59	1308.65
918.89	1332.32
919.20	1301.60
919.50	1295.68
919.81	1297.73
920.11	1354.62
920.42	1302.28
920.72	1310.47
921.03	1315.93
921.33	1338.23
921.64	1308.20
921.94	1303.65
922.25	1303.65
922.55	1295.91
922.86	1298.41
923.16	1298.18
923.47	1308.42
923.77	1300.23
924.08	1299.32
924.38	1291.59
924.69	1297.27
924.99	1297.96
925.29	1293.41
925.60	1296.59
925.90	1277.02
926.21	1295.45
926.51	1270.88
926.81	1280.66
927.12	1286.81
927.42	1300.23
927.73	1291.81
928.03	1292.95
928.33	1291.59
928.64	1300.92
928.94	1290.22
929.24	1270.88
929.55	1278.39
929.85	1279.07
930.15	1278.39
930.46	1278.84
930.76	1284.08
931.06	1256.09
931.37	1276.79
931.67	1324.81
931.97	1283.85
932.27	1273.61
932.58	1271.11
932.88	1263.82
933.18	1271.11
933.49	1276.34
933.79	1297.73
934.09	1279.98
934.39	1301.37
934.70	1300.01
935.00	1308.65
935.30	1278.16
935.60	1296.59
935.91	1269.06
936.21	1271.56
936.51	1266.10
936.81	1297.50
937.11	1276.11
937.42	1272.24
937.72	1280.21
938.02	1276.34
938.32	1266.55
938.62	1229.69
938.92	1253.36
939.23	1236.52
939.53	1254.49
939.83	1219.45
940.13	1262.46
940.43	1235.38
940.73	1244.48
941.03	1253.58
941.34	1267.01
941.64	1259.05
941.94	1243.34
942.24	1254.72
942.54	1266.55
942.84	1273.61
943.14	1255.40
943.44	1252.67
943.74	1266.55
944.04	1266.55
944.34	1255.63
944.65	1243.57
944.95	1250.17
945.25	1243.12
945.55	1229.46
945.85	1249.72
946.15	1247.90
946.45	1237.88
946.75	1257.23
947.05	1270.88
947.35	1255.18
947.65	1278.16
947.95	1266.33
948.25	1224.00
948.55	1245.62
948.85	1250.85
949.15	1236.75
949.45	1259.96
949.75	1233.33
950.05	1226.96
950.35	1243.34
950.65	1246.08
950.94	1237.88
951.24	1273.15
951.54	1239.25
951.84	1377.37
952.14	1265.19
952.44	1242.43
952.74	1265.87
953.04	1252.67
953.34	1230.60
953.64	1266.78
953.94	1248.58
954.23	1246.30
954.53	1248.58
954.83	1239.02
955.13	1265.19
955.43	1274.06
955.73	1260.87
956.03	1221.04
956.32	1238.34
956.62	1231.74
956.92	1258.59
957.22	1237.43
957.52	1242.43
957.82	1238.79
958.11	1217.40
958.41	1250.17
958.71	1292.50
959.01	1264.51
959.30	1493.42
959.60	1310.70
959.90	1267.92
960.20	1255.40
960.50	1243.12
960.79	1264.73
961.09	1222.41
961.39	1260.41
961.69	1248.81
961.98	1251.31
962.28	1239.25
962.58	1245.39
962.87	1263.14
963.17	1268.60
963.47	1204.21
963.76	1290.68
964.06	1239.25
964.36	1251.76
964.66	1243.80
964.95	1245.85
965.25	1265.64
965.55	1279.53
965.84	1250.17
966.14	1232.88
966.43	1249.03
966.73	1242.66
967.03	1274.52
967.32	1231.28
967.62	1261.32
967.92	1267.01
968.21	1241.30
968.51	1255.86
968.80	1225.14
969.10	1230.60
969.40	1234.01
969.69	1266.55
969.99	1248.35
970.28	1254.04
970.58	1282.03
970.87	1245.62
971.17	1246.76
971.46	1257.23
971.76	1239.48
972.06	1262.69
972.35	1253.36
972.65	1237.88
972.94	1235.61
973.24	1249.03
973.53	1237.66
973.83	1232.65
974.12	1234.70
974.42	1246.08
974.71	1263.82
975.01	1237.43
975.30	1233.10
975.59	1245.39
975.89	1225.82
976.18	1248.81
976.48	1244.71
976.77	1247.67
977.07	1225.82
977.36	1274.97
977.65	1272.02
977.95	1252.22
978.24	1248.35
978.54	1258.36
978.83	1252.90
979.13	1258.36
979.42	1265.19
979.71	1228.55
980.01	1231.74
980.30	1229.46
980.59	1241.30
980.89	1270.65
981.18	1239.93
981.47	1237.88
981.77	1243.57
982.06	1230.83
982.35	1245.39
982.65	1229.01
982.94	1252.67
983.23	1223.32
983.53	1271.11
983.82	1251.76
984.11	1221.95
984.41	1239.02
984.70	1227.64
984.99	1233.10
985.28	1211.26
985.58	1235.61
985.87	1228.55
986.16	1241.52
986.45	1249.49
986.75	1234.24
987.04	1234.01
987.33	1246.76
987.62	1264.51
987.91	1229.24
988.21	1232.65
988.50	1228.78
988.79	1269.06
989.08	1259.73
989.37	1254.72
989.67	1245.39
989.96	1223.09
990.25	1236.06
990.54	1236.75
990.83	1248.58
991.12	1236.29
991.42	1261.32
991.71	1234.24
992.00	1226.96
992.29	1231.97
992.58	1238.11
992.87	1247.21
993.16	1253.36
993.45	1241.07
993.75	1233.10
994.04	1240.61
994.33	1241.07
994.62	1267.69
994.91	1239.93
995.20	1248.58
995.49	1248.12
995.78	1256.77
996.07	1224.91
996.36	1225.14
996.65	1225.14
996.94	1234.01
997.23	1252.22
997.52	1238.34
997.81	1230.15
998.10	1227.19
998.39	1240.39
998.68	1237.43
998.97	1232.19
999.26	1234.93
999.55	1226.96
999.84	1238.57
1000.13	1225.60
1000.42	1241.98
1000.71	1214.22
1001.00	1241.30
1001.29	1246.99
1001.58	1231.06
1001.87	1228.78
1002.16	1242.43
1002.45	1247.21
1002.74	1239.48
1003.02	1236.97
1003.31	1246.30
1003.60	1240.16
1003.89	1237.88
1004.18	1253.13
1004.47	1218.31
1004.76	1225.60
1005.05	1213.31
1005.33	1235.15
1005.62	1208.76
1005.91	1221.04
1006.20	1227.19
1006.49	1214.45
1006.78	1231.74
1007.06	1211.94
1007.35	1212.17
1007.64	1218.31
1007.93	1238.11
1008.22	1248.81
1008.50	1230.83
1008.79	1229.01
1009.08	1236.06
1009.37	1211.71
1009.66	1274.52
1009.94	1233.10
1010.23	1236.75
1010.52	1226.51
1010.81	1232.65
1011.09	1214.90
1011.38	1229.01
1011.67	1260.64
1011.95	1251.08
1012.24	1240.16
1012.53	1234.70
1012.82	1224.46
1013.10	1223.32
1013.39	1237.88
1013.68	1234.01
[truncated: 48 more rows]
