# Supplementary material for: Unique photosynthetic electron transport tuning and excitation distribution in heterokont algae
Source: PLoS One. 2019 Jan 9;14(1):e0209920. doi: 10.1371/journal.pone.0209920 (PMC6326504; doi:10.1371/journal.pone.0209920)
Supplement: S1 Dataset — (ZIP) [file pone.0209920.s004.zip › S1 Dataset/77K/Chlamydomonas_no_inhibitor/CNI_t=25,2.txt]

340.01	1484.55
340.39	1484.55
340.76	1484.55
341.14	1495.02
341.52	1487.96
341.89	1526.19
342.27	1521.41
342.65	1517.32
343.03	1507.99
343.40	1516.63
343.78	1528.24
344.16	1533.25
344.53	1538.02
344.91	1536.89
345.29	1490.92
345.66	1504.80
346.04	1495.70
346.42	1513.45
346.79	1518.91
347.17	1527.10
347.54	1508.44
347.92	1504.57
348.30	1508.90
348.67	1505.71
349.05	1493.65
349.43	1499.80
349.80	1510.49
350.18	1482.50
350.56	1494.79
350.93	1511.63
351.31	1481.59
351.68	1484.32
352.06	1496.84
352.44	1489.56
352.81	1496.84
353.19	1498.43
353.56	1483.41
353.94	1484.09
354.32	1488.65
354.69	1492.06
355.07	1507.99
355.44	1499.57
355.82	1497.52
356.19	1485.00
356.57	1520.05
356.95	1488.87
357.32	1487.28
357.70	1479.09
358.07	1474.77
358.45	1484.55
358.82	1498.20
359.20	1472.72
359.58	1467.71
359.95	1495.24
360.33	1478.41
360.70	1477.50
361.08	1482.73
361.45	1470.21
361.83	1475.90
362.20	1484.09
362.58	1499.11
362.95	1482.27
363.33	1487.96
363.70	1488.87
364.08	1491.38
364.45	1504.35
364.83	1491.38
365.20	1494.79
365.58	1501.62
365.95	1508.67
366.33	1477.72
366.70	1498.89
367.08	1480.45
367.45	1495.93
367.83	1492.97
368.20	1491.15
368.58	1508.22
368.95	1484.09
369.33	1507.53
369.70	1492.74
370.08	1484.55
370.45	1489.56
370.83	1466.80
371.20	1480.23
371.57	1582.40
371.95	1490.92
372.32	1505.03
372.70	1500.25
373.07	1513.22
373.45	1525.96
373.82	1508.67
374.19	1484.78
374.57	1508.90
374.94	1500.93
375.32	1497.07
375.69	1485.69
376.07	1486.37
376.44	1474.08
376.81	1474.77
377.19	1495.02
377.56	1498.66
377.94	1470.67
378.31	1507.76
378.68	1490.01
379.06	1481.14
379.43	1492.06
379.81	1485.00
380.18	1483.87
380.55	1476.13
380.93	1489.33
381.30	1482.05
381.67	1489.10
382.05	1483.64
382.42	1506.39
382.79	1500.48
383.17	1497.07
383.54	1514.13
383.91	1493.42
384.29	1511.40
384.66	1484.78
385.04	1489.78
385.41	1494.33
385.78	1496.15
386.15	1491.83
386.53	1487.51
386.90	1468.85
387.27	1478.63
387.65	1480.00
388.02	1484.55
388.39	1495.24
388.77	1483.87
389.14	1476.13
389.51	1490.92
389.89	1490.01
390.26	1484.32
390.63	1499.34
391.00	1488.19
391.38	1493.42
391.75	1500.02
392.12	1497.29
392.50	1507.08
392.87	1485.00
393.24	1483.87
393.61	1480.00
393.99	1480.91
394.36	1474.31
394.73	1482.96
395.10	1491.60
395.48	1474.31
395.85	1500.93
396.22	1496.84
396.59	1482.27
396.97	1484.09
397.34	1497.29
397.71	1494.33
398.08	1490.92
398.45	1486.37
398.83	1481.36
399.20	1490.47
399.57	1483.41
399.94	1490.24
400.32	1475.90
400.69	1490.69
401.06	1490.69
401.43	1496.84
401.80	1494.11
402.17	1467.94
402.55	1494.33
402.92	1497.75
403.29	1474.99
403.66	1482.96
404.03	1494.33
404.41	1481.36
404.78	1487.74
405.15	1483.87
405.52	1464.75
405.89	1470.67
406.26	1482.05
406.64	1489.56
407.01	1496.15
407.38	1513.90
407.75	1498.43
408.12	1497.07
408.49	1476.13
408.86	1480.68
409.23	1478.63
409.61	1507.08
409.98	1489.56
410.35	1484.78
410.72	1494.56
411.09	1499.34
411.46	1496.15
411.83	1482.73
412.20	1485.92
412.57	1485.23
412.95	1493.88
413.32	1485.23
413.69	1496.84
414.06	1500.71
414.43	1499.11
414.80	1507.53
415.17	1497.29
415.54	1482.96
415.91	1464.98
416.28	1466.35
416.65	1475.68
417.02	1467.94
417.39	1485.69
417.76	1485.92
418.14	1459.75
418.51	1494.79
418.88	1482.27
419.25	1496.61
419.62	1524.14
419.99	1485.23
420.36	1505.26
420.73	1482.50
421.10	1507.99
421.47	1496.84
421.84	1482.27
422.21	1485.46
422.58	1486.37
422.95	1473.40
423.32	1462.93
423.69	1480.45
424.06	1481.36
424.43	1509.58
424.80	1461.57
425.17	1508.44
425.54	1485.00
425.91	1475.22
426.28	1513.90
426.65	1496.84
427.02	1505.03
427.39	1480.91
427.76	1488.65
428.13	1492.74
428.49	1491.83
428.86	1474.77
429.23	1497.75
429.60	1469.53
429.97	1477.50
430.34	1495.02
430.71	1480.68
431.08	1478.41
431.45	1503.44
431.82	1491.60
432.19	1489.33
432.56	1473.17
432.93	1488.87
433.30	1485.69
433.67	1479.77
434.03	1515.72
434.40	1502.75
434.77	1480.23
435.14	1461.34
435.51	1482.50
435.88	1534.16
436.25	1483.18
436.62	1492.74
436.99	1494.56
437.35	1500.93
437.72	1486.83
438.09	1489.10
438.46	1559.87
438.83	1519.37
439.20	1480.91
439.57	1485.00
439.93	1484.55
440.30	1490.69
440.67	1498.66
441.04	1492.97
441.41	1491.38
441.78	1469.76
442.14	1473.17
442.51	1482.96
442.88	1474.54
443.25	1483.87
443.62	1499.11
443.99	1505.48
444.35	1479.09
444.72	1493.88
445.09	1494.56
445.46	1486.37
445.83	1504.35
446.19	1480.23
446.56	1458.38
446.93	1475.22
447.30	1500.48
447.66	1483.18
448.03	1488.87
448.40	1497.29
448.77	1475.22
449.14	1492.06
449.50	1496.84
449.87	1498.43
450.24	1492.29
450.61	1485.69
450.97	1483.41
451.34	1454.51
451.71	1522.10
452.08	1492.29
452.44	1502.07
452.81	1474.99
453.18	1485.69
453.54	1511.86
453.91	1502.07
454.28	1496.61
454.65	1504.57
455.01	1507.76
455.38	1482.96
455.75	1498.43
456.11	1496.84
456.48	1523.69
456.85	1497.07
457.21	1485.92
457.58	1484.55
457.95	1481.82
458.32	1495.02
458.68	1498.89
459.05	1483.87
459.42	1490.24
459.78	1483.64
460.15	1494.33
460.52	1492.74
460.88	1503.21
461.25	1499.80
461.61	1507.53
461.98	1485.92
462.35	1504.80
462.71	1477.95
463.08	1498.20
463.45	1470.90
463.81	1482.73
464.18	1488.42
464.55	1508.22
464.91	1488.19
465.28	1487.96
465.64	1508.44
466.01	1487.51
466.38	1481.36
466.74	1498.20
467.11	1475.68
467.47	1505.03
467.84	1540.07
468.21	1507.53
468.57	1491.38
468.94	1502.53
469.30	1496.84
469.67	1475.68
470.03	1470.67
470.40	1470.90
470.77	1476.13
471.13	1492.74
471.50	1500.02
471.86	1474.54
472.23	1515.72
472.59	1502.75
472.96	1486.37
473.32	1485.00
473.69	1504.12
474.05	1505.26
474.42	1485.92
474.78	1490.69
475.15	1468.85
475.51	1495.93
475.88	1474.77
476.24	1472.26
476.61	1462.02
476.97	1485.46
477.34	1488.87
477.70	1483.87
478.07	1492.97
478.43	1492.97
478.80	1483.64
479.16	1510.26
479.53	1493.42
479.89	1487.74
480.26	1493.88
480.62	1488.19
480.99	1502.07
481.35	1488.19
481.72	1499.34
482.08	1515.27
482.45	1550.77
482.81	1473.40
483.17	1506.17
483.54	1492.97
483.90	1506.62
484.27	1481.82
484.63	1502.98
485.00	1481.36
485.36	1484.09
485.72	1476.13
486.09	1482.50
486.45	1488.87
486.82	1490.24
487.18	1488.19
487.54	1492.06
487.91	1504.12
488.27	1475.90
488.64	1490.24
489.00	1496.61
489.36	1491.60
489.73	1489.10
490.09	1491.15
490.45	1493.42
490.82	1473.63
491.18	1499.57
491.55	1477.27
491.91	1510.95
492.27	1494.33
492.64	1466.57
493.00	1483.18
493.36	1495.47
493.73	1514.13
494.09	1493.65
494.45	1501.39
494.82	1499.34
495.18	1519.37
495.54	1502.53
495.91	1475.90
496.27	1490.24
496.63	1505.26
496.99	1496.84
497.36	1479.32
497.72	1506.62
498.08	1498.20
498.45	1507.08
498.81	1495.70
499.17	1491.15
499.53	1490.24
499.90	1489.78
500.26	1483.64
500.62	1500.25
500.99	1478.86
501.35	1481.14
501.71	1474.08
502.07	1481.59
502.44	1487.96
502.80	1471.81
503.16	1497.07
503.52	1496.84
503.88	1479.77
504.25	1483.41
504.61	1496.84
504.97	1496.15
505.33	1478.41
505.70	1483.18
506.06	1490.69
506.42	1496.84
506.78	1495.70
507.14	1507.30
507.51	1495.24
507.87	1511.40
508.23	1497.29
508.59	1492.29
508.95	1491.83
509.32	1495.70
509.68	1494.11
510.04	1504.80
510.40	1492.97
510.76	1494.56
511.12	1496.61
511.48	1486.14
511.85	1483.64
512.21	1486.37
512.57	1498.20
512.93	1487.74
513.29	1495.93
513.65	1507.76
514.01	1501.16
514.38	1490.47
514.74	1497.07
515.10	1507.08
515.46	1498.89
515.82	1485.92
516.18	1497.52
516.54	1483.18
516.90	1464.30
517.26	1499.11
517.63	1491.38
517.99	1484.55
518.35	1489.10
518.71	1494.11
519.07	1479.77
519.43	1461.57
519.79	1512.08
520.15	1485.69
520.51	1491.38
520.87	1502.75
521.23	1504.80
521.59	1497.07
521.95	1494.33
522.31	1495.70
522.67	1459.75
523.03	1502.30
523.40	1477.95
523.76	1506.39
524.12	1515.95
524.48	1505.94
524.84	1493.20
525.20	1497.29
525.56	1495.24
525.92	1477.95
526.28	1485.46
526.64	1502.07
527.00	1491.60
527.36	1531.88
527.72	1491.15
528.08	1501.84
528.44	1484.09
528.80	1486.14
529.16	1478.41
529.51	1500.25
529.87	1498.89
530.23	1486.60
530.59	1494.33
530.95	1483.64
531.31	1484.09
531.67	1498.66
532.03	1473.40
532.39	1485.00
532.75	1497.75
533.11	1498.89
533.47	1485.92
533.83	1487.96
534.19	1519.37
534.55	1494.11
534.91	1503.21
535.26	1468.62
535.62	1474.31
535.98	1471.35
536.34	1484.55
536.70	1486.83
537.06	1472.94
537.42	1469.76
537.78	1487.74
538.14	1668.41
538.49	1504.12
538.85	1550.08
539.21	1492.74
539.57	1480.68
539.93	1477.27
540.29	1522.78
540.65	1485.00
541.00	1509.13
541.36	1496.38
541.72	1510.95
542.08	1489.78
542.44	1490.47
542.80	1508.67
543.15	1525.51
543.51	1486.83
543.87	1473.63
544.23	1489.33
544.59	1496.15
544.95	1486.37
545.30	1485.92
545.66	1486.14
546.02	1477.72
546.38	1495.02
546.73	1473.63
547.09	1498.89
547.45	1522.10
547.81	1473.63
548.17	1481.82
548.52	1478.41
548.88	1503.44
549.24	1510.49
549.60	1497.29
549.95	1480.45
550.31	1497.98
550.67	1491.83
551.03	1492.29
551.38	1503.44
551.74	1474.08
552.10	1500.93
552.46	1478.18
552.81	1492.06
553.17	1488.65
553.53	1468.85
553.88	1498.20
554.24	1486.37
554.60	1500.93
554.95	1472.03
555.31	1483.41
555.67	1496.15
556.03	1472.72
556.38	1491.83
556.74	1469.30
557.10	1473.17
557.45	1489.10
557.81	1501.62
558.17	1469.08
558.52	1493.88
558.88	1492.97
559.24	1489.56
559.59	1504.12
559.95	1483.18
560.30	1515.04
560.66	1488.42
561.02	1497.52
561.37	1493.88
561.73	1495.24
562.09	1505.26
562.44	1490.92
562.80	1497.29
563.15	1492.74
563.51	1474.77
563.87	1479.32
564.22	1475.45
564.58	1468.85
564.93	1503.44
565.29	1475.68
565.65	1520.73
566.00	1490.01
566.36	1500.71
566.71	1496.38
567.07	1487.05
567.42	1500.93
567.78	1494.79
568.14	1490.01
568.49	1505.94
568.85	1475.68
569.20	1510.26
569.56	1489.33
569.91	1488.65
570.27	1475.68
570.62	1508.90
570.98	1496.15
571.33	1481.59
571.69	1500.93
572.04	1487.74
572.40	1490.47
572.75	1494.56
573.11	1494.79
573.46	1498.20
573.82	1482.96
574.17	1474.08
574.53	1504.80
574.88	1508.90
575.24	1491.83
575.59	1486.60
575.95	1506.62
576.30	1502.07
576.66	1494.33
577.01	1512.31
577.36	1515.27
577.72	1490.01
578.07	1494.79
578.43	1508.22
578.78	1490.92
579.14	1487.96
579.49	1509.58
579.85	1506.39
580.20	1521.41
580.55	1506.62
580.91	1521.41
581.26	1519.59
581.62	1525.28
581.97	1513.90
582.32	1542.58
582.68	1505.94
583.03	1528.47
583.39	1519.37
583.74	1558.28
584.09	1528.24
584.45	1545.08
584.80	1545.76
585.15	1546.44
585.51	1554.86
585.86	1551.22
586.21	1571.93
586.57	1590.36
586.92	1589.45
587.27	1586.49
587.63	1596.73
587.98	1636.78
588.33	1626.77
588.69	1639.74
589.04	1660.22
589.39	1628.36
589.75	1658.63
590.10	1667.50
590.45	1664.32
590.81	1678.20
591.16	1725.07
591.51	1718.70
591.86	1730.76
592.22	1738.27
592.57	1767.40
592.92	1749.88
593.28	1809.72
593.63	1812.00
593.98	1831.79
594.33	1868.66
594.69	1878.90
595.04	1877.76
595.39	1904.16
595.74	1952.40
596.10	1948.30
596.45	1985.39
596.80	2042.96
597.15	2042.96
597.50	2117.60
597.86	2100.76
598.21	2133.30
598.56	2146.95
598.91	2190.64
599.26	2227.28
599.62	2230.92
599.97	2288.04
600.32	2317.39
600.67	2346.97
601.02	2360.40
601.38	2400.90
601.73	2486.01
602.08	2501.71
602.43	2503.76
602.78	2569.29
603.13	2578.17
603.49	2612.30
603.84	2644.38
604.19	2681.93
604.54	2730.17
604.89	2747.92
605.24	2766.58
605.59	2799.35
605.95	2868.07
606.30	2896.51
606.65	2936.56
607.00	2951.58
607.35	2989.58
607.70	3010.29
608.05	3062.62
608.40	3088.56
608.75	3070.36
609.10	3113.37
609.46	3109.95
609.81	3138.63
610.16	3197.79
610.51	3227.83
610.86	3265.83
611.21	3250.35
611.56	3279.71
611.91	3304.06
612.26	3289.95
612.61	3325.67
612.96	3364.59
613.31	3343.88
613.66	3421.47
614.01	3404.41
614.36	3433.08
614.71	3419.65
615.06	3423.75
615.41	3418.51
615.76	3459.93
616.11	3483.82
616.46	3466.98
616.81	3459.70
617.16	3480.64
617.51	3456.29
617.86	3482.46
618.21	3496.57
618.56	3445.37
618.91	3451.97
619.26	3476.77
619.61	3503.85
619.96	3503.16
620.31	3483.82
620.66	3472.22
621.01	3517.50
621.36	3503.85
621.71	3526.37
622.06	3490.88
622.41	3464.71
622.76	3468.58
623.10	3496.79
623.45	3461.98
623.80	3474.72
624.15	3484.51
624.50	3474.04
624.85	3456.97
625.20	3412.83
625.55	3451.97
625.90	3461.75
626.25	3442.41
626.59	3395.30
626.94	3446.73
627.29	3408.96
627.64	3384.61
627.99	3408.73
628.34	3399.40
628.69	3363.22
629.03	3346.15
629.38	3381.65
629.73	3373.46
630.08	3322.72
630.43	3323.17
630.78	3306.56
631.12	3361.85
631.47	3335.23
631.82	3297.23
632.17	3269.24
632.52	3289.95
632.86	3329.54
633.21	3261.96
633.56	3282.44
633.91	3249.67
634.26	3226.46
634.60	3237.16
634.95	3254.68
635.30	3221.68
635.65	3284.49
635.99	3196.42
636.34	3202.57
636.69	3232.15
637.04	3230.56
637.39	3186.64
637.73	3199.38
638.08	3183.91
638.43	3171.85
638.77	3174.58
639.12	3158.20
639.47	3181.41
639.82	3141.58
640.16	3157.06
640.51	3172.30
640.86	3113.60
641.20	3164.34
641.55	3134.53
641.90	3133.39
642.25	3139.76
642.59	3165.70
642.94	3120.65
643.29	3093.12
643.63	3149.32
643.98	3133.16
644.33	3111.77
644.67	3094.48
645.02	3096.07
645.37	3095.16
645.71	3112.91
646.06	3123.38
646.40	3087.20
646.75	3094.94
647.10	3075.59
647.44	3106.77
647.79	3087.65
648.14	3082.65
648.48	3079.23
648.83	3066.72
649.17	3126.34
649.52	3099.94
649.87	3118.15
650.21	3069.22
650.56	3052.84
650.90	3051.47
651.25	3104.04
651.59	3083.79
651.94	3066.95
652.29	3084.92
652.63	3060.35
652.98	3114.51
653.32	3063.31
653.67	3075.59
654.01	3071.95
654.36	3090.38
654.70	3112.00
655.05	3079.46
655.39	3086.97
655.74	3101.31
656.08	3074.46
656.43	3075.14
656.78	3092.89
657.12	3067.63
657.47	3107.22
657.81	3129.75
658.15	3113.37
658.50	3097.44
658.84	3098.58
659.19	3101.76
659.53	3088.11
659.88	3156.15
660.22	3093.34
660.57	3126.11
660.91	3102.90
661.26	3087.88
661.60	3164.57
661.95	3132.94
662.29	3141.58
662.63	3110.86
662.98	3164.11
663.32	3134.76
663.67	3103.81
664.01	3169.80
664.36	3109.50
664.70	3140.90
665.04	3168.66
665.39	3188.23
665.73	3158.20
666.08	3418.29
666.42	3207.57
666.76	3211.44
667.11	3207.35
667.45	3227.37
667.79	3182.09
668.14	3242.62
668.48	3242.84
668.83	3223.50
669.17	3258.55
669.51	3254.45
669.86	3264.92
670.20	3256.50
670.54	3314.98
670.89	3285.85
671.23	3359.58
671.57	3346.15
671.92	3382.11
672.26	3422.84
672.60	3396.21
672.94	3488.37
673.29	3522.51
673.63	3565.97
673.97	3607.84
674.32	3707.05
674.66	3745.05
675.00	3837.89
675.34	3929.60
675.69	4004.69
676.03	4120.29
676.37	4215.40
676.71	4355.57
677.06	4522.83
677.40	4624.54
677.74	4805.22
678.08	4954.72
678.43	5103.31
678.77	5237.57
679.11	5375.92
679.45	5521.55
679.80	5611.66
680.14	5727.49
680.48	5834.44
680.82	5980.07
681.16	6099.76
681.51	6169.85
681.85	6286.35
682.19	6342.56
682.53	6524.83
682.87	6610.62
683.21	6718.02
683.56	6883.45
683.90	7061.40
684.24	7270.74
684.58	7392.48
684.92	7573.84
685.26	7719.25
685.61	7833.03
685.95	7967.96
686.29	7924.27
686.63	7961.14
686.97	7862.83
687.31	7808.22
687.65	7594.55
687.99	7563.60
688.33	7335.37
688.68	7128.52
689.02	6969.01
689.36	6745.10
689.70	6597.87
690.04	6436.77
690.38	6284.08
690.72	6206.71
691.06	6070.41
691.40	6042.65
691.74	5934.79
692.08	5912.03
692.42	5903.84
692.76	5881.08
693.10	5823.06
693.44	5881.08
693.78	5918.63
694.13	5917.72
694.47	5959.36
694.81	5996.22
695.15	5986.67
695.49	5960.04
695.83	6015.79
696.17	6001.91
696.51	6092.93
696.85	6143.68
697.19	6087.47
697.53	6105.22
697.87	6122.06
698.20	6153.92
698.54	6193.06
698.88	6224.00
699.22	6227.65
699.56	6316.85
699.90	6316.85
700.24	6331.41
700.58	6401.72
700.92	6484.78
701.26	6503.44
701.60	6534.61
701.94	6592.41
702.28	6661.59
702.62	6748.06
702.96	6828.38
703.30	6870.71
703.63	6976.75
703.97	7046.15
704.31	7102.36
704.65	7189.05
704.99	7285.54
705.33	7359.72
705.67	7379.51
706.01	7488.74
706.34	7489.65
706.68	7647.57
707.02	7684.89
707.36	7749.51
707.70	7768.40
708.04	7780.01
708.38	7909.94
708.71	7965.69
709.05	8020.53
709.39	8069.45
709.73	8108.14
710.07	8167.30
710.40	8212.13
710.74	8213.26
711.08	8274.70
711.42	8303.15
711.76	8310.66
712.09	8370.05
712.43	8423.30
712.77	8426.71
713.11	8383.25
713.45	8454.93
713.78	8516.82
714.12	8428.53
714.46	8501.80
714.80	8494.29
715.13	8464.48
715.47	8390.76
715.81	8370.50
716.15	8319.99
716.48	8303.60
716.82	8289.27
717.16	8228.28
717.49	8141.36
717.83	8041.24
718.17	8071.50
718.51	7974.34
718.84	7853.51
719.18	7859.88
719.52	7810.27
719.85	7666.68
720.19	7586.36
720.53	7530.84
720.86	7492.15
721.20	7356.08
721.54	7308.97
721.87	7225.01
722.21	7085.74
722.55	7075.50
722.88	7002.23
723.22	6887.09
723.55	6790.38
723.89	6773.77
724.23	6650.21
724.56	6543.26
724.90	6469.99
725.24	6391.03
725.57	6340.06
725.91	6223.09
726.24	6188.28
726.58	6078.37
726.92	6050.84
727.25	5988.94
727.59	5906.80
727.92	5823.06
728.26	5762.98
728.59	5746.37
728.93	5635.33
729.26	5538.62
729.60	5559.10
729.94	5436.90
730.27	5397.99
730.61	5319.49
730.94	5285.12
731.28	5191.37
731.61	5191.37
731.95	5102.17
732.28	5086.02
732.62	4988.17
732.95	4939.70
733.29	4898.97
733.62	4843.90
733.96	4866.66
734.29	4786.79
734.63	4698.27
734.96	4696.22
735.30	4643.43
735.63	4640.70
735.97	4626.13
736.30	4506.90
736.63	4544.44
736.97	4508.94
737.30	4423.16
737.64	4392.44
737.97	4400.86
738.31	4337.37
738.64	4319.39
738.97	4244.30
739.31	4249.76
739.64	4193.33
739.98	4181.04
740.31	4131.66
740.64	4112.78
740.98	4098.90
741.31	4066.81
741.65	4043.15
741.98	4021.98
742.31	3952.58
742.65	3950.53
742.98	3937.33
743.31	3925.05
743.65	3887.27
743.98	3844.72
744.31	3819.23
744.65	3826.52
744.98	3834.94
745.31	3826.97
745.65	3796.93
745.98	3729.12
746.31	3744.37
746.65	3699.09
746.98	3703.87
747.31	3708.64
747.65	3651.76
747.98	3608.75
748.31	3623.31
748.64	3582.12
748.98	3574.39
749.31	3543.21
749.64	3525.69
749.98	3517.73
750.31	3495.20
750.64	3506.81
750.97	3450.83
751.31	3442.41
751.64	3412.60
751.97	3425.57
752.30	3398.49
752.63	3372.78
752.97	3343.65
753.30	3322.94
753.63	3352.98
753.96	3335.23
754.29	3285.62
754.63	3312.70
754.96	3339.33
755.29	3292.00
755.62	3220.54
755.95	3208.03
756.29	3193.47
756.62	3184.36
756.95	3154.10
757.28	3155.46
757.61	3223.28
757.94	3145.68
758.27	3103.36
758.61	3111.09
758.94	3113.60
759.27	3076.73
759.60	3035.32
759.93	3080.60
760.26	3035.77
760.59	3042.14
760.92	2990.49
761.26	2985.26
761.59	3003.23
761.92	2978.88
762.25	2970.92
762.58	2937.92
762.91	2932.01
763.24	2926.77
763.57	2913.35
763.90	2889.68
764.23	2886.50
764.56	2861.92
764.89	2877.62
765.22	2870.57
765.55	2858.96
765.88	2844.17
766.21	2830.98
766.54	2801.17
766.87	2789.33
767.20	2763.39
767.53	2772.72
767.86	2737.68
768.19	2751.79
768.52	2752.24
768.85	2753.38
769.18	2702.41
769.51	2706.73
769.84	2706.50
770.17	2701.27
770.50	2701.27
770.83	2680.79
771.16	2649.62
771.49	2643.93
771.82	2629.14
772.15	2654.62
772.48	2643.02
772.81	2602.74
773.14	2616.17
773.47	2606.38
773.80	2599.56
774.13	2570.88
774.46	2577.71
774.78	2592.73
775.11	2549.27
775.44	2521.28
775.77	2523.33
776.10	2529.47
776.43	2500.34
776.76	2560.64
777.09	2495.79
777.41	2503.98
777.74	2508.08
778.07	2506.49
778.40	2444.82
778.73	2440.95
779.06	2465.07
779.38	2455.29
779.71	2436.17
780.04	2450.51
780.37	2431.17
780.70	2422.75
781.03	2417.06
781.35	2437.54
781.68	2384.75
782.01	2411.82
782.34	2397.72
782.67	2406.14
782.99	2400.22
783.32	2364.95
783.65	2349.02
783.98	2375.64
784.30	2308.52
784.63	2341.97
784.96	2316.94
785.29	2321.26
785.61	2302.83
785.94	2310.79
786.27	2306.01
786.60	2312.84
786.92	2332.41
787.25	2306.70
787.58	2275.75
787.90	2262.55
788.23	2274.84
788.56	2283.03
788.88	2262.10
789.21	2241.84
789.54	2216.36
789.87	2245.26
790.19	2217.50
790.52	2213.85
790.85	2206.35
791.17	2240.02
791.50	2183.59
791.82	2215.67
792.15	2188.60
792.48	2196.56
792.80	2200.43
793.13	2180.63
793.46	2184.73
793.78	2202.25
794.11	2187.91
794.43	2165.39
794.76	2186.55
795.09	2219.09
795.41	2192.46
795.74	2174.72
796.06	2181.31
796.39	2192.46
796.72	2194.97
797.04	2195.19
797.37	2177.90
797.69	2181.09
798.02	2162.43
798.34	2188.14
798.67	2153.33
798.99	2132.39
799.32	2180.18
799.64	2146.04
799.97	2149.91
800.30	2145.36
800.62	2152.64
800.95	2140.35
801.27	2150.37
801.60	2139.22
801.92	2128.29
802.25	2118.51
802.57	2129.89
802.89	2144.91
803.22	2123.52
803.54	2098.03
803.87	2094.39
804.19	2098.03
804.52	2129.43
804.84	2114.41
805.17	2099.62
805.49	2121.92
805.82	2088.02
806.14	2080.96
806.46	2123.52
806.79	2086.65
807.11	2062.30
807.44	2070.72
807.76	2097.12
808.08	2061.17
808.41	2076.41
808.73	2071.18
809.06	2058.66
809.38	2067.99
809.70	2055.93
810.03	2044.33
810.35	2034.77
810.67	2040.23
811.00	2052.06
811.32	2026.12
811.64	2028.17
811.97	2008.83
812.29	2006.33
812.61	2032.04
812.94	2022.94
813.26	1990.63
813.58	1998.13
813.91	1984.94
814.23	1997.22
814.55	1982.43
814.88	1981.30
815.20	1975.38
815.52	2014.29
815.84	1990.40
816.17	1974.47
816.49	1981.75
816.81	1972.19
817.13	1957.86
817.46	1963.55
817.78	1932.83
818.10	1959.45
818.42	1956.49
818.75	1946.94
819.07	1960.13
819.39	1962.41
819.71	1959.45
820.04	1906.20
820.36	1917.13
820.68	1924.86
821.00	1926.46
821.32	1927.14
821.65	1938.74
821.97	1922.82
822.29	1910.98
822.61	1910.30
822.93	1929.41
823.25	1895.28
823.58	1929.41
823.90	1900.97
824.22	1909.39
824.54	1893.23
824.86	1888.00
825.18	1901.43
825.50	1897.33
825.82	1881.63
826.15	1902.34
826.47	1873.44
826.79	1867.52
827.11	1899.38
827.43	1887.32
827.75	1889.59
828.07	1826.11
828.39	1859.33
828.71	1865.02
829.03	1868.89
829.35	1873.66
829.67	1850.91
830.00	1842.72
830.32	1870.25
830.64	1849.09
830.96	1846.13
831.28	1863.20
831.60	1856.82
831.92	1841.35
832.24	1841.35
832.56	1871.16
832.88	1840.67
833.20	1841.35
833.52	1866.15
833.84	1849.77
834.16	1838.85
834.48	1817.00
834.80	1857.96
835.12	1845.22
835.44	1813.13
835.76	1847.04
836.08	1835.21
836.40	1827.02
836.71	1810.18
837.03	1850.23
837.35	1827.02
837.67	1818.14
837.99	1832.25
838.31	1815.87
838.63	1816.55
838.95	1829.75
839.27	1821.55
839.59	1831.79
839.91	1816.09
840.23	1792.88
840.54	1821.10
840.86	1789.24
841.18	1792.66
841.50	1806.76
841.82	1805.17
842.14	1841.81
842.46	1817.23
842.77	1811.31
843.09	1806.31
843.41	1819.96
843.73	1799.03
844.05	1790.38
844.37	1781.73
844.68	1780.37
845.00	1773.77
845.32	1793.57
845.64	1798.80
845.96	1798.12
846.27	1787.19
846.59	1786.97
846.91	1826.11
847.23	1783.33
847.54	1808.13
847.86	1803.35
848.18	1776.50
848.50	1776.27
848.82	1795.39
849.13	1774.68
849.45	1793.11
849.77	1796.30
850.08	1774.91
850.40	1774.00
850.72	1776.04
851.04	1734.86
851.35	1798.34
851.67	1804.26
851.99	1767.17
852.30	1776.73
852.62	1756.70
852.94	1770.81
853.25	1771.49
853.57	1773.77
853.89	1769.22
854.20	1778.77
854.52	1783.10
854.84	1749.88
855.15	1769.22
855.47	1749.42
855.79	1756.47
856.10	1753.29
856.42	1742.82
856.73	1766.26
857.05	1746.92
857.37	1755.79
857.68	1743.05
858.00	1769.45
858.32	1756.70
858.63	1745.78
858.95	1745.32
859.26	1759.66
859.58	1756.70
859.89	1733.04
860.21	1729.40
860.52	1740.77
860.84	1758.75
861.16	1757.84
861.47	1747.83
861.79	1740.77
862.10	1721.89
862.42	1725.07
862.73	1748.06
863.05	1747.37
863.36	1727.12
863.68	1733.49
863.99	1748.51
864.31	1720.75
864.62	1742.82
864.94	1719.61
865.25	1718.47
865.57	1708.92
865.88	1717.79
866.20	1713.01
866.51	1724.84
866.82	1731.67
867.14	1713.69
867.45	1697.08
867.77	1707.10
868.08	1698.90
868.40	1719.84
868.71	1710.74
869.02	1726.44
869.34	1676.15
869.65	1694.58
869.97	1686.16
870.28	1680.24
870.59	1709.14
870.91	1703.91
871.22	1675.92
871.54	1692.99
871.85	1691.17
872.16	1697.99
872.48	1659.54
872.79	1693.22
873.10	1687.07
873.42	1668.18
873.73	1703.00
874.04	1669.78
874.36	1662.72
874.67	1659.99
874.98	1667.73
875.30	1676.60
875.61	1656.81
875.92	1661.36
876.23	1674.33
876.55	1675.69
876.86	1688.21
877.17	1676.38
877.49	1645.66
877.80	1653.39
878.11	2093.25
878.42	1700.72
878.74	1674.56
879.05	1673.42
879.36	1648.39
879.67	1661.36
879.98	1644.52
880.30	1648.61
880.61	1659.31
880.92	1672.51
881.23	1651.57
881.55	1653.17
881.86	1664.32
882.17	1653.17
882.48	1629.50
882.79	1633.37
883.10	1656.35
883.42	1650.89
883.73	1645.88
884.04	1657.49
884.35	1642.93
884.66	1616.76
884.97	1672.28
885.28	1626.77
885.60	1646.11
885.91	1631.32
886.22	1641.33
886.53	1632.00
886.84	1660.68
887.15	1664.54
887.46	1644.75
887.77	1649.07
888.08	1618.81
888.40	1624.27
888.71	1634.51
889.02	1651.57
889.33	1633.82
889.64	1636.33
889.95	1617.90
890.26	1640.42
890.57	1630.64
890.88	1636.33
891.19	1621.31
891.50	1659.99
891.81	1642.70
892.12	1638.60
892.43	1637.69
892.74	1659.54
893.05	1647.48
893.36	1675.92
893.67	1652.03
893.98	1667.73
894.29	1617.67
894.60	1617.90
894.91	1616.07
895.22	1632.91
895.53	1639.06
895.84	1628.14
896.15	1624.49
896.46	1626.77
896.77	1615.39
897.08	1595.37
897.38	1636.10
897.69	1627.68
898.00	1615.16
898.31	1631.55
898.62	1598.10
898.93	1621.31
899.24	1606.97
899.55	1637.92
899.86	1627.00
900.16	1607.88
900.47	1630.64
900.78	1635.19
901.09	1611.52
901.40	1623.36
901.71	1619.72
902.02	1612.66
902.32	1627.45
902.63	1630.41
902.94	1598.33
903.25	1624.49
903.56	1613.80
903.87	1623.81
904.17	1609.93
904.48	1602.88
904.79	1593.55
905.10	1603.79
905.41	1624.95
905.71	1585.58
906.02	1611.07
906.33	1613.34
906.64	1621.31
906.94	1588.31
907.25	1596.05
907.56	1583.53
907.87	1608.57
908.17	1614.71
908.48	1619.49
908.79	1603.79
909.09	1618.35
909.40	1598.33
909.71	1600.37
910.02	1784.92
910.32	1602.88
910.63	1595.14
910.94	1597.42
911.24	1595.82
911.55	1605.38
911.86	1578.98
912.16	1587.40
912.47	1571.02
912.78	1578.30
913.08	1581.94
913.39	1570.11
913.69	1583.08
914.00	1584.45
914.31	1569.43
914.61	1573.98
914.92	1599.92
915.23	1562.60
915.53	1580.12
915.84	1577.39
916.14	1602.42
916.45	1589.22
916.75	1553.95
917.06	1561.23
917.37	1570.56
917.67	1597.19
917.98	1571.70
918.28	1563.28
918.59	1548.72
918.89	1575.12
919.20	1552.59
919.50	1576.48
919.81	1557.37
920.11	1563.74
920.42	1553.73
920.72	1545.99
921.03	1556.00
921.33	1563.97
921.64	1555.55
921.94	1573.52
922.25	1547.13
922.55	1566.47
922.86	1573.07
923.16	1552.13
923.47	1593.77
923.77	1554.64
924.08	1543.71
924.38	1526.42
924.69	1560.10
924.99	1566.70
925.29	1549.63
925.60	1557.82
925.90	1535.98
926.21	1562.37
926.51	1560.32
926.81	1528.47
927.12	1553.50
927.42	1549.40
927.73	1545.76
928.03	1553.95
928.33	1521.41
928.64	1524.14
928.94	1548.04
929.24	1517.54
929.55	1547.13
929.85	1554.86
930.15	1544.85
930.46	1556.23
930.76	1545.08
931.06	1524.14
931.37	1513.68
931.67	1557.59
931.97	1539.62
932.27	1527.78
932.58	1535.75
932.88	1540.98
933.18	1527.56
933.49	1536.43
933.79	1540.53
934.09	1527.33
934.39	1558.73
934.70	1556.68
935.00	1539.62
935.30	1533.47
935.60	1541.89
935.91	1505.71
936.21	1537.57
936.51	1509.35
936.81	1537.57
937.11	1557.14
937.42	1537.11
937.72	1511.40
938.02	1526.19
938.32	1535.52
938.62	1536.43
938.92	1527.33
939.23	1524.83
939.53	1519.59
939.83	1519.37
940.13	1495.24
940.43	1494.11
940.73	1507.08
941.03	1508.44
941.34	1500.25
941.64	1512.99
941.94	1504.80
942.24	1505.03
942.54	1482.96
942.84	1519.37
943.14	1515.95
943.44	1511.17
943.74	1502.07
944.04	1523.46
944.34	1517.32
944.65	1506.17
944.95	1501.84
945.25	1498.43
945.55	1503.66
945.85	1494.79
946.15	1494.56
946.45	1499.57
946.75	1513.68
947.05	1523.92
947.35	1494.33
947.65	1487.51
947.95	1516.18
948.25	1516.41
948.55	1492.29
948.85	1517.54
949.15	1500.71
949.45	1506.62
949.75	1482.05
950.05	1500.93
950.35	1499.11
950.65	1490.01
950.94	1500.02
951.24	1511.86
951.54	1508.22
951.84	1615.85
952.14	1515.95
952.44	1498.20
952.74	1508.44
953.04	1516.63
953.34	1536.20
953.64	1515.27
953.94	1508.90
954.23	1528.47
954.53	1520.28
954.83	1508.44
955.13	1497.29
955.43	1506.85
955.73	1484.78
956.03	1499.11
956.32	1506.85
956.62	1497.52
956.92	1507.99
957.22	1485.23
957.52	1505.26
957.82	1511.17
958.11	1517.32
958.41	1510.26
958.71	1567.38
959.01	1526.87
959.30	1696.17
959.60	1520.96
959.90	1511.40
960.20	1506.85
960.50	1509.35
960.79	1524.37
961.09	1494.79
961.39	1494.33
961.69	1501.62
961.98	1505.26
962.28	1513.90
962.58	1510.49
962.87	1506.39
963.17	1504.12
963.47	1497.52
963.76	1528.92
964.06	1506.85
964.36	1509.58
964.66	1507.76
964.95	1509.35
965.25	1513.45
965.55	1526.65
965.84	1508.67
966.14	1511.63
966.43	1512.31
966.73	1499.57
967.03	1521.64
967.32	1510.72
967.62	1520.05
967.92	1516.63
968.21	1519.59
968.51	1499.80
968.80	1498.20
969.10	1511.17
969.40	1500.02
969.69	1511.40
969.99	1499.11
970.28	1516.18
970.58	1505.03
970.87	1485.92
971.17	1519.37
971.46	1517.09
971.76	1488.19
972.06	1497.98
972.35	1510.49
972.65	1484.09
972.94	1497.29
973.24	1503.44
973.53	1500.93
973.83	1507.76
974.12	1496.84
974.42	1486.60
974.71	1538.25
975.01	1495.02
975.30	1495.47
975.59	1508.22
975.89	1482.96
976.18	1489.10
976.48	1512.54
976.77	1511.86
977.07	1494.56
977.36	1477.27
977.65	1507.08
977.95	1502.53
978.24	1491.60
978.54	1495.47
978.83	1497.75
979.13	1514.36
979.42	1520.73
979.71	1480.68
980.01	1499.57
980.30	1499.80
980.59	1484.55
980.89	1523.92
981.18	1517.54
981.47	1506.85
981.77	1513.68
982.06	1495.93
982.35	1514.13
982.65	1509.58
982.94	1500.93
983.23	1493.88
983.53	1520.96
983.82	1507.08
984.11	1500.93
984.41	1492.97
984.70	1485.23
984.99	1497.07
985.28	1508.44
985.58	1497.29
985.87	1488.87
986.16	1503.66
986.45	1494.56
986.75	1520.28
987.04	1480.91
987.33	1497.29
987.62	1500.93
987.91	1486.60
988.21	1501.39
988.50	1469.99
988.79	1522.78
989.08	1517.77
989.37	1487.28
989.67	1490.01
989.96	1485.69
990.25	1490.47
990.54	1489.10
990.83	1491.60
991.12	1495.02
991.42	1510.26
991.71	1490.24
992.00	1474.77
992.29	1490.24
992.58	1476.36
992.87	1513.90
993.16	1514.59
993.45	1493.88
993.75	1501.84
994.04	1478.41
994.33	1504.35
994.62	1530.06
994.91	1488.19
995.20	1496.84
995.49	1496.15
995.78	1515.95
996.07	1507.76
996.36	1509.58
996.65	1486.83
996.94	1501.16
997.23	1513.68
997.52	1480.68
997.81	1471.81
998.10	1485.92
998.39	1496.84
998.68	1483.64
998.97	1479.09
999.26	1494.56
999.55	1477.27
999.84	1504.35
1000.13	1505.48
1000.42	1505.48
1000.71	1504.80
1001.00	1480.00
1001.29	1505.71
1001.58	1482.96
1001.87	1483.87
1002.16	1505.71
1002.45	1480.45
1002.74	1499.34
1003.02	1502.53
1003.31	1499.34
1003.60	1499.80
1003.89	1493.88
1004.18	1486.83
1004.47	1488.87
1004.76	1503.44
1005.05	1485.23
1005.33	1496.38
1005.62	1475.90
1005.91	1483.18
1006.20	1479.77
1006.49	1494.33
1006.78	1483.18
1007.06	1489.78
1007.35	1508.22
1007.64	1497.52
1007.93	1472.26
1008.22	1506.39
1008.50	1491.60
1008.79	1499.11
1009.08	1487.96
1009.37	1476.13
1009.66	1495.70
1009.94	1487.74
1010.23	1516.18
1010.52	1497.52
1010.81	1519.14
1011.09	1476.36
1011.38	1496.84
1011.67	1508.67
1011.95	1500.93
1012.24	1467.03
1012.53	1463.39
1012.82	1493.42
1013.10	1470.21
1013.39	1490.24
1013.68	1505.26
[truncated: 48 more rows]
