# Supplementary material for: Unique photosynthetic electron transport tuning and excitation distribution in heterokont algae
Source: PLoS One. 2019 Jan 9;14(1):e0209920. doi: 10.1371/journal.pone.0209920 (PMC6326504; doi:10.1371/journal.pone.0209920)
Supplement: S1 Dataset — (ZIP) [file pone.0209920.s004.zip › S1 Dataset/77K/Chlamydomonas_no_inhibitor/CNI_t=25,3.txt]

340.01	990.99
340.39	990.99
340.76	990.99
341.14	993.26
341.52	1027.40
341.89	1036.95
342.27	1036.73
342.65	1053.79
343.03	1039.69
343.40	1044.92
343.78	1031.95
344.16	1046.28
344.53	1049.70
344.91	1051.52
345.29	1034.68
345.66	1029.67
346.04	1027.40
346.42	1029.22
346.79	1038.55
347.17	1041.73
347.54	1039.69
347.92	1018.52
348.30	1018.30
348.67	1023.30
349.05	1009.88
349.43	1006.24
349.80	1017.39
350.18	1022.62
350.56	1008.97
350.93	987.80
351.31	999.64
351.68	995.09
352.06	1018.07
352.44	1003.50
352.81	1016.48
353.19	1028.54
353.56	1012.61
353.94	1016.93
354.32	1017.84
354.69	1033.77
355.07	1022.16
355.44	1002.82
355.82	1003.96
356.19	1007.83
356.57	1033.31
356.95	997.13
357.32	1002.37
357.70	1020.34
358.07	994.63
358.45	980.07
358.82	983.71
359.20	992.81
359.58	996.22
359.95	999.64
360.33	968.01
360.70	1001.00
361.08	984.85
361.45	989.85
361.83	994.18
362.20	1011.24
362.58	1058.34
362.95	1010.33
363.33	996.45
363.70	996.00
364.08	1015.34
364.45	1006.24
364.83	1006.69
365.20	992.58
365.58	1029.45
365.95	1047.88
366.33	1020.57
366.70	1024.21
367.08	1007.60
367.45	1009.88
367.83	1011.01
368.20	1007.83
368.58	1001.46
368.95	995.77
369.33	1050.38
369.70	994.18
370.08	1004.19
370.45	1012.83
370.83	1018.30
371.20	1008.06
371.57	1152.78
371.95	1030.58
372.32	1005.33
372.70	998.50
373.07	997.82
373.45	1012.83
373.82	1001.91
374.19	1001.46
374.57	1044.24
374.94	988.26
375.32	985.07
375.69	1022.85
376.07	1010.79
376.44	1022.39
376.81	984.39
377.19	1012.61
377.56	1013.74
377.94	1010.33
378.31	1004.64
378.68	984.16
379.06	997.36
379.43	1009.88
379.81	992.35
380.18	1013.29
380.55	1016.48
380.93	986.67
381.30	992.58
381.67	1000.77
382.05	1002.59
382.42	984.85
382.79	1006.24
383.17	1010.33
383.54	1046.97
383.91	996.45
384.29	1005.55
384.66	1008.28
385.04	1006.24
385.41	1010.79
385.78	997.13
386.15	1012.38
386.53	987.58
386.90	1006.92
387.27	1011.92
387.65	1034.45
388.02	1006.92
388.39	1030.13
388.77	1020.34
389.14	1010.56
389.51	982.57
389.89	1022.39
390.26	1027.63
390.63	1010.79
391.00	989.85
391.38	1005.33
391.75	1007.60
392.12	1021.25
392.50	1013.97
392.87	1006.01
393.24	1008.74
393.61	1002.14
393.99	1011.70
394.36	1002.14
394.73	1028.31
395.10	991.67
395.48	980.75
395.85	989.40
396.22	1017.39
396.59	1008.97
396.97	1004.41
397.34	1035.36
397.71	1034.00
398.08	1011.47
398.45	1003.05
398.83	992.13
399.20	1010.10
399.57	1032.18
399.94	990.76
400.32	1010.56
400.69	1001.68
401.06	1003.50
401.43	1004.41
401.80	1019.43
402.17	991.44
402.55	999.41
402.92	995.77
403.29	988.71
403.66	997.13
404.03	987.58
404.41	998.27
404.78	1010.56
405.15	990.76
405.52	980.75
405.89	996.22
406.26	1010.33
406.64	993.04
407.01	1031.04
407.38	1016.25
407.75	975.97
408.12	1005.33
408.49	1004.64
408.86	996.22
409.23	1012.15
409.61	992.81
409.98	990.76
410.35	1016.02
410.72	998.95
411.09	1007.60
411.46	1014.20
411.83	996.68
412.20	1038.32
412.57	1015.34
412.95	1006.92
413.32	1005.55
413.69	1009.42
414.06	1026.03
414.43	1014.65
414.80	1009.42
415.17	1023.07
415.54	1024.21
415.91	995.31
416.28	992.81
416.65	987.58
417.02	990.31
417.39	994.18
417.76	979.61
418.14	995.09
418.51	988.49
418.88	993.49
419.25	990.31
419.62	1046.28
419.99	999.64
420.36	1015.34
420.73	1031.04
421.10	1038.78
421.47	1008.06
421.84	990.76
422.21	1018.30
422.58	1026.49
422.95	1027.85
423.32	998.27
423.69	1006.46
424.06	1025.12
424.43	1044.01
424.80	983.25
425.17	1011.24
425.54	992.35
425.91	973.70
426.28	1016.93
426.65	976.20
427.02	1017.16
427.39	1019.89
427.76	1003.28
428.13	1004.87
428.49	1010.10
428.86	1007.15
429.23	1006.01
429.60	1006.69
429.97	1029.45
430.34	1035.82
430.71	1008.06
431.08	994.63
431.45	1030.81
431.82	1012.61
432.19	991.67
432.56	989.40
432.93	1012.38
433.30	1011.70
433.67	1009.65
434.03	1058.12
434.40	1026.94
434.77	998.73
435.14	1006.01
435.51	984.85
435.88	1047.65
436.25	1012.83
436.62	990.76
436.99	990.76
437.35	998.73
437.72	1002.14
438.09	998.27
438.46	1124.56
438.83	1025.35
439.20	1024.21
439.57	994.40
439.93	990.99
440.30	999.18
440.67	1007.83
441.04	1003.05
441.41	1000.32
441.78	1002.82
442.14	1001.00
442.51	1015.34
442.88	999.18
443.25	1006.46
443.62	1018.07
443.99	1002.37
444.35	1027.63
444.72	1026.72
445.09	1017.39
445.46	975.74
445.83	1000.77
446.19	1006.01
446.56	990.31
446.93	1002.82
447.30	999.64
447.66	993.49
448.03	993.95
448.40	995.54
448.77	1009.19
449.14	1028.99
449.50	998.50
449.87	1012.15
450.24	1020.12
450.61	1004.87
450.97	989.17
451.34	1006.24
451.71	1031.72
452.08	1015.79
452.44	1008.28
452.81	1008.74
453.18	1019.43
453.54	1041.73
453.91	996.68
454.28	981.66
454.65	1022.16
455.01	994.18
455.38	1000.77
455.75	1044.24
456.11	1003.05
456.48	1012.83
456.85	1000.32
457.21	1024.44
457.58	1028.08
457.95	996.00
458.32	999.41
458.68	1001.23
459.05	998.95
459.42	1000.09
459.78	1011.47
460.15	1008.74
460.52	993.95
460.88	1014.65
461.25	996.68
461.61	993.95
461.98	1004.19
462.35	1034.22
462.71	998.50
463.08	996.91
463.45	1006.24
463.81	997.59
464.18	996.68
464.55	1016.25
464.91	1014.65
465.28	973.47
465.64	1000.77
466.01	983.94
466.38	997.82
466.74	1018.30
467.11	1026.03
467.47	987.12
467.84	1080.42
468.21	1018.98
468.57	1007.83
468.94	995.09
469.30	991.22
469.67	999.18
470.03	1000.09
470.40	1002.14
470.77	1001.91
471.13	1000.09
471.50	1017.16
471.86	1015.56
472.23	1049.93
472.59	1016.25
472.96	1011.01
473.32	1001.00
473.69	1032.63
474.05	1009.88
474.42	1013.74
474.78	1014.43
475.15	1010.33
475.51	1016.25
475.88	991.90
476.24	998.27
476.61	993.49
476.97	1008.06
477.34	994.63
477.70	989.17
478.07	1004.41
478.43	1010.79
478.80	1011.24
479.16	998.04
479.53	999.64
479.89	997.36
480.26	995.31
480.62	1005.78
480.99	1035.13
481.35	1009.88
481.72	998.50
482.08	1033.31
482.45	1122.97
482.81	1008.74
483.17	1008.97
483.54	997.36
483.90	1008.06
484.27	1013.74
484.63	979.38
485.00	977.11
485.36	1017.39
485.72	992.13
486.09	1000.77
486.45	1002.37
486.82	982.34
487.18	1021.25
487.54	997.59
487.91	1008.51
488.27	1020.57
488.64	1007.83
489.00	1031.95
489.36	1026.03
489.73	1014.20
490.09	1012.38
490.45	1022.16
490.82	1022.16
491.18	1014.43
491.55	1005.10
491.91	1007.60
492.27	986.67
492.64	986.67
493.00	1004.41
493.36	981.66
493.73	1047.65
494.09	982.11
494.45	1001.23
494.82	1003.05
495.18	1031.95
495.54	1017.84
495.91	1002.14
496.27	1028.54
496.63	1010.10
496.99	1004.41
497.36	1016.25
497.72	1017.16
498.08	1004.87
498.45	1058.12
498.81	1037.87
499.17	1003.05
499.53	1000.77
499.90	1012.38
500.26	995.09
500.62	1022.39
500.99	995.77
501.35	1004.19
501.71	990.08
502.07	996.00
502.44	1003.05
502.80	985.98
503.16	984.16
503.52	1009.42
503.88	997.59
504.25	1017.16
504.61	1001.68
504.97	1016.25
505.33	999.86
505.70	1013.97
506.06	1017.84
506.42	1005.33
506.78	1009.42
507.14	1023.76
507.51	1018.07
507.87	995.31
508.23	1012.61
508.59	1004.19
508.95	1001.46
509.32	1033.54
509.68	988.26
510.04	1043.78
510.40	1005.10
510.76	1012.83
511.12	1002.37
511.48	992.13
511.85	999.18
512.21	994.40
512.57	998.73
512.93	1001.23
513.29	990.76
513.65	996.22
514.01	987.12
514.38	1029.67
514.74	1012.15
515.10	985.07
515.46	1013.06
515.82	998.50
516.18	1008.51
516.54	990.08
516.90	1003.05
517.26	1034.00
517.63	1015.79
517.99	999.18
518.35	1018.98
518.71	1026.26
519.07	1006.01
519.43	1018.52
519.79	1018.07
520.15	992.81
520.51	983.25
520.87	993.26
521.23	1005.78
521.59	1006.24
521.95	1030.36
522.31	1006.92
522.67	985.30
523.03	1009.88
523.40	1013.29
523.76	994.40
524.12	1009.42
524.48	1024.44
524.84	1004.64
525.20	1016.02
525.56	989.85
525.92	998.04
526.28	987.80
526.64	991.22
527.00	1022.16
527.36	1082.92
527.72	1032.18
528.08	1016.70
528.44	998.95
528.80	1036.50
529.16	1004.87
529.51	1001.68
529.87	1025.12
530.23	1009.65
530.59	991.67
530.95	1013.97
531.31	998.50
531.67	1016.02
532.03	1008.74
532.39	1028.31
532.75	1004.64
533.11	1021.71
533.47	1023.76
533.83	1023.30
534.19	990.31
534.55	988.49
534.91	1009.65
535.26	991.22
535.62	1020.80
535.98	1018.75
536.34	987.58
536.70	990.99
537.06	1010.79
537.42	992.13
537.78	998.95
538.14	1036.04
538.49	997.82
538.85	1121.15
539.21	1019.66
539.57	1014.88
539.93	986.67
540.29	1041.96
540.65	998.27
541.00	1007.83
541.36	1013.29
541.72	999.86
542.08	987.12
542.44	998.73
542.80	1019.43
543.15	1026.94
543.51	1001.68
543.87	986.21
544.23	1008.06
544.59	1014.20
544.95	1012.15
545.30	1003.96
545.66	1007.37
546.02	1020.12
546.38	1018.75
546.73	1017.61
547.09	1030.36
547.45	1036.50
547.81	1028.31
548.17	981.66
548.52	1015.79
548.88	989.85
549.24	1026.26
549.60	998.95
549.95	976.65
550.31	989.40
550.67	993.95
551.03	998.95
551.38	994.86
551.74	1004.41
552.10	1010.33
552.46	1005.33
552.81	994.63
553.17	1023.07
553.53	1004.64
553.88	1026.94
554.24	1004.64
554.60	992.58
554.95	1012.15
555.31	1004.19
555.67	975.29
556.03	1012.38
556.38	1000.55
556.74	1029.45
557.10	1014.20
557.45	1017.61
557.81	1004.41
558.17	1000.55
558.52	996.91
558.88	1003.73
559.24	1024.67
559.59	1025.58
559.95	999.64
560.30	1068.13
560.66	990.31
561.02	1016.70
561.37	1001.23
561.73	999.18
562.09	1029.90
562.44	1029.22
562.80	1010.56
563.15	998.73
563.51	997.13
563.87	995.77
564.22	1006.92
564.58	1006.24
564.93	1008.51
565.29	994.63
565.65	1040.60
566.00	1000.09
566.36	1004.64
566.71	1014.20
567.07	997.59
567.42	1018.52
567.78	998.50
568.14	1001.00
568.49	1011.24
568.85	1011.47
569.20	1006.24
569.56	1006.69
569.91	1016.25
570.27	1016.25
570.62	1055.84
570.98	1020.34
571.33	998.50
571.69	993.49
572.04	1003.05
572.40	996.91
572.75	1027.63
573.11	1012.15
573.46	1004.64
573.82	1011.92
574.17	994.63
574.53	1022.39
574.88	1031.04
575.24	1009.42
575.59	1017.39
575.95	1024.44
576.30	1003.28
576.66	1013.06
577.01	1008.74
577.36	1023.30
577.72	991.67
578.07	1021.71
578.43	1016.48
578.78	998.50
579.14	1015.79
579.49	1012.15
579.85	1049.02
580.20	1025.80
580.55	1000.32
580.91	1033.31
581.26	1024.44
581.62	1028.31
581.97	1024.21
582.32	1054.48
582.68	1051.97
583.03	1035.36
583.39	1028.54
583.74	1052.43
584.09	1030.81
584.45	1070.18
584.80	1051.97
585.15	1072.00
585.51	1074.96
585.86	1051.52
586.21	1084.51
586.57	1072.91
586.92	1112.50
587.27	1085.88
587.63	1096.12
587.98	1187.37
588.33	1131.62
588.69	1105.90
589.04	1130.02
589.39	1108.86
589.75	1129.34
590.10	1122.97
590.45	1136.17
590.81	1146.63
591.16	1177.35
591.51	1195.33
591.86	1198.06
592.22	1175.99
592.57	1221.50
592.92	1225.82
593.28	1244.94
593.63	1270.20
593.98	1260.87
594.33	1298.87
594.69	1300.92
595.04	1323.44
595.39	1341.87
595.74	1356.67
596.10	1375.78
596.45	1423.11
596.80	1454.97
597.15	1480.91
597.50	1470.21
597.86	1483.64
598.21	1531.65
598.56	1520.05
598.91	1578.98
599.26	1580.12
599.62	1593.09
599.97	1639.97
600.32	1657.94
600.67	1692.30
601.02	1746.46
601.38	1734.17
601.73	1773.31
602.08	1816.78
602.43	1816.09
602.78	1829.75
603.13	1855.69
603.49	1894.14
603.84	1922.13
604.19	1973.33
604.54	1962.18
604.89	1999.96
605.24	2020.89
605.59	2054.34
605.95	2108.04
606.30	2115.78
606.65	2134.44
607.00	2144.68
607.35	2159.92
607.70	2189.73
608.05	2244.12
608.40	2233.65
608.75	2236.38
609.10	2251.40
609.46	2285.08
609.81	2294.18
610.16	2372.23
610.51	2372.23
610.86	2398.63
611.21	2368.36
611.56	2454.60
611.91	2428.44
612.26	2426.84
612.61	2448.46
612.96	2506.26
613.31	2454.83
613.66	2511.26
614.01	2501.48
614.36	2548.81
614.71	2513.31
615.06	2509.67
615.41	2535.39
615.76	2557.23
616.11	2542.67
616.46	2546.54
616.81	2559.05
617.16	2584.08
617.51	2592.96
617.86	2603.65
618.21	2590.45
618.56	2604.11
618.91	2578.62
619.26	2599.78
619.61	2586.81
619.96	2601.38
620.31	2584.31
620.66	2564.28
621.01	2575.66
621.36	2577.94
621.71	2587.95
622.06	2586.58
622.41	2584.54
622.76	2545.40
623.10	2617.99
623.45	2552.68
623.80	2546.76
624.15	2576.80
624.50	2578.62
624.85	2533.56
625.20	2560.19
625.55	2555.64
625.90	2544.26
626.25	2531.74
626.59	2555.64
626.94	2516.50
627.29	2507.62
627.64	2515.13
627.99	2539.48
628.34	2497.16
628.69	2482.14
629.03	2478.50
629.38	2502.85
629.73	2484.87
630.08	2426.62
630.43	2469.17
630.78	2405.68
631.12	2467.57
631.47	2496.93
631.82	2415.92
632.17	2405.91
632.52	2440.27
632.86	2481.68
633.21	2404.32
633.56	2407.05
633.91	2399.08
634.26	2392.48
634.60	2416.83
634.95	2394.76
635.30	2388.61
635.65	2434.12
635.99	2359.26
636.34	2380.88
636.69	2397.72
637.04	2354.71
637.39	2296.46
637.73	2322.62
638.08	2357.21
638.43	2326.49
638.77	2355.85
639.12	2334.46
639.47	2324.67
639.82	2333.77
640.16	2325.35
640.51	2331.04
640.86	2333.32
641.20	2303.51
641.55	2302.60
641.90	2311.02
642.25	2300.78
642.59	2301.01
642.94	2303.51
643.29	2303.28
643.63	2276.43
643.98	2269.60
644.33	2275.75
644.67	2300.32
645.02	2288.72
645.37	2291.45
645.71	2294.64
646.06	2289.17
646.40	2284.62
646.75	2283.49
647.10	2274.38
647.44	2322.85
647.79	2260.96
648.14	2270.51
648.48	2308.29
648.83	2287.13
649.17	2342.42
649.52	2286.90
649.87	2264.14
650.21	2279.84
650.56	2274.61
650.90	2281.21
651.25	2280.75
651.59	2278.48
651.94	2281.21
652.29	2273.25
652.63	2313.75
652.98	2306.92
653.32	2269.83
653.67	2324.90
654.01	2275.07
654.36	2256.86
654.70	2294.64
655.05	2261.87
655.39	2278.48
655.74	2295.32
656.08	2270.51
656.43	2261.87
656.78	2290.08
657.12	2285.08
657.47	2268.69
657.81	2293.95
658.15	2293.95
658.50	2285.99
658.84	2309.43
659.19	2319.89
659.53	2312.61
659.88	2329.68
660.22	2291.22
660.57	2333.55
660.91	2342.42
661.26	2315.34
661.60	2318.53
661.95	2316.48
662.29	2319.89
662.63	2355.39
662.98	2360.63
663.32	2336.50
663.67	2340.83
664.01	2368.13
664.36	2334.00
664.70	2405.23
665.04	2369.73
665.39	2327.40
665.73	2344.24
666.08	2767.03
666.42	2366.77
666.76	2382.02
667.11	2366.54
667.45	2384.97
667.79	2354.71
668.14	2370.87
668.48	2394.08
668.83	2390.66
669.17	2445.96
669.51	2422.06
669.86	2424.79
670.20	2448.92
670.54	2479.64
670.89	2480.77
671.23	2496.93
671.57	2475.31
671.92	2507.62
672.26	2548.36
672.60	2570.88
672.94	2619.81
673.29	2666.46
673.63	2699.68
673.97	2705.59
674.32	2776.82
674.66	2838.94
675.00	2908.57
675.34	2955.45
675.69	3073.77
676.03	3158.88
676.37	3262.87
676.71	3340.46
677.06	3472.22
677.40	3588.95
677.74	3721.61
678.08	3838.80
678.43	3981.02
678.77	4091.16
679.11	4231.10
679.45	4299.82
679.80	4453.42
680.14	4524.87
680.48	4672.78
680.82	4731.72
681.16	4816.14
681.51	4867.57
681.85	4982.48
682.19	5040.05
682.53	5178.86
682.87	5270.11
683.21	5403.22
683.56	5512.90
683.90	5670.83
684.24	5805.31
684.58	5963.00
684.92	6150.96
685.26	6273.16
685.61	6353.71
685.95	6365.54
686.29	6459.07
686.63	6426.75
686.97	6429.03
687.31	6268.83
687.65	6179.40
687.99	6098.62
688.33	5956.40
688.68	5730.22
689.02	5570.02
689.36	5445.09
689.70	5278.53
690.04	5102.40
690.38	5037.32
690.72	4994.09
691.06	4872.80
691.40	4796.12
691.74	4750.83
692.08	4703.96
692.42	4688.48
692.76	4764.71
693.10	4728.53
693.44	4700.54
693.78	4739.00
694.13	4726.26
694.47	4847.77
694.81	4846.40
695.15	4756.29
695.49	4784.51
695.83	4827.52
696.17	4881.67
696.51	4907.62
696.85	4940.38
697.19	4921.50
697.53	4976.79
697.87	4973.38
698.20	4972.47
698.54	5058.03
698.88	5062.12
699.22	5070.09
699.56	5114.92
699.90	5126.98
700.24	5165.66
700.58	5231.19
700.92	5223.23
701.26	5283.53
701.60	5330.41
701.94	5323.35
702.28	5451.01
702.62	5495.84
702.96	5570.25
703.30	5618.72
703.63	5681.52
703.97	5761.85
704.31	5820.55
704.65	5875.62
704.99	5918.17
705.33	6059.48
705.67	6115.92
706.01	6139.81
706.34	6204.66
706.68	6282.49
707.02	6292.73
707.36	6339.83
707.70	6417.20
708.04	6398.99
708.38	6586.72
708.71	6636.56
709.05	6637.92
709.39	6702.32
709.73	6766.72
710.07	6761.94
710.40	6853.41
710.74	6850.00
711.08	6879.35
711.42	6951.72
711.76	6996.54
712.09	7012.70
712.43	7031.59
712.77	7013.61
713.11	7031.13
713.45	7051.16
713.78	7131.71
714.12	7142.18
714.46	7109.18
714.80	7098.94
715.13	7047.52
715.47	7028.17
715.81	6983.57
716.15	6967.64
716.48	7014.29
716.82	6982.21
717.16	6907.34
717.49	6850.00
717.83	6701.86
718.17	6731.90
718.51	6661.13
718.84	6653.62
719.18	6596.28
719.52	6538.03
719.85	6442.45
720.19	6396.26
720.53	6300.92
720.86	6201.70
721.20	6169.39
721.54	6115.92
721.87	6054.48
722.21	5935.24
722.55	5869.71
722.88	5802.12
723.22	5744.10
723.55	5664.45
723.89	5627.36
724.23	5569.79
724.56	5444.18
724.90	5375.92
725.24	5339.51
725.57	5224.60
725.91	5200.25
726.24	5147.68
726.58	5015.70
726.92	4926.05
727.25	4926.50
727.59	4837.53
727.92	4766.08
728.26	4726.48
728.59	4661.86
728.93	4656.17
729.26	4543.99
729.60	4521.92
729.94	4457.75
730.27	4403.36
730.61	4348.75
730.94	4291.40
731.28	4273.66
731.61	4218.59
731.95	4204.71
732.28	4081.37
732.62	4010.38
732.95	4043.60
733.29	3955.08
733.62	3920.72
733.96	3911.62
734.29	3825.15
734.63	3805.35
734.96	3813.77
735.30	3754.84
735.63	3718.20
735.97	3711.15
736.30	3608.07
736.63	3662.91
736.97	3552.77
737.30	3495.88
737.64	3494.52
737.97	3484.28
738.31	3472.90
738.64	3385.52
738.97	3362.31
739.31	3377.33
739.64	3365.04
739.98	3286.53
740.31	3294.95
740.64	3268.56
740.98	3210.30
741.31	3232.60
741.65	3189.83
741.98	3169.57
742.31	3129.75
742.65	3117.92
742.98	3091.07
743.31	3058.76
743.65	3035.54
743.98	3030.77
744.31	3025.76
744.65	3012.79
744.98	3016.89
745.31	2948.62
745.65	2924.27
745.98	2914.71
746.31	2934.74
746.65	2913.35
746.98	2878.31
747.31	2907.21
747.65	2839.85
747.98	2834.84
748.31	2819.14
748.64	2792.75
748.98	2771.13
749.31	2740.18
749.64	2747.01
749.98	2722.43
750.31	2736.31
750.64	2690.12
750.97	2658.72
751.31	2621.86
751.64	2657.81
751.97	2628.91
752.30	2606.84
752.63	2590.45
752.97	2544.94
753.30	2567.02
753.63	2522.41
753.96	2546.54
754.29	2529.24
754.63	2556.78
754.96	2656.22
755.29	2493.97
755.62	2480.09
755.95	2462.34
756.29	2459.16
756.62	2423.20
756.95	2398.17
757.28	2414.56
757.61	2506.94
757.94	2435.95
758.27	2377.69
758.61	2392.48
758.94	2383.15
759.27	2337.87
759.60	2335.37
759.93	2382.47
760.26	2325.13
760.59	2308.52
760.92	2270.29
761.26	2283.03
761.59	2285.76
761.92	2226.82
762.25	2223.18
762.58	2218.18
762.91	2209.08
763.24	2191.55
763.57	2233.88
763.90	2213.85
764.23	2179.49
764.56	2181.31
764.89	2157.88
765.22	2162.88
765.55	2175.85
765.88	2150.82
766.21	2114.64
766.54	2092.11
766.87	2115.78
767.20	2085.97
767.53	2101.90
767.86	2081.19
768.19	2060.26
768.52	2034.77
768.85	2037.27
769.18	2048.42
769.51	2056.84
769.84	2047.51
770.17	2025.90
770.50	1990.63
770.83	2023.39
771.16	1979.25
771.49	1980.84
771.82	1982.43
772.15	2020.66
772.48	1965.59
772.81	1954.67
773.14	1944.89
773.47	1926.00
773.80	1905.07
774.13	1911.89
774.46	1921.45
774.78	1930.32
775.11	1897.56
775.44	1881.86
775.77	1919.86
776.10	1880.26
776.43	1891.87
776.76	1892.32
777.09	1839.30
777.41	1830.66
777.74	1841.12
778.07	1853.18
778.40	1837.03
778.73	1790.83
779.06	1804.49
779.38	1818.60
779.71	1810.18
780.04	1814.73
780.37	1802.44
780.70	1789.70
781.03	1776.50
781.35	1789.01
781.68	1766.03
782.01	1746.01
782.34	1744.41
782.67	1769.67
782.99	1757.38
783.32	1733.72
783.65	1710.05
783.98	1726.21
784.30	1717.11
784.63	1714.83
784.96	1715.74
785.29	1710.05
785.61	1723.25
785.94	1682.06
786.27	1715.06
786.60	1682.98
786.92	1694.81
787.25	1699.36
787.58	1638.60
787.90	1682.52
788.23	1652.94
788.56	1659.08
788.88	1644.52
789.21	1644.06
789.54	1626.77
789.87	1618.81
790.19	1659.08
790.52	1630.41
790.85	1626.77
791.17	1645.43
791.50	1592.64
791.82	1601.74
792.15	1593.09
792.48	1597.64
792.80	1604.24
793.13	1602.88
793.46	1592.64
793.78	1606.29
794.11	1573.75
794.43	1594.69
794.76	1595.82
795.09	1622.22
795.41	1620.63
795.74	1583.99
796.06	1586.04
796.39	1599.46
796.72	1597.64
797.04	1607.20
797.37	1568.29
797.69	1585.13
798.02	1586.95
798.34	1586.04
798.67	1601.74
798.99	1554.86
799.32	1586.27
799.64	1557.14
799.97	1572.61
800.30	1540.53
800.62	1567.15
800.95	1540.07
801.27	1551.22
801.60	1571.25
801.92	1525.28
802.25	1554.86
802.57	1547.58
802.89	1545.08
803.22	1529.83
803.54	1511.86
803.87	1517.09
804.19	1527.33
804.52	1541.44
804.84	1538.71
805.17	1534.38
805.49	1512.77
805.82	1526.65
806.14	1508.67
806.46	1524.83
806.79	1491.60
807.11	1477.04
807.44	1474.99
807.76	1491.83
808.08	1483.64
808.41	1471.12
808.73	1490.24
809.06	1464.07
809.38	1489.78
809.70	1486.60
810.03	1502.30
810.35	1481.36
810.67	1462.93
811.00	1473.17
811.32	1481.14
811.64	1462.93
811.97	1447.69
812.29	1453.60
812.61	1418.56
812.94	1483.64
813.26	1433.35
813.58	1436.08
813.91	1432.44
814.23	1431.76
814.55	1429.25
814.88	1419.93
815.20	1427.43
815.52	1412.42
815.84	1406.27
816.17	1401.27
816.49	1408.32
816.81	1416.51
817.13	1388.75
817.46	1404.00
817.78	1381.70
818.10	1394.67
818.42	1414.01
818.75	1387.84
819.07	1412.42
819.39	1405.13
819.71	1443.36
820.04	1386.25
820.36	1340.74
820.68	1363.95
821.00	1350.75
821.32	1370.77
821.65	1390.34
821.97	1335.05
822.29	1360.99
822.61	1384.20
822.93	1342.33
823.25	1347.79
823.58	1384.20
823.90	1325.95
824.22	1354.39
824.54	1327.77
824.86	1340.28
825.18	1339.37
825.50	1330.27
825.82	1336.19
826.15	1353.02
826.47	1322.08
826.79	1342.33
827.11	1348.70
827.43	1336.41
827.75	1343.92
828.07	1301.83
828.39	1307.74
828.71	1298.18
829.03	1306.38
829.35	1329.13
829.67	1292.50
830.00	1315.48
830.32	1312.29
830.64	1306.38
830.96	1308.88
831.28	1319.12
831.60	1295.23
831.92	1307.06
832.24	1315.02
832.56	1307.06
832.88	1302.28
833.20	1289.31
833.52	1293.18
833.84	1296.59
834.16	1287.72
834.48	1289.31
834.80	1315.93
835.12	1263.37
835.44	1272.24
835.76	1297.27
836.08	1278.62
836.40	1296.59
836.71	1285.44
837.03	1265.19
837.35	1280.66
837.67	1265.64
837.99	1272.02
838.31	1244.03
838.63	1274.29
838.95	1259.96
839.27	1296.59
839.59	1289.08
839.91	1287.03
840.23	1284.30
840.54	1248.58
840.86	1291.81
841.18	1277.48
841.50	1257.91
841.82	1258.59
842.14	1315.25
842.46	1288.17
842.77	1287.26
843.09	1269.74
843.41	1271.56
843.73	1266.55
844.05	1263.60
844.37	1245.16
844.68	1275.43
845.00	1245.16
845.32	1250.40
845.64	1272.93
845.96	1254.27
846.27	1257.45
846.59	1239.70
846.91	1255.40
847.23	1242.89
847.54	1234.93
847.86	1266.10
848.18	1229.46
848.50	1237.43
848.82	1271.33
849.13	1227.19
849.45	1247.90
849.77	1262.69
850.08	1272.70
850.40	1256.32
850.72	1241.52
851.04	1227.87
851.35	1257.45
851.67	1277.70
851.99	1237.66
852.30	1245.39
852.62	1254.27
852.94	1220.59
853.25	1227.42
853.57	1233.79
853.89	1237.88
854.20	1224.00
854.52	1268.38
854.84	1216.04
855.15	1237.66
855.47	1233.79
855.79	1239.48
856.10	1227.64
856.42	1229.46
856.73	1242.43
857.05	1221.95
857.37	1221.50
857.68	1211.49
858.00	1232.19
858.32	1231.06
858.63	1219.91
858.95	1202.61
859.26	1200.79
859.58	1201.48
859.89	1217.18
860.21	1229.24
860.52	1213.08
860.84	1233.33
861.16	1209.21
861.47	1223.09
861.79	1213.08
862.10	1181.45
862.42	1210.35
862.73	1246.76
863.05	1213.08
863.36	1197.83
863.68	1223.09
863.99	1203.75
864.31	1208.07
864.62	1252.22
864.94	1211.71
865.25	1220.59
865.57	1183.27
865.88	1156.19
866.20	1194.19
866.51	1202.84
866.82	1197.38
867.14	1196.24
867.45	1177.35
867.77	1198.52
868.08	1203.07
868.40	1197.61
868.71	1191.92
869.02	1178.04
869.34	1167.80
869.65	1176.90
869.97	1177.13
870.28	1180.09
870.59	1176.90
870.91	1162.34
871.22	1160.52
871.54	1181.91
871.85	1181.22
872.16	1168.25
872.48	1164.84
872.79	1186.46
873.10	1140.72
873.42	1171.67
873.73	1198.74
874.04	1148.91
874.36	1152.78
874.67	1134.12
874.98	1160.74
875.30	1163.70
875.61	1131.84
875.92	1147.55
876.23	1156.87
876.55	1128.20
876.86	1145.95
877.17	1141.40
877.49	1139.35
877.80	1150.96
878.11	1819.73
878.42	1184.18
878.74	1145.50
879.05	1157.10
879.36	1127.07
879.67	1153.46
879.98	1124.79
880.30	1114.78
880.61	1145.72
880.92	1135.48
881.23	1123.20
881.55	1128.89
881.86	1124.11
882.17	1147.09
882.48	1127.52
882.79	1151.87
883.10	1153.92
883.42	1118.42
883.73	1127.07
884.04	1130.02
884.35	1135.94
884.66	1133.21
884.97	1139.58
885.28	1124.56
885.60	1129.34
885.91	1125.93
886.22	1115.46
886.53	1116.37
886.84	1146.63
887.15	1138.67
887.46	1134.12
887.77	1166.43
888.08	1137.76
888.40	1120.24
888.71	1123.20
889.02	1127.98
889.33	1154.37
889.64	1124.79
889.95	1137.76
890.26	1107.72
890.57	1124.56
890.88	1113.64
891.19	1108.63
891.50	1138.90
891.81	1136.62
892.12	1108.41
892.43	1112.05
892.74	1112.96
893.05	1148.46
893.36	1173.71
893.67	1128.66
893.98	1120.24
894.29	1117.05
894.60	1139.13
894.91	1124.33
895.22	1138.90
895.53	1127.29
895.84	1127.07
896.15	1122.06
896.46	1130.71
896.77	1132.75
897.08	1104.99
897.38	1125.25
897.69	1137.53
898.00	1116.60
898.31	1130.02
898.62	1100.21
898.93	1094.98
899.24	1099.08
899.55	1129.11
899.86	1128.66
900.16	1120.01
900.47	1102.26
900.78	1108.18
901.09	1111.14
901.40	1111.14
901.71	1116.83
902.02	1117.96
902.32	1108.18
902.63	1090.88
902.94	1098.85
903.25	1107.50
903.56	1092.48
903.87	1094.75
904.17	1089.75
904.48	1075.87
904.79	1063.81
905.10	1085.20
905.41	1110.91
905.71	1089.52
906.02	1108.41
906.33	1106.81
906.64	1111.59
906.94	1090.20
907.25	1099.30
907.56	1107.50
907.87	1082.69
908.17	1105.90
908.48	1097.71
908.79	1090.88
909.09	1090.20
909.40	1078.82
909.71	1118.19
910.02	1171.21
910.32	1101.35
910.63	1092.25
910.94	1098.17
911.24	1081.10
911.55	1098.62
911.86	1074.50
912.16	1088.38
912.47	1072.00
912.78	1072.45
913.08	1080.19
913.39	1088.15
913.69	1093.39
914.00	1078.82
914.31	1081.78
914.61	1076.78
914.92	1101.35
915.23	1061.30
915.53	1051.29
915.84	1053.57
916.14	1072.68
916.45	1085.88
916.75	1051.29
917.06	1092.71
917.37	1077.91
917.67	1089.29
917.98	1070.18
918.28	1059.25
918.59	1067.67
918.89	1095.89
919.20	1065.17
919.50	1066.54
919.81	1059.71
920.11	1080.64
920.42	1058.80
920.72	1039.46
921.03	1069.95
921.33	1074.05
921.64	1066.08
921.94	1066.08
922.25	1059.48
922.55	1072.91
922.86	1080.42
923.16	1065.17
923.47	1059.25
923.77	1042.42
924.08	1064.26
924.38	1051.75
924.69	1055.61
924.99	1051.75
925.29	1022.16
925.60	1037.41
925.90	1054.93
926.21	1063.58
926.51	1080.64
926.81	1070.18
927.12	1041.28
927.42	1046.74
927.73	1051.97
928.03	1043.10
928.33	1033.54
928.64	1049.93
928.94	1046.51
929.24	1019.21
929.55	1036.50
929.85	1057.43
930.15	1036.73
930.46	1037.87
930.76	1049.24
931.06	1064.72
931.37	1033.09
931.67	1069.27
931.97	1034.68
932.27	1050.61
932.58	1052.66
932.88	1024.67
933.18	1027.17
933.49	1032.86
933.79	1063.81
934.09	1034.45
934.39	1051.75
934.70	1066.76
935.00	1066.08
935.30	1051.29
935.60	1054.70
935.91	1018.52
936.21	1045.83
936.51	1030.36
936.81	1051.52
937.11	1079.96
937.42	1041.51
937.72	1032.86
938.02	1021.03
938.32	1009.88
938.62	1021.71
938.92	1037.18
939.23	1026.03
939.53	1033.54
939.83	1030.58
940.13	1008.51
940.43	1020.80
940.73	1046.28
941.03	999.41
941.34	1033.77
941.64	1026.94
941.94	1008.51
942.24	1014.65
942.54	1026.03
942.84	1019.89
943.14	1040.60
943.44	1007.15
943.74	1022.39
944.04	1042.87
944.34	1020.57
944.65	1043.10
944.95	1024.44
945.25	1019.43
945.55	1013.52
945.85	1034.91
946.15	1022.39
946.45	1031.72
946.75	1044.69
947.05	1023.98
947.35	1017.84
947.65	1017.84
947.95	1026.03
948.25	1000.32
948.55	1022.85
948.85	1014.43
949.15	994.86
949.45	1017.39
949.75	991.90
950.05	1021.25
950.35	1020.80
950.65	1013.06
950.94	1005.10
951.24	1032.86
951.54	1041.96
951.84	1215.36
952.14	1029.90
952.44	995.09
952.74	1022.62
953.04	1022.39
953.34	1024.89
953.64	1047.88
953.94	998.73
954.23	1044.69
954.53	1009.19
954.83	1032.63
955.13	1016.93
955.43	1030.13
955.73	1046.74
956.03	1014.20
956.32	1022.62
956.62	1003.05
956.92	1042.19
957.22	1003.50
957.52	1030.36
957.82	1025.12
958.11	1012.15
958.41	1014.65
958.71	1107.27
959.01	1025.80
959.30	1326.86
959.60	1065.85
959.90	990.99
960.20	1024.21
960.50	1035.36
960.79	992.13
961.09	1027.17
961.39	1016.93
961.69	1012.38
961.98	1022.16
962.28	1023.07
962.58	1019.66
962.87	1006.24
963.17	1039.69
963.47	1014.43
963.76	1076.09
964.06	1016.93
964.36	1015.56
964.66	1014.20
964.95	1035.36
965.25	1037.18
965.55	1035.36
965.84	1025.12
966.14	1023.07
966.43	1021.94
966.73	1005.33
967.03	1041.96
967.32	1020.57
967.62	1015.11
967.92	1018.30
968.21	1015.11
968.51	1027.40
968.80	1016.25
969.10	1021.71
969.40	1013.29
969.69	1024.89
969.99	1008.28
970.28	1006.92
970.58	1027.85
970.87	1015.34
971.17	1023.07
971.46	1035.59
971.76	1009.88
972.06	1027.40
972.35	1003.73
972.65	1024.89
972.94	994.63
973.24	1030.58
973.53	1009.42
973.83	1018.98
974.12	1020.57
974.42	1025.58
974.71	1054.48
975.01	991.67
975.30	1006.46
975.59	994.63
975.89	996.45
976.18	1000.77
976.48	1018.30
976.77	1011.01
977.07	1014.88
977.36	1022.39
977.65	1031.27
977.95	1013.97
978.24	987.35
978.54	1022.62
978.83	1030.36
979.13	1044.92
979.42	1021.25
979.71	979.38
980.01	1004.64
980.30	1015.34
980.59	1026.26
980.89	1046.97
981.18	1023.53
981.47	1033.09
981.77	1025.35
982.06	1002.14
982.35	1040.82
982.65	1030.13
982.94	1028.99
983.23	1021.03
983.53	1021.71
983.82	1015.11
984.11	1014.88
984.41	1000.77
984.70	1036.27
984.99	1001.23
985.28	1036.27
985.58	1025.58
985.87	1017.16
986.16	1036.73
986.45	1024.21
986.75	1041.51
987.04	1009.42
987.33	1006.46
987.62	1022.62
987.91	1000.55
988.21	998.27
988.50	983.48
988.79	1050.84
989.08	1031.27
989.37	1018.52
989.67	1004.19
989.96	1011.01
990.25	1023.30
990.54	1012.15
990.83	1019.43
991.12	1030.13
991.42	1060.85
991.71	1013.52
992.00	1025.80
992.29	1000.09
992.58	999.41
992.87	1054.02
993.16	1011.70
993.45	1022.39
993.75	1003.96
994.04	997.13
994.33	1019.21
994.62	1041.96
994.91	1006.01
995.20	1046.74
995.49	1000.32
995.78	1024.44
996.07	1019.43
996.36	1020.57
996.65	996.00
996.94	1000.32
997.23	1019.89
997.52	1010.79
997.81	1005.10
998.10	1011.24
998.39	1000.32
998.68	994.18
998.97	1004.64
999.26	1015.11
999.55	984.62
999.84	1021.71
1000.13	1000.55
1000.42	1011.70
1000.71	1015.79
1001.00	1004.41
1001.29	1024.44
1001.58	1016.02
1001.87	993.72
1002.16	1034.00
1002.45	1009.65
1002.74	1005.78
1003.02	1032.86
1003.31	1018.30
1003.60	1029.90
1003.89	1016.02
1004.18	1019.66
1004.47	986.89
1004.76	1011.01
1005.05	999.18
1005.33	1019.66
1005.62	1004.87
1005.91	1016.48
1006.20	977.79
1006.49	984.39
1006.78	1019.89
1007.06	993.26
1007.35	1000.55
1007.64	997.59
1007.93	1011.24
1008.22	1010.79
1008.50	1039.69
1008.79	1020.80
1009.08	1019.66
1009.37	1039.91
1009.66	1050.84
1009.94	1021.94
1010.23	1012.61
1010.52	1018.75
1010.81	1017.16
1011.09	1001.00
1011.38	978.02
1011.67	1039.91
1011.95	1031.04
1012.24	1002.37
1012.53	1010.33
1012.82	997.36
1013.10	982.34
1013.39	982.80
1013.68	1008.28
[truncated: 48 more rows]
