# Supplementary material for: Unique photosynthetic electron transport tuning and excitation distribution in heterokont algae
Source: PLoS One. 2019 Jan 9;14(1):e0209920. doi: 10.1371/journal.pone.0209920 (PMC6326504; doi:10.1371/journal.pone.0209920)
Supplement: S1 Dataset — (ZIP) [file pone.0209920.s004.zip › S1 Dataset/77K/Chlamydomonas_no_inhibitor/CNI_t=30,1.txt]

340.01	1128.89
340.39	1128.89
340.76	1128.89
341.14	1108.63
341.52	1119.78
341.89	1141.40
342.27	1170.53
342.65	1177.58
343.03	1168.02
343.40	1180.54
343.78	1160.52
344.16	1179.63
344.53	1191.69
344.91	1187.37
345.29	1140.49
345.66	1159.15
346.04	1140.95
346.42	1140.26
346.79	1144.59
347.17	1159.83
347.54	1153.69
347.92	1147.77
348.30	1157.10
348.67	1127.52
349.05	1128.66
349.43	1150.50
349.80	1142.31
350.18	1144.36
350.56	1125.47
350.93	1135.48
351.31	1129.57
351.68	1108.86
352.06	1123.42
352.44	1115.69
352.81	1130.71
353.19	1129.57
353.56	1130.25
353.94	1149.37
354.32	1114.55
354.69	1137.53
355.07	1137.08
355.44	1126.61
355.82	1125.02
356.19	1131.39
356.57	1151.19
356.95	1120.92
357.32	1116.83
357.70	1123.20
358.07	1127.75
358.45	1098.62
358.82	1121.83
359.20	1114.32
359.58	1110.45
359.95	1111.36
360.33	1126.84
360.70	1124.33
361.08	1122.06
361.45	1138.22
361.83	1130.48
362.20	1129.11
362.58	1170.53
362.95	1135.94
363.33	1146.86
363.70	1119.33
364.08	1127.07
364.45	1137.08
364.83	1151.64
365.20	1121.60
365.58	1147.77
365.95	1173.94
366.33	1133.89
366.70	1153.92
367.08	1135.71
367.45	1135.03
367.83	1120.24
368.20	1136.40
368.58	1137.08
368.95	1119.10
369.33	1154.83
369.70	1122.51
370.08	1128.20
370.45	1137.31
370.83	1134.57
371.20	1138.44
371.57	1231.74
371.95	1151.41
372.32	1132.98
372.70	1140.49
373.07	1120.01
373.45	1140.26
373.82	1125.93
374.19	1135.26
374.57	1136.17
374.94	1132.53
375.32	1110.45
375.69	1148.23
376.07	1134.35
376.44	1116.60
376.81	1129.11
377.19	1150.50
377.56	1126.84
377.94	1121.15
378.31	1141.17
378.68	1108.18
379.06	1102.94
379.43	1085.42
379.81	1123.88
380.18	1111.14
380.55	1138.22
380.93	1127.29
381.30	1145.72
381.67	1131.39
382.05	1136.85
382.42	1126.38
382.79	1113.18
383.17	1130.71
383.54	1162.79
383.91	1127.07
384.29	1142.54
384.66	1142.08
385.04	1130.71
385.41	1114.55
385.78	1118.42
386.15	1125.70
386.53	1116.37
386.90	1109.09
387.27	1131.84
387.65	1137.53
388.02	1143.22
388.39	1165.52
388.77	1129.34
389.14	1156.19
389.51	1120.01
389.89	1139.81
390.26	1151.64
390.63	1134.80
391.00	1133.66
391.38	1144.13
391.75	1117.51
392.12	1133.44
392.50	1134.35
392.87	1113.87
393.24	1134.35
393.61	1142.08
393.99	1129.57
394.36	1121.15
394.73	1142.54
395.10	1108.18
395.48	1124.11
395.85	1110.23
396.22	1122.51
396.59	1129.80
396.97	1132.75
397.34	1147.32
397.71	1144.81
398.08	1132.53
398.45	1124.11
398.83	1120.24
399.20	1149.37
399.57	1147.55
399.94	1117.28
400.32	1123.88
400.69	1117.74
401.06	1143.90
401.43	1139.13
401.80	1117.96
402.17	1137.76
402.55	1121.83
402.92	1107.95
403.29	1120.01
403.66	1114.32
404.03	1124.11
404.41	1121.38
404.78	1146.63
405.15	1138.44
405.52	1126.16
405.89	1116.83
406.26	1143.90
406.64	1133.21
407.01	1125.02
407.38	1141.86
407.75	1122.06
408.12	1146.41
408.49	1161.65
408.86	1107.72
409.23	1120.69
409.61	1122.74
409.98	1108.41
410.35	1146.63
410.72	1107.95
411.09	1116.83
411.46	1139.81
411.83	1125.25
412.20	1127.75
412.57	1145.95
412.95	1127.98
413.32	1138.22
413.69	1147.32
414.06	1115.01
414.43	1141.63
414.80	1136.62
415.17	1144.59
415.54	1134.12
415.91	1122.51
416.28	1124.79
416.65	1129.34
417.02	1133.44
417.39	1099.76
417.76	1144.81
418.14	1129.57
418.51	1106.81
418.88	1123.42
419.25	1113.64
419.62	1153.46
419.99	1136.40
420.36	1145.72
420.73	1118.19
421.10	1160.97
421.47	1109.32
421.84	1110.23
422.21	1135.71
422.58	1147.77
422.95	1139.81
423.32	1126.84
423.69	1136.40
424.06	1145.95
424.43	1134.35
424.80	1126.16
425.17	1123.20
425.54	1111.82
425.91	1113.64
426.28	1129.80
426.65	1124.79
427.02	1150.05
427.39	1135.48
427.76	1140.26
428.13	1117.74
428.49	1141.86
428.86	1134.35
429.23	1141.40
429.60	1143.90
429.97	1107.50
430.34	1127.07
430.71	1122.74
431.08	1111.14
431.45	1136.85
431.82	1129.34
432.19	1127.98
432.56	1127.07
432.93	1137.99
433.30	1131.62
433.67	1130.02
434.03	1182.82
434.40	1127.98
434.77	1109.32
435.14	1131.39
435.51	1120.69
435.88	1160.06
436.25	1113.64
436.62	1118.65
436.99	1116.83
437.35	1119.10
437.72	1126.84
438.09	1122.06
438.46	1219.22
438.83	1132.30
439.20	1132.53
439.57	1131.84
439.93	1119.10
440.30	1131.16
440.67	1124.33
441.04	1127.75
441.41	1145.95
441.78	1121.83
442.14	1123.20
442.51	1140.49
442.88	1133.44
443.25	1131.62
443.62	1125.25
443.99	1112.50
444.35	1129.80
444.72	1131.62
445.09	1131.39
445.46	1134.12
445.83	1135.94
446.19	1135.03
446.56	1121.15
446.93	1127.29
447.30	1103.40
447.66	1123.20
448.03	1139.35
448.40	1093.39
448.77	1115.69
449.14	1136.62
449.50	1134.80
449.87	1146.41
450.24	1141.40
450.61	1142.54
450.97	1149.59
451.34	1158.24
451.71	1166.43
452.08	1127.52
452.44	1133.66
452.81	1128.20
453.18	1140.49
453.54	1160.52
453.91	1137.99
454.28	1121.60
454.65	1121.15
455.01	1106.36
455.38	1116.83
455.75	1143.22
456.11	1115.01
456.48	1135.03
456.85	1126.16
457.21	1126.16
457.58	1131.39
457.95	1126.61
458.32	1127.29
458.68	1137.76
459.05	1124.56
459.42	1163.47
459.78	1124.56
460.15	1129.57
460.52	1139.81
460.88	1118.87
461.25	1156.87
461.61	1132.07
461.98	1136.62
462.35	1144.81
462.71	1133.66
463.08	1137.76
463.45	1142.31
463.81	1131.16
464.18	1126.16
464.55	1129.34
464.91	1153.01
465.28	1127.75
465.64	1112.50
466.01	1122.29
466.38	1133.89
466.74	1137.53
467.11	1137.08
467.47	1135.71
467.84	1221.95
468.21	1154.83
468.57	1112.05
468.94	1121.38
469.30	1152.32
469.67	1137.31
470.03	1128.20
470.40	1120.47
470.77	1142.31
471.13	1125.02
471.50	1138.44
471.86	1145.72
472.23	1167.11
472.59	1125.47
472.96	1112.73
473.32	1119.56
473.69	1160.97
474.05	1112.73
474.42	1119.10
474.78	1130.02
475.15	1111.82
475.51	1119.10
475.88	1119.33
476.24	1116.83
476.61	1135.48
476.97	1111.36
477.34	1126.84
477.70	1119.10
478.07	1153.69
478.43	1131.16
478.80	1144.59
479.16	1150.96
479.53	1141.63
479.89	1120.01
480.26	1145.72
480.62	1120.24
480.99	1128.43
481.35	1121.38
481.72	1140.72
482.08	1125.47
482.45	1214.67
482.81	1111.14
483.17	1112.96
483.54	1107.95
483.90	1103.63
484.27	1142.99
484.63	1142.77
485.00	1122.29
485.36	1145.27
485.72	1141.86
486.09	1120.24
486.45	1153.23
486.82	1154.60
487.18	1105.22
487.54	1117.51
487.91	1133.66
488.27	1149.82
488.64	1134.12
489.00	1131.62
489.36	1117.51
489.73	1135.48
490.09	1145.04
490.45	1126.16
490.82	1126.84
491.18	1120.47
491.55	1125.93
491.91	1134.80
492.27	1123.88
492.64	1125.93
493.00	1115.23
493.36	1149.82
493.73	1159.15
494.09	1139.13
494.45	1139.81
494.82	1136.17
495.18	1162.79
495.54	1148.91
495.91	1112.73
496.27	1119.78
496.63	1145.04
496.99	1102.26
497.36	1144.81
497.72	1140.26
498.08	1131.62
498.45	1162.11
498.81	1126.38
499.17	1116.37
499.53	1155.51
499.90	1134.80
500.26	1125.47
500.62	1124.79
500.99	1137.99
501.35	1133.66
501.71	1137.53
502.07	1133.89
502.44	1136.62
502.80	1110.00
503.16	1108.18
503.52	1155.74
503.88	1120.24
504.25	1126.84
504.61	1140.49
504.97	1117.05
505.33	1135.03
505.70	1111.82
506.06	1141.40
506.42	1128.66
506.78	1137.53
507.14	1142.77
507.51	1149.37
507.87	1117.96
508.23	1103.40
508.59	1144.13
508.95	1121.60
509.32	1132.75
509.68	1116.83
510.04	1183.50
510.40	1140.95
510.76	1138.22
511.12	1169.16
511.48	1138.44
511.85	1154.14
512.21	1132.75
512.57	1138.67
512.93	1121.83
513.29	1150.28
513.65	1130.71
514.01	1116.83
514.38	1133.44
514.74	1118.65
515.10	1109.09
515.46	1137.31
515.82	1151.87
516.18	1136.85
516.54	1126.16
516.90	1125.93
517.26	1145.04
517.63	1117.51
517.99	1114.55
518.35	1136.85
518.71	1115.23
519.07	1110.68
519.43	1127.52
519.79	1147.55
520.15	1132.98
520.51	1109.77
520.87	1124.11
521.23	1128.66
521.59	1140.72
521.95	1131.62
522.31	1135.48
522.67	1129.34
523.03	1123.20
523.40	1117.28
523.76	1129.80
524.12	1127.29
524.48	1119.33
524.84	1152.78
525.20	1153.92
525.56	1118.19
525.92	1121.38
526.28	1144.81
526.64	1125.93
527.00	1130.02
527.36	1174.17
527.72	1155.05
528.08	1148.00
528.44	1117.28
528.80	1150.05
529.16	1120.24
529.51	1135.03
529.87	1154.14
530.23	1132.30
530.59	1124.56
530.95	1150.96
531.31	1131.62
531.67	1144.59
532.03	1116.83
532.39	1129.34
532.75	1111.59
533.11	1151.41
533.47	1138.90
533.83	1118.19
534.19	1120.69
534.55	1128.20
534.91	1127.98
535.26	1124.56
535.62	1133.21
535.98	1127.52
536.34	1119.10
536.70	1129.11
537.06	1142.08
537.42	1137.31
537.78	1120.01
538.14	1406.27
538.49	1135.94
538.85	1227.64
539.21	1154.60
539.57	1119.10
539.93	1116.60
540.29	1156.42
540.65	1136.85
541.00	1137.31
541.36	1109.09
541.72	1113.87
542.08	1128.43
542.44	1127.75
542.80	1143.68
543.15	1161.65
543.51	1116.60
543.87	1108.63
544.23	1124.11
544.59	1144.13
544.95	1104.99
545.30	1134.35
545.66	1150.73
546.02	1141.17
546.38	1133.21
546.73	1118.87
547.09	1135.71
547.45	1175.53
547.81	1137.53
548.17	1130.48
548.52	1134.35
548.88	1122.06
549.24	1153.46
549.60	1150.50
549.95	1130.25
550.31	1121.15
550.67	1146.41
551.03	1106.59
551.38	1107.72
551.74	1118.19
552.10	1114.78
552.46	1126.38
552.81	1132.30
553.17	1150.50
553.53	1122.29
553.88	1136.85
554.24	1134.80
554.60	1114.10
554.95	1147.09
555.31	1137.99
555.67	1125.25
556.03	1134.80
556.38	1132.98
556.74	1156.87
557.10	1136.40
557.45	1129.34
557.81	1137.99
558.17	1115.69
558.52	1124.56
558.88	1126.16
559.24	1137.99
559.59	1127.75
559.95	1130.02
560.30	1168.71
560.66	1104.99
561.02	1135.94
561.37	1115.23
561.73	1132.98
562.09	1151.41
562.44	1138.44
562.80	1139.35
563.15	1125.02
563.51	1114.09
563.87	1149.82
564.22	1128.20
564.58	1151.19
564.93	1132.07
565.29	1111.82
565.65	1156.87
566.00	1124.79
566.36	1125.02
566.71	1132.30
567.07	1120.69
567.42	1124.79
567.78	1106.59
568.14	1107.04
568.49	1131.84
568.85	1098.85
569.20	1138.44
569.56	1135.48
569.91	1140.04
570.27	1143.68
570.62	1173.49
570.98	1147.09
571.33	1138.90
571.69	1105.68
572.04	1124.11
572.40	1129.80
572.75	1137.31
573.11	1137.76
573.46	1137.99
573.82	1118.65
574.17	1131.39
574.53	1152.78
574.88	1135.03
575.24	1141.40
575.59	1161.65
575.95	1137.99
576.30	1130.93
576.66	1152.32
577.01	1145.27
577.36	1152.32
577.72	1125.47
578.07	1127.98
578.43	1133.66
578.78	1138.67
579.14	1130.02
579.49	1133.21
579.85	1178.72
580.20	1165.75
580.55	1159.61
580.91	1156.87
581.26	1161.65
581.62	1151.41
581.97	1145.27
582.32	1180.31
582.68	1172.80
583.03	1147.77
583.39	1165.98
583.74	1193.51
584.09	1212.40
584.45	1216.27
584.80	1182.82
585.15	1179.63
585.51	1194.42
585.86	1197.83
586.21	1220.13
586.57	1215.58
586.92	1214.67
587.27	1226.28
587.63	1244.25
587.98	1330.72
588.33	1289.08
588.69	1263.37
589.04	1284.30
589.39	1274.06
589.75	1282.94
590.10	1296.59
590.45	1316.39
590.81	1342.56
591.16	1359.17
591.51	1388.98
591.86	1359.62
592.22	1401.04
592.57	1439.04
592.92	1421.97
593.28	1430.85
593.63	1474.08
593.98	1460.20
594.33	1512.77
594.69	1512.08
595.04	1545.31
595.39	1578.07
595.74	1609.70
596.10	1593.55
596.45	1633.14
596.80	1704.82
597.15	1707.10
597.50	1767.40
597.86	1764.21
598.21	1816.55
598.56	1816.32
598.91	1833.39
599.26	1905.75
599.62	1928.05
599.97	1969.69
600.32	2004.28
600.67	2073.23
601.02	2103.26
601.38	2094.39
601.73	2133.98
602.08	2205.66
602.43	2214.54
602.78	2245.94
603.13	2281.89
603.49	2309.65
603.84	2324.90
604.19	2383.84
604.54	2392.26
604.89	2473.26
605.24	2479.64
605.59	2530.15
605.95	2576.80
606.30	2595.00
606.65	2634.60
607.00	2650.30
607.35	2671.23
607.70	2730.40
608.05	2757.02
608.40	2793.88
608.75	2824.38
609.10	2827.33
609.46	2859.65
609.81	2890.14
610.16	2947.25
610.51	2935.65
610.86	3015.52
611.21	2981.39
611.56	2988.44
611.91	3011.20
612.26	3061.49
612.61	3074.00
612.96	3122.92
613.31	3112.91
613.66	3118.83
614.01	3133.16
614.36	3185.50
614.71	3165.93
615.06	3184.59
615.41	3186.18
615.76	3182.54
616.11	3199.15
616.46	3238.98
616.81	3240.80
617.16	3261.96
617.51	3231.92
617.86	3250.58
618.21	3242.62
618.56	3241.48
618.91	3239.20
619.26	3295.41
619.61	3254.45
619.96	3247.62
620.31	3304.74
620.66	3248.76
621.01	3254.45
621.36	3241.71
621.71	3291.09
622.06	3257.86
622.41	3227.37
622.76	3228.96
623.10	3284.03
623.45	3193.01
623.80	3255.13
624.15	3231.69
624.50	3285.40
624.85	3216.22
625.20	3225.32
625.55	3211.67
625.90	3183.45
626.25	3157.29
626.59	3155.24
626.94	3144.54
627.29	3159.79
627.64	3153.19
627.99	3103.36
628.34	3146.82
628.69	3111.32
629.03	3141.58
629.38	3086.74
629.73	3137.49
630.08	3080.14
630.43	3110.41
630.78	3042.60
631.12	3080.60
631.47	3079.92
631.82	3072.64
632.17	3063.76
632.52	3034.18
632.86	3097.44
633.21	3026.67
633.56	2986.62
633.91	3005.05
634.26	3013.02
634.60	2988.90
634.95	2994.81
635.30	2984.80
635.65	2993.90
635.99	2967.28
636.34	2968.64
636.69	2949.99
637.04	2969.10
637.39	2884.00
637.73	2892.64
638.08	2971.83
638.43	2926.09
638.77	2908.80
639.12	2900.83
639.47	2887.64
639.82	2912.44
640.16	2901.97
640.51	2896.97
640.86	2879.67
641.20	2865.34
641.55	2861.01
641.90	2867.84
642.25	2844.63
642.59	2856.46
642.94	2856.46
643.29	2828.93
643.63	2835.30
643.98	2856.92
644.33	2835.75
644.67	2846.90
645.02	2807.08
645.37	2839.85
645.71	2857.60
646.06	2827.11
646.40	2806.85
646.75	2820.28
647.10	2810.95
647.44	2854.41
647.79	2808.68
648.14	2800.94
648.48	2799.57
648.83	2808.90
649.17	2856.23
649.52	2800.94
649.87	2793.88
650.21	2807.31
650.56	2803.90
650.90	2768.85
651.25	2789.56
651.59	2818.46
651.94	2783.64
652.29	2844.86
652.63	2790.02
652.98	2795.93
653.32	2780.46
653.67	2795.25
654.01	2863.06
654.36	2813.00
654.70	2812.09
655.05	2790.02
655.39	2819.37
655.74	2804.58
656.08	2800.48
656.43	2800.03
656.78	2800.94
657.12	2821.87
657.47	2799.12
657.81	2858.74
658.15	2824.38
658.50	2783.64
658.84	2838.94
659.19	2866.25
659.53	2832.34
659.88	2856.23
660.22	2814.14
660.57	2813.91
660.91	2856.69
661.26	2804.81
661.60	2856.69
661.95	2848.50
662.29	2846.22
662.63	2858.51
662.98	2903.56
663.32	2870.34
663.67	2838.26
664.01	2884.45
664.36	2866.47
664.70	2898.10
665.04	2895.60
665.39	2896.97
665.73	2878.53
666.08	3255.82
666.42	2905.84
666.76	2910.16
667.11	2893.78
667.45	2924.50
667.79	2906.07
668.14	2937.47
668.48	2965.23
668.83	2949.53
669.17	2968.19
669.51	2981.16
669.86	3015.98
670.20	2984.57
670.54	3012.33
670.89	3020.30
671.23	3037.14
671.57	3054.20
671.92	3090.38
672.26	3137.03
672.60	3133.62
672.94	3228.74
673.29	3253.54
673.63	3287.44
673.97	3292.91
674.32	3428.98
674.66	3467.44
675.00	3573.25
675.34	3645.84
675.69	3774.18
676.03	3896.83
676.37	4046.33
676.71	4104.81
677.06	4243.62
677.40	4360.35
677.74	4598.14
678.08	4696.45
678.43	4878.94
678.77	5029.36
679.11	5152.92
679.45	5281.71
679.80	5382.97
680.14	5534.75
680.48	5690.17
680.82	5852.18
681.16	5970.06
681.51	6028.54
681.85	6157.10
682.19	6219.91
682.53	6432.44
682.87	6457.93
683.21	6632.01
683.56	6798.57
683.90	7026.81
684.24	7211.81
684.58	7422.98
684.92	7621.86
685.26	7734.50
685.61	7905.84
685.95	8007.79
686.29	8071.27
686.63	7962.96
686.97	7991.86
687.31	7795.93
687.65	7653.03
687.99	7512.63
688.33	7321.94
688.68	7062.99
689.02	6894.60
689.36	6643.61
689.70	6491.61
690.04	6267.24
690.38	6132.76
690.72	6025.12
691.06	5875.39
691.40	5823.06
691.74	5732.49
692.08	5720.66
692.42	5719.29
692.76	5734.54
693.10	5690.17
693.44	5650.80
693.78	5687.21
694.13	5690.85
694.47	5714.52
694.81	5775.95
695.15	5740.00
695.49	5781.19
695.83	5797.57
696.17	5780.96
696.51	5821.46
696.85	5846.50
697.19	5799.85
697.53	5775.95
697.87	5885.63
698.20	5797.34
698.54	5900.65
698.88	5975.06
699.22	5891.78
699.56	5969.83
699.90	5977.11
700.24	6042.42
700.58	6090.66
700.92	6110.91
701.26	6125.47
701.60	6209.21
701.94	6213.31
702.28	6310.25
702.62	6294.09
702.96	6441.54
703.30	6519.37
703.63	6576.26
703.97	6612.44
704.31	6668.64
704.65	6736.68
704.99	6834.53
705.33	6926.69
705.67	6974.02
706.01	7018.62
706.34	7118.74
706.68	7172.90
707.02	7198.61
707.36	7292.82
707.70	7321.26
708.04	7286.45
708.38	7474.86
708.71	7496.02
709.05	7519.46
709.39	7605.25
709.73	7602.06
710.07	7651.67
710.40	7710.60
710.74	7731.54
711.08	7793.20
711.42	7874.21
711.76	7836.44
712.09	7846.22
712.43	7916.31
712.77	7936.11
713.11	7947.03
713.45	7955.90
713.78	8030.31
714.12	7999.37
714.46	7976.61
714.80	7892.64
715.13	7927.46
715.47	7897.42
715.81	7862.61
716.15	7786.83
716.48	7759.75
716.82	7767.49
717.16	7719.25
717.49	7620.72
717.83	7540.62
718.17	7552.68
718.51	7450.06
718.84	7357.21
719.18	7332.18
719.52	7289.18
719.85	7220.23
720.19	7107.36
720.53	7112.14
720.86	6963.09
721.20	6884.13
721.54	6827.93
721.87	6722.57
722.21	6672.05
722.55	6561.46
722.88	6540.07
723.22	6452.69
723.55	6326.86
723.89	6256.54
724.23	6186.69
724.56	6149.82
724.90	6015.11
725.24	5999.18
725.57	5917.72
725.91	5848.54
726.24	5787.56
726.58	5638.51
726.92	5585.04
727.25	5580.94
727.59	5488.10
727.92	5382.29
728.26	5305.15
728.59	5279.89
728.93	5223.23
729.26	5142.45
729.60	5106.27
729.94	5056.21
730.27	4994.54
730.61	4926.28
730.94	4875.99
731.28	4842.08
731.61	4777.68
731.95	4675.51
732.28	4704.87
732.62	4608.84
732.95	4585.40
733.29	4516.45
733.62	4528.97
733.96	4410.41
734.29	4372.19
734.63	4336.00
734.96	4327.59
735.30	4268.88
735.63	4224.28
735.97	4224.96
736.30	4194.92
736.63	4152.37
736.97	4087.75
737.30	4059.30
737.64	4061.35
737.97	3993.77
738.31	3923.91
738.64	3935.29
738.97	3891.37
739.31	3847.45
739.64	3852.46
739.98	3781.92
740.31	3788.74
740.64	3793.07
740.98	3726.62
741.31	3715.24
741.65	3665.86
741.98	3618.08
742.31	3589.63
742.65	3592.59
742.98	3589.86
743.31	3557.55
743.65	3545.94
743.98	3506.35
744.31	3517.96
744.65	3459.47
744.98	3454.01
745.31	3447.64
745.65	3415.78
745.98	3421.47
746.31	3383.24
746.65	3378.24
746.98	3349.11
747.31	3362.08
747.65	3299.73
747.98	3296.09
748.31	3253.54
748.64	3257.41
748.98	3224.41
749.31	3187.55
749.64	3200.98
749.98	3172.08
750.31	3162.75
750.64	3124.75
750.97	3092.43
751.31	3117.24
751.64	3052.61
751.97	3079.46
752.30	3035.54
752.63	3019.84
752.97	3008.69
753.30	2999.36
753.63	2981.84
753.96	2992.08
754.29	2932.24
754.63	2995.72
754.96	3051.47
755.29	2934.97
755.62	2889.46
755.95	2866.02
756.29	2858.74
756.62	2849.86
756.95	2837.12
757.28	2847.59
757.61	2932.24
757.94	2805.72
758.27	2785.24
758.61	2769.76
758.94	2803.44
759.27	2723.34
759.60	2693.76
759.93	2721.52
760.26	2686.71
760.59	2726.98
760.92	2675.78
761.26	2709.46
761.59	2673.05
761.92	2645.52
762.25	2610.71
762.58	2624.59
762.91	2594.55
763.24	2603.88
763.57	2548.36
763.90	2577.71
764.23	2531.97
764.56	2588.86
764.89	2535.16
765.22	2489.87
765.55	2498.52
765.88	2506.26
766.21	2459.38
766.54	2455.51
766.87	2464.84
767.20	2416.15
767.53	2455.29
767.86	2435.95
768.19	2426.16
768.52	2401.13
768.85	2418.20
769.18	2389.07
769.51	2401.36
769.84	2374.73
770.17	2396.12
770.50	2331.73
770.83	2358.35
771.16	2332.41
771.49	2320.80
771.82	2263.46
772.15	2320.80
772.48	2299.87
772.81	2267.10
773.14	2274.61
773.47	2268.92
773.80	2249.12
774.13	2217.50
774.46	2222.50
774.78	2216.81
775.11	2229.33
775.44	2196.33
775.77	2209.53
776.10	2170.16
776.43	2167.43
776.76	2217.50
777.09	2140.13
777.41	2159.24
777.74	2146.50
778.07	2150.82
778.40	2129.20
778.73	2136.71
779.06	2136.03
779.38	2112.37
779.71	2081.42
780.04	2078.92
780.37	2107.36
780.70	2079.83
781.03	2096.21
781.35	2066.63
781.68	2066.63
782.01	2048.65
782.34	2033.63
782.67	2012.02
782.99	2022.03
783.32	1997.68
783.65	2016.34
783.98	1993.13
784.30	1984.03
784.63	1999.96
784.96	1977.20
785.29	1982.21
785.61	1993.81
785.94	1988.58
786.27	1987.90
786.60	1975.61
786.92	1962.86
787.25	1955.13
787.58	1950.35
787.90	1922.59
788.23	1928.05
788.56	1912.35
788.88	1900.74
789.21	1906.66
789.54	1877.08
789.87	1898.01
790.19	1881.86
790.52	1875.94
790.85	1864.11
791.17	1889.82
791.50	1860.01
791.82	1862.06
792.15	1822.01
792.48	1878.67
792.80	1843.17
793.13	1850.91
793.46	1858.42
793.78	1856.82
794.11	1851.59
794.43	1843.85
794.76	1835.44
795.09	1851.14
795.41	1851.82
795.74	1837.26
796.06	1808.81
796.39	1817.23
796.72	1824.06
797.04	1850.23
797.37	1840.44
797.69	1854.55
798.02	1851.14
798.34	1828.15
798.67	1816.55
798.99	1796.52
799.32	1815.87
799.64	1834.30
799.97	1800.62
800.30	1826.33
800.62	1796.07
800.95	1783.78
801.27	1813.14
801.60	1825.20
801.92	1794.02
802.25	1820.64
802.57	1795.39
802.89	1769.22
803.22	1772.86
803.54	1802.90
803.87	1769.90
804.19	1757.84
804.52	1763.98
804.84	1735.99
805.17	1758.98
805.49	1775.13
805.82	1737.36
806.14	1730.08
806.46	1780.14
806.79	1738.50
807.11	1733.04
807.44	1736.45
807.76	1694.13
808.08	1729.85
808.41	1732.13
808.73	1729.17
809.06	1729.85
809.38	1754.20
809.70	1738.27
810.03	1700.95
810.35	1653.85
810.67	1704.37
811.00	1679.79
811.32	1691.39
811.64	1690.48
811.97	1671.14
812.29	1682.98
812.61	1649.07
812.94	1697.54
813.26	1644.52
813.58	1650.89
813.91	1654.53
814.23	1646.34
814.55	1647.70
814.88	1640.65
815.20	1632.46
815.52	1638.38
815.84	1631.32
816.17	1616.76
816.49	1637.46
816.81	1629.73
817.13	1655.21
817.46	1632.23
817.78	1593.09
818.10	1617.90
818.42	1593.55
818.75	1600.60
819.07	1650.44
819.39	1601.97
819.71	1645.66
820.04	1603.79
820.36	1589.91
820.68	1575.34
821.00	1581.71
821.32	1604.92
821.65	1598.78
821.97	1584.67
822.29	1583.99
822.61	1576.25
822.93	1551.45
823.25	1557.14
823.58	1591.50
823.90	1571.93
824.22	1558.28
824.54	1558.28
824.86	1547.35
825.18	1519.82
825.50	1543.03
825.82	1535.52
826.15	1553.27
826.47	1536.89
826.79	1569.43
827.11	1543.03
827.43	1561.01
827.75	1544.62
828.07	1531.43
828.39	1542.35
828.71	1515.95
829.03	1517.54
829.35	1526.19
829.67	1499.11
830.00	1499.11
830.32	1502.75
830.64	1510.95
830.96	1489.56
831.28	1522.55
831.60	1507.99
831.92	1505.94
832.24	1538.93
832.56	1495.47
832.88	1515.27
833.20	1512.54
833.52	1537.80
833.84	1499.57
834.16	1509.35
834.48	1480.00
834.80	1506.85
835.12	1479.54
835.44	1482.27
835.76	1511.17
836.08	1485.46
836.40	1501.84
836.71	1468.62
837.03	1462.48
837.35	1457.47
837.67	1439.95
837.99	1495.02
838.31	1464.53
838.63	1458.38
838.95	1456.33
839.27	1483.18
839.59	1483.18
839.91	1484.78
840.23	1480.00
840.54	1457.93
840.86	1454.51
841.18	1455.20
841.50	1461.79
841.82	1469.08
842.14	1504.57
842.46	1480.68
842.77	1461.79
843.09	1463.39
843.41	1477.50
843.73	1457.47
844.05	1469.53
844.37	1452.01
844.68	1430.62
845.00	1448.37
845.32	1437.67
845.64	1454.29
845.96	1437.45
846.27	1445.41
846.59	1434.49
846.91	1464.53
847.23	1439.72
847.54	1444.73
847.86	1442.91
848.18	1434.26
848.50	1434.03
848.82	1480.68
849.13	1434.49
849.45	1453.38
849.77	1454.51
850.08	1447.69
850.40	1458.84
850.72	1426.52
851.04	1419.47
851.35	1434.26
851.67	1449.96
851.99	1435.17
852.30	1419.92
852.62	1436.76
852.94	1408.32
853.25	1435.17
853.57	1436.31
853.89	1425.16
854.20	1418.10
854.52	1433.12
854.84	1416.97
855.15	1429.25
855.47	1412.42
855.79	1426.52
856.10	1386.93
856.42	1412.42
856.73	1433.12
857.05	1411.73
857.37	1405.13
857.68	1401.95
858.00	1447.69
858.32	1429.03
858.63	1392.62
858.95	1398.08
859.26	1392.85
859.58	1407.64
859.89	1372.37
860.21	1412.87
860.52	1379.88
860.84	1422.43
861.16	1404.68
861.47	1396.71
861.79	1398.31
862.10	1368.95
862.42	1382.83
862.73	1403.77
863.05	1389.21
863.36	1372.37
863.68	1416.74
863.99	1393.30
864.31	1383.29
864.62	1391.03
864.94	1366.22
865.25	1382.38
865.57	1382.15
865.88	1363.72
866.20	1367.13
866.51	1385.34
866.82	1362.35
867.14	1376.46
867.45	1349.61
867.77	1367.36
868.08	1379.88
868.40	1378.74
868.71	1368.95
869.02	1371.91
869.34	1336.19
869.65	1365.08
869.97	1342.33
870.28	1320.94
870.59	1351.43
870.91	1327.54
871.22	1335.50
871.54	1351.89
871.85	1337.32
872.16	1358.49
872.48	1312.07
872.79	1359.85
873.10	1344.38
873.42	1335.73
873.73	1384.20
874.04	1332.77
874.36	1329.81
874.67	1324.58
874.98	1328.90
875.30	1318.44
875.61	1282.94
875.92	1313.20
876.23	1322.53
876.55	1311.61
876.86	1311.38
877.17	1340.05
877.49	1300.23
877.80	1321.17
878.11	1900.97
878.42	1336.87
878.74	1315.71
879.05	1315.25
879.36	1295.00
879.67	1306.60
879.98	1286.35
880.30	1305.47
880.61	1299.55
880.92	1311.84
881.23	1291.59
881.55	1318.21
881.86	1290.45
882.17	1289.08
882.48	1278.84
882.79	1318.21
883.10	1292.72
883.42	1312.75
883.73	1295.00
884.04	1310.24
884.35	1270.65
884.66	1287.49
884.97	1313.89
885.28	1292.72
885.60	1310.70
885.91	1284.76
886.22	1293.86
886.53	1289.99
886.84	1285.44
887.15	1294.77
887.46	1289.99
887.77	1315.93
888.08	1287.03
888.40	1313.89
888.71	1285.90
889.02	1259.96
889.33	1288.40
889.64	1281.12
889.95	1291.36
890.26	1296.36
890.57	1275.20
890.88	1295.45
891.19	1272.70
891.50	1322.53
891.81	1292.04
892.12	1287.72
892.43	1288.17
892.74	1296.82
893.05	1311.84
893.36	1316.84
893.67	1284.76
893.98	1281.80
894.29	1267.47
894.60	1276.79
894.91	1289.77
895.22	1287.49
895.53	1293.18
895.84	1291.36
896.15	1291.59
896.46	1287.72
896.77	1258.59
897.08	1270.20
897.38	1296.36
897.69	1289.77
898.00	1262.46
898.31	1268.38
898.62	1262.91
898.93	1256.77
899.24	1283.62
899.55	1279.98
899.86	1287.26
900.16	1272.24
900.47	1260.87
900.78	1270.88
901.09	1262.91
901.40	1264.05
901.71	1270.42
902.02	1283.39
902.32	1257.45
902.63	1262.00
902.94	1253.58
903.25	1266.55
903.56	1252.22
903.87	1245.16
904.17	1257.45
904.48	1253.36
904.79	1225.82
905.10	1253.58
905.41	1272.93
905.71	1243.12
906.02	1239.25
906.33	1251.54
906.64	1253.58
906.94	1262.91
907.25	1250.63
907.56	1231.51
907.87	1247.90
908.17	1244.71
908.48	1248.12
908.79	1242.66
909.09	1256.09
909.40	1245.16
909.71	1256.54
910.02	1511.17
910.32	1244.03
910.63	1240.16
910.94	1226.51
911.24	1229.69
911.55	1257.23
911.86	1234.70
912.16	1246.53
912.47	1231.74
912.78	1224.46
913.08	1233.56
913.39	1230.60
913.69	1243.57
914.00	1206.25
914.31	1229.24
914.61	1224.69
914.92	1243.80
915.23	1216.27
915.53	1246.53
915.84	1221.04
916.14	1218.31
916.45	1252.45
916.75	1205.57
917.06	1229.01
917.37	1219.68
917.67	1235.84
917.98	1204.43
918.28	1201.48
918.59	1192.37
918.89	1223.09
919.20	1214.90
919.50	1202.61
919.81	1219.22
920.11	1186.00
920.42	1194.42
920.72	1193.51
921.03	1209.44
921.33	1221.95
921.64	1184.64
921.94	1192.15
922.25	1197.15
922.55	1209.89
922.86	1204.43
923.16	1201.02
923.47	1185.77
923.77	1199.20
924.08	1210.80
924.38	1176.22
924.69	1164.61
924.99	1194.19
925.29	1193.51
925.60	1217.86
925.90	1192.37
926.21	1201.70
926.51	1211.03
926.81	1172.12
927.12	1188.05
927.42	1186.91
927.73	1183.27
928.03	1183.95
928.33	1175.31
928.64	1200.11
928.94	1188.96
929.24	1195.79
929.55	1192.37
929.85	1212.17
930.15	1208.07
930.46	1175.99
930.76	1187.59
931.06	1155.05
931.37	1168.94
931.67	1216.49
931.97	1183.27
932.27	1172.80
932.58	1205.12
932.88	1163.70
933.18	1158.47
933.49	1163.47
933.79	1201.48
934.09	1168.94
934.39	1174.17
934.70	1183.73
935.00	1203.07
935.30	1188.73
935.60	1175.31
935.91	1161.43
936.21	1165.07
936.51	1172.12
936.81	1190.55
937.11	1193.51
937.42	1163.47
937.72	1134.12
938.02	1147.32
938.32	1159.61
938.62	1148.46
938.92	1139.58
939.23	1140.26
939.53	1162.34
939.83	1149.37
940.13	1156.87
940.43	1158.92
940.73	1176.90
941.03	1152.55
941.34	1147.55
941.64	1137.31
941.94	1120.47
942.24	1143.68
942.54	1158.70
942.84	1168.94
943.14	1152.32
943.44	1134.12
943.74	1154.83
944.04	1157.33
944.34	1156.42
944.65	1152.78
944.95	1140.72
945.25	1161.20
945.55	1147.09
945.85	1128.20
946.15	1133.44
946.45	1150.96
946.75	1153.46
947.05	1152.78
947.35	1145.04
947.65	1138.44
947.95	1146.86
948.25	1143.22
948.55	1140.04
948.85	1168.25
949.15	1139.35
949.45	1134.57
949.75	1130.02
950.05	1145.72
950.35	1142.99
950.65	1142.99
950.94	1150.73
951.24	1159.15
951.54	1134.57
951.84	1301.14
952.14	1140.04
952.44	1132.75
952.74	1141.17
953.04	1118.19
953.34	1133.66
953.64	1175.31
953.94	1143.22
954.23	1136.85
954.53	1147.77
954.83	1127.29
955.13	1143.68
955.43	1150.28
955.73	1177.35
956.03	1157.10
956.32	1156.42
956.62	1147.32
956.92	1154.37
957.22	1152.32
957.52	1137.08
957.82	1137.76
958.11	1168.02
958.41	1165.52
958.71	1207.62
959.01	1146.18
959.30	1426.30
959.60	1195.56
959.90	1153.69
960.20	1147.09
960.50	1170.07
960.79	1142.31
961.09	1135.26
961.39	1137.31
961.69	1126.38
961.98	1155.51
962.28	1133.89
962.58	1125.25
962.87	1151.87
963.17	1147.77
963.47	1158.70
963.76	1171.21
964.06	1142.77
964.36	1161.43
964.66	1153.92
964.95	1164.38
965.25	1143.90
965.55	1153.46
965.84	1153.23
966.14	1153.69
966.43	1162.34
966.73	1125.93
967.03	1155.51
967.32	1135.48
967.62	1152.32
967.92	1139.81
968.21	1153.46
968.51	1143.45
968.80	1129.11
969.10	1134.12
969.40	1125.25
969.69	1165.52
969.99	1127.29
970.28	1151.87
970.58	1135.71
970.87	1146.86
971.17	1150.73
971.46	1176.22
971.76	1135.26
972.06	1165.98
972.35	1149.37
972.65	1150.96
972.94	1126.61
973.24	1159.83
973.53	1148.23
973.83	1144.81
974.12	1139.13
974.42	1137.31
974.71	1175.99
975.01	1136.40
975.30	1135.03
975.59	1129.80
975.89	1125.70
976.18	1137.53
976.48	1165.52
976.77	1143.90
977.07	1143.22
977.36	1154.60
977.65	1147.55
977.95	1132.53
978.24	1125.02
978.54	1153.23
978.83	1142.08
979.13	1163.93
979.42	1155.74
979.71	1132.98
980.01	1122.51
980.30	1147.77
980.59	1127.52
980.89	1171.89
981.18	1148.00
981.47	1149.37
981.77	1135.48
982.06	1124.79
982.35	1146.18
982.65	1147.09
982.94	1136.17
983.23	1149.37
983.53	1177.13
983.82	1117.51
984.11	1122.06
984.41	1116.37
984.70	1137.53
984.99	1135.03
985.28	1136.62
985.58	1149.82
985.87	1143.90
986.16	1155.28
986.45	1157.10
986.75	1165.29
987.04	1161.65
987.33	1121.15
987.62	1156.42
987.91	1146.63
988.21	1118.42
988.50	1144.36
988.79	1171.89
989.08	1144.13
989.37	1142.99
989.67	1141.40
989.96	1130.71
990.25	1145.95
990.54	1132.53
990.83	1131.84
991.12	1152.55
991.42	1156.87
991.71	1142.54
992.00	1127.29
992.29	1145.04
992.58	1125.93
992.87	1168.48
993.16	1154.37
993.45	1133.89
993.75	1118.65
994.04	1127.29
994.33	1149.59
994.62	1156.87
994.91	1134.35
995.20	1144.59
995.49	1131.84
995.78	1161.88
996.07	1131.16
996.36	1116.37
996.65	1125.70
996.94	1133.21
997.23	1149.59
997.52	1124.33
997.81	1118.87
998.10	1125.47
998.39	1120.92
998.68	1136.85
998.97	1135.71
999.26	1140.95
999.55	1135.94
999.84	1189.41
1000.13	1154.60
1000.42	1135.94
1000.71	1157.10
1001.00	1164.38
1001.29	1161.88
1001.58	1132.53
1001.87	1145.95
1002.16	1148.91
1002.45	1152.78
1002.74	1133.44
1003.02	1135.03
1003.31	1132.98
1003.60	1143.90
1003.89	1131.16
1004.18	1137.08
1004.47	1147.09
1004.76	1163.02
1005.05	1121.60
1005.33	1128.66
1005.62	1115.69
1005.91	1126.38
1006.20	1127.75
1006.49	1115.46
1006.78	1137.08
1007.06	1116.37
1007.35	1117.96
1007.64	1132.07
1007.93	1135.48
1008.22	1154.60
1008.50	1135.26
1008.79	1136.85
1009.08	1144.59
1009.37	1132.07
1009.66	1155.96
1009.94	1129.34
1010.23	1139.35
1010.52	1135.48
1010.81	1113.87
1011.09	1099.76
1011.38	1117.96
1011.67	1156.42
1011.95	1148.91
1012.24	1125.70
1012.53	1153.92
1012.82	1136.62
1013.10	1123.65
1013.39	1122.06
1013.68	1143.68
[truncated: 48 more rows]
