# Supplementary material for: Unique photosynthetic electron transport tuning and excitation distribution in heterokont algae
Source: PLoS One. 2019 Jan 9;14(1):e0209920. doi: 10.1371/journal.pone.0209920 (PMC6326504; doi:10.1371/journal.pone.0209920)
Supplement: S1 Dataset — (ZIP) [file pone.0209920.s004.zip › S1 Dataset/77K/Chlamydomonas_no_inhibitor/CNI_t=30,2.txt]

340.01	999.41
340.39	999.41
340.76	999.41
341.14	1006.46
341.52	1023.53
341.89	1048.56
342.27	1071.32
342.65	1048.56
343.03	1064.03
343.40	1055.61
343.78	1046.28
344.16	1067.22
344.53	1065.40
344.91	1090.20
345.29	1044.46
345.66	1046.06
346.04	1037.87
346.42	1030.36
346.79	1042.19
347.17	1061.30
347.54	1056.98
347.92	1022.16
348.30	1011.01
348.67	1024.67
349.05	1029.67
349.43	1011.70
349.80	1057.89
350.18	1057.21
350.56	1034.22
350.93	1037.64
351.31	1024.89
351.68	1023.76
352.06	1031.72
352.44	1016.48
352.81	1029.45
353.19	1044.92
353.56	1018.52
353.94	1017.16
354.32	1011.92
354.69	1012.15
355.07	1010.33
355.44	1024.44
355.82	1011.92
356.19	997.13
356.57	1024.67
356.95	990.31
357.32	1016.02
357.70	1009.42
358.07	1021.94
358.45	1018.52
358.82	1017.61
359.20	1027.85
359.58	1006.69
359.95	1004.87
360.33	1007.83
360.70	1010.33
361.08	1006.01
361.45	1007.15
361.83	1026.03
362.20	1040.60
362.58	1067.90
362.95	1015.56
363.33	1017.39
363.70	1025.35
364.08	999.18
364.45	1000.32
364.83	1001.00
365.20	1008.74
365.58	1025.58
365.95	1063.35
366.33	1030.58
366.70	1002.82
367.08	1011.01
367.45	1036.50
367.83	1030.13
368.20	1003.96
368.58	1022.39
368.95	1004.64
369.33	1040.37
369.70	1030.36
370.08	996.91
370.45	999.41
370.83	1020.12
371.20	1000.09
371.57	1205.34
371.95	1024.21
372.32	999.86
372.70	1029.45
373.07	1008.74
373.45	1026.03
373.82	1009.65
374.19	1028.99
374.57	1037.64
374.94	1013.06
375.32	1008.97
375.69	1017.84
376.07	1040.60
376.44	1010.33
376.81	1008.28
377.19	1008.28
377.56	1031.27
377.94	1005.10
378.31	1024.67
378.68	1015.11
379.06	1010.33
379.43	1016.25
379.81	1015.56
380.18	985.76
380.55	1025.12
380.93	990.31
381.30	1021.03
381.67	1018.07
382.05	1000.55
382.42	1005.78
382.79	1024.89
383.17	1017.84
383.54	1039.46
383.91	1026.94
384.29	1026.94
384.66	1038.32
385.04	1032.63
385.41	1009.65
385.78	1030.81
386.15	1001.91
386.53	1020.12
386.90	1021.25
387.27	1024.21
387.65	1037.64
388.02	1027.85
388.39	1011.70
388.77	1010.79
389.14	1032.63
389.51	1007.15
389.89	1012.61
390.26	1035.13
390.63	1027.40
391.00	1011.92
391.38	1009.65
391.75	1026.72
392.12	1023.98
392.50	1029.90
392.87	1012.61
393.24	1009.42
393.61	1018.30
393.99	1016.93
394.36	1014.88
394.73	1028.76
395.10	1030.58
395.48	1011.70
395.85	1004.19
396.22	1024.21
396.59	1033.77
396.97	993.95
397.34	1050.38
397.71	1008.74
398.08	1019.21
398.45	1008.06
398.83	998.04
399.20	1023.07
399.57	1041.28
399.94	1021.48
400.32	1002.14
400.69	991.44
401.06	1013.06
401.43	1046.97
401.80	999.18
402.17	996.00
402.55	1036.95
402.92	1010.56
403.29	1018.75
403.66	1000.77
404.03	1014.20
404.41	1012.83
404.78	1024.67
405.15	1019.66
405.52	986.67
405.89	996.45
406.26	1011.92
406.64	998.50
407.01	1025.12
407.38	1008.28
407.75	1002.37
408.12	1046.74
408.49	1033.77
408.86	1001.46
409.23	1011.47
409.61	1011.24
409.98	1005.10
410.35	1018.75
410.72	1006.46
411.09	1013.52
411.46	1049.70
411.83	1014.88
412.20	1040.60
412.57	1010.10
412.95	1016.70
413.32	1021.03
413.69	1032.40
414.06	1022.85
414.43	1018.98
414.80	1046.06
415.17	1014.88
415.54	1023.76
415.91	997.82
416.28	1002.82
416.65	1026.26
417.02	1025.80
417.39	1023.07
417.76	1025.80
418.14	987.12
418.51	1015.11
418.88	1007.60
419.25	1006.46
419.62	1041.51
419.99	1017.61
420.36	1029.67
420.73	1008.28
421.10	1039.46
421.47	1013.97
421.84	1021.71
422.21	1025.80
422.58	1035.36
422.95	1019.43
423.32	1008.74
423.69	1024.21
424.06	1038.32
424.43	1041.28
424.80	1008.97
425.17	1025.12
425.54	1019.21
425.91	1028.08
426.28	1021.03
426.65	1009.65
427.02	1027.63
427.39	1005.55
427.76	1007.37
428.13	1013.06
428.49	1032.63
428.86	1023.30
429.23	1035.59
429.60	1016.70
429.97	1026.03
430.34	1039.23
430.71	1027.40
431.08	1019.43
431.45	1012.83
431.82	1027.17
432.19	1029.67
432.56	997.13
432.93	1016.02
433.30	995.09
433.67	1010.10
434.03	1064.03
434.40	1017.16
434.77	1019.89
435.14	1017.16
435.51	995.77
435.88	1059.71
436.25	1023.76
436.62	1013.29
436.99	1026.94
437.35	1000.77
437.72	1025.35
438.09	1026.72
438.46	1152.10
438.83	1036.27
439.20	1026.94
439.57	1018.98
439.93	990.08
440.30	995.77
440.67	1010.33
441.04	1014.88
441.41	1003.05
441.78	1014.65
442.14	1001.46
442.51	1023.07
442.88	1016.48
443.25	1013.52
443.62	1011.47
443.99	1029.22
444.35	1010.10
444.72	1031.95
445.09	1025.80
445.46	1018.30
445.83	1025.58
446.19	1026.03
446.56	1000.77
446.93	1004.64
447.30	1030.36
447.66	1008.51
448.03	1005.10
448.40	1020.12
448.77	1007.60
449.14	1007.15
449.50	1006.24
449.87	1024.44
450.24	1031.49
450.61	1010.79
450.97	1024.21
451.34	1016.25
451.71	1059.25
452.08	1041.51
452.44	1023.53
452.81	1018.07
453.18	1038.09
453.54	1049.70
453.91	1017.16
454.28	1004.41
454.65	1017.84
455.01	1002.37
455.38	1011.01
455.75	1026.49
456.11	1016.25
456.48	1009.65
456.85	999.64
457.21	1011.47
457.58	1008.97
457.95	999.86
458.32	1010.56
458.68	1027.40
459.05	1021.71
459.42	1018.30
459.78	1024.89
460.15	1009.88
460.52	1043.10
460.88	1026.49
461.25	1040.37
461.61	1018.07
461.98	1014.43
462.35	1047.65
462.71	1004.87
463.08	1014.88
463.45	1016.70
463.81	1012.38
464.18	1006.69
464.55	1027.85
464.91	1050.38
465.28	1028.76
465.64	1028.76
466.01	1011.92
466.38	1001.68
466.74	1039.91
467.11	1031.27
467.47	1008.74
467.84	1099.30
468.21	1016.02
468.57	1001.23
468.94	1006.24
469.30	1009.88
469.67	1017.39
470.03	1031.49
470.40	1004.41
470.77	1025.80
471.13	1016.25
471.50	1030.36
471.86	1035.13
472.23	1056.98
472.59	1012.15
472.96	1004.87
473.32	996.91
473.69	1031.49
474.05	1021.48
474.42	1004.87
474.78	1006.01
475.15	1003.73
475.51	1000.55
475.88	1010.79
476.24	1010.10
476.61	1024.44
476.97	1025.58
477.34	996.91
477.70	1020.34
478.07	1000.77
478.43	1027.63
478.80	996.68
479.16	1018.98
479.53	1022.39
479.89	1005.33
480.26	1018.07
480.62	1012.38
480.99	1040.14
481.35	1001.00
481.72	1011.24
482.08	1016.93
482.45	1139.13
482.81	1042.42
483.17	1015.34
483.54	1018.30
483.90	1008.74
484.27	1036.50
484.63	1015.79
485.00	1008.06
485.36	1008.74
485.72	1004.41
486.09	1015.11
486.45	1038.55
486.82	1012.38
487.18	1004.41
487.54	1017.16
487.91	1007.60
488.27	1022.62
488.64	1028.76
489.00	1025.58
489.36	1009.88
489.73	1039.23
490.09	1027.85
490.45	1026.49
490.82	1020.12
491.18	1018.52
491.55	1028.54
491.91	1001.00
492.27	1017.16
492.64	1027.85
493.00	1022.16
493.36	1028.08
493.73	1058.80
494.09	1011.70
494.45	1019.43
494.82	996.91
495.18	1029.90
495.54	1014.20
495.91	1007.15
496.27	1002.82
496.63	1033.54
496.99	1005.10
497.36	1011.70
497.72	1056.30
498.08	1028.99
498.45	1062.90
498.81	1044.46
499.17	997.36
499.53	1016.25
499.90	1014.65
500.26	1016.48
500.62	1007.15
500.99	997.82
501.35	996.68
501.71	1010.10
502.07	1028.08
502.44	1024.21
502.80	1022.62
503.16	1025.12
503.52	1029.45
503.88	1023.53
504.25	1008.74
504.61	1042.87
504.97	1029.90
505.33	1021.71
505.70	1024.67
506.06	1016.25
506.42	1022.39
506.78	1015.56
507.14	1026.49
507.51	1018.30
507.87	1013.97
508.23	1009.19
508.59	1012.38
508.95	1013.97
509.32	1030.58
509.68	1032.40
510.04	1042.64
510.40	1024.67
510.76	1031.04
511.12	1036.73
511.48	1017.84
511.85	1030.58
512.21	1031.72
512.57	990.08
512.93	1008.51
513.29	1010.79
513.65	1028.76
514.01	999.64
514.38	1036.27
514.74	1027.17
515.10	1018.98
515.46	1028.54
515.82	1015.56
516.18	1036.04
516.54	1012.15
516.90	1017.39
517.26	1057.89
517.63	1019.21
517.99	1009.19
518.35	1033.09
518.71	1010.79
519.07	1010.56
519.43	1029.67
519.79	1020.80
520.15	1011.01
520.51	1026.72
520.87	1013.74
521.23	1027.40
521.59	1023.76
521.95	1036.04
522.31	1015.11
522.67	1013.74
523.03	1011.01
523.40	1036.04
523.76	1013.29
524.12	1022.62
524.48	1014.65
524.84	1012.15
525.20	1037.64
525.56	1014.20
525.92	998.73
526.28	1034.22
526.64	1014.20
527.00	1035.13
527.36	1079.73
527.72	1042.87
528.08	1013.97
528.44	1003.50
528.80	1019.66
529.16	998.95
529.51	1023.98
529.87	1028.31
530.23	1016.02
530.59	1029.45
530.95	1019.66
531.31	1005.55
531.67	1031.95
532.03	1035.59
532.39	1034.91
532.75	1019.43
533.11	1023.76
533.47	1045.15
533.83	1026.26
534.19	1033.77
534.55	1001.00
534.91	1021.48
535.26	1014.65
535.62	1026.94
535.98	1037.64
536.34	1002.14
536.70	1001.68
537.06	1016.25
537.42	1005.78
537.78	1016.70
538.14	1091.79
538.49	1006.24
538.85	1135.03
539.21	1026.26
539.57	1012.61
539.93	1005.55
540.29	1035.59
540.65	1004.87
541.00	1025.35
541.36	1011.24
541.72	1003.50
542.08	1031.95
542.44	1006.46
542.80	1044.69
543.15	1067.22
543.51	998.50
543.87	1014.20
544.23	1030.58
544.59	1030.36
544.95	1030.36
545.30	1017.39
545.66	1033.54
546.02	1015.79
546.38	1011.24
546.73	1018.30
547.09	1001.46
547.45	1063.12
547.81	1023.76
548.17	1018.07
548.52	1021.94
548.88	1008.51
549.24	1038.32
549.60	1026.26
549.95	1027.85
550.31	1024.89
550.67	1018.75
551.03	1037.18
551.38	1017.61
551.74	1011.24
552.10	1020.57
552.46	1015.34
552.81	1017.39
553.17	1032.40
553.53	1018.75
553.88	1032.40
554.24	1014.65
554.60	1022.62
554.95	1028.54
555.31	993.49
555.67	1025.58
556.03	1001.23
556.38	1016.25
556.74	1033.77
557.10	1013.52
557.45	1012.15
557.81	1007.83
558.17	985.76
558.52	1014.88
558.88	1053.79
559.24	1043.33
559.59	1018.98
559.95	1001.00
560.30	1054.70
560.66	1024.67
561.02	1029.45
561.37	996.91
561.73	1004.87
562.09	1025.35
562.44	1016.25
562.80	1021.03
563.15	999.41
563.51	1012.15
563.87	1011.24
564.22	1010.10
564.58	1001.91
564.93	994.18
565.29	989.17
565.65	1038.09
566.00	1024.21
566.36	1014.20
566.71	1033.77
567.07	1019.43
567.42	1021.94
567.78	974.61
568.14	1009.19
568.49	1006.01
568.85	1024.89
569.20	1007.83
569.56	1019.89
569.91	1005.10
570.27	1026.49
570.62	1056.52
570.98	1035.82
571.33	1021.25
571.69	1018.98
572.04	1009.88
572.40	1009.42
572.75	1025.58
573.11	1016.48
573.46	1017.61
573.82	1012.83
574.17	1001.46
574.53	1020.12
574.88	1039.00
575.24	1028.76
575.59	1044.24
575.95	1035.36
576.30	999.64
576.66	1013.29
577.01	1022.39
577.36	1044.69
577.72	1016.48
578.07	1040.14
578.43	1023.53
578.78	1014.43
579.14	1020.57
579.49	1018.07
579.85	1058.80
580.20	1041.28
580.55	1024.89
580.91	1021.71
581.26	1038.09
581.62	1031.04
581.97	1042.19
582.32	1081.56
582.68	1056.30
583.03	1039.23
583.39	1046.97
583.74	1053.11
584.09	1049.93
584.45	1069.49
584.80	1072.00
585.15	1057.43
585.51	1058.12
585.86	1059.03
586.21	1095.66
586.57	1096.57
586.92	1102.94
587.27	1094.75
587.63	1105.22
587.98	1202.84
588.33	1147.09
588.69	1130.71
589.04	1146.86
589.39	1157.33
589.75	1150.50
590.10	1171.21
590.45	1196.47
590.81	1202.61
591.16	1201.70
591.51	1240.16
591.86	1263.37
592.22	1256.77
592.57	1266.33
592.92	1287.03
593.28	1303.19
593.63	1308.88
593.98	1324.35
594.33	1351.89
594.69	1373.28
595.04	1390.57
595.39	1402.63
595.74	1431.08
596.10	1409.69
596.45	1454.74
596.80	1529.38
597.15	1513.45
597.50	1562.37
597.86	1559.19
598.21	1599.01
598.56	1621.54
598.91	1652.03
599.26	1656.12
599.62	1697.99
599.97	1753.97
600.32	1768.31
600.67	1815.87
601.02	1851.14
601.38	1834.30
601.73	1872.07
602.08	1926.46
602.43	1935.33
602.78	1936.24
603.13	1981.75
603.49	2027.03
603.84	2058.89
604.19	2107.59
604.54	2106.45
604.89	2115.10
605.24	2160.83
605.59	2198.61
605.95	2225.69
606.30	2262.78
606.65	2280.75
607.00	2302.60
607.35	2330.13
607.70	2368.13
608.05	2406.36
608.40	2410.46
608.75	2425.25
609.10	2450.05
609.46	2485.10
609.81	2501.94
610.16	2576.80
610.51	2550.86
610.86	2618.67
611.21	2600.69
611.56	2623.45
611.91	2627.77
612.26	2649.62
612.61	2677.61
612.96	2678.29
613.31	2666.91
613.66	2748.83
614.01	2727.21
614.36	2762.94
614.71	2754.06
615.06	2760.66
615.41	2770.67
615.76	2780.69
616.11	2765.67
616.46	2796.62
616.81	2785.24
617.16	2816.87
617.51	2778.18
617.86	2777.05
618.21	2789.56
618.56	2790.70
618.91	2763.16
619.26	2816.41
619.61	2793.88
619.96	2831.89
620.31	2860.10
620.66	2819.83
621.01	2797.98
621.36	2776.59
621.71	2792.52
622.06	2830.07
622.41	2778.41
622.76	2759.75
623.10	2825.74
623.45	2739.95
623.80	2794.11
624.15	2768.40
624.50	2796.39
624.85	2766.12
625.20	2744.96
625.55	2750.65
625.90	2718.11
626.25	2735.40
626.59	2757.48
626.94	2718.79
627.29	2739.95
627.64	2734.04
627.99	2724.94
628.34	2698.77
628.69	2704.00
629.03	2677.83
629.38	2701.04
629.73	2695.81
630.08	2662.13
630.43	2630.05
630.78	2631.64
631.12	2632.09
631.47	2666.91
631.82	2623.90
632.17	2605.47
632.52	2627.54
632.86	2678.97
633.21	2586.81
633.56	2566.56
633.91	2581.81
634.26	2583.63
634.60	2573.16
634.95	2589.09
635.30	2571.79
635.65	2616.62
635.99	2583.40
636.34	2574.98
636.69	2574.52
637.04	2546.54
637.39	2512.86
637.73	2548.13
638.08	2542.21
638.43	2522.41
638.77	2500.57
639.12	2506.49
639.47	2480.77
639.82	2481.00
640.16	2498.52
640.51	2494.20
640.86	2486.23
641.20	2492.83
641.55	2495.11
641.90	2461.43
642.25	2463.71
642.59	2436.17
642.94	2504.21
643.29	2460.75
643.63	2457.11
643.98	2448.01
644.33	2473.49
644.67	2435.49
645.02	2448.46
645.37	2418.65
645.71	2459.61
646.06	2484.41
646.40	2473.49
646.75	2444.14
647.10	2408.64
647.44	2482.59
647.79	2469.62
648.14	2434.35
648.48	2445.50
648.83	2410.00
649.17	2531.29
649.52	2453.92
649.87	2472.58
650.21	2427.53
650.56	2397.72
650.90	2443.23
651.25	2419.11
651.59	2449.60
651.94	2432.53
652.29	2458.02
652.63	2452.56
652.98	2440.50
653.32	2436.86
653.67	2487.37
654.01	2435.72
654.36	2425.93
654.70	2440.95
655.05	2441.86
655.39	2445.73
655.74	2454.60
656.08	2472.35
656.43	2439.13
656.78	2449.60
657.12	2447.55
657.47	2428.21
657.81	2478.50
658.15	2421.61
658.50	2463.93
658.84	2452.10
659.19	2467.35
659.53	2479.86
659.88	2514.00
660.22	2450.96
660.57	2470.31
660.91	2453.47
661.26	2468.03
661.60	2491.01
661.95	2463.25
662.29	2493.29
662.63	2496.25
662.98	2514.91
663.32	2512.86
663.67	2489.65
664.01	2491.92
664.36	2520.59
664.70	2540.39
665.04	2501.48
665.39	2511.04
665.73	2499.20
666.08	2912.67
666.42	2543.35
666.76	2563.60
667.11	2554.50
667.45	2552.91
667.79	2548.36
668.14	2581.58
668.48	2601.38
668.83	2597.96
669.17	2629.14
669.51	2582.94
669.86	2626.86
670.20	2603.88
670.54	2672.83
670.89	2693.31
671.23	2682.84
671.57	2677.15
671.92	2746.55
672.26	2800.71
672.60	2792.06
672.94	2825.29
673.29	2879.22
673.63	2957.49
673.97	2980.70
674.32	3045.10
674.66	3129.07
675.00	3229.87
675.34	3314.75
675.69	3390.07
676.03	3498.39
676.37	3618.31
676.71	3777.14
677.06	3929.37
677.40	4026.76
677.74	4208.35
678.08	4352.39
678.43	4475.72
678.77	4669.82
679.11	4801.12
679.45	4938.11
679.80	5073.27
680.14	5180.22
680.48	5272.84
680.82	5421.43
681.16	5566.38
681.51	5664.45
681.85	5728.85
682.19	5840.35
682.53	6083.15
682.87	6115.92
683.21	6174.40
683.56	6388.75
683.90	6605.84
684.24	6832.93
684.58	7046.15
684.92	7231.38
685.26	7334.23
685.61	7476.22
685.95	7583.86
686.29	7560.65
686.63	7560.19
686.97	7563.38
687.31	7411.60
687.65	7266.42
687.99	7121.01
688.33	6925.55
688.68	6717.34
689.02	6472.04
689.36	6335.73
689.70	6150.73
690.04	5989.85
690.38	5807.36
690.72	5735.22
691.06	5577.53
691.40	5503.80
691.74	5410.51
692.08	5427.57
692.42	5415.06
692.76	5402.31
693.10	5435.08
693.44	5396.85
693.78	5440.77
694.13	5411.64
694.47	5478.54
694.81	5538.39
695.15	5487.65
695.49	5505.40
695.83	5530.20
696.17	5543.85
696.51	5609.61
696.85	5598.92
697.19	5602.10
697.53	5665.36
697.87	5635.55
698.20	5664.68
698.54	5753.88
698.88	5735.22
699.22	5775.04
699.56	5798.71
699.90	5790.97
700.24	5849.91
700.58	5925.00
700.92	5966.42
701.26	6031.04
701.60	6074.96
701.94	6114.10
702.28	6171.67
702.62	6271.34
702.96	6425.39
703.30	6395.81
703.63	6456.34
703.97	6571.25
704.31	6624.95
704.65	6680.02
704.99	6827.70
705.33	6918.27
705.67	6915.76
706.01	7015.20
706.34	7095.30
706.68	7194.06
707.02	7161.06
707.36	7251.86
707.70	7359.03
708.04	7321.03
708.38	7426.84
708.71	7503.30
709.05	7610.71
709.39	7690.81
709.73	7686.71
710.07	7696.72
710.40	7813.23
710.74	7836.67
711.08	7866.70
711.42	7925.41
711.76	7916.76
712.09	7946.80
712.43	8023.49
712.77	8035.77
713.11	8027.13
713.45	8099.03
713.78	8079.01
714.12	8112.00
714.46	8077.42
714.80	8033.27
715.13	8016.43
715.47	8026.44
715.81	7993.22
716.15	7936.33
716.48	7864.88
716.82	7894.01
717.16	7828.02
717.49	7744.28
717.83	7676.47
718.17	7708.55
718.51	7577.71
718.84	7551.32
719.18	7434.35
719.52	7366.77
719.85	7275.98
720.19	7192.24
720.53	7212.26
720.86	6997.91
721.20	6921.68
721.54	6933.97
721.87	6870.94
722.21	6697.54
722.55	6687.98
722.88	6580.58
723.22	6465.44
723.55	6331.41
723.89	6367.13
724.23	6231.51
724.56	6121.61
724.90	6019.89
725.24	6006.24
725.57	5906.34
725.91	5832.39
726.24	5804.63
726.58	5626.68
726.92	5577.07
727.25	5527.70
727.59	5445.09
727.92	5335.41
728.26	5315.84
728.59	5244.39
728.93	5145.86
729.26	5082.83
729.60	5086.47
729.94	4990.90
730.27	4964.28
730.61	4869.84
730.94	4787.01
731.28	4723.53
731.61	4719.43
731.95	4615.67
732.28	4608.61
732.62	4541.48
732.95	4508.03
733.29	4415.65
733.62	4402.91
733.96	4331.91
734.29	4275.02
734.63	4241.80
734.96	4186.73
735.30	4148.73
735.63	4109.36
735.97	4122.56
736.30	4048.15
736.63	4031.77
736.97	3975.56
737.30	3921.18
737.64	3894.10
737.97	3867.25
738.31	3837.44
738.64	3755.29
738.97	3791.02
739.31	3724.34
739.64	3721.61
739.98	3666.09
740.31	3614.89
740.64	3652.89
740.98	3539.12
741.31	3538.66
741.65	3536.39
741.98	3489.06
742.31	3457.88
742.65	3427.62
742.98	3408.05
743.31	3369.59
743.65	3386.43
743.98	3354.80
744.31	3328.63
744.65	3322.03
744.98	3285.85
745.31	3269.24
745.65	3236.02
745.98	3213.49
746.31	3198.70
746.65	3171.62
746.98	3157.74
747.31	3168.66
747.65	3133.39
747.98	3103.81
748.31	3081.74
748.64	3109.27
748.98	3021.21
749.31	2993.45
749.64	2993.45
749.98	3006.42
750.31	2990.72
750.64	2948.62
750.97	2921.77
751.31	2893.10
751.64	2857.60
751.97	2845.99
752.30	2879.90
752.63	2802.99
752.97	2776.14
753.30	2792.52
753.63	2790.24
753.96	2800.94
754.29	2722.43
754.63	2736.09
754.96	2882.17
755.29	2741.32
755.62	2717.65
755.95	2690.35
756.29	2673.96
756.62	2664.18
756.95	2630.50
757.28	2639.60
757.61	2754.06
757.94	2606.61
758.27	2566.10
758.61	2606.61
758.94	2540.39
759.27	2550.86
759.60	2534.70
759.93	2541.30
760.26	2504.89
760.59	2473.04
760.92	2485.10
761.26	2429.35
761.59	2463.71
761.92	2422.97
762.25	2417.06
762.58	2403.41
762.91	2363.36
763.24	2385.43
763.57	2377.92
763.90	2387.02
764.23	2344.70
764.56	2352.66
764.89	2328.09
765.22	2295.77
765.55	2336.28
765.88	2295.77
766.21	2284.17
766.54	2260.50
766.87	2247.53
767.20	2233.88
767.53	2250.49
767.86	2257.32
768.19	2227.05
768.52	2217.27
768.85	2217.27
769.18	2177.67
769.51	2199.52
769.84	2148.09
770.17	2181.54
770.50	2145.13
770.83	2133.98
771.16	2107.81
771.49	2088.47
771.82	2105.54
772.15	2116.92
772.48	2093.48
772.81	2087.34
773.14	2106.90
773.47	2073.45
773.80	2074.82
774.13	2041.82
774.46	2061.17
774.78	2031.36
775.11	2029.99
775.44	2050.70
775.77	2015.66
776.10	1979.93
776.43	1989.26
776.76	2015.88
777.09	1965.37
777.41	1959.00
777.74	1969.46
778.07	1949.21
778.40	1935.10
778.73	1938.52
779.06	1933.28
779.38	1924.18
779.71	1906.89
780.04	1893.69
780.37	1911.44
780.70	1901.20
781.03	1881.40
781.35	1873.66
781.68	1889.59
782.01	1905.29
782.34	1879.58
782.67	1857.05
782.99	1866.15
783.32	1825.88
783.65	1843.85
783.98	1831.57
784.30	1812.22
784.63	1798.80
784.96	1801.30
785.29	1810.86
785.61	1800.62
785.94	1794.02
786.27	1802.90
786.60	1776.27
786.92	1769.90
787.25	1764.44
787.58	1756.47
787.90	1749.19
788.23	1766.03
788.56	1738.95
788.88	1758.52
789.21	1725.30
789.54	1721.20
789.87	1690.71
790.19	1682.98
790.52	1700.04
790.85	1690.94
791.17	1719.61
791.50	1673.42
791.82	1672.51
792.15	1672.51
792.48	1711.42
792.80	1680.47
793.13	1692.99
793.46	1670.69
793.78	1656.12
794.11	1679.79
794.43	1643.61
794.76	1665.91
795.09	1723.25
795.41	1665.00
795.74	1673.65
796.06	1663.86
796.39	1678.88
796.72	1677.97
797.04	1667.05
797.37	1694.35
797.69	1661.81
798.02	1662.50
798.34	1653.85
798.67	1645.43
798.99	1629.27
799.32	1643.38
799.64	1637.92
799.97	1642.93
800.30	1639.97
800.62	1614.03
800.95	1619.49
801.27	1621.54
801.60	1624.72
801.92	1585.13
802.25	1618.81
802.57	1624.72
802.89	1621.54
803.22	1592.64
803.54	1585.36
803.87	1606.75
804.19	1596.73
804.52	1603.10
804.84	1600.15
805.17	1580.35
805.49	1568.74
805.82	1584.45
806.14	1572.84
806.46	1583.76
806.79	1574.66
807.11	1575.80
807.44	1549.40
807.76	1541.21
808.08	1547.35
808.41	1559.64
808.73	1584.67
809.06	1526.42
809.38	1563.51
809.70	1542.58
810.03	1538.02
810.35	1514.81
810.67	1515.04
811.00	1528.01
811.32	1534.38
811.64	1520.05
811.97	1518.68
812.29	1510.04
812.61	1482.73
812.94	1510.04
813.26	1511.63
813.58	1515.04
813.91	1488.65
814.23	1502.98
814.55	1492.74
814.88	1464.75
815.20	1454.74
815.52	1465.44
815.84	1453.38
816.17	1430.39
816.49	1458.61
816.81	1458.38
817.13	1438.58
817.46	1467.48
817.78	1417.88
818.10	1454.51
818.42	1427.43
818.75	1423.34
819.07	1462.25
819.39	1417.65
819.71	1486.60
820.04	1431.53
820.36	1417.19
820.68	1425.61
821.00	1428.57
821.32	1440.40
821.65	1402.40
821.97	1410.82
822.29	1400.81
822.61	1408.09
822.93	1378.28
823.25	1403.09
823.58	1402.18
823.90	1374.64
824.22	1378.51
824.54	1377.60
824.86	1384.43
825.18	1379.65
825.50	1397.40
825.82	1361.22
826.15	1364.63
826.47	1350.75
826.79	1396.26
827.11	1368.50
827.43	1376.92
827.75	1366.68
828.07	1361.22
828.39	1366.68
828.71	1341.87
829.03	1358.71
829.35	1354.39
829.67	1327.08
830.00	1320.03
830.32	1334.59
830.64	1341.42
830.96	1334.14
831.28	1363.26
831.60	1351.43
831.92	1329.59
832.24	1338.46
832.56	1353.25
832.88	1332.54
833.20	1324.58
833.52	1371.00
833.84	1341.87
834.16	1315.93
834.48	1325.49
834.80	1355.30
835.12	1303.87
835.44	1306.15
835.76	1355.53
836.08	1351.20
836.40	1335.50
836.71	1326.63
837.03	1329.59
837.35	1321.39
837.67	1315.71
837.99	1324.13
838.31	1311.61
838.63	1323.44
838.95	1317.75
839.27	1335.96
839.59	1314.80
839.91	1307.97
840.23	1320.71
840.54	1289.77
840.86	1286.35
841.18	1308.88
841.50	1297.05
841.82	1298.87
842.14	1352.34
842.46	1314.34
842.77	1309.79
843.09	1314.57
843.41	1320.48
843.73	1280.21
844.05	1317.53
844.37	1288.40
844.68	1287.94
845.00	1314.80
845.32	1291.59
845.64	1289.54
845.96	1279.75
846.27	1295.23
846.59	1277.93
846.91	1306.60
847.23	1277.70
847.54	1269.29
847.86	1304.33
848.18	1279.30
848.50	1258.59
848.82	1300.69
849.13	1259.96
849.45	1287.26
849.77	1295.68
850.08	1282.03
850.40	1311.16
850.72	1281.12
851.04	1262.00
851.35	1271.33
851.67	1306.38
851.99	1278.62
852.30	1311.61
852.62	1248.12
852.94	1264.28
853.25	1252.22
853.57	1269.06
853.89	1250.40
854.20	1272.02
854.52	1300.23
854.84	1236.06
855.15	1255.86
855.47	1257.00
855.79	1265.19
856.10	1258.82
856.42	1255.40
856.73	1258.36
857.05	1248.35
857.37	1235.38
857.68	1227.87
858.00	1242.66
858.32	1248.58
858.63	1253.13
858.95	1209.89
859.26	1242.66
859.58	1247.44
859.89	1247.44
860.21	1255.63
860.52	1232.42
860.84	1258.36
861.16	1224.00
861.47	1223.32
861.79	1248.58
862.10	1237.43
862.42	1223.55
862.73	1250.63
863.05	1251.54
863.36	1234.24
863.68	1247.90
863.99	1233.79
864.31	1237.43
864.62	1263.60
864.94	1212.17
865.25	1230.37
865.57	1214.90
865.88	1178.49
866.20	1201.93
866.51	1237.66
866.82	1201.93
867.14	1218.09
867.45	1202.39
867.77	1208.98
868.08	1239.70
868.40	1208.30
868.71	1211.71
869.02	1204.21
869.34	1199.65
869.65	1212.85
869.97	1203.75
870.28	1165.52
870.59	1197.38
870.91	1192.83
871.22	1198.52
871.54	1189.19
871.85	1188.96
872.16	1214.90
872.48	1180.09
872.79	1198.29
873.10	1203.98
873.42	1162.56
873.73	1230.60
874.04	1183.27
874.36	1180.09
874.67	1179.86
874.98	1186.00
875.30	1189.64
875.61	1164.38
875.92	1194.42
876.23	1178.04
876.55	1169.85
876.86	1183.73
877.17	1186.23
877.49	1174.40
877.80	1171.21
878.11	1807.67
878.42	1193.51
878.74	1174.62
879.05	1157.33
879.36	1138.90
879.67	1160.06
879.98	1157.78
880.30	1143.45
880.61	1167.80
880.92	1165.52
881.23	1158.01
881.55	1187.59
881.86	1160.06
882.17	1153.01
882.48	1153.23
882.79	1175.76
883.10	1154.83
883.42	1168.02
883.73	1153.23
884.04	1160.52
884.35	1135.71
884.66	1143.22
884.97	1161.88
885.28	1150.73
885.60	1142.31
885.91	1140.95
886.22	1145.04
886.53	1145.27
886.84	1144.36
887.15	1171.44
887.46	1144.81
887.77	1172.80
888.08	1148.91
888.40	1141.17
888.71	1159.83
889.02	1167.57
889.33	1163.25
889.64	1140.04
889.95	1130.25
890.26	1159.61
890.57	1149.37
890.88	1153.69
891.19	1150.05
891.50	1179.40
891.81	1155.51
892.12	1127.75
892.43	1127.98
892.74	1142.77
893.05	1166.43
893.36	1179.86
893.67	1132.98
893.98	1165.29
894.29	1144.59
894.60	1136.40
894.91	1149.37
895.22	1131.84
895.53	1151.19
895.84	1140.95
896.15	1160.97
896.46	1161.43
896.77	1144.59
897.08	1122.97
897.38	1149.82
897.69	1149.82
898.00	1128.66
898.31	1131.16
898.62	1134.80
898.93	1125.25
899.24	1132.53
899.55	1113.41
899.86	1139.81
900.16	1153.92
900.47	1124.33
900.78	1121.60
901.09	1130.25
901.40	1154.83
901.71	1138.44
902.02	1145.72
902.32	1123.20
902.63	1126.16
902.94	1116.37
903.25	1140.95
903.56	1117.51
903.87	1118.65
904.17	1146.86
904.48	1131.62
904.79	1115.69
905.10	1120.01
905.41	1119.33
905.71	1099.99
906.02	1109.32
906.33	1131.62
906.64	1121.83
906.94	1109.32
907.25	1120.92
907.56	1107.72
907.87	1104.99
908.17	1124.11
908.48	1120.69
908.79	1117.05
909.09	1100.90
909.40	1100.67
909.71	1117.05
910.02	1186.91
910.32	1115.23
910.63	1125.47
910.94	1101.12
911.24	1092.93
911.55	1128.89
911.86	1105.22
912.16	1111.82
912.47	1106.36
912.78	1085.88
913.08	1125.02
913.39	1094.75
913.69	1102.94
914.00	1082.01
914.31	1101.35
914.61	1097.94
914.92	1132.30
915.23	1078.60
915.53	1071.77
915.84	1069.72
916.14	1086.79
916.45	1094.75
916.75	1073.14
917.06	1102.94
917.37	1077.46
917.67	1087.47
917.98	1094.98
918.28	1072.00
918.59	1099.30
918.89	1123.20
919.20	1080.64
919.50	1068.36
919.81	1104.77
920.11	1089.52
920.42	1053.79
920.72	1074.73
921.03	1068.36
921.33	1089.75
921.64	1089.29
921.94	1089.06
922.25	1086.33
922.55	1067.90
922.86	1078.60
923.16	1094.75
923.47	1069.72
923.77	1079.28
924.08	1069.72
924.38	1072.23
924.69	1070.18
924.99	1059.94
925.29	1061.30
925.60	1069.95
925.90	1042.42
926.21	1068.81
926.51	1091.79
926.81	1063.12
927.12	1067.67
927.42	1065.63
927.73	1069.49
928.03	1083.83
928.33	1064.72
928.64	1059.71
928.94	1081.33
929.24	1056.30
929.55	1065.85
929.85	1067.67
930.15	1068.13
930.46	1054.25
930.76	1043.78
931.06	1051.52
931.37	1057.21
931.67	1124.11
931.97	1056.52
932.27	1037.18
932.58	1068.58
932.88	1047.19
933.18	1067.45
933.49	1036.04
933.79	1083.38
934.09	1058.80
934.39	1075.87
934.70	1078.82
935.00	1075.87
935.30	1041.96
935.60	1042.19
935.91	1051.29
936.21	1053.34
936.51	1051.29
936.81	1072.68
937.11	1089.52
937.42	1072.23
937.72	1036.27
938.02	1033.54
938.32	1033.77
938.62	1021.48
938.92	1026.03
939.23	1038.78
939.53	1026.72
939.83	1037.41
940.13	1012.38
940.43	1040.82
940.73	1052.66
941.03	1019.21
941.34	1056.52
941.64	1023.53
941.94	1010.33
942.24	1013.06
942.54	1045.15
942.84	1025.12
943.14	1045.60
943.44	1003.50
943.74	1024.67
944.04	1046.74
944.34	1022.62
944.65	1036.95
944.95	1033.77
945.25	1027.63
945.55	1034.68
945.85	1024.21
946.15	1033.09
946.45	1025.58
946.75	1039.91
947.05	1041.28
947.35	1039.69
947.65	1043.55
947.95	1044.92
948.25	1042.42
948.55	1039.46
948.85	1024.89
949.15	1029.67
949.45	1032.40
949.75	1013.29
950.05	993.04
950.35	1017.61
950.65	1016.02
950.94	1013.06
951.24	1033.54
951.54	1024.21
951.84	1216.49
952.14	1036.50
952.44	1041.05
952.74	1031.49
953.04	1028.31
953.34	1028.08
953.64	1040.14
953.94	1012.83
954.23	1026.94
954.53	1042.19
954.83	1026.26
955.13	1039.69
955.43	1041.73
955.73	1044.01
956.03	1028.76
956.32	1013.29
956.62	1042.64
956.92	1048.10
957.22	1034.00
957.52	1023.53
957.82	1021.71
958.11	1023.53
958.41	1032.40
958.71	1102.03
959.01	1045.83
959.30	1313.89
959.60	1045.37
959.90	1032.63
960.20	1042.42
960.50	1055.84
960.79	1038.32
961.09	1021.71
961.39	1009.65
961.69	1045.83
961.98	1041.73
962.28	1046.74
962.58	1004.19
962.87	1030.58
963.17	1034.68
963.47	1030.13
963.76	1053.34
964.06	1037.41
964.36	1049.47
964.66	1058.80
964.95	1034.22
965.25	1046.74
965.55	1046.28
965.84	1042.87
966.14	1015.11
966.43	1046.06
966.73	1026.03
967.03	1060.17
967.32	1045.60
967.62	1044.92
967.92	1035.13
968.21	1041.05
968.51	1015.34
968.80	1036.04
969.10	1054.48
969.40	1024.89
969.69	1035.82
969.99	1015.56
970.28	1044.24
970.58	1045.37
970.87	1047.19
971.17	1020.34
971.46	1043.78
971.76	1029.22
972.06	1058.80
972.35	1029.45
972.65	1025.12
972.94	995.77
973.24	1034.68
973.53	1022.39
973.83	1004.41
974.12	1027.17
974.42	1010.56
974.71	1073.82
975.01	1023.53
975.30	1016.93
975.59	1031.95
975.89	1032.63
976.18	1003.50
976.48	1039.69
976.77	1014.43
977.07	1022.62
977.36	1031.95
977.65	1046.06
977.95	1027.40
978.24	1014.20
978.54	1035.59
978.83	1030.58
979.13	1039.00
979.42	1030.13
979.71	1024.21
980.01	1037.87
980.30	1008.06
980.59	1012.61
980.89	1063.81
981.18	1031.72
981.47	1021.25
981.77	1029.90
982.06	1007.37
982.35	1019.21
982.65	1023.76
982.94	1029.67
983.23	1037.18
983.53	1059.25
983.82	1024.89
984.11	1000.55
984.41	1006.69
984.70	1033.77
984.99	1012.83
985.28	1026.03
985.58	1011.01
985.87	1026.94
986.16	1048.33
986.45	1027.40
986.75	1039.46
987.04	1040.82
987.33	1028.08
987.62	1044.46
987.91	1020.57
988.21	1018.98
988.50	1021.25
988.79	1054.70
989.08	1038.32
989.37	1020.34
989.67	1009.42
989.96	1015.34
990.25	1004.19
990.54	1016.93
990.83	1013.06
991.12	1008.51
991.42	1013.97
991.71	1024.89
992.00	1011.92
992.29	1008.28
992.58	991.67
992.87	1047.88
993.16	1020.12
993.45	1038.78
993.75	1021.48
994.04	1005.33
994.33	1044.24
994.62	1050.15
994.91	1021.48
995.20	1044.46
995.49	1038.09
995.78	1036.27
996.07	1013.97
996.36	1027.17
996.65	1023.07
996.94	1016.93
997.23	1057.66
997.52	1003.50
997.81	1011.92
998.10	996.22
998.39	1023.30
998.68	986.21
998.97	1030.81
999.26	1017.84
999.55	1028.08
999.84	1046.28
1000.13	1031.95
1000.42	1025.35
1000.71	1023.07
1001.00	1026.49
1001.29	1037.18
1001.58	1013.29
1001.87	1017.39
1002.16	1026.49
1002.45	1029.22
1002.74	1011.01
1003.02	1013.97
1003.31	1038.78
1003.60	989.62
1003.89	1025.35
1004.18	1025.35
1004.47	1013.06
1004.76	1034.00
1005.05	1020.80
1005.33	1016.48
1005.62	1033.54
1005.91	1005.10
1006.20	1018.30
1006.49	1007.83
1006.78	1014.20
1007.06	986.44
1007.35	1026.49
1007.64	1005.78
1007.93	1009.19
1008.22	1049.24
1008.50	1019.43
1008.79	1039.23
1009.08	1011.47
1009.37	1026.94
1009.66	1062.67
1009.94	1013.97
1010.23	1040.60
1010.52	1015.34
1010.81	1006.92
1011.09	1008.28
1011.38	1046.06
1011.67	1050.15
1011.95	1035.13
1012.24	995.77
1012.53	1019.89
1012.82	996.68
1013.10	1013.52
1013.39	1010.79
1013.68	1011.01
[truncated: 48 more rows]
