# Supplementary material for: Unique photosynthetic electron transport tuning and excitation distribution in heterokont algae
Source: PLoS One. 2019 Jan 9;14(1):e0209920. doi: 10.1371/journal.pone.0209920 (PMC6326504; doi:10.1371/journal.pone.0209920)
Supplement: S1 Dataset — (ZIP) [file pone.0209920.s004.zip › S1 Dataset/77K/Chlamydomonas_no_inhibitor/CNI_t=30,3.txt]

340.01	1105.45
340.39	1105.45
340.76	1105.45
341.14	1068.81
341.52	1103.40
341.89	1132.30
342.27	1147.09
342.65	1138.44
343.03	1135.71
343.40	1125.93
343.78	1139.13
344.16	1137.53
344.53	1146.63
344.91	1151.19
345.29	1135.26
345.66	1128.20
346.04	1115.46
346.42	1127.29
346.79	1122.97
347.17	1131.16
347.54	1112.27
347.92	1121.83
348.30	1088.15
348.67	1110.00
349.05	1098.17
349.43	1121.38
349.80	1113.18
350.18	1126.84
350.56	1102.03
350.93	1113.18
351.31	1115.92
351.68	1095.89
352.06	1096.12
352.44	1088.38
352.81	1112.96
353.19	1098.62
353.56	1116.37
353.94	1121.60
354.32	1099.30
354.69	1108.63
355.07	1095.44
355.44	1110.45
355.82	1098.17
356.19	1076.09
356.57	1104.77
356.95	1089.97
357.32	1093.39
357.70	1127.52
358.07	1100.44
358.45	1086.79
358.82	1093.39
359.20	1091.11
359.58	1082.47
359.95	1095.66
360.33	1083.83
360.70	1085.88
361.08	1089.52
361.45	1079.28
361.83	1093.84
362.20	1114.10
362.58	1107.72
362.95	1088.84
363.33	1089.52
363.70	1084.06
364.08	1081.10
364.45	1095.21
364.83	1095.44
365.20	1112.73
365.58	1100.21
365.95	1144.36
366.33	1100.90
366.70	1113.87
367.08	1093.39
367.45	1102.72
367.83	1113.18
368.20	1078.37
368.58	1089.97
368.95	1111.59
369.33	1154.14
369.70	1092.25
370.08	1094.07
370.45	1085.42
370.83	1120.92
371.20	1123.42
371.57	1284.08
371.95	1100.21
372.32	1090.20
372.70	1109.54
373.07	1085.20
373.45	1107.50
373.82	1091.34
374.19	1089.75
374.57	1123.42
374.94	1087.47
375.32	1084.29
375.69	1118.87
376.07	1124.56
376.44	1097.48
376.81	1070.86
377.19	1100.90
377.56	1100.44
377.94	1081.56
378.31	1106.59
378.68	1111.14
379.06	1102.94
379.43	1093.62
379.81	1104.08
380.18	1088.84
380.55	1100.44
380.93	1104.77
381.30	1074.50
381.67	1102.72
382.05	1098.62
382.42	1089.52
382.79	1080.87
383.17	1084.29
383.54	1130.93
383.91	1090.20
384.29	1120.01
384.66	1113.87
385.04	1091.79
385.41	1088.84
385.78	1101.58
386.15	1088.38
386.53	1098.62
386.90	1097.94
387.27	1111.59
387.65	1112.05
388.02	1095.89
388.39	1132.07
388.77	1078.82
389.14	1093.84
389.51	1093.84
389.89	1083.38
390.26	1099.76
390.63	1105.45
391.00	1099.08
391.38	1090.20
391.75	1092.02
392.12	1110.91
392.50	1092.48
392.87	1080.19
393.24	1096.80
393.61	1099.76
393.99	1101.81
394.36	1088.38
394.73	1119.78
395.10	1089.06
395.48	1099.99
395.85	1084.74
396.22	1094.75
396.59	1110.45
396.97	1099.08
397.34	1139.58
397.71	1118.65
398.08	1101.81
398.45	1100.21
398.83	1081.33
399.20	1077.23
399.57	1109.54
399.94	1108.86
400.32	1085.42
400.69	1084.29
401.06	1102.03
401.43	1097.71
401.80	1097.48
402.17	1100.44
402.55	1091.11
402.92	1076.55
403.29	1102.94
403.66	1085.20
404.03	1102.03
404.41	1094.75
404.78	1116.37
405.15	1095.44
405.52	1094.75
405.89	1079.96
406.26	1106.13
406.64	1091.34
407.01	1099.99
407.38	1099.08
407.75	1107.50
408.12	1107.72
408.49	1105.90
408.86	1079.51
409.23	1090.66
409.61	1105.45
409.98	1088.38
410.35	1113.18
410.72	1087.93
411.09	1072.00
411.46	1116.60
411.83	1100.90
412.20	1093.84
412.57	1107.50
412.95	1082.24
413.32	1112.73
413.69	1107.95
414.06	1112.73
414.43	1107.27
414.80	1107.27
415.17	1114.78
415.54	1085.65
415.91	1079.73
416.28	1109.54
416.65	1101.12
417.02	1092.48
417.39	1091.57
417.76	1092.71
418.14	1081.10
418.51	1086.11
418.88	1091.11
419.25	1116.14
419.62	1143.45
419.99	1089.06
420.36	1119.78
420.73	1082.01
421.10	1109.32
421.47	1104.08
421.84	1090.88
422.21	1111.59
422.58	1093.39
422.95	1090.20
423.32	1095.21
423.69	1063.81
424.06	1096.12
424.43	1094.53
424.80	1094.53
425.17	1092.71
425.54	1102.94
425.91	1063.12
426.28	1122.97
426.65	1085.20
427.02	1105.68
427.39	1098.85
427.76	1095.44
428.13	1090.20
428.49	1108.41
428.86	1101.12
429.23	1105.68
429.60	1091.34
429.97	1090.66
430.34	1109.09
430.71	1105.68
431.08	1084.06
431.45	1099.08
431.82	1097.94
432.19	1078.60
432.56	1089.29
432.93	1092.02
433.30	1083.38
433.67	1097.71
434.03	1144.13
434.40	1106.59
434.77	1088.38
435.14	1099.53
435.51	1098.17
435.88	1133.66
436.25	1093.16
436.62	1106.59
436.99	1074.50
437.35	1113.18
437.72	1099.08
438.09	1097.26
438.46	1208.98
438.83	1101.81
439.20	1096.57
439.57	1105.90
439.93	1078.60
440.30	1068.36
440.67	1082.92
441.04	1101.35
441.41	1095.44
441.78	1095.21
442.14	1106.59
442.51	1100.21
442.88	1097.48
443.25	1102.49
443.62	1100.67
443.99	1092.71
444.35	1089.06
444.72	1120.47
445.09	1106.13
445.46	1095.89
445.83	1104.54
446.19	1104.99
446.56	1085.42
446.93	1092.02
447.30	1089.52
447.66	1082.47
448.03	1098.17
448.40	1085.20
448.77	1098.17
449.14	1092.25
449.50	1105.45
449.87	1125.70
450.24	1092.71
450.61	1094.53
450.97	1103.17
451.34	1112.50
451.71	1129.57
452.08	1112.27
452.44	1104.99
452.81	1128.20
453.18	1103.40
453.54	1123.88
453.91	1093.16
454.28	1083.15
454.65	1095.44
455.01	1096.57
455.38	1088.38
455.75	1120.92
456.11	1113.18
456.48	1116.14
456.85	1082.47
457.21	1100.21
457.58	1090.43
457.95	1089.29
458.32	1079.28
458.68	1106.36
459.05	1095.66
459.42	1115.01
459.78	1083.83
460.15	1116.60
460.52	1114.09
460.88	1105.90
461.25	1089.97
461.61	1080.64
461.98	1104.54
462.35	1107.50
462.71	1097.26
463.08	1083.38
463.45	1109.09
463.81	1108.63
464.18	1095.21
464.55	1104.31
464.91	1103.63
465.28	1088.61
465.64	1102.94
466.01	1100.67
466.38	1071.32
466.74	1095.21
467.11	1099.99
467.47	1088.61
467.84	1187.37
468.21	1116.14
468.57	1094.07
468.94	1083.83
469.30	1114.55
469.67	1116.37
470.03	1120.47
470.40	1107.27
470.77	1104.77
471.13	1099.76
471.50	1103.86
471.86	1100.67
472.23	1118.87
472.59	1102.49
472.96	1107.95
473.32	1090.88
473.69	1120.47
474.05	1102.49
474.42	1093.84
474.78	1109.54
475.15	1083.83
475.51	1094.07
475.88	1098.17
476.24	1072.68
476.61	1105.45
476.97	1116.83
477.34	1104.08
477.70	1090.20
478.07	1110.45
478.43	1105.22
478.80	1097.26
479.16	1102.94
479.53	1126.61
479.89	1100.44
480.26	1100.67
480.62	1091.11
480.99	1118.19
481.35	1095.44
481.72	1090.43
482.08	1100.90
482.45	1198.29
482.81	1111.14
483.17	1088.61
483.54	1130.02
483.90	1101.12
484.27	1107.95
484.63	1092.25
485.00	1087.70
485.36	1071.54
485.72	1103.86
486.09	1101.12
486.45	1108.41
486.82	1095.44
487.18	1111.14
487.54	1108.18
487.91	1105.45
488.27	1089.75
488.64	1084.51
489.00	1093.62
489.36	1098.85
489.73	1088.15
490.09	1094.30
490.45	1103.63
490.82	1099.08
491.18	1084.29
491.55	1114.32
491.91	1110.00
492.27	1097.71
492.64	1100.44
493.00	1097.71
493.36	1103.86
493.73	1139.13
494.09	1100.21
494.45	1112.05
494.82	1092.48
495.18	1123.42
495.54	1108.86
495.91	1109.09
496.27	1087.24
496.63	1102.72
496.99	1087.70
497.36	1081.56
497.72	1114.10
498.08	1092.71
498.45	1142.31
498.81	1102.49
499.17	1114.32
499.53	1106.13
499.90	1096.80
500.26	1101.81
500.62	1115.23
500.99	1094.30
501.35	1070.63
501.71	1099.76
502.07	1102.26
502.44	1108.86
502.80	1081.10
503.16	1102.94
503.52	1111.59
503.88	1108.86
504.25	1078.82
504.61	1104.54
504.97	1106.36
505.33	1107.72
505.70	1095.89
506.06	1112.50
506.42	1105.68
506.78	1115.92
507.14	1119.10
507.51	1102.49
507.87	1084.97
508.23	1100.21
508.59	1074.05
508.95	1068.58
509.32	1112.73
509.68	1090.66
510.04	1125.93
510.40	1099.08
510.76	1093.16
511.12	1114.78
511.48	1097.03
511.85	1091.57
512.21	1094.98
512.57	1107.50
512.93	1104.77
513.29	1104.99
513.65	1075.64
514.01	1106.59
514.38	1103.86
514.74	1098.17
515.10	1080.42
515.46	1112.05
515.82	1074.27
516.18	1101.58
516.54	1089.52
516.90	1084.51
517.26	1124.56
517.63	1100.44
517.99	1082.01
518.35	1114.09
518.71	1095.21
519.07	1088.84
519.43	1078.82
519.79	1139.35
520.15	1092.02
520.51	1087.24
520.87	1094.07
521.23	1095.21
521.59	1116.37
521.95	1104.77
522.31	1097.48
522.67	1094.07
523.03	1081.78
523.40	1110.45
523.76	1084.06
524.12	1089.52
524.48	1104.54
524.84	1109.32
525.20	1099.99
525.56	1087.24
525.92	1102.03
526.28	1089.06
526.64	1090.43
527.00	1103.63
527.36	1141.40
527.72	1134.80
528.08	1090.66
528.44	1094.07
528.80	1122.51
529.16	1107.04
529.51	1101.58
529.87	1104.54
530.23	1102.94
530.59	1088.84
530.95	1099.08
531.31	1095.21
531.67	1107.95
532.03	1101.58
532.39	1093.84
532.75	1087.93
533.11	1115.01
533.47	1132.30
533.83	1087.70
534.19	1099.53
534.55	1096.57
534.91	1102.03
535.26	1084.97
535.62	1093.84
535.98	1083.15
536.34	1066.76
536.70	1081.10
537.06	1099.99
537.42	1078.14
537.78	1084.06
538.14	1383.97
538.49	1111.14
538.85	1189.87
539.21	1102.26
539.57	1098.62
539.93	1091.79
540.29	1135.48
540.65	1089.52
541.00	1100.90
541.36	1067.22
541.72	1100.67
542.08	1094.30
542.44	1097.71
542.80	1143.68
543.15	1155.05
543.51	1092.71
543.87	1084.74
544.23	1089.52
544.59	1104.77
544.95	1100.44
545.30	1095.44
545.66	1093.84
546.02	1108.63
546.38	1085.20
546.73	1101.58
547.09	1076.32
547.45	1142.77
547.81	1096.80
548.17	1087.70
548.52	1107.50
548.88	1112.73
549.24	1113.41
549.60	1101.58
549.95	1093.62
550.31	1082.69
550.67	1092.25
551.03	1100.21
551.38	1093.16
551.74	1083.38
552.10	1100.21
552.46	1082.47
552.81	1092.48
553.17	1112.73
553.53	1082.92
553.88	1084.74
554.24	1089.97
554.60	1095.44
554.95	1080.87
555.31	1107.27
555.67	1074.96
556.03	1120.01
556.38	1081.56
556.74	1083.83
557.10	1099.53
557.45	1103.17
557.81	1096.80
558.17	1106.36
558.52	1091.79
558.88	1111.82
559.24	1104.08
559.59	1094.98
559.95	1093.39
560.30	1140.04
560.66	1099.08
561.02	1135.71
561.37	1079.73
561.73	1086.33
562.09	1116.14
562.44	1107.50
562.80	1105.22
563.15	1101.12
563.51	1096.35
563.87	1116.14
564.22	1088.38
564.58	1092.71
564.93	1102.94
565.29	1105.45
565.65	1138.22
566.00	1093.84
566.36	1083.60
566.71	1103.40
567.07	1083.15
567.42	1122.06
567.78	1079.96
568.14	1078.60
568.49	1104.99
568.85	1080.64
569.20	1090.66
569.56	1087.02
569.91	1104.77
570.27	1076.32
570.62	1129.57
570.98	1121.60
571.33	1108.63
571.69	1111.82
572.04	1112.73
572.40	1124.56
572.75	1105.45
573.11	1110.45
573.46	1091.57
573.82	1120.69
574.17	1099.99
574.53	1120.01
574.88	1117.96
575.24	1105.45
575.59	1131.16
575.95	1107.50
576.30	1098.85
576.66	1122.06
577.01	1090.88
577.36	1109.09
577.72	1086.33
578.07	1110.23
578.43	1098.85
578.78	1096.12
579.14	1102.94
579.49	1094.98
579.85	1133.44
580.20	1108.86
580.55	1108.41
580.91	1132.30
581.26	1122.51
581.62	1128.89
581.97	1122.74
582.32	1143.22
582.68	1138.44
583.03	1140.26
583.39	1140.72
583.74	1171.89
584.09	1145.04
584.45	1175.08
584.80	1153.92
585.15	1154.83
585.51	1154.60
585.86	1175.76
586.21	1168.02
586.57	1170.98
586.92	1178.95
587.27	1188.96
587.63	1205.57
587.98	1269.74
588.33	1247.90
588.69	1223.78
589.04	1251.54
589.39	1253.36
589.75	1236.29
590.10	1256.09
590.45	1283.62
590.81	1304.78
591.16	1311.84
591.51	1317.75
591.86	1355.76
592.22	1340.74
592.57	1346.65
592.92	1359.40
593.28	1384.43
593.63	1393.30
593.98	1424.70
594.33	1480.91
594.69	1458.61
595.04	1478.18
595.39	1506.85
595.74	1533.93
596.10	1532.56
596.45	1558.96
596.80	1631.09
597.15	1643.38
597.50	1666.59
597.86	1686.39
598.21	1743.05
598.56	1724.16
598.91	1800.16
599.26	1803.58
599.62	1841.12
599.97	1857.05
600.32	1886.63
600.67	1935.33
601.02	1997.45
601.38	2002.00
601.73	2022.48
602.08	2062.08
602.43	2076.64
602.78	2114.87
603.13	2116.92
603.49	2158.56
603.84	2193.15
604.19	2243.44
604.54	2242.75
604.89	2312.84
605.24	2311.93
605.59	2377.46
605.95	2426.84
606.30	2422.97
606.65	2456.20
607.00	2490.56
607.35	2490.56
607.70	2541.30
608.05	2612.53
608.40	2617.30
608.75	2614.57
609.10	2665.09
609.46	2674.65
609.81	2682.84
610.16	2761.80
610.51	2724.94
610.86	2803.21
611.21	2797.98
611.56	2850.32
611.91	2863.52
612.26	2888.77
612.61	2881.04
612.96	2897.88
613.31	2883.08
613.66	2936.10
614.01	2914.03
614.36	2967.73
614.71	2942.70
615.06	2954.54
615.41	2993.90
615.76	2966.14
616.11	2981.84
616.46	3015.52
616.81	2959.09
617.16	3036.68
617.51	3028.26
617.86	3003.46
618.21	3023.48
618.56	3027.81
618.91	3015.52
619.26	3071.95
619.61	3008.47
619.96	3045.10
620.31	3083.10
620.66	2997.54
621.01	3053.98
621.36	3018.48
621.71	3065.58
622.06	3044.87
622.41	3003.69
622.76	3003.23
623.10	3043.05
623.45	2971.15
623.80	3028.49
624.15	3013.93
624.50	2990.26
624.85	3043.74
625.20	2995.27
625.55	2981.84
625.90	2973.65
626.25	2970.24
626.59	2987.53
626.94	2937.70
627.29	2931.55
627.64	2960.23
627.99	2950.21
628.34	2920.63
628.69	2925.41
629.03	2900.61
629.38	2904.25
629.73	2924.95
630.08	2858.51
630.43	2830.75
630.78	2860.10
631.12	2887.64
631.47	2885.82
631.82	2857.14
632.17	2858.28
632.52	2839.62
632.86	2920.40
633.21	2832.57
633.56	2812.77
633.91	2795.93
634.26	2822.33
634.60	2824.38
634.95	2798.89
635.30	2778.41
635.65	2809.59
635.99	2754.52
636.34	2787.29
636.69	2754.52
637.04	2766.58
637.39	2757.93
637.73	2745.42
638.08	2734.49
638.43	2708.55
638.77	2731.76
639.12	2689.21
639.47	2705.59
639.82	2691.94
640.16	2732.67
640.51	2705.82
640.86	2707.64
641.20	2695.81
641.55	2671.23
641.90	2713.79
642.25	2691.26
642.59	2714.70
642.94	2693.99
643.29	2670.10
643.63	2641.88
643.98	2679.65
644.33	2646.20
644.67	2635.51
645.02	2644.84
645.37	2652.12
645.71	2665.09
646.06	2665.09
646.40	2640.74
646.75	2639.15
647.10	2637.33
647.44	2676.01
647.79	2657.13
648.14	2630.96
648.48	2630.27
648.83	2639.60
649.17	2692.17
649.52	2656.90
649.87	2648.02
650.21	2652.80
650.56	2616.85
650.90	2622.54
651.25	2630.27
651.59	2671.69
651.94	2658.26
652.29	2628.45
652.63	2677.83
652.98	2665.09
653.32	2669.19
653.67	2678.06
654.01	2665.77
654.36	2646.66
654.70	2654.17
655.05	2636.87
655.39	2657.81
655.74	2668.50
656.08	2644.61
656.43	2655.99
656.78	2660.08
657.12	2669.87
657.47	2661.45
657.81	2702.18
658.15	2639.15
658.50	2650.07
658.84	2685.34
659.19	2711.97
659.53	2707.87
659.88	2718.11
660.22	2658.72
660.57	2688.53
660.91	2693.08
661.26	2662.59
661.60	2690.12
661.95	2675.78
662.29	2712.19
662.63	2698.09
662.98	2711.06
663.32	2712.88
663.67	2730.17
664.01	2743.82
664.36	2729.03
664.70	2696.49
665.04	2725.62
665.39	2729.49
665.73	2747.92
666.08	3108.13
666.42	2764.08
666.76	2757.25
667.11	2745.87
667.45	2763.16
667.79	2779.55
668.14	2798.66
668.48	2802.30
668.83	2771.81
669.17	2818.46
669.51	2799.57
669.86	2832.34
670.20	2829.38
670.54	2842.58
670.89	2854.41
671.23	2881.26
671.57	2839.17
671.92	2882.63
672.26	2913.12
672.60	2904.93
672.94	2981.61
673.29	2997.77
673.63	3031.68
673.97	3068.31
674.32	3122.92
674.66	3134.07
675.00	3249.22
675.34	3226.01
675.69	3342.97
676.03	3426.93
676.37	3504.76
676.71	3597.37
677.06	3684.52
677.40	3779.18
677.74	3925.96
678.08	4024.26
678.43	4201.98
678.77	4237.25
679.11	4354.21
679.45	4464.34
679.80	4542.17
680.14	4622.04
680.48	4711.01
680.82	4857.10
681.16	4919.22
681.51	4983.39
681.85	5086.24
682.19	5130.62
682.53	5259.18
682.87	5320.40
683.21	5390.03
683.56	5468.08
683.90	5656.49
684.24	5861.74
684.58	6013.75
684.92	6192.60
685.26	6256.09
685.61	6396.49
685.95	6430.85
686.29	6469.31
686.63	6461.11
686.97	6433.81
687.31	6328.45
687.65	6157.56
687.99	6094.76
688.33	5937.52
688.68	5768.22
689.02	5625.54
689.36	5479.91
689.70	5316.53
690.04	5190.92
690.38	5079.65
690.72	4958.13
691.06	4879.17
691.40	4819.10
691.74	4759.25
692.08	4691.67
692.42	4717.84
692.76	4702.14
693.10	4696.45
693.44	4672.10
693.78	4695.76
694.13	4698.95
694.47	4755.84
694.81	4699.86
695.15	4690.08
695.49	4700.77
695.83	4727.17
696.17	4713.51
696.51	4739.00
696.85	4703.27
697.19	4686.44
697.53	4758.80
697.87	4728.08
698.20	4711.24
698.54	4754.25
698.88	4799.07
699.22	4787.70
699.56	4786.33
699.90	4806.13
700.24	4837.30
700.58	4862.11
700.92	4904.66
701.26	4894.42
701.60	4979.98
701.94	4970.88
702.28	4988.85
702.62	5019.34
702.96	5062.12
703.30	5086.24
703.63	5152.69
703.97	5187.73
704.31	5238.02
704.65	5265.78
704.99	5344.29
705.33	5420.29
705.67	5442.36
706.01	5439.40
706.34	5511.77
706.68	5603.70
707.02	5537.71
707.36	5611.43
707.70	5636.24
708.04	5641.47
708.38	5733.86
708.71	5760.71
709.05	5814.64
709.39	5868.80
709.73	5826.70
710.07	5854.00
710.40	5890.87
710.74	5923.64
711.08	5936.38
711.42	5985.07
711.76	6012.38
712.09	5952.76
712.43	6074.96
712.77	6016.02
713.11	6049.47
713.45	6040.83
713.78	6086.34
714.12	6083.83
714.46	6087.02
714.80	6064.95
715.13	6062.22
715.47	5999.87
715.81	6049.47
716.15	5950.26
716.48	5947.76
716.82	5924.09
717.16	5899.52
717.49	5847.63
717.83	5790.52
718.17	5751.83
718.51	5709.51
718.84	5674.01
719.18	5670.14
719.52	5638.06
719.85	5549.09
720.19	5487.87
720.53	5473.08
720.86	5461.02
721.20	5341.33
721.54	5307.65
721.87	5234.61
722.21	5174.53
722.55	5101.04
722.88	5080.78
723.22	5030.27
723.55	4915.81
723.89	4937.65
724.23	4848.68
724.56	4749.92
724.90	4760.16
725.24	4654.81
725.57	4620.90
725.91	4633.87
726.24	4598.37
726.58	4484.60
726.92	4462.75
727.25	4401.08
727.59	4346.70
727.92	4328.04
728.26	4271.15
728.59	4245.67
728.93	4192.87
729.26	4185.14
729.60	4092.75
729.94	4060.21
730.27	4006.51
730.61	3983.30
730.94	3944.84
731.28	3923.68
731.61	3867.70
731.95	3815.14
732.28	3839.26
732.62	3791.02
732.95	3748.01
733.29	3727.08
733.62	3677.92
733.96	3658.58
734.29	3629.23
734.63	3597.14
734.96	3583.49
735.30	3591.45
735.63	3542.08
735.97	3509.31
736.30	3490.19
736.63	3500.21
736.97	3427.62
737.30	3374.82
737.64	3352.98
737.97	3403.04
738.31	3376.65
738.64	3278.57
738.97	3321.35
739.31	3269.24
739.64	3253.99
739.98	3223.73
740.31	3189.14
740.64	3217.13
740.98	3187.55
741.31	3174.12
741.65	3142.04
741.98	3124.52
742.31	3085.15
742.65	3113.82
742.98	3063.53
743.31	3066.95
743.65	3031.22
743.98	2997.09
744.31	3021.66
744.65	2981.16
744.98	2981.39
745.31	2994.81
745.65	2933.15
745.98	2950.21
746.31	2936.79
746.65	2931.55
746.98	2913.80
747.31	2947.94
747.65	2918.81
747.98	2883.77
748.31	2853.73
748.64	2863.74
748.98	2797.75
749.31	2779.78
749.64	2785.47
749.98	2775.68
750.31	2767.72
750.64	2760.66
750.97	2749.28
751.31	2709.92
751.64	2707.87
751.97	2735.18
752.30	2701.73
752.63	2667.59
752.97	2669.41
753.30	2668.05
753.63	2706.50
753.96	2644.61
754.29	2606.15
754.63	2664.41
754.96	2738.13
755.29	2581.81
755.62	2580.21
755.95	2569.29
756.29	2554.95
756.62	2567.47
756.95	2544.26
757.28	2563.60
757.61	2623.22
757.94	2514.45
758.27	2494.20
758.61	2503.98
758.94	2509.90
759.27	2480.09
759.60	2441.41
759.93	2462.34
760.26	2446.18
760.59	2420.47
760.92	2426.39
761.26	2399.99
761.59	2403.63
761.92	2394.76
762.25	2366.54
762.58	2327.86
762.91	2341.51
763.24	2333.55
763.57	2341.06
763.90	2302.60
764.23	2325.13
764.56	2285.08
764.89	2263.23
765.22	2288.72
765.55	2293.72
765.88	2264.14
766.21	2263.23
766.54	2236.38
766.87	2228.42
767.20	2184.04
767.53	2225.46
767.86	2210.67
768.19	2225.00
768.52	2215.67
768.85	2212.72
769.18	2171.76
769.51	2211.58
769.84	2174.03
770.17	2182.00
770.50	2161.52
770.83	2154.69
771.16	2133.07
771.49	2113.50
771.82	2111.23
772.15	2138.08
772.48	2117.37
772.81	2094.39
773.14	2120.56
773.47	2060.94
773.80	2048.42
774.13	2061.62
774.46	2067.31
774.78	2051.15
775.11	2034.54
775.44	2048.20
775.77	2048.20
776.10	2000.64
776.43	1991.54
776.76	2016.57
777.09	2014.97
777.41	1999.73
777.74	2002.91
778.07	2026.58
778.40	1979.02
778.73	1966.51
779.06	1959.22
779.38	1940.11
779.71	1936.70
780.04	1923.27
780.37	1946.48
780.70	1938.52
781.03	1917.35
781.35	1933.97
781.68	1934.88
782.01	1882.77
782.34	1916.90
782.67	1892.78
782.99	1893.23
783.32	1848.63
783.65	1851.82
783.98	1870.25
784.30	1867.52
784.63	1853.18
784.96	1841.12
785.29	1843.85
785.61	1822.01
785.94	1839.76
786.27	1833.39
786.60	1840.21
786.92	1860.24
787.25	1830.20
787.58	1813.36
787.90	1808.81
788.23	1824.06
788.56	1769.45
788.88	1788.33
789.21	1783.78
789.54	1767.40
789.87	1782.42
790.19	1766.94
790.52	1746.46
790.85	1778.09
791.17	1764.44
791.50	1748.97
791.82	1741.46
792.15	1758.98
792.48	1771.27
792.80	1743.05
793.13	1746.23
793.46	1734.17
793.78	1745.55
794.11	1736.91
794.43	1717.34
794.76	1701.86
795.09	1751.70
795.41	1759.43
795.74	1711.42
796.06	1752.61
796.39	1739.86
796.72	1729.62
797.04	1748.06
797.37	1715.06
797.69	1736.45
798.02	1739.64
798.34	1717.34
798.67	1713.01
798.99	1728.03
799.32	1739.64
799.64	1725.75
799.97	1699.13
800.30	1679.33
800.62	1712.33
800.95	1711.65
801.27	1711.19
801.60	1718.70
801.92	1712.33
802.25	1704.37
802.57	1725.53
802.89	1687.53
803.22	1678.42
803.54	1691.62
803.87	1686.84
804.19	1677.97
804.52	1719.38
804.84	1671.37
805.17	1680.47
805.49	1677.51
805.82	1670.46
806.14	1661.13
806.46	1694.13
806.79	1662.50
807.11	1659.08
807.44	1643.38
807.76	1665.00
808.08	1666.36
808.41	1649.30
808.73	1662.50
809.06	1650.21
809.38	1660.90
809.70	1643.61
810.03	1632.23
810.35	1621.08
810.67	1650.44
811.00	1601.97
811.32	1605.61
811.64	1633.37
811.97	1596.73
812.29	1610.39
812.61	1602.88
812.94	1612.43
813.26	1588.54
813.58	1618.35
813.91	1594.91
814.23	1591.50
814.55	1563.06
814.88	1579.44
815.20	1576.48
815.52	1561.23
815.84	1553.27
816.17	1576.94
816.49	1565.56
816.81	1546.90
817.13	1559.64
817.46	1567.83
817.78	1531.43
818.10	1551.45
818.42	1540.30
818.75	1534.38
819.07	1581.03
819.39	1532.34
819.71	1571.70
820.04	1535.29
820.36	1520.50
820.68	1512.99
821.00	1536.66
821.32	1541.89
821.65	1530.29
821.97	1492.06
822.29	1511.17
822.61	1536.43
822.93	1499.57
823.25	1485.69
823.58	1534.16
823.90	1512.77
824.22	1507.30
824.54	1497.98
824.86	1506.39
825.18	1480.45
825.50	1477.95
825.82	1466.12
826.15	1459.75
826.47	1454.51
826.79	1503.44
827.11	1490.01
827.43	1521.41
827.75	1489.10
828.07	1460.66
828.39	1469.99
828.71	1455.88
829.03	1434.03
829.35	1474.31
829.67	1449.05
830.00	1448.37
830.32	1465.66
830.64	1465.21
830.96	1459.29
831.28	1501.84
831.60	1451.10
831.92	1446.32
832.24	1457.24
832.56	1456.33
832.88	1478.18
833.20	1451.78
833.52	1457.93
833.84	1452.92
834.16	1439.72
834.48	1432.67
834.80	1489.78
835.12	1410.60
835.44	1436.31
835.76	1472.26
836.08	1447.91
836.40	1467.94
836.71	1453.15
837.03	1467.03
837.35	1416.74
837.67	1420.15
837.99	1435.63
838.31	1404.45
838.63	1436.99
838.95	1433.12
839.27	1462.93
839.59	1438.58
839.91	1428.12
840.23	1412.87
840.54	1402.18
840.86	1428.57
841.18	1407.41
841.50	1418.56
841.82	1433.35
842.14	1452.46
842.46	1427.66
842.77	1429.25
843.09	1418.56
843.41	1416.74
843.73	1411.73
844.05	1426.75
844.37	1403.77
844.68	1398.31
845.00	1392.16
845.32	1396.71
845.64	1397.62
845.96	1389.21
846.27	1394.44
846.59	1392.62
846.91	1412.64
847.23	1388.07
847.54	1389.21
847.86	1397.40
848.18	1411.73
848.50	1387.39
848.82	1422.88
849.13	1391.71
849.45	1393.30
849.77	1409.91
850.08	1415.83
850.40	1426.98
850.72	1379.19
851.04	1386.93
851.35	1392.62
851.67	1441.31
851.99	1396.26
852.30	1406.95
852.62	1399.90
852.94	1379.88
853.25	1409.23
853.57	1402.40
853.89	1390.12
854.20	1373.28
854.52	1396.26
854.84	1371.91
855.15	1381.47
855.47	1360.53
855.79	1357.35
856.10	1364.17
856.42	1353.02
856.73	1380.33
857.05	1362.35
857.37	1374.19
857.68	1334.59
858.00	1417.65
858.32	1378.97
858.63	1362.13
858.95	1344.15
859.26	1358.26
859.58	1357.12
859.89	1370.09
860.21	1359.85
860.52	1359.17
860.84	1363.49
861.16	1348.47
861.47	1349.61
861.79	1352.11
862.10	1325.26
862.42	1324.35
862.73	1351.20
863.05	1351.20
863.36	1322.99
863.68	1365.77
863.99	1351.20
864.31	1361.22
864.62	1368.73
864.94	1342.10
865.25	1361.90
865.57	1320.48
865.88	1323.22
866.20	1323.90
866.51	1324.81
866.82	1328.22
867.14	1338.92
867.45	1320.71
867.77	1319.57
868.08	1334.37
868.40	1344.15
868.71	1332.09
869.02	1313.20
869.34	1319.12
869.65	1326.86
869.97	1322.31
870.28	1327.77
870.59	1332.77
870.91	1309.33
871.22	1302.05
871.54	1311.16
871.85	1299.32
872.16	1332.09
872.48	1308.42
872.79	1305.01
873.10	1273.84
873.42	1291.81
873.73	1322.08
874.04	1298.18
874.36	1297.05
874.67	1294.32
874.98	1298.41
875.30	1294.54
875.61	1279.53
875.92	1257.23
876.23	1288.86
876.55	1271.56
876.86	1268.60
877.17	1253.36
877.49	1260.18
877.80	1279.07
878.11	1863.88
878.42	1293.41
878.74	1243.57
879.05	1282.03
879.36	1251.54
879.67	1255.86
879.98	1288.86
880.30	1251.76
880.61	1247.67
880.92	1288.17
881.23	1239.48
881.55	1266.78
881.86	1246.99
882.17	1263.37
882.48	1280.21
882.79	1264.73
883.10	1265.87
883.42	1270.88
883.73	1267.92
884.04	1247.90
884.35	1248.81
884.66	1269.97
884.97	1254.49
885.28	1236.29
885.60	1277.02
885.91	1247.21
886.22	1259.05
886.53	1251.76
886.84	1266.55
887.15	1279.30
887.46	1253.36
887.77	1262.46
888.08	1260.41
888.40	1271.11
888.71	1266.55
889.02	1253.81
889.33	1251.99
889.64	1256.09
889.95	1242.66
890.26	1264.28
890.57	1245.16
890.88	1246.99
891.19	1249.94
891.50	1304.56
891.81	1248.35
892.12	1245.62
892.43	1246.53
892.74	1265.42
893.05	1265.19
893.36	1291.59
893.67	1247.21
893.98	1270.20
894.29	1257.45
894.60	1232.65
894.91	1238.11
895.22	1252.67
895.53	1256.54
895.84	1237.43
896.15	1255.40
896.46	1248.35
896.77	1246.08
897.08	1203.07
897.38	1251.08
897.69	1269.29
898.00	1252.45
898.31	1248.58
898.62	1230.37
898.93	1208.30
899.24	1216.04
899.55	1251.31
899.86	1250.17
900.16	1254.27
900.47	1239.93
900.78	1235.84
901.09	1234.47
901.40	1246.53
901.71	1231.51
902.02	1267.01
902.32	1233.33
902.63	1245.39
902.94	1221.27
903.25	1232.65
903.56	1218.77
903.87	1207.85
904.17	1219.45
904.48	1191.01
904.79	1185.77
905.10	1201.48
905.41	1244.03
905.71	1209.67
906.02	1204.66
906.33	1208.30
906.64	1204.66
906.94	1197.61
907.25	1192.60
907.56	1203.07
907.87	1213.99
908.17	1219.68
908.48	1228.10
908.79	1222.86
909.09	1209.44
909.40	1198.06
909.71	1216.04
910.02	1292.27
910.32	1214.90
910.63	1241.75
910.94	1203.52
911.24	1178.72
911.55	1231.74
911.86	1196.24
912.16	1193.06
912.47	1199.65
912.78	1196.01
913.08	1173.71
913.39	1193.51
913.69	1187.59
914.00	1175.31
914.31	1190.10
914.61	1175.08
914.92	1212.40
915.23	1181.45
915.53	1172.12
915.84	1187.82
916.14	1195.56
916.45	1203.07
916.75	1185.55
917.06	1197.61
917.37	1196.70
917.67	1198.52
917.98	1173.94
918.28	1156.19
918.59	1179.86
918.89	1211.49
919.20	1173.03
919.50	1163.70
919.81	1166.89
920.11	1180.77
920.42	1172.12
920.72	1174.62
921.03	1176.44
921.33	1184.64
921.64	1156.87
921.94	1171.67
922.25	1160.97
922.55	1142.99
922.86	1190.78
923.16	1157.56
923.47	1173.26
923.77	1177.81
924.08	1161.65
924.38	1158.24
924.69	1161.88
924.99	1191.01
925.29	1168.48
925.60	1165.52
925.90	1152.32
926.21	1172.80
926.51	1172.80
926.81	1148.68
927.12	1150.73
927.42	1163.47
927.73	1167.34
928.03	1141.40
928.33	1142.77
928.64	1160.52
928.94	1168.94
929.24	1143.68
929.55	1142.99
929.85	1184.64
930.15	1151.19
930.46	1139.81
930.76	1155.51
931.06	1171.44
931.37	1150.05
931.67	1189.41
931.97	1141.40
932.27	1148.68
932.58	1149.82
932.88	1157.10
933.18	1153.01
933.49	1124.79
933.79	1174.17
934.09	1151.19
934.39	1162.79
934.70	1160.06
935.00	1164.84
935.30	1126.16
935.60	1159.38
935.91	1141.86
936.21	1135.03
936.51	1130.71
936.81	1140.04
937.11	1158.70
937.42	1159.83
937.72	1130.71
938.02	1126.38
938.32	1135.71
938.62	1104.77
938.92	1124.79
939.23	1109.32
939.53	1106.59
939.83	1105.90
940.13	1122.06
940.43	1100.67
940.73	1125.47
941.03	1111.59
941.34	1132.30
941.64	1120.01
941.94	1098.62
942.24	1121.60
942.54	1104.99
942.84	1118.87
943.14	1122.74
943.44	1115.46
943.74	1123.42
944.04	1126.16
944.34	1086.33
944.65	1128.43
944.95	1127.98
945.25	1122.29
945.55	1099.53
945.85	1125.47
946.15	1098.85
946.45	1109.09
946.75	1114.78
947.05	1140.04
947.35	1108.86
947.65	1087.02
947.95	1113.87
948.25	1138.44
948.55	1102.03
948.85	1111.59
949.15	1111.82
949.45	1122.51
949.75	1107.72
950.05	1103.63
950.35	1107.27
950.65	1104.99
950.94	1116.14
951.24	1111.36
951.54	1124.33
951.84	1271.33
952.14	1140.04
952.44	1127.07
952.74	1135.03
953.04	1119.78
953.34	1116.14
953.64	1109.77
953.94	1100.90
954.23	1102.26
954.53	1123.65
954.83	1097.26
955.13	1133.66
955.43	1152.32
955.73	1137.99
956.03	1127.07
956.32	1125.47
956.62	1122.29
956.92	1136.85
957.22	1140.72
957.52	1103.40
957.82	1098.62
958.11	1117.51
958.41	1114.78
958.71	1182.36
959.01	1139.81
959.30	1429.48
959.60	1142.31
959.90	1109.77
960.20	1126.61
960.50	1124.33
960.79	1111.82
961.09	1114.32
961.39	1128.66
961.69	1110.00
961.98	1110.68
962.28	1134.12
962.58	1100.67
962.87	1107.04
963.17	1120.24
963.47	1102.94
963.76	1148.46
964.06	1091.11
964.36	1121.83
964.66	1115.69
964.95	1133.44
965.25	1124.79
965.55	1149.37
965.84	1137.31
966.14	1126.16
966.43	1143.90
966.73	1113.87
967.03	1137.08
967.32	1117.74
967.62	1127.98
967.92	1119.56
968.21	1119.56
968.51	1106.36
968.80	1099.76
969.10	1103.63
969.40	1091.57
969.69	1132.07
969.99	1106.59
970.28	1109.54
970.58	1125.02
970.87	1101.12
971.17	1127.29
971.46	1138.90
971.76	1109.32
972.06	1110.45
972.35	1130.02
972.65	1103.17
972.94	1125.02
973.24	1112.96
973.53	1119.56
973.83	1117.96
974.12	1095.66
974.42	1115.46
974.71	1138.44
975.01	1104.54
975.30	1104.54
975.59	1115.23
975.89	1090.43
976.18	1103.17
976.48	1107.95
976.77	1099.76
977.07	1116.83
977.36	1121.83
977.65	1095.66
977.95	1104.54
978.24	1088.38
978.54	1123.65
978.83	1096.57
979.13	1120.01
979.42	1120.92
979.71	1092.93
980.01	1124.79
980.30	1104.54
980.59	1114.78
980.89	1147.55
981.18	1112.05
981.47	1112.50
981.77	1106.81
982.06	1095.66
982.35	1108.86
982.65	1093.39
982.94	1118.19
983.23	1108.41
983.53	1127.07
983.82	1100.44
984.11	1109.54
984.41	1102.49
984.70	1099.30
984.99	1112.73
985.28	1092.71
985.58	1096.12
985.87	1092.71
986.16	1095.89
986.45	1121.38
986.75	1125.02
987.04	1105.68
987.33	1091.34
987.62	1127.07
987.91	1113.41
988.21	1106.81
988.50	1102.94
988.79	1121.60
989.08	1113.87
989.37	1108.63
989.67	1094.75
989.96	1091.34
990.25	1106.36
990.54	1096.80
990.83	1096.80
991.12	1120.47
991.42	1123.20
991.71	1100.67
992.00	1109.32
992.29	1089.97
992.58	1102.72
992.87	1135.94
993.16	1120.69
993.45	1129.11
993.75	1097.26
994.04	1099.30
994.33	1122.51
994.62	1119.78
994.91	1089.97
995.20	1120.24
995.49	1108.18
995.78	1113.18
996.07	1089.52
996.36	1085.65
996.65	1105.90
996.94	1084.06
997.23	1137.08
997.52	1111.14
997.81	1108.41
998.10	1115.69
998.39	1125.02
998.68	1105.90
998.97	1096.57
999.26	1092.48
999.55	1094.07
999.84	1106.59
1000.13	1106.81
1000.42	1091.79
1000.71	1085.20
1001.00	1117.51
1001.29	1116.83
1001.58	1117.51
1001.87	1097.94
1002.16	1119.33
1002.45	1111.59
1002.74	1123.42
1003.02	1115.23
1003.31	1089.06
1003.60	1088.38
1003.89	1083.60
1004.18	1102.49
1004.47	1102.03
1004.76	1105.90
1005.05	1083.83
1005.33	1100.21
1005.62	1083.38
1005.91	1066.76
1006.20	1091.34
1006.49	1097.26
1006.78	1115.01
1007.06	1098.62
1007.35	1102.49
1007.64	1088.84
1007.93	1095.21
1008.22	1113.41
1008.50	1103.40
1008.79	1095.89
1009.08	1117.74
1009.37	1093.16
1009.66	1119.78
1009.94	1104.77
1010.23	1117.74
1010.52	1107.72
1010.81	1107.04
1011.09	1104.31
1011.38	1096.57
1011.67	1121.38
1011.95	1130.93
1012.24	1101.81
1012.53	1079.05
1012.82	1077.91
1013.10	1077.00
1013.39	1101.12
1013.68	1084.51
[truncated: 48 more rows]
