# Supplementary material for: Unique photosynthetic electron transport tuning and excitation distribution in heterokont algae
Source: PLoS One. 2019 Jan 9;14(1):e0209920. doi: 10.1371/journal.pone.0209920 (PMC6326504; doi:10.1371/journal.pone.0209920)
Supplement: S1 Dataset — (ZIP) [file pone.0209920.s004.zip › S1 Dataset/77K/Chlamydomonas_no_inhibitor/CNI_t=5,1.txt]

340.01	942.75
340.39	942.75
340.76	942.75
341.14	956.86
341.52	976.65
341.89	1012.61
342.27	1013.74
342.65	1013.74
343.03	999.86
343.40	1020.57
343.78	994.86
344.16	1000.09
344.53	1035.36
344.91	1021.48
345.29	995.31
345.66	994.40
346.04	987.12
346.42	997.13
346.79	1016.25
347.17	1005.10
347.54	971.87
347.92	999.41
348.30	989.85
348.67	1009.88
349.05	980.07
349.43	982.80
349.80	1001.91
350.18	991.67
350.56	980.75
350.93	975.97
351.31	963.91
351.68	978.47
352.06	973.92
352.44	971.65
352.81	994.40
353.19	975.74
353.56	967.10
353.94	980.07
354.32	952.31
354.69	970.74
355.07	959.36
355.44	988.49
355.82	985.98
356.19	963.68
356.57	1004.64
356.95	963.00
357.32	974.38
357.70	994.63
358.07	959.81
358.45	954.13
358.82	956.17
359.20	958.22
359.58	948.21
359.95	980.98
360.33	943.66
360.70	970.05
361.08	954.35
361.45	945.93
361.83	948.66
362.20	990.99
362.58	989.85
362.95	955.04
363.33	957.08
363.70	950.71
364.08	968.92
364.45	964.59
364.83	963.68
365.20	980.07
365.58	988.03
365.95	1034.00
366.33	988.49
366.70	972.33
367.08	977.34
367.45	994.86
367.83	987.80
368.20	978.70
368.58	978.70
368.95	965.28
369.33	1003.50
369.70	980.75
370.08	988.94
370.45	961.64
370.83	965.96
371.20	954.35
371.57	1101.12
371.95	963.68
372.32	982.34
372.70	977.56
373.07	961.41
373.45	981.43
373.82	959.81
374.19	964.37
374.57	986.21
374.94	967.55
375.32	951.85
375.69	990.53
376.07	970.74
376.44	972.79
376.81	959.13
377.19	961.18
377.56	987.80
377.94	958.45
378.31	988.71
378.68	966.41
379.06	953.90
379.43	958.45
379.81	991.22
380.18	941.61
380.55	965.96
380.93	940.70
381.30	956.17
381.67	960.95
382.05	970.28
382.42	960.04
382.79	973.70
383.17	976.88
383.54	996.00
383.91	980.29
384.29	985.07
384.66	986.21
385.04	982.34
385.41	974.83
385.78	957.77
386.15	980.52
386.53	980.29
386.90	976.20
387.27	973.24
387.65	978.93
388.02	970.96
388.39	976.65
388.77	964.82
389.14	956.86
389.51	970.05
389.89	971.19
390.26	993.72
390.63	972.33
391.00	973.47
391.38	986.21
391.75	961.64
392.12	978.70
392.50	978.02
392.87	973.01
393.24	957.08
393.61	957.99
393.99	976.43
394.36	968.46
394.73	975.06
395.10	960.95
395.48	940.93
395.85	955.95
396.22	955.49
396.59	981.66
396.97	975.52
397.34	1012.38
397.71	972.33
398.08	967.32
398.45	973.92
398.83	961.86
399.20	968.92
399.57	987.35
399.94	966.64
400.32	982.11
400.69	970.74
401.06	969.83
401.43	977.56
401.80	958.90
402.17	977.11
402.55	969.14
402.92	965.96
403.29	967.55
403.66	958.68
404.03	958.22
404.41	978.02
404.78	971.87
405.15	961.86
405.52	956.40
405.89	948.44
406.26	963.68
406.64	959.36
407.01	977.56
407.38	956.40
407.75	953.90
408.12	980.29
408.49	983.48
408.86	960.04
409.23	957.54
409.61	968.69
409.98	949.57
410.35	974.61
410.72	972.56
411.09	966.19
411.46	972.33
411.83	968.23
412.20	974.15
412.57	960.72
412.95	981.66
413.32	952.08
413.69	989.62
414.06	945.25
414.43	986.21
414.80	969.14
415.17	977.34
415.54	969.60
415.91	951.17
416.28	982.57
416.65	971.65
417.02	954.58
417.39	968.69
417.76	956.86
418.14	970.96
418.51	981.66
418.88	958.22
419.25	977.34
419.62	990.08
419.99	974.61
420.36	968.46
420.73	957.08
421.10	990.08
421.47	951.17
421.84	958.90
422.21	984.39
422.58	978.25
422.95	978.93
423.32	953.22
423.69	945.93
424.06	984.39
424.43	998.73
424.80	969.60
425.17	969.37
425.54	966.19
425.91	974.61
426.28	970.51
426.65	978.70
427.02	996.22
427.39	972.79
427.76	971.19
428.13	957.99
428.49	959.36
428.86	981.43
429.23	975.97
429.60	959.36
429.97	966.87
430.34	980.98
430.71	960.95
431.08	932.28
431.45	965.28
431.82	958.22
432.19	965.28
432.56	950.26
432.93	967.55
433.30	971.19
433.67	979.16
434.03	1040.14
434.40	998.50
434.77	984.16
435.14	977.56
435.51	971.87
435.88	1001.00
436.25	977.11
436.62	976.43
436.99	981.43
437.35	956.17
437.72	966.87
438.09	966.64
438.46	1097.48
438.83	987.80
439.20	965.96
439.57	959.81
439.93	963.68
440.30	960.72
440.67	957.77
441.04	964.37
441.41	973.92
441.78	974.61
442.14	967.10
442.51	959.13
442.88	960.04
443.25	942.75
443.62	966.87
443.99	968.69
444.35	975.97
444.72	988.49
445.09	975.06
445.46	959.81
445.83	973.92
446.19	970.96
446.56	943.20
446.93	979.84
447.30	977.11
447.66	967.32
448.03	957.31
448.40	974.15
448.77	953.90
449.14	957.08
449.50	985.07
449.87	988.26
450.24	983.94
450.61	971.42
450.97	975.52
451.34	995.31
451.71	998.04
452.08	986.67
452.44	970.05
452.81	997.13
453.18	989.85
453.54	993.49
453.91	975.06
454.28	968.23
454.65	983.94
455.01	972.10
455.38	981.66
455.75	977.34
456.11	982.80
456.48	972.79
456.85	969.37
457.21	960.72
457.58	978.47
457.95	956.40
458.32	967.55
458.68	966.64
459.05	955.95
459.42	978.02
459.78	981.66
460.15	975.97
460.52	986.89
460.88	969.14
461.25	971.87
461.61	947.07
461.98	956.17
462.35	1002.14
462.71	977.34
463.08	960.95
463.45	949.12
463.81	969.37
464.18	970.96
464.55	985.30
464.91	985.76
465.28	961.64
465.64	941.16
466.01	937.74
466.38	972.10
466.74	966.87
467.11	973.47
467.47	949.80
467.84	1040.60
468.21	974.15
468.57	967.32
468.94	969.14
469.30	946.16
469.67	977.79
470.03	961.18
470.40	963.68
470.77	952.76
471.13	969.37
471.50	982.34
471.86	984.16
472.23	1018.75
472.59	957.77
472.96	973.24
473.32	947.53
473.69	987.80
474.05	974.83
474.42	960.72
474.78	954.81
475.15	958.22
475.51	975.74
475.88	970.74
476.24	962.32
476.61	965.28
476.97	963.68
477.34	954.35
477.70	957.31
478.07	966.87
478.43	975.52
478.80	968.01
479.16	971.65
479.53	969.37
479.89	966.87
480.26	976.43
480.62	963.68
480.99	983.48
481.35	950.94
481.72	967.55
482.08	984.85
482.45	1067.22
482.81	972.79
483.17	961.41
483.54	982.11
483.90	963.91
484.27	972.79
484.63	961.86
485.00	976.88
485.36	976.65
485.72	983.25
486.09	979.61
486.45	978.70
486.82	976.88
487.18	983.02
487.54	1005.78
487.91	990.53
488.27	966.41
488.64	979.38
489.00	985.76
489.36	973.70
489.73	991.44
490.09	970.74
490.45	965.73
490.82	979.61
491.18	952.99
491.55	976.88
491.91	1003.05
492.27	940.93
492.64	963.91
493.00	961.18
493.36	972.56
493.73	1020.12
494.09	975.06
494.45	980.07
494.82	952.31
495.18	968.23
495.54	987.80
495.91	959.81
496.27	967.78
496.63	961.18
496.99	954.35
497.36	950.26
497.72	973.47
498.08	985.07
498.45	1010.33
498.81	968.69
499.17	970.74
499.53	964.14
499.90	990.53
500.26	967.78
500.62	972.79
500.99	969.83
501.35	982.11
501.71	955.04
502.07	980.75
502.44	978.47
502.80	971.65
503.16	944.11
503.52	979.61
503.88	983.02
504.25	950.94
504.61	993.72
504.97	969.37
505.33	974.15
505.70	983.71
506.06	985.30
506.42	975.06
506.78	980.29
507.14	987.58
507.51	983.94
507.87	965.73
508.23	957.31
508.59	967.55
508.95	952.53
509.32	993.26
509.68	981.89
510.04	984.85
510.40	963.23
510.76	1011.47
511.12	1003.50
511.48	969.37
511.85	973.24
512.21	986.67
512.57	979.84
512.93	942.07
513.29	946.39
513.65	947.75
514.01	942.75
514.38	984.62
514.74	974.83
515.10	959.13
515.46	960.95
515.82	959.36
516.18	959.59
516.54	980.07
516.90	957.08
517.26	1003.73
517.63	978.93
517.99	957.08
518.35	1007.60
518.71	956.63
519.07	956.17
519.43	985.30
519.79	1002.14
520.15	969.14
520.51	960.72
520.87	966.87
521.23	999.64
521.59	975.29
521.95	996.45
522.31	980.29
522.67	955.04
523.03	964.59
523.40	965.50
523.76	974.38
524.12	977.79
524.48	978.93
524.84	950.71
525.20	979.38
525.56	978.70
525.92	981.20
526.28	957.08
526.64	981.43
527.00	968.69
527.36	1028.54
527.72	978.02
528.08	974.61
528.44	954.58
528.80	994.63
529.16	961.64
529.51	979.61
529.87	967.10
530.23	986.21
530.59	961.41
530.95	969.14
531.31	958.68
531.67	984.16
532.03	971.65
532.39	976.88
532.75	969.37
533.11	990.31
533.47	998.95
533.83	977.11
534.19	978.25
534.55	975.29
534.91	968.01
535.26	955.95
535.62	985.98
535.98	972.79
536.34	960.72
536.70	967.32
537.06	970.28
537.42	977.79
537.78	971.42
538.14	1299.09
538.49	1010.56
538.85	1089.52
539.21	985.07
539.57	976.88
539.93	952.99
540.29	1001.68
540.65	973.47
541.00	987.35
541.36	968.23
541.72	950.49
542.08	977.79
542.44	962.32
542.80	1002.82
543.15	1017.39
543.51	967.55
543.87	991.44
544.23	974.83
544.59	991.22
544.95	968.46
545.30	969.60
545.66	963.91
546.02	962.77
546.38	945.71
546.73	943.43
547.09	952.08
547.45	1012.38
547.81	961.64
548.17	971.19
548.52	988.94
548.88	979.84
549.24	976.65
549.60	965.96
549.95	963.91
550.31	957.08
550.67	975.06
551.03	955.95
551.38	965.05
551.74	983.48
552.10	976.88
552.46	978.02
552.81	981.66
553.17	977.11
553.53	985.98
553.88	993.04
554.24	937.29
554.60	962.77
554.95	950.94
555.31	974.15
555.67	968.01
556.03	971.87
556.38	988.94
556.74	995.31
557.10	980.29
557.45	991.22
557.81	974.15
558.17	964.59
558.52	936.83
558.88	1004.19
559.24	971.19
559.59	980.07
559.95	969.83
560.30	1014.65
560.66	987.80
561.02	958.45
561.37	958.90
561.73	960.72
562.09	977.56
562.44	971.19
562.80	988.49
563.15	961.18
563.51	945.25
563.87	957.77
564.22	964.82
564.58	965.28
564.93	962.09
565.29	970.05
565.65	997.36
566.00	972.33
566.36	995.31
566.71	998.04
567.07	996.91
567.42	993.26
567.78	975.74
568.14	962.09
568.49	994.86
568.85	965.28
569.20	977.11
569.56	959.36
569.91	970.51
570.27	968.46
570.62	1011.24
570.98	983.02
571.33	967.55
571.69	946.39
572.04	964.14
572.40	970.28
572.75	979.61
573.11	982.80
573.46	952.99
573.82	961.86
574.17	970.51
574.53	984.39
574.88	998.95
575.24	982.11
575.59	980.98
575.95	983.48
576.30	972.56
576.66	960.50
577.01	1002.82
577.36	982.57
577.72	958.45
578.07	972.56
578.43	978.93
578.78	963.46
579.14	961.41
579.49	971.65
579.85	1010.33
580.20	990.99
580.55	992.13
580.91	963.23
581.26	973.24
581.62	1003.28
581.97	987.80
582.32	1045.37
582.68	1020.57
583.03	1018.07
583.39	1001.46
583.74	1052.88
584.09	1017.16
584.45	1055.16
584.80	1028.54
585.15	1037.87
585.51	1024.67
585.86	1045.15
586.21	1058.12
586.57	1045.37
586.92	1070.18
587.27	1042.42
587.63	1074.27
587.98	1172.35
588.33	1110.68
588.69	1101.12
589.04	1133.66
589.39	1139.58
589.75	1134.35
590.10	1133.66
590.45	1148.46
590.81	1174.85
591.16	1199.65
591.51	1210.35
591.86	1239.93
592.22	1205.80
592.57	1214.90
592.92	1237.20
593.28	1273.15
593.63	1270.88
593.98	1317.53
594.33	1330.50
594.69	1346.20
595.04	1374.19
595.39	1373.96
595.74	1419.47
596.10	1444.05
596.45	1444.05
596.80	1515.27
597.15	1537.57
597.50	1566.92
597.86	1582.17
598.21	1638.60
598.56	1639.51
598.91	1685.48
599.26	1702.09
599.62	1722.57
599.97	1801.98
600.32	1833.61
600.67	1853.18
601.02	1917.13
601.38	1910.53
601.73	1963.55
602.08	1999.50
602.43	2004.51
602.78	2065.72
603.13	2080.05
603.49	2101.44
603.84	2127.61
604.19	2181.54
604.54	2228.42
604.89	2241.84
605.24	2278.93
605.59	2311.02
605.95	2375.19
606.30	2387.70
606.65	2408.41
607.00	2420.24
607.35	2461.43
607.70	2461.20
608.05	2567.24
608.40	2556.55
608.75	2595.91
609.10	2631.41
609.46	2661.45
609.81	2666.46
610.16	2739.95
610.51	2693.99
610.86	2807.54
611.21	2747.69
611.56	2815.27
611.91	2820.05
612.26	2840.31
612.61	2862.83
612.96	2864.65
613.31	2874.67
613.66	2928.37
614.01	2919.49
614.36	2955.67
614.71	2912.44
615.06	2935.42
615.41	2947.71
615.76	2993.45
616.11	3003.69
616.46	3020.30
616.81	3003.46
617.16	3023.03
617.51	3028.04
617.86	3026.44
618.21	3024.85
618.56	3042.83
618.91	3018.02
619.26	3046.24
619.61	3036.91
619.96	3056.02
620.31	3075.82
620.66	3025.53
621.01	3016.89
621.36	3055.11
621.71	3045.33
622.06	3077.19
622.41	3010.74
622.76	3013.70
623.10	3055.80
623.45	3021.21
623.80	3033.95
624.15	3015.98
624.50	2967.28
624.85	2948.16
625.20	2952.72
625.55	2975.70
625.90	2976.38
626.25	2932.69
626.59	2969.33
626.94	2957.04
627.29	2949.30
627.64	2948.85
627.99	2966.82
628.34	2903.79
628.69	2885.82
629.03	2884.22
629.38	2891.50
629.73	2884.68
630.08	2854.41
630.43	2896.97
630.78	2863.97
631.12	2871.25
631.47	2875.35
631.82	2837.80
632.17	2827.56
632.52	2818.00
632.86	2873.07
633.21	2827.11
633.56	2792.97
633.91	2809.36
634.26	2777.27
634.60	2776.59
634.95	2777.73
635.30	2724.48
635.65	2759.52
635.99	2761.12
636.34	2755.66
636.69	2747.69
637.04	2763.39
637.39	2708.10
637.73	2715.15
638.08	2764.53
638.43	2727.44
638.77	2691.94
639.12	2677.38
639.47	2673.05
639.82	2653.03
640.16	2681.70
640.51	2672.60
640.86	2642.56
641.20	2624.81
641.55	2677.61
641.90	2699.00
642.25	2649.16
642.59	2681.02
642.94	2627.54
643.29	2644.84
643.63	2625.72
643.98	2596.60
644.33	2612.53
644.67	2616.39
645.02	2617.76
645.37	2600.92
645.71	2584.08
646.06	2639.60
646.40	2626.86
646.75	2632.09
647.10	2622.54
647.44	2677.61
647.79	2608.88
648.14	2549.27
648.48	2594.55
648.83	2597.28
649.17	2683.75
649.52	2593.41
649.87	2614.57
650.21	2601.15
650.56	2614.35
650.90	2582.94
651.25	2595.91
651.59	2605.47
651.94	2577.71
652.29	2578.39
652.63	2604.79
652.98	2602.97
653.32	2593.18
653.67	2595.23
654.01	2620.26
654.36	2577.25
654.70	2615.03
655.05	2592.27
655.39	2629.82
655.74	2599.33
656.08	2608.43
656.43	2635.05
656.78	2590.00
657.12	2609.57
657.47	2583.85
657.81	2594.78
658.15	2582.72
658.50	2617.08
658.84	2624.81
659.19	2616.39
659.53	2605.47
659.88	2645.98
660.22	2594.09
660.57	2659.63
660.91	2610.25
661.26	2599.33
661.60	2650.30
661.95	2625.95
662.29	2638.69
662.63	2663.04
662.98	2660.08
663.32	2660.31
663.67	2612.75
664.01	2654.85
664.36	2668.05
664.70	2694.67
665.04	2689.44
665.39	2675.56
665.73	2681.93
666.08	3129.98
666.42	2718.11
666.76	2730.62
667.11	2724.71
667.45	2681.70
667.79	2715.38
668.14	2749.06
668.48	2740.18
668.83	2747.69
669.17	2795.02
669.51	2783.42
669.86	2786.15
670.20	2807.99
670.54	2834.84
670.89	2835.98
671.23	2843.49
671.57	2844.86
671.92	2885.13
672.26	2947.71
672.60	2954.31
672.94	3011.65
673.29	3049.43
673.63	3110.64
673.97	3144.77
674.32	3218.27
674.66	3337.05
675.00	3399.63
675.34	3493.83
675.69	3601.47
676.03	3681.11
676.37	3822.65
676.71	3975.79
677.06	4156.92
677.40	4283.67
677.74	4437.04
678.08	4608.38
678.43	4808.40
678.77	4932.65
679.11	5075.09
679.45	5212.54
679.80	5351.11
680.14	5469.21
680.48	5641.47
680.82	5777.77
681.16	5888.14
681.51	5949.12
681.85	6067.45
682.19	6161.43
682.53	6349.84
682.87	6497.07
683.21	6566.70
683.56	6758.07
683.90	7010.20
684.24	7235.47
684.58	7437.31
684.92	7602.97
685.26	7732.45
685.61	7909.26
685.95	7996.64
686.29	8076.28
686.63	7933.60
686.97	7909.26
687.31	7850.77
687.65	7639.15
687.99	7506.72
688.33	7222.28
688.68	7068.91
689.02	6819.05
689.36	6611.30
689.70	6388.30
690.04	6236.98
690.38	6088.61
690.72	5921.59
691.06	5861.06
691.40	5765.71
691.74	5661.27
692.08	5709.05
692.42	5704.28
692.76	5624.63
693.10	5650.57
693.44	5616.21
693.78	5669.92
694.13	5649.66
694.47	5768.45
694.81	5730.90
695.15	5708.37
695.49	5763.21
695.83	5740.00
696.17	5810.77
696.51	5794.39
696.85	5763.21
697.19	5752.74
697.53	5836.71
697.87	5845.13
698.20	5849.45
698.54	5904.52
698.88	5942.07
699.22	5922.50
699.56	5955.27
699.90	5991.90
700.24	5992.36
700.58	6097.94
700.92	6143.68
701.26	6164.16
701.60	6226.28
701.94	6209.67
702.28	6300.92
702.62	6367.59
702.96	6461.11
703.30	6465.66
703.63	6585.81
703.97	6647.71
704.31	6737.36
704.65	6746.69
704.99	6844.31
705.33	6914.40
705.67	6931.46
706.01	7059.35
706.34	7074.37
706.68	7199.98
707.02	7197.24
707.36	7241.85
707.70	7348.57
708.04	7288.72
708.38	7451.65
708.71	7475.31
709.05	7506.72
709.39	7579.30
709.73	7589.54
710.07	7597.51
710.40	7635.28
710.74	7685.34
711.08	7805.26
711.42	7774.77
711.76	7803.22
712.09	7855.55
712.43	7830.98
712.77	7888.09
713.11	7952.49
713.45	7984.58
713.78	7962.05
714.12	7958.41
714.46	7946.12
714.80	7962.27
715.13	7950.90
715.47	7866.70
715.81	7819.14
716.15	7775.91
716.48	7751.33
716.82	7741.09
717.16	7715.15
717.49	7600.24
717.83	7511.27
718.17	7540.17
718.51	7450.74
718.84	7354.71
719.18	7292.36
719.52	7254.13
719.85	7128.75
720.19	7035.00
720.53	6995.41
720.86	6927.37
721.20	6816.55
721.54	6755.34
721.87	6700.73
722.21	6534.84
722.55	6556.69
722.88	6398.31
723.22	6336.64
723.55	6230.15
723.89	6143.45
724.23	6086.56
724.56	5997.59
724.90	5968.01
725.24	5887.00
725.57	5801.21
725.91	5689.94
726.24	5691.31
726.58	5547.04
726.92	5494.93
727.25	5465.57
727.59	5407.55
727.92	5240.52
728.26	5240.98
728.59	5239.39
728.93	5117.65
729.26	5023.67
729.60	5012.74
729.94	4968.83
730.27	4873.03
730.61	4833.43
730.94	4782.46
731.28	4733.54
731.61	4679.15
731.95	4565.61
732.28	4533.07
732.62	4487.10
732.95	4408.14
733.29	4412.46
733.62	4333.27
733.96	4279.57
734.29	4252.27
734.63	4215.63
734.96	4192.87
735.30	4121.42
735.63	4085.47
735.97	4109.82
736.30	4015.16
736.63	4007.19
736.97	3948.71
737.30	3885.00
737.64	3837.89
737.97	3878.17
738.31	3818.55
738.64	3754.84
738.97	3751.42
739.31	3730.03
739.64	3718.20
739.98	3695.90
740.31	3623.54
740.64	3647.20
740.98	3587.36
741.31	3588.50
741.65	3531.84
741.98	3519.78
742.31	3471.31
742.65	3462.20
742.98	3474.95
743.31	3393.26
743.65	3376.65
743.98	3334.55
744.31	3349.34
744.65	3351.84
744.98	3313.16
745.31	3239.66
745.65	3240.57
745.98	3236.02
746.31	3248.08
746.65	3292.45
746.98	3208.94
747.31	3220.77
747.65	3174.81
747.98	3167.75
748.31	3110.64
748.64	3086.06
748.98	3086.06
749.31	2999.14
749.64	3041.01
749.98	3004.37
750.31	3010.97
750.64	2945.21
750.97	2947.71
751.31	2913.12
751.64	2883.54
751.97	2916.31
752.30	2880.35
752.63	2871.25
752.97	2847.36
753.30	2855.32
753.63	2813.68
753.96	2820.96
754.29	2790.93
754.63	2805.26
754.96	2899.24
755.29	2737.45
755.62	2737.00
755.95	2702.18
756.29	2704.46
756.62	2682.16
756.95	2674.65
757.28	2686.48
757.61	2787.51
757.94	2660.77
758.27	2649.84
758.61	2605.47
758.94	2612.75
759.27	2567.47
759.60	2557.46
759.93	2583.40
760.26	2528.10
760.59	2543.80
760.92	2495.56
761.26	2480.55
761.59	2505.12
761.92	2458.02
762.25	2460.75
762.58	2453.47
762.91	2419.79
763.24	2370.41
763.57	2389.75
763.90	2364.95
764.23	2385.43
764.56	2351.07
764.89	2337.42
765.22	2349.70
765.55	2330.82
765.88	2324.90
766.21	2294.18
766.54	2267.78
766.87	2267.56
767.20	2247.99
767.53	2249.35
767.86	2212.94
768.19	2236.15
768.52	2207.94
768.85	2224.78
769.18	2171.07
769.51	2190.42
769.84	2201.57
770.17	2157.19
770.50	2143.31
770.83	2166.52
771.16	2147.64
771.49	2138.53
771.82	2104.63
772.15	2184.96
772.48	2092.34
772.81	2083.01
773.14	2103.26
773.47	2072.32
773.80	2060.71
774.13	2055.02
774.46	2050.47
774.78	2021.12
775.11	2010.20
775.44	2057.30
775.77	2056.84
776.10	1980.61
776.43	2003.37
776.76	2031.13
777.09	1976.29
777.41	1987.67
777.74	1966.28
778.07	1956.72
778.40	1954.67
778.73	1957.40
779.06	1936.92
779.38	1952.85
779.71	1918.95
780.04	1907.11
780.37	1898.92
780.70	1891.64
781.03	1864.79
781.35	1889.36
781.68	1850.68
782.01	1861.15
782.34	1857.51
782.67	1855.00
782.99	1847.27
783.32	1833.84
783.65	1818.60
783.98	1836.12
784.30	1765.12
784.63	1776.04
784.96	1799.71
785.29	1777.41
785.61	1792.88
785.94	1764.89
786.27	1786.74
786.60	1749.19
786.92	1786.06
787.25	1781.28
787.58	1755.11
787.90	1750.33
788.23	1751.01
788.56	1756.47
788.88	1719.61
789.21	1703.68
789.54	1718.25
789.87	1723.02
790.19	1728.26
790.52	1680.70
790.85	1700.04
791.17	1682.75
791.50	1694.58
791.82	1646.11
792.15	1654.30
792.48	1678.88
792.80	1672.96
793.13	1670.23
793.46	1639.97
793.78	1657.26
794.11	1656.58
794.43	1642.24
794.76	1656.35
795.09	1695.49
795.41	1674.33
795.74	1635.64
796.06	1644.52
796.39	1669.09
796.72	1659.08
797.04	1670.00
797.37	1655.21
797.69	1639.29
798.02	1654.30
798.34	1643.15
798.67	1652.26
798.99	1629.05
799.32	1651.80
799.64	1599.01
799.97	1596.28
800.30	1629.05
800.62	1619.72
800.95	1611.52
801.27	1628.59
801.60	1620.85
801.92	1627.22
802.25	1625.18
802.57	1618.58
802.89	1613.57
803.22	1595.37
803.54	1588.77
803.87	1618.81
804.19	1577.62
804.52	1587.86
804.84	1592.18
805.17	1589.68
805.49	1556.00
805.82	1567.15
806.14	1555.09
806.46	1592.64
806.79	1545.76
807.11	1552.13
807.44	1546.67
807.76	1536.89
808.08	1550.77
808.41	1567.38
808.73	1547.35
809.06	1522.55
809.38	1566.47
809.70	1530.29
810.03	1522.55
810.35	1517.09
810.67	1518.91
811.00	1499.34
811.32	1506.62
811.64	1502.30
811.97	1460.43
812.29	1467.94
812.61	1470.67
812.94	1523.01
813.26	1471.35
813.58	1490.92
813.91	1462.48
814.23	1490.69
814.55	1466.80
814.88	1470.67
815.20	1457.24
815.52	1450.19
815.84	1446.55
816.17	1459.75
816.49	1454.51
816.81	1456.11
817.13	1461.79
817.46	1445.41
817.78	1424.48
818.10	1442.45
818.42	1422.88
818.75	1424.25
819.07	1451.10
819.39	1410.82
819.71	1452.69
820.04	1414.69
820.36	1399.90
820.68	1396.26
821.00	1399.67
821.32	1410.37
821.65	1416.74
821.97	1381.01
822.29	1387.84
822.61	1411.51
822.93	1372.59
823.25	1398.31
823.58	1372.59
823.90	1372.82
824.22	1355.76
824.54	1373.28
824.86	1375.10
825.18	1365.77
825.50	1358.94
825.82	1333.23
826.15	1344.83
826.47	1324.13
826.79	1375.55
827.11	1342.33
827.43	1371.00
827.75	1359.85
828.07	1338.01
828.39	1349.16
828.71	1328.22
829.03	1333.46
829.35	1347.56
829.67	1334.14
830.00	1315.25
830.32	1354.16
830.64	1335.28
830.96	1318.21
831.28	1345.06
831.60	1316.39
831.92	1331.63
832.24	1352.57
832.56	1340.05
832.88	1338.01
833.20	1324.81
833.52	1321.17
833.84	1299.09
834.16	1323.22
834.48	1315.48
834.80	1367.13
835.12	1295.68
835.44	1288.86
835.76	1326.86
836.08	1306.38
836.40	1327.54
836.71	1310.93
837.03	1311.16
837.35	1301.60
837.67	1285.67
837.99	1296.59
838.31	1290.90
838.63	1295.68
838.95	1302.28
839.27	1310.24
839.59	1287.94
839.91	1273.15
840.23	1283.17
840.54	1276.34
840.86	1257.68
841.18	1258.59
841.50	1300.69
841.82	1262.00
842.14	1294.09
842.46	1273.61
842.77	1279.07
843.09	1277.70
843.41	1298.41
843.73	1283.39
844.05	1275.20
844.37	1239.25
844.68	1275.88
845.00	1264.28
845.32	1265.64
845.64	1267.92
845.96	1281.12
846.27	1253.13
846.59	1264.51
846.91	1268.83
847.23	1293.41
847.54	1267.92
847.86	1282.03
848.18	1251.08
848.50	1266.10
848.82	1284.30
849.13	1228.78
849.45	1281.12
849.77	1272.70
850.08	1286.58
850.40	1296.82
850.72	1269.97
851.04	1258.14
851.35	1238.79
851.67	1270.65
851.99	1241.98
852.30	1267.01
852.62	1239.48
852.94	1235.61
853.25	1234.93
853.57	1231.51
853.89	1235.15
854.20	1240.84
854.52	1258.82
854.84	1224.00
855.15	1219.00
855.47	1221.27
855.79	1246.99
856.10	1226.51
856.42	1225.37
856.73	1241.98
857.05	1212.17
857.37	1213.99
857.68	1213.54
858.00	1233.56
858.32	1246.99
858.63	1210.12
858.95	1221.95
859.26	1231.28
859.58	1248.12
859.89	1217.40
860.21	1221.50
860.52	1229.92
860.84	1239.02
861.16	1241.30
861.47	1231.06
861.79	1226.51
862.10	1216.04
862.42	1202.84
862.73	1238.11
863.05	1205.34
863.36	1181.91
863.68	1205.12
863.99	1222.18
864.31	1208.98
864.62	1224.46
864.94	1188.73
865.25	1200.56
865.57	1193.97
865.88	1190.78
866.20	1188.73
866.51	1222.18
866.82	1197.83
867.14	1188.05
867.45	1164.84
867.77	1183.27
868.08	1197.83
868.40	1193.97
868.71	1186.00
869.02	1179.17
869.34	1168.94
869.65	1186.91
869.97	1151.87
870.28	1140.95
870.59	1167.34
870.91	1164.84
871.22	1171.21
871.54	1199.43
871.85	1163.25
872.16	1156.65
872.48	1158.70
872.79	1185.77
873.10	1155.96
873.42	1147.09
873.73	1209.44
874.04	1162.79
874.36	1134.80
874.67	1137.53
874.98	1161.43
875.30	1161.65
875.61	1143.68
875.92	1136.40
876.23	1162.79
876.55	1130.25
876.86	1140.04
877.17	1140.26
877.49	1127.98
877.80	1117.05
878.11	1823.15
878.42	1180.09
878.74	1127.75
879.05	1132.98
879.36	1123.42
879.67	1135.48
879.98	1116.37
880.30	1101.12
880.61	1124.33
880.92	1141.63
881.23	1107.72
881.55	1124.33
881.86	1120.01
882.17	1116.60
882.48	1107.95
882.79	1153.69
883.10	1150.50
883.42	1131.62
883.73	1142.99
884.04	1120.47
884.35	1120.92
884.66	1117.51
884.97	1127.75
885.28	1106.13
885.60	1117.05
885.91	1092.71
886.22	1118.65
886.53	1102.03
886.84	1117.28
887.15	1132.07
887.46	1117.96
887.77	1163.70
888.08	1127.29
888.40	1137.08
888.71	1129.80
889.02	1102.49
889.33	1151.19
889.64	1110.91
889.95	1122.97
890.26	1130.93
890.57	1117.74
890.88	1112.27
891.19	1118.42
891.50	1126.84
891.81	1118.19
892.12	1098.85
892.43	1120.69
892.74	1118.87
893.05	1120.92
893.36	1146.86
893.67	1107.50
893.98	1111.82
894.29	1115.46
894.60	1098.85
894.91	1094.75
895.22	1091.79
895.53	1104.77
895.84	1098.85
896.15	1130.71
896.46	1117.74
896.77	1098.17
897.08	1088.84
897.38	1118.42
897.69	1119.56
898.00	1091.34
898.31	1102.94
898.62	1093.16
898.93	1095.44
899.24	1077.00
899.55	1086.33
899.86	1104.77
900.16	1090.66
900.47	1111.59
900.78	1104.54
901.09	1102.94
901.40	1113.87
901.71	1092.02
902.02	1117.05
902.32	1099.08
902.63	1092.25
902.94	1087.93
903.25	1101.12
903.56	1072.45
903.87	1087.02
904.17	1078.82
904.48	1084.51
904.79	1062.90
905.10	1080.87
905.41	1100.67
905.71	1066.08
906.02	1069.04
906.33	1077.46
906.64	1079.73
906.94	1082.24
907.25	1066.76
907.56	1071.77
907.87	1067.67
908.17	1087.70
908.48	1093.16
908.79	1061.53
909.09	1074.73
909.40	1050.61
909.71	1077.23
910.02	1148.46
910.32	1082.47
910.63	1082.92
910.94	1076.32
911.24	1069.72
911.55	1096.35
911.86	1041.51
912.16	1072.91
912.47	1045.83
912.78	1030.13
913.08	1072.68
913.39	1050.84
913.69	1062.21
914.00	1054.25
914.31	1045.60
914.61	1042.87
914.92	1087.70
915.23	1055.84
915.53	1058.12
915.84	1047.42
916.14	1082.69
916.45	1060.39
916.75	1071.54
917.06	1065.63
917.37	1044.46
917.67	1068.81
917.98	1054.02
918.28	1053.79
918.59	1048.10
918.89	1080.42
919.20	1045.37
919.50	1061.99
919.81	1052.66
920.11	1048.79
920.42	1035.36
920.72	1038.32
921.03	1032.18
921.33	1071.09
921.64	1041.28
921.94	1039.00
922.25	1026.72
922.55	1039.46
922.86	1039.91
923.16	1032.18
923.47	1027.63
923.77	1046.51
924.08	1028.76
924.38	1010.33
924.69	1010.10
924.99	1044.46
925.29	1026.94
925.60	1015.34
925.90	1039.23
926.21	1012.61
926.51	1043.10
926.81	1031.95
927.12	1022.39
927.42	1007.15
927.73	1030.13
928.03	1026.49
928.33	1016.48
928.64	1011.47
928.94	1031.72
929.24	1000.32
929.55	1017.16
929.85	1028.08
930.15	1022.62
930.46	1014.65
930.76	1020.57
931.06	1027.63
931.37	1038.55
931.67	1082.69
931.97	1012.15
932.27	999.86
932.58	1028.08
932.88	1009.65
933.18	1022.39
933.49	1017.39
933.79	1026.03
934.09	1007.60
934.39	1032.40
934.70	1048.56
935.00	1024.21
935.30	1020.34
935.60	1000.32
935.91	1001.00
936.21	995.09
936.51	1013.06
936.81	1019.21
937.11	1026.94
937.42	1002.14
937.72	977.79
938.02	971.42
938.32	985.98
938.62	987.12
938.92	971.19
939.23	984.39
939.53	980.29
939.83	977.11
940.13	992.58
940.43	972.79
940.73	976.88
941.03	973.92
941.34	1000.77
941.64	997.13
941.94	962.77
942.24	977.34
942.54	1008.06
942.84	995.77
943.14	1006.01
943.44	999.41
943.74	988.71
944.04	994.63
944.34	987.58
944.65	982.57
944.95	1010.10
945.25	985.53
945.55	994.86
945.85	1008.28
946.15	988.26
946.45	985.76
946.75	979.16
947.05	1008.51
947.35	983.03
947.65	987.80
947.95	978.47
948.25	993.49
948.55	972.56
948.85	990.99
949.15	963.68
949.45	1008.28
949.75	978.25
950.05	973.47
950.35	980.52
950.65	1005.78
950.94	985.07
951.24	978.93
951.54	986.44
951.84	1157.33
952.14	1006.24
952.44	995.77
952.74	1002.82
953.04	983.94
953.34	980.52
953.64	993.72
953.94	976.20
954.23	985.30
954.53	977.79
954.83	1005.55
955.13	979.61
955.43	989.40
955.73	1008.97
956.03	963.23
956.32	969.60
956.62	998.50
956.92	1028.99
957.22	999.64
957.52	984.16
957.82	1018.98
958.11	979.38
958.41	1011.01
958.71	1063.35
959.01	1005.33
959.30	1322.31
959.60	1032.63
959.90	977.56
960.20	975.97
960.50	991.90
960.79	990.31
961.09	999.86
961.39	973.92
961.69	975.06
961.98	983.71
962.28	981.43
962.58	992.81
962.87	983.94
963.17	1004.87
963.47	980.52
963.76	1061.53
964.06	1000.32
964.36	965.05
964.66	982.11
964.95	990.31
965.25	978.70
965.55	998.27
965.84	985.07
966.14	989.85
966.43	1017.16
966.73	983.71
967.03	1012.38
967.32	976.88
967.62	1004.87
967.92	989.17
968.21	979.84
968.51	972.33
968.80	968.46
969.10	972.79
969.40	962.32
969.69	1004.41
969.99	982.80
970.28	985.07
970.58	1011.24
970.87	993.72
971.17	992.58
971.46	1006.92
971.76	975.74
972.06	1008.51
972.35	984.85
972.65	973.47
972.94	967.32
973.24	1003.50
973.53	959.36
973.83	979.16
974.12	993.95
974.42	977.11
974.71	1012.15
975.01	998.95
975.30	971.65
975.59	995.31
975.89	961.18
976.18	990.99
976.48	983.48
976.77	971.87
977.07	976.20
977.36	979.38
977.65	1001.68
977.95	983.02
978.24	965.96
978.54	989.62
978.83	977.56
979.13	1011.47
979.42	985.98
979.71	972.10
980.01	949.80
980.30	983.25
980.59	990.76
980.89	1014.43
981.18	977.79
981.47	976.20
981.77	971.65
982.06	954.58
982.35	988.49
982.65	978.25
982.94	980.29
983.23	973.24
983.53	993.04
983.82	981.89
984.11	989.62
984.41	978.70
984.70	983.71
984.99	952.76
985.28	999.18
985.58	973.47
985.87	997.36
986.16	1001.00
986.45	978.47
986.75	979.38
987.04	999.64
987.33	979.38
987.62	972.56
987.91	971.87
988.21	975.74
988.50	968.92
988.79	1006.01
989.08	992.81
989.37	980.52
989.67	965.50
989.96	973.92
990.25	969.37
990.54	985.07
990.83	970.51
991.12	978.02
991.42	998.27
991.71	987.80
992.00	965.96
992.29	954.58
992.58	961.18
992.87	1005.33
993.16	982.11
993.45	983.71
993.75	971.42
994.04	969.83
994.33	988.49
994.62	1028.99
994.91	970.74
995.20	1010.79
995.49	979.38
995.78	987.12
996.07	982.57
996.36	975.74
996.65	988.49
996.94	981.20
997.23	1002.37
997.52	973.70
997.81	948.66
998.10	987.12
998.39	993.72
998.68	976.88
998.97	967.32
999.26	983.25
999.55	974.38
999.84	988.49
1000.13	965.28
1000.42	972.10
1000.71	962.09
1001.00	985.98
1001.29	991.44
1001.58	963.46
1001.87	964.37
1002.16	983.71
1002.45	983.48
1002.74	967.10
1003.02	969.83
1003.31	1006.01
1003.60	982.11
1003.89	963.46
1004.18	943.89
1004.47	965.96
1004.76	991.67
1005.05	980.29
1005.33	958.45
1005.62	937.06
1005.91	950.49
1006.20	965.05
1006.49	973.92
1006.78	982.34
1007.06	950.71
1007.35	950.26
1007.64	946.62
1007.93	962.77
1008.22	975.06
1008.50	985.07
1008.79	987.35
1009.08	958.22
1009.37	958.90
1009.66	1016.93
1009.94	964.82
1010.23	983.71
1010.52	981.89
1010.81	977.79
1011.09	973.47
1011.38	993.49
1011.67	1010.10
1011.95	1020.34
1012.24	961.64
1012.53	963.68
1012.82	964.37
1013.10	951.85
1013.39	941.61
1013.68	963.46
[truncated: 48 more rows]
