# Supplementary material for: Unique photosynthetic electron transport tuning and excitation distribution in heterokont algae
Source: PLoS One. 2019 Jan 9;14(1):e0209920. doi: 10.1371/journal.pone.0209920 (PMC6326504; doi:10.1371/journal.pone.0209920)
Supplement: S1 Dataset — (ZIP) [file pone.0209920.s004.zip › S1 Dataset/77K/Chlamydomonas_no_inhibitor/CNI_t=5,2.txt]

340.01	1089.06
340.39	1089.06
340.76	1089.06
341.14	1105.22
341.52	1120.47
341.89	1151.19
342.27	1153.69
342.65	1149.82
343.03	1162.34
343.40	1160.74
343.78	1166.89
344.16	1124.56
344.53	1167.80
344.91	1178.49
345.29	1147.32
345.66	1143.22
346.04	1153.01
346.42	1128.20
346.79	1127.07
347.17	1140.95
347.54	1127.75
347.92	1117.51
348.30	1126.16
348.67	1126.61
349.05	1132.75
349.43	1127.75
349.80	1135.94
350.18	1136.17
350.56	1109.09
350.93	1142.31
351.31	1122.29
351.68	1127.52
352.06	1127.07
352.44	1124.56
352.81	1137.08
353.19	1133.89
353.56	1112.05
353.94	1113.64
354.32	1101.12
354.69	1134.57
355.07	1107.95
355.44	1101.35
355.82	1116.14
356.19	1105.45
356.57	1121.60
356.95	1116.37
357.32	1128.89
357.70	1126.61
358.07	1115.01
358.45	1109.09
358.82	1131.62
359.20	1118.42
359.58	1098.62
359.95	1114.55
360.33	1106.36
360.70	1101.58
361.08	1100.90
361.45	1105.45
361.83	1110.45
362.20	1102.03
362.58	1148.00
362.95	1113.18
363.33	1099.76
363.70	1108.86
364.08	1140.04
364.45	1112.27
364.83	1112.96
365.20	1110.23
365.58	1099.08
365.95	1151.64
366.33	1136.40
366.70	1124.33
367.08	1107.04
367.45	1124.11
367.83	1132.75
368.20	1105.22
368.58	1128.43
368.95	1119.10
369.33	1175.53
369.70	1114.55
370.08	1081.56
370.45	1120.47
370.83	1137.08
371.20	1113.87
371.57	1299.32
371.95	1118.42
372.32	1115.69
372.70	1122.06
373.07	1113.87
373.45	1123.88
373.82	1110.00
374.19	1108.86
374.57	1132.98
374.94	1108.41
375.32	1115.46
375.69	1138.22
376.07	1108.63
376.44	1119.78
376.81	1096.12
377.19	1099.30
377.56	1132.53
377.94	1114.10
378.31	1118.19
378.68	1111.36
379.06	1113.41
379.43	1114.78
379.81	1109.77
380.18	1113.41
380.55	1090.88
380.93	1105.90
381.30	1123.88
381.67	1098.39
382.05	1111.59
382.42	1092.93
382.79	1088.15
383.17	1102.49
383.54	1138.44
383.91	1097.71
384.29	1105.22
384.66	1138.22
385.04	1112.96
385.41	1128.66
385.78	1103.40
386.15	1128.66
386.53	1124.11
386.90	1112.27
387.27	1117.05
387.65	1112.96
388.02	1106.13
388.39	1136.85
388.77	1105.68
389.14	1114.10
389.51	1091.79
389.89	1116.37
390.26	1123.65
390.63	1118.19
391.00	1102.49
391.38	1097.94
391.75	1110.68
392.12	1110.68
392.50	1112.73
392.87	1118.65
393.24	1109.77
393.61	1130.25
393.99	1106.81
394.36	1125.47
394.73	1130.02
395.10	1091.57
395.48	1084.51
395.85	1082.24
396.22	1092.25
396.59	1125.25
396.97	1092.71
397.34	1134.57
397.71	1131.16
398.08	1106.81
398.45	1131.16
398.83	1121.15
399.20	1135.71
399.57	1138.22
399.94	1120.92
400.32	1107.27
400.69	1087.24
401.06	1092.25
401.43	1113.87
401.80	1097.03
402.17	1087.47
402.55	1127.52
402.92	1109.09
403.29	1126.38
403.66	1089.29
404.03	1124.56
404.41	1090.88
404.78	1118.19
405.15	1104.99
405.52	1092.48
405.89	1102.03
406.26	1132.53
406.64	1094.30
407.01	1100.44
407.38	1099.76
407.75	1117.51
408.12	1118.42
408.49	1135.48
408.86	1116.60
409.23	1101.81
409.61	1129.34
409.98	1107.50
410.35	1126.84
410.72	1106.36
411.09	1111.82
411.46	1121.60
411.83	1107.04
412.20	1138.22
412.57	1095.21
412.95	1102.26
413.32	1125.47
413.69	1126.61
414.06	1122.29
414.43	1112.05
414.80	1113.87
415.17	1117.51
415.54	1112.96
415.91	1129.80
416.28	1113.18
416.65	1105.45
417.02	1105.68
417.39	1113.87
417.76	1105.45
418.14	1100.90
418.51	1095.66
418.88	1095.21
419.25	1097.03
419.62	1109.54
419.99	1101.35
420.36	1133.21
420.73	1108.41
421.10	1149.37
421.47	1128.89
421.84	1119.78
422.21	1132.07
422.58	1130.93
422.95	1137.99
423.32	1120.01
423.69	1109.09
424.06	1135.26
424.43	1135.26
424.80	1091.34
425.17	1118.19
425.54	1111.59
425.91	1115.69
426.28	1109.77
426.65	1104.08
427.02	1138.22
427.39	1115.46
427.76	1111.14
428.13	1095.44
428.49	1122.74
428.86	1109.77
429.23	1116.83
429.60	1107.27
429.97	1110.23
430.34	1128.66
430.71	1106.13
431.08	1090.66
431.45	1116.37
431.82	1104.31
432.19	1106.59
432.56	1118.65
432.93	1123.42
433.30	1100.90
433.67	1124.11
434.03	1150.05
434.40	1126.38
434.77	1101.12
435.14	1110.91
435.51	1104.54
435.88	1133.44
436.25	1111.82
436.62	1105.90
436.99	1118.87
437.35	1102.49
437.72	1121.60
438.09	1108.41
438.46	1242.21
438.83	1130.71
439.20	1120.69
439.57	1130.02
439.93	1104.31
440.30	1116.37
440.67	1118.42
441.04	1119.33
441.41	1114.32
441.78	1097.03
442.14	1101.35
442.51	1122.97
442.88	1117.28
443.25	1091.79
443.62	1125.93
443.99	1125.70
444.35	1132.53
444.72	1124.33
445.09	1099.53
445.46	1103.86
445.83	1121.83
446.19	1101.35
446.56	1088.84
446.93	1105.22
447.30	1108.41
447.66	1130.93
448.03	1109.54
448.40	1109.77
448.77	1082.24
449.14	1118.19
449.50	1110.68
449.87	1125.93
450.24	1123.42
450.61	1114.55
450.97	1117.51
451.34	1117.74
451.71	1144.36
452.08	1119.10
452.44	1107.72
452.81	1117.05
453.18	1134.35
453.54	1136.85
453.91	1137.76
454.28	1113.87
454.65	1114.55
455.01	1118.19
455.38	1123.20
455.75	1129.11
456.11	1107.95
456.48	1125.02
456.85	1125.93
457.21	1127.29
457.58	1112.73
457.95	1107.04
458.32	1103.40
458.68	1106.59
459.05	1081.78
459.42	1108.63
459.78	1117.28
460.15	1108.41
460.52	1127.98
460.88	1133.21
461.25	1124.33
461.61	1107.27
461.98	1094.07
462.35	1145.27
462.71	1126.38
463.08	1122.51
463.45	1125.02
463.81	1123.65
464.18	1114.78
464.55	1125.93
464.91	1139.13
465.28	1107.95
465.64	1121.83
466.01	1114.78
466.38	1103.40
466.74	1102.49
467.11	1108.86
467.47	1124.79
467.84	1198.97
468.21	1131.39
468.57	1093.84
468.94	1120.47
469.30	1101.12
469.67	1103.40
470.03	1109.77
470.40	1088.84
470.77	1102.72
471.13	1112.27
471.50	1106.59
471.86	1115.69
472.23	1148.91
472.59	1114.32
472.96	1114.78
473.32	1109.54
473.69	1137.31
474.05	1123.65
474.42	1123.20
474.78	1109.54
475.15	1116.37
475.51	1119.10
475.88	1113.87
476.24	1108.86
476.61	1116.14
476.97	1111.14
477.34	1127.52
477.70	1097.94
478.07	1129.80
478.43	1113.18
478.80	1114.78
479.16	1114.32
479.53	1122.74
479.89	1077.91
480.26	1098.62
480.62	1104.31
480.99	1154.37
481.35	1112.96
481.72	1100.21
482.08	1131.84
482.45	1211.26
482.81	1124.11
483.17	1104.31
483.54	1110.91
483.90	1127.29
484.27	1123.65
484.63	1113.87
485.00	1109.32
485.36	1108.63
485.72	1102.49
486.09	1091.34
486.45	1127.07
486.82	1100.67
487.18	1103.17
487.54	1102.49
487.91	1125.47
488.27	1116.60
488.64	1102.49
489.00	1127.75
489.36	1121.38
489.73	1097.71
490.09	1116.37
490.45	1132.07
490.82	1105.22
491.18	1117.74
491.55	1125.93
491.91	1112.05
492.27	1122.51
492.64	1118.87
493.00	1113.64
493.36	1114.55
493.73	1132.75
494.09	1110.45
494.45	1106.36
494.82	1126.16
495.18	1144.59
495.54	1132.07
495.91	1132.75
496.27	1106.59
496.63	1124.79
496.99	1098.39
497.36	1094.75
497.72	1122.29
498.08	1124.11
498.45	1145.50
498.81	1127.52
499.17	1104.99
499.53	1130.25
499.90	1146.63
500.26	1123.65
500.62	1115.01
500.99	1089.06
501.35	1110.23
501.71	1093.39
502.07	1097.26
502.44	1116.14
502.80	1103.17
503.16	1118.87
503.52	1119.56
503.88	1115.92
504.25	1109.54
504.61	1104.77
504.97	1118.87
505.33	1104.54
505.70	1121.38
506.06	1123.20
506.42	1125.02
506.78	1114.78
507.14	1145.50
507.51	1116.37
507.87	1101.35
508.23	1102.49
508.59	1121.38
508.95	1089.52
509.32	1102.03
509.68	1117.05
510.04	1137.08
510.40	1107.04
510.76	1109.54
511.12	1153.46
511.48	1126.16
511.85	1116.14
512.21	1110.23
512.57	1113.87
512.93	1122.51
513.29	1120.69
513.65	1129.34
514.01	1129.57
514.38	1153.46
514.74	1113.64
515.10	1137.53
515.46	1114.55
515.82	1129.34
516.18	1120.24
516.54	1101.58
516.90	1116.83
517.26	1132.75
517.63	1125.25
517.99	1115.23
518.35	1114.10
518.71	1109.77
519.07	1119.10
519.43	1120.92
519.79	1136.62
520.15	1110.45
520.51	1094.75
520.87	1108.63
521.23	1110.00
521.59	1108.63
521.95	1130.02
522.31	1130.25
522.67	1117.05
523.03	1096.35
523.40	1120.92
523.76	1119.78
524.12	1113.18
524.48	1117.74
524.84	1125.93
525.20	1135.03
525.56	1118.65
525.92	1079.28
526.28	1112.50
526.64	1133.21
527.00	1125.02
527.36	1170.07
527.72	1161.20
528.08	1120.92
528.44	1114.09
528.80	1130.02
529.16	1109.09
529.51	1124.11
529.87	1108.86
530.23	1101.35
530.59	1112.27
530.95	1152.32
531.31	1118.42
531.67	1117.96
532.03	1140.95
532.39	1135.48
532.75	1096.80
533.11	1142.99
533.47	1126.84
533.83	1101.58
534.19	1102.49
534.55	1106.59
534.91	1102.49
535.26	1126.38
535.62	1095.66
535.98	1132.98
536.34	1107.27
536.70	1100.44
537.06	1105.90
537.42	1111.36
537.78	1097.03
538.14	1412.64
538.49	1120.92
538.85	1207.85
539.21	1129.57
539.57	1125.25
539.93	1085.65
540.29	1132.07
540.65	1127.07
541.00	1125.47
541.36	1117.51
541.72	1093.62
542.08	1083.38
542.44	1094.98
542.80	1125.25
543.15	1135.03
543.51	1113.64
543.87	1126.61
544.23	1125.02
544.59	1124.56
544.95	1114.09
545.30	1134.57
545.66	1124.11
546.02	1122.74
546.38	1120.01
546.73	1117.74
547.09	1101.12
547.45	1179.63
547.81	1135.48
548.17	1101.35
548.52	1112.50
548.88	1106.13
549.24	1121.83
549.60	1112.05
549.95	1090.88
550.31	1108.63
550.67	1124.56
551.03	1113.18
551.38	1115.01
551.74	1116.83
552.10	1089.52
552.46	1106.59
552.81	1115.69
553.17	1098.62
553.53	1128.89
553.88	1112.27
554.24	1096.12
554.60	1096.57
554.95	1102.94
555.31	1099.53
555.67	1097.71
556.03	1125.02
556.38	1090.20
556.74	1119.33
557.10	1137.76
557.45	1135.48
557.81	1123.42
558.17	1097.48
558.52	1113.87
558.88	1129.57
559.24	1137.53
559.59	1118.42
559.95	1095.66
560.30	1160.06
560.66	1130.48
561.02	1125.93
561.37	1122.97
561.73	1098.17
562.09	1149.82
562.44	1127.52
562.80	1120.92
563.15	1105.45
563.51	1102.03
563.87	1105.22
564.22	1105.90
564.58	1124.11
564.93	1093.62
565.29	1118.19
565.65	1153.92
566.00	1128.43
566.36	1114.32
566.71	1127.29
567.07	1140.72
567.42	1126.38
567.78	1108.18
568.14	1106.36
568.49	1095.21
568.85	1111.59
569.20	1131.84
569.56	1112.96
569.91	1109.32
570.27	1102.26
570.62	1145.50
570.98	1153.01
571.33	1124.33
571.69	1114.55
572.04	1113.87
572.40	1133.89
572.75	1113.64
573.11	1112.96
573.46	1112.05
573.82	1115.92
574.17	1125.02
574.53	1110.23
574.88	1112.05
575.24	1115.46
575.59	1124.56
575.95	1119.10
576.30	1120.01
576.66	1113.64
577.01	1133.66
577.36	1133.44
577.72	1112.50
578.07	1105.45
578.43	1112.27
578.78	1133.21
579.14	1121.38
579.49	1122.29
579.85	1145.50
580.20	1134.35
580.55	1128.20
580.91	1140.95
581.26	1142.08
581.62	1140.49
581.97	1126.38
582.32	1161.65
582.68	1138.67
583.03	1148.00
583.39	1127.98
583.74	1189.87
584.09	1173.26
584.45	1187.14
584.80	1161.65
585.15	1163.93
585.51	1165.07
585.86	1165.07
586.21	1178.72
586.57	1174.85
586.92	1207.39
587.27	1192.15
587.63	1208.53
587.98	1279.98
588.33	1266.33
588.69	1227.64
589.04	1248.58
589.39	1256.77
589.75	1263.82
590.10	1254.27
590.45	1273.84
590.81	1293.86
591.16	1330.72
591.51	1334.59
591.86	1340.96
592.22	1362.13
592.57	1348.70
592.92	1357.58
593.28	1403.31
593.63	1396.94
593.98	1424.48
594.33	1439.27
594.69	1461.79
595.04	1493.65
595.39	1503.44
595.74	1531.43
596.10	1527.33
596.45	1568.97
596.80	1596.28
597.15	1637.69
597.50	1640.42
597.86	1651.80
598.21	1708.01
598.56	1688.44
598.91	1725.98
599.26	1762.85
599.62	1793.57
599.97	1836.12
600.32	1838.85
600.67	1882.08
601.02	1940.56
601.38	1918.95
601.73	1981.30
602.08	2020.89
602.43	2043.42
602.78	2058.89
603.13	2089.61
603.49	2094.16
603.84	2116.01
604.19	2166.52
604.54	2236.61
604.89	2263.92
605.24	2270.51
605.59	2296.23
605.95	2350.84
606.30	2371.32
606.65	2411.37
607.00	2405.23
607.35	2438.45
607.70	2453.92
608.05	2515.59
608.40	2520.82
608.75	2520.59
609.10	2546.54
609.46	2562.46
609.81	2597.96
610.16	2678.52
610.51	2657.58
610.86	2705.82
611.21	2697.63
611.56	2719.25
611.91	2726.07
612.26	2736.31
612.61	2768.85
612.96	2749.28
613.31	2796.39
613.66	2805.72
614.01	2837.35
614.36	2838.94
614.71	2832.11
615.06	2856.69
615.41	2833.25
615.76	2852.14
616.11	2880.58
616.46	2859.19
616.81	2875.80
617.16	2937.01
617.51	2915.62
617.86	2881.26
618.21	2888.32
618.56	2896.74
618.91	2902.43
619.26	2934.97
619.61	2882.86
619.96	2913.80
620.31	2946.80
620.66	2921.77
621.01	2910.39
621.36	2892.87
621.71	2904.70
622.06	2888.32
622.41	2871.48
622.76	2885.13
623.10	2921.54
623.45	2894.92
623.80	2884.68
624.15	2869.66
624.50	2886.27
624.85	2863.06
625.20	2868.52
625.55	2891.73
625.90	2836.66
626.25	2819.37
626.59	2866.47
626.94	2849.86
627.29	2814.59
627.64	2839.17
627.99	2829.61
628.34	2791.38
628.69	2816.41
629.03	2778.64
629.38	2782.05
629.73	2763.85
630.08	2740.86
630.43	2748.37
630.78	2750.88
631.12	2764.99
631.47	2763.62
631.82	2737.00
632.17	2731.31
632.52	2730.85
632.86	2775.23
633.21	2701.04
633.56	2725.16
633.91	2706.05
634.26	2696.04
634.60	2691.94
634.95	2670.55
635.30	2669.64
635.65	2688.98
635.99	2661.45
636.34	2697.40
636.69	2679.65
637.04	2667.14
637.39	2662.81
637.73	2660.99
638.08	2638.92
638.43	2612.07
638.77	2644.16
639.12	2572.93
639.47	2624.59
639.82	2605.47
640.16	2594.78
640.51	2622.31
640.86	2600.69
641.20	2582.94
641.55	2627.77
641.90	2599.78
642.25	2586.36
642.59	2579.76
642.94	2608.43
643.29	2560.42
643.63	2602.29
643.98	2579.53
644.33	2569.75
644.67	2589.09
645.02	2554.73
645.37	2546.99
645.71	2562.24
646.06	2588.86
646.40	2525.83
646.75	2556.32
647.10	2529.47
647.44	2578.85
647.79	2564.74
648.14	2554.50
648.48	2581.81
648.83	2549.95
649.17	2626.86
649.52	2559.51
649.87	2549.04
650.21	2559.73
650.56	2561.10
650.90	2588.63
651.25	2537.89
651.59	2546.08
651.94	2526.74
652.29	2579.99
652.63	2573.61
652.98	2590.91
653.32	2529.01
653.67	2571.11
654.01	2578.17
654.36	2533.79
654.70	2566.56
655.05	2548.58
655.39	2569.97
655.74	2594.32
656.08	2582.26
656.43	2591.59
656.78	2589.32
657.12	2597.96
657.47	2574.75
657.81	2583.85
658.15	2574.52
658.50	2580.90
658.84	2612.07
659.19	2614.80
659.53	2604.79
659.88	2651.89
660.22	2641.88
660.57	2593.18
660.91	2637.56
661.26	2568.61
661.60	2630.05
661.95	2647.11
662.29	2638.92
662.63	2636.19
662.98	2627.09
663.32	2647.57
663.67	2618.21
664.01	2648.25
664.36	2646.20
664.70	2688.76
665.04	2680.11
665.39	2671.01
665.73	2681.93
666.08	3037.14
666.42	2712.19
666.76	2709.92
667.11	2695.58
667.45	2687.85
667.79	2721.52
668.14	2698.09
668.48	2723.57
668.83	2741.78
669.17	2801.39
669.51	2757.70
669.86	2799.80
670.20	2796.84
670.54	2834.62
670.89	2841.22
671.23	2863.74
671.57	2889.46
671.92	2929.51
672.26	2972.06
672.60	2979.57
672.94	3068.08
673.29	3146.36
673.63	3158.65
673.97	3241.02
674.32	3323.17
674.66	3403.04
675.00	3506.35
675.34	3643.34
675.69	3779.41
676.03	3895.69
676.37	4073.41
676.71	4199.25
677.06	4388.80
677.40	4554.45
677.74	4782.92
678.08	4933.33
678.43	5165.43
678.77	5375.92
679.11	5517.00
679.45	5656.03
679.80	5892.69
680.14	6028.54
680.48	6162.57
680.82	6352.80
681.16	6485.23
681.51	6606.06
681.85	6757.16
682.19	6857.51
682.53	7107.59
682.87	7226.37
683.21	7348.34
683.56	7586.36
683.90	7790.93
684.24	8037.14
684.58	8418.97
684.92	8665.87
685.26	8795.57
685.61	8947.80
685.95	9135.76
686.29	9204.25
686.63	9208.12
686.97	9118.92
687.31	9007.65
687.65	8801.94
687.99	8678.84
688.33	8369.82
688.68	8136.12
689.02	7825.74
689.36	7562.69
689.70	7351.30
690.04	7062.53
690.38	6916.90
690.72	6718.25
691.06	6554.87
691.40	6497.98
691.74	6392.62
692.08	6321.85
692.42	6335.96
692.76	6350.07
693.10	6282.03
693.44	6239.48
693.78	6297.73
694.13	6332.09
694.47	6352.57
694.81	6387.16
695.15	6367.13
695.49	6324.36
695.83	6413.78
696.17	6417.42
696.51	6492.06
696.85	6484.55
697.19	6430.85
697.53	6467.71
697.87	6480.91
698.20	6431.99
698.54	6554.87
698.88	6573.07
699.22	6539.85
699.56	6556.69
699.90	6512.77
700.24	6629.50
700.58	6666.82
700.92	6695.04
701.26	6730.54
701.60	6785.83
701.94	6826.79
702.28	6945.34
702.62	6981.07
702.96	7100.31
703.30	7117.60
703.63	7225.69
703.97	7216.13
704.31	7305.79
704.65	7364.27
704.99	7454.38
705.33	7558.37
705.67	7603.88
706.01	7692.85
706.34	7750.20
706.68	7841.22
707.02	7874.89
707.36	7947.48
707.70	8036.23
708.04	7999.59
708.38	8089.70
708.71	8200.98
709.05	8291.77
709.39	8361.86
709.73	8404.86
710.07	8443.09
710.40	8488.83
710.74	8545.95
711.08	8589.64
711.42	8641.97
711.76	8694.54
712.09	8696.36
712.43	8734.59
712.77	8692.26
713.11	8848.36
713.45	8789.20
713.78	8838.81
714.12	8849.27
714.46	8876.81
714.80	8762.80
715.13	8782.15
715.47	8727.53
715.81	8756.66
716.15	8710.01
716.48	8701.14
716.82	8616.26
717.16	8570.07
717.49	8432.40
717.83	8358.90
718.17	8410.55
718.51	8301.33
718.84	8213.04
719.18	8194.83
719.52	8086.52
719.85	7980.93
720.19	7909.48
720.53	7814.59
720.86	7769.31
721.20	7626.86
721.54	7595.01
721.87	7495.34
722.21	7348.57
722.55	7281.21
722.88	7225.01
723.22	7163.11
723.55	7012.47
723.89	6966.05
724.23	6887.77
724.56	6771.95
724.90	6672.05
725.24	6594.00
725.57	6449.05
725.91	6417.42
726.24	6369.64
726.58	6166.66
726.92	6157.33
727.25	6077.46
727.59	6023.08
727.92	5883.59
728.26	5871.07
728.59	5800.08
728.93	5737.04
729.26	5602.10
729.60	5553.18
729.94	5465.57
730.27	5451.69
730.61	5345.88
730.94	5327.68
731.28	5235.52
731.61	5198.20
731.95	5125.16
732.28	5067.36
732.62	4980.43
732.95	4956.99
733.29	4920.59
733.62	4822.97
733.96	4811.82
734.29	4778.82
734.63	4686.89
734.96	4660.04
735.30	4596.55
735.63	4564.01
735.97	4544.44
736.30	4473.90
736.63	4448.64
736.97	4404.50
737.30	4332.36
737.64	4292.31
737.97	4267.28
738.31	4205.39
738.64	4143.95
738.97	4129.39
739.31	4125.52
739.64	4124.61
739.98	4034.27
740.31	3987.85
740.64	4006.96
740.98	3936.65
741.31	3923.23
741.65	3874.98
741.98	3880.22
742.31	3831.98
742.65	3807.63
742.98	3770.99
743.31	3765.99
743.65	3726.62
743.98	3713.19
744.31	3683.39
744.65	3676.79
744.98	3661.31
745.31	3637.42
745.65	3571.43
745.98	3554.82
746.31	3544.12
746.65	3542.30
746.98	3499.75
747.31	3515.91
747.65	3469.49
747.98	3469.03
748.31	3406.45
748.64	3397.81
748.98	3373.46
749.31	3354.12
749.64	3340.92
749.98	3285.85
750.31	3277.43
750.64	3267.19
750.97	3256.27
751.31	3209.17
751.64	3183.45
751.97	3188.00
752.30	3175.94
752.63	3164.11
752.97	3104.49
753.30	3137.49
753.63	3119.74
753.96	3094.03
754.29	3049.20
754.63	3040.10
754.96	3146.82
755.29	3004.37
755.62	3012.33
755.95	2953.40
756.29	2946.12
756.62	2937.47
756.95	2910.85
757.28	2909.03
757.61	2998.23
757.94	2864.20
758.27	2877.85
758.61	2834.39
758.94	2858.05
759.27	2831.43
759.60	2805.03
759.93	2820.28
760.26	2820.05
760.59	2751.10
760.92	2731.54
761.26	2749.97
761.59	2742.91
761.92	2711.97
762.25	2657.81
762.58	2666.23
762.91	2662.59
763.24	2631.87
763.57	2619.81
763.90	2641.42
764.23	2610.48
764.56	2593.41
764.89	2566.33
765.22	2559.73
765.55	2520.82
765.88	2520.82
766.21	2536.75
766.54	2493.97
766.87	2482.37
767.20	2468.26
767.53	2458.02
767.86	2467.35
768.19	2460.07
768.52	2437.99
768.85	2440.04
769.18	2407.50
769.51	2398.40
769.84	2377.69
770.17	2379.28
770.50	2343.79
770.83	2354.94
771.16	2319.89
771.49	2330.36
771.82	2345.15
772.15	2349.70
772.48	2286.44
772.81	2273.25
773.14	2288.04
773.47	2253.68
773.80	2279.16
774.13	2236.61
774.46	2256.63
774.78	2249.81
775.11	2204.98
775.44	2247.30
775.77	2217.27
776.10	2167.89
776.43	2174.72
776.76	2196.79
777.09	2179.04
777.41	2168.12
777.74	2172.67
778.07	2164.48
778.40	2126.47
778.73	2150.82
779.06	2099.62
779.38	2119.42
779.71	2116.23
780.04	2100.31
780.37	2082.78
780.70	2081.65
781.03	2047.51
781.35	2076.19
781.68	2088.47
782.01	2048.42
782.34	2037.27
782.67	2019.52
782.99	2029.99
783.32	2013.61
783.65	2016.57
783.98	2010.88
784.30	1989.72
784.63	1987.21
784.96	1979.25
785.29	1979.93
785.61	1975.15
785.94	1956.95
786.27	1956.49
786.60	1945.80
786.92	1989.49
787.25	1936.01
787.58	1925.55
787.90	1924.64
788.23	1891.19
788.56	1912.80
788.88	1891.87
789.21	1896.65
789.54	1878.44
789.87	1884.59
790.19	1878.44
790.52	1864.11
790.85	1870.93
791.17	1889.82
791.50	1862.29
791.82	1863.42
792.15	1842.72
792.48	1837.48
792.80	1850.00
793.13	1819.28
793.46	1824.06
793.78	1838.39
794.11	1831.57
794.43	1827.47
794.76	1829.75
795.09	1859.56
795.41	1827.47
795.74	1814.73
796.06	1802.90
796.39	1810.86
796.72	1812.00
797.04	1828.15
797.37	1795.61
797.69	1805.40
798.02	1829.75
798.34	1822.69
798.67	1806.76
798.99	1779.00
799.32	1821.10
799.64	1801.98
799.97	1786.28
800.30	1773.31
800.62	1774.45
800.95	1742.82
801.27	1753.74
801.60	1768.76
801.92	1761.25
802.25	1753.97
802.57	1765.80
802.89	1790.38
803.22	1736.45
803.54	1756.25
803.87	1761.71
804.19	1749.19
804.52	1760.12
804.84	1747.83
805.17	1739.41
805.49	1728.71
805.82	1748.06
806.14	1738.73
806.46	1733.95
806.79	1742.59
807.11	1699.81
807.44	1694.58
807.76	1694.13
808.08	1684.80
808.41	1692.76
808.73	1711.87
809.06	1692.30
809.38	1709.14
809.70	1716.65
810.03	1687.07
810.35	1663.86
810.67	1661.81
811.00	1642.47
811.32	1652.48
811.64	1666.82
811.97	1630.87
812.29	1641.11
812.61	1636.55
812.94	1666.36
813.26	1652.71
813.58	1629.05
813.91	1646.11
814.23	1650.66
814.55	1619.49
814.88	1647.48
815.20	1614.25
815.52	1614.71
815.84	1620.17
816.17	1587.86
816.49	1581.94
816.81	1593.77
817.13	1590.59
817.46	1596.96
817.78	1564.65
818.10	1579.89
818.42	1561.92
818.75	1568.06
819.07	1605.15
819.39	1583.99
819.71	1613.80
820.04	1550.54
820.36	1566.01
820.68	1531.20
821.00	1547.58
821.32	1581.03
821.65	1558.28
821.97	1545.76
822.29	1561.23
822.61	1561.92
822.93	1546.67
823.25	1521.41
823.58	1563.28
823.90	1521.87
824.22	1532.79
824.54	1500.93
824.86	1523.69
825.18	1518.91
825.50	1519.59
825.82	1492.97
826.15	1508.44
826.47	1487.96
826.79	1510.04
827.11	1512.99
827.43	1507.53
827.75	1492.29
828.07	1502.98
828.39	1507.76
828.71	1481.36
829.03	1488.19
829.35	1487.96
829.67	1471.58
830.00	1483.41
830.32	1482.73
830.64	1466.80
830.96	1444.50
831.28	1459.06
831.60	1470.67
831.92	1459.52
832.24	1481.82
832.56	1458.38
832.88	1463.62
833.20	1451.10
833.52	1480.00
833.84	1474.08
834.16	1442.23
834.48	1433.35
834.80	1493.65
835.12	1464.75
835.44	1455.42
835.76	1496.38
836.08	1439.49
836.40	1467.03
836.71	1444.27
837.03	1462.25
837.35	1458.84
837.67	1448.82
837.99	1453.83
838.31	1430.62
838.63	1451.33
838.95	1444.73
839.27	1472.26
839.59	1435.17
839.91	1452.46
840.23	1437.45
840.54	1441.77
840.86	1429.48
841.18	1444.73
841.50	1436.54
841.82	1413.78
842.14	1459.29
842.46	1447.69
842.77	1417.88
843.09	1436.54
843.41	1411.96
843.73	1405.36
844.05	1429.03
844.37	1409.46
844.68	1422.66
845.00	1433.81
845.32	1424.48
845.64	1419.47
845.96	1414.92
846.27	1403.54
846.59	1401.04
846.91	1427.21
847.23	1387.84
847.54	1393.30
847.86	1399.90
848.18	1397.40
848.50	1399.22
848.82	1419.01
849.13	1403.09
849.45	1421.97
849.77	1382.38
850.08	1422.20
850.40	1414.01
850.72	1388.30
851.04	1386.93
851.35	1387.16
851.67	1442.68
851.99	1408.55
852.30	1419.24
852.62	1383.52
852.94	1404.22
853.25	1408.09
853.57	1419.47
853.89	1379.65
854.20	1409.00
854.52	1389.89
854.84	1409.23
855.15	1377.15
855.47	1399.22
855.79	1396.49
856.10	1378.06
856.42	1364.63
856.73	1360.99
857.05	1359.17
857.37	1382.15
857.68	1366.45
858.00	1422.43
858.32	1383.52
858.63	1376.24
858.95	1355.07
859.26	1343.01
859.58	1367.13
859.89	1344.83
860.21	1357.58
860.52	1354.62
860.84	1359.40
861.16	1347.56
861.47	1351.20
861.79	1358.26
862.10	1339.83
862.42	1310.02
862.73	1383.29
863.05	1349.16
863.36	1325.72
863.68	1384.88
863.99	1352.57
864.31	1334.82
864.62	1366.45
864.94	1348.70
865.25	1353.02
865.57	1315.02
865.88	1335.73
866.20	1332.54
866.51	1359.40
866.82	1345.52
867.14	1353.02
867.45	1335.28
867.77	1340.51
868.08	1336.64
868.40	1346.20
868.71	1330.95
869.02	1320.71
869.34	1328.90
869.65	1342.10
869.97	1331.41
870.28	1338.46
870.59	1311.38
870.91	1325.72
871.22	1305.24
871.54	1320.71
871.85	1300.46
872.16	1303.87
872.48	1315.25
872.79	1315.25
873.10	1306.60
873.42	1311.16
873.73	1324.35
874.04	1283.39
874.36	1289.31
874.67	1286.12
874.98	1274.06
875.30	1285.90
875.61	1281.80
875.92	1279.07
876.23	1292.04
876.55	1281.12
876.86	1298.41
877.17	1278.84
877.49	1282.03
877.80	1285.90
878.11	1889.59
878.42	1307.97
878.74	1294.09
879.05	1269.97
879.36	1263.60
879.67	1265.87
879.98	1279.07
880.30	1266.33
880.61	1257.91
880.92	1285.67
881.23	1288.86
881.55	1288.63
881.86	1263.14
882.17	1271.33
882.48	1259.96
882.79	1299.78
883.10	1270.42
883.42	1261.09
883.73	1276.11
884.04	1273.61
884.35	1263.37
884.66	1273.84
884.97	1276.11
885.28	1254.49
885.60	1281.12
885.91	1270.65
886.22	1274.52
886.53	1273.38
886.84	1252.67
887.15	1262.00
887.46	1250.17
887.77	1259.05
888.08	1251.76
888.40	1296.59
888.71	1262.23
889.02	1265.64
889.33	1274.52
889.64	1250.85
889.95	1289.08
890.26	1272.93
890.57	1224.46
890.88	1266.10
891.19	1243.57
891.50	1299.09
891.81	1273.61
892.12	1249.72
892.43	1246.99
892.74	1265.19
893.05	1256.54
893.36	1291.81
893.67	1249.94
893.98	1268.15
894.29	1240.16
894.60	1253.81
894.91	1242.43
895.22	1246.08
895.53	1248.81
895.84	1260.87
896.15	1271.11
896.46	1238.11
896.77	1260.41
897.08	1242.21
897.38	1277.93
897.69	1243.12
898.00	1246.30
898.31	1252.45
898.62	1247.21
898.93	1220.59
899.24	1218.77
899.55	1250.40
899.86	1237.88
900.16	1238.57
900.47	1218.09
900.78	1243.34
901.09	1250.40
901.40	1243.12
901.71	1249.26
902.02	1252.22
902.32	1214.22
902.63	1233.33
902.94	1217.40
903.25	1227.19
903.56	1215.81
903.87	1240.16
904.17	1227.64
904.48	1226.96
904.79	1213.54
905.10	1233.10
905.41	1252.22
905.71	1213.08
906.02	1227.42
906.33	1239.70
906.64	1221.04
906.94	1209.44
907.25	1223.55
907.56	1223.32
907.87	1213.76
908.17	1220.82
908.48	1221.95
908.79	1215.58
909.09	1201.93
909.40	1211.94
909.71	1233.10
910.02	1260.18
910.32	1228.10
910.63	1203.07
910.94	1178.49
911.24	1182.13
911.55	1249.03
911.86	1195.79
912.16	1215.13
912.47	1178.72
912.78	1178.95
913.08	1218.54
913.39	1189.87
913.69	1212.40
914.00	1195.10
914.31	1190.78
914.61	1201.02
914.92	1223.78
915.23	1189.41
915.53	1173.94
915.84	1200.34
916.14	1210.58
916.45	1193.28
916.75	1191.69
917.06	1209.44
917.37	1200.34
917.67	1219.00
917.98	1178.72
918.28	1178.72
918.59	1177.58
918.89	1226.96
919.20	1193.06
919.50	1211.03
919.81	1180.54
920.11	1183.50
920.42	1195.10
920.72	1172.58
921.03	1176.67
921.33	1208.07
921.64	1194.19
921.94	1177.58
922.25	1165.29
922.55	1160.97
922.86	1182.36
923.16	1164.16
923.47	1170.30
923.77	1187.37
924.08	1181.68
924.38	1172.58
924.69	1161.20
924.99	1171.89
925.29	1172.58
925.60	1160.06
925.90	1171.44
926.21	1161.65
926.51	1187.14
926.81	1170.53
927.12	1152.78
927.42	1181.45
927.73	1189.41
928.03	1152.55
928.33	1172.80
928.64	1164.61
928.94	1170.76
929.24	1142.99
929.55	1153.92
929.85	1176.67
930.15	1149.14
930.46	1151.87
930.76	1143.22
931.06	1156.19
931.37	1120.69
931.67	1208.98
931.97	1154.60
932.27	1131.62
932.58	1165.75
932.88	1144.13
933.18	1161.43
933.49	1162.11
933.79	1202.61
934.09	1159.83
934.39	1187.37
934.70	1185.32
935.00	1170.07
935.30	1150.96
935.60	1143.68
935.91	1160.06
936.21	1164.84
936.51	1146.18
936.81	1145.50
937.11	1185.32
937.42	1162.11
937.72	1123.65
938.02	1136.62
938.32	1137.31
938.62	1122.51
938.92	1132.53
939.23	1140.95
939.53	1133.44
939.83	1128.20
940.13	1136.40
940.43	1125.02
940.73	1128.43
941.03	1101.81
941.34	1148.91
941.64	1146.41
941.94	1153.46
942.24	1119.33
942.54	1140.72
942.84	1132.98
943.14	1146.63
943.44	1125.93
943.74	1134.12
944.04	1121.15
944.34	1112.50
944.65	1113.87
944.95	1128.20
945.25	1124.56
945.55	1100.90
945.85	1107.04
946.15	1120.01
946.45	1136.17
946.75	1111.14
947.05	1136.17
947.35	1140.95
947.65	1153.23
947.95	1128.89
948.25	1153.01
948.55	1130.93
948.85	1149.37
949.15	1108.18
949.45	1139.35
949.75	1107.72
950.05	1122.51
950.35	1119.56
950.65	1123.88
950.94	1128.66
951.24	1119.10
951.54	1123.65
951.84	1299.32
952.14	1140.95
952.44	1140.26
952.74	1130.93
953.04	1118.42
953.34	1102.72
953.64	1119.33
953.94	1119.78
954.23	1129.57
954.53	1120.92
954.83	1133.66
955.13	1125.47
955.43	1144.81
955.73	1134.57
956.03	1126.38
956.32	1125.93
956.62	1119.10
956.92	1131.39
957.22	1117.96
957.52	1108.41
957.82	1113.64
958.11	1115.69
958.41	1138.22
958.71	1203.07
959.01	1136.62
959.30	1407.18
959.60	1153.46
959.90	1132.98
960.20	1118.65
960.50	1158.47
960.79	1128.20
961.09	1120.92
961.39	1126.61
961.69	1120.92
961.98	1141.63
962.28	1128.66
962.58	1119.33
962.87	1104.99
963.17	1131.39
963.47	1114.32
963.76	1192.83
964.06	1141.40
964.36	1145.50
964.66	1143.45
964.95	1125.25
965.25	1155.96
965.55	1152.55
965.84	1137.08
966.14	1133.89
966.43	1141.86
966.73	1126.38
967.03	1162.56
967.32	1131.84
967.62	1120.01
967.92	1139.35
968.21	1128.43
968.51	1104.54
968.80	1111.14
969.10	1110.00
969.40	1115.23
969.69	1143.90
969.99	1126.61
970.28	1127.98
970.58	1137.53
970.87	1122.29
971.17	1135.48
971.46	1164.38
971.76	1115.46
972.06	1122.06
972.35	1123.65
972.65	1109.09
972.94	1103.86
973.24	1120.24
973.53	1130.48
973.83	1129.80
974.12	1110.00
974.42	1130.25
974.71	1166.89
975.01	1124.11
975.30	1121.38
975.59	1118.87
975.89	1120.92
976.18	1128.89
976.48	1129.80
976.77	1124.79
977.07	1122.51
977.36	1110.00
977.65	1125.70
977.95	1120.24
978.24	1111.82
978.54	1141.86
978.83	1131.62
979.13	1118.19
979.42	1143.90
979.71	1125.47
980.01	1123.20
980.30	1128.43
980.59	1114.78
980.89	1155.51
981.18	1132.75
981.47	1116.37
981.77	1124.56
982.06	1114.32
982.35	1135.71
982.65	1130.71
982.94	1133.21
983.23	1148.91
983.53	1149.37
983.82	1113.18
984.11	1092.71
984.41	1112.73
984.70	1127.98
984.99	1114.10
985.28	1129.11
985.58	1106.36
985.87	1123.88
986.16	1120.01
986.45	1111.59
986.75	1137.53
987.04	1102.03
987.33	1112.05
987.62	1108.41
987.91	1105.45
988.21	1113.41
988.50	1145.50
988.79	1159.38
989.08	1130.02
989.37	1130.02
989.67	1129.34
989.96	1106.59
990.25	1119.33
990.54	1116.14
990.83	1121.60
991.12	1111.59
991.42	1140.04
991.71	1121.15
992.00	1129.34
992.29	1115.23
992.58	1097.94
992.87	1140.04
993.16	1125.93
993.45	1119.33
993.75	1118.42
994.04	1123.65
994.33	1117.74
994.62	1155.05
994.91	1119.56
995.20	1125.70
995.49	1110.91
995.78	1125.93
996.07	1099.30
996.36	1094.75
996.65	1122.29
996.94	1096.80
997.23	1132.75
997.52	1123.42
997.81	1117.96
998.10	1109.32
998.39	1140.04
998.68	1098.85
998.97	1109.09
999.26	1129.57
999.55	1110.68
999.84	1122.29
1000.13	1120.01
1000.42	1140.72
1000.71	1135.71
1001.00	1100.90
1001.29	1137.31
1001.58	1123.88
1001.87	1133.21
1002.16	1122.97
1002.45	1118.19
1002.74	1109.32
1003.02	1148.00
1003.31	1150.05
1003.60	1118.19
1003.89	1131.62
1004.18	1111.14
1004.47	1108.63
1004.76	1120.92
1005.05	1106.36
1005.33	1110.91
1005.62	1088.15
1005.91	1098.39
1006.20	1109.54
1006.49	1108.86
1006.78	1105.45
1007.06	1102.72
1007.35	1102.72
1007.64	1099.08
1007.93	1120.24
1008.22	1103.17
1008.50	1132.07
1008.79	1141.86
1009.08	1115.46
1009.37	1114.55
1009.66	1155.74
1009.94	1095.89
1010.23	1113.18
1010.52	1099.99
1010.81	1118.19
1011.09	1118.87
1011.38	1115.69
1011.67	1130.71
1011.95	1122.06
1012.24	1098.62
1012.53	1099.99
1012.82	1114.78
1013.10	1069.49
1013.39	1101.12
1013.68	1080.87
[truncated: 48 more rows]
