# Supplementary material for: Unique photosynthetic electron transport tuning and excitation distribution in heterokont algae
Source: PLoS One. 2019 Jan 9;14(1):e0209920. doi: 10.1371/journal.pone.0209920 (PMC6326504; doi:10.1371/journal.pone.0209920)
Supplement: S1 Dataset — (ZIP) [file pone.0209920.s004.zip › S1 Dataset/77K/Chlamydomonas_no_inhibitor/CNI_t=5,3.txt]

340.01	931.60
340.39	931.60
340.76	931.60
341.14	938.42
341.52	964.37
341.89	994.86
342.27	970.28
342.65	981.66
343.03	966.87
343.40	973.47
343.78	985.76
344.16	991.44
344.53	995.09
344.91	1011.70
345.29	966.87
345.66	959.36
346.04	951.62
346.42	980.07
346.79	968.46
347.17	955.04
347.54	976.43
347.92	962.77
348.30	953.22
348.67	952.53
349.05	952.53
349.43	944.80
349.80	965.96
350.18	970.96
350.56	948.44
350.93	940.93
351.31	947.07
351.68	951.85
352.06	965.05
352.44	956.63
352.81	964.59
353.19	954.58
353.56	954.58
353.94	945.93
354.32	960.04
354.69	970.05
355.07	952.99
355.44	947.07
355.82	954.13
356.19	941.84
356.57	975.52
356.95	931.83
357.32	923.86
357.70	966.41
358.07	942.07
358.45	932.05
358.82	936.38
359.20	954.81
359.58	927.96
359.95	951.62
360.33	924.77
360.70	930.92
361.08	941.16
361.45	912.71
361.83	929.55
362.20	941.61
362.58	968.23
362.95	935.24
363.33	937.06
363.70	934.78
364.08	945.48
364.45	944.57
364.83	932.05
365.20	943.20
365.58	978.70
365.95	1002.59
366.33	945.02
366.70	946.16
367.08	934.33
367.45	947.98
367.83	949.12
368.20	937.06
368.58	958.22
368.95	930.92
369.33	995.54
369.70	958.90
370.08	946.62
370.45	927.50
370.83	940.93
371.20	935.24
371.57	1132.53
371.95	956.63
372.32	952.31
372.70	948.44
373.07	923.63
373.45	973.47
373.82	940.47
374.19	957.77
374.57	954.58
374.94	941.16
375.32	930.69
375.69	953.67
376.07	944.57
376.44	923.18
376.81	921.13
377.19	944.11
377.56	946.16
377.94	944.34
378.31	959.59
378.68	924.77
379.06	912.03
379.43	923.86
379.81	956.86
380.18	943.66
380.55	936.83
380.93	947.98
381.30	981.43
381.67	952.08
382.05	945.02
382.42	920.68
382.79	931.14
383.17	925.45
383.54	960.72
383.91	921.13
384.29	945.71
384.66	971.87
385.04	940.02
385.41	942.07
385.78	957.99
386.15	950.71
386.53	930.01
386.90	943.20
387.27	956.63
387.65	974.15
388.02	944.11
388.39	966.19
388.77	930.01
389.14	950.49
389.51	945.93
389.89	935.69
390.26	977.56
390.63	941.84
391.00	960.27
391.38	932.74
391.75	951.62
392.12	944.80
392.50	952.99
392.87	928.18
393.24	942.52
393.61	962.55
393.99	922.95
394.36	941.61
394.73	955.72
395.10	933.19
395.48	925.23
395.85	932.05
396.22	937.74
396.59	946.39
396.97	942.52
397.34	970.05
397.71	956.40
398.08	942.52
398.45	950.03
398.83	943.66
399.20	964.82
399.57	987.80
399.94	950.71
400.32	955.72
400.69	937.97
401.06	972.79
401.43	967.55
401.80	953.44
402.17	937.97
402.55	944.34
402.92	925.91
403.29	945.25
403.66	962.55
404.03	944.57
404.41	935.01
404.78	943.43
405.15	940.93
405.52	950.94
405.89	939.11
406.26	979.61
406.64	959.81
407.01	969.14
407.38	953.22
407.75	936.60
408.12	952.31
408.49	969.37
408.86	967.10
409.23	927.05
409.61	951.62
409.98	958.22
410.35	948.89
410.72	952.08
411.09	943.43
411.46	983.02
411.83	979.16
412.20	972.10
412.57	970.28
412.95	970.96
413.32	988.94
413.69	985.30
414.06	992.58
414.43	985.76
414.80	1006.24
415.17	995.31
415.54	987.12
415.91	952.53
416.28	983.94
416.65	999.86
417.02	988.03
417.39	997.82
417.76	1020.12
418.14	1010.79
418.51	1011.24
418.88	1037.41
419.25	1038.78
419.62	1082.69
419.99	1058.80
420.36	1079.96
420.73	1084.06
421.10	1139.81
421.47	1113.87
421.84	1137.53
422.21	1143.90
422.58	1167.34
422.95	1176.90
423.32	1182.82
423.69	1196.92
424.06	1236.75
424.43	1269.51
424.80	1230.83
425.17	1282.94
425.54	1295.45
425.91	1305.69
426.28	1329.59
426.65	1388.30
427.02	1448.37
427.39	1439.27
427.76	1459.29
428.13	1474.77
428.49	1469.76
428.86	1515.50
429.23	1544.40
429.60	1548.04
429.97	1581.71
430.34	1583.99
430.71	1584.22
431.08	1614.03
431.45	1663.18
431.82	1645.43
432.19	1670.00
432.56	1661.81
432.93	1679.33
433.30	1711.42
433.67	1676.38
434.03	1741.23
434.40	1720.29
434.77	1661.59
435.14	1668.87
435.51	1657.26
435.88	1667.05
436.25	1635.19
436.62	1619.49
436.99	1609.02
437.35	1569.65
437.72	1572.38
438.09	1541.67
438.46	1668.64
438.83	1528.92
439.20	1500.93
439.57	1464.07
439.93	1434.03
440.30	1449.28
440.67	1412.87
441.04	1406.73
441.41	1414.24
441.78	1390.12
442.14	1360.99
442.51	1361.67
442.88	1315.71
443.25	1305.69
443.62	1292.72
443.99	1306.15
444.35	1282.26
444.72	1295.00
445.09	1258.59
445.46	1267.24
445.83	1257.45
446.19	1260.87
446.56	1222.18
446.93	1230.15
447.30	1202.61
447.66	1220.59
448.03	1190.78
448.40	1197.15
448.77	1169.85
449.14	1168.94
449.50	1170.76
449.87	1163.25
450.24	1162.56
450.61	1143.90
450.97	1137.53
451.34	1131.16
451.71	1166.66
452.08	1136.62
452.44	1131.62
452.81	1131.39
453.18	1122.06
453.54	1115.69
453.91	1101.35
454.28	1103.17
454.65	1084.06
455.01	1082.47
455.38	1058.12
455.75	1089.75
456.11	1059.48
456.48	1078.82
456.85	1035.82
457.21	1045.60
457.58	1069.27
457.95	1039.69
458.32	1023.30
458.68	1027.63
459.05	1025.12
459.42	1038.09
459.78	1017.39
460.15	1021.25
460.52	1003.28
460.88	1007.83
461.25	1004.41
461.61	991.67
461.98	1003.73
462.35	1020.57
462.71	988.71
463.08	985.53
463.45	995.54
463.81	985.07
464.18	989.40
464.55	985.76
464.91	1034.00
465.28	993.04
465.64	977.11
466.01	983.71
466.38	977.11
466.74	970.28
467.11	980.29
467.47	972.10
467.84	1076.32
468.21	987.35
468.57	961.64
468.94	961.18
469.30	984.85
469.67	974.38
470.03	969.60
470.40	964.59
470.77	969.83
471.13	979.38
471.50	973.47
471.86	981.20
472.23	1015.79
472.59	961.86
472.96	946.39
473.32	980.98
473.69	999.18
474.05	987.35
474.42	945.93
474.78	945.02
475.15	964.59
475.51	964.14
475.88	942.07
476.24	932.51
476.61	955.26
476.97	955.95
477.34	960.04
477.70	949.35
478.07	961.86
478.43	964.14
478.80	986.67
479.16	950.49
479.53	959.13
479.89	950.26
480.26	950.03
480.62	944.11
480.99	970.74
481.35	950.26
481.72	967.55
482.08	956.63
482.45	1079.96
482.81	943.43
483.17	949.57
483.54	944.34
483.90	962.55
484.27	958.45
484.63	936.38
485.00	947.75
485.36	942.98
485.72	967.10
486.09	959.36
486.45	983.71
486.82	948.44
487.18	955.95
487.54	960.50
487.91	966.19
488.27	950.26
488.64	945.02
489.00	961.41
489.36	964.82
489.73	967.55
490.09	942.29
490.45	974.38
490.82	947.53
491.18	939.11
491.55	981.20
491.91	960.27
492.27	923.86
492.64	945.48
493.00	936.83
493.36	946.62
493.73	973.47
494.09	945.25
494.45	952.99
494.82	934.78
495.18	962.09
495.54	943.43
495.91	931.37
496.27	915.44
496.63	930.92
496.99	947.53
497.36	956.86
497.72	966.87
498.08	955.26
498.45	978.93
498.81	967.32
499.17	954.35
499.53	943.66
499.90	929.78
500.26	952.53
500.62	947.07
500.99	940.70
501.35	944.11
501.71	949.57
502.07	926.82
502.44	930.01
502.80	935.69
503.16	950.71
503.52	966.87
503.88	952.53
504.25	941.84
504.61	958.68
504.97	939.79
505.33	946.39
505.70	935.01
506.06	951.62
506.42	952.76
506.78	952.99
507.14	993.95
507.51	926.14
507.87	939.11
508.23	945.93
508.59	960.27
508.95	946.39
509.32	971.42
509.68	937.06
510.04	965.05
510.40	935.92
510.76	947.75
511.12	975.97
511.48	940.25
511.85	927.73
512.21	939.56
512.57	939.79
512.93	945.93
513.29	940.93
513.65	926.14
514.01	936.38
514.38	954.58
514.74	945.25
515.10	928.18
515.46	938.88
515.82	943.20
516.18	931.83
516.54	952.31
516.90	924.09
517.26	973.24
517.63	949.57
517.99	951.40
518.35	936.15
518.71	937.06
519.07	943.43
519.43	957.77
519.79	971.42
520.15	946.62
520.51	929.78
520.87	943.20
521.23	972.33
521.59	969.60
521.95	980.75
522.31	953.22
522.67	925.91
523.03	921.59
523.40	949.80
523.76	946.16
524.12	965.73
524.48	939.79
524.84	949.80
525.20	970.28
525.56	934.33
525.92	934.56
526.28	951.40
526.64	950.71
527.00	972.33
527.36	991.22
527.72	967.10
528.08	968.23
528.44	918.86
528.80	963.91
529.16	934.33
529.51	945.48
529.87	945.02
530.23	957.54
530.59	952.76
530.95	952.76
531.31	961.64
531.67	941.16
532.03	925.23
532.39	967.78
532.75	939.56
533.11	957.77
533.47	969.37
533.83	933.19
534.19	957.99
534.55	931.14
534.91	929.32
535.26	932.74
535.62	945.93
535.98	950.49
536.34	930.69
536.70	938.20
537.06	948.21
537.42	949.80
537.78	942.07
538.14	1008.97
538.49	952.99
538.85	1064.72
539.21	953.67
539.57	948.44
539.93	942.98
540.29	981.89
540.65	947.30
541.00	966.64
541.36	944.11
541.72	924.77
542.08	924.77
542.44	945.93
542.80	965.73
543.15	995.54
543.51	938.42
543.87	937.97
544.23	935.24
544.59	949.12
544.95	968.23
545.30	956.40
545.66	930.46
546.02	932.28
546.38	968.46
546.73	940.02
547.09	950.49
547.45	970.96
547.81	962.32
548.17	928.64
548.52	938.88
548.88	915.44
549.24	957.99
549.60	966.87
549.95	943.43
550.31	951.40
550.67	946.16
551.03	950.26
551.38	940.70
551.74	947.30
552.10	961.41
552.46	942.75
552.81	962.55
553.17	954.35
553.53	938.65
553.88	955.26
554.24	957.77
554.60	946.62
554.95	935.92
555.31	943.89
555.67	941.84
556.03	943.20
556.38	941.61
556.74	943.89
557.10	949.35
557.45	941.38
557.81	958.90
558.17	934.78
558.52	945.25
558.88	964.37
559.24	951.17
559.59	957.31
559.95	937.29
560.30	983.94
560.66	928.41
561.02	936.15
561.37	927.73
561.73	937.29
562.09	955.95
562.44	950.03
562.80	958.68
563.15	924.54
563.51	934.33
563.87	932.74
564.22	931.37
564.58	948.44
564.93	928.64
565.29	942.98
565.65	969.14
566.00	955.49
566.36	932.28
566.71	947.30
567.07	960.50
567.42	957.31
567.78	951.62
568.14	941.38
568.49	965.96
568.85	947.53
569.20	955.49
569.56	955.72
569.91	955.72
570.27	954.58
570.62	985.76
570.98	956.40
571.33	952.53
571.69	953.67
572.04	960.95
572.40	948.89
572.75	956.40
573.11	934.56
573.46	932.05
573.82	922.04
574.17	932.74
574.53	970.74
574.88	949.57
575.24	952.08
575.59	972.56
575.95	940.47
576.30	950.71
576.66	956.86
577.01	966.41
577.36	959.13
577.72	941.61
578.07	925.45
578.43	936.83
578.78	945.25
579.14	952.08
579.49	957.08
579.85	998.95
580.20	948.66
580.55	955.26
580.91	954.13
581.26	972.79
581.62	989.85
581.97	979.16
582.32	990.08
582.68	991.90
583.03	994.40
583.39	980.98
583.74	1020.34
584.09	1007.60
584.45	1038.55
584.80	998.95
585.15	990.31
585.51	1014.88
585.86	1019.89
586.21	1004.41
586.57	1015.56
586.92	1023.30
587.27	1046.97
587.63	1021.71
587.98	1140.95
588.33	1082.24
588.69	1049.47
589.04	1087.02
589.39	1082.92
589.75	1067.22
590.10	1087.24
590.45	1101.81
590.81	1141.63
591.16	1112.96
591.51	1149.14
591.86	1206.48
592.22	1160.06
592.57	1170.07
592.92	1183.04
593.28	1227.19
593.63	1219.22
593.98	1233.33
594.33	1287.72
594.69	1288.40
595.04	1310.02
595.39	1330.04
595.74	1349.61
596.10	1354.85
596.45	1382.61
596.80	1441.77
597.15	1441.09
597.50	1476.13
597.86	1485.69
598.21	1518.00
598.56	1545.76
598.91	1570.34
599.26	1597.64
599.62	1609.25
599.97	1667.96
600.32	1683.66
600.67	1733.95
601.02	1778.55
601.38	1768.99
601.73	1807.67
602.08	1846.81
602.43	1849.54
602.78	1877.08
603.13	1882.77
603.49	1949.44
603.84	1980.16
604.19	2024.53
604.54	2041.60
604.89	2066.63
605.24	2098.49
605.59	2121.70
605.95	2196.33
606.30	2193.60
606.65	2274.16
607.00	2272.11
607.35	2277.57
607.70	2293.72
608.05	2372.46
608.40	2357.44
608.75	2362.90
609.10	2389.30
609.46	2407.27
609.81	2420.93
610.16	2492.61
610.51	2490.56
610.86	2546.54
611.21	2543.80
611.56	2594.78
611.91	2585.90
612.26	2622.77
612.61	2636.19
612.96	2639.83
613.31	2631.64
613.66	2678.52
614.01	2644.16
614.36	2704.91
614.71	2709.46
615.06	2720.16
615.41	2752.47
615.76	2745.87
616.11	2732.90
616.46	2782.28
616.81	2743.60
617.16	2771.58
617.51	2766.35
617.86	2761.34
618.21	2771.36
618.56	2769.31
618.91	2763.16
619.26	2795.02
619.61	2756.79
619.96	2785.24
620.31	2802.53
620.66	2757.70
621.01	2765.44
621.36	2760.66
621.71	2795.02
622.06	2763.85
622.41	2746.10
622.76	2749.97
623.10	2797.75
623.45	2740.41
623.80	2726.76
624.15	2743.82
624.50	2743.60
624.85	2737.22
625.20	2744.51
625.55	2748.15
625.90	2728.80
626.25	2709.69
626.59	2731.08
626.94	2702.64
627.29	2661.22
627.64	2690.80
627.99	2671.46
628.34	2660.99
628.69	2671.92
629.03	2636.19
629.38	2643.93
629.73	2656.44
630.08	2617.08
630.43	2636.42
630.78	2612.98
631.12	2616.62
631.47	2604.11
631.82	2614.57
632.17	2567.70
632.52	2607.97
632.86	2689.44
633.21	2557.46
633.56	2597.28
633.91	2575.21
634.26	2546.54
634.60	2558.37
634.95	2537.89
635.30	2522.64
635.65	2566.10
635.99	2499.89
636.34	2533.34
636.69	2501.48
637.04	2510.13
637.39	2472.81
637.73	2479.41
638.08	2475.99
638.43	2463.93
638.77	2501.71
639.12	2480.09
639.47	2471.67
639.82	2450.96
640.16	2455.29
640.51	2491.24
640.86	2452.56
641.20	2444.59
641.55	2414.78
641.90	2470.08
642.25	2436.40
642.59	2442.77
642.94	2449.60
643.29	2416.83
643.63	2437.08
643.98	2395.90
644.33	2420.70
644.67	2459.61
645.02	2430.94
645.37	2430.03
645.71	2426.16
646.06	2463.71
646.40	2481.68
646.75	2399.31
647.10	2431.85
647.44	2456.20
647.79	2397.03
648.14	2397.72
648.48	2390.89
648.83	2388.84
649.17	2468.03
649.52	2403.41
649.87	2383.84
650.21	2408.41
650.56	2405.91
650.90	2397.03
651.25	2378.60
651.59	2392.71
651.94	2406.14
652.29	2420.02
652.63	2435.03
652.98	2425.71
653.32	2404.54
653.67	2437.77
654.01	2389.75
654.36	2381.56
654.70	2403.63
655.05	2409.78
655.39	2414.78
655.74	2426.39
656.08	2410.69
656.43	2424.34
656.78	2409.09
657.12	2423.88
657.47	2392.03
657.81	2422.75
658.15	2419.79
658.50	2425.02
658.84	2445.05
659.19	2459.61
659.53	2431.17
659.88	2464.16
660.22	2417.06
660.57	2431.17
660.91	2417.74
661.26	2452.10
661.60	2489.19
661.95	2487.60
662.29	2451.42
662.63	2468.48
662.98	2485.78
663.32	2488.74
663.67	2455.06
664.01	2464.16
664.36	2463.48
664.70	2506.03
665.04	2468.71
665.39	2481.46
665.73	2488.28
666.08	2927.46
666.42	2559.96
666.76	2524.92
667.11	2520.59
667.45	2517.18
667.79	2531.06
668.14	2547.45
668.48	2574.52
668.83	2545.85
669.17	2610.93
669.51	2613.44
669.86	2617.30
670.20	2631.87
670.54	2645.29
670.89	2682.84
671.23	2664.41
671.57	2671.69
671.92	2728.35
672.26	2781.82
672.60	2775.00
672.94	2857.60
673.29	2897.65
673.63	2947.25
673.97	3025.53
674.32	3040.32
674.66	3124.29
675.00	3260.82
675.34	3322.26
675.69	3455.83
676.03	3616.71
676.37	3764.17
676.71	3909.80
677.06	4087.29
677.40	4238.16
677.74	4452.51
678.08	4639.56
678.43	4811.59
678.77	4947.21
679.11	5107.86
679.45	5259.87
679.80	5454.88
680.14	5560.01
680.48	5706.78
680.82	5854.23
681.16	5941.16
681.51	6013.06
681.85	6188.28
682.19	6258.14
682.53	6454.51
682.87	6564.88
683.21	6712.10
683.56	6909.85
683.90	7107.59
684.24	7326.95
684.58	7585.45
684.92	7820.51
685.26	7965.46
685.61	8105.63
685.95	8152.05
686.29	8335.23
686.63	8233.74
686.97	8159.11
687.31	8088.79
687.65	7886.73
687.99	7703.55
688.33	7526.29
688.68	7279.85
689.02	7030.45
689.36	6777.18
689.70	6546.22
690.04	6320.94
690.38	6213.31
690.72	6055.16
691.06	5925.68
691.40	5863.33
691.74	5740.46
692.08	5734.31
692.42	5699.50
692.76	5667.64
693.10	5706.55
693.44	5682.20
693.78	5672.42
694.13	5706.55
694.47	5704.73
694.81	5754.56
695.15	5727.94
695.49	5720.20
695.83	5730.67
696.17	5773.45
696.51	5818.51
696.85	5826.24
697.19	5786.88
697.53	5755.02
697.87	5809.86
698.20	5796.66
698.54	5817.14
698.88	5838.53
699.22	5838.53
699.56	5848.77
699.90	5866.75
700.24	5886.09
700.58	5949.80
700.92	5963.23
701.26	6064.04
701.60	6022.62
701.94	6115.69
702.28	6162.79
702.62	6147.77
702.96	6253.59
703.30	6310.02
703.63	6374.19
703.97	6439.50
704.31	6481.82
704.65	6580.35
704.99	6657.72
705.33	6695.04
705.67	6756.48
706.01	6817.46
706.34	6837.03
706.68	6923.27
707.02	6936.24
707.36	7017.71
707.70	7143.32
708.04	7029.08
708.38	7199.52
708.71	7247.99
709.05	7237.07
709.39	7354.03
709.73	7320.58
710.07	7383.61
710.40	7435.49
710.74	7487.83
711.08	7477.36
711.42	7494.66
711.76	7567.02
712.09	7556.78
712.43	7602.06
712.77	7637.79
713.11	7584.99
713.45	7701.73
713.78	7692.40
714.12	7705.82
714.46	7661.22
714.80	7683.07
715.13	7630.05
715.47	7563.15
715.81	7573.62
716.15	7589.54
716.48	7492.38
716.82	7488.74
717.16	7444.59
717.49	7330.82
717.83	7269.15
718.17	7291.68
718.51	7143.77
718.84	7078.24
719.18	7095.53
719.52	7042.74
719.85	6870.71
720.19	6871.62
720.53	6789.93
720.86	6643.61
721.20	6585.81
721.54	6573.75
721.87	6442.23
722.21	6296.82
722.55	6309.79
722.88	6213.08
723.22	6168.71
723.55	6006.01
723.89	6014.20
724.23	5962.77
724.56	5822.38
724.90	5788.24
725.24	5723.85
725.57	5646.02
725.91	5538.62
726.24	5504.26
726.58	5330.64
726.92	5372.73
727.25	5240.98
727.59	5200.70
727.92	5118.10
728.26	5084.88
728.59	5062.35
728.93	4943.11
729.26	4913.30
729.60	4847.31
729.94	4747.65
730.27	4712.83
730.61	4672.55
730.94	4582.44
731.28	4534.89
731.61	4485.51
731.95	4412.23
732.28	4433.62
732.62	4321.90
732.95	4303.01
733.29	4234.74
733.62	4220.86
733.96	4175.13
734.29	4140.31
734.63	4101.40
734.96	4063.85
735.30	4001.73
735.63	4011.97
735.97	3997.41
736.30	3942.57
736.63	3869.98
736.97	3842.22
737.30	3820.37
737.64	3753.02
737.97	3746.65
738.31	3711.60
738.64	3682.70
738.97	3657.44
739.31	3623.54
739.64	3627.86
739.98	3556.64
740.31	3540.48
740.64	3537.75
740.98	3515.91
741.31	3462.89
741.65	3431.49
741.98	3428.75
742.31	3394.62
742.65	3395.99
742.98	3384.61
743.31	3307.24
743.65	3311.34
743.98	3280.16
744.31	3251.26
744.65	3228.05
744.98	3229.42
745.31	3190.28
745.65	3157.06
745.98	3166.16
746.31	3151.37
746.65	3177.54
746.98	3150.91
747.31	3131.34
747.65	3094.71
747.98	3083.33
748.31	3057.62
748.64	3056.93
748.98	2997.32
749.31	2962.05
749.64	2933.60
749.98	2924.95
750.31	2936.79
750.64	2887.41
750.97	2914.71
751.31	2843.04
751.64	2846.90
751.97	2875.80
752.30	2825.29
752.63	2789.11
752.97	2775.45
753.30	2766.81
753.63	2753.84
753.96	2763.62
754.29	2731.76
754.63	2720.16
754.96	2870.34
755.29	2670.55
755.62	2665.09
755.95	2648.71
756.29	2627.54
756.62	2612.30
756.95	2603.88
757.28	2598.87
757.61	2743.82
757.94	2597.73
758.27	2525.83
758.61	2530.38
758.94	2544.03
759.27	2526.28
759.60	2485.32
759.93	2512.63
760.26	2491.92
760.59	2465.98
760.92	2427.53
761.26	2427.75
761.59	2403.18
761.92	2417.51
762.25	2397.26
762.58	2389.52
762.91	2359.94
763.24	2344.92
763.57	2311.25
763.90	2323.76
764.23	2319.21
764.56	2312.61
764.89	2303.51
765.22	2294.86
765.55	2273.93
765.88	2238.66
766.21	2226.37
766.54	2224.32
766.87	2232.29
767.20	2211.35
767.53	2214.31
767.86	2188.82
768.19	2200.66
768.52	2173.12
768.85	2212.03
769.18	2129.66
769.51	2184.50
769.84	2109.64
770.17	2148.77
770.50	2086.43
770.83	2114.19
771.16	2074.59
771.49	2072.32
771.82	2067.99
772.15	2063.90
772.48	2071.86
772.81	2024.99
773.14	2016.34
773.47	2020.89
773.80	2025.21
774.13	2007.92
774.46	1991.99
774.78	1958.31
775.11	1974.24
775.44	1940.56
775.77	1977.43
776.10	1941.47
776.43	1939.20
776.76	1979.70
777.09	1897.33
777.41	1935.33
777.74	1916.67
778.07	1872.07
778.40	1883.68
778.73	1883.45
779.06	1902.79
779.38	1845.67
779.71	1846.36
780.04	1867.75
780.37	1870.71
780.70	1834.75
781.03	1830.88
781.35	1839.30
781.68	1823.83
782.01	1826.56
782.34	1813.82
782.67	1786.74
782.99	1783.78
783.32	1793.34
783.65	1772.40
783.98	1773.54
784.30	1734.17
784.63	1736.45
784.96	1753.06
785.29	1743.96
785.61	1745.32
785.94	1695.72
786.27	1722.11
786.60	1690.48
786.92	1750.33
787.25	1699.36
787.58	1699.81
787.90	1683.20
788.23	1702.32
788.56	1672.05
788.88	1670.23
789.21	1676.38
789.54	1656.35
789.87	1653.85
790.19	1645.20
790.52	1628.14
790.85	1664.77
791.17	1644.06
791.50	1586.49
791.82	1603.10
792.15	1616.99
792.48	1615.39
792.80	1624.49
793.13	1588.09
793.46	1621.54
793.78	1623.58
794.11	1622.67
794.43	1580.58
794.76	1610.61
795.09	1626.54
795.41	1611.30
795.74	1625.40
796.06	1581.26
796.39	1615.62
796.72	1614.71
797.04	1635.42
797.37	1614.03
797.69	1616.99
798.02	1613.57
798.34	1628.59
798.67	1616.30
798.99	1594.91
799.32	1619.49
799.64	1588.09
799.97	1594.91
800.30	1599.69
800.62	1558.73
800.95	1569.20
801.27	1559.19
801.60	1558.50
801.92	1526.19
802.25	1559.64
802.57	1585.81
802.89	1552.13
803.22	1545.31
803.54	1542.58
803.87	1535.75
804.19	1535.07
804.52	1564.42
804.84	1527.78
805.17	1512.08
805.49	1536.66
805.82	1517.32
806.14	1510.72
806.46	1540.98
806.79	1526.87
807.11	1532.79
807.44	1508.44
807.76	1527.33
808.08	1507.99
808.41	1512.54
808.73	1518.00
809.06	1507.76
809.38	1509.81
809.70	1473.40
810.03	1477.50
810.35	1460.66
810.67	1496.61
811.00	1464.75
811.32	1435.85
811.64	1473.17
811.97	1440.18
812.29	1429.48
812.61	1427.66
812.94	1496.61
813.26	1447.46
813.58	1455.20
813.91	1453.60
814.23	1422.88
814.55	1439.04
814.88	1437.90
815.20	1421.52
815.52	1415.60
815.84	1407.86
816.17	1377.83
816.49	1431.99
816.81	1404.22
817.13	1393.53
817.46	1426.52
817.78	1372.59
818.10	1398.99
818.42	1382.83
818.75	1388.52
819.07	1434.72
819.39	1387.61
819.71	1404.00
820.04	1353.25
820.36	1352.80
820.68	1342.56
821.00	1362.58
821.32	1371.68
821.65	1371.91
821.97	1335.73
822.29	1352.80
822.61	1368.04
822.93	1326.17
823.25	1358.03
823.58	1360.76
823.90	1337.55
824.22	1343.01
824.54	1335.28
824.86	1314.34
825.18	1330.27
825.50	1319.35
825.82	1343.01
826.15	1321.17
826.47	1311.16
826.79	1350.29
827.11	1370.77
827.43	1351.89
827.75	1335.96
828.07	1308.20
828.39	1309.56
828.71	1331.18
829.03	1311.38
829.35	1312.98
829.67	1295.45
830.00	1281.57
830.32	1292.72
830.64	1307.74
830.96	1291.81
831.28	1315.93
831.60	1297.73
831.92	1279.53
832.24	1283.39
832.56	1274.75
832.88	1288.86
833.20	1245.85
833.52	1281.80
833.84	1263.37
834.16	1262.00
834.48	1256.77
834.80	1296.36
835.12	1250.63
835.44	1273.15
835.76	1286.12
836.08	1251.76
836.40	1275.43
836.71	1277.48
837.03	1257.91
837.35	1256.77
837.67	1254.04
837.99	1276.34
838.31	1246.99
838.63	1256.32
838.95	1284.99
839.27	1260.18
839.59	1270.88
839.91	1246.30
840.23	1255.86
840.54	1235.15
840.86	1258.82
841.18	1235.84
841.50	1256.54
841.82	1262.91
842.14	1279.75
842.46	1270.88
842.77	1252.67
843.09	1246.53
843.41	1262.23
843.73	1227.87
844.05	1254.95
844.37	1230.37
844.68	1218.09
845.00	1260.87
845.32	1226.73
845.64	1234.93
845.96	1231.97
846.27	1229.46
846.59	1210.35
846.91	1252.90
847.23	1219.91
847.54	1212.40
847.86	1227.19
848.18	1224.69
848.50	1219.45
848.82	1234.47
849.13	1218.31
849.45	1242.21
849.77	1223.09
850.08	1209.89
850.40	1237.20
850.72	1219.91
851.04	1225.60
851.35	1225.37
851.67	1276.11
851.99	1208.30
852.30	1249.03
852.62	1183.73
852.94	1209.44
853.25	1211.49
853.57	1213.99
853.89	1210.58
854.20	1197.38
854.52	1262.23
854.84	1208.07
855.15	1209.44
855.47	1217.40
855.79	1227.42
856.10	1215.81
856.42	1205.57
856.73	1220.82
857.05	1204.21
857.37	1201.48
857.68	1191.92
858.00	1210.12
858.32	1202.39
858.63	1192.15
858.95	1191.46
859.26	1177.35
859.58	1175.99
859.89	1166.66
860.21	1184.18
860.52	1175.76
860.84	1188.05
861.16	1176.44
861.47	1168.02
861.79	1185.32
862.10	1177.13
862.42	1173.71
862.73	1189.87
863.05	1177.13
863.36	1155.28
863.68	1182.36
863.99	1178.49
864.31	1172.12
864.62	1194.88
864.94	1154.14
865.25	1174.62
865.57	1163.47
865.88	1142.99
866.20	1154.14
866.51	1193.74
866.82	1151.64
867.14	1160.52
867.45	1149.37
867.77	1136.40
868.08	1168.02
868.40	1162.11
868.71	1146.63
869.02	1171.89
869.34	1136.17
869.65	1151.41
869.97	1143.90
870.28	1127.52
870.59	1149.59
870.91	1153.01
871.22	1129.80
871.54	1153.69
871.85	1135.71
872.16	1145.27
872.48	1122.51
872.79	1135.94
873.10	1137.76
873.42	1123.42
873.73	1173.26
874.04	1097.48
874.36	1090.66
874.67	1119.56
874.98	1132.98
875.30	1137.99
875.61	1117.74
875.92	1122.97
876.23	1139.35
876.55	1134.12
876.86	1121.15
877.17	1100.21
877.49	1079.28
877.80	1121.83
878.11	1802.44
878.42	1142.77
878.74	1090.20
879.05	1092.25
879.36	1082.92
879.67	1096.57
879.98	1073.14
880.30	1098.39
880.61	1087.93
880.92	1090.20
881.23	1098.17
881.55	1113.64
881.86	1105.68
882.17	1092.71
882.48	1100.44
882.79	1117.96
883.10	1104.54
883.42	1125.47
883.73	1090.43
884.04	1100.21
884.35	1096.80
884.66	1084.51
884.97	1096.57
885.28	1077.91
885.60	1096.57
885.91	1096.57
886.22	1093.84
886.53	1103.40
886.84	1088.84
887.15	1096.57
887.46	1084.06
887.77	1107.50
888.08	1084.29
888.40	1083.83
888.71	1057.89
889.02	1069.49
889.33	1072.23
889.64	1070.63
889.95	1094.53
890.26	1075.87
890.57	1055.16
890.88	1071.54
891.19	1076.09
891.50	1117.96
891.81	1093.84
892.12	1067.22
892.43	1090.43
892.74	1100.90
893.05	1109.77
893.36	1149.14
893.67	1086.33
893.98	1092.25
894.29	1083.83
894.60	1070.63
894.91	1061.30
895.22	1076.55
895.53	1083.38
895.84	1067.90
896.15	1078.60
896.46	1087.47
896.77	1090.66
897.08	1064.26
897.38	1085.88
897.69	1087.02
898.00	1061.08
898.31	1083.83
898.62	1087.70
898.93	1059.03
899.24	1069.95
899.55	1085.88
899.86	1072.45
900.16	1079.05
900.47	1060.39
900.78	1049.93
901.09	1066.08
901.40	1061.53
901.71	1044.01
902.02	1075.87
902.32	1063.58
902.63	1076.09
902.94	1046.28
903.25	1062.21
903.56	1052.20
903.87	1050.61
904.17	1038.78
904.48	1056.07
904.79	1040.14
905.10	1054.93
905.41	1071.77
905.71	1042.42
906.02	1062.90
906.33	1039.23
906.64	1052.88
906.94	1023.30
907.25	1040.60
907.56	1032.86
907.87	1019.89
908.17	1032.63
908.48	1049.02
908.79	1063.35
909.09	1051.97
909.40	1049.24
909.71	1075.41
910.02	1129.11
910.32	1056.07
910.63	1059.48
910.94	1053.34
911.24	1024.89
911.55	1084.06
911.86	1071.77
912.16	1066.31
912.47	1036.73
912.78	1032.63
913.08	1041.73
913.39	1016.93
913.69	1045.83
914.00	1021.94
914.31	1042.42
914.61	1017.39
914.92	1046.74
915.23	999.41
915.53	1012.83
915.84	1014.65
916.14	1013.29
916.45	1026.03
916.75	1000.55
917.06	1013.06
917.37	1003.50
917.67	1011.24
917.98	1009.88
918.28	1004.87
918.59	1025.12
918.89	1009.42
919.20	1011.47
919.50	1007.60
919.81	1019.21
920.11	1009.65
920.42	1029.22
920.72	1009.42
921.03	1007.83
921.33	1037.87
921.64	1024.21
921.94	1009.88
922.25	1005.10
922.55	1017.84
922.86	998.27
923.16	1011.47
923.47	1005.78
923.77	1021.71
924.08	1018.52
924.38	988.94
924.69	1012.61
924.99	997.59
925.29	1004.19
925.60	997.59
925.90	1011.92
926.21	1025.58
926.51	1011.01
926.81	1007.37
927.12	997.36
927.42	991.67
927.73	1008.97
928.03	1013.74
928.33	970.05
928.64	989.17
928.94	985.07
929.24	981.43
929.55	967.78
929.85	1012.38
930.15	980.52
930.46	1003.05
930.76	979.61
931.06	991.67
931.37	993.04
931.67	1033.54
931.97	983.71
932.27	1007.83
932.58	988.94
932.88	984.39
933.18	1000.32
933.49	958.90
933.79	1006.69
934.09	978.25
934.39	989.85
934.70	1010.56
935.00	1013.52
935.30	970.74
935.60	976.43
935.91	956.86
936.21	1005.55
936.51	991.67
936.81	990.53
937.11	1016.93
937.42	994.18
937.72	960.72
938.02	972.33
938.32	981.66
938.62	991.67
938.92	964.82
939.23	970.96
939.53	968.46
939.83	980.07
940.13	972.56
940.43	968.92
940.73	976.88
941.03	964.59
941.34	974.83
941.64	973.47
941.94	952.31
942.24	953.22
942.54	968.69
942.84	964.59
943.14	975.29
943.44	956.86
943.74	963.91
944.04	970.51
944.34	957.08
944.65	962.77
944.95	952.99
945.25	952.31
945.55	958.45
945.85	947.30
946.15	929.78
946.45	960.27
946.75	985.53
947.05	961.64
947.35	973.47
947.65	981.66
947.95	959.81
948.25	955.72
948.55	963.23
948.85	949.12
949.15	952.99
949.45	959.59
949.75	959.36
950.05	954.35
950.35	970.05
950.65	957.99
950.94	989.62
951.24	953.44
951.54	952.31
951.84	1164.38
952.14	966.41
952.44	957.77
952.74	971.87
953.04	952.53
953.34	966.19
953.64	983.71
953.94	956.17
954.23	971.19
954.53	951.17
954.83	959.59
955.13	960.27
955.43	976.65
955.73	977.34
956.03	950.71
956.32	969.37
956.62	971.19
956.92	963.46
957.22	940.70
957.52	956.86
957.82	948.21
958.11	960.50
958.41	964.37
958.71	1054.02
959.01	957.99
959.30	1310.47
959.60	979.16
959.90	966.41
960.20	959.13
960.50	945.48
960.79	923.63
961.09	946.39
961.39	963.00
961.69	945.48
961.98	939.56
962.28	942.75
962.58	944.57
962.87	963.91
963.17	965.50
963.47	961.18
963.76	1012.38
964.06	963.91
964.36	981.43
964.66	966.64
964.95	973.92
965.25	983.02
965.55	1001.00
965.84	984.39
966.14	969.60
966.43	975.06
966.73	958.90
967.03	973.01
967.32	946.16
967.62	968.46
967.92	960.04
968.21	947.07
968.51	983.02
968.80	943.20
969.10	950.94
969.40	931.60
969.69	977.34
969.99	956.40
970.28	975.52
970.58	987.12
970.87	954.35
971.17	927.50
971.46	961.64
971.76	952.08
972.06	964.14
972.35	950.49
972.65	953.44
972.94	929.10
973.24	973.70
973.53	948.44
973.83	960.95
974.12	952.76
974.42	965.05
974.71	1011.24
975.01	965.73
975.30	972.33
975.59	961.18
975.89	932.96
976.18	952.99
976.48	952.53
976.77	959.13
977.07	947.98
977.36	973.47
977.65	954.13
977.95	932.74
978.24	953.67
978.54	978.47
978.83	955.49
979.13	985.76
979.42	977.11
979.71	957.77
980.01	944.11
980.30	954.81
980.59	940.70
980.89	1009.19
981.18	949.80
981.47	942.98
981.77	937.74
982.06	939.11
982.35	960.72
982.65	944.34
982.94	939.56
983.23	968.23
983.53	994.40
983.82	936.83
984.11	930.46
984.41	932.96
984.70	958.90
984.99	942.75
985.28	936.38
985.58	943.66
985.87	963.23
986.16	955.49
986.45	971.65
986.75	971.87
987.04	962.09
987.33	947.75
987.62	948.21
987.91	927.96
988.21	950.26
988.50	925.23
988.79	975.52
989.08	941.16
989.37	957.99
989.67	929.32
989.96	941.16
990.25	937.06
990.54	926.14
990.83	950.49
991.12	948.21
991.42	1003.05
991.71	951.85
992.00	946.39
992.29	963.91
992.58	946.16
992.87	996.45
993.16	975.29
993.45	994.63
993.75	946.84
994.04	948.21
994.33	973.24
994.62	959.59
994.91	953.22
995.20	975.06
995.49	928.18
995.78	945.48
996.07	908.84
996.36	927.96
996.65	946.39
996.94	930.23
997.23	957.77
997.52	932.28
997.81	943.20
998.10	924.77
998.39	950.26
998.68	940.93
998.97	927.27
999.26	949.80
999.55	942.07
999.84	958.45
1000.13	939.79
1000.42	967.55
1000.71	952.99
1001.00	980.75
1001.29	975.06
1001.58	945.71
1001.87	948.21
1002.16	954.13
1002.45	946.62
1002.74	962.32
1003.02	947.75
1003.31	968.69
1003.60	948.66
1003.89	926.36
1004.18	960.50
1004.47	953.22
1004.76	954.35
1005.05	940.70
1005.33	940.47
1005.62	937.06
1005.91	926.59
1006.20	941.61
1006.49	938.88
1006.78	973.70
1007.06	944.80
1007.35	928.87
1007.64	958.90
1007.93	952.53
1008.22	960.04
1008.50	943.43
1008.79	929.55
1009.08	949.12
1009.37	929.78
1009.66	998.04
1009.94	940.47
1010.23	943.66
1010.52	942.75
1010.81	943.89
1011.09	945.71
1011.38	949.35
1011.67	970.05
1011.95	966.41
1012.24	918.40
1012.53	944.80
1012.82	920.22
1013.10	923.41
1013.39	922.04
1013.68	937.51
[truncated: 48 more rows]
