# Supplementary material for: Unique photosynthetic electron transport tuning and excitation distribution in heterokont algae
Source: PLoS One. 2019 Jan 9;14(1):e0209920. doi: 10.1371/journal.pone.0209920 (PMC6326504; doi:10.1371/journal.pone.0209920)
Supplement: S1 Dataset — (ZIP) [file pone.0209920.s004.zip › S1 Dataset/77K/Nannochloropsis_Anaerobic/NAna_t=0,1.txt]

340.01	941.61
340.39	941.61
340.76	941.61
341.14	973.24
341.52	950.94
341.89	1007.15
342.27	1010.79
342.65	1002.82
343.03	1009.88
343.40	1017.84
343.78	1015.34
344.16	1023.76
344.53	1031.49
344.91	1041.73
345.29	1002.82
345.66	1002.82
346.04	995.54
346.42	993.95
346.79	998.50
347.17	995.54
347.54	1011.24
347.92	993.26
348.30	967.32
348.67	978.47
349.05	970.74
349.43	989.17
349.80	984.16
350.18	994.63
350.56	989.17
350.93	989.17
351.31	982.80
351.68	981.43
352.06	972.33
352.44	968.46
352.81	984.16
353.19	992.13
353.56	977.79
353.94	986.89
354.32	976.65
354.69	989.85
355.07	986.44
355.44	970.51
355.82	1006.01
356.19	974.15
356.57	1000.55
356.95	960.72
357.32	976.65
357.70	966.19
358.07	969.14
358.45	969.60
358.82	993.26
359.20	964.59
359.58	968.69
359.95	956.63
360.33	992.81
360.70	946.84
361.08	984.16
361.45	966.64
361.83	995.77
362.20	979.84
362.58	989.85
362.95	982.57
363.33	983.48
363.70	1004.19
364.08	976.88
364.45	951.62
364.83	946.84
365.20	961.18
365.58	983.94
365.95	1013.06
366.33	979.16
366.70	955.49
367.08	966.87
367.45	977.34
367.83	997.36
368.20	969.14
368.58	982.34
368.95	977.79
369.33	1008.97
369.70	995.54
370.08	997.59
370.45	971.19
370.83	984.16
371.20	964.82
371.57	1167.80
371.95	993.49
372.32	977.34
372.70	978.93
373.07	976.43
373.45	981.20
373.82	970.51
374.19	976.65
374.57	994.40
374.94	974.61
375.32	965.73
375.69	1004.19
376.07	983.25
376.44	958.90
376.81	964.82
377.19	974.61
377.56	1005.78
377.94	981.43
378.31	1000.32
378.68	974.61
379.06	977.79
379.43	975.29
379.81	990.99
380.18	944.57
380.55	986.67
380.93	980.07
381.30	981.89
381.67	985.76
382.05	969.83
382.42	951.17
382.79	963.68
383.17	970.51
383.54	977.56
383.91	962.55
384.29	982.34
384.66	983.94
385.04	968.69
385.41	977.34
385.78	962.55
386.15	979.84
386.53	979.61
386.90	950.03
387.27	973.01
387.65	968.69
388.02	983.25
388.39	1007.15
388.77	982.57
389.14	973.70
389.51	973.92
389.89	966.19
390.26	977.56
390.63	984.39
391.00	969.60
391.38	991.22
391.75	989.62
392.12	980.29
392.50	994.63
392.87	986.67
393.24	952.76
393.61	978.02
393.99	971.65
394.36	978.25
394.73	985.30
395.10	982.57
395.48	971.19
395.85	973.92
396.22	983.48
396.59	981.20
396.97	971.65
397.34	1010.79
397.71	981.66
398.08	974.15
398.45	957.31
398.83	966.41
399.20	984.16
399.57	996.00
399.94	967.55
400.32	971.19
400.69	968.23
401.06	988.71
401.43	980.75
401.80	994.86
402.17	959.36
402.55	962.77
402.92	970.28
403.29	975.74
403.66	954.13
404.03	960.04
404.41	946.84
404.78	973.01
405.15	970.51
405.52	951.17
405.89	961.86
406.26	980.75
406.64	993.72
407.01	964.59
407.38	987.80
407.75	938.20
408.12	997.59
408.49	1009.88
408.86	988.71
409.23	984.85
409.61	973.70
409.98	965.73
410.35	954.35
410.72	960.95
411.09	945.71
411.46	981.66
411.83	954.35
412.20	980.29
412.57	976.65
412.95	955.72
413.32	987.80
413.69	985.07
414.06	970.28
414.43	998.04
414.80	978.93
415.17	1007.60
415.54	992.35
415.91	978.02
416.28	975.52
416.65	964.14
417.02	965.50
417.39	960.72
417.76	972.79
418.14	973.24
418.51	970.96
418.88	975.97
419.25	984.16
419.62	1006.46
419.99	967.32
420.36	990.08
420.73	976.88
421.10	1002.59
421.47	981.66
421.84	958.68
422.21	981.89
422.58	988.49
422.95	980.52
423.32	965.96
423.69	947.53
424.06	977.56
424.43	988.49
424.80	973.01
425.17	974.15
425.54	955.49
425.91	981.43
426.28	990.76
426.65	966.41
427.02	1009.88
427.39	967.10
427.76	965.73
428.13	955.72
428.49	962.77
428.86	967.32
429.23	972.56
429.60	990.31
429.97	969.83
430.34	987.12
430.71	976.65
431.08	945.48
431.45	999.41
431.82	977.56
432.19	961.41
432.56	992.58
432.93	974.61
433.30	978.02
433.67	972.79
434.03	1032.18
434.40	998.04
434.77	983.71
435.14	994.63
435.51	965.28
435.88	1003.05
436.25	959.59
436.62	960.27
436.99	956.86
437.35	962.09
437.72	971.42
438.09	963.91
438.46	1099.76
438.83	974.61
439.20	960.27
439.57	969.14
439.93	977.34
440.30	968.92
440.67	978.47
441.04	973.47
441.41	965.28
441.78	965.28
442.14	977.11
442.51	978.70
442.88	988.26
443.25	954.58
443.62	979.61
443.99	976.88
444.35	981.20
444.72	998.73
445.09	978.25
445.46	970.28
445.83	984.62
446.19	985.07
446.56	953.22
446.93	972.10
447.30	969.37
447.66	966.87
448.03	988.03
448.40	970.96
448.77	975.29
449.14	972.79
449.50	981.43
449.87	985.07
450.24	992.13
450.61	979.38
450.97	980.75
451.34	994.86
451.71	999.18
452.08	993.49
452.44	968.92
452.81	979.84
453.18	997.59
453.54	994.86
453.91	974.15
454.28	959.13
454.65	964.37
455.01	994.40
455.38	967.78
455.75	988.49
456.11	980.52
456.48	986.44
456.85	973.47
457.21	971.42
457.58	975.06
457.95	967.32
458.32	963.91
458.68	957.31
459.05	950.26
459.42	990.08
459.78	980.29
460.15	991.67
460.52	993.49
460.88	972.10
461.25	970.96
461.61	961.41
461.98	958.90
462.35	991.44
462.71	975.97
463.08	964.59
463.45	969.14
463.81	986.89
464.18	959.81
464.55	973.47
464.91	1017.16
465.28	958.90
465.64	1004.87
466.01	989.62
466.38	957.31
466.74	994.18
467.11	997.13
467.47	979.61
467.84	1061.99
468.21	1000.09
468.57	960.95
468.94	971.19
469.30	964.82
469.67	990.08
470.03	987.35
470.40	974.83
470.77	983.94
471.13	979.16
471.50	984.39
471.86	1008.51
472.23	1000.77
472.59	975.74
472.96	962.32
473.32	977.79
473.69	990.31
474.05	984.85
474.42	988.26
474.78	962.77
475.15	950.03
475.51	970.96
475.88	960.50
476.24	955.95
476.61	965.05
476.97	982.11
477.34	965.73
477.70	971.65
478.07	1017.16
478.43	995.77
478.80	956.86
479.16	987.80
479.53	996.00
479.89	955.49
480.26	965.50
480.62	971.19
480.99	1001.68
481.35	969.37
481.72	974.15
482.08	991.90
482.45	1104.54
482.81	989.85
483.17	967.55
483.54	977.56
483.90	978.47
484.27	1003.50
484.63	963.91
485.00	983.02
485.36	977.79
485.72	988.49
486.09	978.25
486.45	988.49
486.82	992.81
487.18	990.53
487.54	992.13
487.91	1007.37
488.27	988.26
488.64	992.81
489.00	1008.97
489.36	995.09
489.73	990.76
490.09	978.70
490.45	1012.38
490.82	1015.79
491.18	998.95
491.55	982.57
491.91	1005.10
492.27	1003.05
492.64	988.49
493.00	979.84
493.36	997.59
493.73	1029.67
494.09	993.04
494.45	1013.06
494.82	999.86
495.18	1009.65
495.54	1013.74
495.91	989.62
496.27	997.36
496.63	1006.92
496.99	961.41
497.36	999.64
497.72	1016.02
498.08	1002.82
498.45	1029.90
498.81	1013.74
499.17	985.76
499.53	1000.32
499.90	1006.69
500.26	989.17
500.62	1012.61
500.99	1008.28
501.35	1011.24
501.71	996.00
502.07	1007.83
502.44	994.63
502.80	982.57
503.16	987.58
503.52	1017.16
503.88	1012.15
504.25	991.22
504.61	1007.83
504.97	991.90
505.33	1013.29
505.70	981.89
506.06	991.90
506.42	1014.43
506.78	997.82
507.14	1048.56
507.51	997.59
507.87	989.17
508.23	973.24
508.59	993.95
508.95	972.56
509.32	1008.51
509.68	963.68
510.04	1042.19
510.40	988.26
510.76	1012.61
511.12	1028.54
511.48	995.31
511.85	1000.77
512.21	996.22
512.57	983.48
512.93	991.22
513.29	995.54
513.65	984.85
514.01	979.84
514.38	1008.28
514.74	996.22
515.10	979.38
515.46	985.30
515.82	1007.37
516.18	1006.46
516.54	981.66
516.90	1002.82
517.26	1008.06
517.63	986.89
517.99	979.38
518.35	981.43
518.71	985.76
519.07	993.95
519.43	995.09
519.79	1020.12
520.15	973.24
520.51	986.44
520.87	994.86
521.23	1006.69
521.59	1018.52
521.95	1024.21
522.31	1002.59
522.67	986.67
523.03	991.67
523.40	1011.24
523.76	998.04
524.12	983.48
524.48	995.31
524.84	987.12
525.20	994.40
525.56	978.70
525.92	965.73
526.28	987.35
526.64	997.13
527.00	992.35
527.36	1046.06
527.72	1017.84
528.08	1002.59
528.44	998.04
528.80	999.86
529.16	996.45
529.51	987.80
529.87	1001.91
530.23	999.86
530.59	986.21
530.95	990.76
531.31	995.09
531.67	998.95
532.03	970.28
532.39	1006.24
532.75	972.79
533.11	1010.79
533.47	969.60
533.83	973.24
534.19	982.34
534.55	976.20
534.91	956.86
535.26	983.71
535.62	996.45
535.98	983.48
536.34	955.72
536.70	985.53
537.06	975.06
537.42	984.85
537.78	973.47
538.14	1071.32
538.49	978.47
538.85	1091.34
539.21	1009.88
539.57	1008.97
539.93	972.10
540.29	1000.77
540.65	989.62
541.00	993.72
541.36	998.73
541.72	955.04
542.08	981.20
542.44	986.89
542.80	1022.16
543.15	1035.59
543.51	981.43
543.87	993.26
544.23	1002.82
544.59	1019.89
544.95	986.89
545.30	1003.73
545.66	983.02
546.02	993.04
546.38	983.94
546.73	989.85
547.09	970.05
547.45	1033.09
547.81	990.31
548.17	964.37
548.52	988.94
548.88	970.74
549.24	987.58
549.60	972.56
549.95	967.55
550.31	982.57
550.67	985.30
551.03	969.60
551.38	993.49
551.74	969.14
552.10	964.37
552.46	1000.09
552.81	974.61
553.17	959.59
553.53	978.47
553.88	1002.82
554.24	963.23
554.60	986.44
554.95	994.40
555.31	984.39
555.67	974.15
556.03	986.89
556.38	999.86
556.74	994.86
557.10	974.15
557.45	971.42
557.81	1006.24
558.17	956.86
558.52	981.66
558.88	977.11
559.24	1005.55
559.59	992.81
559.95	982.80
560.30	1029.67
560.66	989.17
561.02	1016.93
561.37	985.76
561.73	985.53
562.09	998.27
562.44	1009.19
562.80	985.07
563.15	985.07
563.51	971.19
563.87	961.41
564.22	977.11
564.58	987.80
564.93	999.41
565.29	974.38
565.65	1024.67
566.00	978.93
566.36	973.92
566.71	990.08
567.07	948.44
567.42	986.44
567.78	988.26
568.14	985.53
568.49	987.12
568.85	965.05
569.20	979.38
569.56	975.74
569.91	976.43
570.27	997.13
570.62	1017.16
570.98	1005.55
571.33	983.25
571.69	974.38
572.04	987.35
572.40	987.12
572.75	969.37
573.11	998.04
573.46	968.92
573.82	975.52
574.17	990.08
574.53	1008.51
574.88	999.86
575.24	986.67
575.59	991.44
575.95	997.82
576.30	996.68
576.66	976.65
577.01	1024.21
577.36	1016.25
577.72	988.26
578.07	989.40
578.43	1001.91
578.78	995.09
579.14	1014.20
579.49	1018.07
579.85	1030.36
580.20	1014.65
580.55	994.63
580.91	1008.06
581.26	992.13
581.62	1027.17
581.97	1031.72
582.32	1039.23
582.68	1023.30
583.03	1027.17
583.39	1028.08
583.74	1054.93
584.09	1027.17
584.45	1061.53
584.80	1041.28
585.15	1057.89
585.51	1053.79
585.86	1058.80
586.21	1083.38
586.57	1090.20
586.92	1091.57
587.27	1100.44
587.63	1105.90
587.98	1224.23
588.33	1148.00
588.69	1161.88
589.04	1189.41
589.39	1187.14
589.75	1183.04
590.10	1198.97
590.45	1216.49
590.81	1223.78
591.16	1287.26
591.51	1304.78
591.86	1334.82
592.22	1299.78
592.57	1345.52
592.92	1351.66
593.28	1391.48
593.63	1395.58
593.98	1424.25
594.33	1477.50
594.69	1483.41
595.04	1521.41
595.39	1534.16
595.74	1579.44
596.10	1588.31
596.45	1644.29
596.80	1708.01
597.15	1729.85
597.50	1768.76
597.86	1795.39
598.21	1854.32
598.56	1884.59
598.91	1951.03
599.26	1971.28
599.62	2025.21
599.97	2089.38
600.32	2132.62
600.67	2192.46
601.02	2258.68
601.38	2217.04
601.73	2312.61
602.08	2332.18
602.43	2372.91
602.78	2412.96
603.13	2472.13
603.49	2482.82
603.84	2564.97
604.19	2625.04
604.54	2644.38
604.89	2698.09
605.24	2714.92
605.59	2777.27
605.95	2839.17
606.30	2874.21
606.65	2932.69
607.00	2969.78
607.35	3013.70
607.70	3050.11
608.05	3131.34
608.40	3164.34
608.75	3203.48
609.10	3256.95
609.46	3238.29
609.81	3275.38
610.16	3324.54
610.51	3345.24
610.86	3438.54
611.21	3399.17
611.56	3471.31
611.91	3463.34
612.26	3477.00
612.61	3527.28
612.96	3585.08
613.31	3563.69
613.66	3624.22
614.01	3639.24
614.36	3660.40
614.71	3641.52
615.06	3639.01
615.41	3700.22
615.76	3698.63
616.11	3743.23
616.46	3751.42
616.81	3733.90
617.16	3765.30
617.51	3748.69
617.86	3745.05
618.21	3743.00
618.56	3768.49
618.91	3780.10
619.26	3819.92
619.61	3810.36
619.96	3775.77
620.31	3816.05
620.66	3741.18
621.01	3766.90
621.36	3762.35
621.71	3804.90
622.06	3817.87
622.41	3755.97
622.76	3767.35
623.10	3830.61
623.45	3727.30
623.80	3758.93
624.15	3744.14
624.50	3730.26
624.85	3765.76
625.20	3750.51
625.55	3720.48
625.90	3748.24
626.25	3697.49
626.59	3718.66
626.94	3692.94
627.29	3663.13
627.64	3689.76
627.99	3652.89
628.34	3694.08
628.69	3646.52
629.03	3635.83
629.38	3630.37
629.73	3650.85
630.08	3616.03
630.43	3584.86
630.78	3583.04
631.12	3580.30
631.47	3575.53
631.82	3553.68
632.17	3506.58
632.52	3514.54
632.86	3632.64
633.21	3527.74
633.56	3519.09
633.91	3500.66
634.26	3460.16
634.60	3498.61
634.95	3469.94
635.30	3433.31
635.65	3469.49
635.99	3442.41
636.34	3436.26
636.69	3421.47
637.04	3430.58
637.39	3383.93
637.73	3379.15
638.08	3399.86
638.43	3377.33
638.77	3353.44
639.12	3368.68
639.47	3342.97
639.82	3319.98
640.16	3348.20
640.51	3315.66
640.86	3307.47
641.20	3314.07
641.55	3329.54
641.90	3307.24
642.25	3265.14
642.59	3281.76
642.94	3259.00
643.29	3253.31
643.63	3259.68
643.98	3205.53
644.33	3232.38
644.67	3214.17
645.02	3218.27
645.37	3233.97
645.71	3194.83
646.06	3224.87
646.40	3218.27
646.75	3211.90
647.10	3222.59
647.44	3262.41
647.79	3191.65
648.14	3213.26
648.48	3196.20
648.83	3180.72
649.17	3234.65
649.52	3186.87
649.87	3158.88
650.21	3220.32
650.56	3192.10
650.90	3168.66
651.25	3142.27
651.59	3188.00
651.94	3138.85
652.29	3236.25
652.63	3193.01
652.98	3179.13
653.32	3167.07
653.67	3189.14
654.01	3176.63
654.36	3173.67
654.70	3157.51
655.05	3151.37
655.39	3173.67
655.74	3201.66
656.08	3159.79
656.43	3182.77
656.78	3183.45
657.12	3198.70
657.47	3170.26
657.81	3217.13
658.15	3180.72
658.50	3148.64
658.84	3224.64
659.19	3228.28
659.53	3204.16
659.88	3207.12
660.22	3191.42
660.57	3195.29
660.91	3242.16
661.26	3193.47
661.60	3221.91
661.95	3220.54
662.29	3248.31
662.63	3223.28
662.98	3246.49
663.32	3287.90
663.67	3239.66
664.01	3283.35
664.36	3260.14
664.70	3277.43
665.04	3283.12
665.39	3289.04
665.73	3259.91
666.08	3738.91
666.42	3322.94
666.76	3343.42
667.11	3339.55
667.45	3368.23
667.79	3349.34
668.14	3388.48
668.48	3394.17
668.83	3408.05
669.17	3438.08
669.51	3441.95
669.86	3460.38
670.20	3513.40
670.54	3554.36
670.89	3555.50
671.23	3599.87
671.57	3639.47
671.92	3691.35
672.26	3781.46
672.60	3840.17
672.94	3982.62
673.29	4059.53
673.63	4181.27
673.97	4226.32
674.32	4404.73
674.66	4526.92
675.00	4713.97
675.34	4895.10
675.69	5184.09
676.03	5438.04
676.37	5725.89
676.71	6051.52
677.06	6464.30
677.40	6829.29
677.74	7386.57
678.08	7862.83
678.43	8536.62
678.77	9230.20
679.11	9964.05
679.45	10782.10
679.80	11690.72
680.14	12663.50
680.48	13761.21
680.82	15060.76
681.16	16270.43
681.51	17604.11
681.85	19096.63
682.19	20465.81
682.53	22233.20
682.87	23827.89
683.21	25461.94
683.56	27170.63
683.90	29112.10
684.24	30816.24
684.58	32642.35
684.92	34430.68
685.26	35815.33
685.61	37144.92
685.95	38770.32
686.29	40038.47
686.63	40944.13
686.97	41921.01
687.31	42662.15
687.65	43065.60
687.99	43715.94
688.33	43820.61
688.68	43991.51
689.02	43938.03
689.36	44094.36
689.70	43906.63
690.04	43784.89
690.38	43563.94
690.72	43497.26
691.06	43323.64
691.40	43264.25
691.74	43072.88
692.08	42856.70
692.42	43201.90
692.76	43067.42
693.10	43122.03
693.44	42873.09
693.78	43346.17
694.13	43077.88
694.47	43298.84
694.81	43177.33
695.15	43201.22
695.49	42965.02
695.83	43167.09
696.17	43045.57
696.51	43280.41
696.85	43185.74
697.19	42850.79
697.53	42816.66
697.87	42798.68
698.20	42514.01
698.54	42830.76
698.88	42635.52
699.22	42327.42
699.56	42348.13
699.90	41947.41
700.24	41827.49
700.58	41586.51
700.92	41446.56
701.26	41072.92
701.60	40843.55
701.94	40362.05
702.28	40219.15
702.62	39760.63
702.96	39650.04
703.30	39117.80
703.63	38817.88
703.97	38498.85
704.31	38043.52
704.65	37751.12
704.99	37325.60
705.33	37189.97
705.67	36495.94
706.01	36081.57
706.34	35699.28
706.68	35433.73
707.02	34788.16
707.36	34550.60
707.70	34027.46
708.04	33411.93
708.38	33235.80
708.71	33028.50
709.05	32617.32
709.39	32363.60
709.73	31754.21
710.07	31485.70
710.40	31079.06
710.74	30735.00
711.08	30426.67
711.42	30106.96
711.76	29773.37
712.09	29353.31
712.43	29242.95
712.77	28715.71
713.11	28477.01
713.45	28205.54
713.78	28085.16
714.12	27707.42
714.46	27555.19
714.80	27139.23
715.13	26837.72
715.47	26497.99
715.81	26182.37
716.15	25960.28
716.48	25726.36
716.82	25416.43
717.16	25034.14
717.49	24804.54
717.83	24456.84
718.17	24326.23
718.51	23942.35
718.84	23727.99
719.18	23486.56
719.52	23407.83
719.85	22881.04
720.19	22611.40
720.53	22276.89
720.86	22124.43
721.20	21721.21
721.54	21652.26
721.87	21366.00
722.21	20909.08
722.55	20784.15
722.88	20544.08
723.22	20101.95
723.55	19833.67
723.89	19748.34
724.23	19564.25
724.56	19166.71
724.90	18957.59
725.24	18651.08
725.57	18388.48
725.91	18308.61
726.24	18021.44
726.58	17609.80
726.92	17563.38
727.25	17265.06
727.59	17040.47
727.92	16769.91
728.26	16570.12
728.59	16357.35
728.93	16008.74
729.26	15748.20
729.60	15657.63
729.94	15371.37
730.27	15200.71
730.61	14932.88
730.94	14642.52
731.28	14427.94
731.61	14256.59
731.95	13936.65
732.28	13747.10
732.62	13621.27
732.95	13365.04
733.29	13211.90
733.62	13043.29
733.96	12798.21
734.29	12530.61
734.63	12420.02
734.96	12279.39
735.30	12103.95
735.63	11908.48
735.97	11794.02
736.30	11447.24
736.63	11414.92
736.97	11230.83
737.30	11028.31
737.64	10834.66
737.97	10705.64
738.31	10593.23
738.64	10385.25
738.97	10300.60
739.31	10161.11
739.64	10076.23
739.98	9855.74
740.31	9723.30
740.64	9692.35
740.98	9488.92
741.31	9365.82
741.65	9254.54
741.98	9150.78
742.31	9022.67
742.65	8887.27
742.98	8820.37
743.31	8641.06
743.65	8596.69
743.98	8420.56
744.31	8432.40
744.65	8324.54
744.98	8337.05
745.31	8127.02
745.65	8044.88
745.98	7959.09
746.31	7941.80
746.65	7850.09
746.98	7726.99
747.31	7721.98
747.65	7658.27
747.98	7533.57
748.31	7477.36
748.64	7414.56
748.98	7295.77
749.31	7246.17
749.64	7159.93
749.98	7096.67
750.31	7048.65
750.64	6938.52
750.97	6906.89
751.31	6862.06
751.64	6747.15
751.97	6716.20
752.30	6689.12
752.63	6536.43
752.97	6501.39
753.30	6436.54
753.63	6405.14
753.96	6386.02
754.29	6268.83
754.63	6263.60
754.96	6290.45
755.29	6097.26
755.62	6087.70
755.95	5997.36
756.29	5952.08
756.62	5860.15
756.95	5820.33
757.28	5838.30
757.61	5854.46
757.94	5702.68
758.27	5653.08
758.61	5553.64
758.94	5549.77
759.27	5497.20
759.60	5407.32
759.93	5480.59
760.26	5295.36
760.59	5303.33
760.92	5271.02
761.26	5254.63
761.59	5207.98
761.92	5162.47
762.25	5114.01
762.58	5050.75
762.91	4995.22
763.24	4960.18
763.57	4962.46
763.90	4939.25
764.23	4933.56
764.56	4859.15
764.89	4784.74
765.22	4784.28
765.55	4669.37
765.88	4701.23
766.21	4634.33
766.54	4606.11
766.87	4556.73
767.20	4557.64
767.53	4510.76
767.86	4488.24
768.19	4417.70
768.52	4414.28
768.85	4379.92
769.18	4273.43
769.51	4309.15
769.84	4230.88
770.17	4199.70
770.50	4131.66
770.83	4133.48
771.16	4051.56
771.49	4026.31
771.82	4013.34
772.15	4010.15
772.48	3946.89
772.81	3853.14
773.14	3880.90
773.47	3788.29
773.80	3803.99
774.13	3776.91
774.46	3710.69
774.78	3732.76
775.11	3659.49
775.44	3649.94
775.77	3632.19
776.10	3572.57
776.43	3519.78
776.76	3565.97
777.09	3492.92
777.41	3480.41
777.74	3472.22
778.07	3428.07
778.40	3339.78
778.73	3343.88
779.06	3305.42
779.38	3280.85
779.71	3276.29
780.04	3218.27
780.37	3255.36
780.70	3209.39
781.03	3124.97
781.35	3172.30
781.68	3111.32
782.01	3096.98
782.34	3048.97
782.67	3055.57
782.99	3041.01
783.32	2993.45
783.65	2949.30
783.98	2949.99
784.30	2924.04
784.63	2899.24
784.96	2908.12
785.29	2881.95
785.61	2859.19
785.94	2808.22
786.27	2832.34
786.60	2796.16
786.92	2795.93
787.25	2742.91
787.58	2710.83
787.90	2680.11
788.23	2690.58
788.56	2682.84
788.88	2645.29
789.21	2605.93
789.54	2611.84
789.87	2589.09
790.19	2580.21
790.52	2507.40
790.85	2555.41
791.17	2520.82
791.50	2482.14
791.82	2503.98
792.15	2521.50
792.48	2493.97
792.80	2420.02
793.13	2458.02
793.46	2451.65
793.78	2445.50
794.11	2422.29
794.43	2441.18
794.76	2417.06
795.09	2462.34
795.41	2414.10
795.74	2409.32
796.06	2384.97
796.39	2385.20
796.72	2394.30
797.04	2412.05
797.37	2376.33
797.69	2374.96
798.02	2333.55
798.34	2328.31
798.67	2340.60
798.99	2301.92
799.32	2336.05
799.64	2307.38
799.97	2301.01
800.30	2283.03
800.62	2280.98
800.95	2234.11
801.27	2214.08
801.60	2254.59
801.92	2213.17
802.25	2178.13
802.57	2242.98
802.89	2196.33
803.22	2194.51
803.54	2155.60
803.87	2173.58
804.19	2181.09
804.52	2186.78
804.84	2129.20
805.17	2151.28
805.49	2105.31
805.82	2095.53
806.14	2082.10
806.46	2127.84
806.79	2104.86
807.11	2082.56
807.44	2057.98
807.76	2071.18
808.08	2043.65
808.41	2052.29
808.73	2045.01
809.06	2014.52
809.38	2021.80
809.70	2007.69
810.03	1987.44
810.35	1972.65
810.67	1979.02
811.00	1924.18
811.32	1954.44
811.64	1959.00
811.97	1922.59
812.29	1928.96
812.61	1907.34
812.94	1938.52
813.26	1885.50
813.58	1859.33
813.91	1871.16
814.23	1875.26
814.55	1853.87
814.88	1858.65
815.20	1838.85
815.52	1827.02
815.84	1808.58
816.17	1820.42
816.49	1819.28
816.81	1812.91
817.13	1785.15
817.46	1808.13
817.78	1776.27
818.10	1761.71
818.42	1758.98
818.75	1769.67
819.07	1793.34
819.39	1751.70
819.71	1777.18
820.04	1733.95
820.36	1725.98
820.68	1718.47
821.00	1690.26
821.32	1705.96
821.65	1740.32
821.97	1693.67
822.29	1663.86
822.61	1700.95
822.93	1661.36
823.25	1642.47
823.58	1668.18
823.90	1637.69
824.22	1647.93
824.54	1621.76
824.86	1644.52
825.18	1637.69
825.50	1640.65
825.82	1623.58
826.15	1606.29
826.47	1587.18
826.79	1615.39
827.11	1614.71
827.43	1621.76
827.75	1615.62
828.07	1581.49
828.39	1595.60
828.71	1569.43
829.03	1577.85
829.35	1586.95
829.67	1560.10
830.00	1546.67
830.32	1559.19
830.64	1552.13
830.96	1531.20
831.28	1568.06
831.60	1545.31
831.92	1549.86
832.24	1529.83
832.56	1514.36
832.88	1505.48
833.20	1518.23
833.52	1535.52
833.84	1536.89
834.16	1503.21
834.48	1490.01
834.80	1554.41
835.12	1515.27
835.44	1497.52
835.76	1511.86
836.08	1512.08
836.40	1512.99
836.71	1524.37
837.03	1509.13
837.35	1496.61
837.67	1479.54
837.99	1473.17
838.31	1454.29
838.63	1453.60
838.95	1452.92
839.27	1483.41
839.59	1475.68
839.91	1484.09
840.23	1474.08
840.54	1483.64
840.86	1493.88
841.18	1471.81
841.50	1460.43
841.82	1456.79
842.14	1512.31
842.46	1484.78
842.77	1488.87
843.09	1451.78
843.41	1443.36
843.73	1436.31
844.05	1462.48
844.37	1417.19
844.68	1421.06
845.00	1440.63
845.32	1395.80
845.64	1454.51
845.96	1433.58
846.27	1420.61
846.59	1407.18
846.91	1452.01
847.23	1420.38
847.54	1400.81
847.86	1431.08
848.18	1425.16
848.50	1406.04
848.82	1444.27
849.13	1409.23
849.45	1405.59
849.77	1428.57
850.08	1420.61
850.40	1414.01
850.72	1421.06
851.04	1407.86
851.35	1401.04
851.67	1442.45
851.99	1395.80
852.30	1400.36
852.62	1371.91
852.94	1379.42
853.25	1407.86
853.57	1394.21
853.89	1364.86
854.20	1367.13
854.52	1404.91
854.84	1366.00
855.15	1351.89
855.47	1368.27
855.79	1379.65
856.10	1356.21
856.42	1338.46
856.73	1365.54
857.05	1346.65
857.37	1350.52
857.68	1338.46
858.00	1362.13
858.32	1391.25
858.63	1365.31
858.95	1349.84
859.26	1335.05
859.58	1347.79
859.89	1328.68
860.21	1369.64
860.52	1320.94
860.84	1350.75
861.16	1354.62
861.47	1324.13
861.79	1329.59
862.10	1308.65
862.42	1342.56
862.73	1331.86
863.05	1303.19
863.36	1306.83
863.68	1349.38
863.99	1312.52
864.31	1303.65
864.62	1335.96
864.94	1311.38
865.25	1333.68
865.57	1307.29
865.88	1289.31
866.20	1290.90
866.51	1325.26
866.82	1315.71
867.14	1302.74
867.45	1292.95
867.77	1298.87
868.08	1277.48
868.40	1308.88
868.71	1281.12
869.02	1267.24
869.34	1251.54
869.65	1296.59
869.97	1261.32
870.28	1261.78
870.59	1267.24
870.91	1262.46
871.22	1283.85
871.54	1287.49
871.85	1242.66
872.16	1271.56
872.48	1230.15
872.79	1254.49
873.10	1237.88
873.42	1229.46
873.73	1260.87
874.04	1230.83
874.36	1221.04
874.67	1240.84
874.98	1235.38
875.30	1265.42
875.61	1231.51
875.92	1223.55
876.23	1246.08
876.55	1217.86
876.86	1219.91
877.17	1206.03
877.49	1221.95
877.80	1212.85
878.11	1887.54
878.42	1263.14
878.74	1216.72
879.05	1230.15
879.36	1203.75
879.67	1188.05
879.98	1210.58
880.30	1200.79
880.61	1198.74
880.92	1216.04
881.23	1184.18
881.55	1207.62
881.86	1201.48
882.17	1181.45
882.48	1188.96
882.79	1205.57
883.10	1199.43
883.42	1204.43
883.73	1190.10
884.04	1215.81
884.35	1170.53
884.66	1199.20
884.97	1192.15
885.28	1195.79
885.60	1203.07
885.91	1204.89
886.22	1170.30
886.53	1174.62
886.84	1170.53
887.15	1199.20
887.46	1181.68
887.77	1208.76
888.08	1164.84
888.40	1174.62
888.71	1170.98
889.02	1159.61
889.33	1173.49
889.64	1197.61
889.95	1185.09
890.26	1196.24
890.57	1161.43
890.88	1181.45
891.19	1193.06
891.50	1205.34
891.81	1189.41
892.12	1158.24
892.43	1164.38
892.74	1181.45
893.05	1194.65
893.36	1202.16
893.67	1181.22
893.98	1166.66
894.29	1158.92
894.60	1165.75
894.91	1160.06
895.22	1150.73
895.53	1169.62
895.84	1161.88
896.15	1164.38
896.46	1175.31
896.77	1166.43
897.08	1149.37
897.38	1168.25
897.69	1211.26
898.00	1143.68
898.31	1145.72
898.62	1163.70
898.93	1138.44
899.24	1150.05
899.55	1178.95
899.86	1171.67
900.16	1139.35
900.47	1142.31
900.78	1152.10
901.09	1148.91
901.40	1137.31
901.71	1120.69
902.02	1137.99
902.32	1146.86
902.63	1130.25
902.94	1131.62
903.25	1148.46
903.56	1135.94
903.87	1121.38
904.17	1132.98
904.48	1121.60
904.79	1134.35
905.10	1141.17
905.41	1154.37
905.71	1127.52
906.02	1124.11
906.33	1129.11
906.64	1106.36
906.94	1119.56
907.25	1101.81
907.56	1112.96
907.87	1112.05
908.17	1138.67
908.48	1130.93
908.79	1142.77
909.09	1115.69
909.40	1090.88
909.71	1130.25
910.02	1193.97
910.32	1125.70
910.63	1118.65
910.94	1130.25
911.24	1110.68
911.55	1165.52
911.86	1112.73
912.16	1102.49
912.47	1091.11
912.78	1101.81
913.08	1104.31
913.39	1076.32
913.69	1122.06
914.00	1088.38
914.31	1109.77
914.61	1080.64
914.92	1127.29
915.23	1076.32
915.53	1078.82
915.84	1072.68
916.14	1090.66
916.45	1120.01
916.75	1073.14
917.06	1087.24
917.37	1082.01
917.67	1099.53
917.98	1050.84
918.28	1089.97
918.59	1084.06
918.89	1112.73
919.20	1095.66
919.50	1060.85
919.81	1072.45
920.11	1076.09
920.42	1073.36
920.72	1057.43
921.03	1081.10
921.33	1074.05
921.64	1060.17
921.94	1058.57
922.25	1054.25
922.55	1065.17
922.86	1072.45
923.16	1057.43
923.47	1068.81
923.77	1054.25
924.08	1062.44
924.38	1060.62
924.69	1035.82
924.99	1052.20
925.29	1040.82
925.60	1059.25
925.90	1060.39
926.21	1056.30
926.51	1066.99
926.81	1036.95
927.12	1051.75
927.42	1041.28
927.73	1052.88
928.03	1024.67
928.33	1043.78
928.64	1061.53
928.94	1051.52
929.24	1010.79
929.55	1029.67
929.85	1046.97
930.15	1023.07
930.46	1047.88
930.76	1041.51
931.06	1031.72
931.37	1044.69
931.67	1062.44
931.97	1039.23
932.27	1042.19
932.58	1060.62
932.88	1025.35
933.18	1042.19
933.49	1020.57
933.79	1048.10
934.09	1041.28
934.39	1055.84
934.70	1077.00
935.00	1060.17
935.30	1023.53
935.60	1016.25
935.91	994.18
936.21	1025.80
936.51	1021.94
936.81	1014.20
937.11	1044.01
937.42	1027.40
937.72	1013.29
938.02	973.47
938.32	1010.10
938.62	1016.93
938.92	996.91
939.23	1016.48
939.53	1015.56
939.83	992.58
940.13	991.44
940.43	987.12
940.73	1002.59
941.03	994.86
941.34	1004.41
941.64	996.22
941.94	983.25
942.24	1007.15
942.54	995.77
942.84	1010.33
943.14	1009.19
943.44	998.95
943.74	992.35
944.04	1011.47
944.34	998.73
944.65	997.82
944.95	1008.28
945.25	1007.37
945.55	975.74
945.85	987.12
946.15	981.43
946.45	981.66
946.75	1019.66
947.05	997.13
947.35	1001.68
947.65	1001.46
947.95	999.18
948.25	979.61
948.55	998.73
948.85	1001.23
949.15	1005.78
949.45	998.27
949.75	982.57
950.05	1003.73
950.35	973.70
950.65	978.70
950.94	985.98
951.24	1008.51
951.54	990.99
951.84	1178.95
952.14	1020.80
952.44	1004.19
952.74	992.13
953.04	987.12
953.34	990.31
953.64	1015.34
953.94	985.07
954.23	999.18
954.53	977.79
954.83	1003.28
955.13	1018.30
955.43	1026.49
955.73	1018.30
956.03	997.82
956.32	1007.37
956.62	1002.82
956.92	1015.11
957.22	990.08
957.52	998.27
957.82	982.11
958.11	1012.61
958.41	1001.00
958.71	1074.27
959.01	994.18
959.30	1350.52
959.60	1032.40
959.90	1006.46
960.20	983.48
960.50	987.12
960.79	997.59
961.09	983.71
961.39	995.54
961.69	982.11
961.98	981.66
962.28	1020.80
962.58	994.18
962.87	1006.46
963.17	985.98
963.47	980.07
963.76	1039.91
964.06	1001.91
964.36	1005.55
964.66	989.85
964.95	1017.16
965.25	1004.64
965.55	1028.31
965.84	1006.46
966.14	986.44
966.43	1008.06
966.73	998.73
967.03	1044.24
967.32	990.53
967.62	991.44
967.92	984.16
968.21	998.95
968.51	997.82
968.80	995.54
969.10	1005.10
969.40	1003.28
969.69	1006.69
969.99	986.89
970.28	1003.96
970.58	1017.84
970.87	1013.97
971.17	995.54
971.46	1018.07
971.76	965.73
972.06	999.18
972.35	985.07
972.65	977.56
972.94	971.87
973.24	1017.84
973.53	973.47
973.83	1003.73
974.12	991.67
974.42	981.66
974.71	1032.18
975.01	958.90
975.30	993.72
975.59	1014.43
975.89	989.17
976.18	993.72
976.48	996.45
976.77	983.94
977.07	995.54
977.36	1007.83
977.65	1009.42
977.95	985.07
978.24	963.00
978.54	998.50
978.83	970.28
979.13	1015.34
979.42	1014.20
979.71	979.61
980.01	964.59
980.30	995.09
980.59	1006.92
980.89	1028.31
981.18	976.65
981.47	999.18
981.77	997.59
982.06	983.71
982.35	988.26
982.65	990.76
982.94	990.08
983.23	978.02
983.53	1003.28
983.82	1006.24
984.11	969.14
984.41	987.80
984.70	1009.19
984.99	985.30
985.28	986.67
985.58	1011.70
985.87	978.93
986.16	992.13
986.45	993.26
986.75	995.77
987.04	982.11
987.33	984.39
987.62	978.02
987.91	968.23
988.21	984.16
988.50	989.62
988.79	1011.47
989.08	1008.06
989.37	991.90
989.67	986.89
989.96	966.19
990.25	971.42
990.54	976.20
990.83	981.89
991.12	976.65
991.42	1008.51
991.71	988.94
992.00	985.76
992.29	967.10
992.58	976.65
992.87	1022.62
993.16	997.82
993.45	981.43
993.75	968.92
994.04	978.02
994.33	981.43
994.62	1013.97
994.91	983.25
995.20	996.00
995.49	994.40
995.78	988.49
996.07	972.56
996.36	967.78
996.65	985.76
996.94	964.37
997.23	999.41
997.52	991.90
997.81	962.55
998.10	979.16
998.39	976.88
998.68	981.20
998.97	952.53
999.26	978.25
999.55	963.00
999.84	1003.73
1000.13	970.96
1000.42	965.28
1000.71	971.42
1001.00	1001.00
1001.29	1002.82
1001.58	985.30
1001.87	981.20
1002.16	987.58
1002.45	992.58
1002.74	987.12
1003.02	980.75
1003.31	992.58
1003.60	983.02
1003.89	981.20
1004.18	992.35
1004.47	972.33
1004.76	995.77
1005.05	975.06
1005.33	969.14
1005.62	959.36
1005.91	962.32
1006.20	983.94
1006.49	971.42
1006.78	974.61
1007.06	952.76
1007.35	958.68
1007.64	963.68
1007.93	979.38
1008.22	984.39
1008.50	983.25
1008.79	991.22
1009.08	978.25
1009.37	956.40
1009.66	1016.70
1009.94	961.41
1010.23	991.22
1010.52	988.71
1010.81	1001.00
1011.09	967.32
1011.38	990.99
1011.67	1038.78
1011.95	999.41
1012.24	962.32
1012.53	972.56
1012.82	976.88
1013.10	952.76
1013.39	949.57
1013.68	975.74
[truncated: 48 more rows]
