# Supplementary material for: Unique photosynthetic electron transport tuning and excitation distribution in heterokont algae
Source: PLoS One. 2019 Jan 9;14(1):e0209920. doi: 10.1371/journal.pone.0209920 (PMC6326504; doi:10.1371/journal.pone.0209920)
Supplement: S1 Dataset — (ZIP) [file pone.0209920.s004.zip › S1 Dataset/77K/Nannochloropsis_Anaerobic/NAna_t=0,2.txt]

340.01	983.25
340.39	983.25
340.76	983.25
341.14	1009.19
341.52	1036.95
341.89	1051.52
342.27	1069.27
342.65	1062.90
343.03	1063.58
343.40	1051.06
343.78	1063.12
344.16	1070.40
344.53	1062.90
344.91	1066.54
345.29	1056.07
345.66	1028.31
346.04	1021.48
346.42	1011.92
346.79	1036.27
347.17	1032.63
347.54	1051.06
347.92	1025.58
348.30	1006.46
348.67	1011.24
349.05	1035.82
349.43	1037.18
349.80	1049.70
350.18	1027.40
350.56	1025.80
350.93	1026.26
351.31	1031.04
351.68	1016.70
352.06	1029.67
352.44	1010.79
352.81	1030.36
353.19	1028.31
353.56	1013.06
353.94	1019.89
354.32	1013.74
354.69	1046.51
355.07	1025.58
355.44	988.94
355.82	1055.84
356.19	1029.45
356.57	1056.52
356.95	999.64
357.32	998.27
357.70	1000.55
358.07	996.68
358.45	1013.97
358.82	1026.72
359.20	1031.49
359.58	1016.02
359.95	1022.62
360.33	1001.23
360.70	1009.88
361.08	1020.34
361.45	1007.37
361.83	1007.60
362.20	1029.90
362.58	1040.60
362.95	998.04
363.33	1022.16
363.70	1003.73
364.08	1006.24
364.45	993.72
364.83	1003.50
365.20	1018.75
365.58	1033.77
365.95	1062.44
366.33	1040.37
366.70	1023.53
367.08	1027.40
367.45	1013.06
367.83	1042.19
368.20	1044.92
368.58	1051.97
368.95	1014.88
369.33	1044.69
369.70	1022.62
370.08	992.81
370.45	994.86
370.83	1016.93
371.20	1016.48
371.57	1130.25
371.95	998.50
372.32	1005.78
372.70	1016.02
373.07	1028.76
373.45	1038.78
373.82	1024.44
374.19	1004.87
374.57	1052.88
374.94	1025.58
375.32	1008.74
375.69	1025.35
376.07	1008.06
376.44	1011.24
376.81	1012.61
377.19	1009.65
377.56	1045.60
377.94	998.73
378.31	1036.95
378.68	1009.19
379.06	1020.57
379.43	995.77
379.81	1028.08
380.18	1010.10
380.55	1035.82
380.93	1026.03
381.30	1030.81
381.67	1019.21
382.05	1006.46
382.42	977.56
382.79	1018.98
383.17	1015.34
383.54	1031.04
383.91	1023.30
384.29	1022.39
384.66	1016.02
385.04	1033.54
385.41	1016.70
385.78	1016.48
386.15	1031.72
386.53	1026.26
386.90	1009.42
387.27	1023.76
387.65	1039.23
388.02	1018.52
388.39	1033.31
388.77	1028.08
389.14	1014.65
389.51	1001.91
389.89	1028.76
390.26	1031.95
390.63	1032.63
391.00	1009.88
391.38	1026.94
391.75	1013.29
392.12	1032.63
392.50	1041.96
392.87	1006.01
393.24	1009.42
393.61	1010.10
393.99	1002.14
394.36	1007.37
394.73	1018.75
395.10	1006.46
395.48	1030.36
395.85	1017.39
396.22	1026.49
396.59	1029.45
396.97	1015.34
397.34	1053.57
397.71	1031.95
398.08	1006.69
398.45	1017.39
398.83	1006.01
399.20	1027.17
399.57	1038.32
399.94	1018.07
400.32	988.26
400.69	1001.23
401.06	1031.04
401.43	1027.40
401.80	1008.06
402.17	1016.25
402.55	1012.83
402.92	1007.37
403.29	1034.22
403.66	1009.42
404.03	1025.80
404.41	996.22
404.78	1030.36
405.15	1006.46
405.52	972.56
405.89	982.57
406.26	1003.50
406.64	990.99
407.01	998.50
407.38	1028.08
407.75	986.21
408.12	1022.85
408.49	1028.08
408.86	1033.77
409.23	1027.85
409.61	1017.39
409.98	1011.47
410.35	1023.53
410.72	1013.74
411.09	988.94
411.46	1035.82
411.83	1015.56
412.20	1019.43
412.57	1010.79
412.95	1015.56
413.32	1025.12
413.69	1033.09
414.06	1020.80
414.43	1020.34
414.80	1040.82
415.17	1022.85
415.54	1022.16
415.91	1000.77
416.28	1011.92
416.65	1002.14
417.02	1006.69
417.39	995.54
417.76	1045.83
418.14	1014.43
418.51	1019.89
418.88	1015.56
419.25	1045.83
419.62	1056.75
419.99	1021.03
420.36	1038.32
420.73	1018.75
421.10	1051.75
421.47	1014.20
421.84	1019.66
422.21	1017.84
422.58	1036.50
422.95	1021.03
423.32	998.73
423.69	1010.10
424.06	1013.29
424.43	1013.29
424.80	1002.82
425.17	1022.62
425.54	1007.37
425.91	1014.65
426.28	1012.61
426.65	1007.60
427.02	1029.22
427.39	1021.03
427.76	1009.88
428.13	1007.60
428.49	1016.25
428.86	1007.15
429.23	1006.69
429.60	1015.11
429.97	1014.88
430.34	1011.24
430.71	996.91
431.08	998.50
431.45	1026.94
431.82	1019.43
432.19	1018.52
432.56	1007.60
432.93	1018.98
433.30	1021.03
433.67	1020.34
434.03	1088.61
434.40	1013.97
434.77	1016.70
435.14	989.17
435.51	983.94
435.88	1064.03
436.25	1036.95
436.62	1035.13
436.99	1012.38
437.35	1016.25
437.72	1017.61
438.09	1011.47
438.46	1134.80
438.83	1012.15
439.20	1010.10
439.57	1033.77
439.93	1011.01
440.30	1010.33
440.67	1003.96
441.04	1005.55
441.41	1002.82
441.78	1002.14
442.14	1027.40
442.51	1008.28
442.88	1024.89
443.25	1013.52
443.62	1019.43
443.99	1019.21
444.35	1019.43
444.72	1015.11
445.09	1042.42
445.46	997.59
445.83	1001.23
446.19	1027.63
446.56	1016.70
446.93	1029.90
447.30	1033.09
447.66	1028.31
448.03	1009.42
448.40	1021.71
448.77	1009.42
449.14	1016.70
449.50	1043.78
449.87	1035.59
450.24	1014.65
450.61	1010.33
450.97	1034.45
451.34	1026.72
451.71	1045.15
452.08	1025.58
452.44	1026.72
452.81	1026.26
453.18	1011.47
453.54	1053.79
453.91	1007.60
454.28	1033.77
454.65	1019.66
455.01	1021.94
455.38	1021.71
455.75	1036.95
456.11	1016.70
456.48	1029.67
456.85	1024.21
457.21	996.22
457.58	1023.30
457.95	1003.28
458.32	995.09
458.68	1030.36
459.05	1039.91
459.42	1020.12
459.78	1023.30
460.15	1013.74
460.52	1023.07
460.88	1041.73
461.25	1027.63
461.61	1033.31
461.98	1031.49
462.35	1056.52
462.71	1014.20
463.08	1001.68
463.45	1021.94
463.81	1012.61
464.18	1016.25
464.55	1016.48
464.91	1051.97
465.28	1025.12
465.64	1040.14
466.01	1029.22
466.38	1025.80
466.74	1020.80
467.11	1020.57
467.47	1037.64
467.84	1094.07
468.21	1039.00
468.57	1012.61
468.94	985.30
469.30	1014.43
469.67	1015.34
470.03	1007.37
470.40	992.58
470.77	1027.40
471.13	1013.74
471.50	1049.93
471.86	1034.45
472.23	1038.78
472.59	1038.09
472.96	1046.06
473.32	1019.89
473.69	1030.58
474.05	1035.13
474.42	1005.78
474.78	1011.92
475.15	1012.15
475.51	1039.91
475.88	1017.39
476.24	1029.45
476.61	1018.98
476.97	1020.57
477.34	1016.48
477.70	1025.12
478.07	1039.00
478.43	1039.91
478.80	1010.79
479.16	1008.28
479.53	1031.49
479.89	994.63
480.26	1020.12
480.62	1009.42
480.99	1030.81
481.35	1008.74
481.72	1031.49
482.08	1032.86
482.45	1136.17
482.81	1018.30
483.17	1014.43
483.54	1032.40
483.90	1016.02
484.27	1051.97
484.63	1039.69
485.00	1008.97
485.36	1004.19
485.72	1011.47
486.09	1017.39
486.45	1041.96
486.82	1027.17
487.18	1030.13
487.54	1026.03
487.91	1029.45
488.27	1056.30
488.64	1045.83
489.00	1034.22
489.36	1028.08
489.73	1033.09
490.09	1029.45
490.45	1054.02
490.82	1027.40
491.18	1011.92
491.55	1017.84
491.91	1020.34
492.27	1023.07
492.64	1023.07
493.00	1033.54
493.36	1029.67
493.73	1072.91
494.09	1049.70
494.45	1009.19
494.82	1035.82
495.18	1075.64
495.54	1064.03
495.91	1027.85
496.27	1017.39
496.63	1034.22
496.99	1030.58
497.36	1018.52
497.72	1054.70
498.08	1037.41
498.45	1064.26
498.81	1054.02
499.17	1039.91
499.53	1029.45
499.90	1039.69
500.26	1044.69
500.62	1055.84
500.99	1045.83
501.35	1043.10
501.71	1019.21
502.07	1033.31
502.44	1032.40
502.80	1029.45
503.16	1016.48
503.52	1039.91
503.88	1040.14
504.25	1038.09
504.61	1030.13
504.97	1022.85
505.33	1020.12
505.70	1039.00
506.06	1039.46
506.42	1066.54
506.78	1046.28
507.14	1050.15
507.51	1042.42
507.87	1034.00
508.23	1020.12
508.59	1015.56
508.95	1020.57
509.32	1046.28
509.68	1032.86
510.04	1056.30
510.40	1052.43
510.76	1036.27
511.12	1053.57
511.48	1021.71
511.85	1020.80
512.21	1020.34
512.57	1011.01
512.93	1038.78
513.29	1021.25
513.65	1034.68
514.01	1031.27
514.38	1035.36
514.74	1018.98
515.10	1022.39
515.46	1039.69
515.82	1032.86
516.18	1039.00
516.54	1021.03
516.90	1026.94
517.26	1088.61
517.63	1017.16
517.99	1016.02
518.35	1017.16
518.71	1035.36
519.07	1034.00
519.43	1058.57
519.79	1040.14
520.15	1011.01
520.51	1026.26
520.87	1004.41
521.23	1009.65
521.59	1048.10
521.95	1022.16
522.31	1047.88
522.67	1006.01
523.03	1015.34
523.40	1032.86
523.76	1001.91
524.12	1033.09
524.48	1049.47
524.84	1020.80
525.20	1045.83
525.56	1031.95
525.92	1024.44
526.28	1034.45
526.64	1026.72
527.00	1036.73
527.36	1073.59
527.72	1028.54
528.08	1030.58
528.44	1022.85
528.80	1037.64
529.16	1010.10
529.51	1040.37
529.87	1023.76
530.23	1019.89
530.59	1025.35
530.95	1037.64
531.31	1034.68
531.67	1054.48
532.03	1039.69
532.39	1024.89
532.75	1009.19
533.11	1035.59
533.47	1041.73
533.83	1046.06
534.19	1031.72
534.55	1039.00
534.91	1023.53
535.26	1045.83
535.62	1031.04
535.98	1012.83
536.34	1006.69
536.70	1018.98
537.06	1027.85
537.42	1006.01
537.78	1014.65
538.14	1127.75
538.49	1017.39
538.85	1112.73
539.21	1034.22
539.57	1009.42
539.93	1031.95
540.29	1053.79
540.65	1036.95
541.00	1024.89
541.36	1014.88
541.72	1026.26
542.08	1028.76
542.44	1018.30
542.80	1054.70
543.15	1077.46
543.51	1018.52
543.87	1030.81
544.23	1043.10
544.59	1044.92
544.95	1026.49
545.30	1011.01
545.66	1011.70
546.02	1028.54
546.38	1031.04
546.73	1021.71
547.09	1019.43
547.45	1055.84
547.81	1036.73
548.17	1002.37
548.52	1016.48
548.88	1008.06
549.24	1038.09
549.60	1006.24
549.95	1016.48
550.31	1013.97
550.67	1010.10
551.03	1021.94
551.38	1022.62
551.74	1032.86
552.10	1029.90
552.46	1034.45
552.81	1018.98
553.17	1016.93
553.53	1016.48
553.88	1031.72
554.24	1016.70
554.60	1029.90
554.95	1013.52
555.31	1000.32
555.67	1013.74
556.03	1023.76
556.38	1021.94
556.74	1022.62
557.10	1046.28
557.45	1045.15
557.81	1027.85
558.17	1019.89
558.52	1011.70
558.88	1056.30
559.24	1011.70
559.59	1034.00
559.95	1039.00
560.30	1089.75
560.66	1021.25
561.02	1016.48
561.37	1005.55
561.73	999.18
562.09	1047.19
562.44	1054.48
562.80	1014.65
563.15	1008.06
563.51	1017.84
563.87	1015.11
564.22	1010.56
564.58	1018.98
564.93	1027.63
565.29	1042.19
565.65	1064.49
566.00	1038.09
566.36	1006.92
566.71	1028.76
567.07	1009.19
567.42	1048.79
567.78	1005.55
568.14	1006.92
568.49	1021.03
568.85	1016.02
569.20	1032.86
569.56	1022.85
569.91	1030.81
570.27	1027.17
570.62	1054.70
570.98	1019.21
571.33	1026.03
571.69	1019.43
572.04	1027.85
572.40	1020.57
572.75	1021.71
573.11	1023.30
573.46	1031.04
573.82	1018.52
574.17	1047.65
574.53	1043.33
574.88	1030.13
575.24	1038.78
575.59	1036.50
575.95	1039.46
576.30	1024.67
576.66	1050.15
577.01	1024.89
577.36	1027.40
577.72	1044.01
578.07	1057.89
578.43	1048.33
578.78	1032.40
579.14	1016.02
579.49	1036.50
579.85	1056.52
580.20	1054.25
580.55	1043.78
580.91	1053.79
581.26	1057.66
581.62	1050.61
581.97	1066.99
582.32	1080.19
582.68	1065.85
583.03	1067.22
583.39	1044.46
583.74	1091.57
584.09	1073.59
584.45	1096.35
584.80	1097.26
585.15	1100.44
585.51	1117.74
585.86	1119.10
586.21	1140.95
586.57	1128.43
586.92	1137.08
587.27	1139.81
587.63	1171.21
587.98	1265.87
588.33	1201.02
588.69	1202.84
589.04	1228.55
589.39	1222.41
589.75	1240.39
590.10	1245.62
590.45	1258.36
590.81	1280.89
591.16	1317.30
591.51	1328.22
591.86	1377.60
592.22	1361.67
592.57	1370.55
592.92	1404.91
593.28	1423.34
593.63	1471.58
593.98	1451.10
594.33	1497.07
594.69	1530.97
595.04	1554.86
595.39	1587.63
595.74	1590.59
596.10	1618.81
596.45	1692.30
596.80	1746.92
597.15	1772.86
597.50	1806.76
597.86	1822.69
598.21	1855.69
598.56	1880.04
598.91	1953.08
599.26	1952.62
599.62	1992.67
599.97	2074.82
600.32	2075.50
600.67	2161.52
601.02	2194.51
601.38	2214.08
601.73	2286.22
602.08	2362.22
602.43	2346.97
602.78	2421.38
603.13	2468.48
603.49	2483.73
603.84	2539.71
604.19	2583.63
604.54	2630.27
604.89	2664.63
605.24	2709.24
605.59	2750.65
605.95	2805.03
606.30	2837.57
606.65	2868.29
607.00	2915.17
607.35	2947.25
607.70	2998.23
608.05	3065.58
608.40	3084.47
608.75	3088.11
609.10	3181.18
609.46	3162.97
609.81	3178.22
610.16	3263.32
610.51	3286.99
610.86	3365.04
611.21	3309.29
611.56	3384.38
611.91	3420.56
612.26	3397.58
612.61	3448.55
612.96	3460.38
613.31	3435.13
613.66	3510.67
614.01	3508.40
614.36	3548.22
614.71	3553.23
615.06	3539.12
615.41	3552.32
615.76	3583.95
616.11	3613.30
616.46	3625.81
616.81	3619.90
617.16	3640.61
617.51	3590.32
617.86	3638.56
618.21	3647.43
618.56	3662.91
618.91	3641.97
619.26	3691.12
619.61	3651.30
619.96	3651.76
620.31	3668.37
620.66	3636.28
621.01	3663.13
621.36	3656.53
621.71	3688.62
622.06	3667.46
622.41	3616.26
622.76	3576.21
623.10	3646.52
623.45	3632.64
623.80	3651.30
624.15	3627.18
624.50	3627.41
624.85	3599.87
625.20	3648.57
625.55	3660.86
625.90	3601.24
626.25	3598.51
626.59	3609.66
626.94	3534.34
627.29	3557.78
627.64	3566.65
627.99	3530.70
628.34	3493.83
628.69	3521.14
629.03	3492.24
629.38	3488.83
629.73	3482.68
630.08	3458.11
630.43	3441.04
630.78	3413.28
631.12	3449.69
631.47	3468.35
631.82	3424.89
632.17	3394.62
632.52	3416.01
632.86	3504.53
633.21	3381.42
633.56	3360.26
633.91	3381.65
634.26	3377.56
634.60	3365.95
634.95	3342.74
635.30	3334.09
635.65	3380.97
635.99	3302.24
636.34	3320.21
636.69	3266.97
637.04	3289.72
637.39	3241.71
637.73	3259.68
638.08	3271.52
638.43	3271.52
638.77	3262.41
639.12	3219.63
639.47	3233.29
639.82	3210.08
640.16	3247.85
640.51	3246.94
640.86	3188.69
641.20	3182.54
641.55	3199.61
641.90	3176.85
642.25	3189.60
642.59	3210.53
642.94	3198.70
643.29	3155.01
643.63	3146.59
643.98	3160.02
644.33	3128.39
644.67	3139.08
645.02	3150.00
645.37	3155.46
645.71	3117.24
646.06	3135.67
646.40	3118.60
646.75	3130.21
647.10	3089.02
647.44	3126.57
647.79	3062.85
648.14	3097.44
648.48	3112.91
648.83	3106.09
649.17	3175.72
649.52	3078.10
649.87	3113.82
650.21	3070.59
650.56	3110.86
650.90	3079.69
651.25	3037.82
651.59	3095.16
651.94	3066.95
652.29	3123.84
652.63	3104.04
652.98	3090.16
653.32	3113.14
653.67	3096.76
654.01	3074.46
654.36	3085.38
654.70	3098.80
655.05	3043.28
655.39	3078.78
655.74	3117.92
656.08	3109.04
656.43	3139.76
656.78	3096.76
657.12	3104.95
657.47	3095.62
657.81	3155.24
658.15	3098.35
658.50	3076.50
658.84	3129.98
659.19	3109.73
659.53	3103.36
659.88	3147.27
660.22	3091.07
660.57	3101.53
660.91	3129.52
661.26	3139.76
661.60	3129.75
661.95	3106.09
662.29	3154.33
662.63	3160.47
662.98	3115.87
663.32	3098.12
663.67	3112.23
664.01	3165.70
664.36	3131.80
664.70	3185.27
665.04	3161.15
665.39	3175.03
665.73	3194.15
666.08	3575.07
666.42	3199.15
666.76	3224.87
667.11	3213.72
667.45	3195.51
667.79	3215.31
668.14	3221.91
668.48	3243.53
668.83	3275.61
669.17	3300.19
669.51	3323.85
669.86	3311.11
670.20	3309.75
670.54	3368.68
670.89	3359.35
671.23	3375.05
671.57	3395.53
671.92	3451.97
672.26	3543.21
672.60	3540.71
672.94	3637.88
673.29	3723.21
673.63	3809.45
673.97	3833.34
674.32	3932.78
674.66	4056.34
675.00	4156.69
675.34	4296.18
675.69	4514.86
676.03	4685.52
676.37	4914.90
676.71	5102.63
677.06	5383.20
677.40	5623.72
677.74	6051.29
678.08	6422.20
678.43	6924.18
678.77	7369.50
679.11	7874.67
679.45	8477.68
679.80	9061.58
680.14	9759.48
680.48	10516.55
680.82	11410.14
681.16	12239.57
681.51	13076.74
681.85	14270.70
682.19	15259.42
682.53	16424.48
682.87	17618.22
683.21	18711.38
683.56	19903.98
683.90	21170.08
684.24	22261.42
684.58	23668.37
684.92	24859.61
685.26	25923.42
685.61	26850.01
685.95	27831.67
686.29	28938.48
686.63	29444.78
686.97	30162.94
687.31	30685.63
687.65	30911.59
687.99	31424.03
688.33	31454.75
688.68	31591.28
689.02	31746.25
689.36	31510.73
689.70	31570.58
690.04	31347.12
690.38	31302.06
690.72	31355.31
691.06	31056.76
691.40	31031.73
691.74	30868.81
692.08	30734.78
692.42	30894.29
692.76	30945.49
693.10	30942.53
693.44	30724.08
693.78	30827.85
694.13	30766.86
694.47	30843.09
694.81	30798.04
695.15	30819.20
695.49	30745.93
695.83	30858.11
696.17	30698.37
696.51	30797.35
696.85	30764.13
697.19	30433.27
697.53	30522.02
697.87	30583.68
698.20	30175.91
698.54	30549.09
698.88	30351.12
699.22	30108.10
699.56	30079.43
699.90	29818.65
700.24	29752.89
700.58	29540.13
700.92	29556.29
701.26	29203.12
701.60	29067.96
701.94	28740.51
702.28	28623.09
702.62	28269.71
702.96	28082.89
703.30	27699.92
703.63	27507.18
703.97	27347.21
704.31	27022.26
704.65	26617.68
704.99	26497.98
705.33	26409.24
705.67	25846.05
706.01	25659.23
706.34	25443.96
706.68	25139.73
707.02	24725.13
707.36	24543.09
707.70	24242.94
708.04	23713.20
708.38	23581.68
708.71	23355.72
709.05	23050.34
709.39	22925.87
709.73	22535.85
710.07	22328.78
710.40	22120.57
710.74	21891.65
711.08	21536.44
711.42	21431.08
711.76	21163.71
712.09	20893.60
712.43	20835.81
712.77	20499.03
713.11	20436.91
713.45	20096.72
713.78	20071.00
714.12	19804.31
714.46	19556.74
714.80	19459.12
715.13	19171.95
715.47	18957.36
715.81	18804.45
716.15	18487.01
716.48	18463.58
716.82	18218.73
717.16	18139.09
717.49	17789.11
717.83	17539.71
718.17	17569.98
718.51	17231.61
718.84	17084.61
719.18	16913.49
719.52	16914.63
719.85	16437.00
720.19	16324.81
720.53	16185.10
720.86	15947.31
721.20	15727.03
721.54	15649.21
721.87	15429.40
722.21	15139.27
722.55	15066.00
722.88	14753.79
723.22	14661.18
723.55	14326.45
723.89	14338.74
724.23	14128.94
724.56	13773.96
724.90	13755.98
725.24	13425.12
725.57	13294.96
725.91	13226.92
726.24	13097.90
726.58	12810.50
726.92	12727.22
727.25	12570.20
727.59	12323.08
727.92	12155.38
728.26	12022.26
728.59	11924.41
728.93	11735.54
729.26	11587.86
729.60	11390.35
729.94	11279.30
730.27	11091.12
730.61	10982.12
730.94	10796.21
731.28	10654.90
731.61	10460.57
731.95	10262.60
732.28	10185.91
732.62	10011.61
732.95	9942.66
733.29	9748.10
733.62	9633.19
733.96	9503.03
734.29	9327.13
734.63	9234.97
734.96	9123.25
735.30	9065.45
735.63	8867.02
735.97	8764.62
736.30	8610.34
736.63	8565.74
736.97	8370.50
737.30	8274.48
737.64	8166.84
737.97	8073.78
738.31	7986.40
738.64	7830.75
738.97	7753.84
739.31	7705.60
739.64	7637.10
739.98	7493.06
740.31	7375.87
740.64	7388.16
740.98	7238.20
741.31	7181.54
741.65	7039.55
741.98	7037.96
742.31	6884.13
742.65	6829.29
742.98	6785.38
743.31	6698.91
743.65	6644.75
743.98	6494.79
744.31	6495.70
744.65	6474.31
744.98	6377.60
745.31	6352.57
745.65	6249.26
745.98	6188.28
746.31	6155.74
746.65	6122.97
746.98	6084.29
747.31	6043.56
747.65	5982.12
747.98	5896.78
748.31	5857.65
748.64	5813.05
748.98	5752.74
749.31	5648.53
749.64	5693.13
749.98	5560.92
750.31	5538.16
750.64	5443.73
750.97	5439.63
751.31	5377.97
751.64	5361.13
751.97	5316.98
752.30	5277.16
752.63	5177.95
752.97	5197.06
753.30	5119.47
753.63	5108.09
753.96	5078.73
754.29	5003.87
754.63	5050.75
754.96	5093.75
755.29	4878.03
755.62	4868.48
755.95	4789.06
756.29	4761.30
756.62	4714.42
756.95	4687.80
757.28	4654.12
757.61	4722.62
757.94	4576.98
758.27	4566.29
758.61	4475.95
758.94	4531.24
759.27	4464.80
759.60	4404.27
759.93	4405.64
760.26	4407.46
760.59	4328.04
760.92	4303.69
761.26	4284.81
761.59	4221.77
761.92	4218.36
762.25	4191.74
762.58	4134.85
762.91	4118.47
763.24	4047.24
763.57	4075.23
763.90	4011.29
764.23	4008.10
764.56	4022.21
764.89	3938.47
765.22	3968.74
765.55	3885.91
765.88	3868.16
766.21	3824.47
766.54	3787.15
766.87	3714.33
767.20	3722.52
767.53	3729.81
767.86	3679.52
768.19	3641.52
768.52	3606.70
768.85	3648.57
769.18	3591.00
769.51	3596.46
769.84	3523.19
770.17	3537.07
770.50	3435.58
770.83	3465.39
771.16	3394.85
771.49	3360.03
771.82	3374.14
772.15	3381.42
772.48	3355.48
772.81	3302.01
773.14	3256.50
773.47	3239.43
773.80	3265.83
774.13	3167.53
774.46	3172.08
774.78	3184.59
775.11	3111.77
775.44	3108.13
775.77	3087.43
776.10	3064.90
776.43	3059.44
776.76	3061.94
777.09	2964.78
777.41	2959.54
777.74	3021.44
778.07	2935.42
778.40	2896.28
778.73	2897.19
779.06	2877.62
779.38	2858.51
779.71	2859.19
780.04	2823.47
780.37	2798.44
780.70	2775.45
781.03	2712.42
781.35	2739.73
781.68	2719.70
782.01	2686.71
782.34	2681.70
782.67	2628.91
782.99	2660.99
783.32	2655.76
783.65	2611.16
783.98	2601.15
784.30	2588.40
784.63	2530.38
784.96	2553.36
785.29	2531.29
785.61	2514.91
785.94	2486.69
786.27	2486.01
786.60	2445.50
786.92	2473.04
787.25	2456.65
787.58	2379.51
787.90	2434.12
788.23	2393.85
788.56	2365.18
788.88	2370.18
789.21	2327.18
789.54	2307.15
789.87	2304.65
790.19	2272.34
790.52	2292.36
790.85	2317.16
791.17	2291.22
791.50	2237.52
791.82	2263.01
792.15	2218.86
792.48	2237.29
792.80	2215.22
793.13	2242.98
793.46	2234.33
793.78	2204.98
794.11	2201.11
794.43	2180.18
794.76	2197.70
795.09	2249.12
795.41	2209.30
795.74	2167.66
796.06	2202.25
796.39	2167.21
796.72	2214.31
797.04	2214.31
797.37	2168.12
797.69	2166.07
798.02	2152.19
798.34	2158.10
798.67	2164.70
798.99	2103.95
799.32	2130.80
799.64	2129.89
799.97	2140.13
800.30	2089.61
800.62	2093.93
800.95	2068.68
801.27	2052.52
801.60	2080.05
801.92	2030.67
802.25	2069.13
802.57	2042.05
802.89	2042.74
803.22	2057.30
803.54	2026.81
803.87	2016.57
804.19	2015.88
804.52	2018.16
804.84	1995.40
805.17	1987.67
805.49	1998.82
805.82	1972.65
806.14	1985.39
806.46	1981.52
806.79	1954.44
807.11	1940.11
807.44	1948.07
807.76	1903.25
808.08	1928.96
808.41	1947.85
808.73	1918.72
809.06	1860.01
809.38	1922.36
809.70	1906.43
810.03	1880.04
810.35	1851.82
810.67	1842.94
811.00	1867.75
811.32	1850.23
811.64	1856.82
811.97	1808.13
812.29	1812.22
812.61	1804.26
812.94	1822.69
813.26	1823.83
813.58	1797.89
813.91	1802.44
814.23	1784.92
814.55	1777.64
814.88	1771.27
815.20	1760.12
815.52	1780.60
815.84	1751.92
816.17	1753.29
816.49	1764.21
816.81	1735.77
817.13	1721.66
817.46	1747.14
817.78	1717.11
818.10	1739.18
818.42	1708.92
818.75	1682.52
819.07	1709.37
819.39	1700.72
819.71	1714.60
820.04	1692.30
820.36	1675.01
820.68	1644.97
821.00	1656.12
821.32	1681.84
821.65	1686.84
821.97	1636.33
822.29	1661.81
822.61	1682.75
822.93	1648.39
823.25	1635.87
823.58	1653.62
823.90	1606.29
824.22	1645.66
824.54	1608.57
824.86	1618.58
825.18	1600.15
825.50	1578.30
825.82	1583.31
826.15	1573.07
826.47	1587.18
826.79	1600.83
827.11	1579.67
827.43	1584.67
827.75	1587.63
828.07	1594.00
828.39	1550.77
828.71	1551.68
829.03	1579.44
829.35	1551.45
829.67	1564.65
830.00	1544.40
830.32	1527.56
830.64	1552.13
830.96	1547.13
831.28	1569.88
831.60	1539.39
831.92	1512.08
832.24	1530.97
832.56	1535.29
832.88	1516.18
833.20	1544.62
833.52	1536.89
833.84	1504.12
834.16	1502.53
834.48	1503.66
834.80	1533.70
835.12	1498.20
835.44	1477.04
835.76	1530.06
836.08	1502.75
836.40	1507.30
836.71	1481.59
837.03	1516.63
837.35	1498.43
837.67	1478.86
837.99	1495.93
838.31	1462.48
838.63	1475.90
838.95	1487.05
839.27	1513.22
839.59	1480.68
839.91	1474.08
840.23	1484.09
840.54	1464.30
840.86	1478.63
841.18	1475.22
841.50	1454.06
841.82	1455.88
842.14	1480.00
842.46	1488.87
842.77	1478.41
843.09	1471.58
843.41	1467.03
843.73	1442.45
844.05	1443.82
844.37	1419.92
844.68	1441.09
845.00	1426.98
845.32	1457.24
845.64	1428.34
845.96	1447.91
846.27	1419.01
846.59	1423.34
846.91	1447.00
847.23	1423.79
847.54	1404.45
847.86	1423.79
848.18	1436.76
848.50	1409.91
848.82	1431.30
849.13	1405.13
849.45	1441.09
849.77	1453.38
850.08	1423.79
850.40	1435.85
850.72	1424.25
851.04	1401.49
851.35	1410.14
851.67	1436.99
851.99	1404.45
852.30	1419.92
852.62	1394.67
852.94	1407.64
853.25	1429.25
853.57	1387.61
853.89	1415.83
854.20	1396.49
854.52	1419.01
854.84	1398.54
855.15	1403.09
855.47	1401.04
855.79	1399.22
856.10	1350.98
856.42	1372.59
856.73	1378.06
857.05	1374.64
857.37	1344.15
857.68	1347.34
858.00	1379.19
858.32	1389.43
858.63	1357.12
858.95	1358.03
859.26	1348.93
859.58	1363.72
859.89	1363.72
860.21	1375.32
860.52	1358.49
860.84	1375.10
861.16	1361.90
861.47	1339.60
861.79	1357.12
862.10	1354.62
862.42	1348.25
862.73	1367.82
863.05	1337.78
863.36	1326.40
863.68	1350.98
863.99	1312.75
864.31	1320.26
864.62	1360.99
864.94	1324.13
865.25	1362.81
865.57	1330.50
865.88	1319.12
866.20	1335.28
866.51	1361.22
866.82	1344.15
867.14	1322.99
867.45	1319.80
867.77	1309.33
868.08	1314.34
868.40	1321.39
868.71	1322.08
869.02	1295.00
869.34	1284.30
869.65	1273.84
869.97	1302.28
870.28	1285.90
870.59	1302.74
870.91	1292.27
871.22	1290.90
871.54	1296.14
871.85	1288.63
872.16	1279.98
872.48	1263.60
872.79	1268.83
873.10	1274.75
873.42	1295.45
873.73	1311.38
874.04	1274.75
874.36	1279.07
874.67	1250.17
874.98	1258.59
875.30	1250.17
875.61	1231.51
875.92	1234.70
876.23	1246.08
876.55	1274.29
876.86	1251.99
877.17	1239.93
877.49	1249.26
877.80	1256.32
878.11	1873.66
878.42	1270.88
878.74	1236.29
879.05	1229.24
879.36	1231.06
879.67	1209.21
879.98	1225.14
880.30	1230.83
880.61	1238.79
880.92	1250.85
881.23	1238.11
881.55	1242.21
881.86	1226.28
882.17	1211.49
882.48	1214.90
882.79	1228.33
883.10	1233.10
883.42	1258.59
883.73	1235.15
884.04	1242.66
884.35	1218.09
884.66	1212.63
884.97	1229.01
885.28	1229.69
885.60	1224.46
885.91	1217.18
886.22	1239.02
886.53	1194.65
886.84	1220.36
887.15	1235.84
887.46	1215.81
887.77	1223.78
888.08	1225.37
888.40	1226.05
888.71	1211.94
889.02	1216.49
889.33	1222.64
889.64	1213.08
889.95	1234.01
890.26	1212.17
890.57	1198.97
890.88	1230.60
891.19	1205.34
891.50	1228.33
891.81	1213.54
892.12	1187.37
892.43	1206.25
892.74	1235.61
893.05	1228.10
893.36	1244.94
893.67	1206.71
893.98	1233.33
894.29	1186.00
894.60	1187.82
894.91	1202.61
895.22	1191.01
895.53	1187.37
895.84	1213.76
896.15	1200.56
896.46	1211.03
896.77	1187.14
897.08	1185.77
897.38	1204.43
897.69	1220.36
898.00	1177.13
898.31	1193.06
898.62	1184.64
898.93	1186.23
899.24	1200.56
899.55	1197.61
899.86	1205.34
900.16	1205.57
900.47	1186.68
900.78	1184.64
901.09	1197.61
901.40	1186.68
901.71	1190.10
902.02	1173.03
902.32	1181.68
902.63	1174.85
902.94	1158.47
903.25	1189.19
903.56	1169.62
903.87	1174.85
904.17	1168.25
904.48	1181.00
904.79	1145.50
905.10	1168.94
905.41	1171.89
905.71	1160.74
906.02	1150.28
906.33	1158.92
906.64	1158.47
906.94	1131.84
907.25	1151.64
907.56	1171.44
907.87	1129.11
908.17	1150.05
908.48	1157.78
908.79	1158.01
909.09	1182.59
909.40	1153.01
909.71	1168.02
910.02	1471.12
910.32	1169.85
910.63	1160.97
910.94	1163.02
911.24	1153.23
911.55	1183.95
911.86	1123.88
912.16	1137.76
912.47	1135.26
912.78	1133.44
913.08	1134.80
913.39	1121.38
913.69	1136.85
914.00	1135.26
914.31	1130.25
914.61	1114.78
914.92	1168.25
915.23	1111.14
915.53	1125.70
915.84	1130.25
916.14	1137.76
916.45	1135.94
916.75	1105.45
917.06	1128.43
917.37	1115.69
917.67	1132.75
917.98	1111.14
918.28	1130.71
918.59	1106.13
918.89	1146.18
919.20	1142.77
919.50	1108.18
919.81	1105.45
920.11	1127.52
920.42	1112.96
920.72	1111.59
921.03	1118.42
921.33	1117.28
921.64	1092.25
921.94	1078.60
922.25	1093.16
922.55	1099.53
922.86	1099.08
923.16	1112.96
923.47	1112.73
923.77	1113.41
924.08	1082.92
924.38	1087.24
924.69	1094.53
924.99	1092.93
925.29	1092.25
925.60	1077.46
925.90	1106.59
926.21	1083.38
926.51	1114.10
926.81	1075.87
927.12	1076.55
927.42	1078.14
927.73	1086.11
928.03	1093.39
928.33	1089.75
928.64	1089.97
928.94	1084.51
929.24	1070.86
929.55	1087.93
929.85	1084.97
930.15	1077.69
930.46	1061.08
930.76	1071.77
931.06	1063.58
931.37	1068.36
931.67	1130.71
931.97	1079.73
932.27	1068.13
932.58	1075.41
932.88	1083.15
933.18	1078.60
933.49	1078.60
933.79	1110.91
934.09	1085.42
934.39	1097.03
934.70	1106.36
935.00	1094.53
935.30	1064.72
935.60	1050.61
935.91	1052.43
936.21	1087.47
936.51	1060.39
936.81	1076.78
937.11	1088.61
937.42	1071.09
937.72	1047.19
938.02	1060.39
938.32	1059.03
938.62	1056.98
938.92	1051.97
939.23	1052.88
939.53	1049.47
939.83	1054.02
940.13	1033.09
940.43	1037.18
940.73	1055.39
941.03	1049.93
941.34	1053.57
941.64	1029.45
941.94	1045.37
942.24	1023.53
942.54	1021.48
942.84	1048.33
943.14	1063.35
943.44	1041.51
943.74	1035.59
944.04	1050.38
944.34	1046.97
944.65	1042.64
944.95	1034.00
945.25	1043.55
945.55	1029.90
945.85	1051.75
946.15	1021.71
946.45	1032.40
946.75	1051.06
947.05	1051.97
947.35	1030.81
947.65	1034.22
947.95	1047.19
948.25	1038.32
948.55	1030.58
948.85	1019.89
949.15	1025.58
949.45	1031.27
949.75	1036.95
950.05	1035.82
950.35	1042.42
950.65	1041.96
950.94	1044.01
951.24	1034.68
951.54	1057.21
951.84	1232.42
952.14	1038.32
952.44	1041.73
952.74	1054.25
953.04	1026.49
953.34	1049.93
953.64	1044.46
953.94	1020.57
954.23	1035.36
954.53	1034.68
954.83	1059.94
955.13	1063.35
955.43	1064.26
955.73	1060.85
956.03	1029.45
956.32	1032.86
956.62	1055.16
956.92	1072.00
957.22	1033.31
957.52	1032.40
957.82	1034.91
958.11	1046.28
958.41	1057.66
958.71	1124.56
959.01	1055.16
959.30	1373.96
959.60	1071.32
959.90	1017.84
960.20	1054.48
960.50	1041.28
960.79	1013.97
961.09	1050.38
961.39	1026.49
961.69	1007.15
961.98	1031.95
962.28	1054.93
962.58	1017.61
962.87	1013.52
963.17	1042.64
963.47	1026.72
963.76	1079.51
964.06	1054.48
964.36	1065.63
964.66	1037.41
964.95	1050.84
965.25	1037.18
965.55	1070.86
965.84	1062.44
966.14	1049.47
966.43	1061.53
966.73	1044.24
967.03	1072.45
967.32	1032.40
967.62	1050.84
967.92	1036.95
968.21	1038.32
968.51	1036.50
968.80	1028.76
969.10	1040.14
969.40	1042.64
969.69	1042.42
969.99	1034.45
970.28	1045.15
970.58	1045.60
970.87	1043.78
971.17	1073.14
971.46	1051.52
971.76	1028.08
972.06	1045.83
972.35	1047.88
972.65	1046.74
972.94	1022.16
973.24	1050.15
973.53	1019.89
973.83	1016.02
974.12	1033.54
974.42	1036.27
974.71	1062.44
975.01	1018.52
975.30	1025.58
975.59	1023.53
975.89	1036.50
976.18	1031.49
976.48	1039.46
976.77	1022.85
977.07	1022.85
977.36	1036.95
977.65	1045.37
977.95	1031.72
978.24	1021.94
978.54	1046.74
978.83	1038.32
979.13	1039.91
979.42	1060.17
979.71	1027.85
980.01	1002.82
980.30	1043.55
980.59	1025.12
980.89	1067.45
981.18	1021.48
981.47	1030.81
981.77	1037.87
982.06	1019.66
982.35	1046.28
982.65	1036.04
982.94	1019.66
983.23	1026.72
983.53	1043.10
983.82	1037.87
984.11	1028.31
984.41	1015.56
984.70	1022.85
984.99	1020.34
985.28	1021.25
985.58	1026.03
985.87	1023.76
986.16	1035.82
986.45	1054.48
986.75	1032.40
987.04	1048.33
987.33	1022.39
987.62	1021.25
987.91	1029.22
988.21	1009.88
988.50	1031.04
988.79	1060.17
989.08	1047.42
989.37	1049.93
989.67	1021.71
989.96	1006.92
990.25	1009.88
990.54	1021.94
990.83	1013.06
991.12	1031.95
991.42	1047.42
991.71	1034.68
992.00	1018.52
992.29	1011.24
992.58	1005.33
992.87	1052.20
993.16	1046.74
993.45	1044.24
993.75	1014.20
994.04	1022.16
994.33	1019.43
994.62	1038.32
994.91	1021.94
995.20	1020.80
995.49	1029.90
995.78	1028.99
996.07	999.18
996.36	1006.92
996.65	1021.03
996.94	1017.39
997.23	1066.99
997.52	1012.83
997.81	1028.54
998.10	1020.57
998.39	1029.90
998.68	1030.13
998.97	1008.51
999.26	1042.64
999.55	1031.27
999.84	1045.83
1000.13	1027.17
1000.42	1016.02
1000.71	1032.63
1001.00	1044.24
1001.29	1022.39
1001.58	1026.26
1001.87	1024.67
1002.16	1014.88
1002.45	1024.44
1002.74	1012.61
1003.02	1013.74
1003.31	1025.58
1003.60	1031.49
1003.89	1009.88
1004.18	1008.28
1004.47	1013.97
1004.76	1012.15
1005.05	1013.97
1005.33	1026.49
1005.62	1007.37
1005.91	1008.28
1006.20	1017.16
1006.49	995.09
1006.78	1019.66
1007.06	1010.79
1007.35	1009.42
1007.64	1032.86
1007.93	1017.39
1008.22	1016.93
1008.50	1019.43
1008.79	986.67
1009.08	996.45
1009.37	1023.98
1009.66	1053.79
1009.94	1021.03
1010.23	1034.45
1010.52	1009.65
1010.81	1008.06
1011.09	999.64
1011.38	1026.26
1011.67	1016.48
1011.95	1030.36
1012.24	1021.48
1012.53	993.72
1012.82	1006.92
1013.10	1006.69
1013.39	1032.40
1013.68	1022.39
[truncated: 48 more rows]
