# Supplementary material for: Unique photosynthetic electron transport tuning and excitation distribution in heterokont algae
Source: PLoS One. 2019 Jan 9;14(1):e0209920. doi: 10.1371/journal.pone.0209920 (PMC6326504; doi:10.1371/journal.pone.0209920)
Supplement: S1 Dataset — (ZIP) [file pone.0209920.s004.zip › S1 Dataset/77K/Nannochloropsis_Anaerobic/NAna_t=0,3.txt]

340.01	999.41
340.39	999.41
340.76	999.41
341.14	1006.01
341.52	1038.32
341.89	1051.06
342.27	1058.34
342.65	1052.88
343.03	1059.03
343.40	1066.76
343.78	1048.10
344.16	1055.61
344.53	1066.54
344.91	1085.88
345.29	1046.51
345.66	1059.03
346.04	1036.95
346.42	1041.51
346.79	1037.64
347.17	1050.38
347.54	1037.64
347.92	1028.76
348.30	1044.92
348.67	1042.64
349.05	1026.72
349.43	1032.18
349.80	1075.41
350.18	1057.89
350.56	1023.98
350.93	1014.65
351.31	1034.22
351.68	1039.46
352.06	1021.94
352.44	1013.29
352.81	1048.79
353.19	1047.19
353.56	1033.31
353.94	1035.13
354.32	1018.07
354.69	1040.14
355.07	1025.35
355.44	1011.70
355.82	1025.35
356.19	1026.94
356.57	1057.43
356.95	1018.98
357.32	1021.48
357.70	1040.82
358.07	1016.93
358.45	1010.10
358.82	1012.15
359.20	1028.08
359.58	1006.01
359.95	1032.86
360.33	1012.61
360.70	1008.97
361.08	1021.71
361.45	1022.62
361.83	1021.25
362.20	1039.69
362.58	1033.54
362.95	1035.36
363.33	1034.22
363.70	1026.94
364.08	1013.74
364.45	1013.06
364.83	1022.85
365.20	1002.59
365.58	1013.97
365.95	1053.79
366.33	1022.16
366.70	1015.79
367.08	996.68
367.45	1032.86
367.83	1033.09
368.20	1025.80
368.58	1027.63
368.95	1004.87
369.33	1064.26
369.70	1041.73
370.08	1023.98
370.45	1050.61
370.83	1044.92
371.20	1028.76
371.57	1194.88
371.95	1044.46
372.32	1021.71
372.70	1021.94
373.07	1013.06
373.45	1029.45
373.82	999.86
374.19	1027.40
374.57	1059.03
374.94	1023.76
375.32	1006.24
375.69	1052.66
376.07	1031.72
376.44	1003.50
376.81	1025.80
377.19	1032.40
377.56	1022.16
377.94	1028.76
378.31	1044.69
378.68	1011.70
379.06	1036.73
379.43	1019.89
379.81	1031.04
380.18	989.85
380.55	1037.64
380.93	1013.97
381.30	1046.06
381.67	1010.79
382.05	1026.26
382.42	1013.97
382.79	1019.43
383.17	1012.61
383.54	1041.96
383.91	1019.43
384.29	1026.72
384.66	1025.80
385.04	1027.17
385.41	1018.52
385.78	1005.55
386.15	1007.60
386.53	1034.91
386.90	1016.02
387.27	1010.10
387.65	1049.93
388.02	1025.80
388.39	1028.99
388.77	1024.21
389.14	1022.62
389.51	1000.77
389.89	1034.68
390.26	1038.32
390.63	1042.19
391.00	1032.86
391.38	1021.94
391.75	1029.67
392.12	1047.65
392.50	1010.56
392.87	1008.97
393.24	1020.80
393.61	1037.87
393.99	1028.08
394.36	1035.59
394.73	1023.98
395.10	1017.16
395.48	1032.18
395.85	1019.66
396.22	1026.49
396.59	1023.07
396.97	1021.25
397.34	1055.16
397.71	1021.94
398.08	1032.18
398.45	1022.62
398.83	1024.89
399.20	1036.95
399.57	1030.81
399.94	1000.55
400.32	1013.97
400.69	1006.24
401.06	1028.54
401.43	1042.64
401.80	1018.30
402.17	1023.53
402.55	1028.54
402.92	1025.80
403.29	1044.46
403.66	1004.87
404.03	1029.45
404.41	1014.88
404.78	1038.78
405.15	1016.93
405.52	1011.01
405.89	1014.88
406.26	1016.25
406.64	1020.57
407.01	1021.71
407.38	1031.04
407.75	1019.21
408.12	1034.45
408.49	1041.28
408.86	1041.73
409.23	1032.63
409.61	1017.61
409.98	1018.07
410.35	1034.45
410.72	1020.80
411.09	1018.75
411.46	1033.09
411.83	1035.82
412.20	1032.63
412.57	1025.58
412.95	1039.91
413.32	1047.65
413.69	1036.27
414.06	1032.63
414.43	1029.67
414.80	1025.35
415.17	1044.01
415.54	1037.18
415.91	994.18
416.28	1024.44
416.65	1008.28
417.02	1026.49
417.39	1017.16
417.76	1021.71
418.14	1018.52
418.51	1026.03
418.88	997.13
419.25	1025.12
419.62	1044.46
419.99	1019.89
420.36	1044.92
420.73	1024.21
421.10	1047.65
421.47	1018.52
421.84	1023.76
422.21	1043.10
422.58	1037.18
422.95	1032.40
423.32	1007.60
423.69	1027.63
424.06	1038.55
424.43	1044.69
424.80	1027.85
425.17	1029.67
425.54	1003.05
425.91	1011.24
426.28	1033.31
426.65	1014.88
427.02	1049.47
427.39	1020.34
427.76	1029.45
428.13	1028.54
428.49	1033.77
428.86	1016.02
429.23	1026.94
429.60	1024.21
429.97	1026.71
430.34	1041.51
430.71	1036.04
431.08	1029.45
431.45	1029.22
431.82	1025.58
432.19	1021.03
432.56	1029.67
432.93	1020.34
433.30	1023.76
433.67	1047.65
434.03	1074.50
434.40	1048.56
434.77	1034.68
435.14	1032.40
435.51	989.40
435.88	1033.31
436.25	1035.59
436.62	1024.44
436.99	998.73
437.35	1015.34
437.72	1015.56
438.09	1011.01
438.46	1138.67
438.83	1031.95
439.20	1022.85
439.57	1027.85
439.93	1015.34
440.30	1011.24
440.67	1047.88
441.04	1028.54
441.41	1035.13
441.78	1031.04
442.14	1012.83
442.51	1016.48
442.88	1009.88
443.25	1015.79
443.62	1036.04
443.99	1036.50
444.35	1031.27
444.72	1053.57
445.09	1021.25
445.46	1021.71
445.83	1035.82
446.19	1035.82
446.56	1015.56
446.93	1029.67
447.30	1024.89
447.66	1018.75
448.03	1015.11
448.40	1022.16
448.77	1023.53
449.14	1012.83
449.50	1031.04
449.87	1059.48
450.24	1037.18
450.61	1036.95
450.97	1025.80
451.34	1020.12
451.71	1053.11
452.08	1032.40
452.44	1018.75
452.81	996.91
453.18	1021.48
453.54	1038.78
453.91	1028.99
454.28	1006.01
454.65	1035.36
455.01	1036.04
455.38	1013.52
455.75	1039.00
456.11	1035.59
456.48	1022.16
456.85	1016.48
457.21	1023.07
457.58	1035.59
457.95	1024.67
458.32	1018.75
458.68	1023.30
459.05	1024.67
459.42	1041.28
459.78	1043.10
460.15	1039.46
460.52	1021.94
460.88	1018.75
461.25	1045.83
461.61	1016.48
461.98	1015.11
462.35	1051.52
462.71	1029.67
463.08	1039.23
463.45	1031.95
463.81	1028.31
464.18	1018.75
464.55	1029.90
464.91	1049.02
465.28	1023.53
465.64	1066.08
466.01	1038.55
466.38	1038.32
466.74	1025.12
467.11	1031.27
467.47	1013.29
467.84	1133.21
468.21	1052.20
468.57	1016.93
468.94	1025.80
469.30	1033.54
469.67	1027.63
470.03	1019.89
470.40	998.50
470.77	1002.14
471.13	1029.67
471.50	1038.55
471.86	1058.57
472.23	1086.56
472.59	1034.45
472.96	1036.95
473.32	1018.98
473.69	1061.76
474.05	1041.73
474.42	1031.27
474.78	1016.93
475.15	1021.03
475.51	1051.06
475.88	1010.33
476.24	1020.12
476.61	1034.91
476.97	1037.64
477.34	1038.32
477.70	1031.04
478.07	1028.54
478.43	1037.87
478.80	1034.91
479.16	1047.19
479.53	1059.71
479.89	1040.14
480.26	1051.06
480.62	1036.27
480.99	1062.21
481.35	1010.33
481.72	1030.81
482.08	1030.58
482.45	1128.43
482.81	1032.86
483.17	1027.63
483.54	1037.64
483.90	1037.64
484.27	1039.46
484.63	1040.60
485.00	1028.31
485.36	1034.00
485.72	1027.85
486.09	1029.90
486.45	1023.07
486.82	1028.31
487.18	1049.02
487.54	1047.42
487.91	1019.21
488.27	1024.44
488.64	1041.96
489.00	1045.15
489.36	1047.65
489.73	1048.10
490.09	1050.38
490.45	1044.24
490.82	1032.18
491.18	1040.37
491.55	1044.69
491.91	1048.33
492.27	1032.63
492.64	1025.35
493.00	1036.73
493.36	1035.36
493.73	1084.97
494.09	1031.27
494.45	1046.06
494.82	1048.10
495.18	1046.74
495.54	1060.85
495.91	1033.77
496.27	1032.86
496.63	1058.57
496.99	1030.58
497.36	1023.30
497.72	1059.71
498.08	1046.74
498.45	1090.20
498.81	1061.76
499.17	1044.92
499.53	1045.83
499.90	1064.49
500.26	1028.08
500.62	1064.26
500.99	1047.65
501.35	1030.36
501.71	1038.55
502.07	1042.19
502.44	1055.84
502.80	1037.87
503.16	1016.70
503.52	1044.46
503.88	1043.33
504.25	1029.67
504.61	1051.75
504.97	1040.82
505.33	1038.32
505.70	1031.04
506.06	1049.70
506.42	1058.12
506.78	1044.46
507.14	1064.03
507.51	1032.86
507.87	1049.24
508.23	1037.18
508.59	1065.85
508.95	1028.76
509.32	1058.12
509.68	1029.67
510.04	1082.69
510.40	1042.87
510.76	1049.02
511.12	1055.16
511.48	1026.72
511.85	1049.70
512.21	1040.60
512.57	1029.22
512.93	1045.60
513.29	1024.89
513.65	1053.57
514.01	1020.12
514.38	1053.79
514.74	1040.14
515.10	1030.13
515.46	1055.39
515.82	1075.87
516.18	1038.78
516.54	1030.81
516.90	1042.87
517.26	1059.03
517.63	1027.17
517.99	1033.31
518.35	1032.63
518.71	1023.07
519.07	1025.58
519.43	1063.35
519.79	1065.17
520.15	1047.65
520.51	1049.70
520.87	1031.95
521.23	1040.37
521.59	1042.87
521.95	1028.31
522.31	1027.40
522.67	1011.92
523.03	1043.33
523.40	1056.52
523.76	1022.39
524.12	1020.34
524.48	1054.93
524.84	1034.22
525.20	1058.57
525.56	1034.00
525.92	1026.94
526.28	1062.44
526.64	1044.24
527.00	1047.42
527.36	1099.53
527.72	1074.96
528.08	1042.87
528.44	1045.83
528.80	1052.43
529.16	1049.02
529.51	1040.82
529.87	1040.14
530.23	1033.77
530.59	1026.03
530.95	1027.17
531.31	1045.37
531.67	1032.63
532.03	1039.46
532.39	1049.47
532.75	1038.78
533.11	1061.99
533.47	1063.12
533.83	1034.22
534.19	1040.14
534.55	1043.33
534.91	1045.83
535.26	1036.95
535.62	1026.72
535.98	1049.02
536.34	1025.80
536.70	1003.73
537.06	1069.95
537.42	1028.31
537.78	1015.79
538.14	1365.08
538.49	1056.07
538.85	1139.13
539.21	1034.22
539.57	1049.93
539.93	1031.27
540.29	1054.48
540.65	1048.33
541.00	1067.90
541.36	1045.15
541.72	1029.90
542.08	1028.08
542.44	1029.45
542.80	1046.28
543.15	1082.92
543.51	1044.69
543.87	1006.46
544.23	1050.84
544.59	1033.54
544.95	1039.00
545.30	1034.00
545.66	1038.78
546.02	1028.99
546.38	1021.94
546.73	1009.19
547.09	1021.25
547.45	1072.00
547.81	1056.75
548.17	1027.40
548.52	1032.86
548.88	1008.06
549.24	1057.43
549.60	1047.42
549.95	1031.27
550.31	1025.80
550.67	1029.22
551.03	1029.90
551.38	1035.82
551.74	1038.32
552.10	1026.94
552.46	1046.74
552.81	1015.11
553.17	1026.03
553.53	1017.84
553.88	1026.26
554.24	1020.57
554.60	1028.31
554.95	1016.70
555.31	1019.21
555.67	1016.48
556.03	1032.40
556.38	1031.72
556.74	1017.61
557.10	1042.42
557.45	1022.16
557.81	1040.37
558.17	1029.67
558.52	1039.23
558.88	1049.02
559.24	1039.46
559.59	1053.57
559.95	1032.86
560.30	1078.37
560.66	1041.05
561.02	1026.26
561.37	1017.16
561.73	1014.88
562.09	1044.92
562.44	1038.09
562.80	1047.65
563.15	1021.94
563.51	1032.18
563.87	1038.55
564.22	1032.18
564.58	1037.64
564.93	1010.79
565.29	1014.43
565.65	1082.92
566.00	1046.06
566.36	1029.90
566.71	1057.66
567.07	1019.66
567.42	1047.88
567.78	1023.53
568.14	1041.96
568.49	1026.72
568.85	1035.82
569.20	1043.33
569.56	1029.90
569.91	1038.55
570.27	1036.27
570.62	1055.84
570.98	1040.60
571.33	1030.58
571.69	1026.72
572.04	1029.90
572.40	1012.83
572.75	1034.68
573.11	1025.80
573.46	1022.62
573.82	1036.95
574.17	1014.43
574.53	1063.58
574.88	1043.55
575.24	1045.15
575.59	1044.01
575.95	1051.97
576.30	1046.97
576.66	1034.91
577.01	1032.40
577.36	1040.60
577.72	1049.24
578.07	1022.85
578.43	1028.08
578.78	1039.91
579.14	1061.76
579.49	1026.26
579.85	1082.01
580.20	1067.67
580.55	1058.34
580.91	1061.30
581.26	1066.99
581.62	1062.44
581.97	1066.31
582.32	1080.19
582.68	1073.14
583.03	1084.74
583.39	1084.74
583.74	1122.97
584.09	1089.97
584.45	1130.02
584.80	1111.59
585.15	1130.25
585.51	1125.47
585.86	1131.62
586.21	1158.70
586.57	1135.48
586.92	1174.17
587.27	1181.45
587.63	1170.53
587.98	1285.67
588.33	1216.04
588.69	1212.40
589.04	1214.67
589.39	1232.19
589.75	1229.92
590.10	1270.65
590.45	1270.65
590.81	1300.92
591.16	1339.83
591.51	1369.86
591.86	1386.02
592.22	1357.35
592.57	1410.14
592.92	1424.02
593.28	1466.12
593.63	1480.91
593.98	1511.40
594.33	1558.96
594.69	1557.14
595.04	1593.55
595.39	1626.31
595.74	1657.49
596.10	1665.91
596.45	1703.00
596.80	1812.00
597.15	1804.03
597.50	1847.27
597.86	1900.97
598.21	1941.70
598.56	1940.56
598.91	2026.12
599.26	2018.39
599.62	2070.27
599.97	2138.08
600.32	2178.36
600.67	2232.97
601.02	2325.35
601.38	2306.70
601.73	2359.03
602.08	2429.35
602.43	2448.46
602.78	2483.05
603.13	2550.63
603.49	2568.15
603.84	2642.79
604.19	2693.31
604.54	2740.41
604.89	2785.69
605.24	2797.98
605.59	2869.89
605.95	2920.86
606.30	2978.88
606.65	2989.81
607.00	3030.99
607.35	3103.58
607.70	3106.54
608.05	3164.34
608.40	3203.02
608.75	3239.43
609.10	3278.34
609.46	3314.98
609.81	3322.03
610.16	3445.59
610.51	3400.77
610.86	3464.48
611.21	3484.96
611.56	3523.19
611.91	3545.03
612.26	3552.32
612.61	3622.86
612.96	3652.21
613.31	3621.04
613.66	3681.34
614.01	3640.15
614.36	3699.54
614.71	3706.37
615.06	3712.97
615.41	3752.11
615.76	3738.00
616.11	3757.11
616.46	3779.41
616.81	3777.59
617.16	3825.38
617.51	3819.01
617.86	3810.59
618.21	3771.68
618.56	3826.06
618.91	3782.37
619.26	3845.63
619.61	3852.46
619.96	3857.24
620.31	3883.86
620.66	3845.86
621.01	3848.13
621.36	3826.29
621.71	3867.02
622.06	3876.80
622.41	3785.10
622.76	3801.26
623.10	3831.07
623.45	3809.22
623.80	3833.11
624.15	3793.75
624.50	3783.05
624.85	3744.37
625.20	3758.25
625.55	3789.88
625.90	3763.71
626.25	3766.67
626.59	3735.04
626.94	3748.69
627.29	3720.93
627.64	3742.55
627.99	3719.11
628.34	3677.92
628.69	3708.42
629.03	3636.51
629.38	3633.10
629.73	3672.46
630.08	3603.29
630.43	3632.64
630.78	3638.79
631.12	3626.95
631.47	3629.68
631.82	3593.05
632.17	3571.20
632.52	3572.11
632.86	3651.07
633.21	3521.14
633.56	3531.38
633.91	3533.43
634.26	3503.16
634.60	3526.37
634.95	3491.56
635.30	3493.83
635.65	3482.68
635.99	3442.18
636.34	3474.72
636.69	3465.85
637.04	3471.08
637.39	3394.62
637.73	3399.63
638.08	3408.28
638.43	3390.75
638.77	3386.43
639.12	3386.89
639.47	3348.43
639.82	3394.17
640.16	3350.93
640.51	3385.52
640.86	3307.24
641.20	3314.98
641.55	3305.88
641.90	3359.81
642.25	3296.09
642.59	3318.39
642.94	3308.83
643.29	3281.07
643.63	3267.88
643.98	3306.56
644.33	3317.71
644.67	3274.93
645.02	3255.36
645.37	3268.56
645.71	3266.74
646.06	3283.58
646.40	3247.62
646.75	3260.82
647.10	3233.52
647.44	3265.37
647.79	3211.67
648.14	3228.28
648.48	3239.20
648.83	3235.34
649.17	3292.22
649.52	3196.42
649.87	3206.66
650.21	3231.92
650.56	3246.26
650.90	3220.77
651.25	3175.94
651.59	3221.00
651.94	3213.95
652.29	3236.70
652.63	3259.23
652.98	3226.69
653.32	3226.92
653.67	3222.59
654.01	3230.10
654.36	3221.68
654.70	3217.81
655.05	3203.48
655.39	3227.37
655.74	3185.50
656.08	3234.43
656.43	3213.04
656.78	3203.25
657.12	3237.84
657.47	3238.75
657.81	3259.00
658.15	3188.23
658.50	3197.79
658.84	3254.22
659.19	3270.15
659.53	3250.13
659.88	3243.30
660.22	3233.52
660.57	3269.47
660.91	3269.24
661.26	3277.43
661.60	3267.65
661.95	3264.01
662.29	3243.75
662.63	3269.01
662.98	3272.65
663.32	3282.67
663.67	3268.56
664.01	3288.58
664.36	3311.57
664.70	3328.86
665.04	3296.77
665.39	3337.96
665.73	3303.83
666.08	3750.74
666.42	3337.51
666.76	3341.15
667.11	3360.03
667.45	3370.05
667.79	3346.15
668.14	3388.48
668.48	3384.84
668.83	3464.03
669.17	3465.85
669.51	3482.46
669.86	3485.42
670.20	3530.70
670.54	3568.47
670.89	3579.39
671.23	3622.63
671.57	3638.56
671.92	3715.02
672.26	3778.50
672.60	3850.41
672.94	3938.47
673.29	4006.51
673.63	4095.25
673.97	4218.36
674.32	4369.91
674.66	4472.99
675.00	4686.66
675.34	4836.62
675.69	5088.06
676.03	5344.74
676.37	5583.45
676.71	5908.62
677.06	6283.40
677.40	6671.37
677.74	7163.34
678.08	7656.90
678.43	8327.95
678.77	8941.43
679.11	9640.93
679.45	10374.33
679.80	11244.49
680.14	12175.17
680.48	13191.88
680.82	14400.18
681.16	15556.14
681.51	16744.19
681.85	18137.49
682.19	19535.80
682.53	21104.09
682.87	22625.96
683.21	24077.51
683.56	25714.98
683.90	27389.99
684.24	29166.72
684.58	30804.41
684.92	32590.69
685.26	33845.87
685.61	35047.80
685.95	36458.62
686.29	37599.34
686.63	38553.24
686.97	39528.76
687.31	40041.43
687.65	40528.16
687.99	41100.00
688.33	41286.82
688.68	41468.86
689.02	41390.36
689.36	41339.84
689.70	41302.75
690.04	40996.92
690.38	40895.43
690.72	40869.72
691.06	40615.09
691.40	40616.91
691.74	40378.43
692.08	40254.87
692.42	40483.79
692.76	40543.64
693.10	40428.95
693.44	40298.56
693.78	40647.17
694.13	40291.74
694.47	40580.73
694.81	40469.23
695.15	40411.66
695.49	40344.53
695.83	40486.75
696.17	40270.80
696.51	40405.74
696.85	40479.92
697.19	40028.23
697.53	40075.79
697.87	40097.41
698.20	39713.98
698.54	39996.60
698.88	39727.86
699.22	39565.16
699.56	39529.67
699.90	39219.51
700.24	39048.85
700.58	38862.03
700.92	38639.94
701.26	38302.48
701.60	38156.16
701.94	37604.57
702.28	37519.70
702.62	37157.66
702.96	36938.98
703.30	36654.54
703.63	36275.90
703.97	35992.60
704.31	35462.40
704.65	35033.69
704.99	34936.53
705.33	34730.36
705.67	34062.04
706.01	33751.66
706.34	33421.03
706.68	33136.36
707.02	32594.33
707.36	32275.08
707.70	31939.89
708.04	31349.40
708.38	31135.27
708.71	30832.85
709.05	30428.49
709.39	30285.13
709.73	29803.86
710.07	29505.77
710.40	29109.83
710.74	28670.88
711.08	28414.43
711.42	28147.74
711.76	27851.24
712.09	27582.04
712.43	27338.79
712.77	26898.25
713.11	26835.67
713.45	26580.81
713.78	26433.59
714.12	26104.32
714.46	25822.84
714.80	25461.26
715.13	25324.73
715.47	24939.48
715.81	24575.40
716.15	24416.57
716.48	24183.55
716.82	23948.49
717.16	23626.51
717.49	23398.27
717.83	22956.36
718.17	22975.48
718.51	22596.60
718.84	22455.29
719.18	22226.38
719.52	22056.17
719.85	21589.91
720.19	21367.60
720.53	21181.00
720.86	20916.36
721.20	20617.81
721.54	20443.73
721.87	20263.74
722.21	19817.06
722.55	19777.46
722.88	19425.89
723.22	19272.98
723.55	18829.71
723.89	18846.32
724.23	18627.64
724.56	18218.50
724.90	17993.68
725.24	17811.64
725.57	17579.99
725.91	17378.61
726.24	17140.36
726.58	16762.85
726.92	16667.28
727.25	16517.32
727.59	16273.16
727.92	15982.35
728.26	15707.92
728.59	15587.55
728.93	15363.41
729.26	15103.31
729.60	14912.63
729.94	14723.30
730.27	14498.03
730.61	14276.16
730.94	13948.26
731.28	13812.64
731.61	13616.26
731.95	13372.33
732.28	13241.26
732.62	12973.65
732.95	12803.45
733.29	12695.81
733.62	12427.76
733.96	12259.60
734.29	12104.18
734.63	11882.54
734.96	11812.91
735.30	11549.63
735.63	11371.46
735.97	11299.55
736.30	11059.26
736.63	10995.54
736.97	10748.42
737.30	10589.59
737.64	10473.08
737.97	10262.14
738.31	10153.37
738.64	9967.92
738.97	9826.84
739.31	9734.45
739.64	9657.31
739.98	9491.88
740.31	9341.24
740.64	9324.17
740.98	9145.55
741.31	9019.25
741.65	8938.47
741.98	8852.46
742.31	8670.87
742.65	8588.27
742.98	8536.39
743.31	8397.35
743.65	8283.58
743.98	8165.48
744.31	8176.63
744.65	8062.17
744.98	7998.46
745.31	7913.81
745.65	7825.06
745.98	7659.18
746.31	7685.57
746.65	7595.01
746.98	7549.72
747.31	7477.13
747.65	7360.85
747.98	7328.31
748.31	7227.74
748.64	7197.93
748.98	7030.45
749.31	7041.14
749.64	6932.60
749.98	6851.82
750.31	6830.89
750.64	6703.91
750.97	6713.70
751.31	6605.38
751.64	6474.54
751.97	6554.87
752.30	6473.40
752.63	6404.91
752.97	6366.22
753.30	6304.33
753.63	6239.25
753.96	6220.36
754.29	6024.90
754.63	6128.89
754.96	6148.46
755.29	5921.82
755.62	5931.37
755.95	5868.34
756.29	5782.55
756.62	5731.13
756.95	5606.43
757.28	5656.49
757.61	5731.81
757.94	5560.46
758.27	5524.96
758.61	5476.27
758.94	5465.57
759.27	5370.00
759.60	5302.19
759.93	5273.29
760.26	5224.82
760.59	5187.50
760.92	5117.87
761.26	5114.92
761.59	5106.27
761.92	5046.42
762.25	4985.89
762.58	4988.85
762.91	4902.61
763.24	4874.39
763.57	4815.46
763.90	4822.51
764.23	4818.87
764.56	4733.99
764.89	4710.56
765.22	4662.77
765.55	4650.03
765.88	4581.76
766.21	4536.25
766.54	4480.73
766.87	4444.09
767.20	4411.55
767.53	4411.10
767.86	4358.76
768.19	4331.45
768.52	4284.12
768.85	4253.18
769.18	4183.55
769.51	4221.32
769.84	4108.23
770.17	4155.56
770.50	4065.45
770.83	4050.65
771.16	4024.03
771.49	3965.55
771.82	3923.45
772.15	3898.19
772.48	3881.13
772.81	3860.19
773.14	3819.46
773.47	3790.11
773.80	3740.73
774.13	3726.17
774.46	3700.91
774.78	3673.37
775.11	3580.30
775.44	3615.35
775.77	3594.64
776.10	3520.23
776.43	3480.86
776.76	3530.24
777.09	3448.10
777.41	3414.87
777.74	3459.25
778.07	3353.89
778.40	3324.08
778.73	3308.15
779.06	3297.46
779.38	3229.87
779.71	3212.35
780.04	3215.54
780.37	3209.85
780.70	3142.49
781.03	3145.68
781.35	3140.90
781.68	3109.27
782.01	3091.07
782.34	3082.88
782.67	3020.07
782.99	3040.32
783.32	2969.33
783.65	2948.39
783.98	2937.24
784.30	2915.40
784.63	2888.32
784.96	2873.76
785.29	2857.14
785.61	2854.87
785.94	2801.62
786.27	2800.94
786.60	2730.85
786.92	2733.81
787.25	2722.43
787.58	2706.96
787.90	2720.84
788.23	2680.34
788.56	2650.53
788.88	2652.12
789.21	2596.37
789.54	2558.82
789.87	2594.32
790.19	2587.72
790.52	2536.98
790.85	2572.48
791.17	2587.95
791.50	2519.68
791.82	2505.80
792.15	2485.32
792.48	2470.76
792.80	2469.40
793.13	2473.04
793.46	2460.07
793.78	2471.90
794.11	2436.40
794.43	2425.71
794.76	2425.93
795.09	2451.42
795.41	2431.17
795.74	2427.53
796.06	2420.02
796.39	2399.76
796.72	2397.26
797.04	2402.04
797.37	2376.10
797.69	2386.34
798.02	2376.78
798.34	2366.31
798.67	2372.46
798.99	2329.45
799.32	2330.82
799.64	2282.80
799.97	2300.32
800.30	2276.66
800.62	2304.42
800.95	2261.64
801.27	2274.84
801.60	2260.50
801.92	2226.82
802.25	2238.66
802.57	2240.25
802.89	2230.69
803.22	2203.61
803.54	2198.84
803.87	2196.56
804.19	2193.60
804.52	2209.99
804.84	2170.62
805.17	2148.77
805.49	2149.46
805.82	2115.55
806.14	2134.89
806.46	2155.60
806.79	2129.89
807.11	2108.04
807.44	2101.90
807.76	2069.36
808.08	2089.38
808.41	2066.17
808.73	2062.76
809.06	2045.01
809.38	2063.67
809.70	2060.71
810.03	2008.37
810.35	1994.72
810.67	2014.75
811.00	1986.98
811.32	1956.72
811.64	1990.63
811.97	1948.76
812.29	1938.52
812.61	1937.83
812.94	1952.85
813.26	1922.59
813.58	1913.49
813.91	1890.28
814.23	1939.43
814.55	1878.44
814.88	1891.87
815.20	1871.39
815.52	1863.42
815.84	1865.02
816.17	1839.99
816.49	1861.38
816.81	1853.64
817.13	1835.44
817.46	1844.99
817.78	1835.21
818.10	1819.96
818.42	1816.32
818.75	1789.01
819.07	1798.34
819.39	1785.37
819.71	1829.97
820.04	1766.03
820.36	1744.87
820.68	1738.04
821.00	1766.94
821.32	1780.37
821.65	1800.39
821.97	1742.82
822.29	1723.25
822.61	1751.24
822.93	1709.83
823.25	1723.02
823.58	1759.21
823.90	1704.59
824.22	1688.21
824.54	1696.40
824.86	1702.09
825.18	1688.89
825.50	1704.37
825.82	1669.55
826.15	1672.28
826.47	1667.05
826.79	1659.31
827.11	1683.89
827.43	1676.38
827.75	1656.58
828.07	1621.76
828.39	1644.29
828.71	1623.13
829.03	1638.38
829.35	1644.97
829.67	1588.54
830.00	1598.10
830.32	1578.76
830.64	1615.85
830.96	1602.65
831.28	1631.09
831.60	1595.37
831.92	1569.43
832.24	1584.22
832.56	1595.37
832.88	1607.20
833.20	1575.57
833.52	1582.85
833.84	1578.07
834.16	1568.97
834.48	1559.64
834.80	1596.51
835.12	1555.55
835.44	1548.49
835.76	1577.39
836.08	1552.36
836.40	1564.19
836.71	1545.31
837.03	1546.22
837.35	1562.15
837.67	1544.62
837.99	1552.13
838.31	1533.70
838.63	1533.25
838.95	1535.29
839.27	1557.37
839.59	1520.28
839.91	1520.05
840.23	1550.31
840.54	1512.08
840.86	1533.25
841.18	1517.77
841.50	1493.20
841.82	1508.22
842.14	1557.59
842.46	1529.61
842.77	1517.54
843.09	1482.50
843.41	1539.16
843.73	1484.09
844.05	1483.64
844.37	1482.27
844.68	1484.32
845.00	1500.48
845.32	1481.36
845.64	1476.13
845.96	1472.72
846.27	1469.99
846.59	1482.05
846.91	1487.28
847.23	1481.59
847.54	1461.34
847.86	1471.81
848.18	1457.70
848.50	1441.31
848.82	1510.49
849.13	1464.98
849.45	1461.11
849.77	1460.20
850.08	1458.38
850.40	1450.19
850.72	1479.09
851.04	1467.48
851.35	1465.89
851.67	1495.24
851.99	1442.00
852.30	1459.97
852.62	1431.53
852.94	1449.28
853.25	1470.90
853.57	1425.39
853.89	1434.26
854.20	1445.18
854.52	1453.38
854.84	1432.90
855.15	1422.20
855.47	1446.55
855.79	1425.61
856.10	1410.82
856.42	1411.96
856.73	1421.06
857.05	1415.37
857.37	1386.47
857.68	1413.10
858.00	1403.09
858.32	1420.15
858.63	1383.74
858.95	1361.44
859.26	1394.44
859.58	1413.78
859.89	1380.79
860.21	1385.56
860.52	1405.36
860.84	1399.45
861.16	1403.54
861.47	1380.79
861.79	1395.35
862.10	1395.58
862.42	1355.30
862.73	1379.19
863.05	1362.13
863.36	1359.17
863.68	1393.30
863.99	1378.97
864.31	1358.03
864.62	1381.24
864.94	1354.62
865.25	1363.26
865.57	1343.70
865.88	1336.87
866.20	1357.58
866.51	1365.31
866.82	1328.68
867.14	1345.29
867.45	1334.37
867.77	1355.07
868.08	1361.22
868.40	1373.05
868.71	1344.38
869.02	1321.39
869.34	1336.64
869.65	1331.18
869.97	1317.30
870.28	1321.62
870.59	1342.78
870.91	1332.77
871.22	1320.26
871.54	1338.01
871.85	1307.06
872.16	1331.63
872.48	1308.42
872.79	1306.60
873.10	1301.60
873.42	1294.54
873.73	1354.16
874.04	1293.41
874.36	1262.00
874.67	1265.87
874.98	1285.21
875.30	1305.92
875.61	1272.70
875.92	1247.21
876.23	1271.11
876.55	1273.15
876.86	1267.01
877.17	1242.43
877.49	1273.38
877.80	1276.11
878.11	1872.30
878.42	1312.75
878.74	1262.46
879.05	1247.21
879.36	1242.66
879.67	1259.73
879.98	1252.90
880.30	1253.58
880.61	1256.77
880.92	1260.41
881.23	1236.52
881.55	1249.03
881.86	1260.18
882.17	1239.93
882.48	1258.14
882.79	1255.86
883.10	1262.69
883.42	1268.38
883.73	1247.90
884.04	1241.75
884.35	1251.54
884.66	1266.78
884.97	1242.43
885.28	1239.25
885.60	1240.84
885.91	1261.32
886.22	1246.53
886.53	1242.21
886.84	1250.63
887.15	1233.33
887.46	1233.10
887.77	1258.36
888.08	1233.33
888.40	1223.78
888.71	1224.69
889.02	1245.39
889.33	1223.55
889.64	1221.50
889.95	1226.05
890.26	1223.09
890.57	1244.71
890.88	1242.21
891.19	1253.13
891.50	1258.14
891.81	1254.72
892.12	1226.96
892.43	1238.79
892.74	1225.14
893.05	1238.57
893.36	1256.32
893.67	1233.56
893.98	1236.06
894.29	1227.64
894.60	1220.82
894.91	1205.80
895.22	1198.74
895.53	1233.79
895.84	1228.10
896.15	1230.60
896.46	1235.38
896.77	1223.55
897.08	1221.73
897.38	1223.32
897.69	1244.71
898.00	1184.86
898.31	1222.41
898.62	1212.63
898.93	1221.04
899.24	1218.77
899.55	1236.52
899.86	1228.33
900.16	1220.13
900.47	1209.89
900.78	1183.95
901.09	1208.07
901.40	1212.85
901.71	1201.48
902.02	1199.88
902.32	1181.00
902.63	1179.86
902.94	1186.46
903.25	1192.15
903.56	1163.25
903.87	1185.77
904.17	1192.15
904.48	1190.10
904.79	1167.34
905.10	1190.10
905.41	1192.60
905.71	1165.75
906.02	1188.28
906.33	1169.85
906.64	1180.54
906.94	1176.22
907.25	1160.74
907.56	1172.35
907.87	1173.94
908.17	1175.31
908.48	1184.86
908.79	1180.54
909.09	1170.07
909.40	1161.88
909.71	1167.57
910.02	1482.73
910.32	1178.95
910.63	1192.15
910.94	1146.86
911.24	1145.27
911.55	1187.37
911.86	1148.23
912.16	1150.28
912.47	1162.34
912.78	1138.67
913.08	1158.92
913.39	1149.14
913.69	1166.43
914.00	1142.31
914.31	1148.91
914.61	1150.50
914.92	1193.97
915.23	1158.24
915.53	1145.04
915.84	1120.01
916.14	1159.15
916.45	1151.87
916.75	1133.66
917.06	1120.69
917.37	1141.17
917.67	1152.10
917.98	1114.10
918.28	1129.80
918.59	1128.66
918.89	1163.47
919.20	1125.70
919.50	1119.56
919.81	1132.53
920.11	1125.70
920.42	1120.92
920.72	1128.66
921.03	1113.64
921.33	1134.57
921.64	1106.81
921.94	1108.86
922.25	1115.23
922.55	1107.27
922.86	1097.71
923.16	1119.10
923.47	1113.64
923.77	1105.45
924.08	1109.77
924.38	1089.06
924.69	1102.72
924.99	1107.95
925.29	1109.54
925.60	1112.05
925.90	1094.98
926.21	1108.63
926.51	1122.29
926.81	1109.32
927.12	1090.66
927.42	1092.02
927.73	1094.53
928.03	1086.79
928.33	1099.30
928.64	1101.81
928.94	1106.59
929.24	1079.51
929.55	1081.10
929.85	1116.60
930.15	1117.51
930.46	1093.16
930.76	1113.41
931.06	1079.96
931.37	1095.89
931.67	1119.33
931.97	1075.41
932.27	1073.59
932.58	1070.41
932.88	1066.76
933.18	1089.97
933.49	1083.60
933.79	1110.23
934.09	1096.57
934.39	1088.38
934.70	1103.63
935.00	1118.42
935.30	1072.23
935.60	1083.83
935.91	1072.68
936.21	1082.69
936.51	1053.57
936.81	1089.06
937.11	1088.61
937.42	1070.86
937.72	1058.34
938.02	1073.59
938.32	1063.35
938.62	1053.57
938.92	1052.20
939.23	1052.88
939.53	1046.28
939.83	1050.61
940.13	1046.06
940.43	1043.33
940.73	1059.71
941.03	1041.73
941.34	1055.16
941.64	1042.87
941.94	1038.09
942.24	1066.54
942.54	1065.85
942.84	1046.28
943.14	1058.12
943.44	1048.79
943.74	1065.63
944.04	1095.44
944.34	1039.91
944.65	1050.15
944.95	1050.38
945.25	1046.06
945.55	1036.95
945.85	1046.74
946.15	1028.99
946.45	1073.14
946.75	1054.48
947.05	1034.45
947.35	1044.69
947.65	1047.88
947.95	1067.67
948.25	1049.93
948.55	1046.06
948.85	1059.25
949.15	1060.85
949.45	1056.07
949.75	1059.48
950.05	1027.85
950.35	1056.07
950.65	1050.15
950.94	1057.43
951.24	1044.01
951.54	1033.09
951.84	1213.54
952.14	1070.86
952.44	1047.19
952.74	1036.04
953.04	1012.15
953.34	1039.23
953.64	1055.61
953.94	1035.13
954.23	1059.94
954.53	1024.44
954.83	1040.60
955.13	1059.03
955.43	1063.12
955.73	1083.15
956.03	1025.80
956.32	1026.03
956.62	1054.93
956.92	1057.66
957.22	1057.21
957.52	1041.05
957.82	1060.85
958.11	1037.41
958.41	1052.43
958.71	1121.83
959.01	1062.90
959.30	1387.39
959.60	1085.42
959.90	1021.03
960.20	1030.58
960.50	1045.15
960.79	1026.03
961.09	1056.75
961.39	1045.37
961.69	1047.19
961.98	1054.93
962.28	1058.80
962.58	1044.92
962.87	1041.51
963.17	1056.98
963.47	1041.51
963.76	1096.35
964.06	1039.91
964.36	1048.79
964.66	1033.31
964.95	1042.64
965.25	1051.97
965.55	1056.52
965.84	1059.48
966.14	1039.91
966.43	1063.12
966.73	1048.79
967.03	1083.60
967.32	1057.21
967.62	1068.36
967.92	1047.88
968.21	1035.59
968.51	1077.46
968.80	1067.90
969.10	1063.12
969.40	1039.23
969.69	1060.17
969.99	1023.98
970.28	1063.35
970.58	1043.55
970.87	1046.06
971.17	1052.66
971.46	1068.81
971.76	1039.23
972.06	1059.48
972.35	1032.40
972.65	1033.54
972.94	1024.89
973.24	1070.18
973.53	1045.83
973.83	1057.89
974.12	1038.32
974.42	1027.40
974.71	1081.33
975.01	1035.59
975.30	1033.31
975.59	1054.02
975.89	1048.10
976.18	1044.69
976.48	1055.39
976.77	1024.44
977.07	1035.13
977.36	1038.78
977.65	1058.34
977.95	1042.42
978.24	1036.50
978.54	1055.84
978.83	1028.99
979.13	1062.44
979.42	1042.64
979.71	1028.76
980.01	1021.03
980.30	1043.55
980.59	1056.07
980.89	1069.72
981.18	1040.14
981.47	1041.73
981.77	1038.09
982.06	1019.21
982.35	1054.70
982.65	1046.74
982.94	1039.69
983.23	1040.60
983.53	1069.95
983.82	1030.36
984.11	1038.32
984.41	1027.85
984.70	1021.71
984.99	1048.33
985.28	1059.71
985.58	1027.17
985.87	1039.23
986.16	1061.76
986.45	1066.08
986.75	1036.95
987.04	1046.51
987.33	1036.50
987.62	1026.72
987.91	1032.86
988.21	1033.31
988.50	1016.25
988.79	1060.17
989.08	1034.45
989.37	1035.13
989.67	1010.33
989.96	1028.31
990.25	1033.09
990.54	1040.37
990.83	1031.27
991.12	1023.76
991.42	1043.10
991.71	1036.27
992.00	1035.82
992.29	1017.16
992.58	1031.72
992.87	1051.97
993.16	1033.54
993.45	1045.60
993.75	1021.25
994.04	1011.47
994.33	1027.40
994.62	1054.02
994.91	1011.24
995.20	1049.70
995.49	1028.76
995.78	1034.45
996.07	1035.82
996.36	1013.29
996.65	1034.00
996.94	999.86
997.23	1043.55
997.52	1010.56
997.81	1011.47
998.10	1013.06
998.39	1027.40
998.68	1002.14
998.97	1013.97
999.26	1059.03
999.55	1019.21
999.84	1046.74
1000.13	1035.36
1000.42	1023.53
1000.71	1048.10
1001.00	1044.01
1001.29	1048.33
1001.58	1026.94
1001.87	1023.98
1002.16	1025.35
1002.45	1010.79
1002.74	1017.39
1003.02	1036.04
1003.31	1031.72
1003.60	1017.39
1003.89	1047.88
1004.18	1046.51
1004.47	1038.55
1004.76	1024.44
1005.05	1021.48
1005.33	1020.80
1005.62	1011.01
1005.91	1016.93
1006.20	1010.56
1006.49	1021.48
1006.78	1032.18
1007.06	1010.33
1007.35	1002.37
1007.64	1023.53
1007.93	1021.48
1008.22	1043.10
1008.50	1015.56
1008.79	1026.49
1009.08	1023.76
1009.37	1021.48
1009.66	1064.03
1009.94	1036.73
1010.23	1047.65
1010.52	1026.94
1010.81	1035.13
1011.09	1033.09
1011.38	1007.60
1011.67	1032.40
1011.95	1040.14
1012.24	1001.91
1012.53	1012.61
1012.82	1012.38
1013.10	1013.74
1013.39	1019.66
1013.68	1009.42
[truncated: 48 more rows]
