# Supplementary material for: Unique photosynthetic electron transport tuning and excitation distribution in heterokont algae
Source: PLoS One. 2019 Jan 9;14(1):e0209920. doi: 10.1371/journal.pone.0209920 (PMC6326504; doi:10.1371/journal.pone.0209920)
Supplement: S1 Dataset — (ZIP) [file pone.0209920.s004.zip › S1 Dataset/77K/Nannochloropsis_Anaerobic/NAna_t=10,1.txt]

340.01	973.70
340.39	973.70
340.76	973.70
341.14	989.85
341.52	985.98
341.89	1026.49
342.27	1020.34
342.65	1027.85
343.03	1010.10
343.40	1026.49
343.78	1018.07
344.16	1000.09
344.53	1035.36
344.91	1043.55
345.29	1028.08
345.66	1005.78
346.04	1000.09
346.42	1006.46
346.79	1012.61
347.17	1000.09
347.54	1015.79
347.92	996.91
348.30	1001.23
348.67	1010.56
349.05	1003.50
349.43	1008.28
349.80	1040.14
350.18	1024.89
350.56	985.98
350.93	997.36
351.31	1000.09
351.68	1008.06
352.06	981.89
352.44	1004.41
352.81	994.18
353.19	1005.78
353.56	1012.61
353.94	1001.91
354.32	991.44
354.69	1007.60
355.07	996.00
355.44	994.40
355.82	1011.92
356.19	994.40
356.57	1022.85
356.95	994.40
357.32	983.94
357.70	1001.23
358.07	987.12
358.45	983.48
358.82	989.85
359.20	997.36
359.58	965.28
359.95	991.22
360.33	980.75
360.70	984.62
361.08	988.94
361.45	993.26
361.83	994.18
362.20	980.07
362.58	1008.28
362.95	982.11
363.33	1002.59
363.70	982.80
364.08	985.76
364.45	993.95
364.83	998.95
365.20	996.00
365.58	985.07
365.95	1020.57
366.33	991.44
366.70	988.71
367.08	982.34
367.45	985.98
367.83	1005.78
368.20	988.49
368.58	1016.02
368.95	987.12
369.33	1036.73
369.70	986.21
370.08	998.04
370.45	984.39
370.83	995.09
371.20	983.48
371.57	1134.80
371.95	999.64
372.32	1010.79
372.70	1008.74
373.07	1002.82
373.45	1003.96
373.82	987.80
374.19	986.21
374.57	1007.83
374.94	994.63
375.32	979.38
375.69	1022.85
376.07	995.54
376.44	970.74
376.81	978.93
377.19	972.56
377.56	1018.75
377.94	986.67
378.31	1017.39
378.68	974.83
379.06	993.49
379.43	994.18
379.81	978.02
380.18	967.10
380.55	984.85
380.93	984.85
381.30	993.49
381.67	982.57
382.05	984.85
382.42	988.49
382.79	969.83
383.17	984.16
383.54	1042.87
383.91	987.80
384.29	998.73
384.66	1008.06
385.04	975.52
385.41	983.48
385.78	972.10
386.15	993.04
386.53	978.70
386.90	988.03
387.27	985.98
387.65	1013.06
388.02	984.39
388.39	1017.39
388.77	995.77
389.14	975.52
389.51	985.76
389.89	1001.23
390.26	1022.62
390.63	1003.50
391.00	995.54
391.38	1010.10
391.75	997.59
392.12	1013.52
392.50	1000.32
392.87	981.66
393.24	991.90
393.61	999.18
393.99	991.67
394.36	986.21
394.73	994.63
395.10	998.50
395.48	990.31
395.85	988.49
396.22	995.09
396.59	996.22
396.97	986.89
397.34	1018.75
397.71	993.26
398.08	983.48
398.45	986.44
398.83	959.81
399.20	1003.28
399.57	984.85
399.94	988.03
400.32	1006.24
400.69	996.22
401.06	1009.65
401.43	1011.70
401.80	1013.74
402.17	972.10
402.55	981.89
402.92	972.79
403.29	984.39
403.66	999.64
404.03	972.10
404.41	991.22
404.78	990.76
405.15	986.44
405.52	983.48
405.89	981.43
406.26	1002.82
406.64	972.56
407.01	974.83
407.38	1001.00
407.75	975.06
408.12	1000.55
408.49	1005.55
408.86	980.52
409.23	981.20
409.61	990.99
409.98	984.39
410.35	1000.55
410.72	980.29
411.09	988.94
411.46	998.04
411.83	997.13
412.20	1013.97
412.57	1006.46
412.95	990.99
413.32	1003.28
413.69	1002.14
414.06	1009.19
414.43	1003.73
414.80	1013.06
415.17	984.16
415.54	997.59
415.91	971.65
416.28	990.31
416.65	1001.46
417.02	987.80
417.39	975.29
417.76	989.62
418.14	968.23
418.51	980.75
418.88	1001.46
419.25	994.40
419.62	1037.87
419.99	1012.83
420.36	1030.81
420.73	995.77
421.10	1021.25
421.47	1001.00
421.84	1002.59
422.21	980.98
422.58	983.71
422.95	995.54
423.32	987.35
423.69	964.59
424.06	1006.01
424.43	1019.89
424.80	971.42
425.17	988.94
425.54	964.14
425.91	989.85
426.28	1023.98
426.65	978.47
427.02	1028.99
427.39	1001.00
427.76	993.04
428.13	979.38
428.49	994.18
428.86	979.84
429.23	982.11
429.60	994.40
429.97	994.40
430.34	1010.79
430.71	992.13
431.08	981.89
431.45	981.43
431.82	994.63
432.19	998.95
432.56	988.03
432.93	985.98
433.30	998.73
433.67	991.67
434.03	1052.88
434.40	1021.94
434.77	996.91
435.14	982.34
435.51	984.16
435.88	1026.26
436.25	1006.69
436.62	1000.32
436.99	1014.20
437.35	973.70
437.72	998.27
438.09	983.25
438.46	1127.98
438.83	1026.72
439.20	994.86
439.57	979.61
439.93	998.95
440.30	988.49
440.67	998.95
441.04	999.18
441.41	991.67
441.78	1006.69
442.14	1016.70
442.51	996.91
442.88	985.98
443.25	997.82
443.62	993.95
443.99	993.26
444.35	1014.20
444.72	1001.23
445.09	1003.28
445.46	982.80
445.83	989.62
446.19	993.04
446.56	980.07
446.93	966.64
447.30	993.72
447.66	987.35
448.03	981.43
448.40	979.61
448.77	977.11
449.14	1001.91
449.50	991.44
449.87	1003.50
450.24	998.73
450.61	991.90
450.97	974.61
451.34	982.11
451.71	1013.97
452.08	1004.64
452.44	995.77
452.81	1028.99
453.18	1007.37
453.54	1019.89
453.91	990.31
454.28	986.21
454.65	1000.09
455.01	1014.65
455.38	998.95
455.75	1008.51
456.11	1009.65
456.48	990.31
456.85	986.44
457.21	990.99
457.58	1001.46
457.95	965.28
458.32	996.00
458.68	984.62
459.05	985.98
459.42	995.77
459.78	979.16
460.15	993.49
460.52	993.49
460.88	1009.88
461.25	990.08
461.61	994.18
461.98	1003.96
462.35	1005.55
462.71	978.93
463.08	1000.77
463.45	999.64
463.81	1003.50
464.18	973.24
464.55	1009.88
464.91	1027.17
465.28	970.28
465.64	999.18
466.01	995.77
466.38	1002.59
466.74	994.86
467.11	997.13
467.47	988.26
467.84	1083.38
468.21	1020.34
468.57	987.35
468.94	974.15
469.30	989.85
469.67	996.91
470.03	1000.32
470.40	982.34
470.77	999.41
471.13	993.72
471.50	1020.57
471.86	1011.70
472.23	1035.82
472.59	982.57
472.96	990.08
473.32	978.25
473.69	1003.73
474.05	999.41
474.42	997.13
474.78	1005.55
475.15	988.03
475.51	1001.46
475.88	988.03
476.24	997.82
476.61	1000.09
476.97	998.50
477.34	985.53
477.70	1001.68
478.07	1013.29
478.43	1003.50
478.80	1011.24
479.16	993.95
479.53	999.18
479.89	990.99
480.26	980.52
480.62	979.16
480.99	1018.07
481.35	989.40
481.72	1010.10
482.08	1015.34
482.45	1114.32
482.81	1009.42
483.17	996.91
483.54	1022.16
483.90	1017.16
484.27	1023.76
484.63	1004.41
485.00	987.80
485.36	1012.61
485.72	1000.32
486.09	1012.15
486.45	987.80
486.82	994.86
487.18	1021.25
487.54	1009.88
487.91	1012.15
488.27	1017.84
488.64	997.36
489.00	1024.67
489.36	1024.67
489.73	1013.52
490.09	980.98
490.45	1000.77
490.82	1007.60
491.18	991.44
491.55	1039.00
491.91	994.18
492.27	1003.50
492.64	1009.19
493.00	1016.02
493.36	992.58
493.73	1042.87
494.09	1031.95
494.45	1022.16
494.82	1023.53
495.18	1031.49
495.54	1041.28
495.91	995.31
496.27	1028.08
496.63	1028.31
496.99	998.50
497.36	995.54
497.72	1035.82
498.08	1018.07
498.45	1073.14
498.81	1028.76
499.17	1007.37
499.53	1033.54
499.90	1027.63
500.26	1033.31
500.62	1047.65
500.99	1022.39
501.35	985.30
501.71	1008.51
502.07	1004.19
502.44	1004.87
502.80	994.40
503.16	996.68
503.52	1003.73
503.88	998.50
504.25	1011.92
504.61	1010.10
504.97	1009.42
505.33	1012.15
505.70	1037.87
506.06	1040.82
506.42	1025.12
506.78	1007.15
507.14	1027.63
507.51	1010.33
507.87	1024.21
508.23	991.90
508.59	1012.15
508.95	986.89
509.32	1008.06
509.68	1002.59
510.04	1026.26
510.40	994.18
510.76	1021.48
511.12	1031.49
511.48	1003.05
511.85	994.18
512.21	1000.32
512.57	1014.20
512.93	998.95
513.29	1006.92
513.65	1018.07
514.01	1009.88
514.38	1028.54
514.74	1027.40
515.10	1012.61
515.46	1006.46
515.82	1020.80
516.18	992.13
516.54	1007.37
516.90	1018.30
517.26	1028.76
517.63	1020.57
517.99	985.76
518.35	1010.79
518.71	1006.01
519.07	1001.23
519.43	1013.74
519.79	1028.76
520.15	1006.69
520.51	989.17
520.87	998.04
521.23	1005.33
521.59	1024.89
521.95	1020.80
522.31	1001.00
522.67	1003.28
523.03	1012.15
523.40	1019.43
523.76	1001.46
524.12	1006.69
524.48	1010.10
524.84	998.95
525.20	1006.46
525.56	988.71
525.92	1004.64
526.28	994.86
526.64	1003.28
527.00	999.86
527.36	1057.21
527.72	1041.05
528.08	1010.56
528.44	1006.46
528.80	1001.91
529.16	1007.60
529.51	1013.29
529.87	1022.85
530.23	1024.89
530.59	1023.76
530.95	1012.15
531.31	1014.65
531.67	1019.89
532.03	996.68
532.39	1018.52
532.75	988.71
533.11	1019.21
533.47	1026.03
533.83	985.07
534.19	1023.53
534.55	999.18
534.91	1000.32
535.26	987.12
535.62	999.86
535.98	998.95
536.34	985.98
536.70	997.13
537.06	1003.05
537.42	1011.92
537.78	1015.34
538.14	1092.93
538.49	1017.16
538.85	1122.51
539.21	1011.70
539.57	1013.52
539.93	1008.74
540.29	1057.66
540.65	983.71
541.00	1011.24
541.36	996.91
541.72	1001.00
542.08	1004.87
542.44	983.94
542.80	1035.59
543.15	1036.95
543.51	1015.11
543.87	1006.69
544.23	1010.56
544.59	1037.18
544.95	1007.83
545.30	999.64
545.66	981.89
546.02	1008.74
546.38	1013.29
546.73	970.28
547.09	1005.33
547.45	1040.37
547.81	985.07
548.17	972.33
548.52	1020.12
548.88	990.08
549.24	1023.30
549.60	1008.74
549.95	972.33
550.31	1001.00
550.67	996.68
551.03	986.21
551.38	1017.16
551.74	984.39
552.10	1008.28
552.46	1000.32
552.81	1019.66
553.17	995.54
553.53	990.31
553.88	1028.31
554.24	998.73
554.60	990.53
554.95	980.29
555.31	992.13
555.67	987.35
556.03	1002.59
556.38	1010.33
556.74	1020.80
557.10	1024.89
557.45	1008.74
557.81	1001.46
558.17	1002.82
558.52	991.90
558.88	994.18
559.24	990.08
559.59	1038.55
559.95	1011.92
560.30	1028.54
560.66	1005.33
561.02	1014.65
561.37	981.20
561.73	996.00
562.09	1020.80
562.44	999.41
562.80	1011.47
563.15	995.31
563.51	995.31
563.87	991.44
564.22	981.89
564.58	1008.74
564.93	962.77
565.29	993.72
565.65	1032.18
566.00	1003.28
566.36	983.94
566.71	991.90
567.07	989.40
567.42	1004.64
567.78	993.95
568.14	986.21
568.49	992.58
568.85	1003.50
569.20	1008.06
569.56	979.38
569.91	1002.37
570.27	1017.16
570.62	1023.30
570.98	1009.65
571.33	1014.20
571.69	999.64
572.04	993.95
572.40	1005.78
572.75	1005.33
573.11	1020.57
573.46	1001.00
573.82	1008.74
574.17	999.41
574.53	1013.52
574.88	1005.55
575.24	1010.33
575.59	1022.16
575.95	996.00
576.30	1005.55
576.66	1013.29
577.01	1013.52
577.36	1011.70
577.72	1002.37
578.07	1004.19
578.43	1008.06
578.78	1003.96
579.14	1019.66
579.49	994.18
579.85	1055.84
580.20	1042.42
580.55	1015.79
580.91	1043.33
581.26	1054.25
581.62	1036.27
581.97	1039.69
582.32	1065.40
582.68	1054.48
583.03	1070.18
583.39	1036.95
583.74	1093.16
584.09	1090.43
584.45	1107.50
584.80	1066.31
585.15	1065.63
585.51	1099.08
585.86	1073.36
586.21	1108.41
586.57	1119.78
586.92	1100.67
587.27	1118.87
587.63	1138.90
587.98	1239.48
588.33	1185.32
588.69	1157.33
589.04	1203.98
589.39	1207.39
589.75	1216.95
590.10	1229.01
590.45	1231.28
590.81	1280.66
591.16	1289.31
591.51	1294.09
591.86	1348.93
592.22	1343.47
592.57	1380.79
592.92	1388.75
593.28	1439.27
593.63	1424.70
593.98	1470.67
594.33	1512.99
594.69	1548.72
595.04	1539.39
595.39	1585.13
595.74	1596.28
596.10	1662.95
596.45	1674.10
596.80	1713.24
597.15	1769.67
597.50	1788.10
597.86	1841.58
598.21	1877.30
598.56	1913.49
598.91	1986.30
599.26	1979.93
599.62	2030.67
599.97	2087.56
600.32	2100.53
600.67	2180.18
601.02	2231.38
601.38	2251.40
601.73	2297.37
602.08	2352.43
602.43	2404.77
602.78	2455.29
603.13	2476.22
603.49	2491.01
603.84	2579.08
604.19	2627.54
604.54	2651.66
604.89	2743.37
605.24	2734.95
605.59	2802.30
605.95	2877.17
606.30	2938.61
606.65	2950.67
607.00	2958.63
607.35	3016.43
607.70	3094.48
608.05	3142.49
608.40	3124.29
608.75	3174.58
609.10	3231.01
609.46	3248.53
609.81	3279.03
610.16	3350.25
610.51	3370.50
610.86	3443.55
611.21	3458.11
611.56	3478.82
611.91	3503.39
612.26	3498.16
612.61	3537.07
612.96	3555.05
613.31	3549.58
613.66	3602.38
614.01	3600.78
614.36	3656.99
614.71	3652.89
615.06	3663.13
615.41	3691.35
615.76	3664.50
616.11	3717.06
616.46	3761.89
616.81	3714.79
617.16	3752.56
617.51	3758.48
617.86	3790.79
618.21	3765.99
618.56	3793.29
618.91	3737.32
619.26	3819.01
619.61	3783.74
619.96	3799.44
620.31	3822.42
620.66	3739.36
621.01	3781.69
621.36	3780.32
621.71	3788.06
622.06	3804.44
622.41	3739.59
622.76	3752.79
623.10	3803.76
623.45	3742.09
623.80	3768.26
624.15	3785.10
624.50	3748.01
624.85	3725.71
625.20	3760.30
625.55	3760.75
625.90	3726.62
626.25	3691.58
626.59	3705.00
626.94	3675.65
627.29	3655.17
627.64	3628.32
627.99	3674.06
628.34	3646.98
628.69	3654.03
629.03	3653.58
629.38	3617.62
629.73	3640.15
630.08	3574.16
630.43	3558.23
630.78	3570.75
631.12	3564.60
631.47	3580.30
631.82	3528.20
632.17	3531.15
632.52	3542.08
632.86	3608.75
633.21	3509.76
633.56	3503.85
633.91	3521.14
634.26	3459.47
634.60	3455.83
634.95	3464.48
635.30	3417.60
635.65	3452.42
635.99	3419.20
636.34	3383.24
636.69	3401.68
637.04	3388.25
637.39	3378.47
637.73	3355.71
638.08	3388.02
638.43	3369.14
638.77	3331.82
639.12	3339.78
639.47	3317.25
639.82	3347.06
640.16	3315.43
640.51	3322.26
640.86	3285.40
641.20	3328.18
641.55	3297.68
641.90	3308.83
642.25	3264.46
642.59	3275.16
642.94	3286.76
643.29	3253.99
643.63	3263.55
643.98	3243.98
644.33	3229.65
644.67	3228.51
645.02	3210.30
645.37	3182.32
645.71	3184.82
646.06	3220.54
646.40	3218.95
646.75	3196.65
647.10	3213.49
647.44	3202.34
647.79	3171.85
648.14	3205.98
648.48	3198.47
648.83	3200.98
649.17	3264.92
649.52	3175.03
649.87	3198.02
650.21	3181.86
650.56	3143.18
650.90	3151.14
651.25	3119.28
651.59	3170.71
651.94	3174.81
652.29	3183.45
652.63	3172.99
652.98	3176.17
653.32	3190.51
653.67	3168.44
654.01	3180.72
654.36	3146.14
654.70	3129.52
655.05	3143.63
655.39	3183.91
655.74	3172.99
656.08	3158.88
656.43	3204.62
656.78	3127.02
657.12	3180.50
657.47	3192.10
657.81	3215.31
658.15	3158.20
658.50	3162.06
658.84	3194.38
659.19	3183.23
659.53	3205.53
659.88	3214.86
660.22	3212.35
660.57	3207.80
660.91	3218.50
661.26	3173.67
661.60	3204.84
661.95	3204.62
662.29	3217.59
662.63	3195.74
662.98	3202.11
663.32	3208.94
663.67	3209.62
664.01	3221.91
664.36	3256.73
664.70	3262.19
665.04	3261.50
665.39	3250.13
665.73	3251.26
666.08	3692.72
666.42	3287.22
666.76	3283.80
667.11	3332.05
667.45	3346.61
667.79	3302.01
668.14	3345.47
668.48	3374.37
668.83	3377.10
669.17	3458.34
669.51	3456.97
669.86	3463.34
670.20	3481.09
670.54	3532.29
670.89	3562.56
671.23	3595.55
671.57	3638.33
671.92	3708.64
672.26	3735.04
672.60	3795.11
672.94	3935.29
673.29	4025.85
673.63	4107.09
673.97	4163.07
674.32	4376.28
674.66	4476.86
675.00	4678.70
675.34	4794.52
675.69	5098.53
676.03	5420.52
676.37	5694.95
676.71	5963.68
677.06	6389.89
677.40	6767.17
677.74	7308.97
678.08	7764.08
678.43	8477.91
678.77	9095.94
679.11	9810.45
679.45	10626.00
679.80	11522.55
680.14	12511.72
680.48	13595.10
680.82	14856.19
681.16	16090.21
681.51	17358.36
681.85	18795.35
682.19	20080.11
682.53	21868.21
682.87	23482.69
683.21	25136.09
683.56	26766.04
683.90	28664.74
684.24	30449.65
684.58	32247.54
684.92	34035.42
685.26	35387.08
685.61	36784.02
685.95	38296.33
686.29	39536.49
686.63	40476.05
686.97	41499.36
687.31	42109.20
687.65	42554.52
687.99	43338.89
688.33	43274.26
688.68	43533.22
689.02	43458.12
689.36	43571.45
689.70	43449.70
690.04	43320.68
690.38	43209.41
690.72	43127.95
691.06	43013.94
691.40	42824.16
691.74	42661.69
692.08	42643.94
692.42	42752.03
692.76	42927.02
693.10	42819.84
693.44	42702.88
693.78	42894.48
694.13	42707.43
694.47	43023.73
694.81	42941.81
695.15	42973.89
695.49	42818.48
695.83	42973.21
696.17	42902.21
696.51	42853.06
696.85	42938.85
697.19	42562.25
697.53	42561.11
697.87	42607.08
698.20	42362.01
698.54	42805.51
698.88	42361.32
699.22	42128.99
699.56	42155.84
699.90	41880.28
700.24	41731.69
700.58	41494.58
700.92	41380.57
701.26	40866.31
701.60	40870.17
701.94	40337.70
702.28	40170.91
702.62	39909.68
702.96	39612.04
703.30	39139.19
703.63	38923.01
703.97	38392.13
704.31	38259.70
704.65	37709.48
704.99	37537.67
705.33	37316.49
705.67	36693.91
706.01	36392.86
706.34	35932.98
706.68	35659.69
707.02	34926.51
707.36	34671.43
707.70	34312.12
708.04	33596.47
708.38	33519.10
708.71	33189.61
709.05	32799.36
709.39	32655.77
709.73	31959.24
710.07	31866.62
710.40	31483.65
710.74	31226.52
711.08	30841.27
711.42	30561.61
711.76	30185.69
712.09	29840.95
712.43	29638.20
712.77	29318.95
713.11	29048.39
713.45	28903.44
713.78	28589.64
714.12	28281.77
714.46	28107.92
714.80	27834.85
715.13	27573.17
715.47	27079.84
715.81	26859.11
716.15	26479.78
716.48	26389.67
716.82	26185.78
717.16	25938.43
717.49	25589.37
717.83	25102.86
718.17	25162.48
718.51	24783.15
718.84	24531.48
719.18	24299.38
719.52	24204.03
719.85	23638.79
720.19	23426.49
720.53	23217.14
720.86	22953.86
721.20	22546.54
721.54	22497.16
721.87	22274.85
722.21	21802.45
722.55	21647.26
722.88	21282.49
723.22	21027.18
723.55	20536.80
723.89	20585.04
724.23	20330.64
724.56	19981.80
724.90	19728.08
725.24	19578.58
725.57	19275.25
725.91	19000.83
726.24	18810.82
726.58	18278.35
726.92	18331.82
727.25	18152.51
727.59	17865.80
727.92	17506.95
728.26	17267.56
728.59	17090.75
728.93	16866.16
729.26	16534.84
729.60	16345.29
729.94	16149.83
730.27	15824.88
730.61	15616.22
730.94	15347.25
731.28	15124.70
731.61	14934.93
731.95	14586.54
732.28	14444.10
732.62	14168.30
732.95	13996.96
733.29	13811.05
733.62	13603.97
733.96	13349.34
734.29	13160.93
734.63	12930.87
734.96	12831.66
735.30	12569.98
735.63	12432.31
735.97	12246.85
736.30	11910.30
736.63	11948.76
736.97	11624.04
737.30	11473.86
737.64	11358.26
737.97	11141.41
738.31	11062.22
738.64	10805.54
738.97	10697.00
739.31	10500.16
739.64	10404.59
739.98	10280.35
740.31	10073.05
740.64	10087.84
740.98	9865.52
741.31	9667.78
741.65	9576.30
741.98	9431.81
742.31	9278.89
742.65	9247.49
742.98	9134.85
743.31	8920.95
743.65	8885.91
743.98	8752.56
744.31	8617.62
744.65	8557.32
744.98	8521.83
745.31	8410.10
745.65	8308.15
745.98	8177.77
746.31	8148.87
746.65	8099.49
746.98	7970.24
747.31	7882.86
747.65	7850.77
747.98	7751.56
748.31	7727.44
748.64	7529.70
748.98	7447.10
749.31	7417.74
749.64	7335.37
749.98	7215.68
750.31	7202.48
750.64	7096.21
750.97	7047.06
751.31	6916.90
751.64	6874.35
751.97	6861.83
752.30	6780.60
752.63	6696.18
752.97	6636.10
753.30	6557.60
753.63	6542.35
753.96	6473.40
754.29	6354.16
754.63	6371.91
754.96	6422.66
755.29	6239.25
755.62	6132.98
755.95	6084.97
756.29	6025.12
756.62	5941.38
756.95	5862.65
757.28	5852.64
757.61	5919.77
757.94	5749.56
758.27	5749.79
758.61	5738.41
758.94	5628.27
759.27	5537.94
759.60	5479.23
759.93	5501.30
760.26	5450.78
760.59	5403.00
760.92	5324.04
761.26	5327.68
761.59	5256.23
761.92	5214.36
762.25	5165.89
762.58	5119.24
762.91	5091.48
763.24	5037.78
763.57	4992.49
763.90	4958.13
764.23	4931.05
764.56	4896.01
764.89	4877.12
765.22	4829.57
765.55	4751.74
765.88	4740.59
766.21	4717.84
766.54	4617.94
766.87	4612.25
767.20	4580.17
767.53	4551.50
767.86	4524.19
768.19	4455.01
768.52	4465.71
768.85	4370.59
769.18	4326.68
769.51	4324.85
769.84	4283.90
770.17	4287.76
770.50	4194.01
770.83	4148.05
771.16	4099.81
771.49	4046.33
771.82	4056.57
772.15	4005.60
772.48	3974.20
772.81	3940.29
773.14	3960.54
773.47	3881.13
773.80	3882.04
774.13	3815.82
774.46	3793.52
774.78	3769.63
775.11	3725.94
775.44	3684.30
775.77	3697.04
776.10	3614.66
776.43	3604.20
776.76	3596.23
777.09	3537.75
777.41	3502.03
777.74	3526.37
778.07	3496.11
778.40	3430.58
778.73	3422.84
779.06	3380.74
779.38	3323.17
779.71	3331.82
780.04	3281.07
780.37	3295.64
780.70	3245.58
781.03	3214.17
781.35	3191.87
781.68	3152.28
782.01	3158.65
782.34	3111.55
782.67	3057.84
782.99	3109.95
783.32	3029.63
783.65	3028.26
783.98	3011.20
784.30	2952.26
784.63	2965.00
784.96	2932.69
785.29	2888.77
785.61	2891.28
785.94	2873.98
786.27	2825.74
786.60	2822.78
786.92	2833.93
787.25	2802.99
787.58	2755.43
787.90	2738.13
788.23	2706.50
788.56	2743.60
788.88	2693.99
789.21	2696.26
789.54	2626.18
789.87	2658.49
790.19	2630.73
790.52	2611.39
790.85	2599.78
791.17	2601.83
791.50	2563.60
791.82	2530.15
792.15	2521.05
792.48	2523.10
792.80	2503.07
793.13	2510.81
793.46	2502.85
793.78	2497.16
794.11	2440.27
794.43	2469.62
794.76	2462.11
795.09	2513.31
795.41	2471.22
795.74	2457.33
796.06	2443.68
796.39	2455.51
796.72	2448.23
797.04	2439.59
797.37	2421.38
797.69	2418.65
798.02	2420.47
798.34	2396.81
798.67	2403.86
798.99	2348.34
799.32	2359.72
799.64	2340.83
799.97	2348.11
800.30	2292.36
800.62	2326.72
800.95	2265.28
801.27	2296.68
801.60	2297.14
801.92	2278.48
802.25	2273.93
802.57	2256.41
802.89	2249.81
803.22	2232.97
803.54	2224.32
803.87	2238.88
804.19	2208.39
804.52	2263.46
804.84	2187.23
805.17	2196.56
805.49	2172.89
805.82	2171.07
806.14	2175.17
806.46	2176.54
806.79	2101.22
807.11	2108.04
807.44	2078.69
807.76	2096.89
808.08	2074.14
808.41	2112.37
808.73	2069.81
809.06	2030.45
809.38	2072.54
809.70	2060.94
810.03	2036.59
810.35	1992.45
810.67	1986.30
811.00	1995.40
811.32	1984.48
811.64	1965.37
811.97	1954.44
812.29	1938.29
812.61	1967.42
812.94	1944.43
813.26	1892.78
813.58	1908.02
813.91	1933.51
814.23	1914.85
814.55	1912.12
814.88	1892.78
815.20	1879.35
815.52	1879.35
815.84	1851.59
816.17	1833.84
816.49	1850.91
816.81	1841.12
817.13	1824.74
817.46	1859.10
817.78	1810.18
818.10	1826.79
818.42	1808.81
818.75	1789.24
819.07	1836.57
819.39	1814.50
819.71	1844.31
820.04	1748.51
820.36	1767.62
820.68	1738.04
821.00	1710.96
821.32	1724.16
821.65	1771.72
821.97	1731.90
822.29	1712.10
822.61	1715.52
822.93	1687.30
823.25	1723.48
823.58	1721.89
823.90	1694.81
824.22	1692.53
824.54	1652.26
824.86	1662.50
825.18	1664.09
825.50	1627.22
825.82	1637.46
826.15	1644.52
826.47	1607.66
826.79	1648.39
827.11	1646.57
827.43	1654.99
827.75	1631.32
828.07	1604.01
828.39	1603.56
828.71	1608.79
829.03	1591.73
829.35	1597.42
829.67	1597.19
830.00	1581.71
830.32	1586.49
830.64	1593.09
830.96	1569.88
831.28	1607.20
831.60	1561.92
831.92	1567.61
832.24	1548.72
832.56	1536.43
832.88	1565.33
833.20	1539.62
833.52	1571.70
833.84	1542.12
834.16	1539.16
834.48	1540.76
834.80	1586.72
835.12	1524.14
835.44	1541.21
835.76	1550.54
836.08	1549.17
836.40	1566.70
836.71	1523.46
837.03	1545.76
837.35	1537.57
837.67	1487.74
837.99	1510.95
838.31	1495.70
838.63	1535.29
838.95	1526.65
839.27	1539.39
839.59	1497.07
839.91	1506.62
840.23	1492.29
840.54	1501.39
840.86	1497.75
841.18	1461.11
841.50	1482.73
841.82	1467.26
842.14	1515.27
842.46	1504.57
842.77	1503.66
843.09	1486.83
843.41	1473.17
843.73	1466.35
844.05	1462.02
844.37	1454.51
844.68	1481.14
845.00	1474.08
845.32	1413.55
845.64	1433.58
845.96	1449.51
846.27	1435.85
846.59	1417.42
846.91	1482.73
847.23	1448.60
847.54	1446.78
847.86	1447.91
848.18	1436.99
848.50	1440.18
848.82	1450.42
849.13	1417.65
849.45	1438.58
849.77	1447.23
850.08	1469.30
850.40	1456.11
850.72	1440.86
851.04	1448.60
851.35	1411.73
851.67	1445.41
851.99	1440.40
852.30	1429.48
852.62	1417.42
852.94	1405.82
853.25	1394.21
853.57	1414.69
853.89	1405.36
854.20	1409.69
854.52	1431.53
854.84	1403.77
855.15	1398.76
855.47	1399.90
855.79	1424.93
856.10	1405.13
856.42	1403.09
856.73	1424.70
857.05	1388.07
857.37	1400.58
857.68	1388.75
858.00	1389.66
858.32	1415.83
858.63	1385.34
858.95	1365.08
859.26	1391.71
859.58	1357.12
859.89	1352.34
860.21	1373.50
860.52	1347.56
860.84	1384.65
861.16	1380.33
861.47	1333.91
861.79	1371.23
862.10	1342.33
862.42	1350.07
862.73	1378.74
863.05	1348.93
863.36	1309.56
863.68	1348.02
863.99	1342.78
864.31	1338.92
864.62	1359.17
864.94	1355.76
865.25	1354.62
865.57	1307.51
865.88	1308.42
866.20	1332.55
866.51	1345.06
866.82	1323.44
867.14	1326.17
867.45	1293.86
867.77	1287.94
868.08	1326.63
868.40	1330.50
868.71	1307.97
869.02	1279.98
869.34	1288.86
869.65	1292.72
869.97	1267.01
870.28	1265.19
870.59	1303.42
870.91	1274.97
871.22	1286.81
871.54	1307.06
871.85	1280.21
872.16	1303.65
872.48	1280.21
872.79	1295.45
873.10	1248.58
873.42	1276.57
873.73	1303.19
874.04	1244.71
874.36	1239.70
874.67	1246.30
874.98	1253.81
875.30	1262.23
875.61	1249.03
875.92	1209.89
876.23	1262.46
876.55	1220.36
876.86	1251.54
877.17	1243.12
877.49	1226.96
877.80	1248.81
878.11	1886.63
878.42	1275.43
878.74	1257.68
879.05	1224.46
879.36	1231.74
879.67	1216.72
879.98	1235.15
880.30	1218.77
880.61	1225.14
880.92	1211.49
881.23	1232.88
881.55	1220.36
881.86	1211.94
882.17	1231.28
882.48	1207.85
882.79	1220.13
883.10	1204.89
883.42	1225.14
883.73	1222.86
884.04	1222.18
884.35	1217.40
884.66	1198.06
884.97	1217.40
885.28	1220.36
885.60	1203.52
885.91	1213.31
886.22	1194.65
886.53	1192.37
886.84	1212.85
887.15	1208.53
887.46	1223.78
887.77	1213.76
888.08	1196.47
888.40	1208.76
888.71	1196.47
889.02	1181.00
889.33	1218.31
889.64	1203.75
889.95	1209.67
890.26	1234.70
890.57	1209.89
890.88	1220.82
891.19	1189.87
891.50	1236.52
891.81	1208.07
892.12	1193.51
892.43	1196.92
892.74	1195.56
893.05	1188.05
893.36	1238.57
893.67	1216.04
893.98	1207.62
894.29	1171.89
894.60	1190.10
894.91	1189.64
895.22	1197.83
895.53	1197.38
895.84	1191.01
896.15	1186.23
896.46	1193.28
896.77	1176.67
897.08	1150.05
897.38	1165.29
897.69	1182.36
898.00	1171.21
898.31	1163.02
898.62	1181.45
898.93	1188.28
899.24	1159.61
899.55	1191.92
899.86	1178.04
900.16	1175.08
900.47	1166.43
900.78	1166.89
901.09	1163.02
901.40	1155.74
901.71	1188.96
902.02	1176.67
902.32	1175.76
902.63	1152.55
902.94	1155.74
903.25	1154.83
903.56	1137.53
903.87	1145.04
904.17	1146.63
904.48	1139.35
904.79	1156.19
905.10	1153.23
905.41	1165.75
905.71	1140.26
906.02	1153.92
906.33	1163.25
906.64	1147.77
906.94	1140.49
907.25	1159.38
907.56	1147.55
907.87	1120.24
908.17	1135.94
908.48	1133.44
908.79	1141.40
909.09	1128.43
909.40	1120.01
909.71	1137.53
910.02	1437.90
910.32	1161.88
910.63	1134.35
910.94	1128.66
911.24	1111.14
911.55	1137.53
911.86	1126.61
912.16	1119.78
912.47	1109.54
912.78	1091.11
913.08	1140.49
913.39	1097.71
913.69	1119.78
914.00	1100.67
914.31	1110.45
914.61	1089.75
914.92	1127.75
915.23	1082.01
915.53	1106.81
915.84	1092.25
916.14	1113.64
916.45	1132.53
916.75	1096.12
917.06	1107.95
917.37	1111.59
917.67	1102.94
917.98	1088.61
918.28	1096.35
918.59	1102.26
918.89	1126.61
919.20	1115.01
919.50	1102.94
919.81	1082.69
920.11	1091.11
920.42	1113.18
920.72	1077.91
921.03	1107.27
921.33	1109.54
921.64	1064.49
921.94	1087.47
922.25	1068.81
922.55	1073.59
922.86	1077.69
923.16	1082.24
923.47	1071.54
923.77	1087.24
924.08	1084.51
924.38	1098.17
924.69	1080.19
924.99	1075.87
925.29	1075.87
925.60	1067.90
925.90	1068.81
926.21	1071.77
926.51	1085.42
926.81	1052.20
927.12	1043.55
927.42	1058.34
927.73	1081.78
928.03	1058.12
928.33	1041.73
928.64	1055.16
928.94	1045.60
929.24	1039.46
929.55	1056.30
929.85	1071.32
930.15	1060.17
930.46	1048.10
930.76	1055.61
931.06	1069.95
931.37	1064.72
931.67	1105.90
931.97	1046.97
932.27	1042.64
932.58	1055.61
932.88	1039.00
933.18	1048.79
933.49	1043.78
933.79	1071.54
934.09	1067.90
934.39	1073.59
934.70	1073.59
935.00	1077.46
935.30	1035.13
935.60	1042.64
935.91	1034.22
936.21	1035.36
936.51	1023.53
936.81	1049.70
937.11	1078.60
937.42	1044.24
937.72	1050.15
938.02	1018.75
938.32	1032.18
938.62	1013.52
938.92	1028.54
939.23	1030.36
939.53	1028.08
939.83	1027.85
940.13	1023.07
940.43	1015.79
940.73	1017.16
941.03	1019.43
941.34	1039.69
941.64	1018.75
941.94	1004.41
942.24	1018.07
942.54	1036.27
942.84	1014.43
943.14	1019.43
943.44	987.35
943.74	1009.19
944.04	1028.99
944.34	1025.80
944.65	1008.97
944.95	1032.40
945.25	1013.74
945.55	1024.21
945.85	1013.06
946.15	1038.55
946.45	1033.77
946.75	1027.40
947.05	1034.45
947.35	1033.77
947.65	1007.15
947.95	1017.84
948.25	1020.80
948.55	1030.58
948.85	1006.46
949.15	1006.92
949.45	1001.91
949.75	991.22
950.05	1000.77
950.35	1013.74
950.65	1021.71
950.94	1007.83
951.24	1032.40
951.54	1025.35
951.84	1196.70
952.14	1031.49
952.44	1013.97
952.74	1020.12
953.04	1014.65
953.34	1013.06
953.64	1036.04
953.94	1040.37
954.23	1030.58
954.53	1011.47
954.83	1041.96
955.13	1034.45
955.43	1035.36
955.73	1034.45
956.03	993.72
956.32	1016.25
956.62	1022.85
956.92	1029.67
957.22	989.62
957.52	996.91
957.82	1004.64
958.11	1019.21
958.41	1023.30
958.71	1090.43
959.01	1038.55
959.30	1325.26
959.60	1052.66
959.90	1000.09
960.20	1034.22
960.50	1026.94
960.79	986.44
961.09	996.00
961.39	1023.07
961.69	997.59
961.98	1007.83
962.28	1036.73
962.58	998.50
962.87	979.16
963.17	1020.80
963.47	1003.96
963.76	1088.38
964.06	1010.79
964.36	1034.00
964.66	1016.93
964.95	1023.98
965.25	1031.49
965.55	1032.63
965.84	1062.67
966.14	1028.76
966.43	1042.42
966.73	997.59
967.03	1060.62
967.32	1002.82
967.62	1031.72
967.92	1002.37
968.21	1033.77
968.51	1020.57
968.80	1009.65
969.10	1020.80
969.40	1009.88
969.69	1027.63
969.99	995.31
970.28	1029.90
970.58	1022.39
970.87	999.64
971.17	1007.15
971.46	1044.24
971.76	992.81
972.06	1018.98
972.35	1018.75
972.65	996.68
972.94	1004.19
973.24	1050.38
973.53	1017.84
973.83	1008.51
974.12	996.00
974.42	995.54
974.71	1031.27
975.01	1005.78
975.30	1009.65
975.59	1018.52
975.89	1002.37
976.18	1004.87
976.48	1027.63
976.77	989.17
977.07	1009.65
977.36	1017.61
977.65	1017.84
977.95	981.89
978.24	1000.55
978.54	1007.60
978.83	1004.87
979.13	1045.60
979.42	1028.76
979.71	1003.28
980.01	1001.91
980.30	1004.41
980.59	1011.70
980.89	1041.28
981.18	1004.64
981.47	1001.46
981.77	1001.91
982.06	1020.12
982.35	1033.54
982.65	1024.67
982.94	1004.87
983.23	1023.76
983.53	1033.31
983.82	1006.69
984.11	987.35
984.41	989.62
984.70	1015.56
984.99	991.67
985.28	998.95
985.58	1005.55
985.87	990.99
986.16	1008.06
986.45	997.36
986.75	1010.10
987.04	1003.73
987.33	986.89
987.62	1001.68
987.91	1001.46
988.21	1007.60
988.50	988.71
988.79	1041.05
989.08	1004.19
989.37	1015.11
989.67	993.72
989.96	990.53
990.25	1013.29
990.54	1010.56
990.83	1001.46
991.12	998.73
991.42	1030.13
991.71	988.03
992.00	1004.19
992.29	1001.00
992.58	991.67
992.87	1022.39
993.16	1021.25
993.45	1013.52
993.75	993.49
994.04	995.77
994.33	1000.09
994.62	1033.54
994.91	995.31
995.20	1010.33
995.49	1011.92
995.78	1021.03
996.07	1013.52
996.36	1005.10
996.65	1021.94
996.94	993.72
997.23	1032.86
997.52	1006.46
997.81	997.59
998.10	1008.97
998.39	987.35
998.68	981.66
998.97	978.93
999.26	994.40
999.55	985.98
999.84	1028.76
1000.13	991.67
1000.42	1010.10
1000.71	1008.06
1001.00	1012.61
1001.29	1001.91
1001.58	1017.39
1001.87	1003.96
1002.16	1000.32
1002.45	1001.46
1002.74	1009.19
1003.02	1013.06
1003.31	1018.52
1003.60	988.26
1003.89	1015.11
1004.18	996.22
1004.47	988.26
1004.76	987.12
1005.05	961.18
1005.33	993.04
1005.62	978.47
1005.91	969.83
1006.20	980.75
1006.49	981.89
1006.78	990.08
1007.06	988.26
1007.35	993.95
1007.64	1002.37
1007.93	985.30
1008.22	999.64
1008.50	998.73
1008.79	1012.61
1009.08	1004.87
1009.37	997.36
1009.66	1026.49
1009.94	979.84
1010.23	1016.93
1010.52	992.35
1010.81	1006.92
1011.09	987.80
1011.38	989.85
1011.67	1015.56
1011.95	1018.30
1012.24	973.47
1012.53	987.12
1012.82	997.59
1013.10	980.29
1013.39	992.35
1013.68	978.70
[truncated: 48 more rows]
