# Supplementary material for: Unique photosynthetic electron transport tuning and excitation distribution in heterokont algae
Source: PLoS One. 2019 Jan 9;14(1):e0209920. doi: 10.1371/journal.pone.0209920 (PMC6326504; doi:10.1371/journal.pone.0209920)
Supplement: S1 Dataset — (ZIP) [file pone.0209920.s004.zip › S1 Dataset/77K/Nannochloropsis_Anaerobic/NAna_t=10,2.txt]

340.01	943.43
340.39	943.43
340.76	943.43
341.14	977.11
341.52	952.99
341.89	989.40
342.27	1017.39
342.65	1033.54
343.03	997.36
343.40	1001.23
343.78	1001.00
344.16	996.91
344.53	1010.79
344.91	1011.70
345.29	986.21
345.66	996.22
346.04	981.66
346.42	999.86
346.79	986.21
347.17	989.85
347.54	998.95
347.92	992.81
348.30	980.98
348.67	971.87
349.05	972.79
349.43	966.87
349.80	1001.23
350.18	990.08
350.56	975.97
350.93	982.57
351.31	959.59
351.68	975.97
352.06	966.41
352.44	964.37
352.81	969.37
353.19	974.15
353.56	965.05
353.94	990.99
354.32	970.74
354.69	957.54
355.07	955.04
355.44	957.54
355.82	955.04
356.19	963.46
356.57	974.15
356.95	943.66
357.32	942.75
357.70	972.33
358.07	967.32
358.45	945.48
358.82	975.06
359.20	968.23
359.58	955.26
359.95	964.59
360.33	940.02
360.70	942.98
361.08	951.62
361.45	956.40
361.83	943.20
362.20	975.29
362.58	989.40
362.95	956.40
363.33	953.44
363.70	970.96
364.08	955.04
364.45	961.18
364.83	972.56
365.20	969.83
365.58	956.63
365.95	1013.52
366.33	982.34
366.70	983.94
367.08	970.28
367.45	967.10
367.83	984.16
368.20	949.35
368.58	963.91
368.95	949.35
369.33	998.50
369.70	965.96
370.08	966.64
370.45	961.18
370.83	975.97
371.20	957.08
371.57	1161.43
371.95	967.78
372.32	983.71
372.70	961.86
373.07	945.93
373.45	990.53
373.82	962.77
374.19	966.19
374.57	976.20
374.94	976.65
375.32	955.04
375.69	984.39
376.07	988.26
376.44	946.62
376.81	955.26
377.19	943.89
377.56	984.16
377.94	971.87
378.31	980.07
378.68	962.32
379.06	962.77
379.43	958.45
379.81	963.23
380.18	958.22
380.55	964.82
380.93	949.80
381.30	962.77
381.67	957.54
382.05	968.01
382.42	970.05
382.79	959.13
383.17	956.86
383.54	979.84
383.91	939.79
384.29	961.41
384.66	982.80
385.04	958.22
385.41	945.02
385.78	961.41
386.15	965.50
386.53	954.13
386.90	959.59
387.27	959.81
387.65	969.83
388.02	951.62
388.39	968.46
388.77	960.95
389.14	990.08
389.51	962.32
389.89	954.81
390.26	981.89
390.63	994.86
391.00	952.76
391.38	966.41
391.75	972.10
392.12	953.67
392.50	952.08
392.87	960.27
393.24	960.50
393.61	955.72
393.99	962.77
394.36	979.38
394.73	980.07
395.10	964.82
395.48	958.45
395.85	970.28
396.22	985.53
396.59	972.10
396.97	949.35
397.34	984.39
397.71	982.57
398.08	973.24
398.45	961.86
398.83	965.73
399.20	974.83
399.57	970.28
399.94	949.80
400.32	947.75
400.69	937.51
401.06	968.92
401.43	988.26
401.80	946.39
402.17	944.11
402.55	974.15
402.92	935.92
403.29	955.95
403.66	969.37
404.03	966.19
404.41	945.02
404.78	972.10
405.15	971.87
405.52	956.17
405.89	965.96
406.26	951.40
406.64	972.79
407.01	974.61
407.38	951.85
407.75	973.47
408.12	967.32
408.49	955.95
408.86	944.80
409.23	935.47
409.61	953.67
409.98	942.98
410.35	960.27
410.72	945.93
411.09	942.75
411.46	984.85
411.83	960.04
412.20	982.34
412.57	970.05
412.95	970.74
413.32	975.74
413.69	993.49
414.06	968.46
414.43	972.56
414.80	984.39
415.17	981.43
415.54	985.30
415.91	950.71
416.28	955.04
416.65	965.96
417.02	952.08
417.39	947.30
417.76	963.68
418.14	949.12
418.51	959.36
418.88	957.08
419.25	944.11
419.62	975.97
419.99	976.20
420.36	972.33
420.73	950.03
421.10	990.08
421.47	963.00
421.84	953.22
422.21	961.18
422.58	979.84
422.95	976.20
423.32	988.49
423.69	956.17
424.06	980.98
424.43	985.30
424.80	952.53
425.17	956.86
425.54	968.92
425.91	959.81
426.28	978.93
426.65	959.59
427.02	974.61
427.39	962.55
427.76	970.28
428.13	965.73
428.49	975.06
428.86	948.44
429.23	963.46
429.60	961.64
429.97	947.98
430.34	978.70
430.71	968.46
431.08	959.13
431.45	973.01
431.82	946.16
432.19	969.60
432.56	983.94
432.93	977.34
433.30	953.67
433.67	980.07
434.03	1015.34
434.40	972.10
434.77	963.46
435.14	959.36
435.51	951.17
435.88	981.20
436.25	957.99
436.62	953.67
436.99	963.00
437.35	955.26
437.72	980.75
438.09	964.82
438.46	1088.84
438.83	979.61
439.20	979.16
439.57	969.83
439.93	930.23
440.30	947.98
440.67	956.86
441.04	969.37
441.41	964.59
441.78	968.23
442.14	959.81
442.51	958.22
442.88	943.89
443.25	958.90
443.62	978.25
443.99	981.20
444.35	957.77
444.72	969.83
445.09	971.42
445.46	953.22
445.83	973.70
446.19	978.25
446.56	960.27
446.93	944.80
447.30	980.98
447.66	972.10
448.03	978.02
448.40	970.28
448.77	965.28
449.14	974.61
449.50	963.46
449.87	970.05
450.24	975.97
450.61	966.64
450.97	977.79
451.34	960.95
451.71	1001.68
452.08	996.45
452.44	965.96
452.81	956.40
453.18	969.37
453.54	990.99
453.91	963.91
454.28	965.96
454.65	976.65
455.01	961.18
455.38	936.38
455.75	980.75
456.11	981.43
456.48	963.68
456.85	972.56
457.21	956.63
457.58	984.16
457.95	967.32
458.32	947.98
458.68	967.78
459.05	967.55
459.42	978.47
459.78	959.13
460.15	949.57
460.52	944.34
460.88	973.92
461.25	954.58
461.61	955.95
461.98	963.68
462.35	993.72
462.71	961.18
463.08	942.52
463.45	970.05
463.81	958.90
464.18	947.75
464.55	968.23
464.91	998.95
465.28	955.04
465.64	979.61
466.01	972.56
466.38	985.98
466.74	961.64
467.11	974.15
467.47	958.90
467.84	1045.83
468.21	995.31
468.57	952.08
468.94	951.40
469.30	970.74
469.67	961.41
470.03	955.04
470.40	967.78
470.77	968.92
471.13	963.91
471.50	967.78
471.86	964.59
472.23	990.53
472.59	972.10
472.96	963.91
473.32	965.50
473.69	991.22
474.05	977.79
474.42	985.98
474.78	982.11
475.15	945.93
475.51	1001.68
475.88	943.89
476.24	964.37
476.61	981.89
476.97	974.38
477.34	934.10
477.70	937.06
478.07	963.23
478.43	990.99
478.80	964.82
479.16	965.28
479.53	990.31
479.89	939.56
480.26	978.70
480.62	977.56
480.99	993.26
481.35	952.53
481.72	968.23
482.08	985.53
482.45	1109.77
482.81	973.92
483.17	971.42
483.54	981.43
483.90	977.34
484.27	993.26
484.63	962.55
485.00	965.28
485.36	972.79
485.72	990.53
486.09	957.77
486.45	969.60
486.82	957.31
487.18	979.16
487.54	1002.37
487.91	965.05
488.27	974.15
488.64	983.25
489.00	992.13
489.36	966.87
489.73	996.68
490.09	976.65
490.45	988.26
490.82	983.48
491.18	966.87
491.55	991.44
491.91	988.49
492.27	985.07
492.64	969.60
493.00	969.60
493.36	997.36
493.73	1002.82
494.09	990.08
494.45	973.47
494.82	987.80
495.18	973.92
495.54	993.95
495.91	975.29
496.27	983.02
496.63	1003.50
496.99	960.04
497.36	965.28
497.72	983.94
498.08	991.44
498.45	1028.76
498.81	980.52
499.17	998.95
499.53	993.95
499.90	977.56
500.26	962.77
500.62	998.04
500.99	980.07
501.35	976.43
501.71	989.62
502.07	978.47
502.44	992.58
502.80	969.60
503.16	963.91
503.52	959.13
503.88	966.41
504.25	972.56
504.61	978.93
504.97	995.31
505.33	993.26
505.70	978.47
506.06	980.75
506.42	985.76
506.78	991.90
507.14	1004.64
507.51	1007.60
507.87	988.71
508.23	977.79
508.59	1003.05
508.95	968.69
509.32	996.68
509.68	983.02
510.04	1003.50
510.40	985.30
510.76	987.58
511.12	1010.33
511.48	974.83
511.85	962.77
512.21	981.20
512.57	963.46
512.93	964.59
513.29	975.74
513.65	977.56
514.01	973.47
514.38	993.49
514.74	986.89
515.10	968.92
515.46	987.80
515.82	985.07
516.18	991.90
516.54	966.19
516.90	953.67
517.26	993.72
517.63	962.55
517.99	968.92
518.35	1009.65
518.71	976.88
519.07	996.00
519.43	972.33
519.79	995.09
520.15	978.25
520.51	975.06
520.87	978.25
521.23	978.02
521.59	960.95
521.95	987.12
522.31	968.46
522.67	959.81
523.03	970.05
523.40	985.76
523.76	968.01
524.12	966.64
524.48	979.16
524.84	983.94
525.20	991.90
525.56	983.94
525.92	967.10
526.28	983.94
526.64	993.04
527.00	978.02
527.36	1041.73
527.72	989.85
528.08	993.04
528.44	970.51
528.80	1001.91
529.16	952.76
529.51	965.28
529.87	972.56
530.23	982.11
530.59	982.80
530.95	959.36
531.31	979.38
531.67	993.26
532.03	979.61
532.39	991.90
532.75	965.50
533.11	989.85
533.47	994.18
533.83	985.76
534.19	985.30
534.55	971.87
534.91	973.24
535.26	975.29
535.62	979.61
535.98	992.58
536.34	947.30
536.70	984.16
537.06	986.21
537.42	943.43
537.78	973.01
538.14	1328.45
538.49	981.89
538.85	1069.49
539.21	978.93
539.57	971.87
539.93	957.54
540.29	993.26
540.65	966.64
541.00	992.81
541.36	953.90
541.72	973.47
542.08	981.43
542.44	963.91
542.80	992.81
543.15	1008.74
543.51	961.18
543.87	965.05
544.23	974.15
544.59	989.85
544.95	979.61
545.30	969.60
545.66	964.59
546.02	963.00
546.38	960.72
546.73	968.92
547.09	967.32
547.45	1006.46
547.81	984.39
548.17	952.08
548.52	974.38
548.88	973.24
549.24	993.72
549.60	984.16
549.95	977.56
550.31	963.46
550.67	996.22
551.03	973.01
551.38	979.38
551.74	981.43
552.10	974.61
552.46	962.32
552.81	974.15
553.17	954.35
553.53	962.32
553.88	968.92
554.24	970.74
554.60	955.72
554.95	953.22
555.31	979.84
555.67	950.71
556.03	964.59
556.38	960.27
556.74	977.56
557.10	960.50
557.45	971.87
557.81	978.70
558.17	961.41
558.52	948.89
558.88	968.92
559.24	983.94
559.59	1001.68
559.95	978.25
560.30	1011.01
560.66	986.21
561.02	971.19
561.37	978.47
561.73	967.10
562.09	995.31
562.44	993.95
562.80	968.69
563.15	963.23
563.51	948.21
563.87	954.35
564.22	962.55
564.58	961.86
564.93	958.68
565.29	962.09
565.65	1018.30
566.00	982.57
566.36	966.41
566.71	1011.47
567.07	972.33
567.42	988.26
567.78	963.68
568.14	963.46
568.49	963.91
568.85	956.63
569.20	971.42
569.56	984.85
569.91	981.89
570.27	973.24
570.62	995.31
570.98	978.93
571.33	981.20
571.69	948.44
572.04	976.65
572.40	973.47
572.75	950.26
573.11	991.44
573.46	966.19
573.82	957.99
574.17	974.61
574.53	980.98
574.88	971.42
575.24	981.66
575.59	1014.88
575.95	1004.41
576.30	968.01
576.66	985.53
577.01	993.26
577.36	989.62
577.72	982.57
578.07	960.27
578.43	977.11
578.78	981.89
579.14	988.94
579.49	985.07
579.85	1010.56
580.20	995.31
580.55	980.75
580.91	997.13
581.26	1002.14
581.62	1002.59
581.97	988.94
582.32	1028.08
582.68	1016.48
583.03	1020.57
583.39	1010.33
583.74	1046.51
584.09	1044.01
584.45	1048.79
584.80	1021.94
585.15	1056.30
585.51	1052.20
585.86	1074.05
586.21	1107.50
586.57	1059.48
586.92	1074.05
587.27	1098.17
587.63	1084.74
587.98	1201.02
588.33	1136.62
588.69	1106.36
589.04	1162.34
589.39	1159.15
589.75	1156.42
590.10	1158.92
590.45	1166.20
590.81	1201.93
591.16	1215.81
591.51	1217.18
591.86	1277.93
592.22	1247.67
592.57	1298.18
592.92	1282.94
593.28	1344.38
593.63	1355.07
593.98	1397.17
594.33	1415.60
594.69	1436.99
595.04	1444.27
595.39	1475.68
595.74	1501.62
596.10	1536.20
596.45	1583.31
596.80	1626.77
597.15	1626.77
597.50	1680.02
597.86	1716.65
598.21	1744.19
598.56	1777.86
598.91	1832.02
599.26	1845.67
599.62	1882.54
599.97	1958.09
600.32	1972.65
600.67	2018.39
601.02	2057.07
601.38	2103.49
601.73	2133.76
602.08	2191.33
602.43	2219.54
602.78	2286.90
603.13	2324.90
603.49	2325.58
603.84	2363.81
604.19	2441.18
604.54	2447.78
604.89	2502.85
605.24	2562.92
605.59	2582.72
605.95	2674.87
606.30	2676.01
606.65	2726.53
607.00	2784.78
607.35	2807.31
607.70	2838.03
608.05	2912.89
608.40	2920.63
608.75	2922.91
609.10	2990.94
609.46	3000.73
609.81	3084.01
610.16	3170.03
610.51	3109.50
610.86	3177.99
611.21	3172.08
611.56	3197.33
611.91	3207.80
612.26	3256.95
612.61	3290.86
612.96	3309.75
613.31	3267.88
613.66	3347.97
614.01	3330.22
614.36	3352.07
614.71	3393.94
615.06	3342.74
615.41	3372.55
615.76	3399.63
616.11	3433.08
616.46	3446.73
616.81	3441.04
617.16	3476.54
617.51	3470.40
617.86	3479.04
618.21	3463.12
618.56	3483.59
618.91	3478.59
619.26	3529.33
619.61	3476.54
619.96	3466.30
620.31	3504.76
620.66	3438.08
621.01	3511.36
621.36	3507.49
621.71	3540.71
622.06	3545.03
622.41	3451.05
622.76	3441.04
623.10	3534.79
623.45	3456.74
623.80	3508.63
624.15	3476.31
624.50	3478.36
624.85	3421.47
625.20	3458.79
625.55	3460.38
625.90	3441.73
626.25	3464.48
626.59	3435.13
626.94	3425.80
627.29	3407.36
627.64	3384.84
627.99	3427.84
628.34	3377.33
628.69	3378.69
629.03	3377.33
629.38	3356.39
629.73	3350.02
630.08	3321.58
630.43	3301.78
630.78	3319.98
631.12	3317.03
631.47	3308.38
631.82	3301.55
632.17	3256.04
632.52	3233.52
632.86	3361.63
633.21	3248.99
633.56	3218.95
633.91	3212.58
634.26	3202.80
634.60	3196.20
634.95	3216.68
635.30	3193.92
635.65	3210.99
635.99	3182.32
636.34	3190.96
636.69	3153.42
637.04	3153.19
637.39	3116.55
637.73	3104.95
638.08	3131.12
638.43	3113.60
638.77	3104.95
639.12	3107.45
639.47	3054.43
639.82	3097.67
640.16	3054.20
640.51	3103.81
640.86	3077.41
641.20	3042.37
641.55	3045.33
641.90	3060.35
642.25	3023.26
642.59	3033.95
642.94	3008.01
643.29	3043.05
643.63	3015.29
643.98	3000.50
644.33	3004.37
644.67	3028.72
645.02	2992.99
645.37	2990.26
645.71	3016.43
646.06	2987.99
646.40	2973.88
646.75	3000.05
647.10	2970.01
647.44	3019.16
647.79	2966.14
648.14	2960.45
648.48	2942.93
648.83	2962.73
649.17	3051.25
649.52	2939.52
649.87	2960.23
650.21	2966.14
650.56	2946.80
650.90	2957.72
651.25	2922.45
651.59	2954.31
651.94	2972.51
652.29	2955.67
652.63	2965.46
652.98	2955.90
653.32	2965.00
653.67	2944.30
654.01	2942.25
654.36	2916.99
654.70	2914.49
655.05	2962.96
655.39	2958.86
655.74	2971.38
656.08	2935.42
656.43	2946.12
656.78	2943.84
657.12	2995.95
657.47	2923.13
657.81	2972.29
658.15	2980.25
658.50	3002.09
658.84	2982.07
659.19	2992.77
659.53	2984.35
659.88	2995.72
660.22	2958.63
660.57	2992.31
660.91	2997.54
661.26	2945.66
661.60	3017.57
661.95	2981.16
662.29	3015.75
662.63	2983.89
662.98	3014.84
663.32	3013.24
663.67	3008.47
664.01	3020.53
664.36	3020.07
664.70	3047.15
665.04	3030.31
665.39	3037.82
665.73	3039.64
666.08	3484.28
666.42	3106.54
666.76	3112.23
667.11	3101.76
667.45	3105.18
667.79	3073.32
668.14	3096.98
668.48	3131.57
668.83	3133.39
669.17	3195.06
669.51	3189.60
669.86	3222.14
670.20	3228.05
670.54	3267.42
670.89	3279.03
671.23	3345.70
671.57	3327.95
671.92	3403.95
672.26	3475.63
672.60	3480.18
672.94	3618.76
673.29	3650.85
673.63	3755.52
673.97	3868.16
674.32	3933.01
674.66	4100.03
675.00	4222.00
675.34	4374.69
675.69	4605.88
676.03	4809.54
676.37	5068.50
676.71	5362.04
677.06	5686.75
677.40	5995.77
677.74	6378.51
678.08	6829.29
678.43	7413.65
678.77	7934.51
679.11	8594.19
679.45	9180.82
679.80	9926.73
680.14	10801.44
680.48	11691.17
680.82	12748.61
681.16	13924.82
681.51	14853.01
681.85	16032.18
682.19	17303.97
682.53	18715.48
682.87	20045.75
683.21	21260.19
683.56	22881.04
683.90	24422.48
684.24	25864.25
684.58	27488.97
684.92	28857.25
685.26	30020.26
685.61	31236.76
685.95	32483.97
686.29	33654.95
686.63	34239.08
686.97	35158.84
687.31	35812.83
687.65	36093.86
687.99	36646.35
688.33	36862.53
688.68	36773.33
689.02	36977.67
689.36	36913.95
689.70	36862.53
690.04	36568.07
690.38	36578.77
690.72	36498.44
691.06	36299.11
691.40	36334.38
691.74	36079.98
692.08	36070.87
692.42	36246.32
692.76	36259.06
693.10	36348.71
693.44	36078.61
693.78	36304.34
694.13	36008.07
694.47	36459.76
694.81	36190.34
695.15	36273.39
695.49	36192.84
695.83	36318.00
696.17	36178.96
696.51	36231.07
696.85	36301.61
697.19	35790.76
697.53	36019.90
697.87	36041.97
698.20	35724.77
698.54	35928.20
698.88	35814.19
699.22	35591.65
699.56	35575.04
699.90	35276.72
700.24	35088.53
700.58	34875.54
700.92	34704.88
701.26	34315.31
701.60	34352.63
701.94	33802.18
702.28	33741.42
702.62	33439.23
702.96	33171.86
703.30	32708.56
703.63	32575.67
703.97	32287.14
704.31	31942.40
704.65	31614.27
704.99	31303.20
705.33	31235.85
705.67	30699.28
706.01	30309.03
706.34	30012.53
706.68	29732.64
707.02	29139.86
707.36	28905.49
707.70	28629.01
708.04	27965.70
708.38	27965.47
708.71	27569.76
709.05	27273.71
709.39	27151.51
709.73	26625.87
710.07	26483.42
710.40	26065.86
710.74	25795.30
711.08	25477.41
711.42	25253.28
711.76	25020.26
712.09	24672.56
712.43	24523.29
712.77	24195.39
713.11	24026.09
713.45	23681.57
713.78	23572.80
714.12	23355.49
714.46	23146.83
714.80	22858.06
715.13	22617.77
715.47	22205.67
715.81	22096.22
716.15	21937.39
716.48	21678.66
716.82	21515.50
717.16	21218.78
717.49	21009.88
717.83	20668.33
718.17	20592.55
718.51	20296.96
718.84	20123.57
719.18	20043.93
719.52	19860.75
719.85	19472.54
720.19	19272.52
720.53	18983.99
720.86	18837.90
721.20	18434.45
721.54	18503.85
721.87	18183.69
722.21	17768.40
722.55	17683.76
722.88	17438.68
723.22	17295.78
723.55	16905.07
723.89	16748.97
724.23	16611.07
724.56	16368.50
724.90	16203.53
725.24	15960.73
725.57	15762.53
725.91	15549.77
726.24	15367.05
726.58	14977.02
726.92	14905.80
727.25	14825.47
727.59	14541.49
727.92	14277.98
728.26	14115.97
728.59	13936.20
728.93	13709.33
729.26	13467.67
729.60	13362.31
729.94	13137.26
730.27	12919.50
730.61	12739.05
730.94	12610.94
731.28	12372.23
731.61	12237.75
731.95	11998.37
732.28	11859.56
732.62	11628.59
732.95	11457.02
733.29	11356.21
733.62	11201.93
733.96	10997.59
734.29	10825.56
734.63	10679.47
734.96	10527.01
735.30	10352.48
735.63	10184.55
735.97	10126.98
736.30	9821.83
736.63	9785.42
736.97	9663.68
737.30	9512.13
737.64	9340.33
737.97	9210.63
738.31	9142.82
738.64	8941.43
738.97	8882.04
739.31	8795.12
739.64	8592.37
739.98	8565.97
740.31	8389.85
740.64	8332.50
740.98	8128.16
741.31	8076.73
741.65	7962.05
741.98	7935.88
742.31	7796.16
742.65	7688.07
742.98	7623.90
743.31	7488.97
743.65	7504.90
743.98	7315.34
744.31	7296.46
744.65	7247.08
744.98	7155.15
745.31	7036.82
745.65	6991.08
745.98	6898.01
746.31	6847.72
746.65	6810.63
746.98	6752.38
747.31	6652.26
747.65	6591.27
747.98	6533.93
748.31	6491.15
748.64	6400.58
748.98	6324.58
749.31	6309.79
749.64	6216.27
749.98	6176.22
750.31	6077.23
750.64	5983.03
750.97	5976.88
751.31	5892.92
751.64	5857.87
751.97	5846.27
752.30	5778.00
752.63	5686.53
752.97	5659.90
753.30	5663.77
753.63	5586.86
753.96	5550.00
754.29	5420.97
754.63	5457.61
754.96	5525.87
755.29	5306.97
755.62	5276.25
755.95	5274.66
756.29	5166.57
756.62	5138.58
756.95	5047.33
757.28	5051.43
757.61	5156.56
757.94	4935.38
758.27	4944.93
758.61	4855.28
758.94	4904.89
759.27	4784.51
759.60	4713.74
759.93	4736.04
760.26	4698.72
760.59	4612.48
760.92	4607.02
761.26	4574.48
761.59	4508.03
761.92	4512.59
762.25	4464.34
762.58	4388.57
762.91	4397.22
763.24	4377.87
763.57	4333.96
763.90	4303.92
764.23	4338.96
764.56	4266.60
764.89	4201.98
765.22	4162.61
765.55	4126.43
765.88	4082.28
766.21	4033.36
766.54	4028.35
766.87	4024.26
767.20	3959.18
767.53	3909.12
767.86	3915.94
768.19	3870.89
768.52	3852.68
768.85	3862.70
769.18	3761.66
769.51	3755.06
769.84	3703.18
770.17	3751.20
770.50	3685.89
770.83	3629.46
771.16	3609.43
771.49	3567.79
771.82	3556.64
772.15	3547.08
772.48	3502.48
772.81	3451.74
773.14	3439.68
773.47	3384.84
773.80	3392.57
774.13	3372.09
774.46	3293.36
774.78	3307.70
775.11	3261.96
775.44	3244.44
775.77	3227.37
776.10	3207.12
776.43	3197.11
776.76	3195.51
777.09	3093.34
777.41	3052.16
777.74	3130.43
778.07	3071.73
778.40	3001.18
778.73	2999.82
779.06	2964.55
779.38	2970.46
779.71	2927.00
780.04	2896.51
780.37	2906.07
780.70	2892.41
781.03	2828.93
781.35	2833.02
781.68	2787.97
782.01	2782.73
782.34	2776.14
782.67	2711.51
782.99	2752.70
783.32	2697.17
783.65	2679.20
783.98	2653.26
784.30	2619.35
784.63	2605.02
784.96	2591.59
785.29	2568.61
785.61	2559.28
785.94	2542.21
786.27	2531.52
786.60	2558.14
786.92	2532.43
787.25	2490.33
787.58	2475.54
787.90	2431.62
788.23	2446.64
788.56	2419.33
788.88	2382.02
789.21	2392.94
789.54	2364.49
789.87	2351.98
790.19	2335.14
790.52	2306.70
790.85	2311.47
791.17	2343.56
791.50	2266.65
791.82	2247.30
792.15	2264.14
792.48	2268.92
792.80	2236.61
793.13	2247.30
793.46	2253.45
793.78	2253.45
794.11	2230.01
794.43	2187.69
794.76	2207.71
795.09	2257.77
795.41	2238.43
795.74	2188.60
796.06	2208.17
796.39	2214.54
796.72	2207.03
797.04	2210.44
797.37	2184.50
797.69	2158.79
798.02	2141.95
798.34	2160.38
798.67	2120.79
798.99	2109.18
799.32	2124.43
799.64	2116.23
799.97	2140.81
800.30	2100.99
800.62	2066.40
800.95	2070.27
801.27	2063.44
801.60	2056.39
801.92	2036.14
802.25	2070.95
802.57	2052.75
802.89	2012.24
803.22	2013.38
803.54	2025.21
803.87	1991.08
804.19	1997.91
804.52	2022.26
804.84	1994.72
805.17	2003.37
805.49	1974.01
805.82	1951.71
806.14	1931.01
806.46	1984.94
806.79	1959.22
807.11	1924.86
807.44	1926.00
807.76	1885.27
808.08	1908.93
808.41	1907.34
808.73	1896.42
809.06	1868.43
809.38	1886.86
809.70	1874.35
810.03	1858.19
810.35	1811.31
810.67	1867.75
811.00	1809.72
811.32	1801.30
811.64	1819.51
811.97	1793.34
812.29	1795.16
812.61	1785.15
812.94	1806.99
813.26	1793.11
813.58	1757.38
813.91	1737.82
814.23	1749.19
814.55	1744.87
814.88	1758.07
815.20	1727.58
815.52	1730.76
815.84	1704.59
816.17	1685.93
816.49	1677.51
816.81	1679.33
817.13	1675.24
817.46	1686.84
817.78	1657.72
818.10	1668.64
818.42	1680.47
818.75	1659.08
819.07	1682.75
819.39	1635.87
819.71	1695.04
820.04	1613.34
820.36	1609.25
820.68	1597.19
821.00	1612.66
821.32	1639.51
821.65	1643.61
821.97	1581.94
822.29	1594.23
822.61	1593.32
822.93	1575.34
823.25	1567.38
823.58	1599.01
823.90	1593.55
824.22	1577.62
824.54	1560.78
824.86	1555.55
825.18	1559.87
825.50	1509.35
825.82	1535.52
826.15	1513.90
826.47	1537.57
826.79	1520.73
827.11	1530.97
827.43	1542.35
827.75	1546.44
828.07	1494.11
828.39	1486.14
828.71	1485.00
829.03	1483.87
829.35	1488.19
829.67	1477.50
830.00	1484.55
830.32	1477.50
830.64	1495.70
830.96	1462.70
831.28	1492.29
831.60	1469.08
831.92	1455.65
832.24	1475.22
832.56	1461.11
832.88	1430.39
833.20	1447.46
833.52	1484.55
833.84	1447.46
834.16	1461.57
834.48	1448.14
834.80	1484.78
835.12	1436.31
835.44	1421.52
835.76	1431.76
836.08	1464.75
836.40	1434.72
836.71	1437.90
837.03	1425.84
837.35	1412.87
837.67	1424.93
837.99	1416.28
838.31	1412.87
838.63	1427.66
838.95	1421.97
839.27	1419.92
839.59	1419.92
839.91	1397.40
840.23	1421.75
840.54	1395.12
840.86	1385.56
841.18	1385.11
841.50	1391.03
841.82	1386.93
842.14	1431.30
842.46	1392.16
842.77	1400.58
843.09	1400.36
843.41	1378.97
843.73	1364.86
844.05	1386.02
844.37	1368.50
844.68	1359.17
845.00	1395.12
845.32	1354.85
845.64	1389.21
845.96	1349.38
846.27	1365.31
846.59	1354.62
846.91	1403.09
847.23	1357.58
847.54	1342.10
847.86	1349.16
848.18	1339.60
848.50	1343.47
848.82	1351.66
849.13	1320.48
849.45	1356.89
849.77	1355.07
850.08	1374.41
850.40	1399.45
850.72	1355.30
851.04	1332.77
851.35	1342.78
851.67	1386.25
851.99	1326.63
852.30	1342.78
852.62	1336.19
852.94	1330.27
853.25	1338.46
853.57	1321.62
853.89	1316.39
854.20	1328.90
854.52	1335.28
854.84	1307.29
855.15	1321.39
855.47	1347.34
855.79	1338.23
856.10	1302.05
856.42	1310.47
856.73	1319.57
857.05	1310.24
857.37	1325.95
857.68	1301.83
858.00	1328.45
858.32	1347.11
858.63	1300.46
858.95	1273.15
859.26	1297.27
859.58	1302.28
859.89	1270.20
860.21	1288.17
860.52	1280.89
860.84	1294.54
861.16	1296.36
861.47	1284.30
861.79	1262.46
862.10	1296.36
862.42	1262.23
862.73	1302.05
863.05	1278.84
863.36	1262.00
863.68	1291.13
863.99	1238.57
864.31	1267.69
864.62	1283.62
864.94	1261.32
865.25	1270.65
865.57	1251.76
865.88	1244.25
866.20	1245.39
866.51	1289.08
866.82	1272.24
867.14	1257.45
867.45	1235.61
867.77	1239.48
868.08	1234.93
868.40	1254.04
868.71	1248.12
869.02	1240.39
869.34	1208.98
869.65	1242.43
869.97	1219.45
870.28	1229.46
870.59	1216.72
870.91	1222.86
871.22	1219.68
871.54	1229.24
871.85	1237.66
872.16	1224.69
872.48	1212.40
872.79	1246.08
873.10	1224.46
873.42	1211.26
873.73	1238.34
874.04	1192.60
874.36	1178.95
874.67	1189.19
874.98	1188.05
875.30	1212.40
875.61	1190.55
875.92	1174.62
876.23	1188.73
876.55	1182.13
876.86	1169.39
877.17	1175.99
877.49	1177.35
877.80	1178.49
878.11	1857.74
878.42	1203.07
878.74	1171.89
879.05	1152.78
879.36	1149.82
879.67	1158.47
879.98	1161.43
880.30	1172.58
880.61	1145.50
880.92	1163.93
881.23	1162.11
881.55	1188.96
881.86	1165.29
882.17	1161.65
882.48	1163.02
882.79	1183.73
883.10	1160.52
883.42	1165.29
883.73	1165.07
884.04	1171.67
884.35	1123.42
884.66	1170.53
884.97	1184.86
885.28	1165.75
885.60	1145.04
885.91	1143.45
886.22	1160.52
886.53	1141.86
886.84	1155.74
887.15	1171.21
887.46	1137.31
887.77	1185.55
888.08	1148.68
888.40	1154.14
888.71	1167.57
889.02	1137.31
889.33	1154.14
889.64	1154.14
889.95	1163.02
890.26	1159.38
890.57	1151.41
890.88	1138.90
891.19	1149.14
891.50	1164.16
891.81	1162.56
892.12	1138.67
892.43	1165.52
892.74	1139.13
893.05	1140.49
893.36	1175.08
893.67	1153.69
893.98	1138.22
894.29	1125.02
894.60	1131.62
894.91	1142.08
895.22	1135.26
895.53	1141.86
895.84	1152.78
896.15	1137.31
896.46	1155.74
896.77	1120.69
897.08	1110.23
897.38	1148.23
897.69	1141.63
898.00	1102.49
898.31	1141.86
898.62	1121.83
898.93	1110.68
899.24	1097.71
899.55	1146.18
899.86	1145.27
900.16	1148.91
900.47	1134.35
900.78	1125.25
901.09	1133.44
901.40	1142.54
901.71	1120.69
902.02	1118.42
902.32	1130.48
902.63	1124.56
902.94	1125.70
903.25	1149.37
903.56	1098.62
903.87	1108.86
904.17	1115.92
904.48	1110.00
904.79	1088.84
905.10	1106.81
905.41	1115.46
905.71	1100.90
906.02	1107.72
906.33	1074.50
906.64	1121.83
906.94	1087.47
907.25	1079.73
907.56	1090.20
907.87	1086.33
908.17	1102.03
908.48	1095.89
908.79	1115.46
909.09	1085.20
909.40	1088.38
909.71	1107.04
910.02	1412.87
910.32	1112.05
910.63	1090.66
910.94	1088.61
911.24	1078.14
911.55	1126.16
911.86	1072.23
912.16	1087.24
912.47	1052.20
912.78	1065.63
913.08	1074.50
913.39	1059.25
913.69	1094.53
914.00	1069.27
914.31	1077.91
914.61	1063.35
914.92	1071.09
915.23	1057.21
915.53	1052.88
915.84	1049.24
916.14	1069.95
916.45	1082.01
916.75	1069.04
917.06	1086.11
917.37	1072.23
917.67	1102.49
917.98	1086.56
918.28	1056.30
918.59	1036.95
918.89	1079.96
919.20	1065.63
919.50	1048.56
919.81	1061.08
920.11	1071.09
920.42	1040.82
920.72	1043.78
921.03	1051.06
921.33	1051.29
921.64	1021.48
921.94	1042.87
922.25	1036.27
922.55	1058.34
922.86	1055.84
923.16	1028.76
923.47	1043.33
923.77	1039.00
924.08	1037.41
924.38	1031.72
924.69	1030.36
924.99	1035.59
925.29	1039.46
925.60	1025.35
925.90	1025.58
926.21	1046.06
926.51	1047.65
926.81	1023.53
927.12	1002.37
927.42	1045.37
927.73	1036.27
928.03	1018.30
928.33	1010.79
928.64	1012.83
928.94	1014.43
929.24	1000.77
929.55	1007.60
929.85	1045.60
930.15	1026.72
930.46	1036.04
930.76	1034.91
931.06	1026.26
931.37	1028.31
931.67	1076.09
931.97	1046.51
932.27	1020.12
932.58	1022.39
932.88	1005.10
933.18	1026.72
933.49	1004.87
933.79	1048.56
934.09	1011.01
934.39	1040.60
934.70	1034.68
935.00	1034.68
935.30	1020.12
935.60	1009.88
935.91	986.21
936.21	1010.10
936.51	1016.02
936.81	1021.25
937.11	1053.57
937.42	998.73
937.72	990.53
938.02	995.54
938.32	1005.33
938.62	984.39
938.92	1005.78
939.23	1021.25
939.53	993.26
939.83	994.18
940.13	1001.46
940.43	992.13
940.73	980.07
941.03	964.59
941.34	1000.09
941.64	970.74
941.94	995.09
942.24	962.77
942.54	996.22
942.84	999.86
943.14	994.18
943.44	984.16
943.74	977.79
944.04	983.48
944.34	968.46
944.65	973.70
944.95	996.22
945.25	976.43
945.55	976.65
945.85	973.01
946.15	970.28
946.45	974.38
946.75	984.85
947.05	1002.59
947.35	975.06
947.65	993.95
947.95	980.75
948.25	1000.32
948.55	958.45
948.85	982.34
949.15	977.11
949.45	991.90
949.75	972.10
950.05	993.04
950.35	981.20
950.65	978.93
950.94	973.01
951.24	975.97
951.54	987.35
951.84	1155.96
952.14	988.71
952.44	988.26
952.74	975.29
953.04	963.68
953.34	973.01
953.64	998.73
953.94	964.14
954.23	997.82
954.53	987.12
954.83	993.49
955.13	996.68
955.43	1016.70
955.73	1013.06
956.03	970.05
956.32	980.07
956.62	1003.50
956.92	1007.60
957.22	996.68
957.52	967.10
957.82	967.78
958.11	986.67
958.41	966.64
958.71	1070.18
959.01	1016.02
959.30	1318.44
959.60	1034.00
959.90	980.98
960.20	982.80
960.50	996.00
960.79	972.56
961.09	996.91
961.39	987.35
961.69	980.52
961.98	962.55
962.28	1015.56
962.58	972.56
962.87	976.88
963.17	987.35
963.47	973.01
963.76	1042.42
964.06	979.61
964.36	999.41
964.66	990.53
964.95	990.08
965.25	998.73
965.55	997.59
965.84	988.71
966.14	978.47
966.43	1009.19
966.73	977.11
967.03	1018.98
967.32	970.96
967.62	1004.41
967.92	978.70
968.21	958.68
968.51	999.86
968.80	1002.14
969.10	977.79
969.40	985.76
969.69	989.85
969.99	959.13
970.28	974.61
970.58	997.59
970.87	996.68
971.17	973.01
971.46	1003.28
971.76	983.25
972.06	1008.06
972.35	978.70
972.65	964.82
972.94	965.50
973.24	998.95
973.53	959.13
973.83	983.48
974.12	978.02
974.42	979.61
974.71	1016.02
975.01	969.14
975.30	965.96
975.59	992.13
975.89	995.77
976.18	981.66
976.48	993.95
976.77	957.77
977.07	975.74
977.36	996.22
977.65	990.08
977.95	977.79
978.24	981.66
978.54	1015.34
978.83	987.35
979.13	1011.92
979.42	1012.61
979.71	972.33
980.01	970.51
980.30	963.68
980.59	953.22
980.89	1024.89
981.18	996.22
981.47	1000.77
981.77	975.52
982.06	975.29
982.35	990.76
982.65	988.94
982.94	998.73
983.23	994.86
983.53	984.85
983.82	983.02
984.11	970.74
984.41	965.73
984.70	964.37
984.99	963.68
985.28	984.39
985.58	966.41
985.87	978.70
986.16	986.21
986.45	978.47
986.75	988.26
987.04	986.89
987.33	968.01
987.62	982.11
987.91	973.24
988.21	976.88
988.50	988.49
988.79	988.71
989.08	992.13
989.37	975.74
989.67	969.83
989.96	958.90
990.25	992.13
990.54	969.60
990.83	963.23
991.12	965.96
991.42	985.98
991.71	964.37
992.00	962.09
992.29	946.84
992.58	947.75
992.87	991.90
993.16	994.86
993.45	980.98
993.75	948.44
994.04	957.31
994.33	989.17
994.62	1006.01
994.91	942.75
995.20	977.34
995.49	957.08
995.78	998.27
996.07	970.74
996.36	960.04
996.65	979.61
996.94	970.28
997.23	993.95
997.52	966.19
997.81	968.01
998.10	968.92
998.39	969.83
998.68	974.38
998.97	973.24
999.26	976.20
999.55	950.94
999.84	982.34
1000.13	960.04
1000.42	972.10
1000.71	967.32
1001.00	958.22
1001.29	976.43
1001.58	980.75
1001.87	956.86
1002.16	967.10
1002.45	966.19
1002.74	968.92
1003.02	963.91
1003.31	982.34
1003.60	981.43
1003.89	973.92
1004.18	984.16
1004.47	985.76
1004.76	976.20
1005.05	949.80
1005.33	970.05
1005.62	967.10
1005.91	959.13
1006.20	956.86
1006.49	962.77
1006.78	977.34
1007.06	973.01
1007.35	942.98
1007.64	970.96
1007.93	951.17
1008.22	1004.64
1008.50	979.61
1008.79	965.96
1009.08	965.05
1009.37	966.41
1009.66	1021.03
1009.94	952.31
1010.23	980.75
1010.52	963.00
1010.81	967.10
1011.09	976.88
1011.38	961.41
1011.67	989.62
1011.95	975.74
1012.24	929.55
1012.53	960.04
1012.82	965.50
1013.10	958.22
1013.39	950.26
1013.68	945.48
[truncated: 48 more rows]
