# Supplementary material for: Unique photosynthetic electron transport tuning and excitation distribution in heterokont algae
Source: PLoS One. 2019 Jan 9;14(1):e0209920. doi: 10.1371/journal.pone.0209920 (PMC6326504; doi:10.1371/journal.pone.0209920)
Supplement: S1 Dataset — (ZIP) [file pone.0209920.s004.zip › S1 Dataset/77K/Nannochloropsis_Anaerobic/NAna_t=10,3.txt]

340.01	972.56
340.39	972.56
340.76	972.56
341.14	970.74
341.52	963.68
341.89	1020.34
342.27	1033.09
342.65	1015.56
343.03	1014.20
343.40	1007.15
343.78	997.13
344.16	1021.48
344.53	1046.97
344.91	1019.21
345.29	1024.21
345.66	1020.12
346.04	1000.32
346.42	1002.37
346.79	1010.33
347.17	1011.70
347.54	1006.01
347.92	973.47
348.30	978.02
348.67	1001.46
349.05	989.17
349.43	995.54
349.80	1009.19
350.18	983.25
350.56	962.77
350.93	994.86
351.31	984.62
351.68	992.13
352.06	986.89
352.44	997.82
352.81	1007.83
353.19	971.65
353.56	989.85
353.94	995.09
354.32	958.90
354.69	991.90
355.07	977.79
355.44	972.10
355.82	983.94
356.19	983.25
356.57	975.29
356.95	974.83
357.32	989.40
357.70	1006.92
358.07	972.56
358.45	980.29
358.82	975.52
359.20	966.19
359.58	959.81
359.95	989.17
360.33	968.69
360.70	979.38
361.08	984.85
361.45	964.82
361.83	982.34
362.20	991.22
362.58	1016.02
362.95	964.82
363.33	960.27
363.70	970.74
364.08	987.35
364.45	979.61
364.83	978.47
365.20	978.02
365.58	993.95
365.95	1006.69
366.33	981.66
366.70	980.98
367.08	960.50
367.45	987.12
367.83	1006.01
368.20	1009.65
368.58	1001.00
368.95	978.47
369.33	1036.04
369.70	998.95
370.08	970.51
370.45	981.66
370.83	996.00
371.20	974.61
371.57	1123.65
371.95	981.66
372.32	970.51
372.70	966.87
373.07	982.80
373.45	996.45
373.82	958.68
374.19	980.98
374.57	1005.10
374.94	976.20
375.32	971.19
375.69	1013.52
376.07	978.47
376.44	976.43
376.81	981.43
377.19	992.58
377.56	1000.77
377.94	970.51
378.31	1002.59
378.68	972.56
379.06	951.62
379.43	990.31
379.81	1003.05
380.18	963.91
380.55	986.21
380.93	976.43
381.30	1005.10
381.67	980.07
382.05	984.39
382.42	958.45
382.79	952.76
383.17	980.52
383.54	1014.88
383.91	954.35
384.29	978.25
384.66	998.73
385.04	980.75
385.41	988.49
385.78	986.89
386.15	984.85
386.53	983.94
386.90	973.24
387.27	980.98
387.65	1007.60
388.02	992.35
388.39	989.62
388.77	994.63
389.14	996.68
389.51	999.86
389.89	997.59
390.26	1012.83
390.63	998.95
391.00	977.34
391.38	975.52
391.75	976.43
392.12	980.98
392.50	982.80
392.87	978.25
393.24	1006.24
393.61	979.84
393.99	979.61
394.36	996.45
394.73	978.02
395.10	1000.09
395.48	973.01
395.85	984.16
396.22	998.73
396.59	986.89
396.97	975.52
397.34	1010.56
397.71	989.62
398.08	988.03
398.45	990.08
398.83	997.36
399.20	1001.23
399.57	983.71
399.94	998.73
400.32	971.87
400.69	956.86
401.06	977.56
401.43	966.41
401.80	978.47
402.17	967.10
402.55	993.04
402.92	963.23
403.29	992.35
403.66	986.44
404.03	968.46
404.41	981.20
404.78	982.34
405.15	990.99
405.52	984.85
405.89	996.91
406.26	983.02
406.64	965.28
407.01	973.01
407.38	1004.87
407.75	992.58
408.12	997.36
408.49	996.00
408.86	990.08
409.23	977.34
409.61	997.36
409.98	973.01
410.35	1003.05
410.72	978.70
411.09	982.57
411.46	1001.91
411.83	997.13
412.20	995.31
412.57	992.35
412.95	983.02
413.32	996.45
413.69	1004.87
414.06	982.57
414.43	1013.06
414.80	1011.24
415.17	998.95
415.54	975.29
415.91	979.38
416.28	964.37
416.65	977.79
417.02	982.80
417.39	973.92
417.76	993.49
418.14	970.28
418.51	981.89
418.88	971.65
419.25	978.02
419.62	999.86
419.99	980.29
420.36	999.64
420.73	985.76
421.10	1016.93
421.47	976.43
421.84	963.00
422.21	1009.19
422.58	1017.84
422.95	1005.10
423.32	974.38
423.69	972.10
424.06	951.17
424.43	1012.61
424.80	970.51
425.17	986.44
425.54	969.83
425.91	977.56
426.28	985.53
426.65	962.77
427.02	996.45
427.39	982.80
427.76	971.19
428.13	996.91
428.49	994.40
428.86	984.16
429.23	988.94
429.60	1000.32
429.97	993.26
430.34	985.76
430.71	989.62
431.08	979.61
431.45	1003.28
431.82	975.29
432.19	983.94
432.56	980.29
432.93	988.26
433.30	969.37
433.67	985.07
434.03	1036.95
434.40	989.17
434.77	986.44
435.14	994.18
435.51	993.26
435.88	1027.40
436.25	990.99
436.62	990.08
436.99	1000.55
437.35	980.98
437.72	969.37
438.09	977.34
438.46	1111.82
438.83	1010.56
439.20	984.85
439.57	978.25
439.93	966.64
440.30	975.06
440.67	982.80
441.04	976.88
441.41	987.12
441.78	992.35
442.14	982.34
442.51	963.00
442.88	969.37
443.25	968.69
443.62	961.18
443.99	968.23
444.35	977.56
444.72	1016.48
445.09	982.34
445.46	985.76
445.83	971.19
446.19	985.07
446.56	967.10
446.93	985.53
447.30	982.11
447.66	977.79
448.03	995.77
448.40	988.03
448.77	977.79
449.14	973.92
449.50	995.54
449.87	991.67
450.24	1002.37
450.61	984.62
450.97	998.50
451.34	977.11
451.71	1014.88
452.08	998.73
452.44	975.52
452.81	1007.37
453.18	975.29
453.54	1010.33
453.91	983.02
454.28	974.61
454.65	991.44
455.01	985.98
455.38	985.76
455.75	1019.21
456.11	999.18
456.48	980.29
456.85	973.47
457.21	988.94
457.58	994.40
457.95	971.42
458.32	1000.55
458.68	980.07
459.05	980.52
459.42	1032.86
459.78	975.97
460.15	987.58
460.52	984.85
460.88	1013.06
461.25	988.26
461.61	975.29
461.98	976.88
462.35	1029.67
462.71	975.06
463.08	975.97
463.45	991.44
463.81	983.94
464.18	974.83
464.55	1006.01
464.91	995.77
465.28	976.88
465.64	1004.19
466.01	975.06
466.38	978.02
466.74	987.12
467.11	988.26
467.47	989.62
467.84	1066.31
468.21	992.58
468.57	984.62
468.94	984.16
469.30	980.98
469.67	972.10
470.03	978.70
470.40	988.26
470.77	986.67
471.13	964.37
471.50	992.13
471.86	973.92
472.23	1020.34
472.59	996.22
472.96	983.94
473.32	981.20
473.69	999.41
474.05	986.89
474.42	988.49
474.78	981.66
475.15	968.69
475.51	988.49
475.88	968.92
476.24	962.32
476.61	975.52
476.97	975.74
477.34	983.48
477.70	973.92
478.07	983.48
478.43	1014.88
478.80	976.88
479.16	1005.33
479.53	1029.22
479.89	971.65
480.26	1003.28
480.62	976.20
480.99	1012.15
481.35	983.48
481.72	981.89
482.08	977.56
482.45	1102.94
482.81	994.63
483.17	965.96
483.54	986.21
483.90	995.09
484.27	1034.68
484.63	1001.23
485.00	987.58
485.36	1002.82
485.72	993.26
486.09	989.17
486.45	977.79
486.82	980.29
487.18	1008.74
487.54	983.25
487.91	1019.21
488.27	1002.59
488.64	992.35
489.00	985.53
489.36	1003.28
489.73	985.53
490.09	1001.68
490.45	1011.01
490.82	992.81
491.18	995.77
491.55	1021.71
491.91	1015.34
492.27	1010.79
492.64	996.68
493.00	988.03
493.36	1015.34
493.73	1030.58
494.09	982.80
494.45	1002.14
494.82	1007.83
495.18	1001.23
495.54	1011.01
495.91	1000.55
496.27	1004.19
496.63	1003.28
496.99	988.49
497.36	990.76
497.72	1029.90
498.08	1008.97
498.45	1041.73
498.81	1014.88
499.17	1001.91
499.53	1014.20
499.90	990.76
500.26	966.64
500.62	1011.47
500.99	1008.06
501.35	991.67
501.71	1009.42
502.07	1014.65
502.44	1021.03
502.80	1002.82
503.16	993.72
503.52	1001.68
503.88	999.18
504.25	990.53
504.61	1010.56
504.97	1010.79
505.33	990.31
505.70	991.22
506.06	1005.33
506.42	988.03
506.78	1000.09
507.14	1032.86
507.51	1006.01
507.87	995.31
508.23	990.53
508.59	1006.46
508.95	986.44
509.32	1028.54
509.68	1006.69
510.04	1017.39
510.40	998.50
510.76	1016.70
511.12	1030.36
511.48	994.86
511.85	995.31
512.21	995.77
512.57	987.80
512.93	985.76
513.29	1009.65
513.65	998.27
514.01	1004.87
514.38	1020.12
514.74	1014.65
515.10	998.04
515.46	1013.52
515.82	999.18
516.18	989.62
516.54	968.46
516.90	987.35
517.26	1017.39
517.63	1008.51
517.99	1006.46
518.35	1011.24
518.71	1005.55
519.07	996.68
519.43	1014.65
519.79	1008.51
520.15	1018.07
520.51	998.95
520.87	988.03
521.23	972.10
521.59	992.81
521.95	1005.55
522.31	971.87
522.67	987.12
523.03	977.56
523.40	1005.10
523.76	986.67
524.12	1010.33
524.48	1011.01
524.84	1014.43
525.20	1024.44
525.56	1008.51
525.92	992.13
526.28	1001.68
526.64	1010.56
527.00	976.20
527.36	1062.90
527.72	1016.25
528.08	981.66
528.44	1001.91
528.80	1006.24
529.16	1001.00
529.51	1006.92
529.87	990.31
530.23	1004.41
530.59	1003.96
530.95	1003.50
531.31	999.41
531.67	1006.01
532.03	986.89
532.39	1006.92
532.75	975.74
533.11	1017.84
533.47	1018.52
533.83	998.50
534.19	986.89
534.55	985.07
534.91	986.44
535.26	980.52
535.62	990.99
535.98	995.77
536.34	989.62
536.70	985.07
537.06	981.66
537.42	998.95
537.78	993.95
538.14	1068.58
538.49	992.13
538.85	1087.24
539.21	989.40
539.57	1001.23
539.93	983.25
540.29	1037.41
540.65	997.13
541.00	1033.54
541.36	1017.39
541.72	992.81
542.08	987.58
542.44	983.02
542.80	1043.78
543.15	1043.10
543.51	993.26
543.87	973.92
544.23	983.02
544.59	1022.39
544.95	990.99
545.30	988.26
545.66	1005.78
546.02	990.99
546.38	972.79
546.73	996.22
547.09	980.52
547.45	1057.89
547.81	1004.19
548.17	976.20
548.52	1013.29
548.88	1000.77
549.24	1011.92
549.60	994.18
549.95	981.89
550.31	967.78
550.67	992.81
551.03	959.36
551.38	985.07
551.74	978.25
552.10	971.42
552.46	993.04
552.81	1001.00
553.17	998.50
553.53	979.61
553.88	1010.56
554.24	967.10
554.60	986.44
554.95	997.82
555.31	1000.77
555.67	972.56
556.03	986.89
556.38	979.16
556.74	975.74
557.10	981.89
557.45	983.48
557.81	1005.33
558.17	978.93
558.52	988.94
558.88	993.26
559.24	996.22
559.59	983.71
559.95	983.25
560.30	1036.95
560.66	974.61
561.02	985.53
561.37	977.34
561.73	980.75
562.09	1015.34
562.44	1004.41
562.80	1020.80
563.15	1005.10
563.51	1003.50
563.87	993.49
564.22	985.30
564.58	988.94
564.93	988.26
565.29	990.31
565.65	1036.50
566.00	987.80
566.36	979.16
566.71	1001.46
567.07	1005.10
567.42	997.82
567.78	986.89
568.14	965.73
568.49	1018.98
568.85	985.98
569.20	1008.51
569.56	986.44
569.91	985.30
570.27	992.81
570.62	1046.97
570.98	997.82
571.33	982.80
571.69	973.24
572.04	998.50
572.40	977.34
572.75	979.38
573.11	1001.46
573.46	1008.28
573.82	978.02
574.17	991.67
574.53	1041.73
574.88	1018.52
575.24	997.13
575.59	1019.89
575.95	996.22
576.30	989.62
576.66	976.43
577.01	1001.46
577.36	986.21
577.72	992.81
578.07	1013.29
578.43	1000.77
578.78	1021.94
579.14	1006.01
579.49	1009.42
579.85	1062.44
580.20	1036.04
580.55	1020.80
580.91	1008.28
581.26	1033.09
581.62	1025.58
581.97	1020.57
582.32	1067.67
582.68	1027.63
583.03	1050.38
583.39	1047.19
583.74	1080.19
584.09	1073.36
584.45	1084.51
584.80	1065.17
585.15	1081.56
585.51	1089.97
585.86	1098.85
586.21	1116.60
586.57	1102.03
586.92	1125.47
587.27	1117.96
587.63	1158.47
587.98	1242.89
588.33	1188.50
588.69	1168.94
589.04	1198.29
589.39	1195.33
589.75	1221.50
590.10	1241.98
590.45	1239.25
590.81	1280.44
591.16	1318.66
591.51	1329.59
591.86	1381.01
592.22	1334.82
592.57	1392.85
592.92	1386.70
593.28	1424.70
593.63	1454.74
593.98	1481.36
594.33	1514.13
594.69	1547.13
595.04	1577.16
595.39	1597.19
595.74	1644.75
596.10	1647.93
596.45	1723.25
596.80	1768.31
597.15	1789.92
597.50	1847.04
597.86	1871.84
598.21	1907.11
598.56	1919.17
598.91	2033.86
599.26	2020.66
599.62	2057.07
599.97	2120.33
600.32	2153.33
600.67	2273.25
601.02	2302.14
601.38	2304.65
601.73	2382.02
602.08	2435.26
602.43	2447.55
602.78	2522.64
603.13	2519.00
603.49	2592.73
603.84	2643.47
604.19	2718.56
604.54	2779.09
604.89	2795.02
605.24	2845.99
605.59	2903.79
605.95	2965.23
606.30	3044.65
606.65	3050.11
607.00	3072.64
607.35	3145.91
607.70	3162.06
608.05	3272.20
608.40	3282.67
608.75	3324.99
609.10	3363.67
609.46	3400.77
609.81	3386.89
610.16	3509.99
610.51	3506.35
610.86	3545.49
611.21	3571.20
611.56	3616.26
611.91	3633.78
612.26	3646.98
612.61	3720.48
612.96	3739.59
613.31	3743.69
613.66	3808.54
614.01	3796.93
614.36	3805.35
614.71	3808.08
615.06	3860.65
615.41	3866.34
615.76	3881.13
616.11	3869.98
616.46	3948.94
616.81	3862.70
617.16	3935.97
617.51	3935.51
617.86	3899.33
618.21	3940.97
618.56	3947.35
618.91	3923.45
619.26	3983.75
619.61	3935.06
619.96	3959.63
620.31	3993.99
620.66	3958.27
621.01	3980.34
621.36	3983.75
621.71	3989.44
622.06	3977.61
622.41	3949.62
622.76	3943.48
623.10	4002.41
623.45	3996.27
623.80	3920.27
624.15	3908.89
624.50	3906.16
624.85	3940.97
625.20	3925.05
625.55	3903.66
625.90	3907.07
626.25	3882.49
626.59	3900.93
626.94	3840.40
627.29	3891.14
627.64	3837.89
627.99	3831.29
628.34	3776.91
628.69	3828.79
629.03	3786.69
629.38	3774.18
629.73	3767.35
630.08	3732.08
630.43	3724.12
630.78	3707.05
631.12	3732.76
631.47	3740.27
631.82	3699.31
632.17	3655.17
632.52	3680.88
632.86	3779.87
633.21	3658.13
633.56	3621.04
633.91	3650.62
634.26	3618.76
634.60	3602.83
634.95	3590.09
635.30	3592.36
635.65	3619.22
635.99	3560.05
636.34	3554.82
636.69	3584.40
637.04	3592.82
637.39	3509.54
637.73	3513.18
638.08	3538.89
638.43	3490.65
638.77	3416.24
639.12	3510.45
639.47	3436.26
639.82	3449.69
640.16	3454.70
640.51	3468.80
640.86	3432.40
641.20	3433.76
641.55	3420.79
641.90	3426.48
642.25	3421.02
642.59	3451.28
642.94	3421.70
643.29	3398.95
643.63	3376.19
643.98	3353.44
644.33	3361.17
644.67	3363.90
645.02	3363.67
645.37	3401.68
645.71	3362.31
646.06	3363.90
646.40	3374.14
646.75	3295.18
647.10	3327.04
647.44	3368.00
647.79	3343.42
648.14	3284.49
648.48	3297.00
648.83	3305.88
649.17	3370.96
649.52	3304.06
649.87	3303.15
650.21	3276.07
650.56	3292.00
650.90	3281.76
651.25	3278.80
651.59	3286.53
651.94	3290.40
652.29	3286.99
652.63	3310.43
652.98	3314.98
653.32	3256.50
653.67	3316.80
654.01	3298.14
654.36	3297.68
654.70	3228.05
655.05	3291.09
655.39	3301.78
655.74	3327.27
656.08	3286.08
656.43	3303.15
656.78	3323.63
657.12	3308.61
657.47	3288.58
657.81	3313.39
658.15	3273.79
658.50	3248.53
658.84	3304.06
659.19	3312.25
659.53	3321.58
659.88	3349.11
660.22	3297.00
660.57	3297.46
660.91	3312.93
661.26	3306.33
661.60	3338.87
661.95	3328.63
662.29	3351.39
662.63	3300.87
662.98	3364.59
663.32	3338.64
663.67	3364.36
664.01	3348.88
664.36	3357.08
664.70	3391.66
665.04	3403.04
665.39	3394.17
665.73	3376.19
666.08	3814.68
666.42	3429.66
666.76	3448.32
667.11	3428.98
667.45	3432.40
667.79	3455.83
668.14	3465.16
668.48	3446.96
668.83	3492.92
669.17	3529.79
669.51	3533.20
669.86	3549.81
670.20	3586.45
670.54	3614.89
670.89	3588.95
671.23	3657.90
671.57	3696.36
671.92	3726.62
672.26	3794.20
672.60	3806.26
672.94	3961.23
673.29	4008.79
673.63	4085.93
673.97	4243.62
674.32	4286.17
674.66	4409.05
675.00	4596.55
675.34	4759.02
675.69	4944.93
676.03	5210.26
676.37	5404.13
676.71	5720.66
677.06	6013.06
677.40	6434.72
677.74	6853.64
678.08	7272.11
678.43	7794.80
678.77	8380.52
679.11	9019.25
679.45	9718.07
679.80	10369.78
680.14	11214.45
680.48	12111.00
680.82	13212.36
681.16	14345.34
681.51	15358.63
681.85	16639.75
682.19	17846.45
682.53	19282.54
682.87	20628.51
683.21	21939.66
683.56	23384.16
683.90	24926.51
684.24	26453.84
684.58	27992.09
684.92	29680.30
685.26	30535.44
685.61	31828.39
685.95	33178.00
686.29	34240.90
686.63	35027.77
686.97	35715.89
687.31	36238.81
687.65	36698.69
687.99	37161.08
688.33	37329.92
688.68	37476.01
689.02	37481.01
689.36	37377.48
689.70	37400.69
690.04	37192.93
690.38	37074.83
690.72	37149.93
691.06	36837.50
691.40	36792.67
691.74	36482.06
692.08	36552.83
692.42	36600.39
692.76	36627.01
693.10	36837.27
693.44	36483.43
693.78	36768.09
694.13	36612.22
694.47	36870.26
694.81	36697.55
695.15	36799.50
695.49	36597.20
695.83	36775.15
696.17	36635.43
696.51	36760.58
696.85	36609.03
697.19	36420.17
697.53	36312.99
697.87	36351.45
698.20	36175.55
698.54	36522.56
698.88	36247.91
699.22	35997.60
699.56	35908.86
699.90	35655.14
700.24	35561.61
700.58	35525.43
700.92	35237.58
701.26	34817.74
701.60	34843.46
701.94	34288.00
702.28	34202.90
702.62	33772.60
702.96	33710.70
703.30	33364.37
703.63	32988.23
703.97	32752.25
704.31	32249.59
704.65	31945.58
704.99	31818.84
705.33	31618.82
705.67	31016.03
706.01	30771.64
706.34	30494.71
706.68	30203.90
707.02	29657.32
707.36	29485.29
707.70	28997.64
708.04	28474.05
708.38	28260.38
708.71	28171.18
709.05	27765.68
709.39	27497.62
709.73	27090.08
710.07	26845.23
710.40	26591.05
710.74	26213.09
711.08	26053.58
711.42	25770.50
711.76	25441.69
712.09	25214.36
712.43	25045.98
712.77	24651.40
713.11	24510.77
713.45	24312.80
713.78	24209.49
714.12	23809.46
714.46	23625.14
714.80	23473.59
715.13	23163.21
715.47	22814.60
715.81	22688.54
716.15	22446.19
716.48	22302.83
716.82	22050.93
717.16	21823.16
717.49	21536.89
717.83	21132.76
718.17	21164.16
718.51	20794.62
718.84	20630.55
719.18	20371.83
719.52	20331.78
719.85	19962.23
720.19	19768.13
720.53	19582.90
720.86	19435.45
721.20	19038.60
721.54	18932.79
721.87	18712.29
722.21	18325.00
722.55	18149.78
722.88	17977.75
723.22	17730.40
723.55	17389.08
723.89	17413.65
724.23	17126.25
724.56	16862.29
724.90	16622.45
725.24	16394.67
725.57	16205.12
725.91	16006.24
726.24	15922.50
726.58	15543.86
726.92	15435.54
727.25	15223.01
727.59	14983.39
727.92	14814.78
728.26	14586.54
728.59	14390.85
728.93	14231.79
729.26	13879.08
729.60	13749.38
729.94	13638.33
730.27	13391.90
730.61	13138.40
730.94	12955.00
731.28	12824.38
731.61	12630.73
731.95	12327.86
732.28	12234.11
732.62	11988.35
732.95	11901.66
733.29	11696.63
733.62	11510.72
733.96	11322.76
734.29	11209.44
734.63	11044.70
734.96	10936.38
735.30	10758.21
735.63	10547.95
735.97	10463.53
736.30	10254.41
736.63	10201.39
736.97	9997.50
737.30	9841.40
737.64	9743.10
737.97	9547.63
738.31	9436.58
738.64	9252.04
738.97	9176.95
739.31	9097.53
739.64	9040.42
739.98	8735.72
740.31	8637.88
740.64	8675.65
740.98	8522.05
741.31	8358.22
741.65	8271.75
741.98	8193.92
742.31	8065.36
742.65	8021.21
742.98	7892.19
743.31	7768.63
743.65	7731.08
743.98	7603.65
744.31	7559.28
744.65	7491.70
744.98	7363.59
745.31	7247.76
745.65	7198.16
745.98	7126.93
746.31	7127.84
746.65	7084.83
746.98	6975.84
747.31	6914.85
747.65	6863.20
747.98	6776.27
748.31	6743.28
748.64	6641.79
748.98	6570.11
749.31	6524.83
749.64	6441.54
749.98	6383.75
750.31	6309.79
750.64	6251.99
750.97	6213.54
751.31	6146.64
751.64	6075.19
751.97	6056.53
752.30	6072.00
752.63	5946.85
752.97	5816.23
753.30	5790.75
753.63	5775.04
753.96	5752.29
754.29	5648.53
754.63	5669.46
754.96	5734.31
755.29	5544.53
755.62	5488.33
755.95	5433.49
756.29	5372.50
756.62	5340.87
756.95	5249.63
757.28	5285.35
757.61	5358.85
757.94	5174.53
758.27	5134.71
758.61	5029.58
758.94	5050.75
759.27	4982.25
759.60	4925.59
759.93	4943.34
760.26	4858.69
760.59	4827.29
760.92	4797.25
761.26	4777.00
761.59	4715.33
761.92	4702.14
762.25	4656.17
762.58	4584.26
762.91	4580.85
763.24	4546.49
763.57	4483.69
763.90	4479.82
764.23	4440.00
764.56	4443.41
764.89	4394.49
765.22	4358.76
765.55	4291.18
765.88	4272.29
766.21	4208.58
766.54	4196.52
766.87	4179.90
767.20	4133.71
767.53	4120.51
767.86	4092.52
768.19	4036.32
768.52	4011.97
768.85	4024.49
769.18	3902.97
769.51	3929.60
769.84	3896.37
770.17	3906.16
770.50	3782.14
770.83	3776.91
771.16	3737.77
771.49	3692.72
771.82	3726.17
772.15	3633.55
772.48	3674.97
772.81	3595.10
773.14	3594.64
773.47	3535.70
773.80	3525.46
774.13	3493.83
774.46	3516.36
774.78	3430.58
775.11	3389.62
775.44	3409.64
775.77	3366.86
776.10	3328.86
776.43	3320.44
776.76	3321.81
777.09	3246.26
777.41	3217.36
777.74	3256.73
778.07	3205.30
778.40	3141.58
778.73	3104.04
779.06	3109.50
779.38	3111.32
779.71	3029.63
780.04	3033.50
780.37	3028.04
780.70	2976.84
781.03	2925.86
781.35	2951.35
781.68	2925.18
782.01	2919.27
782.34	2890.14
782.67	2852.37
782.99	2845.77
783.32	2842.35
783.65	2812.09
783.98	2788.20
784.30	2761.80
784.63	2722.43
784.96	2712.65
785.29	2713.56
785.61	2684.89
785.94	2638.92
786.27	2617.99
786.60	2622.08
786.92	2616.85
787.25	2590.91
787.58	2573.39
787.90	2567.47
788.23	2564.06
788.56	2533.79
788.88	2495.79
789.21	2526.06
789.54	2469.62
789.87	2487.83
790.19	2453.69
790.52	2417.97
790.85	2386.11
791.17	2459.61
791.50	2376.55
791.82	2379.74
792.15	2344.92
792.48	2366.77
792.80	2329.00
793.13	2342.42
793.46	2332.86
793.78	2347.43
794.11	2309.88
794.43	2321.26
794.76	2297.14
795.09	2358.80
795.41	2315.11
795.74	2293.73
796.06	2287.81
796.39	2305.10
796.72	2294.64
797.04	2296.91
797.37	2277.34
797.69	2251.40
798.02	2297.14
798.34	2247.08
798.67	2235.47
798.99	2255.27
799.32	2247.76
799.64	2207.48
799.97	2204.75
800.30	2181.54
800.62	2179.27
800.95	2175.17
801.27	2171.30
801.60	2182.00
801.92	2149.68
802.25	2134.89
802.57	2145.13
802.89	2155.15
803.22	2108.95
803.54	2112.59
803.87	2108.27
804.19	2083.01
804.52	2124.88
804.84	2083.69
805.17	2063.67
805.49	2062.76
805.82	2039.09
806.14	2038.41
806.46	2078.23
806.79	2040.00
807.11	1994.49
807.44	2004.73
807.76	2013.38
808.08	1987.89
808.41	1961.95
808.73	1973.79
809.06	1940.34
809.38	1994.95
809.70	1945.12
810.03	1938.97
810.35	1928.28
810.67	1921.68
811.00	1925.32
811.32	1924.18
811.64	1907.11
811.97	1877.30
812.29	1876.39
812.61	1858.87
812.94	1855.00
813.26	1880.72
813.58	1837.94
813.91	1841.12
814.23	1841.58
814.55	1846.59
814.88	1823.60
815.20	1832.48
815.52	1793.11
815.84	1802.67
816.17	1785.15
816.49	1783.33
816.81	1774.00
817.13	1797.89
817.46	1759.66
817.78	1747.60
818.10	1754.43
818.42	1736.68
818.75	1717.11
819.07	1768.76
819.39	1743.28
819.71	1771.72
820.04	1714.38
820.36	1682.06
820.68	1702.77
821.00	1673.19
821.32	1699.13
821.65	1680.47
821.97	1670.00
822.29	1662.04
822.61	1678.42
822.93	1640.20
823.25	1651.35
823.58	1659.54
823.90	1655.90
824.22	1633.60
824.54	1621.54
824.86	1630.18
825.18	1617.90
825.50	1604.92
825.82	1614.03
826.15	1604.92
826.47	1604.01
826.79	1627.68
827.11	1594.46
827.43	1593.77
827.75	1589.22
828.07	1591.50
828.39	1575.12
828.71	1579.89
829.03	1548.49
829.35	1570.11
829.67	1564.88
830.00	1554.41
830.32	1548.26
830.64	1543.71
830.96	1545.31
831.28	1556.00
831.60	1519.59
831.92	1516.63
832.24	1518.68
832.56	1511.40
832.88	1509.35
833.20	1518.00
833.52	1543.26
833.84	1530.06
834.16	1522.55
834.48	1502.30
834.80	1543.03
835.12	1484.32
835.44	1518.00
835.76	1530.74
836.08	1500.25
836.40	1522.10
836.71	1488.19
837.03	1503.66
837.35	1495.70
837.67	1473.85
837.99	1487.51
838.31	1482.50
838.63	1490.01
838.95	1508.90
839.27	1513.90
839.59	1493.88
839.91	1473.40
840.23	1481.36
840.54	1486.37
840.86	1452.92
841.18	1457.70
841.50	1456.11
841.82	1462.48
842.14	1480.68
842.46	1467.94
842.77	1472.94
843.09	1484.32
843.41	1468.62
843.73	1447.46
844.05	1429.25
844.37	1434.49
844.68	1437.67
845.00	1456.79
845.32	1420.84
845.64	1405.82
845.96	1449.05
846.27	1435.63
846.59	1423.79
846.91	1438.81
847.23	1431.08
847.54	1415.37
847.86	1431.30
848.18	1410.82
848.50	1421.29
848.82	1428.57
849.13	1412.87
849.45	1431.30
849.77	1427.89
850.08	1435.17
850.40	1431.53
850.72	1404.22
851.04	1393.76
851.35	1404.45
851.67	1442.23
851.99	1406.95
852.30	1391.71
852.62	1381.70
852.94	1378.74
853.25	1403.54
853.57	1405.82
853.89	1388.98
854.20	1392.39
854.52	1432.90
854.84	1379.42
855.15	1392.62
855.47	1375.32
855.79	1413.33
856.10	1368.27
856.42	1373.73
856.73	1368.04
857.05	1376.01
857.37	1377.37
857.68	1361.90
858.00	1360.76
858.32	1354.62
858.63	1342.33
858.95	1335.96
859.26	1363.95
859.58	1374.41
859.89	1343.24
860.21	1354.16
860.52	1316.62
860.84	1375.32
861.16	1367.13
861.47	1341.42
861.79	1349.38
862.10	1312.07
862.42	1322.08
862.73	1333.23
863.05	1318.66
863.36	1310.24
863.68	1350.29
863.99	1311.61
864.31	1306.38
864.62	1334.14
864.94	1322.99
865.25	1332.09
865.57	1304.78
865.88	1303.19
866.20	1311.16
866.51	1319.57
866.82	1312.07
867.14	1302.05
867.45	1304.33
867.77	1290.90
868.08	1295.91
868.40	1297.73
868.71	1298.41
869.02	1289.99
869.34	1258.36
869.65	1294.32
869.97	1273.15
870.28	1279.53
870.59	1297.50
870.91	1255.40
871.22	1300.69
871.54	1274.06
871.85	1277.48
872.16	1286.35
872.48	1250.40
872.79	1270.42
873.10	1255.18
873.42	1261.78
873.73	1282.48
874.04	1239.70
874.36	1228.10
874.67	1234.70
874.98	1241.52
875.30	1239.93
875.61	1205.80
875.92	1222.86
876.23	1231.06
876.55	1235.38
876.86	1238.11
877.17	1213.99
877.49	1219.45
877.80	1232.19
878.11	1883.68
878.42	1244.48
878.74	1231.28
879.05	1208.98
879.36	1211.49
879.67	1239.25
879.98	1212.17
880.30	1222.18
880.61	1195.56
880.92	1226.51
881.23	1201.70
881.55	1202.39
881.86	1205.34
882.17	1198.29
882.48	1171.67
882.79	1219.22
883.10	1218.31
883.42	1210.35
883.73	1206.94
884.04	1209.21
884.35	1208.53
884.66	1219.68
884.97	1209.67
885.28	1189.41
885.60	1210.80
885.91	1209.67
886.22	1198.06
886.53	1213.08
886.84	1206.03
887.15	1192.83
887.46	1180.09
887.77	1213.54
888.08	1193.74
888.40	1177.35
888.71	1205.12
889.02	1192.37
889.33	1192.37
889.64	1206.25
889.95	1195.33
890.26	1206.71
890.57	1189.87
890.88	1197.38
891.19	1193.51
891.50	1226.28
891.81	1184.18
892.12	1173.26
892.43	1194.19
892.74	1191.01
893.05	1191.92
893.36	1226.73
893.67	1161.65
893.98	1191.24
894.29	1190.78
894.60	1173.26
894.91	1158.47
895.22	1168.02
895.53	1192.83
895.84	1189.41
896.15	1172.58
896.46	1168.02
896.77	1180.54
897.08	1160.29
897.38	1177.13
897.69	1174.85
898.00	1168.25
898.31	1160.06
898.62	1170.76
898.93	1160.06
899.24	1161.20
899.55	1176.44
899.86	1173.26
900.16	1138.67
900.47	1169.16
900.78	1177.58
901.09	1156.87
901.40	1168.94
901.71	1150.50
902.02	1182.36
902.32	1138.90
902.63	1163.93
902.94	1160.74
903.25	1180.31
903.56	1163.47
903.87	1160.52
904.17	1148.46
904.48	1150.96
904.79	1123.88
905.10	1134.80
905.41	1162.79
905.71	1135.48
906.02	1141.63
906.33	1126.84
906.64	1130.25
906.94	1148.91
907.25	1137.76
907.56	1102.03
907.87	1119.33
908.17	1124.11
908.48	1138.22
908.79	1132.98
909.09	1129.34
909.40	1128.66
909.71	1140.95
910.02	1211.71
910.32	1137.76
910.63	1147.55
910.94	1126.16
911.24	1114.09
911.55	1152.55
911.86	1105.68
912.16	1111.59
912.47	1109.09
912.78	1107.95
913.08	1106.81
913.39	1115.69
913.69	1110.23
914.00	1092.93
914.31	1093.62
914.61	1117.28
914.92	1142.77
915.23	1085.20
915.53	1087.47
915.84	1083.38
916.14	1099.99
916.45	1103.17
916.75	1081.78
917.06	1099.76
917.37	1095.89
917.67	1132.07
917.98	1089.52
918.28	1087.70
918.59	1087.93
918.89	1123.88
919.20	1094.53
919.50	1090.88
919.81	1084.51
920.11	1075.41
920.42	1074.27
920.72	1059.94
921.03	1081.33
921.33	1100.21
921.64	1089.06
921.94	1087.93
922.25	1059.94
922.55	1073.36
922.86	1080.64
923.16	1063.12
923.47	1063.12
923.77	1066.99
924.08	1055.16
924.38	1066.08
924.69	1057.43
924.99	1082.92
925.29	1073.14
925.60	1077.23
925.90	1066.31
926.21	1069.27
926.51	1068.58
926.81	1047.42
927.12	1064.94
927.42	1066.54
927.73	1073.59
928.03	1073.82
928.33	1043.78
928.64	1044.92
928.94	1063.12
929.24	1039.23
929.55	1038.32
929.85	1059.03
930.15	1044.24
930.46	1041.73
930.76	1064.49
931.06	1045.15
931.37	1046.06
931.67	1092.25
931.97	1030.13
932.27	1038.55
932.58	1019.21
932.88	1036.27
933.18	1049.70
933.49	1055.84
933.79	1064.72
934.09	1052.66
934.39	1035.59
934.70	1074.73
935.00	1040.14
935.30	1036.04
935.60	1035.36
935.91	1019.43
936.21	1040.37
936.51	1021.03
936.81	1016.93
937.11	1054.02
937.42	1045.15
937.72	1002.59
938.02	1005.55
938.32	1010.56
938.62	1012.15
938.92	1010.10
939.23	1003.50
939.53	1014.88
939.83	1022.62
940.13	1008.51
940.43	1011.47
940.73	1011.92
941.03	1031.27
941.34	1003.28
941.64	1019.43
941.94	1009.19
942.24	1005.55
942.54	1011.70
942.84	1021.71
943.14	1006.92
943.44	985.98
943.74	989.62
944.04	1013.52
944.34	1006.46
944.65	987.80
944.95	1001.00
945.25	1003.05
945.55	1001.00
945.85	1007.60
946.15	1016.48
946.45	1010.79
946.75	1017.16
947.05	1006.46
947.35	1012.61
947.65	1002.82
947.95	1000.09
948.25	1006.01
948.55	998.73
948.85	1010.10
949.15	1014.20
949.45	991.67
949.75	1005.55
950.05	1006.01
950.35	992.13
950.65	992.81
950.94	987.58
951.24	1002.37
951.54	996.68
951.84	1175.31
952.14	1011.47
952.44	1020.80
952.74	1012.15
953.04	996.68
953.34	1021.25
953.64	1028.08
953.94	987.12
954.23	989.85
954.53	1015.79
954.83	1012.83
955.13	1026.72
955.43	1017.39
955.73	1035.36
956.03	993.95
956.32	988.03
956.62	1008.51
956.92	1024.44
957.22	1010.10
957.52	1003.05
957.82	1016.70
958.11	999.41
958.41	995.31
958.71	1088.15
959.01	1008.28
959.30	1352.11
959.60	1031.04
959.90	1005.78
960.20	1007.15
960.50	1010.79
960.79	985.30
961.09	993.49
961.39	992.81
961.69	1003.73
961.98	1016.25
962.28	1018.30
962.58	1002.14
962.87	1008.74
963.17	1035.13
963.47	985.53
963.76	1045.15
964.06	996.45
964.36	1006.01
964.66	984.85
964.95	1017.16
965.25	1007.83
965.55	1025.12
965.84	1005.55
966.14	988.03
966.43	1021.71
966.73	1015.34
967.03	1053.11
967.32	1008.28
967.62	1010.10
967.92	987.12
968.21	1009.65
968.51	1016.25
968.80	999.18
969.10	1008.74
969.40	992.58
969.69	1011.70
969.99	1001.46
970.28	1018.98
970.58	1043.33
970.87	1010.56
971.17	1004.87
971.46	1034.45
971.76	993.95
972.06	1005.10
972.35	959.81
972.65	1006.92
972.94	974.38
973.24	1004.64
973.53	1008.28
973.83	1001.46
974.12	1006.92
974.42	989.85
974.71	1059.48
975.01	992.58
975.30	1016.93
975.59	992.58
975.89	999.86
976.18	998.50
976.48	996.68
976.77	985.07
977.07	985.76
977.36	1003.73
977.65	1004.19
977.95	999.86
978.24	973.92
978.54	1014.65
978.83	1001.00
979.13	1020.57
979.42	1004.19
979.71	994.86
980.01	1002.14
980.30	1007.83
980.59	990.76
980.89	1039.69
981.18	1021.48
981.47	1012.83
981.77	990.53
982.06	1013.06
982.35	987.80
982.65	996.45
982.94	1005.33
983.23	1006.24
983.53	1023.30
983.82	995.77
984.11	993.72
984.41	1013.52
984.70	1009.19
984.99	996.68
985.28	996.68
985.58	995.54
985.87	969.60
986.16	980.07
986.45	987.12
986.75	1024.89
987.04	999.18
987.33	977.34
987.62	998.27
987.91	965.28
988.21	988.49
988.50	999.64
988.79	1038.32
989.08	1006.24
989.37	1005.55
989.67	975.52
989.96	978.70
990.25	966.87
990.54	989.17
990.83	993.26
991.12	988.71
991.42	1010.79
991.71	993.95
992.00	968.69
992.29	979.38
992.58	965.73
992.87	1024.44
993.16	1007.37
993.45	992.13
993.75	994.86
994.04	977.56
994.33	1000.77
994.62	1027.40
994.91	995.31
995.20	1009.65
995.49	996.22
995.78	995.54
996.07	974.38
996.36	970.74
996.65	1003.28
996.94	986.89
997.23	997.59
997.52	982.57
997.81	984.16
998.10	993.72
998.39	989.62
998.68	980.07
998.97	986.67
999.26	978.47
999.55	971.65
999.84	1009.88
1000.13	989.62
1000.42	987.80
1000.71	1000.55
1001.00	1002.82
1001.29	997.13
1001.58	1005.55
1001.87	988.03
1002.16	989.85
1002.45	996.68
1002.74	986.21
1003.02	995.54
1003.31	1019.21
1003.60	1014.88
1003.89	1008.97
1004.18	979.16
1004.47	997.59
1004.76	994.86
1005.05	976.65
1005.33	973.92
1005.62	962.77
1005.91	978.70
1006.20	980.98
1006.49	975.97
1006.78	997.59
1007.06	977.11
1007.35	989.40
1007.64	990.53
1007.93	996.22
1008.22	994.86
1008.50	1008.28
1008.79	979.84
1009.08	968.23
1009.37	972.33
1009.66	1028.76
1009.94	984.16
1010.23	988.49
1010.52	968.69
1010.81	989.62
1011.09	983.48
1011.38	978.02
1011.67	1023.07
1011.95	1023.53
1012.24	978.25
1012.53	980.98
1012.82	975.06
1013.10	983.94
1013.39	972.56
1013.68	984.85
[truncated: 48 more rows]
