# Supplementary material for: Unique photosynthetic electron transport tuning and excitation distribution in heterokont algae
Source: PLoS One. 2019 Jan 9;14(1):e0209920. doi: 10.1371/journal.pone.0209920 (PMC6326504; doi:10.1371/journal.pone.0209920)
Supplement: S1 Dataset — (ZIP) [file pone.0209920.s004.zip › S1 Dataset/77K/Nannochloropsis_Anaerobic/NAna_t=15,1.txt]

340.01	933.19
340.39	933.19
340.76	933.19
341.14	935.01
341.52	958.68
341.89	982.11
342.27	994.63
342.65	992.81
343.03	982.80
343.40	977.56
343.78	985.07
344.16	976.88
344.53	993.49
344.91	1002.14
345.29	983.02
345.66	986.89
346.04	984.16
346.42	966.19
346.79	984.16
347.17	964.59
347.54	951.62
347.92	967.78
348.30	959.36
348.67	966.41
349.05	960.72
349.43	972.10
349.80	968.46
350.18	951.17
350.56	950.26
350.93	970.05
351.31	956.63
351.68	951.17
352.06	949.12
352.44	946.16
352.81	983.71
353.19	957.99
353.56	968.46
353.94	965.28
354.32	962.32
354.69	947.07
355.07	945.25
355.44	932.28
355.82	978.25
356.19	935.69
356.57	971.42
356.95	935.24
357.32	938.88
357.70	945.71
358.07	931.60
358.45	941.16
358.82	937.29
359.20	950.71
359.58	948.89
359.95	957.54
360.33	941.38
360.70	937.51
361.08	962.09
361.45	933.87
361.83	930.23
362.20	968.23
362.58	972.56
362.95	937.51
363.33	960.50
363.70	927.96
364.08	946.16
364.45	938.42
364.83	945.71
365.20	948.44
365.58	960.95
365.95	1003.96
366.33	961.64
366.70	953.44
367.08	948.44
367.45	963.68
367.83	951.62
368.20	950.03
368.58	955.04
368.95	945.93
369.33	1000.55
369.70	948.44
370.08	959.36
370.45	946.62
370.83	946.84
371.20	962.55
371.57	1064.94
371.95	964.82
372.32	955.49
372.70	936.60
373.07	925.00
373.45	970.51
373.82	945.02
374.19	958.68
374.57	976.43
374.94	945.48
375.32	945.25
375.69	952.53
376.07	931.83
376.44	929.55
376.81	924.32
377.19	950.94
377.56	964.82
377.94	936.83
378.31	935.92
378.68	931.83
379.06	923.18
379.43	947.98
379.81	955.72
380.18	924.77
380.55	945.02
380.93	949.12
381.30	955.72
381.67	963.46
382.05	940.25
382.42	961.64
382.79	953.44
383.17	960.27
383.54	993.26
383.91	950.71
384.29	947.07
384.66	950.71
385.04	963.46
385.41	938.88
385.78	939.34
386.15	946.16
386.53	956.40
386.90	946.39
387.27	959.81
387.65	964.14
388.02	958.22
388.39	960.27
388.77	957.77
389.14	956.17
389.51	953.67
389.89	932.05
390.26	970.05
390.63	951.40
391.00	939.11
391.38	959.13
391.75	972.33
392.12	950.49
392.50	935.24
392.87	947.30
393.24	973.70
393.61	940.93
393.99	948.44
394.36	952.08
394.73	969.60
395.10	952.08
395.48	955.95
395.85	950.94
396.22	951.62
396.59	943.66
396.97	947.53
397.34	996.45
397.71	968.23
398.08	963.68
398.45	949.80
398.83	942.98
399.20	950.26
399.57	970.05
399.94	942.52
400.32	935.47
400.69	942.29
401.06	945.71
401.43	962.32
401.80	970.51
402.17	956.86
402.55	933.65
402.92	954.13
403.29	955.49
403.66	943.43
404.03	936.38
404.41	940.47
404.78	946.62
405.15	937.51
405.52	945.02
405.89	953.44
406.26	953.44
406.64	948.89
407.01	953.22
407.38	975.97
407.75	928.87
408.12	981.20
408.49	948.21
408.86	942.29
409.23	955.72
409.61	943.20
409.98	955.26
410.35	927.05
410.72	932.96
411.09	949.80
411.46	967.55
411.83	948.44
412.20	956.63
412.57	940.02
412.95	943.43
413.32	957.31
413.69	971.42
414.06	966.41
414.43	961.64
414.80	935.92
415.17	962.09
415.54	957.08
415.91	940.93
416.28	938.42
416.65	920.22
417.02	950.03
417.39	937.29
417.76	948.66
418.14	941.16
418.51	947.07
418.88	958.68
419.25	954.35
419.62	951.40
419.99	950.71
420.36	962.32
420.73	928.18
421.10	977.56
421.47	951.17
421.84	937.29
422.21	965.05
422.58	963.00
422.95	966.87
423.32	939.79
423.69	936.15
424.06	965.28
424.43	956.86
424.80	936.15
425.17	957.54
425.54	941.61
425.91	945.71
426.28	959.36
426.65	958.45
427.02	963.46
427.39	949.35
427.76	957.99
428.13	942.07
428.49	958.68
428.86	945.71
429.23	954.58
429.60	936.83
429.97	941.84
430.34	959.59
430.71	930.46
431.08	949.80
431.45	964.82
431.82	946.39
432.19	947.30
432.56	949.35
432.93	941.16
433.30	946.62
433.67	960.04
434.03	1013.52
434.40	957.54
434.77	941.84
435.14	936.38
435.51	945.93
435.88	988.03
436.25	946.39
436.62	948.44
436.99	953.44
437.35	950.03
437.72	955.04
438.09	942.29
438.46	1082.92
438.83	966.87
439.20	958.90
439.57	923.18
439.93	939.79
440.30	928.41
440.67	957.99
441.04	953.67
441.41	959.13
441.78	928.18
442.14	931.37
442.51	950.03
442.88	930.23
443.25	937.06
443.62	960.72
443.99	944.11
444.35	954.81
444.72	953.67
445.09	964.82
445.46	929.78
445.83	945.02
446.19	957.99
446.56	948.21
446.93	955.72
447.30	943.20
447.66	933.19
448.03	943.43
448.40	944.34
448.77	922.27
449.14	937.06
449.50	951.40
449.87	951.17
450.24	930.46
450.61	952.31
450.97	953.44
451.34	959.59
451.71	979.61
452.08	953.22
452.44	953.90
452.81	953.22
453.18	963.46
453.54	994.18
453.91	963.46
454.28	954.13
454.65	978.02
455.01	951.85
455.38	938.88
455.75	973.01
456.11	950.71
456.48	946.39
456.85	933.42
457.21	961.86
457.58	937.74
457.95	945.02
458.32	935.69
458.68	958.22
459.05	933.42
459.42	958.90
459.78	950.94
460.15	947.07
460.52	964.82
460.88	950.71
461.25	955.26
461.61	950.71
461.98	960.50
462.35	991.22
462.71	937.51
463.08	957.08
463.45	950.26
463.81	950.03
464.18	937.29
464.55	944.57
464.91	961.18
465.28	933.19
465.64	962.77
466.01	952.53
466.38	940.25
466.74	946.62
467.11	945.71
467.47	952.99
467.84	1028.99
468.21	963.68
468.57	942.52
468.94	951.17
469.30	966.87
469.67	941.38
470.03	943.66
470.40	948.21
470.77	934.10
471.13	957.08
471.50	973.70
471.86	967.78
472.23	986.44
472.59	957.08
472.96	976.65
473.32	958.68
473.69	982.57
474.05	955.72
474.42	965.50
474.78	953.67
475.15	945.71
475.51	953.22
475.88	945.71
476.24	949.57
476.61	949.57
476.97	964.14
477.34	956.63
477.70	959.36
478.07	955.49
478.43	961.18
478.80	957.08
479.16	950.94
479.53	957.08
479.89	936.60
480.26	959.36
480.62	942.98
480.99	973.47
481.35	955.26
481.72	926.82
482.08	969.60
482.45	1078.37
482.81	948.89
483.17	931.83
483.54	947.30
483.90	985.53
484.27	942.29
484.63	946.62
485.00	946.16
485.36	956.86
485.72	942.29
486.09	945.02
486.45	950.71
486.82	957.54
487.18	962.09
487.54	969.60
487.91	962.77
488.27	964.82
488.64	973.47
489.00	955.72
489.36	960.27
489.73	957.54
490.09	968.23
490.45	958.22
490.82	946.16
491.18	956.40
491.55	967.55
491.91	954.58
492.27	952.76
492.64	949.57
493.00	966.19
493.36	949.80
493.73	1025.35
494.09	957.31
494.45	955.04
494.82	982.57
495.18	979.61
495.54	981.66
495.91	965.96
496.27	992.81
496.63	977.79
496.99	951.62
497.36	955.95
497.72	982.34
498.08	965.50
498.45	997.36
498.81	968.92
499.17	961.18
499.53	966.19
499.90	950.49
500.26	960.04
500.62	955.26
500.99	949.12
501.35	929.32
501.71	966.64
502.07	955.26
502.44	986.44
502.80	963.68
503.16	951.85
503.52	972.79
503.88	963.00
504.25	950.26
504.61	952.99
504.97	963.68
505.33	952.31
505.70	968.01
506.06	970.05
506.42	969.60
506.78	957.08
507.14	979.84
507.51	964.59
507.87	957.54
508.23	943.43
508.59	960.04
508.95	941.38
509.32	977.56
509.68	956.40
510.04	973.24
510.40	981.66
510.76	975.97
511.12	995.09
511.48	957.08
511.85	973.24
512.21	954.13
512.57	954.13
512.93	941.38
513.29	957.08
513.65	973.70
514.01	927.73
514.38	958.68
514.74	965.73
515.10	945.02
515.46	962.55
515.82	975.52
516.18	964.82
516.54	965.50
516.90	947.30
517.26	970.28
517.63	945.71
517.99	965.50
518.35	966.64
518.71	959.13
519.07	958.45
519.43	960.27
519.79	987.58
520.15	967.10
520.51	937.97
520.87	942.75
521.23	960.95
521.59	973.92
521.95	975.06
522.31	949.57
522.67	960.50
523.03	960.27
523.40	955.95
523.76	954.35
524.12	947.98
524.48	968.69
524.84	961.86
525.20	950.26
525.56	952.08
525.92	943.20
526.28	970.74
526.64	967.32
527.00	953.67
527.36	1024.67
527.72	977.56
528.08	948.21
528.44	948.89
528.80	978.70
529.16	963.00
529.51	946.84
529.87	973.24
530.23	953.90
530.59	975.74
530.95	963.46
531.31	952.76
531.67	968.01
532.03	929.78
532.39	952.08
532.75	946.16
533.11	990.31
533.47	969.14
533.83	959.13
534.19	955.95
534.55	958.68
534.91	934.78
535.26	939.79
535.62	955.72
535.98	950.71
536.34	939.79
536.70	940.93
537.06	972.33
537.42	927.27
537.78	947.30
538.14	1307.29
538.49	962.32
538.85	1057.89
539.21	957.08
539.57	943.66
539.93	937.29
540.29	988.49
540.65	952.08
541.00	975.29
541.36	954.81
541.72	953.44
542.08	950.26
542.44	975.74
542.80	980.07
543.15	1012.83
543.51	949.12
543.87	958.90
544.23	944.34
544.59	968.01
544.95	950.49
545.30	951.17
545.66	925.91
546.02	960.27
546.38	931.37
546.73	949.12
547.09	930.92
547.45	974.83
547.81	965.05
548.17	956.40
548.52	963.91
548.88	945.48
549.24	984.39
549.60	957.31
549.95	955.95
550.31	961.86
550.67	949.35
551.03	943.66
551.38	971.42
551.74	949.12
552.10	933.87
552.46	964.14
552.81	933.19
553.17	968.01
553.53	938.88
553.88	969.83
554.24	936.60
554.60	949.35
554.95	952.76
555.31	970.05
555.67	943.66
556.03	951.62
556.38	955.04
556.74	963.00
557.10	962.09
557.45	942.98
557.81	973.24
558.17	948.21
558.52	945.93
558.88	957.31
559.24	936.38
559.59	948.89
559.95	942.75
560.30	989.85
560.66	964.59
561.02	967.55
561.37	925.91
561.73	950.03
562.09	960.04
562.44	972.79
562.80	962.32
563.15	946.62
563.51	961.18
563.87	935.92
564.22	937.29
564.58	960.04
564.93	949.57
565.29	940.47
565.65	988.03
566.00	968.23
566.36	950.94
566.71	941.16
567.07	932.96
567.42	970.05
567.78	954.58
568.14	954.35
568.49	976.43
568.85	939.79
569.20	947.98
569.56	933.87
569.91	968.23
570.27	978.25
570.62	1009.88
570.98	968.69
571.33	976.88
571.69	962.77
572.04	959.36
572.40	925.91
572.75	954.13
573.11	954.13
573.46	930.69
573.82	922.95
574.17	956.17
574.53	969.37
574.88	950.94
575.24	951.40
575.59	954.35
575.95	981.20
576.30	967.78
576.66	984.16
577.01	968.46
577.36	974.38
577.72	945.48
578.07	973.70
578.43	970.51
578.78	992.13
579.14	942.29
579.49	954.35
579.85	983.94
580.20	983.94
580.55	958.90
580.91	963.23
581.26	986.21
581.62	984.16
581.97	995.77
582.32	1035.59
582.68	1018.52
583.03	1008.51
583.39	995.09
583.74	1028.54
584.09	1017.84
584.45	1054.25
584.80	1034.91
585.15	1043.10
585.51	1034.91
585.86	1025.12
586.21	1071.54
586.57	1044.46
586.92	1077.91
587.27	1073.36
587.63	1080.64
587.98	1198.52
588.33	1125.70
588.69	1107.95
589.04	1138.44
589.39	1122.74
589.75	1133.44
590.10	1162.34
590.45	1185.09
590.81	1210.35
591.16	1248.35
591.51	1241.98
591.86	1276.34
592.22	1276.34
592.57	1294.77
592.92	1289.08
593.28	1329.36
593.63	1361.44
593.98	1378.51
594.33	1404.68
594.69	1432.90
595.04	1459.52
595.39	1486.83
595.74	1514.59
596.10	1541.89
596.45	1576.25
596.80	1637.69
597.15	1659.76
597.50	1714.15
597.86	1727.58
598.21	1775.36
598.56	1776.50
598.91	1851.14
599.26	1905.07
599.62	1933.97
599.97	2003.14
600.32	2018.84
600.67	2086.20
601.02	2144.00
601.38	2159.92
601.73	2212.03
602.08	2236.84
602.43	2259.59
602.78	2325.35
603.13	2392.94
603.49	2416.15
603.84	2455.29
604.19	2496.25
604.54	2517.86
604.89	2553.82
605.24	2658.95
605.59	2707.87
605.95	2750.88
606.30	2777.73
606.65	2799.12
607.00	2847.36
607.35	2871.25
607.70	2938.38
608.05	3031.22
608.40	3017.34
608.75	3050.56
609.10	3082.88
609.46	3134.30
609.81	3149.09
610.16	3245.58
610.51	3244.44
610.86	3300.19
611.21	3271.52
611.56	3342.97
611.91	3345.70
612.26	3344.33
612.61	3427.39
612.96	3431.03
613.31	3440.36
613.66	3481.09
614.01	3488.37
614.36	3518.41
614.71	3559.14
615.06	3528.42
615.41	3553.68
615.76	3579.17
616.11	3612.16
616.46	3614.89
616.81	3605.56
617.16	3662.00
617.51	3653.58
617.86	3618.99
618.21	3634.92
618.56	3613.30
618.91	3648.34
619.26	3687.48
619.61	3624.68
619.96	3672.69
620.31	3689.30
620.66	3665.18
621.01	3615.35
621.36	3632.19
621.71	3657.22
622.06	3642.88
622.41	3650.39
622.76	3663.36
623.10	3667.00
623.45	3595.78
623.80	3664.50
624.15	3622.40
624.50	3623.99
624.85	3608.98
625.20	3605.79
625.55	3619.44
625.90	3593.27
626.25	3569.15
626.59	3622.86
626.94	3532.52
627.29	3544.12
627.64	3529.11
627.99	3539.12
628.34	3503.85
628.69	3516.82
629.03	3463.57
629.38	3491.10
629.73	3481.32
630.08	3449.23
630.43	3446.28
630.78	3464.94
631.12	3441.27
631.47	3451.97
631.82	3416.24
632.17	3380.97
632.52	3364.13
632.86	3494.52
633.21	3373.91
633.56	3408.96
633.91	3335.00
634.26	3350.02
634.60	3323.63
634.95	3347.52
635.30	3319.53
635.65	3334.32
635.99	3278.34
636.34	3333.64
636.69	3310.43
637.04	3302.92
637.39	3244.44
637.73	3234.65
638.08	3278.57
638.43	3233.06
638.77	3203.93
639.12	3216.45
639.47	3232.60
639.82	3239.89
640.16	3200.29
640.51	3239.43
640.86	3179.59
641.20	3177.76
641.55	3185.05
641.90	3190.96
642.25	3184.82
642.59	3157.97
642.94	3217.36
643.29	3089.70
643.63	3151.14
643.98	3141.13
644.33	3104.95
644.67	3121.56
645.02	3088.34
645.37	3102.22
645.71	3162.29
646.06	3139.76
646.40	3108.13
646.75	3090.84
647.10	3080.14
647.44	3167.07
647.79	3086.52
648.14	3067.63
648.48	3076.96
648.83	3076.73
649.17	3142.04
649.52	3054.20
649.87	3082.88
650.21	3062.85
650.56	3048.52
650.90	3054.43
651.25	3034.41
651.59	3094.25
651.94	3069.22
652.29	3094.25
652.63	3057.84
652.98	3065.35
653.32	3075.37
653.67	3085.15
654.01	3111.32
654.36	3070.82
654.70	3044.19
655.05	3077.41
655.39	3071.95
655.74	3080.37
656.08	3077.64
656.43	3053.75
656.78	3093.57
657.12	3094.25
657.47	3057.84
657.81	3138.40
658.15	3106.54
658.50	3089.25
658.84	3123.61
659.19	3100.17
659.53	3097.21
659.88	3144.54
660.22	3068.08
660.57	3066.04
660.91	3065.13
661.26	3063.76
661.60	3130.43
661.95	3102.45
662.29	3138.85
662.63	3137.72
662.98	3134.76
663.32	3127.70
663.67	3092.66
664.01	3106.09
664.36	3144.31
664.70	3130.66
665.04	3134.99
665.39	3151.82
665.73	3137.26
666.08	3620.13
666.42	3177.54
666.76	3196.65
667.11	3189.14
667.45	3151.14
667.79	3191.19
668.14	3200.75
668.48	3199.38
668.83	3252.86
669.17	3241.48
669.51	3254.90
669.86	3248.99
670.20	3266.28
670.54	3327.49
670.89	3318.85
671.23	3372.55
671.57	3327.72
671.92	3411.92
672.26	3449.01
672.60	3435.35
672.94	3529.56
673.29	3593.27
673.63	3614.44
673.97	3664.50
674.32	3750.97
674.66	3809.90
675.00	3924.82
675.34	4044.06
675.69	4218.59
676.03	4302.55
676.37	4464.80
676.71	4653.44
677.06	4860.28
677.40	5098.76
677.74	5419.38
678.08	5669.92
678.43	6074.96
678.77	6384.66
679.11	6815.64
679.45	7265.28
679.80	7686.48
680.14	8226.46
680.48	8849.96
680.82	9559.24
681.16	10228.47
681.51	10878.58
681.85	11651.12
682.19	12426.39
682.53	13439.68
682.87	14328.04
683.21	15135.17
683.56	16069.96
683.90	17086.43
684.24	18069.46
684.58	19046.56
684.92	19922.41
685.26	20681.30
685.61	21329.37
685.95	22212.50
686.29	22840.31
686.63	23476.55
686.97	24021.99
687.31	24286.18
687.65	24461.39
687.99	24850.05
688.33	24902.84
688.68	24891.69
689.02	25073.51
689.36	24896.47
689.70	24919.23
690.04	24716.02
690.38	24646.62
690.72	24631.83
691.06	24495.30
691.40	24462.76
691.74	24403.82
692.08	24389.94
692.42	24330.55
692.76	24467.54
693.10	24464.81
693.44	24347.16
693.78	24399.95
694.13	24337.61
694.47	24476.87
694.81	24430.67
695.15	24440.00
695.49	24367.19
695.83	24487.11
696.17	24428.40
696.51	24426.35
696.85	24245.90
697.19	24114.15
697.53	24161.48
697.87	24220.64
698.20	23968.29
698.54	24278.21
698.88	24054.76
699.22	23895.93
699.56	23823.34
699.90	23594.65
700.24	23548.68
700.58	23529.57
700.92	23345.93
701.26	23101.32
701.60	23046.48
701.94	22663.28
702.28	22701.96
702.62	22432.08
702.96	22367.46
703.30	22018.39
703.63	21915.31
703.97	21737.82
704.31	21416.29
704.65	21193.52
704.99	21138.91
705.33	20977.12
705.67	20614.17
706.01	20422.57
706.34	20310.39
706.68	20051.21
707.02	19745.60
707.36	19642.98
707.70	19310.98
708.04	18970.79
708.38	18926.19
708.71	18712.52
709.05	18485.65
709.39	18406.46
709.73	18139.77
710.07	17949.08
710.40	17845.54
710.74	17637.56
711.08	17441.64
711.42	17265.29
711.76	17099.17
712.09	16950.35
712.43	16844.32
712.77	16643.39
713.11	16489.79
713.45	16329.59
713.78	16241.99
714.12	16010.11
714.46	15971.65
714.80	15656.27
715.13	15527.24
715.47	15449.42
715.81	15283.76
716.15	15158.15
716.48	15044.83
716.82	14898.06
717.16	14668.23
717.49	14545.58
717.83	14378.79
718.17	14259.55
718.51	14056.57
718.84	13993.09
719.18	13865.43
719.52	13841.08
719.85	13525.70
720.19	13378.24
720.53	13276.07
720.86	13155.24
721.20	12891.51
721.54	12856.24
721.87	12740.41
722.21	12423.89
722.55	12339.24
722.88	12203.85
723.22	12102.36
723.55	11833.39
723.89	11766.95
724.23	11726.90
724.56	11472.27
724.90	11337.78
725.24	11234.93
725.57	11023.76
725.91	10966.42
726.24	10854.46
726.58	10603.70
726.92	10570.25
727.25	10523.60
727.59	10322.45
727.92	10171.35
728.26	10049.38
728.59	9904.20
728.93	9770.63
729.26	9601.56
729.60	9514.41
729.94	9383.11
730.27	9328.50
730.61	9097.08
730.94	9008.56
731.28	8885.00
731.61	8723.89
731.95	8596.69
732.28	8506.58
732.62	8426.03
732.95	8314.07
733.29	8191.65
733.62	8103.13
733.96	7978.89
734.29	7872.39
734.63	7766.81
734.96	7705.60
735.30	7627.55
735.63	7494.88
735.97	7419.56
736.30	7214.77
736.63	7238.89
736.97	7073.46
737.30	7057.07
737.64	6893.01
737.97	6786.51
738.31	6768.76
738.64	6633.14
738.97	6603.56
739.31	6522.10
739.64	6425.84
739.98	6374.87
740.31	6283.85
740.64	6288.17
740.98	6135.94
741.31	6076.32
741.65	5986.44
741.98	5951.62
742.31	5838.99
742.65	5851.73
742.98	5740.46
743.31	5651.48
743.65	5628.96
743.98	5563.19
744.31	5513.59
744.65	5502.44
744.98	5479.45
745.31	5361.58
745.65	5312.20
745.98	5295.36
746.31	5269.20
746.65	5256.91
746.98	5220.50
747.31	5159.97
747.65	5084.42
747.98	5017.98
748.31	5029.58
748.64	4960.18
748.98	4945.84
749.31	4839.12
749.64	4825.92
749.98	4777.91
750.31	4718.29
750.64	4671.64
750.97	4670.28
751.31	4596.78
751.64	4561.28
751.97	4607.25
752.30	4536.71
752.63	4463.89
752.97	4427.71
753.30	4412.23
753.63	4397.67
753.96	4367.86
754.29	4276.61
754.63	4316.44
754.96	4371.28
755.29	4177.17
755.62	4186.73
755.95	4138.03
756.29	4090.48
756.62	4068.18
756.95	4052.02
757.28	4026.76
757.61	4099.12
757.94	3937.79
758.27	3945.98
758.61	3941.88
758.94	3966.23
759.27	3867.48
759.60	3841.76
759.93	3837.21
760.26	3765.76
760.59	3730.72
760.92	3720.93
761.26	3669.28
761.59	3722.30
761.92	3646.75
762.25	3598.74
762.58	3595.78
762.91	3578.48
763.24	3543.44
763.57	3510.22
763.90	3500.89
764.23	3477.68
764.56	3455.83
764.89	3428.07
765.22	3433.76
765.55	3359.58
765.88	3359.12
766.21	3334.78
766.54	3327.49
766.87	3301.10
767.20	3249.44
767.53	3251.26
767.86	3253.54
768.19	3223.05
768.52	3191.87
768.85	3210.30
769.18	3130.43
769.51	3129.52
769.84	3102.67
770.17	3112.46
770.50	2985.71
770.83	3052.84
771.16	3015.52
771.49	2991.63
771.82	2942.48
772.15	2937.47
772.48	2927.69
772.81	2884.45
773.14	2906.52
773.47	2850.77
773.80	2839.62
774.13	2845.08
774.46	2791.84
774.78	2808.22
775.11	2736.77
775.44	2763.62
775.77	2721.52
776.10	2689.44
776.43	2665.55
776.76	2691.94
777.09	2651.44
777.41	2641.42
777.74	2600.47
778.07	2602.29
778.40	2584.31
778.73	2580.44
779.06	2583.63
779.38	2537.43
779.71	2518.77
780.04	2493.97
780.37	2478.50
780.70	2458.70
781.03	2437.08
781.35	2469.85
781.68	2437.99
782.01	2434.12
782.34	2395.90
782.67	2365.86
782.99	2393.17
783.32	2353.12
783.65	2336.05
783.98	2313.07
784.30	2287.81
784.63	2301.23
784.96	2280.75
785.29	2242.07
785.61	2251.86
785.94	2219.32
786.27	2221.82
786.60	2214.08
786.92	2216.58
787.25	2181.54
787.58	2148.32
787.90	2186.78
788.23	2179.27
788.56	2131.94
788.88	2109.64
789.21	2103.72
789.54	2078.01
789.87	2059.57
790.19	2044.10
790.52	2076.87
790.85	2080.28
791.17	2045.69
791.50	2025.90
791.82	2012.47
792.15	2020.66
792.48	2027.26
792.80	2015.88
793.13	2016.11
793.46	2018.39
793.78	1997.68
794.11	1992.45
794.43	1984.03
794.76	2010.20
795.09	2024.53
795.41	1983.80
795.74	1968.78
796.06	1968.10
796.39	1973.79
796.72	1995.86
797.04	2000.41
797.37	1970.60
797.69	1977.20
798.02	1943.98
798.34	1947.62
798.67	1967.19
798.99	1940.79
799.32	1951.26
799.64	1931.69
799.97	1944.89
800.30	1909.16
800.62	1889.82
800.95	1880.26
801.27	1881.17
801.60	1875.71
801.92	1870.93
802.25	1869.57
802.57	1859.78
802.89	1862.29
803.22	1871.39
803.54	1842.49
803.87	1830.66
804.19	1850.23
804.52	1847.50
804.84	1841.35
805.17	1798.80
805.49	1785.37
805.82	1779.46
806.14	1787.19
806.46	1814.96
806.79	1802.90
807.11	1773.54
807.44	1782.64
807.76	1774.22
808.08	1761.71
808.41	1768.08
808.73	1769.22
809.06	1723.48
809.38	1771.72
809.70	1739.86
810.03	1734.86
810.35	1713.01
810.67	1724.84
811.00	1700.72
811.32	1697.54
811.64	1697.77
811.97	1675.01
812.29	1663.41
812.61	1644.29
812.94	1706.19
813.26	1650.89
813.58	1648.84
813.91	1652.26
814.23	1643.38
814.55	1652.71
814.88	1652.94
815.20	1604.47
815.52	1634.73
815.84	1606.75
816.17	1595.60
816.49	1608.79
816.81	1602.65
817.13	1581.03
817.46	1606.29
817.78	1583.99
818.10	1610.61
818.42	1596.73
818.75	1557.59
819.07	1610.16
819.39	1562.60
819.71	1608.11
820.04	1583.53
820.36	1541.67
820.68	1547.13
821.00	1547.35
821.32	1568.74
821.65	1586.04
821.97	1508.22
822.29	1526.65
822.61	1526.87
822.93	1511.17
823.25	1492.97
823.58	1525.96
823.90	1497.75
824.22	1479.54
824.54	1473.85
824.86	1485.23
825.18	1482.73
825.50	1473.85
825.82	1485.46
826.15	1473.17
826.47	1459.97
826.79	1490.01
827.11	1469.76
827.43	1501.16
827.75	1465.89
828.07	1465.44
828.39	1486.83
828.71	1443.36
829.03	1431.30
829.35	1435.63
829.67	1424.70
830.00	1422.88
830.32	1426.07
830.64	1428.57
830.96	1441.09
831.28	1442.91
831.60	1413.10
831.92	1397.40
832.24	1406.73
832.56	1384.43
832.88	1389.43
833.20	1385.79
833.52	1422.43
833.84	1400.81
834.16	1412.42
834.48	1402.40
834.80	1423.34
835.12	1393.53
835.44	1408.09
835.76	1403.77
836.08	1388.07
836.40	1387.61
836.71	1390.57
837.03	1383.97
837.35	1373.28
837.67	1384.88
837.99	1389.43
838.31	1350.75
838.63	1358.71
838.95	1365.08
839.27	1415.60
839.59	1381.01
839.91	1381.92
840.23	1357.58
840.54	1352.57
840.86	1365.08
841.18	1360.08
841.50	1376.01
841.82	1351.20
842.14	1390.80
842.46	1394.21
842.77	1371.91
843.09	1361.90
843.41	1355.76
843.73	1350.07
844.05	1356.67
844.37	1350.98
844.68	1343.92
845.00	1344.83
845.32	1330.27
845.64	1328.22
845.96	1342.78
846.27	1329.13
846.59	1311.16
846.91	1366.22
847.23	1309.33
847.54	1322.53
847.86	1316.62
848.18	1295.00
848.50	1320.48
848.82	1358.94
849.13	1308.65
849.45	1325.49
849.77	1335.73
850.08	1329.59
850.40	1332.77
850.72	1325.49
851.04	1312.98
851.35	1334.59
851.67	1353.02
851.99	1275.43
852.30	1305.01
852.62	1311.84
852.94	1291.36
853.25	1330.27
853.57	1289.77
853.89	1288.40
854.20	1280.66
854.52	1298.64
854.84	1297.05
855.15	1285.90
855.47	1310.70
855.79	1301.83
856.10	1265.87
856.42	1296.14
856.73	1300.69
857.05	1292.72
857.37	1255.18
857.68	1261.78
858.00	1276.57
858.32	1318.21
858.63	1276.79
858.95	1237.66
859.26	1272.02
859.58	1282.94
859.89	1244.03
860.21	1272.02
860.52	1283.62
860.84	1287.26
861.16	1257.68
861.47	1250.85
861.79	1271.11
862.10	1262.69
862.42	1241.07
862.73	1281.80
863.05	1251.31
863.36	1228.10
863.68	1267.24
863.99	1259.05
864.31	1243.80
864.62	1300.92
864.94	1243.34
865.25	1243.34
865.57	1255.63
865.88	1214.90
866.20	1221.50
866.51	1257.00
866.82	1238.34
867.14	1229.46
867.45	1211.26
867.77	1215.81
868.08	1221.50
868.40	1248.58
868.71	1222.64
869.02	1213.08
869.34	1206.94
869.65	1215.13
869.97	1202.84
870.28	1178.49
870.59	1208.76
870.91	1206.03
871.22	1212.63
871.54	1209.44
871.85	1192.15
872.16	1212.17
872.48	1195.56
872.79	1213.76
873.10	1190.10
873.42	1189.64
873.73	1207.85
874.04	1189.41
874.36	1168.71
874.67	1171.44
874.98	1181.45
875.30	1205.80
875.61	1146.41
875.92	1148.00
876.23	1174.40
876.55	1183.95
876.86	1174.40
877.17	1178.26
877.49	1145.72
877.80	1169.62
878.11	1894.83
878.42	1210.80
878.74	1184.86
879.05	1157.56
879.36	1140.49
879.67	1130.25
879.98	1145.04
880.30	1129.80
880.61	1153.92
880.92	1140.95
881.23	1134.80
881.55	1158.24
881.86	1167.57
882.17	1155.74
882.48	1141.86
882.79	1173.49
883.10	1153.01
883.42	1160.29
883.73	1132.30
884.04	1154.60
884.35	1149.59
884.66	1135.48
884.97	1146.63
885.28	1135.71
885.60	1137.31
885.91	1139.81
886.22	1145.04
886.53	1148.46
886.84	1133.44
887.15	1146.41
887.46	1131.39
887.77	1157.33
888.08	1126.84
888.40	1120.24
888.71	1133.66
889.02	1120.47
889.33	1146.18
889.64	1138.22
889.95	1143.22
890.26	1137.53
890.57	1119.10
890.88	1151.19
891.19	1106.81
891.50	1144.81
891.81	1150.50
892.12	1131.84
892.43	1128.89
892.74	1148.46
893.05	1134.35
893.36	1163.93
893.67	1111.14
893.98	1149.82
894.29	1128.89
894.60	1121.60
894.91	1117.28
895.22	1091.79
895.53	1131.84
895.84	1127.29
896.15	1122.29
896.46	1106.36
896.77	1103.86
897.08	1122.74
897.38	1150.05
897.69	1126.16
898.00	1072.91
898.31	1100.67
898.62	1105.68
898.93	1089.06
899.24	1082.69
899.55	1119.56
899.86	1112.73
900.16	1119.33
900.47	1138.22
900.78	1091.11
901.09	1099.08
901.40	1098.85
901.71	1083.83
902.02	1131.39
902.32	1105.68
902.63	1091.11
902.94	1090.20
903.25	1103.17
903.56	1099.99
903.87	1096.80
904.17	1079.05
904.48	1076.32
904.79	1093.84
905.10	1073.82
905.41	1104.31
905.71	1095.66
906.02	1077.91
906.33	1087.70
906.64	1079.96
906.94	1066.08
907.25	1062.67
907.56	1060.62
907.87	1082.92
908.17	1077.46
908.48	1102.03
908.79	1085.88
909.09	1098.85
909.40	1071.54
909.71	1107.50
910.02	1259.96
910.32	1085.65
910.63	1082.92
910.94	1071.09
911.24	1084.51
911.55	1113.18
911.86	1067.22
912.16	1073.59
912.47	1065.17
912.78	1071.32
913.08	1077.00
913.39	1046.28
913.69	1077.91
914.00	1053.34
914.31	1061.08
914.61	1048.56
914.92	1084.51
915.23	1056.98
915.53	1066.08
915.84	1047.65
916.14	1069.27
916.45	1059.03
916.75	1041.96
917.06	1050.84
917.37	1054.93
917.67	1074.50
917.98	1041.51
918.28	1047.65
918.59	1027.85
918.89	1058.57
919.20	1036.73
919.50	1039.46
919.81	1036.04
920.11	1039.23
920.42	1046.28
920.72	1028.76
921.03	1017.61
921.33	1048.10
921.64	1020.80
921.94	1018.30
922.25	1024.44
922.55	1015.79
922.86	1035.36
923.16	1045.60
923.47	1016.48
923.77	1040.14
924.08	1046.06
924.38	1023.30
924.69	1013.06
924.99	1003.96
925.29	995.31
925.60	1003.28
925.90	1012.83
926.21	1042.64
926.51	1025.35
926.81	1015.56
927.12	991.44
927.42	1010.79
927.73	998.95
928.03	1020.12
928.33	1018.30
928.64	1003.96
928.94	1017.61
929.24	1016.25
929.55	992.81
929.85	1012.38
930.15	1022.62
930.46	992.58
930.76	1017.16
931.06	1005.55
931.37	1004.64
931.67	1043.55
931.97	1009.88
932.27	1002.82
932.58	994.40
932.88	1002.82
933.18	997.13
933.49	986.44
933.79	1038.78
934.09	1034.45
934.39	1036.27
934.70	1059.25
935.00	1011.47
935.30	1013.74
935.60	1034.45
935.91	991.44
936.21	1004.64
936.51	982.34
936.81	1003.73
937.11	1031.95
937.42	982.57
937.72	989.85
938.02	980.07
938.32	981.43
938.62	983.25
938.92	983.94
939.23	990.99
939.53	999.64
939.83	978.25
940.13	960.72
940.43	964.37
940.73	987.58
941.03	970.05
941.34	1013.29
941.64	978.25
941.94	979.16
942.24	972.10
942.54	975.06
942.84	974.61
943.14	982.57
943.44	948.89
943.74	983.48
944.04	983.71
944.34	975.52
944.65	970.74
944.95	982.11
945.25	934.56
945.55	946.62
945.85	953.22
946.15	963.23
946.45	979.38
946.75	984.62
947.05	985.98
947.35	978.02
947.65	968.01
947.95	974.38
948.25	970.74
948.55	967.78
948.85	980.75
949.15	962.77
949.45	979.38
949.75	976.65
950.05	965.73
950.35	965.50
950.65	982.80
950.94	982.80
951.24	985.30
951.54	969.37
951.84	1151.19
952.14	987.80
952.44	972.10
952.74	958.45
953.04	967.32
953.34	959.59
953.64	968.01
953.94	963.68
954.23	986.21
954.53	959.59
954.83	1003.73
955.13	1003.73
955.43	990.99
955.73	975.97
956.03	958.45
956.32	978.02
956.62	960.50
956.92	993.04
957.22	985.98
957.52	965.50
957.82	960.50
958.11	962.09
958.41	984.39
958.71	1074.05
959.01	986.44
959.30	1307.74
959.60	1001.46
959.90	968.23
960.20	973.24
960.50	985.98
960.79	947.53
961.09	981.89
961.39	981.66
961.69	972.33
961.98	961.41
962.28	999.64
962.58	977.34
962.87	967.78
963.17	965.28
963.47	971.42
963.76	1027.63
964.06	972.79
964.36	982.57
964.66	954.13
964.95	961.64
965.25	967.32
965.55	996.45
965.84	963.91
966.14	956.63
966.43	969.37
966.73	984.85
967.03	994.18
967.32	959.36
967.62	968.23
967.92	964.82
968.21	964.37
968.51	976.65
968.80	964.37
969.10	953.67
969.40	943.20
969.69	1001.91
969.99	972.79
970.28	973.70
970.58	968.01
970.87	971.65
971.17	981.66
971.46	977.56
971.76	957.77
972.06	991.90
972.35	967.78
972.65	962.55
972.94	955.26
973.24	985.76
973.53	948.44
973.83	963.91
974.12	965.05
974.42	977.56
974.71	1000.32
975.01	957.08
975.30	974.38
975.59	956.63
975.89	961.64
976.18	962.77
976.48	975.52
976.77	967.32
977.07	947.98
977.36	969.83
977.65	999.18
977.95	982.34
978.24	974.15
978.54	992.13
978.83	975.06
979.13	983.25
979.42	973.47
979.71	942.75
980.01	953.44
980.30	962.55
980.59	963.46
980.89	1013.97
981.18	957.08
981.47	960.50
981.77	957.31
982.06	947.98
982.35	985.76
982.65	966.64
982.94	959.36
983.23	959.59
983.53	1001.00
983.82	965.96
984.11	953.44
984.41	970.74
984.70	973.92
984.99	965.05
985.28	962.55
985.58	957.77
985.87	952.76
986.16	970.74
986.45	960.95
986.75	966.19
987.04	962.32
987.33	962.32
987.62	967.78
987.91	952.31
988.21	967.78
988.50	962.55
988.79	981.66
989.08	993.95
989.37	977.11
989.67	969.60
989.96	960.50
990.25	945.25
990.54	953.22
990.83	958.45
991.12	952.76
991.42	975.29
991.71	954.13
992.00	973.70
992.29	937.29
992.58	951.62
992.87	976.20
993.16	950.94
993.45	976.43
993.75	958.22
994.04	946.62
994.33	971.65
994.62	986.89
994.91	972.56
995.20	983.25
995.49	963.00
995.78	990.31
996.07	946.39
996.36	955.49
996.65	954.35
996.94	948.44
997.23	970.74
997.52	958.68
997.81	940.93
998.10	954.13
998.39	964.59
998.68	942.07
998.97	957.77
999.26	976.43
999.55	942.75
999.84	980.29
1000.13	952.53
1000.42	956.63
1000.71	943.20
1001.00	959.81
1001.29	961.64
1001.58	955.04
1001.87	955.72
1002.16	979.61
1002.45	952.76
1002.74	939.79
1003.02	947.30
1003.31	976.43
1003.60	974.38
1003.89	957.08
1004.18	957.08
1004.47	965.73
1004.76	980.75
1005.05	957.99
1005.33	983.25
1005.62	951.62
1005.91	945.02
1006.20	958.22
1006.49	935.92
1006.78	965.50
1007.06	929.55
1007.35	936.83
1007.64	937.74
1007.93	983.02
1008.22	972.79
1008.50	979.61
1008.79	938.88
1009.08	961.18
1009.37	947.98
1009.66	994.63
1009.94	955.72
1010.23	962.09
1010.52	950.49
1010.81	992.81
1011.09	950.03
1011.38	972.10
1011.67	982.34
1011.95	981.43
1012.24	963.46
1012.53	953.67
1012.82	956.86
1013.10	940.70
1013.39	953.90
1013.68	947.07
[truncated: 48 more rows]
