# Supplementary material for: Unique photosynthetic electron transport tuning and excitation distribution in heterokont algae
Source: PLoS One. 2019 Jan 9;14(1):e0209920. doi: 10.1371/journal.pone.0209920 (PMC6326504; doi:10.1371/journal.pone.0209920)
Supplement: S1 Dataset — (ZIP) [file pone.0209920.s004.zip › S1 Dataset/77K/Nannochloropsis_Anaerobic/NAna_t=15,2.txt]

340.01	968.23
340.39	968.23
340.76	968.23
341.14	963.68
341.52	987.58
341.89	1027.40
342.27	1029.90
342.65	1015.34
343.03	1026.26
343.40	1016.02
343.78	1019.66
344.16	1019.43
344.53	1028.31
344.91	1025.35
345.29	996.68
345.66	1010.33
346.04	1005.33
346.42	1022.85
346.79	1009.65
347.17	1009.88
347.54	1016.02
347.92	997.13
348.30	985.53
348.67	993.95
349.05	978.25
349.43	1000.32
349.80	997.13
350.18	1008.28
350.56	1003.96
350.93	1021.25
351.31	1018.52
351.68	990.99
352.06	990.53
352.44	988.26
352.81	1001.68
353.19	986.67
353.56	998.73
353.94	1003.05
354.32	975.29
354.69	1002.37
355.07	985.76
355.44	998.95
355.82	986.89
356.19	992.58
356.57	1007.15
356.95	985.76
357.32	983.25
357.70	985.76
358.07	974.15
358.45	968.01
358.82	1010.56
359.20	992.35
359.58	971.19
359.95	967.55
360.33	983.02
360.70	986.44
361.08	950.03
361.45	969.83
361.83	986.21
362.20	979.84
362.58	1011.24
362.95	974.38
363.33	971.87
363.70	987.35
364.08	969.60
364.45	970.96
364.83	982.80
365.20	973.24
365.58	985.30
365.95	1028.31
366.33	1013.06
366.70	997.82
367.08	968.23
367.45	992.58
367.83	989.62
368.20	980.29
368.58	991.90
368.95	978.93
369.33	1057.43
369.70	984.62
370.08	989.17
370.45	983.94
370.83	1002.14
371.20	992.81
371.57	1193.51
371.95	1001.46
372.32	995.77
372.70	976.88
373.07	989.85
373.45	1007.37
373.82	969.83
374.19	1004.41
374.57	1002.82
374.94	969.14
375.32	995.77
375.69	1015.34
376.07	991.22
376.44	969.14
376.81	976.65
377.19	977.11
377.56	998.95
377.94	1001.23
378.31	1014.88
378.68	986.44
379.06	973.70
379.43	971.87
379.81	985.53
380.18	980.29
380.55	977.56
380.93	954.13
381.30	977.34
381.67	975.74
382.05	1001.46
382.42	960.04
382.79	972.56
383.17	992.13
383.54	1011.47
383.91	991.90
384.29	997.13
384.66	992.81
385.04	989.17
385.41	976.20
385.78	971.87
386.15	977.79
386.53	985.76
386.90	972.10
387.27	988.49
387.65	1012.61
388.02	983.02
388.39	1011.47
388.77	964.59
389.14	1003.96
389.51	986.89
389.89	988.03
390.26	1022.62
390.63	996.45
391.00	986.67
391.38	999.41
391.75	1003.28
392.12	987.35
392.50	974.38
392.87	975.29
393.24	985.98
393.61	982.80
393.99	977.34
394.36	971.87
394.73	979.38
395.10	977.56
395.48	983.25
395.85	961.18
396.22	985.07
396.59	982.11
396.97	981.89
397.34	1019.21
397.71	993.49
398.08	996.91
398.45	963.23
398.83	968.23
399.20	1009.88
399.57	986.67
399.94	980.29
400.32	964.14
400.69	968.01
401.06	980.98
401.43	1004.41
401.80	986.21
402.17	969.60
402.55	1011.92
402.92	973.01
403.29	992.35
403.66	987.35
404.03	979.84
404.41	983.48
404.78	1004.19
405.15	983.71
405.52	992.81
405.89	976.88
406.26	986.21
406.64	995.77
407.01	975.52
407.38	1003.28
407.75	998.95
408.12	1005.55
408.49	1006.24
408.86	977.34
409.23	987.80
409.61	983.48
409.98	989.62
410.35	985.07
410.72	969.14
411.09	988.71
411.46	1004.19
411.83	967.10
412.20	980.29
412.57	980.98
412.95	968.46
413.32	1008.74
413.69	1008.74
414.06	988.94
414.43	991.22
414.80	994.18
415.17	999.86
415.54	985.07
415.91	985.07
416.28	977.56
416.65	977.11
417.02	967.78
417.39	963.00
417.76	979.84
418.14	970.96
418.51	968.69
418.88	981.20
419.25	962.55
419.62	1017.84
419.99	991.67
420.36	1007.60
420.73	978.70
421.10	999.18
421.47	981.20
421.84	982.57
422.21	995.54
422.58	1007.15
422.95	1001.23
423.32	978.02
423.69	981.89
424.06	1006.01
424.43	997.82
424.80	962.77
425.17	995.09
425.54	970.74
425.91	982.57
426.28	997.13
426.65	995.09
427.02	1023.98
427.39	985.53
427.76	986.89
428.13	973.47
428.49	1003.05
428.86	978.70
429.23	981.89
429.60	981.66
429.97	983.02
430.34	1006.46
430.71	985.76
431.08	983.94
431.45	982.80
431.82	990.99
432.19	983.48
432.56	966.41
432.93	979.61
433.30	972.79
433.67	992.35
434.03	1029.67
434.40	1008.97
434.77	989.62
435.14	987.12
435.51	957.77
435.88	1023.53
436.25	983.02
436.62	977.11
436.99	993.04
437.35	985.53
437.72	979.84
438.09	996.22
438.46	1121.15
438.83	1004.87
439.20	982.11
439.57	978.02
439.93	961.86
440.30	971.42
440.67	970.05
441.04	965.28
441.41	988.26
441.78	979.84
442.14	968.92
442.51	969.83
442.88	963.91
443.25	967.55
443.62	982.34
443.99	992.58
444.35	981.66
444.72	1001.46
445.09	998.27
445.46	970.05
445.83	993.72
446.19	994.18
446.56	985.07
446.93	992.81
447.30	985.76
447.66	976.20
448.03	988.94
448.40	986.44
448.77	978.70
449.14	973.70
449.50	983.71
449.87	991.67
450.24	997.36
450.61	969.37
450.97	964.82
451.34	994.40
451.71	1000.09
452.08	1015.79
452.44	988.03
452.81	1009.19
453.18	981.66
453.54	1020.57
453.91	995.54
454.28	982.80
454.65	990.76
455.01	993.49
455.38	975.52
455.75	1006.69
456.11	977.34
456.48	991.67
456.85	981.20
457.21	1006.01
457.58	973.47
457.95	974.38
458.32	958.90
458.68	976.65
459.05	971.65
459.42	990.53
459.78	982.80
460.15	995.54
460.52	1004.19
460.88	990.31
461.25	1007.60
461.61	993.49
461.98	1012.38
462.35	1021.94
462.71	985.53
463.08	980.07
463.45	988.49
463.81	980.75
464.18	991.22
464.55	1006.01
464.91	1013.74
465.28	971.19
465.64	985.76
466.01	968.46
466.38	974.61
466.74	969.83
467.11	992.58
467.47	990.31
467.84	1063.12
468.21	1015.34
468.57	961.86
468.94	1002.14
469.30	985.07
469.67	993.72
470.03	1008.74
470.40	994.86
470.77	977.79
471.13	1000.09
471.50	1005.10
471.86	1005.10
472.23	999.64
472.59	988.49
472.96	986.89
473.32	990.08
473.69	1022.16
474.05	980.98
474.42	967.10
474.78	968.69
475.15	979.84
475.51	980.07
475.88	981.20
476.24	968.92
476.61	985.53
476.97	1009.19
477.34	1001.00
477.70	981.43
478.07	1010.10
478.43	990.76
478.80	1003.96
479.16	975.06
479.53	1011.47
479.89	981.20
480.26	979.16
480.62	994.86
480.99	1016.70
481.35	987.35
481.72	993.72
482.08	983.25
482.45	1093.39
482.81	990.31
483.17	971.42
483.54	972.56
483.90	983.94
484.27	992.58
484.63	969.60
485.00	980.07
485.36	980.75
485.72	994.63
486.09	1002.59
486.45	983.71
486.82	975.74
487.18	980.29
487.54	978.47
487.91	985.07
488.27	984.39
488.64	983.02
489.00	1026.72
489.36	992.81
489.73	1003.96
490.09	1006.46
490.45	1011.24
490.82	996.00
491.18	1000.32
491.55	1013.29
491.91	991.67
492.27	980.29
492.64	987.12
493.00	995.09
493.36	985.76
493.73	1024.89
494.09	991.67
494.45	985.76
494.82	1001.23
495.18	1014.88
495.54	1014.65
495.91	990.08
496.27	993.72
496.63	1009.19
496.99	993.72
497.36	988.03
497.72	1014.43
498.08	999.64
498.45	1045.60
498.81	1010.10
499.17	998.50
499.53	1009.19
499.90	984.62
500.26	993.72
500.62	1026.26
500.99	978.25
501.35	978.25
501.71	973.01
502.07	994.40
502.44	994.40
502.80	964.82
503.16	971.87
503.52	992.58
503.88	995.77
504.25	995.31
504.61	988.03
504.97	987.80
505.33	989.62
505.70	991.44
506.06	991.90
506.42	999.64
506.78	988.94
507.14	1049.70
507.51	1005.78
507.87	1008.97
508.23	993.95
508.59	988.49
508.95	988.03
509.32	1015.34
509.68	995.31
510.04	1012.83
510.40	985.76
510.76	1004.64
511.12	999.41
511.48	988.03
511.85	984.85
512.21	1005.78
512.57	966.19
512.93	992.13
513.29	975.97
513.65	1005.55
514.01	985.76
514.38	1000.77
514.74	1001.68
515.10	1000.32
515.46	1013.29
515.82	1012.83
516.18	1007.37
516.54	973.70
516.90	996.45
517.26	1024.44
517.63	969.83
517.99	988.26
518.35	995.09
518.71	982.11
519.07	985.30
519.43	1007.60
519.79	994.18
520.15	995.54
520.51	977.34
520.87	979.61
521.23	983.94
521.59	993.95
521.95	1007.37
522.31	993.72
522.67	974.83
523.03	990.08
523.40	1008.97
523.76	978.02
524.12	994.63
524.48	997.36
524.84	984.16
525.20	1022.16
525.56	984.62
525.92	969.83
526.28	982.11
526.64	989.17
527.00	996.00
527.36	1031.95
527.72	1003.50
528.08	982.11
528.44	993.72
528.80	1006.24
529.16	978.93
529.51	1025.80
529.87	1008.28
530.23	1003.05
530.59	1001.68
530.95	1006.01
531.31	998.95
531.67	995.54
532.03	985.30
532.39	996.45
532.75	1004.87
533.11	1021.71
533.47	1032.63
533.83	998.95
534.19	995.31
534.55	968.01
534.91	965.50
535.26	987.80
535.62	990.31
535.98	990.53
536.34	985.53
536.70	993.04
537.06	1001.00
537.42	978.70
537.78	977.56
538.14	1062.44
538.49	999.41
538.85	1086.56
539.21	989.17
539.57	1000.32
539.93	998.04
540.29	1021.48
540.65	989.62
541.00	995.31
541.36	984.85
541.72	995.31
542.08	983.48
542.44	977.56
542.80	1033.09
543.15	1026.26
543.51	992.35
543.87	996.68
544.23	999.18
544.59	996.91
544.95	963.91
545.30	990.53
545.66	988.49
546.02	996.68
546.38	975.52
546.73	1002.59
547.09	1003.50
547.45	1022.62
547.81	997.13
548.17	975.52
548.52	1008.51
548.88	986.21
549.24	1030.81
549.60	1008.74
549.95	1000.09
550.31	975.29
550.67	1000.55
551.03	985.76
551.38	1004.64
551.74	996.91
552.10	995.09
552.46	981.89
552.81	991.44
553.17	987.12
553.53	989.62
553.88	1001.00
554.24	983.02
554.60	979.61
554.95	1001.46
555.31	980.29
555.67	984.39
556.03	976.43
556.38	998.50
556.74	986.44
557.10	998.95
557.45	988.49
557.81	1013.06
558.17	985.76
558.52	984.62
558.88	994.86
559.24	997.13
559.59	1001.46
559.95	975.74
560.30	1038.78
560.66	972.56
561.02	984.85
561.37	980.98
561.73	981.43
562.09	1009.65
562.44	998.95
562.80	982.80
563.15	994.18
563.51	997.59
563.87	977.11
564.22	976.43
564.58	999.41
564.93	977.34
565.29	988.49
565.65	1026.26
566.00	980.98
566.36	989.40
566.71	984.16
567.07	978.25
567.42	989.85
567.78	979.84
568.14	990.31
568.49	993.04
568.85	986.44
569.20	1010.33
569.56	989.17
569.91	1011.01
570.27	985.98
570.62	1026.72
570.98	1023.30
571.33	996.22
571.69	989.85
572.04	1003.28
572.40	1011.92
572.75	998.50
573.11	983.71
573.46	997.36
573.82	987.58
574.17	989.85
574.53	1013.74
574.88	995.54
575.24	980.75
575.59	1017.16
575.95	1010.33
576.30	989.17
576.66	999.64
577.01	1014.65
577.36	1009.65
577.72	978.02
578.07	988.71
578.43	1004.19
578.78	989.40
579.14	1006.01
579.49	986.89
579.85	1036.04
580.20	1003.73
580.55	1002.37
580.91	1009.42
581.26	1003.05
581.62	1031.27
581.97	1019.21
582.32	1062.21
582.68	1023.98
583.03	1027.17
583.39	1023.76
583.74	1071.09
584.09	1059.25
584.45	1061.30
584.80	1070.63
585.15	1076.32
585.51	1066.54
585.86	1089.06
586.21	1098.62
586.57	1088.61
586.92	1125.93
587.27	1105.90
587.63	1140.26
587.98	1221.73
588.33	1196.24
588.69	1174.40
589.04	1188.73
589.39	1197.38
589.75	1195.10
590.10	1190.10
590.45	1220.36
590.81	1245.62
591.16	1269.74
591.51	1283.85
591.86	1329.81
592.22	1337.32
592.57	1360.99
592.92	1359.85
593.28	1378.97
593.63	1436.08
593.98	1460.88
594.33	1485.00
594.69	1505.03
595.04	1499.34
595.39	1554.18
595.74	1603.56
596.10	1635.87
596.45	1636.55
596.80	1724.16
597.15	1734.63
597.50	1798.12
597.86	1800.39
598.21	1882.99
598.56	1879.58
598.91	1956.27
599.26	1970.15
599.62	2009.28
599.97	2065.49
600.32	2082.78
600.67	2183.36
601.02	2235.70
601.38	2212.72
601.73	2280.30
602.08	2354.94
602.43	2380.42
602.78	2424.80
603.13	2489.42
603.49	2464.39
603.84	2551.31
604.19	2593.64
604.54	2633.46
604.89	2725.16
605.24	2759.75
605.59	2807.31
605.95	2857.14
606.30	2855.32
606.65	2929.51
607.00	2950.21
607.35	2998.23
607.70	3069.45
608.05	3151.60
608.40	3149.32
608.75	3201.66
609.10	3241.25
609.46	3258.77
609.81	3277.66
610.16	3383.02
610.51	3357.99
610.86	3469.26
611.21	3439.90
611.56	3473.36
611.91	3475.86
612.26	3508.40
612.61	3549.58
612.96	3572.57
613.31	3549.36
613.66	3601.92
614.01	3640.83
614.36	3679.97
614.71	3654.94
615.06	3705.69
615.41	3698.63
615.76	3716.15
616.11	3692.49
616.46	3730.49
616.81	3732.31
617.16	3723.66
617.51	3738.23
617.86	3760.30
618.21	3741.18
618.56	3756.43
618.91	3785.56
619.26	3808.54
619.61	3763.26
619.96	3819.01
620.31	3838.80
620.66	3803.76
621.01	3760.98
621.36	3793.07
621.71	3827.65
622.06	3784.87
622.41	3752.79
622.76	3767.12
623.10	3828.56
623.45	3797.39
623.80	3804.22
624.15	3762.12
624.50	3751.42
624.85	3729.58
625.20	3719.57
625.55	3732.76
625.90	3721.16
626.25	3677.01
626.59	3689.76
626.94	3651.53
627.29	3634.46
627.64	3669.96
627.99	3654.03
628.34	3629.00
628.69	3639.47
629.03	3593.50
629.38	3597.37
629.73	3621.04
630.08	3584.40
630.43	3566.88
630.78	3532.52
631.12	3605.79
631.47	3574.16
631.82	3532.52
632.17	3473.13
632.52	3520.23
632.86	3598.05
633.21	3461.52
633.56	3460.84
633.91	3440.59
634.26	3451.28
634.60	3449.46
634.95	3471.31
635.30	3401.90
635.65	3450.83
635.99	3413.28
636.34	3410.55
636.69	3393.26
637.04	3353.21
637.39	3363.45
637.73	3325.67
638.08	3370.50
638.43	3394.85
638.77	3315.66
639.12	3320.90
639.47	3305.88
639.82	3331.36
640.16	3345.02
640.51	3298.82
640.86	3272.43
641.20	3263.10
641.55	3268.10
641.90	3256.73
642.25	3252.17
642.59	3279.03
642.94	3262.41
643.29	3193.69
643.63	3248.08
643.98	3221.00
644.33	3223.73
644.67	3215.77
645.02	3188.23
645.37	3206.89
645.71	3213.04
646.06	3216.68
646.40	3223.05
646.75	3205.75
647.10	3190.96
647.44	3191.42
647.79	3154.55
648.14	3167.52
648.48	3201.20
648.83	3138.63
649.17	3210.99
649.52	3165.48
649.87	3191.19
650.21	3177.08
650.56	3173.44
650.90	3115.64
651.25	3125.20
651.59	3154.78
651.94	3132.48
652.29	3197.56
652.63	3173.21
652.98	3163.66
653.32	3135.21
653.67	3162.29
654.01	3149.78
654.36	3152.28
654.70	3174.81
655.05	3137.72
655.39	3189.60
655.74	3176.40
656.08	3162.06
656.43	3152.96
656.78	3156.37
657.12	3172.30
657.47	3169.35
657.81	3164.57
658.15	3151.37
658.50	3131.34
658.84	3173.67
659.19	3165.25
659.53	3170.48
659.88	3192.33
660.22	3185.73
660.57	3172.30
660.91	3202.11
661.26	3141.36
661.60	3195.74
661.95	3184.82
662.29	3190.74
662.63	3162.52
662.98	3161.61
663.32	3188.91
663.67	3160.70
664.01	3191.65
664.36	3215.54
664.70	3195.51
665.04	3204.16
665.39	3211.22
665.73	3195.06
666.08	3604.88
666.42	3210.30
666.76	3233.06
667.11	3215.08
667.45	3240.34
667.79	3269.47
668.14	3216.22
668.48	3275.38
668.83	3257.64
669.17	3300.42
669.51	3234.43
669.86	3319.53
670.20	3339.33
670.54	3324.31
670.89	3308.83
671.23	3317.03
671.57	3306.79
671.92	3369.59
672.26	3345.02
672.60	3416.69
672.94	3462.89
673.29	3553.00
673.63	3553.23
673.97	3538.89
674.32	3654.49
674.66	3672.46
675.00	3733.22
675.34	3807.40
675.69	3913.90
676.03	4039.73
676.37	4197.20
676.71	4293.23
677.06	4450.01
677.40	4599.74
677.74	4812.73
678.08	5030.27
678.43	5270.11
678.77	5501.98
679.11	5839.21
679.45	6191.69
679.80	6510.49
680.14	6910.53
680.48	7312.84
680.82	7925.41
681.16	8375.74
681.51	8802.40
681.85	9463.21
682.19	9947.44
682.53	10733.63
682.87	11327.09
683.21	11905.52
683.56	12554.28
683.90	13390.30
684.24	14072.05
684.58	14854.14
684.92	15550.23
685.26	16110.92
685.61	16574.44
685.95	17137.40
686.29	17625.05
686.63	17951.58
686.97	18459.48
687.31	18549.59
687.65	18837.67
687.99	19005.83
688.33	19080.70
688.68	19070.46
689.02	19084.79
689.36	19030.18
689.70	19034.96
690.04	18940.07
690.38	18886.82
690.72	18827.66
691.06	18669.28
691.40	18776.01
691.74	18530.48
692.08	18601.25
692.42	18640.38
692.76	18656.31
693.10	18563.02
693.44	18525.93
693.78	18586.68
694.13	18484.28
694.47	18690.67
694.81	18582.13
695.15	18520.46
695.49	18563.02
695.83	18600.56
696.17	18471.09
696.51	18506.13
696.85	18478.14
697.19	18341.61
697.53	18322.95
697.87	18299.51
698.20	18203.48
698.54	18338.65
698.88	18197.11
699.22	18114.28
699.56	18115.19
699.90	17904.48
700.24	17839.63
700.58	17802.08
700.92	17657.59
701.26	17577.26
701.60	17424.80
701.94	17194.97
702.28	17193.15
702.62	16942.39
702.96	16886.87
703.30	16734.18
703.63	16461.12
703.97	16336.87
704.31	16204.67
704.65	16065.63
704.99	15909.08
705.33	15916.13
705.67	15580.95
706.01	15477.87
706.34	15292.41
706.68	15139.04
707.02	14912.40
707.36	14756.98
707.70	14537.16
708.04	14305.29
708.38	14328.50
708.71	14188.78
709.05	14011.06
709.39	13881.13
709.73	13710.24
710.07	13506.81
710.40	13442.87
710.74	13230.33
711.08	13077.87
711.42	12954.77
711.76	12818.69
712.09	12783.19
712.43	12617.08
712.77	12427.07
713.11	12465.76
713.45	12317.17
713.78	12211.13
714.12	11993.36
714.46	11974.47
714.80	11824.97
715.13	11722.35
715.47	11518.91
715.81	11382.38
716.15	11271.56
716.48	11265.88
716.82	11138.90
717.16	11031.95
717.49	10859.92
717.83	10686.30
718.17	10730.45
718.51	10597.56
718.84	10504.49
719.18	10389.57
719.52	10316.30
719.85	10121.06
720.19	9995.68
720.53	9967.69
720.86	9848.00
721.20	9647.30
721.54	9659.59
721.87	9524.88
722.21	9422.48
722.55	9282.99
722.88	9244.53
723.22	9110.73
723.55	8917.77
723.89	8931.65
724.23	8856.55
724.56	8658.81
724.90	8550.72
725.24	8483.14
725.57	8399.86
725.91	8288.13
726.24	8261.05
726.58	8069.45
726.92	8002.10
727.25	7957.27
727.59	7854.19
727.92	7758.84
728.26	7686.25
728.59	7554.50
728.93	7483.51
729.26	7406.82
729.60	7341.74
729.94	7233.65
730.27	7059.80
730.61	7031.36
730.94	6958.09
731.28	6817.92
731.61	6751.24
731.95	6731.67
732.28	6619.95
732.62	6486.37
732.95	6490.47
733.29	6401.95
733.62	6321.62
733.96	6262.92
734.29	6183.27
734.63	6105.91
734.96	6030.13
735.30	5977.11
735.63	5896.33
735.97	5854.00
736.30	5758.89
736.63	5743.64
736.97	5638.29
737.30	5567.29
737.64	5482.87
737.97	5440.09
738.31	5394.35
738.64	5308.79
738.97	5274.20
739.31	5205.48
739.64	5175.44
739.98	5102.40
740.31	5047.79
740.64	5116.05
740.98	4969.28
741.31	4925.59
741.65	4856.87
741.98	4812.95
742.31	4788.15
742.65	4752.88
742.98	4725.35
743.31	4635.46
743.65	4650.71
743.98	4597.92
744.31	4558.55
744.65	4564.24
744.98	4526.69
745.31	4474.13
745.65	4416.79
745.98	4358.76
746.31	4398.58
746.65	4365.13
746.98	4336.46
747.31	4295.73
747.65	4262.96
747.98	4224.05
748.31	4238.84
748.64	4135.76
748.98	4124.61
749.31	4066.58
749.64	4075.69
749.98	4008.79
750.31	3988.99
750.64	3950.76
750.97	3970.56
751.31	3918.22
751.64	3860.65
751.97	3871.34
752.30	3814.00
752.63	3809.45
752.97	3796.02
753.30	3767.58
753.63	3752.56
753.96	3754.61
754.29	3681.79
754.63	3693.85
754.96	3784.42
755.29	3595.32
755.62	3645.38
755.95	3593.96
756.29	3558.23
756.62	3483.59
756.95	3473.13
757.28	3493.38
757.61	3570.29
757.94	3445.82
758.27	3431.71
758.61	3400.99
758.94	3396.44
759.27	3331.82
759.60	3306.56
759.93	3381.88
760.26	3293.82
760.59	3300.42
760.92	3267.42
761.26	3217.36
761.59	3241.93
761.92	3202.80
762.25	3201.66
762.58	3139.54
762.91	3115.64
763.24	3117.46
763.57	3086.29
763.90	3088.34
764.23	3077.41
764.56	3060.58
764.89	3009.83
765.22	3031.90
765.55	2993.68
765.88	2992.76
766.21	2957.72
766.54	2928.82
766.87	2923.13
767.20	2891.50
767.53	2888.77
767.86	2853.73
768.19	2845.77
768.52	2827.33
768.85	2816.18
769.18	2785.47
769.51	2766.35
769.84	2752.93
770.17	2798.44
770.50	2705.82
770.83	2688.30
771.16	2668.28
771.49	2635.28
771.82	2678.06
772.15	2631.18
772.48	2625.27
772.81	2638.01
773.14	2625.04
773.47	2581.35
773.80	2570.88
774.13	2603.42
774.46	2526.06
774.78	2529.47
775.11	2504.44
775.44	2492.83
775.77	2490.56
776.10	2452.33
776.43	2402.72
776.76	2464.16
777.09	2393.17
777.41	2417.06
777.74	2459.84
778.07	2343.33
778.40	2340.15
778.73	2342.65
779.06	2345.38
779.38	2313.75
779.71	2280.30
780.04	2267.10
780.37	2278.02
780.70	2255.50
781.03	2267.56
781.35	2255.72
781.68	2212.49
782.01	2212.49
782.34	2206.35
782.67	2190.19
782.99	2206.57
783.32	2151.50
783.65	2145.82
783.98	2130.34
784.30	2122.83
784.63	2122.38
784.96	2104.17
785.29	2091.20
785.61	2097.35
785.94	2076.87
786.27	2074.36
786.60	2063.67
786.92	2106.45
787.25	2043.42
787.58	2041.60
787.90	2004.05
788.23	2002.23
788.56	2010.42
788.88	1990.85
789.21	1978.57
789.54	1962.86
789.87	1982.89
790.19	1985.39
790.52	1978.11
790.85	1949.67
791.17	1962.86
791.50	1905.98
791.82	1922.13
792.15	1927.82
792.48	1913.49
792.80	1888.68
793.13	1915.53
793.46	1900.29
793.78	1900.29
794.11	1893.92
794.43	1878.90
794.76	1903.47
795.09	1938.74
795.41	1898.69
795.74	1889.59
796.06	1892.32
796.39	1876.62
796.72	1870.02
797.04	1885.95
797.37	1837.94
797.69	1855.23
798.02	1853.18
798.34	1843.85
798.67	1851.36
798.99	1834.75
799.32	1863.42
799.64	1839.99
799.97	1829.29
800.30	1836.35
800.62	1816.78
800.95	1832.70
801.27	1796.30
801.60	1810.40
801.92	1791.52
802.25	1817.69
802.57	1782.42
802.89	1762.62
803.22	1778.55
803.54	1752.38
803.87	1803.35
804.19	1776.50
804.52	1797.43
804.84	1755.11
805.17	1775.82
805.49	1764.67
805.82	1758.52
806.14	1749.19
806.46	1766.71
806.79	1755.34
807.11	1713.01
807.44	1729.62
807.76	1738.27
808.08	1723.71
808.41	1701.18
808.73	1735.77
809.06	1690.03
809.38	1719.16
809.70	1725.30
810.03	1705.05
810.35	1701.18
810.67	1686.62
811.00	1688.66
811.32	1649.53
811.64	1679.79
811.97	1620.63
812.29	1618.35
812.61	1637.01
812.94	1692.53
813.26	1638.60
813.58	1626.31
813.91	1622.90
814.23	1602.19
814.55	1592.86
814.88	1615.39
815.20	1593.09
815.52	1600.60
815.84	1593.55
816.17	1574.21
816.49	1591.95
816.81	1589.45
817.13	1564.42
817.46	1575.57
817.78	1554.18
818.10	1548.95
818.42	1542.80
818.75	1531.20
819.07	1594.23
819.39	1556.91
819.71	1624.49
820.04	1544.85
820.36	1505.94
820.68	1519.37
821.00	1537.11
821.32	1541.21
821.65	1575.12
821.97	1502.75
822.29	1516.18
822.61	1526.65
822.93	1477.95
823.25	1491.60
823.58	1499.57
823.90	1523.46
824.22	1497.75
824.54	1512.77
824.86	1497.07
825.18	1475.22
825.50	1509.81
825.82	1501.84
826.15	1476.36
826.47	1456.11
826.79	1499.80
827.11	1482.73
827.43	1481.59
827.75	1472.49
828.07	1458.84
828.39	1444.73
828.71	1449.73
829.03	1453.83
829.35	1445.41
829.67	1434.26
830.00	1446.78
830.32	1459.52
830.64	1428.57
830.96	1424.25
831.28	1441.54
831.60	1420.61
831.92	1422.43
832.24	1454.74
832.56	1419.70
832.88	1396.03
833.20	1400.36
833.52	1438.13
833.84	1394.44
834.16	1398.31
834.48	1422.88
834.80	1446.78
835.12	1394.21
835.44	1421.29
835.76	1417.19
836.08	1435.63
836.40	1403.31
836.71	1384.20
837.03	1409.69
837.35	1404.68
837.67	1404.00
837.99	1391.03
838.31	1390.12
838.63	1403.54
838.95	1395.80
839.27	1405.36
839.59	1391.48
839.91	1389.66
840.23	1409.00
840.54	1383.52
840.86	1385.79
841.18	1388.52
841.50	1380.79
841.82	1344.61
842.14	1397.17
842.46	1385.11
842.77	1375.32
843.09	1377.15
843.41	1354.62
843.73	1376.24
844.05	1371.23
844.37	1337.10
844.68	1371.46
845.00	1352.11
845.32	1363.04
845.64	1328.90
845.96	1364.63
846.27	1346.65
846.59	1334.82
846.91	1356.89
847.23	1353.71
847.54	1330.95
847.86	1347.56
848.18	1324.58
848.50	1326.63
848.82	1349.84
849.13	1338.69
849.45	1333.91
849.77	1349.38
850.08	1352.11
850.40	1358.49
850.72	1374.64
851.04	1333.46
851.35	1359.85
851.67	1395.12
851.99	1341.42
852.30	1344.83
852.62	1311.61
852.94	1334.37
853.25	1338.01
853.57	1332.55
853.89	1330.72
854.20	1326.17
854.52	1361.67
854.84	1316.84
855.15	1318.66
855.47	1303.65
855.79	1323.90
856.10	1303.19
856.42	1332.09
856.73	1320.71
857.05	1299.78
857.37	1294.09
857.68	1301.37
858.00	1297.50
858.32	1334.14
858.63	1298.41
858.95	1318.44
859.26	1306.38
859.58	1298.87
859.89	1274.52
860.21	1310.24
860.52	1296.14
860.84	1323.90
861.16	1297.96
861.47	1269.06
861.79	1297.27
862.10	1284.99
862.42	1292.50
862.73	1288.17
863.05	1271.11
863.36	1262.46
863.68	1311.84
863.99	1278.62
864.31	1257.45
864.62	1281.35
864.94	1266.33
865.25	1292.27
865.57	1257.68
865.88	1241.30
866.20	1277.48
866.51	1278.62
866.82	1267.69
867.14	1261.32
867.45	1244.94
867.77	1249.03
868.08	1262.23
868.40	1278.39
868.71	1283.17
869.02	1247.67
869.34	1226.28
869.65	1247.67
869.97	1223.78
870.28	1252.45
870.59	1247.44
870.91	1237.66
871.22	1254.72
871.54	1230.15
871.85	1243.57
872.16	1246.53
872.48	1202.84
872.79	1225.60
873.10	1212.85
873.42	1223.32
873.73	1253.13
874.04	1200.79
874.36	1189.19
874.67	1215.58
874.98	1215.13
875.30	1213.76
875.61	1179.63
875.92	1175.99
876.23	1192.60
876.55	1202.16
876.86	1195.33
877.17	1175.08
877.49	1172.58
877.80	1187.37
878.11	1827.93
878.42	1229.24
878.74	1179.40
879.05	1178.26
879.36	1169.62
879.67	1180.31
879.98	1194.19
880.30	1179.17
880.61	1179.40
880.92	1218.31
881.23	1206.48
881.55	1180.09
881.86	1199.20
882.17	1174.85
882.48	1179.86
882.79	1183.27
883.10	1197.15
883.42	1193.74
883.73	1200.56
884.04	1208.98
884.35	1173.03
884.66	1190.78
884.97	1187.14
885.28	1182.82
885.60	1161.65
885.91	1178.04
886.22	1171.89
886.53	1156.87
886.84	1166.89
887.15	1191.92
887.46	1165.29
887.77	1192.60
888.08	1186.00
888.40	1198.74
888.71	1182.59
889.02	1172.58
889.33	1175.76
889.64	1139.13
889.95	1163.70
890.26	1177.35
890.57	1142.77
890.88	1171.67
891.19	1185.32
891.50	1182.59
891.81	1184.41
892.12	1144.13
892.43	1146.41
892.74	1175.76
893.05	1196.92
893.36	1206.25
893.67	1148.00
893.98	1169.62
894.29	1153.92
894.60	1176.90
894.91	1166.89
895.22	1161.43
895.53	1154.60
895.84	1147.55
896.15	1168.48
896.46	1177.13
896.77	1158.01
897.08	1150.28
897.38	1172.35
897.69	1164.84
898.00	1138.44
898.31	1170.98
898.62	1132.75
898.93	1131.84
899.24	1140.26
899.55	1174.85
899.86	1171.67
900.16	1139.81
900.47	1139.58
900.78	1132.98
901.09	1114.78
901.40	1135.94
901.71	1153.01
902.02	1159.15
902.32	1145.72
902.63	1133.66
902.94	1122.51
903.25	1141.40
903.56	1138.67
903.87	1129.80
904.17	1115.69
904.48	1123.88
904.79	1112.96
905.10	1123.20
905.41	1143.90
905.71	1123.20
906.02	1137.31
906.33	1110.91
906.64	1133.66
906.94	1128.20
907.25	1122.29
907.56	1122.74
907.87	1101.58
908.17	1135.03
908.48	1146.41
908.79	1104.77
909.09	1100.44
909.40	1121.60
909.71	1121.38
910.02	1435.17
910.32	1140.95
910.63	1131.84
910.94	1107.04
911.24	1093.39
911.55	1124.11
911.86	1096.12
912.16	1093.62
912.47	1087.47
912.78	1080.19
913.08	1104.99
913.39	1078.37
913.69	1108.63
914.00	1084.74
914.31	1099.99
914.61	1083.60
914.92	1098.17
915.23	1096.12
915.53	1099.30
915.84	1081.78
916.14	1085.42
916.45	1104.99
916.75	1100.21
917.06	1085.20
917.37	1077.46
917.67	1109.32
917.98	1091.11
918.28	1066.54
918.59	1093.84
918.89	1110.68
919.20	1084.74
919.50	1073.59
919.81	1085.42
920.11	1063.12
920.42	1072.91
920.72	1075.64
921.03	1081.78
921.33	1068.81
921.64	1054.93
921.94	1074.50
922.25	1054.70
922.55	1052.88
922.86	1056.98
923.16	1063.35
923.47	1067.22
923.77	1056.75
924.08	1059.48
924.38	1044.92
924.69	1038.09
924.99	1050.38
925.29	1047.19
925.60	1037.87
925.90	1057.89
926.21	1066.08
926.51	1060.17
926.81	1068.13
927.12	1055.61
927.42	1061.53
927.73	1077.91
928.03	1049.02
928.33	1048.10
928.64	1042.19
928.94	1054.02
929.24	1030.58
929.55	1041.73
929.85	1065.40
930.15	1048.79
930.46	1022.39
930.76	1033.09
931.06	1047.65
931.37	1039.00
931.67	1084.51
931.97	1055.16
932.27	1016.70
932.58	1034.00
932.88	1036.50
933.18	1044.46
933.49	1058.57
933.79	1046.97
934.09	1040.14
934.39	1058.80
934.70	1061.53
935.00	1047.88
935.30	1034.45
935.60	1018.75
935.91	1018.52
936.21	1033.54
936.51	1043.33
936.81	1039.00
937.11	1068.13
937.42	1037.41
937.72	1025.80
938.02	1011.01
938.32	1028.99
938.62	998.50
938.92	1019.43
939.23	1012.15
939.53	994.86
939.83	1008.06
940.13	1005.10
940.43	1005.33
940.73	1018.98
941.03	1011.92
941.34	1038.32
941.64	1027.63
941.94	1012.61
942.24	990.53
942.54	1026.03
942.84	1026.72
943.14	999.41
943.44	1013.06
943.74	1003.05
944.04	1023.07
944.34	990.31
944.65	998.73
944.95	1001.91
945.25	1009.42
945.55	993.04
945.85	987.58
946.15	990.08
946.45	1010.10
946.75	1007.60
947.05	1027.17
947.35	1007.60
947.65	1029.22
947.95	1001.23
948.25	1019.43
948.55	1011.70
948.85	999.64
949.15	998.27
949.45	1008.51
949.75	997.82
950.05	994.40
950.35	997.36
950.65	996.00
950.94	1009.65
951.24	967.10
951.54	1007.37
951.84	1218.09
952.14	1026.49
952.44	1014.20
952.74	1007.15
953.04	1009.42
953.34	1006.01
953.64	1011.47
953.94	1016.93
954.23	1009.65
954.53	994.40
954.83	1009.65
955.13	1013.74
955.43	1019.43
955.73	1021.71
956.03	983.03
956.32	1008.28
956.62	1012.38
956.92	1036.95
957.22	1000.77
957.52	998.04
957.82	1002.59
958.11	989.40
958.41	1002.37
958.71	1090.66
959.01	1004.64
959.30	1335.28
959.60	1044.92
959.90	1021.71
960.20	1009.65
960.50	996.91
960.79	990.76
961.09	996.00
961.39	1015.34
961.69	1007.60
961.98	997.82
962.28	1020.34
962.58	983.94
962.87	1003.73
963.17	1021.48
963.47	1011.47
963.76	1074.73
964.06	1011.70
964.36	1014.43
964.66	1013.29
964.95	1016.02
965.25	1026.26
965.55	1011.92
965.84	1019.66
966.14	1003.50
966.43	1013.52
966.73	1013.52
967.03	1022.62
967.32	1008.06
967.62	1008.97
967.92	1013.97
968.21	991.44
968.51	1003.73
968.80	994.63
969.10	1013.29
969.40	1009.65
969.69	1039.91
969.99	996.00
970.28	999.64
970.58	1044.46
970.87	1009.19
971.17	1004.19
971.46	1009.19
971.76	1003.05
972.06	1018.07
972.35	1007.15
972.65	1006.69
972.94	988.03
973.24	1035.13
973.53	983.48
973.83	1006.69
974.12	992.13
974.42	1001.46
974.71	1032.86
975.01	999.41
975.30	1011.24
975.59	1015.56
975.89	1007.60
976.18	1001.00
976.48	1009.19
976.77	990.76
977.07	989.62
977.36	1023.30
977.65	1029.90
977.95	1009.88
978.24	998.73
978.54	1008.51
978.83	1015.34
979.13	1023.07
979.42	1016.48
979.71	992.35
980.01	1005.55
980.30	993.95
980.59	985.98
980.89	1022.39
981.18	1025.12
981.47	998.73
981.77	998.27
982.06	975.97
982.35	1011.01
982.65	1015.34
982.94	1004.41
983.23	1018.30
983.53	1035.13
983.82	1009.88
984.11	985.98
984.41	977.79
984.70	996.45
984.99	998.50
985.28	1010.10
985.58	982.57
985.87	980.52
986.16	1008.06
986.45	1000.55
986.75	1017.61
987.04	991.67
987.33	1019.66
987.62	1008.97
987.91	1001.68
988.21	1006.24
988.50	966.19
988.79	1025.12
989.08	1016.93
989.37	1006.01
989.67	987.80
989.96	973.47
990.25	988.71
990.54	985.53
990.83	982.80
991.12	1005.33
991.42	1006.46
991.71	1005.33
992.00	1002.37
992.29	983.25
992.58	1002.59
992.87	1041.05
993.16	1007.15
993.45	1005.78
993.75	999.18
994.04	985.76
994.33	1008.51
994.62	1013.52
994.91	1002.37
995.20	1010.79
995.49	995.77
995.78	1008.97
996.07	982.80
996.36	975.06
996.65	1007.60
996.94	988.49
997.23	1035.13
997.52	982.57
997.81	996.45
998.10	998.50
998.39	989.85
998.68	973.92
998.97	988.71
999.26	998.27
999.55	968.92
999.84	1005.33
1000.13	986.89
1000.42	991.44
1000.71	981.20
1001.00	1007.37
1001.29	1006.46
1001.58	985.98
1001.87	976.65
1002.16	989.85
1002.45	976.88
1002.74	976.20
1003.02	987.80
1003.31	1009.42
1003.60	998.50
1003.89	1001.00
1004.18	1000.32
1004.47	979.84
1004.76	999.18
1005.05	958.22
1005.33	990.31
1005.62	988.26
1005.91	999.41
1006.20	990.53
1006.49	987.35
1006.78	1007.60
1007.06	992.35
1007.35	991.44
1007.64	988.49
1007.93	997.36
1008.22	1016.48
1008.50	998.95
1008.79	991.22
1009.08	982.57
1009.37	975.74
1009.66	1026.72
1009.94	966.87
1010.23	1017.61
1010.52	999.64
1010.81	986.44
1011.09	982.57
1011.38	983.94
1011.67	1012.38
1011.95	1016.02
1012.24	968.69
1012.53	970.05
1012.82	965.28
1013.10	960.27
1013.39	976.65
1013.68	985.07
[truncated: 48 more rows]
