# Supplementary material for: Unique photosynthetic electron transport tuning and excitation distribution in heterokont algae
Source: PLoS One. 2019 Jan 9;14(1):e0209920. doi: 10.1371/journal.pone.0209920 (PMC6326504; doi:10.1371/journal.pone.0209920)
Supplement: S1 Dataset — (ZIP) [file pone.0209920.s004.zip › S1 Dataset/77K/Nannochloropsis_Anaerobic/NAna_t=15,3.txt]

340.01	952.53
340.39	952.53
340.76	952.53
341.14	941.61
341.52	976.65
341.89	1008.51
342.27	996.45
342.65	1008.28
343.03	1018.30
343.40	993.26
343.78	1028.99
344.16	997.82
344.53	1017.84
344.91	1038.32
345.29	999.41
345.66	984.85
346.04	994.18
346.42	981.43
346.79	988.71
347.17	995.31
347.54	983.02
347.92	970.96
348.30	988.26
348.67	985.76
349.05	966.87
349.43	975.74
349.80	992.35
350.18	977.11
350.56	968.69
350.93	988.49
351.31	987.58
351.68	953.90
352.06	964.14
352.44	959.36
352.81	975.06
353.19	983.03
353.56	954.13
353.94	990.31
354.32	961.18
354.69	970.51
355.07	953.67
355.44	966.87
355.82	983.02
356.19	968.23
356.57	993.04
356.95	965.50
357.32	964.82
357.70	977.79
358.07	954.35
358.45	973.70
358.82	971.42
359.20	942.75
359.58	958.22
359.95	970.96
360.33	976.43
360.70	964.82
361.08	940.70
361.45	952.31
361.83	971.65
362.20	978.70
362.58	999.18
362.95	943.89
363.33	961.41
363.70	959.13
364.08	959.13
364.45	942.29
364.83	972.56
365.20	969.60
365.58	955.49
365.95	1020.80
366.33	966.87
366.70	984.85
367.08	973.92
367.45	970.28
367.83	970.96
368.20	967.55
368.58	975.52
368.95	976.20
369.33	1005.78
369.70	952.08
370.08	972.56
370.45	954.35
370.83	972.56
371.20	968.69
371.57	1174.40
371.95	979.16
372.32	963.46
372.70	972.79
373.07	961.41
373.45	983.48
373.82	962.09
374.19	959.13
374.57	1003.73
374.94	948.21
375.32	965.28
375.69	975.74
376.07	970.74
376.44	963.23
376.81	967.32
377.19	966.64
377.56	1002.59
377.94	966.87
378.31	994.40
378.68	983.94
379.06	966.87
379.43	957.99
379.81	984.39
380.18	934.33
380.55	960.04
380.93	966.87
381.30	955.26
381.67	971.65
382.05	954.13
382.42	957.08
382.79	962.32
383.17	968.01
383.54	1002.37
383.91	990.31
384.29	969.83
384.66	963.68
385.04	964.37
385.41	971.65
385.78	957.77
386.15	957.31
386.53	972.33
386.90	965.73
387.27	969.83
387.65	972.56
388.02	947.07
388.39	990.76
388.77	969.83
389.14	977.79
389.51	940.93
389.89	967.55
390.26	982.34
390.63	993.26
391.00	971.19
391.38	975.06
391.75	964.59
392.12	970.96
392.50	963.23
392.87	958.68
393.24	957.99
393.61	979.16
393.99	983.02
394.36	955.95
394.73	962.09
395.10	979.84
395.48	982.11
395.85	955.49
396.22	968.46
396.59	996.22
396.97	958.22
397.34	991.90
397.71	973.24
398.08	983.94
398.45	958.45
398.83	956.40
399.20	991.44
399.57	969.37
399.94	949.57
400.32	969.60
400.69	928.41
401.06	969.14
401.43	975.29
401.80	967.10
402.17	962.77
402.55	961.86
402.92	959.13
403.29	972.33
403.66	959.59
404.03	977.11
404.41	939.79
404.78	963.91
405.15	942.98
405.52	943.66
405.89	955.95
406.26	973.70
406.64	973.47
407.01	967.55
407.38	967.78
407.75	955.95
408.12	967.32
408.49	986.67
408.86	975.52
409.23	963.46
409.61	972.56
409.98	966.41
410.35	967.32
410.72	960.72
411.09	958.22
411.46	992.35
411.83	955.95
412.20	978.25
412.57	960.50
412.95	958.68
413.32	991.44
413.69	989.17
414.06	972.10
414.43	965.28
414.80	1012.83
415.17	990.53
415.54	963.68
415.91	969.14
416.28	956.17
416.65	953.90
417.02	963.46
417.39	949.80
417.76	960.95
418.14	956.86
418.51	965.50
418.88	971.87
419.25	958.68
419.62	999.41
419.99	964.14
420.36	987.80
420.73	971.87
421.10	1007.15
421.47	965.05
421.84	950.03
422.21	984.85
422.58	983.71
422.95	969.83
423.32	950.49
423.69	950.03
424.06	972.79
424.43	976.43
424.80	957.08
425.17	973.47
425.54	955.72
425.91	983.02
426.28	1004.41
426.65	973.92
427.02	1001.91
427.39	974.38
427.76	956.17
428.13	966.87
428.49	991.90
428.86	988.03
429.23	972.10
429.60	950.03
429.97	941.84
430.34	984.16
430.71	955.04
431.08	964.37
431.45	965.50
431.82	970.74
432.19	950.49
432.56	935.24
432.93	973.92
433.30	975.29
433.67	971.87
434.03	1019.43
434.40	994.40
434.77	965.73
435.14	977.11
435.51	944.34
435.88	1013.74
436.25	963.46
436.62	964.59
436.99	963.91
437.35	961.86
437.72	980.29
438.09	966.41
438.46	1093.39
438.83	977.11
439.20	950.49
439.57	974.15
439.93	947.07
440.30	962.55
440.67	954.35
441.04	958.90
441.41	968.92
441.78	962.77
442.14	963.46
442.51	961.86
442.88	971.65
443.25	961.86
443.62	963.23
443.99	969.37
444.35	980.29
444.72	993.49
445.09	955.72
445.46	951.62
445.83	975.29
446.19	966.19
446.56	972.10
446.93	971.87
447.30	961.64
447.66	966.41
448.03	972.79
448.40	953.67
448.77	966.41
449.14	978.25
449.50	986.67
449.87	988.49
450.24	1002.82
450.61	968.23
450.97	963.46
451.34	977.56
451.71	1004.64
452.08	983.02
452.44	975.74
452.81	971.42
453.18	1004.41
453.54	988.94
453.91	978.47
454.28	968.23
454.65	970.28
455.01	961.18
455.38	973.70
455.75	964.59
456.11	965.96
456.48	987.35
456.85	963.91
457.21	970.96
457.58	990.08
457.95	963.00
458.32	963.91
458.68	974.38
459.05	973.92
459.42	987.35
459.78	969.60
460.15	984.85
460.52	986.44
460.88	980.52
461.25	996.45
461.61	962.77
461.98	972.79
462.35	968.46
462.71	955.72
463.08	960.72
463.45	951.62
463.81	968.23
464.18	973.92
464.55	970.96
464.91	993.04
465.28	951.17
465.64	982.34
466.01	970.74
466.38	965.73
466.74	963.00
467.11	965.96
467.47	973.24
467.84	1058.34
468.21	996.22
468.57	965.73
468.94	955.26
469.30	971.65
469.67	991.90
470.03	963.68
470.40	966.64
470.77	965.28
471.13	972.79
471.50	977.56
471.86	1006.46
472.23	1004.19
472.59	980.98
472.96	973.92
473.32	971.65
473.69	992.81
474.05	982.57
474.42	959.13
474.78	961.18
475.15	954.13
475.51	984.62
475.88	968.01
476.24	961.41
476.61	958.90
476.97	999.41
477.34	959.81
477.70	960.04
478.07	986.89
478.43	983.48
478.80	967.10
479.16	966.87
479.53	971.65
479.89	957.31
480.26	972.33
480.62	966.64
480.99	1001.00
481.35	963.23
481.72	957.77
482.08	981.66
482.45	1106.36
482.81	963.23
483.17	973.24
483.54	981.20
483.90	989.62
484.27	996.68
484.63	968.92
485.00	976.65
485.36	991.67
485.72	978.25
486.09	950.94
486.45	967.78
486.82	968.92
487.18	981.43
487.54	980.98
487.91	995.09
488.27	963.23
488.64	978.02
489.00	994.63
489.36	983.94
489.73	998.27
490.09	1009.19
490.45	1007.15
490.82	989.17
491.18	986.44
491.55	991.22
491.91	989.17
492.27	984.85
492.64	976.65
493.00	976.43
493.36	991.67
493.73	1010.10
494.09	981.89
494.45	998.27
494.82	999.64
495.18	1012.38
495.54	1001.68
495.91	973.70
496.27	990.31
496.63	993.72
496.99	983.94
497.36	967.78
497.72	1005.78
498.08	995.54
498.45	1043.78
498.81	991.67
499.17	981.20
499.53	991.22
499.90	988.49
500.26	982.11
500.62	984.62
500.99	998.27
501.35	965.28
501.71	985.98
502.07	951.40
502.44	985.07
502.80	1000.77
503.16	981.89
503.52	992.35
503.88	1006.01
504.25	952.31
504.61	991.90
504.97	997.82
505.33	991.67
505.70	997.13
506.06	993.26
506.42	977.79
506.78	987.12
507.14	1004.64
507.51	993.72
507.87	969.60
508.23	976.43
508.59	982.11
508.95	963.46
509.32	1009.88
509.68	959.81
510.04	984.39
510.40	1003.73
510.76	995.31
511.12	1028.54
511.48	999.64
511.85	991.67
512.21	980.52
512.57	971.19
512.93	994.40
513.29	970.51
513.65	994.40
514.01	980.52
514.38	983.71
514.74	987.12
515.10	980.29
515.46	1003.96
515.82	1005.55
516.18	988.71
516.54	978.02
516.90	976.65
517.26	993.72
517.63	991.67
517.99	963.46
518.35	976.43
518.71	976.88
519.07	976.88
519.43	1000.32
519.79	996.22
520.15	986.89
520.51	1000.77
520.87	968.69
521.23	981.89
521.59	979.16
521.95	996.45
522.31	977.34
522.67	958.68
523.03	987.58
523.40	979.84
523.76	975.29
524.12	970.05
524.48	984.39
524.84	992.58
525.20	985.53
525.56	956.17
525.92	967.32
526.28	984.16
526.64	995.54
527.00	976.88
527.36	1055.61
527.72	1020.57
528.08	1008.74
528.44	985.76
528.80	1004.64
529.16	968.69
529.51	988.94
529.87	995.77
530.23	990.31
530.59	981.89
530.95	1000.55
531.31	996.45
531.67	996.91
532.03	979.84
532.39	982.57
532.75	969.37
533.11	1011.01
533.47	997.36
533.83	985.30
534.19	977.34
534.55	960.95
534.91	947.53
535.26	965.50
535.62	975.06
535.98	982.57
536.34	968.69
536.70	956.86
537.06	993.49
537.42	975.29
537.78	995.54
538.14	1314.34
538.49	1028.08
538.85	1113.41
539.21	1001.23
539.57	971.42
539.93	989.17
540.29	1011.92
540.65	980.98
541.00	1003.28
541.36	980.07
541.72	970.28
542.08	966.41
542.44	968.46
542.80	985.30
543.15	1021.48
543.51	956.40
543.87	965.28
544.23	977.34
544.59	984.39
544.95	991.22
545.30	999.86
545.66	971.42
546.02	982.11
546.38	981.20
546.73	976.20
547.09	982.80
547.45	1008.97
547.81	990.53
548.17	952.76
548.52	978.47
548.88	971.87
549.24	1002.59
549.60	984.39
549.95	970.51
550.31	973.70
550.67	973.70
551.03	958.90
551.38	975.74
551.74	957.08
552.10	977.79
552.46	968.23
552.81	968.01
553.17	966.41
553.53	983.25
553.88	983.94
554.24	974.83
554.60	987.58
554.95	978.02
555.31	969.60
555.67	970.28
556.03	963.00
556.38	970.28
556.74	991.67
557.10	978.70
557.45	980.29
557.81	979.84
558.17	973.47
558.52	952.99
558.88	985.07
559.24	968.69
559.59	991.90
559.95	965.05
560.30	1013.74
560.66	967.78
561.02	979.84
561.37	950.49
561.73	979.16
562.09	973.01
562.44	999.18
562.80	982.57
563.15	957.54
563.51	974.15
563.87	957.54
564.22	968.69
564.58	964.14
564.93	955.95
565.29	965.05
565.65	1003.50
566.00	978.70
566.36	990.53
566.71	980.52
567.07	976.20
567.42	980.75
567.78	981.20
568.14	970.28
568.49	980.75
568.85	967.55
569.20	978.70
569.56	972.56
569.91	969.83
570.27	986.89
570.62	1034.45
570.98	993.04
571.33	974.61
571.69	972.33
572.04	970.74
572.40	980.29
572.75	974.83
573.11	972.79
573.46	980.52
573.82	959.36
574.17	970.28
574.53	989.17
574.88	985.98
575.24	985.76
575.59	1002.37
575.95	983.25
576.30	986.21
576.66	979.61
577.01	1006.69
577.36	993.26
577.72	975.52
578.07	973.47
578.43	981.43
578.78	981.89
579.14	985.07
579.49	971.19
579.85	1033.77
580.20	1011.24
580.55	988.49
580.91	987.12
581.26	985.07
581.62	1019.89
581.97	1003.73
582.32	1047.65
582.68	1020.80
583.03	1029.45
583.39	1021.71
583.74	1074.27
584.09	1038.78
584.45	1065.85
584.80	1036.27
585.15	1063.58
585.51	1075.87
585.86	1082.92
586.21	1093.62
586.57	1073.36
586.92	1084.74
587.27	1095.44
587.63	1102.26
587.98	1201.70
588.33	1121.38
588.69	1116.60
589.04	1171.21
589.39	1154.37
589.75	1156.65
590.10	1167.80
590.45	1190.55
590.81	1226.51
591.16	1245.85
591.51	1280.66
591.86	1315.48
592.22	1309.11
592.57	1319.35
592.92	1346.65
593.28	1391.25
593.63	1363.72
593.98	1404.00
594.33	1470.44
594.69	1457.93
595.04	1461.34
595.39	1503.44
595.74	1554.41
596.10	1544.85
596.45	1587.40
596.80	1658.40
597.15	1665.00
597.50	1696.17
597.86	1766.94
598.21	1793.34
598.56	1807.90
598.91	1893.23
599.26	1888.68
599.62	1939.43
599.97	1980.61
600.32	1987.44
600.67	2090.29
601.02	2153.55
601.38	2132.39
601.73	2192.69
602.08	2264.14
602.43	2286.90
602.78	2327.86
603.13	2334.00
603.49	2411.14
603.84	2468.03
604.19	2491.92
604.54	2534.93
604.89	2586.36
605.24	2637.56
605.59	2714.70
605.95	2759.75
606.30	2794.11
606.65	2830.52
607.00	2850.32
607.35	2886.95
607.70	2914.26
608.05	2987.76
608.40	3041.69
608.75	3026.22
609.10	3113.60
609.46	3112.00
609.81	3152.96
610.16	3247.17
610.51	3222.37
610.86	3292.68
611.21	3261.50
611.56	3352.98
611.91	3346.15
612.26	3349.34
612.61	3454.92
612.96	3451.74
613.31	3403.27
613.66	3503.16
614.01	3464.25
614.36	3501.12
614.71	3528.65
615.06	3505.44
615.41	3538.21
615.76	3506.58
616.11	3556.87
616.46	3585.08
616.81	3577.80
617.16	3634.46
617.51	3598.74
617.86	3641.52
618.21	3580.30
618.56	3611.93
618.91	3609.43
619.26	3636.51
619.61	3608.98
619.96	3635.60
620.31	3613.53
620.66	3612.84
621.01	3636.96
621.36	3629.91
621.71	3620.58
622.06	3633.10
622.41	3601.24
622.76	3610.34
623.10	3653.12
623.45	3602.38
623.80	3609.66
624.15	3620.13
624.50	3630.59
624.85	3592.82
625.20	3603.51
625.55	3593.27
625.90	3538.21
626.25	3560.73
626.59	3613.75
626.94	3514.09
627.29	3532.29
627.64	3512.95
627.99	3540.71
628.34	3468.12
628.69	3536.61
629.03	3490.42
629.38	3461.52
629.73	3474.95
630.08	3434.90
630.43	3418.06
630.78	3382.56
631.12	3470.62
631.47	3453.56
631.82	3379.60
632.17	3407.36
632.52	3425.34
632.86	3442.86
633.21	3370.27
633.56	3331.13
633.91	3350.02
634.26	3320.67
634.60	3326.36
634.95	3337.28
635.30	3320.67
635.65	3341.37
635.99	3284.26
636.34	3284.03
636.69	3263.10
637.04	3289.04
637.39	3260.37
637.73	3220.09
638.08	3253.77
638.43	3191.65
638.77	3227.14
639.12	3247.17
639.47	3186.18
639.82	3202.11
640.16	3190.74
640.51	3223.50
640.86	3167.07
641.20	3181.41
641.55	3131.80
641.90	3177.99
642.25	3188.91
642.59	3163.20
642.94	3161.84
643.29	3142.04
643.63	3164.79
643.98	3120.65
644.33	3084.70
644.67	3095.85
645.02	3118.83
645.37	3102.90
645.71	3095.16
646.06	3128.84
646.40	3090.61
646.75	3091.75
647.10	3097.21
647.44	3107.22
647.79	3076.73
648.14	3097.89
648.48	3082.88
648.83	3076.05
649.17	3137.49
649.52	3036.23
649.87	3063.08
650.21	3065.81
650.56	3070.82
650.90	3069.22
651.25	3033.50
651.59	3044.42
651.94	3043.28
652.29	3052.16
652.63	3063.08
652.98	3058.07
653.32	3054.20
653.67	3068.99
654.01	3075.82
654.36	3051.47
654.70	3059.44
655.05	3033.04
655.39	3076.96
655.74	3094.03
656.08	3072.18
656.43	3070.82
656.78	3037.37
657.12	3098.80
657.47	3083.33
657.81	3094.03
658.15	3054.66
658.50	3068.54
658.84	3101.08
659.19	3097.67
659.53	3134.53
659.88	3109.27
660.22	3102.67
660.57	3114.28
660.91	3077.64
661.26	3106.31
661.60	3107.00
661.95	3146.82
662.29	3157.97
662.63	3144.54
662.98	3145.22
663.32	3127.70
663.67	3158.20
664.01	3142.95
664.36	3175.26
664.70	3203.25
665.04	3201.89
665.39	3187.78
665.73	3189.14
666.08	3629.68
666.42	3227.37
666.76	3268.79
667.11	3251.04
667.45	3266.97
667.79	3248.76
668.14	3265.37
668.48	3264.92
668.83	3307.70
669.17	3372.09
669.51	3343.42
669.86	3403.95
670.20	3423.07
670.54	3458.11
670.89	3481.09
671.23	3510.22
671.57	3537.07
671.92	3565.51
672.26	3674.06
672.60	3726.39
672.94	3840.85
673.29	3907.52
673.63	4048.61
673.97	4124.61
674.32	4304.15
674.66	4418.38
675.00	4594.05
675.34	4803.17
675.69	5072.82
676.03	5279.44
676.37	5589.82
676.71	5929.78
677.06	6297.05
677.40	6708.24
677.74	7227.96
678.08	7771.59
678.43	8362.31
678.77	9029.95
679.11	9826.15
679.45	10524.51
679.80	11477.50
680.14	12452.79
680.48	13541.40
680.82	14697.59
681.16	16044.92
681.51	17335.37
681.85	18671.33
682.19	20176.59
682.53	21860.47
682.87	23444.69
683.21	24987.72
683.56	26752.39
683.90	28654.95
684.24	30407.56
684.58	32167.22
684.92	33865.89
685.26	35232.12
685.61	36636.34
685.95	38216.92
686.29	39457.30
686.63	40282.41
686.97	41291.60
687.31	42091.67
687.65	42499.22
687.99	43105.65
688.33	43271.53
688.68	43416.71
689.02	43511.60
689.36	43381.89
689.70	43253.10
690.04	43066.05
690.38	42962.74
690.72	42977.76
691.06	42674.44
691.40	42753.85
691.74	42514.92
692.08	42431.86
692.42	42704.47
692.76	42636.89
693.10	42798.68
693.44	42560.20
693.78	42872.63
694.13	42511.05
694.47	42852.61
694.81	42765.23
695.15	42698.10
695.49	42758.17
695.83	42779.34
696.17	42741.11
696.51	42869.22
696.85	42642.58
697.19	42446.43
697.53	42688.09
697.87	42582.28
698.20	42121.71
698.54	42499.90
698.88	42264.39
699.22	42044.80
699.56	41992.23
699.90	41614.95
700.24	41468.64
700.58	41299.34
700.92	41162.58
701.26	40672.89
701.60	40535.45
701.94	39966.11
702.28	39991.14
702.62	39501.68
702.96	39336.02
703.30	38958.28
703.63	38545.73
703.97	38176.41
704.31	37810.74
704.65	37326.73
704.99	37127.85
705.33	36977.90
705.67	36204.45
706.01	35947.09
706.34	35472.64
706.68	35248.96
707.02	34447.06
707.36	34336.47
707.70	34043.84
708.04	33239.90
708.38	33217.37
708.71	32758.17
709.05	32428.67
709.39	32196.34
709.73	31520.06
710.07	31317.31
710.40	31030.14
710.74	30705.65
711.08	30395.04
711.42	29977.71
711.76	29813.87
712.09	29293.23
712.43	29335.79
712.77	28816.06
713.11	28644.71
713.45	28267.89
713.78	28304.07
714.12	27735.64
714.46	27486.24
714.80	27261.42
715.13	26888.46
715.47	26704.37
715.81	26341.20
716.15	26107.96
716.48	25961.64
716.82	25592.56
717.16	25350.67
717.49	25014.57
717.83	24614.54
718.17	24734.46
718.51	24204.26
718.84	23999.46
719.18	23773.50
719.52	23609.21
719.85	23177.77
720.19	22883.55
720.53	22748.15
720.86	22509.45
721.20	22025.90
721.54	21938.75
721.87	21794.48
722.21	21260.42
722.55	21089.75
722.88	20819.20
723.22	20514.50
723.55	20077.38
723.89	20151.10
724.23	19836.40
724.56	19483.69
724.90	19277.07
725.24	19007.43
725.57	18742.10
725.91	18578.03
726.24	18292.68
726.58	17989.59
726.92	17872.85
727.25	17673.29
727.59	17442.78
727.92	17077.78
728.26	16851.14
728.59	16647.26
728.93	16361.68
729.26	16180.09
729.60	15904.75
729.94	15741.60
730.27	15458.30
730.61	15180.45
730.94	14911.03
731.28	14800.44
731.61	14511.00
731.95	14308.48
732.28	14124.16
732.62	13865.89
732.95	13667.46
733.29	13414.20
733.62	13236.25
733.96	13007.79
734.29	12920.41
734.63	12748.61
734.96	12455.75
735.30	12318.30
735.63	12136.04
735.97	11937.61
736.30	11618.13
736.63	11579.67
736.97	11424.02
737.30	11201.02
737.64	11066.77
737.97	10882.45
738.31	10739.09
738.64	10556.14
738.97	10431.22
739.31	10245.08
739.64	10166.57
739.98	9991.58
740.31	9873.48
740.64	9865.98
740.98	9657.54
741.31	9483.92
741.65	9348.29
741.98	9251.36
742.31	9148.73
742.65	8995.36
742.98	8912.08
743.31	8792.84
743.65	8749.83
743.98	8544.81
744.31	8573.48
744.65	8348.66
744.98	8357.76
745.31	8214.63
745.65	8136.58
745.98	8004.60
746.31	8008.24
746.65	7939.75
746.98	7738.82
747.31	7732.67
747.65	7711.97
747.98	7601.83
748.31	7535.16
748.64	7382.93
748.98	7330.59
749.31	7263.46
749.64	7196.11
749.98	7027.95
750.31	7037.28
750.64	6970.15
750.97	6902.56
751.31	6802.21
751.64	6731.90
751.97	6777.64
752.30	6671.37
752.63	6543.03
752.97	6478.86
753.30	6443.59
753.63	6395.35
753.96	6393.53
754.29	6264.96
754.63	6243.80
754.96	6330.73
755.29	6059.71
755.62	6035.14
755.95	5983.03
756.29	5899.06
756.62	5832.39
756.95	5792.57
757.28	5787.79
757.61	5833.30
757.94	5681.98
758.27	5644.20
758.61	5575.25
758.94	5561.60
759.27	5458.75
759.60	5406.87
759.93	5431.90
760.26	5327.90
760.59	5278.98
760.92	5247.35
761.26	5192.06
761.59	5226.87
761.92	5147.23
762.25	5080.56
762.58	5049.38
762.91	4998.86
763.24	4939.70
763.57	4950.17
763.90	4888.73
764.23	4877.12
764.56	4789.06
764.89	4810.00
765.22	4758.80
765.55	4683.02
765.88	4675.97
766.21	4587.22
766.54	4563.78
766.87	4541.71
767.20	4481.41
767.53	4420.43
767.86	4466.39
768.19	4392.21
768.52	4369.00
768.85	4347.84
769.18	4238.61
769.51	4242.94
769.84	4237.70
770.17	4229.74
770.50	4105.27
770.83	4092.07
771.16	4053.16
771.49	4009.47
771.82	3965.78
772.15	3980.34
772.48	3911.85
772.81	3878.85
773.14	3859.06
773.47	3787.38
773.80	3826.52
774.13	3728.44
774.46	3713.65
774.78	3673.83
775.11	3635.60
775.44	3679.97
775.77	3638.10
776.10	3551.18
776.43	3537.75
776.76	3567.56
777.09	3456.74
777.41	3455.83
777.74	3512.95
778.07	3428.07
778.40	3350.02
778.73	3341.83
779.06	3337.96
779.38	3306.56
779.71	3256.27
780.04	3224.41
780.37	3226.01
780.70	3183.45
781.03	3146.14
781.35	3147.73
781.68	3117.69
782.01	3078.32
782.34	3050.79
782.67	3030.08
782.99	3046.47
783.32	2968.42
783.65	2952.26
783.98	2964.09
784.30	2908.80
784.63	2895.83
784.96	2888.55
785.29	2849.41
785.61	2823.01
785.94	2793.43
786.27	2788.88
786.60	2761.80
786.92	2746.33
787.25	2719.70
787.58	2719.70
787.90	2674.42
788.23	2689.67
788.56	2668.50
788.88	2627.32
789.21	2632.55
789.54	2577.94
789.87	2593.87
790.19	2541.53
790.52	2506.49
790.85	2548.13
791.17	2520.14
791.50	2477.81
791.82	2469.62
792.15	2460.98
792.48	2461.89
792.80	2417.97
793.13	2466.66
793.46	2458.02
793.78	2473.72
794.11	2405.00
794.43	2435.03
794.76	2394.30
795.09	2465.75
795.41	2417.29
795.74	2396.12
796.06	2404.77
796.39	2407.05
796.72	2403.41
797.04	2394.08
797.37	2373.37
797.69	2355.16
798.02	2342.19
798.34	2314.66
798.67	2332.86
798.99	2289.63
799.32	2307.61
799.64	2285.99
799.97	2268.69
800.30	2247.99
800.62	2245.48
800.95	2207.48
801.27	2219.09
801.60	2252.77
801.92	2224.55
802.25	2200.66
802.57	2202.70
802.89	2177.45
803.22	2182.68
803.54	2164.70
803.87	2154.92
804.19	2158.79
804.52	2171.53
804.84	2116.92
805.17	2105.99
805.49	2132.39
805.82	2116.92
806.14	2065.49
806.46	2117.37
806.79	2079.37
807.11	2075.28
807.44	2058.89
807.76	2028.63
808.08	2066.40
808.41	2040.69
808.73	2019.30
809.06	1976.06
809.38	2006.10
809.70	2013.61
810.03	1980.39
810.35	1960.36
810.67	1947.62
811.00	1952.17
811.32	1936.92
811.64	1949.89
811.97	1902.34
812.29	1902.56
812.61	1895.96
812.94	1893.69
813.26	1883.45
813.58	1873.89
813.91	1860.01
814.23	1869.34
814.55	1860.24
814.88	1886.18
815.20	1832.93
815.52	1836.35
815.84	1819.51
816.17	1800.85
816.49	1800.85
816.81	1811.09
817.13	1778.09
817.46	1770.13
817.78	1744.87
818.10	1754.65
818.42	1730.31
818.75	1725.98
819.07	1767.17
819.39	1727.58
819.71	1767.62
820.04	1698.90
820.36	1709.83
820.68	1672.05
821.00	1716.43
821.32	1716.88
821.65	1746.23
821.97	1659.31
822.29	1672.28
822.61	1712.56
822.93	1660.45
823.25	1640.88
823.58	1674.56
823.90	1653.62
824.22	1668.87
824.54	1637.92
824.86	1612.89
825.18	1619.26
825.50	1626.09
825.82	1608.57
826.15	1592.64
826.47	1584.45
826.79	1631.78
827.11	1584.45
827.43	1596.96
827.75	1598.33
828.07	1578.76
828.39	1597.87
828.71	1554.18
829.03	1548.49
829.35	1573.98
829.67	1549.86
830.00	1555.32
830.32	1544.85
830.64	1555.55
830.96	1550.08
831.28	1554.64
831.60	1529.83
831.92	1540.30
832.24	1549.86
832.56	1502.53
832.88	1523.69
833.20	1518.91
833.52	1521.41
833.84	1519.59
834.16	1489.56
834.48	1515.27
834.80	1541.67
835.12	1472.03
835.44	1505.26
835.76	1470.90
836.08	1487.51
836.40	1503.44
836.71	1488.42
837.03	1498.89
837.35	1472.72
837.67	1454.51
837.99	1477.72
838.31	1484.78
838.63	1471.12
838.95	1453.38
839.27	1471.35
839.59	1474.08
839.91	1457.47
840.23	1451.33
840.54	1461.11
840.86	1468.62
841.18	1455.42
841.50	1448.60
841.82	1438.36
842.14	1502.98
842.46	1454.29
842.77	1463.62
843.09	1455.42
843.41	1439.72
843.73	1411.28
844.05	1427.66
844.37	1414.24
844.68	1418.10
845.00	1431.08
845.32	1405.59
845.64	1415.83
845.96	1416.97
846.27	1408.09
846.59	1418.56
846.91	1449.96
847.23	1403.09
847.54	1393.98
847.86	1395.35
848.18	1394.67
848.50	1396.26
848.82	1428.12
849.13	1386.93
849.45	1404.68
849.77	1417.65
850.08	1436.54
850.40	1400.81
850.72	1383.97
851.04	1373.96
851.35	1393.98
851.67	1404.22
851.99	1366.00
852.30	1367.82
852.62	1349.38
852.94	1371.46
853.25	1397.62
853.57	1373.73
853.89	1350.98
854.20	1359.62
854.52	1389.43
854.84	1348.02
855.15	1352.34
855.47	1340.51
855.79	1356.21
856.10	1351.43
856.42	1355.30
856.73	1380.79
857.05	1356.21
857.37	1333.00
857.68	1329.36
858.00	1327.54
858.32	1360.99
858.63	1332.54
858.95	1310.47
859.26	1322.99
859.58	1317.30
859.89	1328.22
860.21	1315.25
860.52	1323.90
860.84	1339.14
861.16	1333.23
861.47	1299.55
861.79	1315.48
862.10	1310.24
862.42	1300.23
862.73	1347.34
863.05	1297.96
863.36	1298.87
863.68	1311.38
863.99	1293.63
864.31	1303.65
864.62	1333.00
864.94	1279.07
865.25	1292.27
865.57	1266.33
865.88	1280.66
866.20	1291.81
866.51	1322.99
866.82	1266.10
867.14	1282.03
867.45	1264.28
867.77	1278.84
868.08	1277.93
868.40	1287.26
868.71	1289.99
869.02	1260.64
869.34	1264.05
869.65	1266.55
869.97	1257.45
870.28	1243.80
870.59	1269.29
870.91	1248.58
871.22	1253.36
871.54	1257.91
871.85	1228.10
872.16	1261.32
872.48	1225.37
872.79	1249.26
873.10	1216.72
873.42	1218.31
873.73	1245.85
874.04	1229.24
874.36	1209.44
874.67	1196.92
874.98	1232.88
875.30	1222.64
875.61	1214.67
875.92	1209.44
876.23	1225.37
876.55	1207.62
876.86	1206.94
877.17	1218.31
877.49	1231.74
877.80	1198.97
878.11	1886.18
878.42	1255.40
878.74	1210.80
879.05	1203.98
879.36	1195.79
879.67	1176.22
879.98	1186.46
880.30	1165.98
880.61	1181.22
880.92	1228.33
881.23	1182.82
881.55	1191.92
881.86	1178.04
882.17	1187.14
882.48	1182.36
882.79	1213.08
883.10	1178.26
883.42	1185.32
883.73	1176.44
884.04	1185.09
884.35	1166.20
884.66	1162.34
884.97	1195.56
885.28	1161.65
885.60	1183.95
885.91	1159.61
886.22	1169.16
886.53	1172.35
886.84	1170.53
887.15	1198.97
887.46	1181.22
887.77	1196.70
888.08	1145.72
888.40	1174.17
888.71	1175.76
889.02	1163.93
889.33	1183.73
889.64	1179.63
889.95	1174.62
890.26	1175.99
890.57	1185.09
890.88	1170.30
891.19	1164.84
891.50	1184.18
891.81	1173.71
892.12	1163.25
892.43	1142.08
892.74	1173.26
893.05	1163.70
893.36	1209.21
893.67	1153.01
893.98	1167.34
894.29	1153.69
894.60	1155.05
894.91	1159.83
895.22	1171.21
895.53	1162.11
895.84	1153.92
896.15	1163.02
896.46	1192.60
896.77	1152.32
897.08	1162.11
897.38	1161.88
897.69	1148.91
898.00	1128.43
898.31	1142.08
898.62	1137.08
898.93	1125.93
899.24	1140.26
899.55	1150.28
899.86	1153.92
900.16	1160.74
900.47	1134.80
900.78	1134.80
901.09	1162.11
901.40	1147.09
901.71	1120.24
902.02	1135.48
902.32	1111.59
902.63	1140.04
902.94	1098.17
903.25	1125.02
903.56	1104.54
903.87	1118.87
904.17	1121.15
904.48	1115.01
904.79	1099.99
905.10	1118.19
905.41	1154.83
905.71	1117.96
906.02	1106.36
906.33	1113.87
906.64	1120.47
906.94	1087.70
907.25	1110.23
907.56	1101.12
907.87	1103.17
908.17	1132.75
908.48	1140.95
908.79	1119.56
909.09	1101.81
909.40	1104.99
909.71	1112.73
910.02	1434.72
910.32	1124.79
910.63	1118.65
910.94	1101.12
911.24	1095.44
911.55	1134.57
911.86	1088.61
912.16	1091.11
912.47	1078.60
912.78	1077.46
913.08	1082.24
913.39	1084.06
913.69	1094.30
914.00	1074.96
914.31	1101.12
914.61	1089.75
914.92	1112.73
915.23	1054.25
915.53	1094.98
915.84	1075.64
916.14	1080.19
916.45	1093.39
916.75	1073.82
917.06	1086.11
917.37	1077.69
917.67	1095.21
917.98	1063.12
918.28	1044.24
918.59	1056.75
918.89	1099.08
919.20	1063.81
919.50	1064.49
919.81	1060.62
920.11	1062.90
920.42	1039.46
920.72	1049.47
921.03	1039.91
921.33	1075.87
921.64	1042.42
921.94	1055.84
922.25	1050.15
922.55	1051.75
922.86	1045.37
923.16	1054.70
923.47	1055.16
923.77	1056.30
924.08	1046.28
924.38	1056.07
924.69	1039.91
924.99	1049.24
925.29	1037.41
925.60	1051.52
925.90	1044.24
926.21	1055.16
926.51	1055.84
926.81	1014.88
927.12	1025.12
927.42	1044.69
927.73	1024.44
928.03	1046.28
928.33	1038.78
928.64	1024.44
928.94	1025.12
929.24	1008.28
929.55	1031.95
929.85	1065.85
930.15	1028.31
930.46	1013.06
930.76	1023.53
931.06	1021.94
931.37	1012.83
931.67	1074.05
931.97	1016.02
932.27	1028.76
932.58	1041.05
932.88	1004.87
933.18	1016.25
933.49	1026.94
933.79	1047.88
934.09	1009.88
934.39	1046.28
934.70	1054.25
935.00	1041.05
935.30	1008.97
935.60	1005.33
935.91	998.50
936.21	1032.18
936.51	1021.03
936.81	1044.46
937.11	1057.66
937.42	1019.21
937.72	995.09
938.02	984.39
938.32	1000.77
938.62	1012.15
938.92	1006.01
939.23	1014.20
939.53	976.20
939.83	1003.50
940.13	995.77
940.43	986.44
940.73	1005.10
941.03	970.51
941.34	1011.92
941.64	1003.05
941.94	986.67
942.24	977.11
942.54	1016.48
942.84	988.26
943.14	1022.39
943.44	977.34
943.74	984.16
944.04	988.71
944.34	980.98
944.65	989.85
944.95	982.80
945.25	967.55
945.55	981.89
945.85	978.93
946.15	983.48
946.45	986.89
946.75	987.58
947.05	1000.32
947.35	978.02
947.65	986.89
947.95	972.33
948.25	982.11
948.55	978.93
948.85	978.25
949.15	960.04
949.45	989.85
949.75	962.77
950.05	976.88
950.35	992.58
950.65	996.91
950.94	988.71
951.24	989.62
951.54	996.45
951.84	1189.64
952.14	990.31
952.44	968.01
952.74	1001.68
953.04	975.52
953.34	977.34
953.64	1000.55
953.94	965.50
954.23	984.62
954.53	972.56
954.83	1015.56
955.13	983.25
955.43	1018.98
955.73	1033.09
956.03	994.40
956.32	970.74
956.62	989.62
956.92	1004.87
957.22	988.71
957.52	998.50
957.82	995.31
958.11	987.35
958.41	1001.00
958.71	1087.02
959.01	1011.24
959.30	1331.63
959.60	1016.48
959.90	992.81
960.20	981.20
960.50	1003.05
960.79	1003.73
961.09	986.67
961.39	991.22
961.69	982.80
961.98	987.35
962.28	1014.20
962.58	984.85
962.87	975.74
963.17	1013.52
963.47	962.55
963.76	1052.88
964.06	987.80
964.36	987.35
964.66	1001.46
964.95	992.13
965.25	985.30
965.55	997.36
965.84	1008.74
966.14	977.56
966.43	1003.50
966.73	975.06
967.03	1006.01
967.32	980.29
967.62	997.13
967.92	992.35
968.21	982.80
968.51	996.68
968.80	977.11
969.10	990.99
969.40	973.70
969.69	992.35
969.99	980.07
970.28	983.48
970.58	993.49
970.87	983.71
971.17	983.71
971.46	990.76
971.76	967.32
972.06	977.34
972.35	989.62
972.65	968.69
972.94	957.31
973.24	997.13
973.53	970.05
973.83	975.97
974.12	984.16
974.42	973.01
974.71	1006.01
975.01	987.58
975.30	979.38
975.59	975.97
975.89	971.19
976.18	985.07
976.48	1009.65
976.77	970.96
977.07	966.64
977.36	985.76
977.65	999.64
977.95	986.67
978.24	983.02
978.54	983.71
978.83	988.26
979.13	995.54
979.42	1001.00
979.71	990.53
980.01	965.96
980.30	957.31
980.59	968.46
980.89	1024.21
981.18	978.02
981.47	997.82
981.77	985.07
982.06	987.58
982.35	993.95
982.65	990.76
982.94	993.49
983.23	985.76
983.53	992.58
983.82	974.38
984.11	949.12
984.41	966.64
984.70	966.64
984.99	993.26
985.28	980.75
985.58	973.47
985.87	956.63
986.16	988.94
986.45	991.22
986.75	985.07
987.04	989.85
987.33	974.61
987.62	966.87
987.91	975.52
988.21	979.61
988.50	966.41
988.79	1016.70
989.08	984.85
989.37	985.53
989.67	989.40
989.96	972.10
990.25	956.17
990.54	967.78
990.83	957.08
991.12	974.83
991.42	988.94
991.71	939.11
992.00	965.28
992.29	955.49
992.58	960.27
992.87	995.09
993.16	981.43
993.45	994.40
993.75	958.22
994.04	960.27
994.33	1004.64
994.62	1013.29
994.91	988.71
995.20	980.07
995.49	978.02
995.78	977.56
996.07	963.91
996.36	990.99
996.65	994.63
996.94	974.61
997.23	1012.61
997.52	975.29
997.81	976.65
998.10	980.52
998.39	958.90
998.68	963.46
998.97	963.23
999.26	964.37
999.55	968.23
999.84	984.16
1000.13	963.91
1000.42	975.52
1000.71	977.56
1001.00	984.39
1001.29	1004.87
1001.58	981.20
1001.87	963.68
1002.16	976.20
1002.45	980.52
1002.74	953.67
1003.02	975.29
1003.31	970.51
1003.60	965.28
1003.89	978.47
1004.18	968.23
1004.47	972.33
1004.76	965.73
1005.05	949.57
1005.33	995.54
1005.62	943.66
1005.91	960.50
1006.20	961.18
1006.49	954.58
1006.78	974.15
1007.06	954.58
1007.35	961.86
1007.64	964.59
1007.93	985.98
1008.22	970.96
1008.50	960.27
1008.79	974.83
1009.08	974.38
1009.37	947.53
1009.66	1028.31
1009.94	963.00
1010.23	979.38
1010.52	978.02
1010.81	963.23
1011.09	968.69
1011.38	978.25
1011.67	987.12
1011.95	992.35
1012.24	970.51
1012.53	945.02
1012.82	967.32
1013.10	955.72
1013.39	962.55
1013.68	970.51
[truncated: 48 more rows]
