# Supplementary material for: Unique photosynthetic electron transport tuning and excitation distribution in heterokont algae
Source: PLoS One. 2019 Jan 9;14(1):e0209920. doi: 10.1371/journal.pone.0209920 (PMC6326504; doi:10.1371/journal.pone.0209920)
Supplement: S1 Dataset — (ZIP) [file pone.0209920.s004.zip › S1 Dataset/77K/Nannochloropsis_Anaerobic/NAna_t=20,1.txt]

340.01	944.11
340.39	944.11
340.76	944.11
341.14	948.66
341.52	957.54
341.89	987.80
342.27	1008.06
342.65	1009.42
343.03	1004.87
343.40	1012.15
343.78	1009.19
344.16	1013.97
344.53	1034.45
344.91	1057.66
345.29	990.31
345.66	995.54
346.04	1009.88
346.42	984.62
346.79	987.58
347.17	1009.19
347.54	998.04
347.92	988.71
348.30	985.53
348.67	981.89
349.05	972.10
349.43	973.92
349.80	1025.12
350.18	982.80
350.56	995.54
350.93	1000.77
351.31	968.69
351.68	973.70
352.06	982.80
352.44	968.69
352.81	978.25
353.19	974.15
353.56	978.70
353.94	1004.87
354.32	957.99
354.69	969.14
355.07	981.66
355.44	948.66
355.82	989.40
356.19	971.42
356.57	983.71
356.95	975.29
357.32	968.92
357.70	990.08
358.07	972.56
358.45	962.32
358.82	971.42
359.20	959.36
359.58	940.25
359.95	979.16
360.33	968.69
360.70	956.17
361.08	956.40
361.45	957.54
361.83	973.24
362.20	969.14
362.58	998.04
362.95	972.10
363.33	992.81
363.70	969.37
364.08	964.59
364.45	969.37
364.83	935.24
365.20	952.08
365.58	974.38
365.95	1023.53
366.33	979.61
366.70	957.99
367.08	965.05
367.45	963.68
367.83	982.80
368.20	956.17
368.58	968.01
368.95	962.32
369.33	1018.98
369.70	996.91
370.08	969.14
370.45	981.89
370.83	990.08
371.20	966.64
371.57	1185.32
371.95	995.31
372.32	993.95
372.70	983.25
373.07	957.08
373.45	990.99
373.82	964.59
374.19	975.52
374.57	984.39
374.94	974.83
375.32	947.30
375.69	985.76
376.07	959.36
376.44	963.68
376.81	939.56
377.19	972.56
377.56	988.71
377.94	968.92
378.31	980.07
378.68	951.17
379.06	956.86
379.43	963.68
379.81	974.61
380.18	951.17
380.55	966.19
380.93	966.64
381.30	998.50
381.67	964.59
382.05	967.10
382.42	944.80
382.79	965.96
383.17	958.90
383.54	978.25
383.91	959.13
384.29	977.34
384.66	971.87
385.04	963.23
385.41	963.46
385.78	981.43
386.15	991.22
386.53	978.25
386.90	982.34
387.27	982.11
387.65	1003.96
388.02	966.41
388.39	991.67
388.77	984.62
389.14	981.66
389.51	973.01
389.89	988.71
390.26	979.84
390.63	978.93
391.00	985.53
391.38	975.06
391.75	988.26
392.12	972.79
392.50	973.70
392.87	989.62
393.24	984.85
393.61	957.54
393.99	954.58
394.36	978.47
394.73	983.48
395.10	964.59
395.48	962.77
395.85	972.10
396.22	980.29
396.59	962.55
396.97	957.31
397.34	998.50
397.71	973.92
398.08	983.48
398.45	950.03
398.83	953.44
399.20	970.74
399.57	986.21
399.94	958.68
400.32	977.79
400.69	965.73
401.06	967.55
401.43	971.19
401.80	964.14
402.17	967.78
402.55	967.32
402.92	962.09
403.29	983.02
403.66	973.70
404.03	968.69
404.41	979.16
404.78	970.28
405.15	980.07
405.52	967.10
405.89	934.33
406.26	971.42
406.64	983.48
407.01	965.73
407.38	978.93
407.75	958.22
408.12	973.47
408.49	999.18
408.86	973.92
409.23	982.11
409.61	966.19
409.98	960.27
410.35	981.43
410.72	983.48
411.09	965.73
411.46	989.85
411.83	968.23
412.20	992.81
412.57	967.78
412.95	962.77
413.32	965.05
413.69	968.01
414.06	963.91
414.43	955.95
414.80	996.68
415.17	993.95
415.54	985.30
415.91	977.11
416.28	973.24
416.65	952.76
417.02	987.58
417.39	984.39
417.76	971.87
418.14	966.87
418.51	966.41
418.88	962.32
419.25	957.99
419.62	1003.28
419.99	975.52
420.36	993.04
420.73	959.59
421.10	1007.37
421.47	963.23
421.84	968.23
422.21	971.65
422.58	994.40
422.95	982.57
423.32	973.47
423.69	971.42
424.06	960.04
424.43	981.20
424.80	962.09
425.17	985.98
425.54	960.72
425.91	981.66
426.28	999.18
426.65	971.42
427.02	1006.01
427.39	963.00
427.76	969.14
428.13	975.97
428.49	993.04
428.86	972.79
429.23	957.99
429.60	971.19
429.97	968.23
430.34	991.67
430.71	961.86
431.08	966.41
431.45	967.78
431.82	952.31
432.19	965.28
432.56	939.56
432.93	967.32
433.30	981.89
433.67	969.14
434.03	1016.93
434.40	988.26
434.77	977.11
435.14	960.27
435.51	975.52
435.88	993.26
436.25	975.74
436.62	959.13
436.99	960.04
437.35	947.53
437.72	975.74
438.09	959.81
438.46	1110.45
438.83	1001.46
439.20	970.05
439.57	981.20
439.93	970.28
440.30	964.82
440.67	955.49
441.04	952.08
441.41	965.96
441.78	958.22
442.14	971.87
442.51	973.70
442.88	960.27
443.25	973.01
443.62	978.70
443.99	968.01
444.35	976.65
444.72	974.83
445.09	985.30
445.46	937.29
445.83	980.29
446.19	986.89
446.56	975.52
446.93	970.51
447.30	988.49
447.66	975.52
448.03	978.93
448.40	948.21
448.77	957.08
449.14	957.31
449.50	965.05
449.87	976.20
450.24	975.29
450.61	968.92
450.97	968.23
451.34	968.01
451.71	1009.19
452.08	983.94
452.44	965.96
452.81	976.43
453.18	998.73
453.54	1002.59
453.91	983.48
454.28	957.77
454.65	977.34
455.01	976.20
455.38	968.46
455.75	983.71
456.11	976.20
456.48	965.05
456.85	975.52
457.21	986.44
457.58	980.75
457.95	974.83
458.32	971.87
458.68	940.02
459.05	968.23
459.42	993.04
459.78	948.89
460.15	973.70
460.52	986.67
460.88	964.37
461.25	982.80
461.61	974.61
461.98	970.74
462.35	991.44
462.71	975.06
463.08	965.73
463.45	970.74
463.81	963.00
464.18	944.80
464.55	988.49
464.91	982.57
465.28	966.87
465.64	961.86
466.01	949.57
466.38	971.19
466.74	974.38
467.11	971.65
467.47	975.74
467.84	1079.96
468.21	983.71
468.57	963.91
468.94	963.23
469.30	980.52
469.67	972.33
470.03	973.47
470.40	965.96
470.77	965.50
471.13	965.05
471.50	985.98
471.86	985.76
472.23	1010.79
472.59	964.14
472.96	985.53
473.32	966.64
473.69	1000.09
474.05	978.70
474.42	944.80
474.78	958.45
475.15	972.56
475.51	991.44
475.88	951.17
476.24	950.26
476.61	980.98
476.97	989.17
477.34	939.56
477.70	959.13
478.07	975.52
478.43	989.62
478.80	980.07
479.16	973.24
479.53	975.74
479.89	983.25
480.26	971.65
480.62	966.64
480.99	990.76
481.35	960.95
481.72	977.56
482.08	968.01
482.45	1074.27
482.81	957.54
483.17	959.59
483.54	970.28
483.90	980.52
484.27	991.90
484.63	979.84
485.00	957.08
485.36	993.95
485.72	968.01
486.09	973.70
486.45	977.34
486.82	987.80
487.18	979.16
487.54	968.23
487.91	984.16
488.27	997.82
488.64	988.94
489.00	968.46
489.36	971.42
489.73	964.37
490.09	981.43
490.45	1014.20
490.82	983.94
491.18	967.32
491.55	991.67
491.91	999.41
492.27	975.29
492.64	976.20
493.00	959.36
493.36	990.31
493.73	1015.34
494.09	996.91
494.45	983.25
494.82	978.93
495.18	1000.09
495.54	1005.78
495.91	945.02
496.27	968.46
496.63	974.61
496.99	945.48
497.36	960.50
497.72	993.26
498.08	994.18
498.45	1021.71
498.81	1004.87
499.17	997.13
499.53	1006.46
499.90	992.58
500.26	970.96
500.62	988.26
500.99	956.86
501.35	980.29
501.71	1001.00
502.07	965.28
502.44	977.56
502.80	938.88
503.16	955.72
503.52	984.85
503.88	973.24
504.25	968.69
504.61	980.75
504.97	993.95
505.33	987.80
505.70	973.70
506.06	974.83
506.42	980.98
506.78	975.06
507.14	1015.34
507.51	984.85
507.87	964.14
508.23	962.32
508.59	969.60
508.95	969.83
509.32	1003.96
509.68	971.19
510.04	1000.32
510.40	983.94
510.76	985.98
511.12	1003.96
511.48	961.64
511.85	977.34
512.21	953.44
512.57	987.58
512.93	966.19
513.29	969.14
513.65	971.65
514.01	964.37
514.38	982.57
514.74	1000.55
515.10	978.70
515.46	986.21
515.82	985.53
516.18	967.55
516.54	957.99
516.90	967.55
517.26	991.90
517.63	961.64
517.99	975.06
518.35	973.24
518.71	986.89
519.07	968.92
519.43	963.00
519.79	975.74
520.15	953.44
520.51	961.86
520.87	973.01
521.23	967.55
521.59	993.95
521.95	1007.37
522.31	993.26
522.67	955.04
523.03	963.46
523.40	987.58
523.76	1001.00
524.12	952.53
524.48	978.47
524.84	961.18
525.20	991.44
525.56	963.68
525.92	951.17
526.28	967.78
526.64	971.19
527.00	974.83
527.36	1026.03
527.72	1013.97
528.08	992.81
528.44	972.56
528.80	1006.01
529.16	975.52
529.51	975.97
529.87	996.91
530.23	965.28
530.59	973.24
530.95	997.36
531.31	975.06
531.67	986.89
532.03	959.13
532.39	976.43
532.75	948.89
533.11	994.18
533.47	984.62
533.83	979.16
534.19	980.07
534.55	983.48
534.91	975.74
535.26	980.75
535.62	966.87
535.98	975.74
536.34	968.01
536.70	975.06
537.06	980.75
537.42	956.86
537.78	970.05
538.14	1309.79
538.49	990.53
538.85	1064.49
539.21	985.76
539.57	954.35
539.93	968.46
540.29	1001.46
540.65	965.73
541.00	979.61
541.36	963.23
541.72	964.14
542.08	969.37
542.44	973.70
542.80	996.22
543.15	1002.82
543.51	983.48
543.87	992.35
544.23	981.89
544.59	1013.52
544.95	965.05
545.30	976.65
545.66	952.99
546.02	980.75
546.38	978.02
546.73	964.37
547.09	969.60
547.45	1004.87
547.81	965.05
548.17	975.29
548.52	996.91
548.88	970.28
549.24	985.98
549.60	968.69
549.95	957.08
550.31	967.10
550.67	977.11
551.03	968.69
551.38	999.41
551.74	956.63
552.10	966.19
552.46	966.87
552.81	998.27
553.17	980.75
553.53	982.80
553.88	967.55
554.24	967.10
554.60	973.24
554.95	963.46
555.31	968.46
555.67	967.10
556.03	974.38
556.38	973.24
556.74	989.85
557.10	979.16
557.45	970.05
557.81	977.56
558.17	952.31
558.52	956.86
558.88	988.03
559.24	965.28
559.59	993.04
559.95	975.74
560.30	1027.85
560.66	986.44
561.02	978.02
561.37	985.76
561.73	965.96
562.09	980.07
562.44	969.14
562.80	981.20
563.15	980.07
563.51	963.91
563.87	965.50
564.22	968.92
564.58	974.61
564.93	969.37
565.29	953.67
565.65	1012.38
566.00	968.92
566.36	965.73
566.71	989.17
567.07	970.96
567.42	995.77
567.78	966.41
568.14	957.08
568.49	968.69
568.85	968.01
569.20	971.42
569.56	980.52
569.91	973.24
570.27	965.73
570.62	1016.02
570.98	974.83
571.33	965.28
571.69	968.23
572.04	974.15
572.40	980.98
572.75	978.93
573.11	979.38
573.46	990.76
573.82	968.92
574.17	982.57
574.53	1009.19
574.88	1003.73
575.24	963.91
575.59	981.66
575.95	989.62
576.30	985.98
576.66	971.65
577.01	973.24
577.36	970.51
577.72	970.51
578.07	986.67
578.43	982.34
578.78	982.34
579.14	999.64
579.49	998.04
579.85	1034.45
580.20	999.86
580.55	1003.96
580.91	997.36
581.26	1014.65
581.62	988.49
581.97	1010.33
582.32	1045.15
582.68	1011.92
583.03	1008.28
583.39	1027.63
583.74	1046.74
584.09	1043.10
584.45	1053.11
584.80	1052.66
585.15	1048.33
585.51	1057.89
585.86	1054.70
586.21	1090.88
586.57	1080.42
586.92	1091.34
587.27	1089.52
587.63	1112.27
587.98	1216.72
588.33	1155.28
588.69	1123.20
589.04	1173.49
589.39	1163.25
589.75	1176.44
590.10	1193.28
590.45	1182.82
590.81	1201.02
591.16	1224.00
591.51	1277.02
591.86	1286.58
592.22	1272.47
592.57	1310.93
592.92	1320.94
593.28	1354.16
593.63	1366.00
593.98	1403.54
594.33	1444.05
594.69	1450.87
595.04	1478.86
595.39	1512.31
595.74	1516.41
596.10	1575.34
596.45	1573.52
596.80	1669.55
597.15	1680.47
597.50	1713.01
597.86	1768.99
598.21	1803.12
598.56	1826.56
598.91	1864.11
599.26	1866.38
599.62	1929.41
599.97	1968.10
600.32	2014.29
600.67	2085.06
601.02	2135.80
601.38	2122.38
601.73	2161.06
602.08	2241.62
602.43	2267.33
602.78	2330.36
603.13	2371.09
603.49	2405.45
603.84	2465.30
604.19	2486.23
604.54	2516.95
604.89	2560.19
605.24	2607.06
605.59	2684.20
605.95	2702.86
606.30	2802.76
606.65	2817.32
607.00	2858.96
607.35	2862.61
607.70	2930.42
608.05	2932.01
608.40	2991.40
608.75	3000.73
609.10	3038.28
609.46	3076.73
609.81	3110.64
610.16	3195.29
610.51	3192.10
610.86	3270.38
611.21	3247.17
611.56	3319.98
611.91	3329.54
612.26	3317.48
612.61	3341.83
612.96	3411.92
613.31	3391.44
613.66	3456.29
614.01	3468.12
614.36	3473.13
614.71	3469.71
615.06	3465.85
615.41	3490.19
615.76	3526.60
616.11	3522.28
616.46	3553.45
616.81	3549.58
617.16	3593.05
617.51	3576.21
617.86	3584.86
618.21	3584.17
618.56	3578.48
618.91	3530.02
619.26	3587.36
619.61	3577.80
619.96	3587.36
620.31	3633.78
620.66	3632.64
621.01	3636.96
621.36	3596.69
621.71	3623.77
622.06	3614.21
622.41	3567.11
622.76	3604.88
623.10	3603.97
623.45	3538.66
623.80	3580.99
624.15	3572.80
624.50	3551.63
624.85	3533.66
625.20	3541.39
625.55	3567.79
625.90	3528.20
626.25	3518.41
626.59	3550.27
626.94	3474.72
627.29	3490.65
627.64	3496.34
627.99	3488.15
628.34	3458.56
628.69	3422.16
629.03	3409.19
629.38	3404.41
629.73	3447.64
630.08	3389.62
630.43	3422.61
630.78	3350.70
631.12	3386.66
631.47	3388.48
631.82	3356.85
632.17	3347.06
632.52	3349.79
632.86	3415.33
633.21	3273.34
633.56	3297.23
633.91	3302.24
634.26	3316.12
634.60	3284.49
634.95	3259.46
635.30	3224.41
635.65	3297.46
635.99	3208.26
636.34	3260.14
636.69	3261.50
637.04	3209.85
637.39	3182.77
637.73	3213.72
638.08	3173.67
638.43	3193.01
638.77	3160.70
639.12	3161.61
639.47	3146.36
639.82	3138.40
640.16	3113.82
640.51	3163.66
640.86	3117.24
641.20	3119.74
641.55	3114.05
641.90	3111.55
642.25	3108.36
642.59	3129.30
642.94	3102.90
643.29	3116.78
643.63	3101.53
643.98	3061.03
644.33	3060.35
644.67	3013.24
645.02	3084.47
645.37	3038.28
645.71	3053.98
646.06	3026.44
646.40	3017.80
646.75	3063.99
647.10	3028.95
647.44	3084.92
647.79	3004.83
648.14	3044.42
648.48	2997.77
648.83	3037.82
649.17	3093.57
649.52	2995.27
649.87	3021.44
650.21	3012.33
650.56	2990.94
650.90	3017.80
651.25	2990.49
651.59	2980.93
651.94	2998.23
652.29	3012.56
652.63	3009.38
652.98	3008.01
653.32	2983.21
653.67	3034.41
654.01	3008.92
654.36	2996.63
654.70	3008.24
655.05	2968.87
655.39	3000.27
655.74	3025.53
656.08	2971.83
656.43	3006.42
656.78	3018.71
657.12	3020.07
657.47	3010.51
657.81	3030.31
658.15	3008.69
658.50	3007.10
658.84	3037.14
659.19	3004.83
659.53	3008.92
659.88	3065.58
660.22	3017.80
660.57	3041.46
660.91	3030.08
661.26	3014.15
661.60	3037.14
661.95	3038.28
662.29	3018.93
662.63	3010.74
662.98	3073.55
663.32	3059.67
663.67	3054.43
664.01	3044.87
664.36	3061.94
664.70	3060.35
665.04	3054.43
665.39	3050.79
665.73	3043.28
666.08	3497.70
666.42	3085.38
666.76	3089.93
667.11	3133.85
667.45	3082.42
667.79	3068.99
668.14	3099.49
668.48	3108.36
668.83	3114.28
669.17	3150.69
669.51	3155.01
669.86	3144.77
670.20	3184.59
670.54	3188.23
670.89	3184.59
671.23	3181.41
671.57	3195.97
671.92	3228.28
672.26	3274.25
672.60	3248.31
672.94	3330.45
673.29	3386.89
673.63	3411.01
673.97	3422.38
674.32	3496.11
674.66	3574.16
675.00	3610.57
675.34	3728.90
675.69	3777.82
676.03	3934.38
676.37	4020.62
676.71	4155.33
677.06	4287.76
677.40	4437.27
677.74	4641.61
678.08	4815.46
678.43	5128.11
678.77	5393.21
679.11	5686.30
679.45	6031.95
679.80	6380.56
680.14	6698.68
680.48	7162.43
680.82	7654.40
681.16	8217.13
681.51	8622.18
681.85	9284.35
682.19	9785.19
682.53	10510.63
682.87	11168.26
683.21	11769.68
683.56	12455.97
683.90	13155.47
684.24	13844.72
684.58	14627.05
684.92	15338.60
685.26	15849.91
685.61	16370.55
685.95	16957.64
686.29	17456.20
686.63	17835.08
686.97	18163.43
687.31	18423.75
687.65	18688.17
687.99	18857.24
688.33	18926.64
688.68	18849.05
689.02	18981.71
689.36	18945.08
689.70	18846.32
690.04	18764.17
690.38	18763.26
690.72	18661.09
691.06	18591.92
691.40	18561.42
691.74	18442.87
692.08	18431.26
692.42	18409.65
692.76	18541.40
693.10	18497.03
693.44	18377.33
693.78	18513.18
694.13	18383.48
694.47	18598.97
694.81	18468.81
695.15	18401.91
695.49	18339.11
695.83	18426.26
696.17	18473.36
696.51	18390.76
696.85	18328.87
697.19	18223.96
697.53	18272.43
697.87	18203.03
698.20	18026.45
698.54	18200.30
698.88	18147.73
699.22	17976.16
699.56	17937.25
699.90	17925.64
700.24	17770.22
700.58	17697.18
700.92	17619.59
701.26	17355.17
701.60	17368.82
701.94	17159.25
702.28	17040.69
702.62	16891.65
702.96	16818.60
703.30	16562.61
703.63	16483.87
703.97	16337.56
704.31	16205.80
704.65	15895.20
704.99	15906.80
705.33	15771.63
705.67	15537.71
706.01	15366.36
706.34	15214.13
706.68	15051.20
707.02	14767.45
707.36	14718.30
707.70	14566.97
708.04	14269.56
708.38	14182.87
708.71	14091.16
709.05	13949.63
709.39	13717.29
709.73	13604.88
710.07	13394.17
710.40	13296.32
710.74	13224.64
711.08	13063.77
711.42	12950.22
711.76	12881.72
712.09	12661.91
712.43	12544.04
712.77	12366.32
713.11	12302.38
713.45	12158.11
713.78	12148.32
714.12	11982.89
714.46	11870.25
714.80	11793.57
715.13	11606.75
715.47	11483.87
715.81	11404.68
716.15	11277.48
716.48	11163.93
716.82	11119.33
717.16	10956.86
717.49	10867.89
717.83	10621.22
718.17	10718.84
718.51	10462.16
718.84	10390.48
719.18	10369.32
719.52	10271.93
719.85	10056.21
720.19	9977.25
720.53	9920.13
720.86	9798.62
721.20	9664.36
721.54	9613.39
721.87	9461.39
722.21	9312.11
722.55	9285.95
722.88	9070.45
723.22	9039.51
723.55	8879.31
723.89	8849.73
724.23	8813.55
724.56	8671.33
724.90	8515.00
725.24	8428.07
725.57	8377.33
725.91	8284.03
726.24	8171.62
726.58	8014.84
726.92	7968.42
727.25	7879.22
727.59	7829.38
727.92	7699.22
728.26	7604.11
728.59	7497.39
728.93	7468.49
729.26	7261.19
729.60	7289.18
729.94	7114.87
730.27	7061.40
730.61	6993.81
730.94	6829.98
731.28	6819.05
731.61	6739.64
731.95	6667.73
732.28	6573.98
732.62	6459.52
732.95	6415.15
733.29	6330.27
733.62	6244.48
733.96	6217.86
734.29	6103.40
734.63	6010.33
734.96	5915.22
735.30	5896.10
735.63	5841.26
735.97	5782.10
736.30	5664.00
736.63	5660.59
736.97	5592.55
737.30	5497.43
737.64	5432.12
737.97	5395.49
738.31	5290.13
738.64	5230.97
738.97	5202.52
739.31	5163.61
739.64	5127.66
739.98	5050.06
740.31	4993.63
740.64	4996.13
740.98	4941.29
741.31	4856.64
741.65	4835.48
741.98	4763.35
742.31	4746.96
742.65	4675.06
742.98	4637.74
743.31	4547.17
743.65	4574.71
743.98	4499.39
744.31	4528.74
744.65	4469.12
744.98	4483.91
745.31	4396.53
745.65	4366.27
745.98	4301.42
746.31	4313.48
746.65	4260.00
746.98	4234.06
747.31	4213.58
747.65	4206.30
747.98	4175.13
748.31	4122.33
748.64	4109.14
748.98	4077.73
749.31	4010.61
749.64	3983.30
749.98	3940.52
750.31	3904.57
750.64	3894.33
750.97	3879.08
751.31	3826.97
751.64	3812.64
751.97	3797.39
752.30	3805.35
752.63	3720.93
752.97	3743.23
753.30	3713.88
753.63	3699.54
753.96	3664.50
754.29	3634.23
754.63	3649.94
754.96	3700.22
755.29	3618.76
755.62	3517.27
755.95	3508.63
756.29	3491.33
756.62	3442.18
756.95	3424.89
757.28	3403.95
757.61	3548.67
757.94	3395.99
758.27	3381.20
758.61	3357.76
758.94	3352.52
759.27	3300.19
759.60	3259.68
759.93	3302.01
760.26	3224.41
760.59	3214.86
760.92	3191.65
761.26	3145.68
761.59	3195.97
761.92	3143.63
762.25	3125.66
762.58	3107.22
762.91	3091.75
763.24	3080.37
763.57	3075.14
763.90	3025.99
764.23	3043.05
764.56	3003.00
764.89	2964.78
765.22	2962.50
765.55	2946.57
765.88	2933.15
766.21	2923.82
766.54	2887.86
766.87	2880.13
767.20	2836.89
767.53	2858.51
767.86	2829.16
768.19	2815.73
768.52	2790.24
768.85	2806.40
769.18	2739.27
769.51	2734.27
769.84	2719.70
770.17	2718.34
770.50	2652.57
770.83	2666.00
771.16	2649.84
771.49	2610.71
771.82	2647.11
772.15	2618.44
772.48	2582.94
772.81	2586.58
773.14	2546.54
773.47	2506.26
773.80	2541.30
774.13	2542.21
774.46	2485.32
774.78	2445.73
775.11	2422.29
775.44	2454.38
775.77	2434.58
776.10	2421.15
776.43	2394.08
776.76	2425.48
777.09	2346.29
777.41	2370.87
777.74	2398.63
778.07	2356.76
778.40	2299.87
778.73	2282.12
779.06	2314.89
779.38	2283.49
779.71	2247.53
780.04	2241.16
780.37	2231.83
780.70	2225.69
781.03	2180.18
781.35	2195.19
781.68	2211.81
782.01	2176.31
782.34	2161.52
782.67	2143.09
782.99	2163.57
783.32	2113.05
783.65	2102.35
783.98	2106.22
784.30	2103.04
784.63	2089.38
784.96	2082.33
785.29	2063.44
785.61	2066.17
785.94	2025.67
786.27	2032.95
786.60	1994.49
786.92	2047.29
787.25	1980.39
787.58	1980.61
787.90	2002.23
788.23	1986.53
788.56	1969.92
788.88	1938.97
789.21	1946.25
789.54	1940.56
789.87	1925.09
790.19	1910.07
790.52	1893.23
790.85	1899.83
791.17	1913.49
791.50	1873.89
791.82	1864.33
792.15	1863.20
792.48	1892.32
792.80	1834.75
793.13	1871.84
793.46	1859.78
793.78	1855.23
794.11	1830.66
794.43	1843.85
794.76	1823.60
795.09	1867.29
795.41	1836.80
795.74	1849.09
796.06	1847.04
796.39	1816.32
796.72	1838.85
797.04	1871.39
797.37	1849.32
797.69	1844.31
798.02	1840.90
798.34	1830.20
798.67	1813.82
798.99	1788.56
799.32	1832.93
799.64	1806.54
799.97	1809.04
800.30	1801.30
800.62	1790.61
800.95	1759.43
801.27	1744.19
801.60	1784.01
801.92	1768.76
802.25	1767.17
802.57	1752.15
802.89	1744.41
803.22	1732.58
803.54	1741.46
803.87	1777.41
804.19	1737.13
804.52	1745.55
804.84	1699.13
805.17	1731.44
805.49	1730.99
805.82	1691.62
806.14	1719.61
806.46	1718.93
806.79	1690.71
807.11	1708.69
807.44	1678.65
807.76	1680.47
808.08	1679.56
808.41	1648.61
808.73	1688.44
809.06	1662.50
809.38	1658.40
809.70	1661.36
810.03	1648.61
810.35	1631.09
810.67	1638.38
811.00	1623.81
811.32	1628.14
811.64	1648.84
811.97	1622.45
812.29	1577.16
812.61	1584.67
812.94	1631.09
813.26	1605.38
813.58	1577.39
813.91	1609.48
814.23	1592.64
814.55	1580.80
814.88	1591.95
815.20	1569.43
815.52	1567.83
815.84	1541.21
816.17	1560.32
816.49	1544.62
816.81	1551.22
817.13	1539.84
817.46	1529.61
817.78	1534.61
818.10	1545.99
818.42	1511.86
818.75	1541.44
819.07	1554.18
819.39	1514.81
819.71	1557.59
820.04	1497.75
820.36	1487.74
820.68	1475.45
821.00	1517.54
821.32	1524.83
821.65	1533.25
821.97	1487.96
822.29	1476.36
822.61	1496.38
822.93	1462.25
823.25	1470.67
823.58	1476.59
823.90	1437.45
824.22	1475.90
824.54	1461.34
824.86	1436.54
825.18	1439.27
825.50	1448.37
825.82	1447.46
826.15	1438.81
826.47	1406.27
826.79	1468.17
827.11	1454.97
827.43	1435.63
827.75	1421.29
828.07	1401.95
828.39	1424.25
828.71	1425.84
829.03	1396.94
829.35	1421.29
829.67	1387.84
830.00	1418.79
830.32	1407.41
830.64	1422.20
830.96	1402.63
831.28	1424.25
831.60	1375.78
831.92	1376.69
832.24	1410.37
832.56	1385.34
832.88	1382.15
833.20	1375.78
833.52	1396.94
833.84	1369.18
834.16	1384.65
834.48	1390.80
834.80	1452.69
835.12	1393.76
835.44	1379.88
835.76	1393.98
836.08	1392.39
836.40	1386.25
836.71	1384.20
837.03	1389.66
837.35	1371.91
837.67	1359.17
837.99	1362.35
838.31	1355.30
838.63	1358.26
838.95	1354.62
839.27	1370.32
839.59	1353.48
839.91	1332.32
840.23	1357.12
840.54	1352.34
840.86	1352.11
841.18	1342.78
841.50	1331.18
841.82	1338.92
842.14	1418.10
842.46	1377.15
842.77	1356.89
843.09	1355.07
843.41	1389.21
843.73	1336.41
844.05	1350.75
844.37	1321.62
844.68	1306.83
845.00	1354.16
845.32	1321.62
845.64	1316.16
845.96	1316.39
846.27	1313.89
846.59	1297.96
846.91	1330.50
847.23	1319.35
847.54	1292.04
847.86	1320.94
848.18	1311.84
848.50	1335.96
848.82	1342.78
849.13	1319.80
849.45	1308.42
849.77	1333.46
850.08	1344.38
850.40	1369.86
850.72	1321.39
851.04	1310.02
851.35	1327.54
851.67	1334.14
851.99	1300.01
852.30	1336.87
852.62	1293.18
852.94	1296.36
853.25	1322.08
853.57	1299.32
853.89	1293.41
854.20	1301.83
854.52	1315.48
854.84	1292.27
855.15	1295.45
855.47	1296.82
855.79	1290.90
856.10	1278.84
856.42	1284.53
856.73	1282.03
857.05	1276.34
857.37	1258.36
857.68	1287.72
858.00	1281.12
858.32	1320.03
858.63	1293.18
858.95	1227.42
859.26	1260.87
859.58	1279.53
859.89	1232.19
860.21	1251.76
860.52	1251.08
860.84	1279.53
861.16	1274.52
861.47	1259.73
861.79	1254.49
862.10	1254.72
862.42	1235.38
862.73	1264.96
863.05	1269.06
863.36	1237.20
863.68	1256.77
863.99	1262.23
864.31	1242.66
864.62	1251.99
864.94	1238.11
865.25	1268.83
865.57	1234.24
865.88	1227.87
866.20	1236.97
866.51	1267.92
866.82	1241.75
867.14	1227.19
867.45	1215.58
867.77	1220.36
868.08	1231.06
868.40	1240.84
868.71	1238.34
869.02	1223.78
869.34	1196.01
869.65	1208.53
869.97	1223.78
870.28	1220.13
870.59	1218.54
870.91	1223.32
871.22	1231.74
871.54	1230.60
871.85	1205.34
872.16	1202.16
872.48	1193.74
872.79	1202.16
873.10	1190.55
873.42	1184.18
873.73	1230.15
874.04	1185.32
874.36	1183.73
874.67	1183.04
874.98	1193.28
875.30	1184.18
875.61	1184.18
875.92	1173.49
876.23	1190.32
876.55	1173.49
876.86	1171.67
877.17	1163.70
877.49	1171.21
877.80	1174.85
878.11	1823.83
878.42	1192.83
878.74	1172.12
879.05	1171.21
879.36	1154.14
879.67	1136.40
879.98	1169.39
880.30	1160.06
880.61	1162.34
880.92	1162.79
881.23	1179.40
881.55	1174.85
881.86	1168.25
882.17	1156.19
882.48	1159.15
882.79	1191.01
883.10	1148.46
883.42	1165.75
883.73	1165.29
884.04	1162.56
884.35	1151.87
884.66	1167.80
884.97	1156.42
885.28	1147.77
885.60	1144.59
885.91	1150.96
886.22	1155.96
886.53	1164.61
886.84	1141.40
887.15	1159.83
887.46	1155.51
887.77	1158.01
888.08	1133.89
888.40	1170.53
888.71	1137.76
889.02	1152.10
889.33	1175.99
889.64	1150.96
889.95	1146.41
890.26	1144.81
890.57	1143.45
890.88	1147.55
891.19	1143.22
891.50	1171.89
891.81	1140.72
892.12	1112.96
892.43	1124.33
892.74	1152.10
893.05	1152.55
893.36	1173.94
893.67	1149.82
893.98	1148.46
894.29	1121.38
894.60	1117.96
894.91	1135.03
895.22	1120.69
895.53	1137.31
895.84	1137.08
896.15	1142.77
896.46	1159.61
896.77	1163.70
897.08	1119.78
897.38	1144.13
897.69	1163.93
898.00	1111.36
898.31	1104.31
898.62	1110.68
898.93	1125.25
899.24	1109.09
899.55	1133.66
899.86	1139.13
900.16	1128.66
900.47	1127.07
900.78	1132.98
901.09	1126.61
901.40	1124.56
901.71	1112.96
902.02	1129.57
902.32	1121.83
902.63	1095.89
902.94	1097.48
903.25	1119.78
903.56	1108.86
903.87	1107.72
904.17	1103.86
904.48	1107.95
904.79	1076.55
905.10	1100.67
905.41	1127.75
905.71	1085.20
906.02	1093.84
906.33	1102.26
906.64	1107.50
906.94	1098.17
907.25	1088.61
907.56	1084.97
907.87	1080.87
908.17	1114.78
908.48	1100.67
908.79	1111.82
909.09	1102.26
909.40	1083.38
909.71	1090.20
910.02	1403.09
910.32	1095.89
910.63	1086.56
910.94	1102.03
911.24	1082.01
911.55	1123.65
911.86	1057.43
912.16	1082.47
912.47	1066.31
912.78	1082.24
913.08	1089.29
913.39	1065.17
913.69	1083.15
914.00	1087.93
914.31	1072.91
914.61	1062.21
914.92	1097.94
915.23	1053.34
915.53	1052.66
915.84	1063.12
916.14	1063.81
916.45	1079.51
916.75	1058.80
917.06	1089.06
917.37	1046.28
917.67	1075.18
917.98	1058.34
918.28	1051.29
918.59	1061.99
918.89	1076.09
919.20	1073.82
919.50	1053.57
919.81	1069.27
920.11	1055.16
920.42	1057.43
920.72	1012.38
921.03	1065.63
921.33	1054.02
921.64	1044.69
921.94	1073.14
922.25	1028.08
922.55	1043.55
922.86	1056.75
923.16	1050.61
923.47	1043.55
923.77	1057.66
924.08	1055.61
924.38	1053.79
924.69	1041.96
924.99	1048.56
925.29	1036.50
925.60	1051.75
925.90	1038.09
926.21	1028.08
926.51	1059.94
926.81	1022.62
927.12	1031.95
927.42	1050.38
927.73	1040.82
928.03	1051.75
928.33	1032.40
928.64	1035.82
928.94	1009.19
929.24	1021.71
929.55	1018.30
929.85	1031.95
930.15	1015.11
930.46	1027.40
930.76	1037.18
931.06	1013.29
931.37	1018.98
931.67	1044.24
931.97	1008.74
932.27	1016.25
932.58	1023.30
932.88	1003.28
933.18	1023.53
933.49	1007.60
933.79	1056.30
934.09	1019.66
934.39	1025.35
934.70	1051.06
935.00	1038.55
935.30	999.18
935.60	1014.65
935.91	995.09
936.21	1034.68
936.51	1030.36
936.81	1020.34
937.11	1061.99
937.42	1025.80
937.72	1028.31
938.02	975.74
938.32	1001.46
938.62	1002.82
938.92	1002.37
939.23	1003.73
939.53	980.98
939.83	999.64
940.13	991.67
940.43	973.24
940.73	988.71
941.03	993.04
941.34	1004.19
941.64	998.95
941.94	983.25
942.24	1002.37
942.54	1005.55
942.84	985.53
943.14	1012.61
943.44	992.81
943.74	1001.68
944.04	1020.34
944.34	994.86
944.65	988.03
944.95	1003.96
945.25	972.56
945.55	958.45
945.85	984.16
946.15	988.03
946.45	995.09
946.75	1004.41
947.05	1012.38
947.35	973.01
947.65	990.08
947.95	991.22
948.25	975.97
948.55	975.52
948.85	962.55
949.15	971.65
949.45	967.55
949.75	976.43
950.05	973.92
950.35	976.88
950.65	983.71
950.94	966.87
951.24	969.37
951.54	996.45
951.84	1184.18
952.14	1001.46
952.44	997.36
952.74	996.68
953.04	995.09
953.34	968.23
953.64	1024.21
953.94	1014.65
954.23	992.35
954.53	988.26
954.83	1012.15
955.13	989.62
955.43	1026.49
955.73	1017.39
956.03	996.45
956.32	970.05
956.62	990.53
956.92	1003.28
957.22	1001.23
957.52	991.22
957.82	998.04
958.11	984.16
958.41	981.20
958.71	1084.97
959.01	1012.83
959.30	1332.77
959.60	1020.34
959.90	975.74
960.20	991.90
960.50	996.00
960.79	980.07
961.09	978.47
961.39	982.80
961.69	956.63
961.98	999.18
962.28	1005.33
962.58	984.16
962.87	960.04
963.17	994.18
963.47	977.11
963.76	1045.37
964.06	1009.88
964.36	983.94
964.66	994.63
964.95	990.99
965.25	982.80
965.55	997.82
965.84	996.91
966.14	991.22
966.43	1026.03
966.73	975.74
967.03	1037.64
967.32	987.35
967.62	1005.55
967.92	998.73
968.21	1000.77
968.51	972.56
968.80	980.52
969.10	1020.12
969.40	990.08
969.69	1013.06
969.99	988.03
970.28	994.86
970.58	1000.09
970.87	993.49
971.17	987.58
971.46	1009.65
971.76	980.52
972.06	991.44
972.35	980.98
972.65	973.01
972.94	989.62
973.24	1000.09
973.53	965.05
973.83	963.00
974.12	996.22
974.42	997.36
974.71	1021.03
975.01	991.22
975.30	987.80
975.59	988.03
975.89	980.07
976.18	978.25
976.48	983.02
976.77	961.18
977.07	974.83
977.36	977.79
977.65	989.85
977.95	983.48
978.24	997.36
978.54	988.49
978.83	962.77
979.13	1002.37
979.42	999.41
979.71	963.91
980.01	974.38
980.30	964.59
980.59	990.08
980.89	1021.03
981.18	996.22
981.47	985.30
981.77	972.10
982.06	975.29
982.35	998.04
982.65	982.57
982.94	994.86
983.23	985.53
983.53	998.50
983.82	972.56
984.11	974.15
984.41	981.43
984.70	979.84
984.99	979.16
985.28	965.05
985.58	956.40
985.87	977.79
986.16	984.16
986.45	986.67
986.75	988.26
987.04	980.52
987.33	973.01
987.62	1004.64
987.91	973.70
988.21	991.67
988.50	983.71
988.79	1017.84
989.08	1003.73
989.37	996.45
989.67	985.98
989.96	955.95
990.25	949.35
990.54	954.35
990.83	964.59
991.12	986.67
991.42	996.91
991.71	977.56
992.00	975.06
992.29	961.86
992.58	963.00
992.87	1005.55
993.16	985.30
993.45	987.12
993.75	974.83
994.04	973.92
994.33	993.26
994.62	997.82
994.91	954.81
995.20	993.26
995.49	989.17
995.78	999.86
996.07	980.07
996.36	968.69
996.65	990.76
996.94	962.77
997.23	1016.93
997.52	978.93
997.81	969.14
998.10	960.72
998.39	979.61
998.68	983.02
998.97	977.79
999.26	991.67
999.55	972.10
999.84	983.48
1000.13	973.24
1000.42	975.97
1000.71	954.81
1001.00	982.80
1001.29	983.02
1001.58	975.29
1001.87	960.50
1002.16	962.55
1002.45	983.71
1002.74	979.84
1003.02	986.44
1003.31	989.85
1003.60	970.96
1003.89	979.61
1004.18	1001.00
1004.47	988.94
1004.76	980.29
1005.05	952.53
1005.33	988.03
1005.62	944.80
1005.91	963.23
1006.20	965.50
1006.49	958.90
1006.78	971.87
1007.06	961.18
1007.35	969.60
1007.64	961.41
1007.93	971.87
1008.22	994.18
1008.50	965.05
1008.79	982.80
1009.08	971.42
1009.37	956.63
1009.66	1010.56
1009.94	956.17
1010.23	990.53
1010.52	976.20
1010.81	981.66
1011.09	987.80
1011.38	985.30
1011.67	1002.37
1011.95	996.22
1012.24	962.77
1012.53	965.96
1012.82	975.06
1013.10	969.83
1013.39	959.13
1013.68	927.96
[truncated: 48 more rows]
