# Supplementary material for: Unique photosynthetic electron transport tuning and excitation distribution in heterokont algae
Source: PLoS One. 2019 Jan 9;14(1):e0209920. doi: 10.1371/journal.pone.0209920 (PMC6326504; doi:10.1371/journal.pone.0209920)
Supplement: S1 Dataset — (ZIP) [file pone.0209920.s004.zip › S1 Dataset/77K/Nannochloropsis_Anaerobic/NAna_t=20,2.txt]

340.01	1026.03
340.39	1026.03
340.76	1026.03
341.14	1010.56
341.52	1051.29
341.89	1074.50
342.27	1057.43
342.65	1067.22
343.03	1064.94
343.40	1067.90
343.78	1061.30
344.16	1069.04
344.53	1094.53
344.91	1071.09
345.29	1064.72
345.66	1067.90
346.04	1078.37
346.42	1045.37
346.79	1050.61
347.17	1065.17
347.54	1076.55
347.92	1058.12
348.30	1039.23
348.67	1053.11
349.05	1039.91
349.43	1023.30
349.80	1051.29
350.18	1057.89
350.56	1043.10
350.93	1074.96
351.31	1031.95
351.68	1046.28
352.06	1053.57
352.44	1032.40
352.81	1054.25
353.19	1033.09
353.56	1044.92
353.94	1037.18
354.32	1026.94
354.69	1060.85
355.07	1050.84
355.44	1037.87
355.82	1035.59
356.19	1045.83
356.57	1060.39
356.95	1023.98
357.32	1045.60
357.70	1029.22
358.07	1032.63
358.45	1023.76
358.82	1033.09
359.20	1040.37
359.58	1029.90
359.95	1047.65
360.33	1023.98
360.70	1051.75
361.08	1026.49
361.45	1027.63
361.83	1031.95
362.20	1041.96
362.58	1068.58
362.95	1042.42
363.33	1033.31
363.70	1015.34
364.08	1033.09
364.45	1010.10
364.83	1029.90
365.20	1049.02
365.58	1053.79
365.95	1084.51
366.33	1065.17
366.70	1042.19
367.08	1039.91
367.45	1059.71
367.83	1061.30
368.20	1022.62
368.58	1047.65
368.95	1024.44
369.33	1057.21
369.70	1046.74
370.08	1027.40
370.45	1020.12
370.83	1031.04
371.20	1028.54
371.57	1158.01
371.95	1041.96
372.32	1038.55
372.70	1047.88
373.07	1013.29
373.45	1079.96
373.82	1044.46
374.19	1019.89
374.57	1045.15
374.94	1043.10
375.32	1021.94
375.69	1056.52
376.07	1044.46
376.44	1017.84
376.81	1018.98
377.19	1038.09
377.56	1043.78
377.94	1041.96
378.31	1039.91
378.68	1005.78
379.06	1036.04
379.43	1023.07
379.81	1049.24
380.18	1035.13
380.55	1031.95
380.93	1004.87
381.30	1033.54
381.67	1026.49
382.05	1035.36
382.42	1018.52
382.79	1019.43
383.17	1031.95
383.54	1065.17
383.91	1032.40
384.29	1049.93
384.66	1035.82
385.04	1046.06
385.41	1025.12
385.78	1020.12
386.15	1027.40
386.53	1044.69
386.90	1030.13
387.27	1027.40
387.65	1038.32
388.02	1041.96
388.39	1042.87
388.77	1036.50
389.14	1036.50
389.51	1011.01
389.89	1032.40
390.26	1067.67
390.63	1064.26
391.00	1015.79
391.38	1030.58
391.75	1022.39
392.12	1033.09
392.50	1031.49
392.87	1026.49
393.24	1018.52
393.61	1034.00
393.99	1032.86
394.36	1043.33
394.73	1037.87
395.10	1021.94
395.48	1018.30
395.85	1041.73
396.22	1029.45
396.59	1033.77
396.97	1018.98
397.34	1058.57
397.71	1039.46
398.08	1044.92
398.45	1026.94
398.83	1011.01
399.20	1042.87
399.57	1061.53
399.94	1015.11
400.32	1021.71
400.69	995.09
401.06	1028.99
401.43	1039.46
401.80	1035.13
402.17	1023.30
402.55	1023.98
402.92	1045.60
403.29	1040.37
403.66	1014.88
404.03	1009.19
404.41	1017.84
404.78	1013.97
405.15	1024.67
405.52	1033.31
405.89	1035.36
406.26	1062.44
406.64	1013.74
407.01	1036.73
407.38	1045.60
407.75	1014.43
408.12	1044.46
408.49	1052.43
408.86	1040.60
409.23	1031.95
409.61	1030.81
409.98	1019.21
410.35	1038.78
410.72	1014.20
411.09	1030.58
411.46	1047.19
411.83	1051.29
412.20	1034.91
412.57	1034.68
412.95	1027.85
413.32	1042.42
413.69	1066.31
414.06	1030.58
414.43	1040.60
414.80	1049.93
415.17	1024.89
415.54	1034.45
415.91	1025.12
416.28	1051.97
416.65	1021.25
417.02	1045.15
417.39	1026.49
417.76	1035.59
418.14	1019.66
418.51	1038.55
418.88	1030.81
419.25	1029.45
419.62	1067.45
419.99	1026.72
420.36	1051.06
420.73	1042.19
421.10	1054.70
421.47	1042.42
421.84	1052.20
422.21	1051.29
422.58	1036.73
422.95	1048.10
423.32	1022.62
423.69	1030.36
424.06	1038.55
424.43	1054.93
424.80	1022.16
425.17	1020.57
425.54	1022.16
425.91	1017.16
426.28	1031.04
426.65	1023.76
427.02	1033.54
427.39	1050.15
427.76	1041.51
428.13	1033.77
428.49	1055.39
428.86	1051.75
429.23	1039.69
429.60	1040.14
429.97	1021.94
430.34	1013.52
430.71	1012.38
431.08	1021.48
431.45	1034.91
431.82	1043.33
432.19	1013.29
432.56	1028.54
432.93	1029.22
433.30	1034.91
433.67	1040.37
434.03	1092.02
434.40	1045.83
434.77	1030.81
435.14	1024.21
435.51	1035.13
435.88	1073.82
436.25	1020.34
436.62	1022.16
436.99	1036.50
437.35	1034.91
437.72	1039.00
438.09	1046.74
438.46	1173.03
438.83	1039.23
439.20	1036.95
439.57	1026.94
439.93	1034.68
440.30	1039.00
440.67	1008.28
441.04	1048.33
441.41	1052.66
441.78	1052.20
442.14	1038.55
442.51	1039.46
442.88	1033.54
443.25	1031.49
443.62	1042.87
443.99	1040.60
444.35	1027.85
444.72	1050.61
445.09	1030.81
445.46	1019.66
445.83	1031.95
446.19	1035.36
446.56	1008.97
446.93	1031.27
447.30	1039.46
447.66	1028.08
448.03	1021.94
448.40	1049.93
448.77	1034.00
449.14	1019.43
449.50	1051.97
449.87	1049.24
450.24	1048.10
450.61	1034.68
450.97	1044.24
451.34	1028.31
451.71	1066.54
452.08	1039.91
452.44	1011.47
452.81	1042.87
453.18	1063.12
453.54	1071.54
453.91	1039.00
454.28	1001.91
454.65	1036.04
455.01	1046.51
455.38	1025.58
455.75	1030.13
456.11	1048.10
456.48	1033.31
456.85	1011.70
457.21	1055.39
457.58	1031.27
457.95	1007.83
458.32	1031.95
458.68	1027.17
459.05	1046.74
459.42	1041.05
459.78	1032.63
460.15	1036.73
460.52	1061.30
460.88	1044.46
461.25	1042.19
461.61	1022.16
461.98	1036.27
462.35	1064.26
462.71	1030.81
463.08	1031.27
463.45	1046.51
463.81	1044.69
464.18	1024.67
464.55	1035.59
464.91	1070.40
465.28	1043.33
465.64	1025.12
466.01	1016.93
466.38	1043.55
466.74	1026.49
467.11	1021.48
467.47	1022.62
467.84	1117.51
468.21	1038.55
468.57	1038.55
468.94	1022.85
469.30	1021.71
469.67	1034.91
470.03	1035.36
470.40	1027.40
470.77	1033.54
471.13	1029.90
471.50	1043.78
471.86	1045.60
472.23	1070.63
472.59	1023.30
472.96	1028.54
473.32	1041.51
473.69	1052.20
474.05	1036.95
474.42	1037.87
474.78	1027.85
475.15	1031.72
475.51	1021.94
475.88	1027.17
476.24	1028.99
476.61	1033.31
476.97	1054.70
477.34	1029.22
477.70	1031.49
478.07	1033.31
478.43	1028.31
478.80	1040.37
479.16	1022.16
479.53	1061.08
479.89	1022.62
480.26	1022.62
480.62	1031.49
480.99	1045.60
481.35	1029.22
481.72	1027.40
482.08	1033.09
482.45	1145.50
482.81	1039.69
483.17	1026.03
483.54	1033.09
483.90	1045.37
484.27	1043.78
484.63	1033.54
485.00	1027.63
485.36	1035.59
485.72	1040.37
486.09	1034.00
486.45	1023.76
486.82	1058.12
487.18	1028.54
487.54	1042.64
487.91	1048.10
488.27	1038.55
488.64	1055.39
489.00	1061.99
489.36	1037.41
489.73	1031.49
490.09	1050.38
490.45	1051.52
490.82	1033.31
491.18	1023.53
491.55	1044.46
491.91	1047.19
492.27	1036.50
492.64	1041.05
493.00	1027.63
493.36	1047.65
493.73	1080.19
494.09	1033.54
494.45	1030.58
494.82	1031.72
495.18	1052.66
495.54	1068.81
495.91	1037.64
496.27	1024.21
496.63	1053.34
496.99	1035.13
497.36	1050.61
497.72	1056.75
498.08	1040.82
498.45	1088.15
498.81	1072.91
499.17	1044.69
499.53	1042.19
499.90	1045.60
500.26	1049.02
500.62	1039.69
500.99	1022.16
501.35	1041.96
501.71	1035.36
502.07	1013.06
502.44	1034.68
502.80	1024.21
503.16	1039.23
503.52	1040.37
503.88	1053.79
504.25	1041.73
504.61	1042.42
504.97	1024.44
505.33	1032.63
505.70	1041.73
506.06	1052.43
506.42	1030.81
506.78	1049.02
507.14	1067.22
507.51	1025.80
507.87	1020.57
508.23	1027.85
508.59	1021.94
508.95	1036.04
509.32	1035.13
509.68	1050.15
510.04	1066.54
510.40	1042.19
510.76	1042.19
511.12	1067.67
511.48	1049.70
511.85	1056.75
512.21	1025.12
512.57	1048.56
512.93	1035.59
513.29	1047.88
513.65	1039.91
514.01	1027.85
514.38	1039.91
514.74	1060.39
515.10	1028.99
515.46	1023.53
515.82	1057.21
516.18	1032.18
516.54	1033.09
516.90	1039.23
517.26	1054.93
517.63	1047.88
517.99	1036.95
518.35	1034.22
518.71	1034.91
519.07	1035.13
519.43	1044.69
519.79	1049.24
520.15	1054.48
520.51	1023.07
520.87	1025.80
521.23	1027.63
521.59	1043.78
521.95	1053.57
522.31	1037.18
522.67	1026.03
523.03	1045.15
523.40	1033.31
523.76	1031.72
524.12	1027.63
524.48	1040.37
524.84	1050.84
525.20	1054.25
525.56	1031.72
525.92	1023.76
526.28	1021.48
526.64	1045.83
527.00	1039.00
527.36	1085.88
527.72	1068.13
528.08	1052.88
528.44	1033.31
528.80	1071.54
529.16	1022.85
529.51	1042.19
529.87	1038.55
530.23	1032.86
530.59	1037.41
530.95	1036.04
531.31	1040.82
531.67	1066.99
532.03	1037.64
532.39	1043.10
532.75	1026.26
533.11	1071.54
533.47	1085.65
533.83	1050.61
534.19	1058.57
534.55	1008.51
534.91	1027.17
535.26	1026.94
535.62	1016.93
535.98	1032.40
536.34	1026.72
536.70	1039.91
537.06	1044.69
537.42	1032.86
537.78	1037.64
538.14	1365.54
538.49	1056.75
538.85	1137.08
539.21	1045.60
539.57	1039.91
539.93	1031.04
540.29	1060.17
540.65	1038.55
541.00	1048.79
541.36	1017.84
541.72	1034.45
542.08	1042.87
542.44	1038.32
542.80	1068.36
543.15	1064.49
543.51	1028.08
543.87	1035.59
544.23	1048.33
544.59	1052.43
544.95	1035.82
545.30	1041.73
545.66	1045.37
546.02	1022.16
546.38	1025.80
546.73	1023.98
547.09	1032.63
547.45	1060.17
547.81	1054.93
548.17	1018.98
548.52	1035.59
548.88	1048.79
549.24	1052.88
549.60	1028.54
549.95	1029.22
550.31	1043.33
550.67	1040.60
551.03	1036.95
551.38	1036.04
551.74	1032.40
552.10	1041.51
552.46	1026.26
552.81	1047.19
553.17	1034.45
553.53	1043.55
553.88	1032.40
554.24	1008.97
554.60	1011.24
554.95	1047.19
555.31	1053.11
555.67	1049.70
556.03	1044.92
556.38	1027.85
556.74	1051.29
557.10	1043.78
557.45	1046.97
557.81	1059.71
558.17	1018.98
558.52	1016.02
558.88	1048.33
559.24	1039.91
559.59	1057.21
559.95	1026.49
560.30	1079.96
560.66	1029.67
561.02	1039.00
561.37	1029.67
561.73	1016.70
562.09	1055.84
562.44	1062.21
562.80	1020.57
563.15	1008.28
563.51	1029.45
563.87	1020.12
564.22	1034.68
564.58	1031.49
564.93	1014.20
565.29	1012.38
565.65	1062.21
566.00	1021.03
566.36	1043.55
566.71	1054.25
567.07	1038.78
567.42	1062.67
567.78	1030.36
568.14	1026.03
568.49	1024.44
568.85	1022.39
569.20	1031.95
569.56	1036.50
569.91	1044.24
570.27	1027.63
570.62	1075.64
570.98	1053.34
571.33	1044.24
571.69	1028.99
572.04	1025.80
572.40	1042.64
572.75	1023.53
573.11	1024.67
573.46	1028.99
573.82	1031.95
574.17	1058.34
574.53	1061.53
574.88	1043.33
575.24	1030.36
575.59	1059.94
575.95	1054.48
576.30	1028.08
576.66	1028.31
577.01	1039.46
577.36	1053.34
577.72	1059.03
578.07	1051.06
578.43	1051.97
578.78	1049.93
579.14	1036.50
579.49	1065.85
579.85	1092.71
580.20	1071.77
580.55	1065.85
580.91	1059.03
581.26	1055.61
581.62	1092.93
581.97	1064.26
582.32	1114.78
582.68	1079.51
583.03	1092.48
583.39	1068.81
583.74	1131.39
584.09	1098.85
584.45	1132.98
584.80	1118.65
585.15	1111.36
585.51	1123.88
585.86	1130.25
586.21	1155.74
586.57	1117.96
586.92	1161.43
587.27	1151.41
587.63	1183.95
587.98	1270.42
588.33	1215.36
588.69	1227.19
589.04	1242.21
589.39	1243.57
589.75	1250.40
590.10	1270.65
590.45	1260.18
590.81	1297.50
591.16	1329.81
591.51	1370.32
591.86	1386.93
592.22	1384.65
592.57	1397.17
592.92	1431.53
593.28	1456.56
593.63	1460.88
593.98	1500.48
594.33	1528.24
594.69	1539.16
595.04	1585.81
595.39	1623.13
595.74	1640.65
596.10	1658.40
596.45	1689.80
596.80	1752.15
597.15	1788.33
597.50	1833.61
597.86	1875.26
598.21	1938.06
598.56	1933.05
598.91	1981.75
599.26	1999.96
599.62	2078.01
599.97	2143.54
600.32	2139.90
600.67	2256.18
601.02	2274.61
601.38	2282.35
601.73	2361.99
602.08	2366.77
602.43	2420.24
602.78	2490.10
603.13	2498.98
603.49	2585.67
603.84	2602.97
604.19	2666.00
604.54	2657.35
604.89	2730.40
605.24	2788.88
605.59	2821.65
605.95	2893.55
606.30	2935.65
606.65	2980.70
607.00	3015.98
607.35	3075.82
607.70	3091.52
608.05	3157.51
608.40	3162.06
608.75	3187.78
609.10	3210.99
609.46	3263.55
609.81	3253.54
610.16	3345.02
610.51	3338.87
610.86	3445.82
611.21	3430.35
611.56	3506.81
611.91	3469.49
612.26	3523.64
612.61	3584.17
612.96	3554.36
613.31	3582.12
613.66	3606.93
614.01	3593.27
614.36	3651.98
614.71	3678.38
615.06	3656.99
615.41	3699.77
615.76	3655.85
616.11	3716.84
616.46	3774.41
616.81	3742.09
617.16	3768.72
617.51	3731.17
617.86	3714.79
618.21	3774.63
618.56	3754.15
618.91	3752.11
619.26	3761.44
619.61	3728.90
619.96	3802.40
620.31	3778.27
620.66	3749.38
621.01	3769.86
621.36	3759.39
621.71	3788.06
622.06	3780.78
622.41	3736.41
622.76	3765.08
623.10	3789.65
623.45	3725.26
623.80	3766.90
624.15	3745.51
624.50	3777.59
624.85	3706.82
625.20	3734.36
625.55	3719.11
625.90	3699.77
626.25	3681.57
626.59	3695.67
626.94	3659.49
627.29	3648.12
627.64	3650.62
627.99	3625.13
628.34	3606.25
628.69	3593.27
629.03	3590.09
629.38	3604.65
629.73	3639.70
630.08	3589.86
630.43	3545.94
630.78	3518.87
631.12	3548.45
631.47	3570.06
631.82	3522.73
632.17	3496.34
632.52	3529.79
632.86	3580.99
633.21	3491.33
633.56	3468.80
633.91	3481.32
634.26	3440.59
634.60	3460.16
634.95	3451.05
635.30	3425.80
635.65	3438.08
635.99	3352.07
636.34	3431.94
636.69	3401.45
637.04	3383.02
637.39	3388.93
637.73	3382.33
638.08	3363.90
638.43	3342.29
638.77	3319.53
639.12	3292.68
639.47	3320.90
639.82	3297.46
640.16	3307.47
640.51	3342.06
640.86	3302.92
641.20	3287.90
641.55	3279.03
641.90	3292.68
642.25	3256.27
642.59	3274.70
642.94	3247.40
643.29	3241.25
643.63	3246.71
643.98	3222.37
644.33	3230.10
644.67	3233.97
645.02	3236.93
645.37	3251.04
645.71	3208.71
646.06	3244.67
646.40	3210.76
646.75	3197.11
647.10	3218.04
647.44	3251.49
647.79	3162.75
648.14	3198.24
648.48	3179.81
648.83	3144.09
649.17	3208.48
649.52	3145.45
649.87	3202.11
650.21	3185.96
650.56	3198.47
650.90	3149.55
651.25	3146.36
651.59	3166.84
651.94	3170.26
652.29	3202.11
652.63	3158.20
652.98	3189.83
653.32	3183.68
653.67	3187.32
654.01	3180.04
654.36	3180.50
654.70	3184.59
655.05	3152.05
655.39	3194.60
655.74	3198.24
656.08	3163.88
656.43	3197.33
656.78	3206.44
657.12	3185.50
657.47	3175.94
657.81	3211.44
658.15	3177.76
658.50	3182.32
658.84	3145.22
659.19	3204.84
659.53	3196.65
659.88	3226.46
660.22	3210.08
660.57	3188.23
660.91	3193.01
661.26	3166.84
661.60	3223.50
661.95	3194.15
662.29	3196.20
662.63	3197.56
662.98	3191.42
663.32	3240.80
663.67	3197.56
664.01	3246.94
664.36	3225.32
664.70	3221.23
665.04	3205.75
665.39	3307.47
665.73	3225.78
666.08	3621.49
666.42	3252.86
666.76	3281.07
667.11	3258.32
667.45	3226.69
667.79	3211.67
668.14	3261.28
668.48	3267.65
668.83	3279.48
669.17	3293.82
669.51	3294.73
669.86	3282.21
670.20	3294.95
670.54	3369.36
670.89	3317.48
671.23	3359.35
671.57	3357.53
671.92	3392.35
672.26	3407.82
672.60	3440.13
672.94	3483.59
673.29	3516.36
673.63	3574.16
673.97	3563.24
674.32	3636.05
674.66	3650.39
675.00	3725.94
675.34	3812.64
675.69	3917.08
676.03	3994.68
676.37	4065.45
676.71	4195.61
677.06	4341.01
677.40	4521.69
677.74	4745.83
678.08	4896.69
678.43	5151.10
678.77	5348.38
679.11	5634.19
679.45	5943.43
679.80	6290.45
680.14	6632.92
680.48	7036.14
680.82	7521.05
681.16	7988.67
681.51	8427.62
681.85	8916.63
682.19	9486.19
682.53	10164.98
682.87	10672.65
683.21	11279.30
683.56	11845.45
683.90	12558.60
684.24	13201.89
684.58	13855.19
684.92	14519.42
685.26	15075.55
685.61	15512.00
685.95	16013.98
686.29	16496.39
686.63	16758.76
686.97	17137.40
687.31	17378.15
687.65	17529.70
687.99	17735.64
688.33	17728.13
688.68	17760.90
689.02	17753.61
689.36	17836.90
689.70	17725.85
690.04	17519.69
690.38	17507.40
690.72	17529.70
691.06	17444.83
691.40	17508.31
691.74	17380.66
692.08	17288.72
692.42	17336.06
692.76	17383.16
693.10	17382.48
693.44	17232.75
693.78	17373.60
694.13	17237.53
694.47	17319.90
694.81	17247.31
695.15	17318.53
695.49	17252.54
695.83	17296.69
696.17	17263.01
696.51	17303.29
696.85	17275.53
697.19	17137.86
697.53	17103.27
697.87	17065.04
698.20	17004.28
698.54	17048.88
698.88	17015.43
699.22	16874.81
699.56	16834.76
699.90	16785.15
700.24	16574.67
700.58	16580.58
700.92	16504.58
701.26	16338.47
701.60	16244.72
701.94	16025.58
702.28	16021.49
702.62	15929.10
702.96	15776.19
703.30	15686.99
703.63	15527.24
703.97	15345.20
704.31	15170.44
704.65	14969.06
704.99	14908.76
705.33	14779.96
705.67	14522.15
706.01	14526.01
706.34	14346.25
706.68	14211.08
707.02	13895.01
707.36	13784.88
707.70	13719.80
708.04	13424.89
708.38	13379.38
708.71	13343.43
709.05	13161.38
709.39	13051.48
709.73	12811.41
710.07	12582.49
710.40	12608.66
710.74	12449.37
711.08	12325.59
711.42	12242.07
711.76	12126.48
712.09	12007.24
712.43	11896.65
712.77	11775.82
713.11	11675.47
713.45	11579.90
713.78	11523.69
714.12	11414.70
714.46	11318.67
714.80	11193.51
715.13	11063.13
715.47	10906.57
715.81	10879.72
716.15	10734.31
716.48	10730.45
716.82	10620.08
717.16	10512.45
717.49	10385.70
717.83	10223.92
718.17	10101.95
718.51	10119.24
718.84	9950.85
719.18	9844.36
719.52	9844.59
719.85	9652.30
720.19	9592.46
720.53	9480.50
720.86	9429.99
721.20	9245.44
721.54	9181.50
721.87	9140.08
722.21	8935.06
722.55	8902.29
722.88	8812.86
723.22	8735.50
723.55	8507.49
723.89	8578.03
724.23	8485.19
724.56	8340.92
724.90	8210.08
725.24	8148.18
725.57	8085.61
725.91	7944.75
726.24	7909.71
726.58	7782.51
726.92	7717.66
727.25	7688.07
727.59	7564.29
727.92	7513.09
728.26	7393.62
728.59	7243.67
728.93	7200.43
729.26	7031.36
729.60	7037.50
729.94	6938.75
730.27	6882.54
730.61	6754.43
730.94	6692.99
731.28	6638.15
731.61	6563.74
731.95	6461.57
732.28	6403.54
732.62	6305.01
732.95	6265.19
733.29	6208.08
733.62	6075.87
733.96	6082.47
734.29	5936.15
734.63	5905.89
734.96	5823.74
735.30	5809.18
735.63	5699.27
735.97	5688.12
736.30	5540.89
736.63	5548.40
736.97	5476.04
737.30	5405.50
737.64	5341.33
737.97	5268.97
738.31	5227.10
738.64	5176.13
738.97	5144.95
739.31	5066.67
739.64	5059.17
739.98	4983.62
740.31	4969.51
740.64	4976.34
740.98	4824.79
741.31	4795.89
741.65	4761.53
741.98	4757.20
742.31	4646.39
742.65	4635.69
742.98	4586.54
743.31	4579.26
743.65	4547.86
743.98	4460.93
744.31	4467.07
744.65	4416.56
744.98	4420.65
745.31	4344.20
745.65	4356.03
745.98	4314.84
746.31	4300.96
746.65	4271.38
746.98	4242.71
747.31	4176.26
747.65	4135.30
747.98	4127.79
748.31	4112.32
748.64	4105.27
748.98	4018.34
749.31	3998.32
749.64	3969.42
749.98	3970.10
750.31	3924.59
750.64	3929.37
750.97	3840.62
751.31	3843.81
751.64	3814.91
751.97	3862.92
752.30	3786.01
752.63	3697.04
752.97	3704.55
753.30	3670.87
753.63	3713.88
753.96	3710.46
754.29	3651.76
754.63	3648.80
754.96	3706.60
755.29	3585.99
755.62	3564.38
755.95	3508.63
756.29	3536.16
756.62	3431.26
756.95	3449.69
757.28	3451.74
757.61	3510.45
757.94	3379.83
758.27	3410.10
758.61	3362.54
758.94	3355.94
759.27	3306.79
759.60	3286.31
759.93	3322.03
760.26	3267.65
760.59	3256.04
760.92	3221.91
761.26	3178.22
761.59	3186.87
761.92	3165.93
762.25	3155.92
762.58	3120.65
762.91	3113.82
763.24	3069.91
763.57	3057.62
763.90	3069.91
764.23	3066.49
764.56	3045.10
764.89	3000.50
765.22	2999.14
765.55	2952.49
765.88	2940.66
766.21	2955.67
766.54	2939.52
766.87	2902.88
767.20	2858.51
767.53	2867.61
767.86	2844.40
768.19	2835.75
768.52	2808.68
768.85	2827.79
769.18	2784.55
769.51	2825.29
769.84	2777.27
770.17	2761.34
770.50	2721.30
770.83	2711.06
771.16	2678.52
771.49	2634.14
771.82	2657.13
772.15	2652.80
772.48	2629.36
772.81	2588.63
773.14	2579.30
773.47	2577.48
773.80	2571.11
774.13	2572.93
774.46	2555.18
774.78	2521.28
775.11	2482.37
775.44	2516.95
775.77	2518.32
776.10	2443.68
776.43	2450.96
776.76	2495.79
777.09	2439.36
777.41	2414.10
777.74	2475.31
778.07	2392.26
778.40	2358.80
778.73	2336.50
779.06	2373.14
779.38	2298.50
779.71	2320.58
780.04	2305.79
780.37	2313.07
780.70	2276.43
781.03	2266.19
781.35	2269.60
781.68	2223.64
782.01	2256.63
782.34	2234.79
782.67	2222.50
782.99	2194.28
783.32	2188.60
783.65	2152.42
783.98	2186.78
784.30	2148.32
784.63	2135.12
784.96	2114.87
785.29	2147.18
785.61	2131.48
785.94	2126.70
786.27	2090.98
786.60	2062.30
786.92	2135.35
787.25	2069.13
787.58	2043.87
787.90	2037.96
788.23	2034.32
788.56	2025.90
788.88	2045.69
789.21	2007.92
789.54	1986.76
789.87	2004.73
790.19	1976.29
790.52	1963.09
790.85	1978.11
791.17	1970.15
791.50	1960.82
791.82	1968.10
792.15	1928.28
792.48	1940.56
792.80	1914.17
793.13	1925.09
793.46	1926.68
793.78	1928.28
794.11	1914.17
794.43	1917.13
794.76	1923.04
795.09	1970.15
795.41	1915.99
795.74	1923.27
796.06	1898.69
796.39	1908.48
796.72	1933.51
797.04	1945.12
797.37	1911.21
797.69	1916.90
798.02	1913.03
798.34	1924.86
798.67	1890.96
798.99	1874.35
799.32	1912.35
799.64	1861.15
799.97	1882.31
800.30	1881.63
800.62	1852.50
800.95	1861.38
801.27	1839.99
801.60	1862.06
801.92	1800.85
802.25	1827.70
802.57	1847.72
802.89	1831.79
803.22	1842.72
803.54	1814.96
803.87	1832.48
804.19	1788.10
804.52	1811.31
804.84	1813.82
805.17	1808.36
805.49	1786.28
805.82	1791.29
806.14	1805.63
806.46	1810.86
806.79	1784.24
807.11	1790.83
807.44	1753.74
807.76	1753.52
808.08	1793.57
808.41	1740.09
808.73	1757.16
809.06	1727.80
809.38	1756.70
809.70	1744.64
810.03	1739.18
810.35	1731.44
810.67	1724.39
811.00	1708.01
811.32	1705.96
811.64	1692.53
811.97	1682.06
812.29	1700.72
812.61	1663.41
812.94	1698.68
813.26	1661.36
813.58	1688.21
813.91	1695.04
814.23	1681.15
814.55	1651.80
814.88	1669.55
815.20	1621.76
815.52	1646.57
815.84	1628.59
816.17	1616.30
816.49	1631.78
816.81	1609.25
817.13	1636.78
817.46	1644.75
817.78	1602.42
818.10	1610.16
818.42	1606.97
818.75	1588.77
819.07	1614.48
819.39	1600.37
819.71	1663.86
820.04	1564.65
820.36	1574.89
820.68	1573.30
821.00	1571.70
821.32	1576.03
821.65	1600.37
821.97	1546.67
822.29	1544.40
822.61	1587.40
822.93	1545.08
823.25	1537.57
823.58	1563.28
823.90	1538.25
824.22	1539.39
824.54	1533.25
824.86	1546.44
825.18	1505.26
825.50	1527.56
825.82	1512.31
826.15	1519.82
826.47	1531.65
826.79	1511.86
827.11	1532.79
827.43	1522.78
827.75	1492.06
828.07	1482.96
828.39	1510.26
828.71	1486.60
829.03	1489.33
829.35	1510.72
829.67	1498.43
830.00	1498.89
830.32	1486.14
830.64	1509.81
830.96	1480.68
831.28	1525.51
831.60	1474.99
831.92	1476.36
832.24	1497.29
832.56	1470.90
832.88	1451.10
833.20	1461.11
833.52	1481.14
833.84	1454.06
834.16	1471.12
834.48	1437.22
834.80	1501.62
835.12	1447.23
835.44	1446.09
835.76	1486.60
836.08	1480.91
836.40	1462.93
836.71	1461.11
837.03	1470.21
837.35	1448.37
837.67	1461.34
837.99	1459.29
838.31	1425.39
838.63	1454.74
838.95	1442.68
839.27	1442.68
839.59	1464.30
839.91	1408.77
840.23	1419.24
840.54	1420.15
840.86	1438.13
841.18	1415.37
841.50	1419.92
841.82	1415.37
842.14	1447.91
842.46	1442.23
842.77	1432.67
843.09	1421.97
843.41	1422.66
843.73	1409.23
844.05	1412.42
844.37	1395.12
844.68	1401.04
845.00	1425.84
845.32	1415.15
845.64	1403.31
845.96	1412.42
846.27	1425.39
846.59	1402.86
846.91	1426.75
847.23	1402.86
847.54	1390.57
847.86	1401.49
848.18	1397.40
848.50	1371.68
848.82	1412.64
849.13	1375.32
849.45	1406.27
849.77	1381.24
850.08	1402.63
850.40	1423.34
850.72	1423.34
851.04	1393.53
851.35	1361.67
851.67	1418.56
851.99	1398.54
852.30	1380.79
852.62	1355.76
852.94	1350.98
853.25	1373.73
853.57	1360.99
853.89	1366.45
854.20	1359.40
854.52	1371.00
854.84	1362.35
855.15	1350.75
855.47	1357.12
855.79	1398.08
856.10	1348.25
856.42	1349.38
856.73	1377.37
857.05	1376.24
857.37	1351.89
857.68	1335.73
858.00	1363.04
858.32	1355.98
858.63	1343.70
858.95	1336.19
859.26	1347.56
859.58	1340.74
859.89	1320.26
860.21	1317.07
860.52	1322.76
860.84	1360.53
861.16	1363.49
861.47	1338.92
861.79	1345.97
862.10	1345.97
862.42	1326.17
862.73	1330.50
863.05	1337.55
863.36	1289.99
863.68	1343.01
863.99	1329.59
864.31	1325.26
864.62	1354.85
864.94	1313.43
865.25	1334.59
865.57	1313.43
865.88	1308.42
866.20	1312.75
866.51	1336.87
866.82	1306.60
867.14	1305.92
867.45	1304.56
867.77	1302.05
868.08	1317.30
868.40	1283.39
868.71	1303.19
869.02	1288.86
869.34	1278.62
869.65	1289.31
869.97	1270.20
870.28	1269.74
870.59	1303.42
870.91	1287.26
871.22	1281.80
871.54	1307.51
871.85	1299.32
872.16	1290.90
872.48	1271.79
872.79	1266.55
873.10	1250.40
873.42	1269.06
873.73	1298.87
874.04	1252.45
874.36	1236.06
874.67	1244.71
874.98	1283.62
875.30	1291.13
875.61	1263.82
875.92	1263.60
876.23	1278.16
876.55	1244.48
876.86	1235.61
877.17	1256.09
877.49	1256.32
877.80	1232.19
878.11	1890.73
878.42	1258.59
878.74	1241.07
879.05	1246.30
879.36	1209.21
879.67	1238.57
879.98	1232.42
880.30	1221.73
880.61	1237.43
880.92	1223.09
881.23	1221.95
881.55	1245.85
881.86	1211.94
882.17	1224.69
882.48	1209.89
882.79	1247.67
883.10	1216.04
883.42	1234.93
883.73	1219.00
884.04	1245.85
884.35	1209.67
884.66	1226.96
884.97	1229.01
885.28	1220.59
885.60	1231.51
885.91	1225.37
886.22	1211.49
886.53	1237.43
886.84	1234.93
887.15	1226.05
887.46	1215.13
887.77	1240.39
888.08	1215.58
888.40	1219.22
888.71	1201.93
889.02	1206.03
889.33	1220.13
889.64	1225.37
889.95	1189.64
890.26	1236.06
890.57	1213.31
890.88	1218.31
891.19	1204.21
891.50	1228.10
891.81	1209.21
892.12	1195.56
892.43	1228.33
892.74	1230.15
893.05	1227.19
893.36	1248.12
893.67	1206.48
893.98	1216.49
894.29	1193.51
894.60	1219.45
894.91	1214.90
895.22	1216.95
895.53	1209.21
895.84	1208.76
896.15	1235.61
896.46	1201.93
896.77	1200.34
897.08	1194.42
897.38	1201.48
897.69	1228.78
898.00	1178.04
898.31	1204.21
898.62	1196.92
898.93	1180.54
899.24	1185.32
899.55	1225.14
899.86	1221.73
900.16	1191.92
900.47	1202.39
900.78	1186.46
901.09	1191.24
901.40	1186.68
901.71	1187.14
902.02	1196.92
902.32	1178.26
902.63	1163.70
902.94	1174.17
903.25	1167.80
903.56	1163.02
903.87	1192.83
904.17	1191.69
904.48	1177.81
904.79	1154.37
905.10	1182.13
905.41	1205.12
905.71	1160.29
906.02	1179.40
906.33	1165.98
906.64	1168.94
906.94	1159.38
907.25	1181.91
907.56	1159.38
907.87	1170.30
908.17	1190.55
908.48	1160.06
908.79	1180.77
909.09	1174.40
909.40	1158.70
909.71	1170.53
910.02	1443.82
910.32	1179.86
910.63	1176.44
910.94	1146.63
911.24	1135.26
911.55	1186.68
911.86	1164.84
912.16	1165.52
912.47	1146.63
912.78	1135.03
913.08	1152.10
913.39	1160.06
913.69	1148.91
914.00	1126.84
914.31	1159.83
914.61	1141.40
914.92	1160.29
915.23	1137.99
915.53	1139.35
915.84	1121.60
916.14	1125.47
916.45	1146.18
916.75	1129.34
917.06	1129.34
917.37	1140.04
917.67	1135.03
917.98	1124.11
918.28	1125.25
918.59	1131.39
918.89	1162.79
919.20	1138.22
919.50	1124.79
919.81	1110.91
920.11	1128.43
920.42	1112.27
920.72	1116.37
921.03	1129.80
921.33	1136.62
921.64	1104.08
921.94	1098.85
922.25	1129.57
922.55	1102.49
922.86	1113.87
923.16	1103.63
923.47	1106.59
923.77	1098.39
924.08	1128.89
924.38	1100.67
924.69	1099.08
924.99	1103.63
925.29	1121.83
925.60	1086.79
925.90	1099.53
926.21	1112.27
926.51	1107.27
926.81	1100.21
927.12	1096.80
927.42	1109.32
927.73	1121.83
928.03	1108.18
928.33	1083.83
928.64	1095.66
928.94	1100.44
929.24	1073.36
929.55	1074.96
929.85	1111.82
930.15	1070.18
930.46	1094.53
930.76	1103.63
931.06	1094.07
931.37	1077.69
931.67	1120.01
931.97	1090.20
932.27	1085.20
932.58	1085.88
932.88	1060.62
933.18	1100.21
933.49	1089.75
933.79	1112.50
934.09	1102.26
934.39	1097.71
934.70	1128.20
935.00	1111.36
935.30	1090.20
935.60	1096.12
935.91	1060.39
936.21	1103.63
936.51	1080.19
936.81	1086.79
937.11	1107.72
937.42	1094.30
937.72	1064.94
938.02	1052.66
938.32	1077.23
938.62	1055.39
938.92	1085.42
939.23	1080.87
939.53	1053.57
939.83	1066.08
940.13	1054.02
940.43	1056.75
940.73	1059.48
941.03	1051.29
941.34	1089.97
941.64	1062.67
941.94	1057.66
942.24	1061.30
942.54	1087.47
942.84	1052.20
943.14	1074.73
943.44	1026.03
943.74	1061.53
944.04	1077.23
944.34	1057.89
944.65	1070.86
944.95	1062.67
945.25	1035.13
945.55	1044.46
945.85	1057.66
946.15	1049.93
946.45	1044.24
946.75	1053.57
947.05	1069.95
947.35	1057.89
947.65	1075.18
947.95	1050.38
948.25	1052.43
948.55	1066.31
948.85	1053.79
949.15	1050.38
949.45	1046.28
949.75	1047.88
950.05	1031.04
950.35	1032.63
950.65	1056.75
950.94	1081.78
951.24	1023.76
951.54	1045.83
951.84	1246.76
952.14	1076.09
952.44	1054.25
952.74	1051.75
953.04	1061.99
953.34	1074.73
953.64	1083.60
953.94	1046.06
954.23	1070.18
954.53	1039.00
954.83	1079.51
955.13	1056.07
955.43	1085.65
955.73	1070.63
956.03	1065.85
956.32	1025.12
956.62	1069.95
956.92	1049.47
957.22	1061.76
957.52	1046.28
957.82	1059.03
958.11	1044.46
958.41	1062.67
958.71	1131.84
959.01	1053.34
959.30	1378.97
959.60	1099.76
959.90	1044.69
960.20	1040.14
960.50	1062.67
960.79	1033.09
961.09	1028.08
961.39	1053.79
961.69	1065.85
961.98	1049.70
962.28	1070.63
962.58	1038.55
962.87	1058.80
963.17	1062.21
963.47	1038.55
963.76	1116.60
964.06	1040.82
964.36	1055.84
964.66	1077.23
964.95	1044.24
965.25	1071.32
965.55	1079.05
965.84	1080.64
966.14	1065.40
966.43	1087.93
966.73	1044.01
967.03	1083.60
967.32	1060.39
967.62	1079.51
967.92	1042.64
968.21	1027.17
968.51	1051.52
968.80	1041.28
969.10	1064.72
969.40	1041.73
969.69	1054.48
969.99	1051.75
970.28	1064.72
970.58	1083.38
970.87	1054.93
971.17	1066.31
971.46	1092.02
971.76	1061.30
972.06	1048.33
972.35	1058.80
972.65	1057.43
972.94	1042.42
973.24	1085.20
973.53	1043.10
973.83	1026.72
974.12	1039.46
974.42	1053.57
974.71	1070.40
975.01	1032.18
975.30	1057.21
975.59	1059.03
975.89	1037.18
976.18	1058.57
976.48	1042.42
976.77	1036.73
977.07	1033.54
977.36	1057.21
977.65	1057.43
977.95	1047.65
978.24	1013.06
978.54	1063.81
978.83	1056.98
979.13	1068.58
979.42	1067.22
979.71	1054.93
980.01	1047.42
980.30	1071.32
980.59	1046.97
980.89	1084.74
981.18	1057.89
981.47	1062.67
981.77	1051.29
982.06	1057.21
982.35	1069.27
982.65	1048.79
982.94	1044.92
983.23	1038.78
983.53	1042.42
983.82	1051.52
984.11	1023.07
984.41	1015.79
984.70	1028.76
984.99	1038.32
985.28	1046.06
985.58	1045.37
985.87	1048.79
986.16	1072.23
986.45	1059.48
986.75	1048.10
987.04	1036.95
987.33	1037.87
987.62	1047.42
987.91	1040.82
988.21	1049.93
988.50	1034.00
988.79	1069.72
989.08	1063.35
989.37	1050.15
989.67	1036.27
989.96	1034.22
990.25	1031.49
990.54	1034.00
990.83	1063.81
991.12	1050.61
991.42	1046.28
991.71	1023.53
992.00	1023.07
992.29	1038.09
992.58	1030.58
992.87	1057.66
993.16	1055.61
993.45	1039.46
993.75	1021.03
994.04	1055.16
994.33	1063.35
994.62	1062.67
994.91	1034.68
995.20	1071.54
995.49	1037.18
995.78	1058.34
996.07	1056.07
996.36	1043.55
996.65	1044.24
996.94	1049.24
997.23	1072.23
997.52	1028.99
997.81	1007.60
998.10	1010.56
998.39	1061.30
998.68	1041.28
998.97	1001.23
999.26	1046.28
999.55	1030.13
999.84	1045.37
1000.13	1040.37
1000.42	1050.84
1000.71	1039.00
1001.00	1056.30
1001.29	1067.67
1001.58	1041.73
1001.87	1034.00
1002.16	1034.22
1002.45	1031.72
1002.74	1030.58
1003.02	1047.65
1003.31	1065.40
1003.60	1049.02
1003.89	1031.72
1004.18	1047.88
1004.47	1027.85
1004.76	1046.97
1005.05	1038.55
1005.33	1043.10
1005.62	1035.82
1005.91	1012.15
1006.20	1023.98
1006.49	1024.67
1006.78	1020.34
1007.06	1015.79
1007.35	1031.27
1007.64	1025.58
1007.93	1060.39
1008.22	1051.29
1008.50	1061.99
1008.79	1065.63
1009.08	1038.32
1009.37	1036.73
1009.66	1087.24
1009.94	1023.53
1010.23	1058.80
1010.52	1018.30
1010.81	1055.39
1011.09	1031.27
1011.38	1034.68
1011.67	1051.52
1011.95	1063.35
1012.24	1038.55
1012.53	1038.09
1012.82	1020.12
1013.10	1030.13
1013.39	1042.19
1013.68	1033.54
[truncated: 48 more rows]
