# Supplementary material for: Unique photosynthetic electron transport tuning and excitation distribution in heterokont algae
Source: PLoS One. 2019 Jan 9;14(1):e0209920. doi: 10.1371/journal.pone.0209920 (PMC6326504; doi:10.1371/journal.pone.0209920)
Supplement: S1 Dataset — (ZIP) [file pone.0209920.s004.zip › S1 Dataset/77K/Nannochloropsis_Anaerobic/NAna_t=20,3.txt]

340.01	983.94
340.39	983.94
340.76	983.94
341.14	993.72
341.52	1001.68
341.89	1022.85
342.27	1023.30
342.65	1040.37
343.03	1064.94
343.40	1046.28
343.78	1040.60
344.16	1047.65
344.53	1067.67
344.91	1073.36
345.29	1019.89
345.66	1028.99
346.04	1027.85
346.42	1028.31
346.79	1037.18
347.17	1024.89
347.54	1047.19
347.92	1016.25
348.30	1019.43
348.67	1015.34
349.05	1021.25
349.43	1017.16
349.80	1032.40
350.18	1023.07
350.56	1005.10
350.93	1030.81
351.31	1009.88
351.68	1028.76
352.06	1018.75
352.44	1011.24
352.81	1015.34
353.19	1031.49
353.56	1007.37
353.94	1020.34
354.32	977.11
354.69	1010.33
355.07	1012.15
355.44	1013.06
355.82	1028.31
356.19	1006.46
356.57	1034.45
356.95	1001.23
357.32	1021.94
357.70	1001.23
358.07	991.90
358.45	1002.59
358.82	1006.69
359.20	997.36
359.58	1005.78
359.95	990.53
360.33	979.38
360.70	1005.78
361.08	992.13
361.45	986.67
361.83	1000.32
362.20	1016.93
362.58	1054.25
362.95	1001.23
363.33	1012.61
363.70	986.44
364.08	999.86
364.45	997.59
364.83	1011.24
365.20	1016.02
365.58	1000.77
365.95	1036.73
366.33	1014.88
366.70	1021.94
367.08	988.71
367.45	1006.69
367.83	998.04
368.20	996.68
368.58	1017.61
368.95	1002.82
369.33	1041.51
369.70	1002.37
370.08	1003.96
370.45	1013.29
370.83	1032.40
371.20	1023.07
371.57	1200.56
371.95	1025.80
372.32	1003.96
372.70	1009.19
373.07	998.27
373.45	1011.70
373.82	1023.53
374.19	1007.83
374.57	1014.43
374.94	1009.19
375.32	1002.37
375.69	1032.63
376.07	1002.37
376.44	994.40
376.81	1000.09
377.19	1007.37
377.56	1012.15
377.94	985.07
378.31	1029.67
378.68	1014.43
379.06	1006.24
379.43	991.90
379.81	1014.20
380.18	1011.70
380.55	1008.28
380.93	1018.07
381.30	1001.23
381.67	996.00
382.05	1006.92
382.42	1008.28
382.79	996.22
383.17	1001.68
383.54	1023.07
383.91	1013.52
384.29	993.26
384.66	1020.34
385.04	1006.69
385.41	998.50
385.78	986.67
386.15	996.00
386.53	1011.01
386.90	1020.34
387.27	986.89
387.65	1026.49
388.02	992.35
388.39	1042.64
388.77	1018.07
389.14	1024.44
389.51	1003.96
389.89	997.13
390.26	1019.43
390.63	1017.61
391.00	1023.98
391.38	1002.37
391.75	1019.89
392.12	1016.02
392.50	1006.46
392.87	1004.41
393.24	1016.70
393.61	1021.71
393.99	997.13
394.36	1019.43
394.73	1001.23
395.10	993.72
395.48	1009.19
395.85	1001.00
396.22	996.45
396.59	1007.15
396.97	995.31
397.34	1037.64
397.71	991.67
398.08	1024.21
398.45	1010.33
398.83	998.04
399.20	1006.24
399.57	1017.16
399.94	1013.74
400.32	989.17
400.69	998.27
401.06	990.76
401.43	988.26
401.80	993.72
402.17	990.76
402.55	993.04
402.92	993.95
403.29	996.91
403.66	1010.79
404.03	1010.56
404.41	995.54
404.78	1020.12
405.15	1019.89
405.52	996.91
405.89	1001.00
406.26	1017.84
406.64	989.17
407.01	998.04
407.38	1029.90
407.75	994.63
408.12	1026.03
408.49	1039.46
408.86	1003.50
409.23	996.45
409.61	1032.86
409.98	999.18
410.35	1025.35
410.72	995.31
411.09	1001.46
411.46	1014.20
411.83	1006.24
412.20	998.04
412.57	1005.55
412.95	994.40
413.32	988.94
413.69	998.73
414.06	1006.46
414.43	1001.68
414.80	1008.28
415.17	1033.31
415.54	1003.50
415.91	998.27
416.28	1003.28
416.65	975.06
417.02	994.63
417.39	1006.46
417.76	1036.73
418.14	1014.20
418.51	991.67
418.88	994.18
419.25	1003.28
419.62	1014.20
419.99	1002.37
420.36	1041.51
420.73	1014.88
421.10	1012.83
421.47	995.54
421.84	1003.05
422.21	1023.30
422.58	1019.66
422.95	1006.46
423.32	1006.92
423.69	992.81
424.06	1003.05
424.43	1031.72
424.80	1006.92
425.17	1013.29
425.54	1005.33
425.91	1015.79
426.28	1029.45
426.65	1011.47
427.02	1015.34
427.39	1004.19
427.76	1015.34
428.13	999.64
428.49	1023.76
428.86	1013.29
429.23	989.62
429.60	998.27
429.97	981.89
430.34	1006.24
430.71	1005.33
431.08	1009.65
431.45	1019.89
431.82	1007.15
432.19	1003.28
432.56	999.41
432.93	1021.25
433.30	994.63
433.67	999.64
434.03	1058.57
434.40	1015.11
434.77	990.76
435.14	1013.74
435.51	994.63
435.88	1014.88
436.25	1025.12
436.62	996.91
436.99	1014.65
437.35	1003.96
437.72	997.36
438.09	1010.10
438.46	1141.86
438.83	1049.93
439.20	1018.52
439.57	997.36
439.93	996.45
440.30	1003.73
440.67	1003.73
441.04	1009.42
441.41	987.12
441.78	994.40
442.14	1009.65
442.51	993.26
442.88	1008.51
443.25	989.62
443.62	1006.69
443.99	1027.17
444.35	1010.33
444.72	1021.94
445.09	995.31
445.46	1006.69
445.83	1012.38
446.19	1009.65
446.56	977.56
446.93	1016.02
447.30	1013.52
447.66	988.03
448.03	1003.96
448.40	1008.28
448.77	1013.52
449.14	1010.79
449.50	1022.62
449.87	1024.44
450.24	980.52
450.61	1014.65
450.97	1005.78
451.34	1014.20
451.71	1048.56
452.08	1025.80
452.44	1007.37
452.81	1025.80
453.18	1007.83
453.54	1048.33
453.91	1008.28
454.28	1001.91
454.65	1007.60
455.01	1020.57
455.38	1012.83
455.75	1012.38
456.11	977.11
456.48	1007.37
456.85	999.18
457.21	1003.50
457.58	1001.23
457.95	1005.33
458.32	985.30
458.68	996.91
459.05	1003.96
459.42	1020.80
459.78	1022.39
460.15	1025.58
460.52	1011.01
460.88	1013.06
461.25	1006.92
461.61	1034.45
461.98	1003.05
462.35	1050.38
462.71	998.95
463.08	1013.74
463.45	999.18
463.81	1016.48
464.18	991.67
464.55	1030.81
464.91	1026.94
465.28	989.85
465.64	1011.47
466.01	1016.70
466.38	999.41
466.74	1002.14
467.11	1015.11
467.47	993.95
467.84	1100.44
468.21	1036.04
468.57	1014.88
468.94	998.50
469.30	1012.61
469.67	997.82
470.03	1005.78
470.40	984.62
470.77	1012.38
471.13	1004.87
471.50	1011.01
471.86	1009.88
472.23	1032.40
472.59	1003.05
472.96	1014.20
473.32	1013.29
473.69	1021.48
474.05	1001.00
474.42	994.40
474.78	998.73
475.15	1013.74
475.51	993.72
475.88	995.31
476.24	1003.96
476.61	999.18
476.97	1022.62
477.34	1000.77
477.70	998.73
478.07	997.13
478.43	1016.25
478.80	1006.69
479.16	1016.93
479.53	1016.48
479.89	1003.50
480.26	1011.01
480.62	965.28
480.99	1021.48
481.35	997.13
481.72	1005.55
482.08	1023.53
482.45	1121.38
482.81	1020.57
483.17	1015.79
483.54	1014.20
483.90	1006.01
484.27	1019.21
484.63	1008.97
485.00	1001.00
485.36	1016.70
485.72	1001.00
486.09	1016.48
486.45	1008.28
486.82	1001.68
487.18	1025.35
487.54	1015.34
487.91	1023.76
488.27	1004.19
488.64	1018.75
489.00	1023.07
489.36	1012.61
489.73	1020.80
490.09	1030.81
490.45	1037.41
490.82	1006.46
491.18	997.13
491.55	1014.88
491.91	1011.70
492.27	1002.14
492.64	1004.19
493.00	993.49
493.36	1002.37
493.73	1040.82
494.09	1003.28
494.45	1019.66
494.82	1005.78
495.18	1031.72
495.54	1038.78
495.91	995.09
496.27	1002.14
496.63	1035.82
496.99	996.68
497.36	1006.69
497.72	1024.67
498.08	1035.36
498.45	1073.82
498.81	1021.48
499.17	1012.83
499.53	1015.34
499.90	1025.58
500.26	1033.77
500.62	1013.97
500.99	985.53
501.35	1008.28
501.71	1020.57
502.07	1003.96
502.44	1016.25
502.80	980.75
503.16	1014.88
503.52	998.95
503.88	1001.00
504.25	997.36
504.61	989.85
504.97	1001.00
505.33	1009.42
505.70	1017.61
506.06	1032.86
506.42	1026.26
506.78	1031.27
507.14	1044.01
507.51	1028.08
507.87	985.30
508.23	995.77
508.59	1000.09
508.95	987.80
509.32	1040.37
509.68	996.00
510.04	1044.01
510.40	1019.43
510.76	1029.67
511.12	1033.54
511.48	1000.09
511.85	1011.01
512.21	1004.41
512.57	999.64
512.93	994.40
513.29	1007.15
513.65	1032.40
514.01	985.07
514.38	1025.58
514.74	1015.79
515.10	998.73
515.46	1011.24
515.82	1016.48
516.18	1018.30
516.54	1005.55
516.90	1019.21
517.26	1018.75
517.63	998.27
517.99	990.76
518.35	1007.83
518.71	999.18
519.07	1018.52
519.43	1011.47
519.79	1010.56
520.15	1008.51
520.51	1016.70
520.87	984.85
521.23	1019.43
521.59	1022.16
521.95	1008.28
522.31	1019.89
522.67	989.62
523.03	993.04
523.40	1022.39
523.76	1001.91
524.12	1031.72
524.48	1020.34
524.84	1018.52
525.20	1030.13
525.56	1012.83
525.92	990.08
526.28	993.26
526.64	1018.75
527.00	1000.55
527.36	1066.54
527.72	1040.37
528.08	1035.13
528.44	1012.61
528.80	1026.49
529.16	1025.58
529.51	1023.76
529.87	1012.83
530.23	1025.12
530.59	1033.09
530.95	1029.67
531.31	997.13
531.67	1013.52
532.03	1019.21
532.39	1005.78
532.75	1001.23
533.11	1026.26
533.47	1026.72
533.83	1003.50
534.19	1014.43
534.55	995.31
534.91	1006.01
535.26	996.91
535.62	988.49
535.98	1012.61
536.34	993.95
536.70	1007.37
537.06	1018.30
537.42	1020.80
537.78	1004.19
538.14	1079.51
538.49	1008.28
538.85	1112.73
539.21	1011.47
539.57	993.04
539.93	994.63
540.29	1052.20
540.65	996.68
541.00	1044.24
541.36	999.41
541.72	998.04
542.08	978.02
542.44	987.58
542.80	1027.63
543.15	1051.06
543.51	1002.82
543.87	992.35
544.23	1028.31
544.59	1026.94
544.95	1016.48
545.30	1004.87
545.66	1011.92
546.02	1026.72
546.38	1016.70
546.73	1029.22
547.09	990.99
547.45	1051.52
547.81	992.58
548.17	998.50
548.52	995.09
548.88	985.98
549.24	1041.73
549.60	1009.19
549.95	1003.96
550.31	993.95
550.67	989.85
551.03	1003.05
551.38	1015.34
551.74	1001.23
552.10	1014.20
552.46	1023.76
552.81	1039.91
553.17	1001.46
553.53	1002.59
553.88	1021.03
554.24	987.58
554.60	992.58
554.95	1023.53
555.31	1022.39
555.67	1005.33
556.03	1012.38
556.38	991.22
556.74	1008.97
557.10	1016.93
557.45	1005.33
557.81	1007.83
558.17	1001.46
558.52	1004.87
558.88	1009.88
559.24	1006.24
559.59	1035.36
559.95	1003.28
560.30	1042.87
560.66	996.00
561.02	1001.91
561.37	1010.79
561.73	1027.85
562.09	1024.67
562.44	1025.80
562.80	1037.41
563.15	1028.08
563.51	1009.42
563.87	1009.65
564.22	1017.16
564.58	1023.07
564.93	994.86
565.29	988.26
565.65	1048.79
566.00	1007.83
566.36	1013.06
566.71	1010.10
567.07	1024.21
567.42	1040.82
567.78	1006.69
568.14	987.12
568.49	1010.79
568.85	1002.59
569.20	1007.83
569.56	1018.30
569.91	1019.43
570.27	1010.79
570.62	1053.57
570.98	1026.03
571.33	1003.50
571.69	1009.19
572.04	994.63
572.40	985.98
572.75	1022.16
573.11	1003.73
573.46	1011.47
573.82	1011.70
574.17	1013.74
574.53	1014.43
574.88	1006.69
575.24	1009.88
575.59	1035.13
575.95	1012.38
576.30	1004.64
576.66	1002.82
577.01	1020.34
577.36	1017.61
577.72	1015.34
578.07	1021.25
578.43	1022.39
578.78	1023.30
579.14	1025.58
579.49	1007.83
579.85	1051.29
580.20	1043.55
580.55	1041.05
580.91	1044.46
581.26	1052.20
581.62	1061.30
581.97	1041.73
582.32	1072.23
582.68	1065.17
583.03	1047.19
583.39	1050.38
583.74	1110.00
584.09	1096.57
584.45	1111.36
584.80	1085.65
585.15	1096.57
585.51	1085.88
585.86	1129.57
586.21	1146.86
586.57	1143.22
586.92	1121.38
587.27	1155.28
587.63	1181.68
587.98	1282.71
588.33	1213.99
588.69	1208.98
589.04	1226.28
589.39	1236.29
589.75	1256.09
590.10	1252.45
590.45	1268.83
590.81	1312.29
591.16	1338.01
591.51	1361.67
591.86	1395.12
592.22	1418.56
592.57	1442.23
592.92	1441.31
593.28	1465.21
593.63	1481.82
593.98	1525.96
594.33	1561.69
594.69	1595.14
595.04	1626.09
595.39	1678.65
595.74	1689.57
596.10	1753.29
596.45	1773.54
596.80	1844.76
597.15	1877.30
597.50	1920.99
597.86	1951.49
598.21	2009.51
598.56	2017.25
598.91	2108.73
599.26	2135.58
599.62	2183.82
599.97	2253.45
600.32	2285.76
600.67	2380.42
601.02	2415.47
601.38	2430.03
601.73	2464.84
602.08	2580.44
602.43	2601.83
602.78	2638.69
603.13	2697.17
603.49	2747.01
603.84	2817.09
604.19	2881.95
604.54	2909.48
604.89	2942.02
605.24	3038.73
605.59	3068.31
605.95	3144.77
606.30	3204.62
606.65	3214.86
607.00	3271.52
607.35	3307.01
607.70	3351.39
608.05	3480.86
608.40	3477.91
608.75	3463.34
609.10	3527.51
609.46	3575.07
609.81	3588.04
610.16	3700.91
610.51	3694.99
610.86	3713.19
611.21	3757.80
611.56	3818.10
611.91	3857.01
612.26	3871.57
612.61	3913.67
612.96	3931.87
613.31	3944.62
613.66	3990.35
614.01	3988.53
614.36	4049.52
614.71	4031.54
615.06	4034.04
615.41	4070.91
615.76	4075.23
616.11	4091.84
616.46	4125.97
616.81	4102.08
617.16	4127.34
617.51	4195.38
617.86	4129.84
618.21	4171.94
618.56	4189.46
618.91	4148.73
619.26	4186.05
619.61	4165.57
619.96	4160.33
620.31	4199.93
620.66	4151.23
621.01	4215.63
621.36	4149.18
621.71	4177.40
622.06	4162.84
622.41	4135.30
622.76	4143.72
623.10	4172.40
623.45	4116.42
623.80	4138.94
624.15	4097.08
624.50	4113.00
624.85	4092.52
625.20	4113.69
625.55	4082.51
625.90	4077.51
626.25	4040.87
626.59	4079.78
626.94	4041.78
627.29	4008.10
627.64	3994.90
627.99	4025.17
628.34	4002.19
628.69	3993.31
629.03	3972.83
629.38	3954.40
629.73	3977.84
630.08	3892.05
630.43	3906.16
630.78	3912.76
631.12	3911.85
631.47	3925.96
631.82	3866.56
632.17	3811.04
632.52	3821.05
632.86	3917.31
633.21	3834.03
633.56	3814.23
633.91	3770.54
634.26	3786.47
634.60	3757.57
634.95	3781.23
635.30	3729.12
635.65	3761.89
635.99	3725.03
636.34	3709.78
636.69	3726.62
637.04	3663.82
637.39	3663.13
637.73	3655.85
638.08	3683.16
638.43	3648.57
638.77	3619.44
639.12	3621.72
639.47	3563.24
639.82	3622.40
640.16	3598.05
640.51	3607.16
640.86	3585.77
641.20	3582.81
641.55	3583.49
641.90	3556.41
642.25	3559.82
642.59	3517.04
642.94	3538.43
643.29	3532.52
643.63	3508.85
643.98	3557.78
644.33	3484.28
644.67	3497.70
645.02	3517.27
645.37	3494.97
645.71	3478.13
646.06	3488.15
646.40	3488.15
646.75	3495.66
647.10	3479.73
647.44	3499.98
647.79	3454.92
648.14	3499.07
648.48	3449.92
648.83	3480.41
649.17	3528.65
649.52	3454.01
649.87	3431.71
650.21	3451.51
650.56	3464.48
650.90	3451.51
651.25	3434.22
651.59	3471.53
651.94	3435.13
652.29	3441.27
652.63	3441.95
652.98	3423.29
653.32	3447.41
653.67	3466.76
654.01	3451.05
654.36	3393.03
654.70	3393.03
655.05	3397.35
655.39	3444.00
655.74	3448.78
656.08	3392.80
656.43	3455.83
656.78	3423.29
657.12	3423.29
657.47	3402.36
657.81	3452.88
658.15	3443.55
658.50	3437.17
658.84	3426.02
659.19	3431.71
659.53	3490.88
659.88	3474.95
660.22	3455.15
660.57	3469.26
660.91	3438.77
661.26	3447.41
661.60	3473.35
661.95	3445.82
662.29	3473.13
662.63	3450.83
662.98	3464.25
663.32	3457.43
663.67	3433.76
664.01	3474.04
664.36	3469.94
664.70	3501.57
665.04	3482.68
665.39	3433.76
665.73	3464.94
666.08	3905.02
666.42	3508.40
666.76	3540.94
667.11	3496.57
667.45	3524.78
667.79	3543.90
668.14	3494.29
668.48	3544.35
668.83	3525.92
669.17	3541.17
669.51	3536.39
669.86	3565.29
670.20	3636.96
670.54	3563.01
670.89	3586.90
671.23	3597.37
671.57	3610.80
671.92	3623.31
672.26	3707.51
672.60	3673.37
672.94	3778.73
673.29	3768.26
673.63	3792.61
673.97	3850.18
674.32	3944.16
674.66	3911.85
675.00	4005.83
675.34	4120.29
675.69	4219.95
676.03	4305.74
676.37	4465.94
676.71	4526.47
677.06	4743.78
677.40	4892.60
677.74	5108.77
678.08	5340.42
678.43	5603.70
678.77	5887.23
679.11	6094.98
679.45	6464.53
679.80	6864.79
680.14	7266.65
680.48	7684.21
680.82	8150.01
681.16	8694.08
681.51	9179.22
681.85	9780.42
682.19	10380.70
682.53	11124.11
682.87	11684.80
683.21	12396.35
683.56	12990.72
683.90	13816.05
684.24	14518.05
684.58	15250.54
684.92	16072.00
685.26	16554.87
685.61	17134.44
685.95	17724.71
686.29	18198.25
686.63	18522.28
686.97	18941.44
687.31	19308.70
687.65	19346.71
687.99	19670.51
688.33	19602.02
688.68	19746.51
689.02	19665.28
689.36	19665.51
689.70	19658.22
690.04	19520.10
690.38	19454.57
690.72	19425.67
691.06	19316.21
691.40	19368.78
691.74	19167.17
692.08	19205.62
692.42	19222.92
692.76	19178.32
693.10	19279.12
693.44	19063.40
693.78	19147.14
694.13	19121.43
694.47	19253.64
694.81	19250.68
695.15	19125.30
695.49	19121.88
695.83	19162.39
696.17	19056.58
696.51	19153.06
696.85	19086.84
697.19	18981.26
697.53	18973.07
697.87	18978.75
698.20	18792.39
698.54	18893.88
698.88	18818.56
699.22	18688.17
699.56	18635.38
699.90	18512.95
700.24	18463.35
700.58	18350.03
700.92	18303.61
701.26	18107.00
701.60	17988.45
701.94	17790.93
702.28	17662.59
702.62	17591.14
702.96	17455.98
703.30	17290.55
703.63	17081.20
703.97	16973.11
704.31	16789.25
704.65	16597.42
704.99	16575.12
705.33	16359.86
705.67	16137.31
706.01	15975.75
706.34	15844.91
706.68	15639.88
707.02	15330.18
707.36	15277.39
707.70	15124.02
708.04	14814.32
708.38	14795.44
708.71	14566.06
709.05	14478.91
709.39	14349.66
709.73	14077.05
710.07	13991.72
710.40	13844.50
710.74	13704.32
711.08	13517.28
711.42	13463.12
711.76	13197.34
712.09	13116.78
712.43	13098.58
712.77	12885.59
713.11	12851.46
713.45	12697.63
713.78	12525.83
714.12	12414.79
714.46	12319.44
714.80	12137.17
715.13	12082.79
715.47	11919.41
715.81	11769.90
716.15	11670.69
716.48	11667.28
716.82	11591.05
717.16	11364.18
717.49	11259.50
717.83	11091.12
718.17	11051.98
718.51	10830.11
718.84	10795.98
719.18	10715.20
719.52	10631.23
719.85	10495.16
720.19	10354.76
720.53	10262.60
720.86	10125.84
721.20	10003.19
721.54	10014.79
721.87	9859.38
722.21	9652.99
722.55	9566.29
722.88	9456.38
723.22	9414.74
723.55	9180.59
723.89	9222.00
724.23	9106.86
724.56	8955.08
724.90	8898.42
725.24	8728.44
725.57	8693.40
725.91	8531.16
726.24	8479.05
726.58	8379.38
726.92	8325.22
727.25	8177.31
727.59	8091.75
727.92	7964.32
728.26	7961.36
728.59	7828.02
728.93	7654.85
729.26	7596.14
729.60	7540.62
729.94	7407.28
730.27	7377.69
730.61	7279.39
730.94	7198.61
731.28	7073.00
731.61	7050.02
731.95	6926.00
732.28	6842.04
732.62	6761.71
732.95	6753.97
733.29	6606.52
733.62	6557.60
733.96	6451.33
734.29	6338.69
734.63	6291.59
734.96	6224.69
735.30	6189.64
735.63	6113.87
735.97	6062.44
736.30	5991.90
736.63	5917.49
736.97	5873.35
737.30	5804.40
737.64	5709.74
737.97	5627.36
738.31	5620.54
738.64	5497.43
738.97	5509.49
739.31	5421.20
739.64	5383.88
739.98	5278.75
740.31	5294.68
740.64	5238.48
740.98	5158.61
741.31	5111.96
741.65	5037.55
741.98	5040.28
742.31	4957.68
742.65	4954.95
742.98	4868.25
743.31	4804.08
743.65	4828.88
743.98	4745.60
744.31	4775.41
744.65	4720.11
744.98	4704.87
745.31	4650.48
745.65	4602.24
745.98	4597.92
746.31	4568.56
746.65	4553.77
746.98	4474.58
747.31	4472.54
747.65	4427.71
747.98	4434.54
748.31	4338.28
748.64	4370.82
748.98	4282.53
749.31	4268.19
749.64	4261.14
749.98	4204.93
750.31	4180.81
750.64	4128.70
750.97	4137.81
751.31	4101.85
751.64	4066.13
751.97	4066.58
752.30	4063.40
752.63	3975.33
752.97	3949.39
753.30	3930.73
753.63	3913.21
753.96	3919.58
754.29	3844.49
754.63	3862.24
754.96	3968.74
755.29	3821.74
755.62	3753.24
755.95	3715.93
756.29	3732.31
756.62	3685.66
756.95	3665.18
757.28	3653.58
757.61	3763.26
757.94	3621.95
758.27	3566.65
758.61	3551.41
758.94	3566.20
759.27	3522.05
759.60	3495.43
759.93	3487.46
760.26	3417.38
760.59	3418.51
760.92	3427.39
761.26	3406.00
761.59	3401.45
761.92	3358.67
762.25	3338.87
762.58	3339.55
762.91	3297.23
763.24	3299.96
763.57	3199.84
763.90	3236.93
764.23	3226.01
764.56	3197.56
764.89	3170.94
765.22	3152.96
765.55	3141.36
765.88	3144.31
766.21	3110.18
766.54	3079.69
766.87	3059.89
767.20	3026.22
767.53	3039.64
767.86	3047.83
768.19	3018.25
768.52	2993.22
768.85	2971.38
769.18	2940.20
769.51	2931.10
769.84	2880.35
770.17	2913.80
770.50	2850.09
770.83	2853.73
771.16	2813.45
771.49	2801.17
771.82	2796.62
772.15	2813.91
772.48	2770.22
772.81	2759.07
773.14	2740.18
773.47	2706.96
773.80	2662.13
774.13	2657.81
774.46	2680.11
774.78	2663.72
775.11	2625.27
775.44	2621.17
775.77	2634.14
776.10	2546.31
776.43	2545.17
776.76	2561.10
777.09	2536.30
777.41	2561.10
777.74	2558.82
778.07	2519.00
778.40	2443.45
778.73	2444.14
779.06	2467.35
779.38	2422.52
779.71	2396.58
780.04	2394.53
780.37	2394.08
780.70	2411.82
781.03	2372.00
781.35	2353.12
781.68	2369.73
782.01	2328.31
782.34	2304.19
782.67	2302.14
782.99	2288.04
783.32	2267.33
783.65	2261.19
783.98	2249.81
784.30	2232.74
784.63	2213.40
784.96	2203.39
785.29	2180.63
785.61	2193.83
785.94	2181.09
786.27	2202.02
786.60	2177.67
786.92	2158.56
787.25	2136.71
787.58	2119.88
787.90	2100.76
788.23	2136.71
788.56	2097.35
788.88	2065.49
789.21	2068.90
789.54	2064.58
789.87	2062.53
790.19	2053.20
790.52	2050.24
790.85	2031.81
791.17	2025.21
791.50	2007.01
791.82	1973.10
792.15	1994.95
792.48	2001.78
792.80	1988.58
793.13	2004.73
793.46	2002.46
793.78	1986.30
794.11	1959.68
794.43	1948.07
794.76	2000.18
795.09	2023.39
795.41	1968.10
795.74	1974.92
796.06	1992.67
796.39	1983.57
796.72	1986.07
797.04	1971.28
797.37	1948.98
797.69	1960.13
798.02	1974.47
798.34	1943.29
798.67	1948.07
798.99	1951.26
799.32	1960.59
799.64	1940.56
799.97	1919.17
800.30	1911.89
800.62	1919.63
800.95	1881.63
801.27	1920.08
801.60	1919.40
801.92	1877.76
802.25	1862.06
802.57	1864.79
802.89	1899.60
803.22	1831.79
803.54	1862.97
803.87	1850.23
804.19	1854.78
804.52	1869.11
804.84	1858.65
805.17	1855.69
805.49	1843.40
805.82	1846.81
806.14	1817.00
806.46	1864.79
806.79	1845.45
807.11	1799.48
807.44	1799.03
807.76	1799.48
808.08	1811.77
808.41	1769.22
808.73	1814.50
809.06	1748.51
809.38	1814.73
809.70	1766.94
810.03	1774.45
810.35	1728.49
810.67	1761.03
811.00	1750.79
811.32	1762.39
811.64	1740.55
811.97	1734.63
812.29	1701.63
812.61	1703.00
812.94	1746.23
813.26	1711.42
813.58	1696.40
813.91	1717.34
814.23	1695.95
814.55	1678.88
814.88	1713.92
815.20	1678.42
815.52	1695.95
815.84	1673.87
816.17	1676.38
816.49	1649.98
816.81	1655.44
817.13	1643.38
817.46	1671.83
817.78	1633.14
818.10	1646.11
818.42	1619.49
818.75	1637.92
819.07	1644.75
819.39	1610.16
819.71	1647.02
820.04	1610.16
820.36	1602.88
820.68	1569.65
821.00	1596.73
821.32	1624.72
821.65	1649.75
821.97	1585.58
822.29	1577.62
822.61	1583.99
822.93	1573.75
823.25	1576.25
823.58	1569.43
823.90	1559.87
824.22	1580.35
824.54	1549.63
824.86	1558.05
825.18	1534.84
825.50	1538.02
825.82	1543.94
826.15	1568.74
826.47	1540.53
826.79	1546.67
827.11	1542.58
827.43	1528.92
827.75	1553.95
828.07	1502.53
828.39	1564.88
828.71	1501.39
829.03	1514.59
829.35	1522.10
829.67	1516.86
830.00	1514.59
830.32	1495.93
830.64	1500.93
830.96	1485.23
831.28	1507.76
831.60	1493.42
831.92	1474.77
832.24	1493.88
832.56	1499.11
832.88	1476.13
833.20	1474.99
833.52	1508.90
833.84	1468.62
834.16	1458.84
834.48	1462.02
834.80	1517.54
835.12	1459.06
835.44	1471.12
835.76	1497.29
836.08	1478.18
836.40	1479.32
836.71	1456.79
837.03	1469.08
837.35	1449.05
837.67	1432.90
837.99	1443.14
838.31	1438.13
838.63	1461.11
838.95	1442.68
839.27	1469.08
839.59	1447.91
839.91	1445.87
840.23	1469.99
840.54	1435.40
840.86	1433.35
841.18	1441.77
841.50	1420.84
841.82	1439.04
842.14	1485.23
842.46	1451.33
842.77	1462.70
843.09	1423.34
843.41	1435.63
843.73	1416.74
844.05	1430.62
844.37	1407.18
844.68	1417.42
845.00	1430.39
845.32	1410.60
845.64	1411.05
845.96	1418.79
846.27	1428.80
846.59	1394.89
846.91	1445.64
847.23	1397.17
847.54	1394.21
847.86	1395.35
848.18	1385.34
848.50	1372.59
848.82	1426.07
849.13	1383.74
849.45	1390.57
849.77	1414.69
850.08	1399.67
850.40	1418.33
850.72	1389.66
851.04	1383.97
851.35	1384.43
851.67	1422.66
851.99	1380.10
852.30	1398.31
852.62	1364.86
852.94	1377.83
853.25	1406.73
853.57	1387.16
853.89	1378.97
854.20	1390.80
854.52	1398.76
854.84	1366.91
855.15	1369.41
855.47	1353.93
855.79	1384.43
856.10	1348.25
856.42	1357.58
856.73	1378.28
857.05	1339.83
857.37	1360.53
857.68	1348.47
858.00	1350.07
858.32	1360.76
858.63	1345.97
858.95	1331.41
859.26	1339.83
859.58	1350.75
859.89	1319.57
860.21	1341.65
860.52	1340.74
860.84	1369.86
861.16	1363.95
861.47	1345.74
861.79	1319.35
862.10	1323.90
862.42	1328.90
862.73	1371.46
863.05	1344.15
863.36	1335.28
863.68	1324.35
863.99	1310.93
864.31	1305.69
864.62	1353.71
864.94	1312.98
865.25	1318.21
865.57	1297.05
865.88	1312.07
866.20	1331.41
866.51	1301.37
866.82	1289.99
867.14	1318.44
867.45	1282.03
867.77	1310.24
868.08	1317.75
868.40	1327.31
868.71	1308.88
869.02	1279.30
869.34	1280.21
869.65	1305.24
869.97	1275.43
870.28	1270.65
870.59	1285.67
870.91	1282.26
871.22	1272.24
871.54	1268.83
871.85	1272.47
872.16	1279.30
872.48	1267.24
872.79	1276.11
873.10	1264.73
873.42	1265.87
873.73	1283.39
874.04	1251.08
874.36	1249.72
874.67	1269.74
874.98	1275.88
875.30	1265.19
875.61	1252.67
875.92	1226.73
876.23	1259.05
876.55	1271.11
876.86	1243.34
877.17	1212.17
877.49	1236.06
877.80	1234.93
878.11	1828.61
878.42	1277.93
878.74	1232.88
879.05	1220.82
879.36	1210.58
879.67	1194.65
879.98	1216.49
880.30	1224.46
880.61	1216.72
880.92	1233.10
881.23	1224.23
881.55	1227.87
881.86	1225.14
882.17	1232.65
882.48	1215.36
882.79	1213.54
883.10	1239.70
883.42	1231.06
883.73	1228.10
884.04	1224.46
884.35	1213.08
884.66	1219.91
884.97	1224.00
885.28	1208.76
885.60	1209.67
885.91	1200.56
886.22	1193.28
886.53	1221.95
886.84	1200.34
887.15	1203.75
887.46	1182.59
887.77	1226.96
888.08	1190.55
888.40	1224.46
888.71	1202.84
889.02	1189.87
889.33	1200.79
889.64	1188.50
889.95	1197.38
890.26	1212.63
890.57	1180.77
890.88	1222.86
891.19	1208.07
891.50	1237.20
891.81	1226.73
892.12	1194.42
892.43	1225.14
892.74	1225.60
893.05	1217.86
893.36	1226.05
893.67	1194.42
893.98	1223.09
894.29	1185.09
894.60	1196.47
894.91	1203.75
895.22	1169.85
895.53	1193.28
895.84	1206.03
896.15	1193.06
896.46	1168.02
896.77	1204.66
897.08	1186.23
897.38	1208.76
897.69	1203.30
898.00	1197.83
898.31	1200.11
898.62	1176.90
898.93	1185.77
899.24	1181.45
899.55	1209.67
899.86	1181.00
900.16	1204.89
900.47	1176.22
900.78	1173.03
901.09	1159.38
901.40	1173.26
901.71	1164.16
902.02	1195.33
902.32	1169.62
902.63	1145.95
902.94	1130.02
903.25	1169.85
903.56	1169.16
903.87	1156.42
904.17	1161.88
904.48	1152.10
904.79	1146.18
905.10	1165.07
905.41	1190.55
905.71	1156.65
906.02	1163.47
906.33	1139.58
906.64	1164.84
906.94	1145.27
907.25	1117.28
907.56	1145.72
907.87	1142.99
908.17	1163.25
908.48	1156.19
908.79	1149.82
909.09	1137.99
909.40	1135.71
909.71	1159.83
910.02	1467.94
910.32	1164.38
910.63	1176.90
910.94	1121.60
911.24	1114.10
911.55	1179.17
911.86	1121.15
912.16	1152.55
912.47	1134.12
912.78	1134.12
913.08	1131.62
913.39	1154.37
913.69	1130.02
914.00	1130.02
914.31	1126.38
914.61	1105.90
914.92	1143.68
915.23	1113.18
915.53	1098.85
915.84	1081.56
916.14	1102.49
916.45	1136.85
916.75	1101.12
917.06	1123.42
917.37	1106.13
917.67	1150.05
917.98	1101.81
918.28	1102.49
918.59	1111.36
918.89	1137.99
919.20	1097.94
919.50	1088.84
919.81	1101.35
920.11	1104.31
920.42	1102.72
920.72	1087.24
921.03	1130.02
921.33	1135.94
921.64	1104.77
921.94	1116.60
922.25	1100.21
922.55	1076.78
922.86	1115.23
923.16	1080.42
923.47	1065.85
923.77	1122.06
924.08	1106.59
924.38	1077.23
924.69	1066.76
924.99	1092.25
925.29	1068.36
925.60	1070.86
925.90	1078.14
926.21	1075.18
926.51	1102.03
926.81	1066.08
927.12	1074.50
927.42	1080.87
927.73	1092.02
928.03	1098.85
928.33	1077.23
928.64	1093.39
928.94	1060.39
929.24	1067.22
929.55	1059.48
929.85	1106.36
930.15	1055.61
930.46	1065.40
930.76	1081.33
931.06	1064.03
931.37	1051.97
931.67	1117.28
931.97	1070.18
932.27	1069.72
932.58	1056.75
932.88	1043.78
933.18	1074.96
933.49	1054.02
933.79	1079.05
934.09	1062.44
934.39	1083.83
934.70	1105.68
935.00	1072.00
935.30	1061.53
935.60	1068.36
935.91	1033.77
936.21	1078.60
936.51	1050.61
936.81	1053.57
937.11	1081.56
937.42	1057.66
937.72	1021.48
938.02	1025.12
938.32	1061.99
938.62	1055.16
938.92	1044.01
939.23	1037.18
939.53	1033.31
939.83	1032.86
940.13	1018.98
940.43	1015.11
940.73	1037.64
941.03	1029.22
941.34	1050.38
941.64	1025.12
941.94	1021.25
942.24	1028.08
942.54	1034.91
942.84	1022.62
943.14	1043.10
943.44	1036.04
943.74	1032.86
944.04	1026.72
944.34	1017.84
944.65	1009.65
944.95	1054.48
945.25	1023.53
945.55	1032.18
945.85	1029.45
946.15	1019.66
946.45	1022.39
946.75	1056.75
947.05	1051.97
947.35	1038.55
947.65	1036.50
947.95	1036.95
948.25	1035.82
948.55	1021.94
948.85	1014.88
949.15	1024.21
949.45	1024.89
949.75	1017.16
950.05	1043.10
950.35	1037.18
950.65	1028.08
950.94	1040.60
951.24	1051.97
951.54	1046.51
951.84	1208.07
952.14	1044.24
952.44	1034.00
952.74	1031.04
953.04	1021.94
953.34	1036.27
953.64	1046.51
953.94	1014.65
954.23	1038.55
954.53	1023.98
954.83	1031.72
955.13	1026.03
955.43	1034.00
955.73	1044.24
956.03	1028.54
956.32	1033.31
956.62	1039.91
956.92	1038.32
957.22	1031.04
957.52	1039.23
957.82	1027.63
958.11	1026.72
958.41	1037.87
958.71	1118.65
959.01	1053.11
959.30	1338.46
959.60	1062.44
959.90	999.86
960.20	1044.46
960.50	1036.27
960.79	1027.85
961.09	1036.50
961.39	1011.01
961.69	1032.18
961.98	1019.43
962.28	1038.78
962.58	1005.33
962.87	1028.99
963.17	1046.97
963.47	1006.69
963.76	1109.77
964.06	1042.87
964.36	1064.03
964.66	1025.80
964.95	1026.26
965.25	1028.31
965.55	1053.11
965.84	1044.92
966.14	1022.62
966.43	1056.75
966.73	1044.92
967.03	1051.97
967.32	1040.37
967.62	1031.49
967.92	1010.10
968.21	1019.43
968.51	1028.31
968.80	1041.73
969.10	1033.09
969.40	1009.65
969.69	1012.38
969.99	1009.88
970.28	1036.50
970.58	1026.03
970.87	1008.51
971.17	1031.27
971.46	1055.39
971.76	1032.86
972.06	1031.95
972.35	1029.67
972.65	1019.21
972.94	1008.06
973.24	1037.87
973.53	1005.78
973.83	1018.30
974.12	1027.63
974.42	1021.25
974.71	1059.03
975.01	1013.97
975.30	1023.07
975.59	1031.95
975.89	998.95
976.18	1007.60
976.48	1027.85
976.77	988.26
977.07	1025.35
977.36	1024.67
977.65	1041.73
977.95	1009.19
978.24	1003.50
978.54	1045.83
978.83	1014.65
979.13	1030.58
979.42	1036.95
979.71	1021.25
980.01	1018.07
980.30	1018.52
980.59	1024.44
980.89	1056.98
981.18	1024.67
981.47	1026.72
981.77	1018.98
982.06	1008.51
982.35	1021.71
982.65	1011.92
982.94	1020.57
983.23	1032.18
983.53	1030.13
983.82	1029.45
984.11	1000.32
984.41	1023.53
984.70	1024.44
984.99	1017.61
985.28	1021.25
985.58	1002.82
985.87	1026.49
986.16	1035.59
986.45	1026.49
986.75	1020.80
987.04	1016.02
987.33	1019.43
987.62	1029.90
987.91	1014.43
988.21	995.09
988.50	999.41
988.79	1036.95
989.08	1038.09
989.37	1033.54
989.67	996.00
989.96	1001.68
990.25	992.35
990.54	1019.66
990.83	1011.24
991.12	1014.43
991.42	1025.80
991.71	1019.66
992.00	1025.80
992.29	1031.27
992.58	1018.98
992.87	1049.24
993.16	1037.64
993.45	1026.03
993.75	1008.06
994.04	1000.55
994.33	1011.92
994.62	1009.42
994.91	1004.41
995.20	1023.30
995.49	1016.93
995.78	1000.77
996.07	1011.92
996.36	1018.75
996.65	1034.91
996.94	1026.49
997.23	1059.94
997.52	1010.10
997.81	1014.20
998.10	1004.87
998.39	1007.15
998.68	1017.61
998.97	1010.33
999.26	1025.12
999.55	1008.06
999.84	1048.10
1000.13	999.86
1000.42	1016.02
1000.71	1003.50
1001.00	1005.78
1001.29	1023.76
1001.58	1022.39
1001.87	979.16
1002.16	999.64
1002.45	1004.64
1002.74	1009.42
1003.02	1015.56
1003.31	1004.87
1003.60	1029.90
1003.89	1023.30
1004.18	1006.46
1004.47	1016.02
1004.76	998.73
1005.05	1016.02
1005.33	1032.86
1005.62	1011.70
1005.91	998.50
1006.20	992.13
1006.49	1002.82
1006.78	1021.94
1007.06	978.25
1007.35	1010.56
1007.64	1014.88
1007.93	1009.42
1008.22	1021.48
1008.50	1009.42
1008.79	1026.72
1009.08	1001.91
1009.37	992.35
1009.66	1047.42
1009.94	1006.01
1010.23	1020.80
1010.52	1011.92
1010.81	1019.66
1011.09	1012.15
1011.38	1036.50
1011.67	1041.05
1011.95	1036.04
1012.24	1009.42
1012.53	1009.88
1012.82	998.73
1013.10	990.31
1013.39	1002.59
1013.68	1019.43
[truncated: 48 more rows]
