# Supplementary material for: Unique photosynthetic electron transport tuning and excitation distribution in heterokont algae
Source: PLoS One. 2019 Jan 9;14(1):e0209920. doi: 10.1371/journal.pone.0209920 (PMC6326504; doi:10.1371/journal.pone.0209920)
Supplement: S1 Dataset — (ZIP) [file pone.0209920.s004.zip › S1 Dataset/77K/Nannochloropsis_Anaerobic/NAna_t=25,1.txt]

340.01	1011.92
340.39	1011.92
340.76	1011.92
341.14	1027.17
341.52	1042.19
341.89	1062.90
342.27	1082.69
342.65	1091.79
343.03	1091.79
343.40	1086.56
343.78	1087.93
344.16	1075.87
344.53	1092.93
344.91	1096.12
345.29	1066.76
345.66	1097.26
346.04	1071.32
346.42	1056.75
346.79	1056.07
347.17	1091.79
347.54	1079.05
347.92	1054.25
348.30	1055.84
348.67	1064.03
349.05	1029.45
349.43	1031.27
349.80	1069.04
350.18	1055.84
350.56	1071.32
350.93	1055.84
351.31	1022.85
351.68	1040.82
352.06	1051.97
352.44	1041.96
352.81	1083.60
353.19	1068.81
353.56	1056.75
353.94	1047.19
354.32	1053.11
354.69	1048.56
355.07	1041.05
355.44	1048.79
355.82	1042.64
356.19	1029.22
356.57	1045.60
356.95	1054.25
357.32	1044.46
357.70	1044.69
358.07	1041.96
358.45	1036.95
358.82	1032.40
359.20	1030.81
359.58	1027.17
359.95	1042.64
360.33	1053.34
360.70	1058.57
361.08	1023.76
361.45	1053.11
361.83	1052.43
362.20	1046.51
362.58	1064.94
362.95	1051.97
363.33	1056.75
363.70	1038.55
364.08	1060.17
364.45	1051.06
364.83	1034.22
365.20	1032.63
365.58	1033.54
365.95	1092.02
366.33	1068.58
366.70	1044.01
367.08	1045.83
367.45	1044.46
367.83	1051.29
368.20	1057.21
368.58	1062.90
368.95	1044.69
369.33	1099.30
369.70	1055.61
370.08	1056.30
370.45	1049.70
370.83	1052.20
371.20	1055.61
371.57	1235.38
371.95	1056.07
372.32	1037.87
372.70	1052.66
373.07	1054.02
373.45	1055.61
373.82	1047.42
374.19	1050.61
374.57	1078.60
374.94	1029.45
375.32	1028.31
375.69	1031.95
376.07	1061.76
376.44	1030.13
376.81	1029.22
377.19	1046.74
377.56	1069.95
377.94	1032.40
378.31	1063.12
378.68	1036.04
379.06	1034.91
379.43	1051.75
379.81	1061.08
380.18	1028.99
380.55	1042.87
380.93	1061.99
381.30	1038.32
381.67	1047.65
382.05	1044.92
382.42	1041.96
382.79	1049.70
383.17	1028.76
383.54	1074.05
383.91	1035.13
384.29	1029.90
384.66	1067.90
385.04	1040.37
385.41	1035.36
385.78	1044.92
386.15	1046.06
386.53	1052.66
386.90	1071.32
387.27	1047.88
387.65	1051.75
388.02	1052.20
388.39	1056.52
388.77	1044.69
389.14	1045.83
389.51	1054.02
389.89	1033.31
390.26	1068.58
390.63	1071.77
391.00	1057.21
391.38	1021.48
391.75	1043.10
392.12	1062.67
392.50	1053.57
392.87	1045.83
393.24	1051.97
393.61	1045.83
393.99	1025.80
394.36	1045.60
394.73	1045.15
395.10	1043.78
395.48	1030.81
395.85	1041.05
396.22	1045.60
396.59	1040.82
396.97	1036.27
397.34	1054.48
397.71	1018.98
398.08	1044.01
398.45	1036.95
398.83	1029.22
399.20	1066.99
399.57	1062.67
399.94	1036.27
400.32	1046.28
400.69	1022.62
401.06	1045.37
401.43	1051.97
401.80	1031.72
402.17	1029.45
402.55	1029.67
402.92	1034.45
403.29	1042.19
403.66	1039.69
404.03	1058.57
404.41	1051.06
404.78	1054.70
405.15	1060.17
405.52	1037.41
405.89	1045.15
406.26	1054.02
406.64	1045.37
407.01	1052.43
407.38	1043.33
407.75	1051.52
408.12	1072.45
408.49	1063.58
408.86	1050.61
409.23	1028.99
409.61	1038.55
409.98	1046.51
410.35	1049.24
410.72	1018.75
411.09	1031.04
411.46	1083.38
411.83	1039.00
412.20	1048.79
412.57	1055.16
412.95	1047.65
413.32	1060.62
413.69	1064.94
414.06	1051.29
414.43	1045.60
414.80	1069.04
415.17	1053.57
415.54	1065.85
415.91	1035.13
416.28	1042.19
416.65	1034.45
417.02	1035.59
417.39	1050.38
417.76	1037.87
418.14	1024.21
418.51	1037.64
418.88	1022.85
419.25	1039.91
419.62	1063.58
419.99	1044.46
420.36	1061.76
420.73	1055.84
421.10	1071.77
421.47	1047.19
421.84	1043.33
422.21	1070.18
422.58	1080.42
422.95	1064.26
423.32	1060.39
423.69	1041.28
424.06	1099.30
424.43	1082.69
424.80	1057.21
425.17	1041.28
425.54	1027.17
425.91	1037.64
426.28	1060.39
426.65	1034.91
427.02	1056.75
427.39	1038.32
427.76	1053.11
428.13	1058.80
428.49	1062.44
428.86	1047.65
429.23	1041.05
429.60	1044.24
429.97	1032.18
430.34	1070.63
430.71	1050.38
431.08	1028.76
431.45	1057.66
431.82	1044.92
432.19	1043.10
432.56	1045.83
432.93	1045.83
433.30	1044.01
433.67	1036.73
434.03	1105.68
434.40	1074.96
434.77	1045.83
435.14	1036.50
435.51	1027.85
435.88	1078.60
436.25	1036.50
436.62	1037.64
436.99	1035.82
437.35	1031.49
437.72	1054.48
438.09	1040.14
438.46	1158.01
438.83	1065.17
439.20	1031.95
439.57	1036.27
439.93	1040.14
440.30	1053.11
440.67	1042.87
441.04	1052.66
441.41	1045.83
441.78	1039.91
442.14	1034.91
442.51	1044.01
442.88	1045.37
443.25	1022.39
443.62	1031.49
443.99	1060.85
444.35	1051.75
444.72	1048.56
445.09	1048.79
445.46	1049.02
445.83	1062.21
446.19	1061.76
446.56	1054.25
446.93	1052.66
447.30	1052.20
447.66	1048.79
448.03	1061.76
448.40	1046.97
448.77	1052.43
449.14	1051.06
449.50	1065.17
449.87	1057.66
450.24	1066.54
450.61	1049.70
450.97	1039.00
451.34	1056.52
451.71	1089.75
452.08	1058.34
452.44	1038.32
452.81	1049.02
453.18	1049.02
453.54	1092.93
453.91	1056.52
454.28	1018.98
454.65	1049.47
455.01	1059.03
455.38	1049.93
455.75	1063.81
456.11	1058.12
456.48	1045.15
456.85	1051.52
457.21	1045.83
457.58	1047.65
457.95	1036.04
458.32	1045.60
458.68	1048.33
459.05	1033.09
459.42	1054.02
459.78	1045.83
460.15	1065.63
460.52	1038.78
460.88	1064.26
461.25	1055.16
461.61	1045.37
461.98	1046.74
462.35	1056.98
462.71	1023.76
463.08	1045.83
463.45	1061.99
463.81	1048.79
464.18	1042.64
464.55	1098.39
464.91	1071.09
465.28	1027.40
465.64	1048.33
466.01	1053.57
466.38	1031.04
466.74	1054.93
467.11	1047.42
467.47	1046.97
467.84	1129.34
468.21	1047.19
468.57	1022.62
468.94	1049.70
469.30	1035.82
469.67	1036.95
470.03	1043.10
470.40	1047.19
470.77	1044.46
471.13	1041.51
471.50	1055.61
471.86	1055.61
472.23	1068.13
472.59	1042.87
472.96	1044.01
473.32	1025.35
473.69	1074.96
474.05	1036.04
474.42	1043.10
474.78	1045.83
475.15	1051.06
475.51	1043.55
475.88	1028.76
476.24	1020.80
476.61	1037.41
476.97	1051.97
477.34	1042.87
477.70	1051.06
478.07	1065.40
478.43	1031.95
478.80	1032.86
479.16	1052.20
479.53	1046.74
479.89	1039.69
480.26	1066.54
480.62	1047.88
480.99	1072.68
481.35	1048.56
481.72	1048.56
482.08	1056.30
482.45	1163.25
482.81	1069.04
483.17	1030.36
483.54	1041.05
483.90	1059.25
484.27	1046.06
484.63	1041.28
485.00	1041.51
485.36	1061.99
485.72	1033.77
486.09	1041.51
486.45	1039.69
486.82	1030.36
487.18	1041.96
487.54	1065.17
487.91	1075.64
488.27	1054.70
488.64	1066.08
489.00	1062.90
489.36	1061.08
489.73	1036.95
490.09	1059.25
490.45	1061.08
490.82	1060.62
491.18	1055.39
491.55	1070.18
491.91	1084.29
492.27	1075.41
492.64	1049.93
493.00	1021.25
493.36	1052.20
493.73	1094.07
494.09	1056.75
494.45	1068.58
494.82	1063.58
495.18	1075.87
495.54	1073.59
495.91	1050.15
496.27	1050.15
496.63	1066.99
496.99	1040.37
497.36	1047.19
497.72	1080.42
498.08	1056.07
498.45	1092.93
498.81	1086.33
499.17	1054.70
499.53	1074.50
499.90	1065.63
500.26	1065.40
500.62	1088.15
500.99	1044.69
501.35	1037.64
501.71	1036.50
502.07	1046.06
502.44	1054.25
502.80	1053.11
503.16	1061.30
503.52	1064.49
503.88	1055.16
504.25	1053.11
504.61	1075.64
504.97	1064.94
505.33	1052.66
505.70	1057.43
506.06	1066.99
506.42	1049.02
506.78	1063.35
507.14	1084.06
507.51	1044.24
507.87	1056.07
508.23	1049.24
508.59	1054.25
508.95	1063.35
509.32	1079.51
509.68	1036.50
510.04	1072.00
510.40	1056.98
510.76	1078.14
511.12	1079.73
511.48	1065.40
511.85	1056.07
512.21	1041.51
512.57	1056.52
512.93	1065.63
513.29	1046.28
513.65	1057.43
514.01	1040.37
514.38	1076.78
514.74	1065.63
515.10	1039.23
515.46	1049.93
515.82	1083.38
516.18	1069.72
516.54	1066.31
516.90	1044.24
517.26	1103.40
517.63	1047.19
517.99	1038.09
518.35	1068.36
518.71	1048.33
519.07	1060.17
519.43	1049.02
519.79	1079.51
520.15	1065.85
520.51	1054.48
520.87	1043.10
521.23	1075.41
521.59	1067.90
521.95	1055.84
522.31	1027.85
522.67	1040.37
523.03	1052.43
523.40	1057.43
523.76	1046.06
524.12	1049.02
524.48	1070.63
524.84	1050.84
525.20	1064.72
525.56	1058.12
525.92	1056.75
526.28	1065.63
526.64	1048.56
527.00	1059.71
527.36	1126.16
527.72	1062.44
528.08	1064.49
528.44	1039.69
528.80	1075.41
529.16	1051.75
529.51	1053.79
529.87	1049.02
530.23	1038.09
530.59	1063.12
530.95	1040.14
531.31	1051.52
531.67	1054.93
532.03	1041.28
532.39	1057.66
532.75	1057.66
533.11	1085.88
533.47	1080.87
533.83	1064.49
534.19	1035.13
534.55	1053.79
534.91	1049.02
535.26	1056.98
535.62	1050.38
535.98	1070.63
536.34	1040.60
536.70	1059.94
537.06	1031.95
537.42	1024.44
537.78	1047.19
538.14	1363.72
538.49	1081.33
538.85	1175.53
539.21	1047.19
539.57	1045.15
539.93	1045.37
540.29	1064.94
540.65	1023.53
541.00	1065.85
541.36	1045.83
541.72	1049.24
542.08	1048.33
542.44	1051.97
542.80	1070.63
543.15	1068.36
543.51	1026.94
543.87	1049.02
544.23	1061.08
544.59	1059.03
544.95	1042.19
545.30	1052.66
545.66	1051.75
546.02	1061.30
546.38	1059.94
546.73	1034.91
547.09	1051.97
547.45	1090.66
547.81	1063.35
548.17	1058.80
548.52	1051.97
548.88	1037.18
549.24	1084.29
549.60	1056.07
549.95	1057.43
550.31	1033.31
550.67	1064.49
551.03	1047.42
551.38	1047.42
551.74	1051.75
552.10	1062.67
552.46	1047.65
552.81	1053.79
553.17	1062.90
553.53	1025.35
553.88	1079.51
554.24	1040.82
554.60	1029.67
554.95	1030.81
555.31	1026.26
555.67	1038.32
556.03	1055.84
556.38	1035.82
556.74	1026.03
557.10	1054.25
557.45	1050.38
557.81	1058.34
558.17	1051.97
558.52	1039.00
558.88	1063.58
559.24	1074.27
559.59	1087.93
559.95	1052.66
560.30	1081.78
560.66	1059.94
561.02	1059.94
561.37	1053.34
561.73	1024.89
562.09	1057.43
562.44	1065.63
562.80	1054.70
563.15	1058.34
563.51	1046.74
563.87	1044.69
564.22	1042.64
564.58	1041.51
564.93	1053.57
565.29	1030.36
565.65	1102.03
566.00	1057.21
566.36	1052.66
566.71	1057.43
567.07	1045.37
567.42	1056.07
567.78	1065.17
568.14	1035.36
568.49	1061.99
568.85	1044.01
569.20	1051.06
569.56	1050.84
569.91	1061.30
570.27	1042.19
570.62	1086.33
570.98	1077.91
571.33	1051.52
571.69	1063.35
572.04	1047.19
572.40	1043.10
572.75	1059.48
573.11	1064.03
573.46	1053.34
573.82	1030.36
574.17	1043.55
574.53	1052.43
574.88	1074.05
575.24	1069.95
575.59	1082.47
575.95	1068.36
576.30	1055.84
576.66	1054.02
577.01	1060.39
577.36	1070.40
577.72	1080.64
578.07	1060.62
578.43	1068.81
578.78	1041.28
579.14	1074.05
579.49	1073.14
579.85	1082.24
580.20	1062.67
580.55	1052.88
580.91	1087.47
581.26	1067.22
581.62	1073.82
581.97	1090.66
582.32	1110.68
582.68	1091.34
583.03	1081.10
583.39	1115.23
583.74	1141.40
584.09	1114.32
584.45	1141.63
584.80	1130.02
585.15	1150.50
585.51	1145.95
585.86	1145.95
586.21	1182.82
586.57	1166.66
586.92	1168.94
587.27	1164.38
587.63	1181.91
587.98	1256.32
588.33	1230.60
588.69	1233.56
589.04	1235.84
589.39	1250.17
589.75	1254.95
590.10	1249.26
590.45	1289.31
590.81	1310.93
591.16	1345.74
591.51	1367.59
591.86	1384.20
592.22	1379.19
592.57	1421.06
592.92	1406.73
593.28	1451.10
593.63	1467.03
593.98	1482.50
594.33	1539.39
594.69	1522.32
595.04	1575.12
595.39	1591.50
595.74	1630.41
596.10	1672.74
596.45	1689.80
596.80	1762.39
597.15	1791.97
597.50	1828.61
597.86	1847.95
598.21	1903.47
598.56	1930.78
598.91	1981.07
599.26	2006.55
599.62	2034.77
599.97	2130.34
600.32	2130.80
600.67	2207.71
601.02	2249.58
601.38	2263.23
601.73	2307.38
602.08	2387.02
602.43	2393.17
602.78	2436.40
603.13	2476.68
603.49	2526.74
603.84	2563.15
604.19	2598.42
604.54	2652.35
604.89	2727.89
605.24	2731.08
605.59	2801.17
605.95	2871.48
606.30	2906.30
606.65	2903.11
607.00	2940.88
607.35	2994.13
607.70	3014.15
608.05	3087.43
608.40	3107.68
608.75	3134.76
609.10	3187.55
609.46	3187.09
609.81	3236.47
610.16	3333.18
610.51	3316.34
610.86	3406.00
611.21	3383.93
611.56	3402.59
611.91	3397.81
612.26	3426.93
612.61	3466.76
612.96	3496.11
613.31	3498.16
613.66	3571.89
614.01	3567.56
614.36	3632.64
614.71	3625.59
615.06	3593.96
615.41	3623.99
615.76	3620.35
616.11	3670.64
616.46	3670.42
616.81	3647.43
617.16	3696.36
617.51	3672.69
617.86	3694.08
618.21	3689.98
618.56	3714.56
618.91	3712.97
619.26	3716.61
619.61	3694.99
619.96	3716.15
620.31	3745.51
620.66	3684.52
621.01	3700.68
621.36	3700.45
621.71	3742.78
622.06	3718.43
622.41	3663.59
622.76	3666.09
623.10	3702.04
623.45	3659.95
623.80	3705.91
624.15	3686.12
624.50	3701.59
624.85	3667.23
625.20	3623.77
625.55	3659.04
625.90	3650.85
626.25	3618.31
626.59	3614.44
626.94	3589.18
627.29	3574.62
627.64	3598.51
627.99	3594.87
628.34	3554.36
628.69	3574.16
629.03	3518.41
629.38	3571.43
629.73	3562.10
630.08	3507.49
630.43	3514.09
630.78	3484.28
631.12	3481.32
631.47	3514.54
631.82	3482.23
632.17	3429.21
632.52	3439.90
632.86	3520.23
633.21	3404.86
633.56	3392.80
633.91	3410.78
634.26	3416.69
634.60	3381.20
634.95	3362.31
635.30	3382.79
635.65	3374.37
635.99	3346.84
636.34	3370.73
636.69	3350.70
637.04	3300.64
637.39	3305.65
637.73	3299.28
638.08	3303.15
638.43	3290.63
638.77	3272.43
639.12	3253.31
639.47	3292.22
639.82	3235.11
640.16	3231.47
640.51	3219.63
640.86	3236.93
641.20	3237.16
641.55	3222.59
641.90	3247.40
642.25	3243.75
642.59	3208.03
642.94	3228.96
643.29	3191.65
643.63	3192.10
643.98	3187.09
644.33	3170.48
644.67	3204.84
645.02	3180.27
645.37	3163.20
645.71	3125.43
646.06	3205.30
646.40	3143.18
646.75	3152.28
647.10	3145.91
647.44	3233.06
647.79	3150.00
648.14	3155.01
648.48	3143.40
648.83	3150.46
649.17	3221.00
649.52	3134.53
649.87	3120.88
650.21	3140.22
650.56	3113.14
650.90	3133.62
651.25	3089.25
651.59	3121.79
651.94	3124.52
652.29	3138.40
652.63	3175.72
652.98	3142.04
653.32	3099.03
653.67	3126.34
654.01	3132.03
654.36	3138.85
654.70	3122.24
655.05	3132.03
655.39	3123.15
655.74	3137.94
656.08	3138.40
656.43	3108.82
656.78	3118.37
657.12	3153.64
657.47	3144.09
657.81	3158.88
658.15	3133.39
658.50	3119.51
658.84	3138.17
659.19	3158.20
659.53	3152.51
659.88	3150.00
660.22	3135.21
660.57	3159.33
660.91	3150.46
661.26	3096.53
661.60	3185.96
661.95	3174.81
662.29	3153.42
662.63	3153.19
662.98	3157.06
663.32	3141.13
663.67	3133.62
664.01	3151.37
664.36	3169.35
664.70	3213.49
665.04	3188.23
665.39	3215.31
665.73	3172.76
666.08	3583.49
666.42	3235.11
666.76	3215.99
667.11	3233.29
667.45	3205.98
667.79	3160.47
668.14	3210.76
668.48	3254.90
668.83	3240.11
669.17	3265.37
669.51	3258.09
669.86	3307.24
670.20	3287.90
670.54	3292.68
670.89	3340.92
671.23	3336.37
671.57	3317.03
671.92	3361.17
672.26	3439.90
672.60	3429.44
672.94	3500.21
673.29	3585.99
673.63	3583.49
673.97	3630.59
674.32	3712.51
674.66	3740.73
675.00	3855.19
675.34	3913.67
675.69	4057.48
676.03	4180.13
676.37	4291.18
676.71	4434.76
677.06	4631.37
677.40	4808.86
677.74	5056.89
678.08	5291.04
678.43	5563.65
678.77	5916.58
679.11	6209.44
679.45	6599.92
679.80	7012.70
680.14	7476.22
680.48	7919.95
680.82	8487.92
681.16	9101.86
681.51	9691.44
681.85	10295.59
682.19	10970.51
682.53	11818.14
682.87	12507.17
683.21	13274.93
683.56	14016.30
683.90	14833.89
684.24	15683.34
684.58	16589.46
684.92	17382.25
685.26	17914.72
685.61	18589.41
685.95	19311.44
686.29	19782.92
686.63	20071.00
686.97	20580.49
687.31	20883.14
687.65	20968.47
687.99	21346.89
688.33	21292.73
688.68	21400.59
689.02	21343.48
689.36	21345.07
689.70	21300.01
690.04	21113.19
690.38	21093.85
690.72	21070.19
691.06	20982.35
691.40	20925.46
691.74	20747.06
692.08	20747.29
692.42	20821.93
692.76	20773.68
693.10	20783.47
693.44	20802.13
693.78	20927.74
694.13	20730.22
694.47	20821.24
694.81	20806.45
695.15	20811.69
695.49	20714.98
695.83	20803.72
696.17	20689.04
696.51	20854.01
696.85	20747.06
697.19	20555.01
697.53	20650.12
697.87	20599.38
698.20	20414.38
698.54	20626.69
698.88	20456.93
699.22	20365.68
699.56	20273.75
699.90	20117.88
700.24	19967.01
700.58	19962.92
700.92	19874.40
701.26	19673.70
701.60	19632.51
701.94	19370.83
702.28	19261.37
702.62	19124.16
702.96	19044.97
703.30	18757.12
703.63	18576.90
703.97	18466.99
704.31	18273.11
704.65	18042.60
704.99	17931.33
705.33	17904.48
705.67	17460.53
706.01	17390.44
706.34	17198.84
706.68	17042.74
707.02	16753.75
707.36	16663.64
707.70	16475.45
708.04	16187.14
708.38	16094.30
708.71	15918.86
709.05	15714.97
709.39	15633.74
709.73	15372.74
710.07	15154.29
710.40	15124.93
710.74	14936.52
711.08	14767.22
711.42	14640.70
711.76	14434.31
712.09	14285.95
712.43	14248.86
712.77	14051.11
713.11	14013.57
713.45	13904.34
713.78	13772.59
714.12	13649.71
714.46	13513.86
714.80	13299.28
715.13	13240.80
715.47	13091.53
715.81	12951.58
716.15	12776.59
716.48	12723.57
716.82	12698.32
717.16	12463.26
717.49	12406.82
717.83	12145.82
718.17	12173.35
718.51	11943.98
718.84	11821.79
719.18	11726.21
719.52	11675.92
719.85	11478.64
720.19	11306.84
720.53	11328.91
720.86	11138.45
721.20	10969.60
721.54	10902.48
721.87	10828.98
722.21	10561.60
722.55	10559.33
722.88	10402.32
723.22	10265.78
723.55	10086.70
723.89	10038.46
724.23	9980.21
724.56	9832.98
724.90	9751.06
725.24	9599.51
725.57	9486.87
725.91	9418.84
726.24	9303.47
726.58	9045.88
726.92	9017.21
727.25	8950.76
727.59	8852.23
727.92	8658.36
728.26	8626.27
728.59	8567.56
728.93	8441.73
729.26	8249.22
729.60	8203.25
729.94	8078.78
730.27	7980.93
730.61	7846.00
730.94	7822.10
731.28	7719.25
731.61	7578.17
731.95	7447.78
732.28	7424.80
732.62	7327.63
732.95	7174.72
733.29	7164.02
733.62	7049.11
733.96	6995.41
734.29	6867.52
734.63	6772.41
734.96	6705.73
735.30	6641.56
735.63	6536.21
735.97	6519.59
736.30	6392.62
736.63	6345.06
736.97	6202.61
737.30	6194.65
737.64	6107.04
737.97	5978.25
738.31	5959.13
738.64	5902.25
738.97	5810.77
739.31	5731.35
739.64	5749.56
739.98	5666.27
740.31	5575.25
740.64	5572.30
740.98	5440.54
741.31	5435.08
741.65	5317.66
741.98	5306.74
742.31	5265.10
742.65	5207.30
742.98	5199.11
743.31	5089.66
743.65	5036.41
743.98	4983.39
744.31	4991.13
744.65	4964.28
744.98	4939.47
745.31	4878.03
745.65	4866.20
745.98	4802.26
746.31	4770.40
746.65	4724.21
746.98	4679.15
747.31	4645.70
747.65	4609.07
747.98	4607.02
748.31	4551.72
748.64	4526.01
748.98	4478.91
749.31	4441.13
749.64	4414.97
749.98	4379.01
750.31	4326.68
750.64	4284.58
750.97	4293.45
751.31	4250.22
751.64	4213.35
751.97	4213.13
752.30	4134.85
752.63	4071.13
752.97	4091.61
753.30	4065.45
753.63	4011.74
753.96	4046.10
754.29	3968.74
754.63	3967.83
754.96	4066.58
755.29	3927.55
755.62	3943.71
755.95	3826.74
756.29	3789.42
756.62	3777.59
756.95	3771.22
757.28	3764.39
757.61	3842.44
757.94	3656.99
758.27	3682.70
758.61	3650.16
758.94	3629.68
759.27	3574.16
759.60	3561.19
759.93	3583.04
760.26	3510.22
760.59	3534.57
760.92	3511.81
761.26	3501.80
761.59	3455.83
761.92	3414.87
762.25	3425.57
762.58	3349.79
762.91	3364.81
763.24	3368.45
763.57	3322.49
763.90	3301.78
764.23	3337.73
764.56	3251.49
764.89	3256.95
765.22	3234.43
765.55	3212.13
765.88	3208.94
766.21	3167.30
766.54	3129.75
766.87	3122.70
767.20	3081.51
767.53	3076.28
767.86	3050.79
768.19	3024.85
768.52	3016.89
768.85	3067.17
769.18	2962.50
769.51	2957.27
769.84	2947.48
770.17	2970.01
770.50	2897.65
770.83	2899.24
771.16	2883.54
771.49	2862.61
771.82	2833.25
772.15	2833.02
772.48	2797.75
772.81	2740.86
773.14	2761.34
773.47	2757.25
773.80	2715.15
774.13	2677.15
774.46	2662.81
774.78	2664.86
775.11	2675.56
775.44	2621.63
775.77	2651.66
776.10	2596.82
776.43	2613.21
776.76	2629.36
777.09	2572.93
777.41	2567.24
777.74	2593.18
778.07	2534.48
778.40	2489.87
778.73	2490.10
779.06	2475.54
779.38	2421.15
779.71	2428.89
780.04	2447.55
780.37	2432.99
780.70	2399.31
781.03	2396.81
781.35	2410.46
781.68	2382.24
782.01	2367.00
782.34	2338.10
782.67	2316.48
782.99	2293.95
783.32	2290.99
783.65	2266.19
783.98	2269.15
784.30	2219.77
784.63	2224.32
784.96	2209.53
785.29	2229.56
785.61	2229.33
785.94	2194.74
786.27	2199.52
786.60	2201.34
786.92	2193.83
787.25	2156.97
787.58	2144.00
787.90	2122.15
788.23	2143.77
788.56	2125.79
788.88	2106.90
789.21	2103.49
789.54	2091.66
789.87	2120.79
790.19	2073.91
790.52	2052.29
790.85	2044.10
791.17	2029.76
791.50	2008.83
791.82	2017.48
792.15	2024.30
792.48	2017.48
792.80	1981.98
793.13	1988.12
793.46	2000.41
793.78	2003.60
794.11	2001.32
794.43	2001.78
794.76	1989.03
795.09	2027.03
795.41	2013.84
795.74	1981.30
796.06	1981.75
796.39	1967.87
796.72	2005.64
797.04	1986.76
797.37	1950.12
797.69	1969.92
798.02	1987.67
798.34	1964.00
798.67	1946.25
798.99	1919.40
799.32	1964.23
799.64	1946.25
799.97	1945.34
800.30	1918.95
800.62	1919.86
800.95	1916.22
801.27	1920.99
801.60	1902.11
801.92	1896.87
802.25	1899.60
802.57	1910.75
802.89	1872.98
803.22	1866.84
803.54	1861.60
803.87	1839.53
804.19	1849.32
804.52	1852.96
804.84	1833.61
805.17	1860.47
805.49	1826.79
805.82	1848.41
806.14	1816.09
806.46	1863.88
806.79	1840.90
807.11	1829.29
807.44	1799.71
807.76	1805.63
808.08	1782.87
808.41	1768.31
808.73	1800.62
809.06	1765.58
809.38	1821.33
809.70	1786.51
810.03	1756.70
810.35	1728.71
810.67	1769.90
811.00	1739.64
811.32	1779.23
811.64	1723.48
811.97	1738.95
812.29	1706.87
812.61	1710.96
812.94	1732.58
813.26	1702.77
813.58	1720.07
813.91	1716.88
814.23	1694.81
814.55	1698.90
814.88	1702.32
815.20	1694.58
815.52	1673.42
815.84	1679.79
816.17	1651.12
816.49	1674.10
816.81	1670.46
817.13	1663.18
817.46	1658.85
817.78	1619.72
818.10	1637.69
818.42	1620.17
818.75	1623.81
819.07	1645.88
819.39	1624.72
819.71	1648.84
820.04	1597.87
820.36	1587.40
820.68	1598.33
821.00	1607.66
821.32	1626.54
821.65	1651.80
821.97	1570.79
822.29	1612.21
822.61	1597.64
822.93	1594.46
823.25	1592.41
823.58	1589.91
823.90	1567.38
824.22	1599.69
824.54	1530.52
824.86	1551.91
825.18	1552.36
825.50	1548.72
825.82	1536.89
826.15	1553.27
826.47	1524.14
826.79	1527.10
827.11	1520.28
827.43	1553.95
827.75	1540.76
828.07	1530.97
828.39	1507.76
828.71	1509.81
829.03	1502.07
829.35	1521.41
829.67	1508.67
830.00	1508.90
830.32	1504.35
830.64	1492.97
830.96	1506.62
831.28	1515.95
831.60	1488.19
831.92	1502.98
832.24	1512.31
832.56	1492.97
832.88	1475.68
833.20	1496.61
833.52	1478.18
833.84	1488.19
834.16	1477.50
834.48	1471.12
834.80	1497.75
835.12	1461.34
835.44	1452.92
835.76	1475.22
836.08	1472.72
836.40	1478.18
836.71	1466.12
837.03	1459.52
837.35	1443.14
837.67	1471.35
837.99	1466.57
838.31	1462.93
838.63	1438.13
838.95	1450.87
839.27	1469.53
839.59	1466.57
839.91	1463.62
840.23	1447.46
840.54	1446.09
840.86	1457.47
841.18	1412.42
841.50	1434.94
841.82	1430.16
842.14	1471.12
842.46	1442.91
842.77	1432.44
843.09	1422.20
843.41	1418.79
843.73	1425.84
844.05	1438.81
844.37	1393.07
844.68	1393.53
845.00	1402.18
845.32	1419.47
845.64	1417.65
845.96	1428.34
846.27	1419.01
846.59	1396.71
846.91	1430.62
847.23	1402.86
847.54	1416.97
847.86	1398.31
848.18	1394.44
848.50	1393.98
848.82	1426.98
849.13	1410.60
849.45	1404.22
849.77	1387.84
850.08	1414.92
850.40	1416.28
850.72	1391.71
851.04	1369.18
851.35	1406.73
851.67	1421.52
851.99	1382.15
852.30	1388.52
852.62	1362.13
852.94	1391.48
853.25	1416.51
853.57	1373.05
853.89	1356.89
854.20	1385.79
854.52	1417.65
854.84	1389.43
855.15	1389.21
855.47	1364.86
855.79	1390.12
856.10	1342.33
856.42	1375.78
856.73	1410.60
857.05	1379.65
857.37	1358.94
857.68	1352.11
858.00	1385.34
858.32	1385.34
858.63	1348.93
858.95	1324.35
859.26	1338.46
859.58	1379.65
859.89	1330.72
860.21	1348.70
860.52	1333.00
860.84	1366.91
861.16	1348.47
861.47	1344.38
861.79	1355.76
862.10	1330.04
862.42	1334.82
862.73	1352.11
863.05	1338.69
863.36	1327.08
863.68	1370.32
863.99	1315.93
864.31	1345.29
864.62	1364.86
864.94	1334.14
865.25	1331.86
865.57	1308.20
865.88	1315.71
866.20	1333.00
866.51	1338.92
866.82	1320.26
867.14	1309.33
867.45	1300.01
867.77	1315.02
868.08	1315.71
868.40	1333.68
868.71	1298.87
869.02	1311.16
869.34	1307.06
869.65	1294.09
869.97	1282.71
870.28	1292.95
870.59	1312.29
870.91	1302.28
871.22	1299.55
871.54	1300.92
871.85	1274.75
872.16	1295.45
872.48	1265.87
872.79	1307.06
873.10	1297.50
873.42	1260.64
873.73	1308.20
874.04	1280.66
874.36	1260.41
874.67	1237.88
874.98	1280.44
875.30	1275.88
875.61	1279.07
875.92	1251.99
876.23	1239.02
876.55	1267.69
876.86	1254.72
877.17	1236.97
877.49	1255.86
877.80	1248.81
878.11	1905.07
878.42	1276.79
878.74	1252.90
879.05	1251.76
879.36	1235.15
879.67	1230.37
879.98	1254.27
880.30	1242.89
880.61	1233.33
880.92	1248.12
881.23	1242.66
881.55	1257.68
881.86	1232.19
882.17	1259.50
882.48	1224.91
882.79	1235.61
883.10	1224.69
883.42	1230.83
883.73	1238.34
884.04	1222.41
884.35	1220.13
884.66	1245.17
884.97	1236.29
885.28	1231.06
885.60	1246.99
885.91	1230.37
886.22	1213.31
886.53	1223.78
886.84	1226.28
887.15	1225.82
887.46	1206.25
887.77	1233.56
888.08	1224.91
888.40	1251.31
888.71	1222.86
889.02	1229.92
889.33	1213.54
889.64	1208.98
889.95	1211.26
890.26	1239.70
890.57	1201.93
890.88	1237.88
891.19	1234.47
891.50	1253.58
891.81	1241.07
892.12	1222.18
892.43	1237.66
892.74	1230.15
893.05	1226.51
893.36	1262.00
893.67	1204.21
893.98	1245.85
894.29	1206.71
894.60	1221.73
894.91	1225.82
895.22	1210.35
895.53	1221.50
895.84	1222.41
896.15	1229.24
896.46	1250.17
896.77	1237.20
897.08	1204.21
897.38	1233.33
897.69	1219.91
898.00	1206.48
898.31	1218.54
898.62	1203.30
898.93	1180.31
899.24	1173.94
899.55	1224.69
899.86	1222.41
900.16	1222.86
900.47	1197.83
900.78	1185.77
901.09	1193.06
901.40	1196.01
901.71	1193.06
902.02	1193.51
902.32	1185.55
902.63	1195.10
902.94	1170.07
903.25	1198.29
903.56	1174.62
903.87	1173.26
904.17	1185.09
904.48	1184.64
904.79	1182.13
905.10	1187.37
905.41	1202.61
905.71	1174.62
906.02	1207.85
906.33	1199.88
906.64	1170.76
906.94	1182.36
907.25	1180.31
907.56	1164.38
907.87	1167.11
908.17	1186.91
908.48	1180.31
908.79	1161.88
909.09	1181.91
909.40	1170.07
909.71	1166.89
910.02	1463.39
910.32	1199.65
910.63	1168.71
910.94	1153.23
911.24	1142.08
911.55	1190.10
911.86	1136.85
912.16	1158.47
912.47	1149.59
912.78	1150.96
913.08	1149.82
913.39	1178.26
913.69	1166.20
914.00	1132.75
914.31	1149.59
914.61	1139.35
914.92	1171.44
915.23	1137.53
915.53	1161.20
915.84	1157.33
916.14	1148.46
916.45	1156.19
916.75	1146.86
917.06	1141.40
917.37	1120.24
917.67	1156.87
917.98	1136.62
918.28	1126.16
918.59	1138.44
918.89	1165.29
919.20	1149.59
919.50	1146.18
919.81	1144.59
920.11	1145.04
920.42	1123.88
920.72	1137.99
921.03	1134.35
921.33	1150.28
921.64	1122.97
921.94	1123.65
922.25	1135.71
922.55	1105.90
922.86	1122.97
923.16	1122.51
923.47	1123.88
923.77	1131.16
924.08	1118.19
924.38	1118.42
924.69	1110.23
924.99	1135.03
925.29	1097.94
925.60	1110.91
925.90	1132.75
926.21	1121.83
926.51	1130.02
926.81	1110.23
927.12	1101.81
927.42	1127.52
927.73	1110.45
928.03	1124.33
928.33	1086.56
928.64	1118.42
928.94	1114.32
929.24	1069.49
929.55	1112.96
929.85	1116.37
930.15	1134.57
930.46	1100.44
930.76	1104.77
931.06	1104.54
931.37	1092.48
931.67	1147.77
931.97	1112.96
932.27	1097.03
932.58	1105.68
932.88	1096.57
933.18	1089.06
933.49	1100.90
933.79	1109.09
934.09	1089.29
934.39	1127.98
934.70	1130.93
935.00	1126.16
935.30	1082.69
935.60	1079.73
935.91	1084.97
936.21	1096.57
936.51	1085.88
936.81	1092.93
937.11	1109.09
937.42	1076.09
937.72	1080.19
938.02	1067.45
938.32	1087.93
938.62	1094.98
938.92	1083.83
939.23	1089.06
939.53	1083.83
939.83	1095.89
940.13	1077.46
940.43	1048.56
940.73	1088.15
941.03	1054.25
941.34	1084.74
941.64	1063.58
941.94	1075.64
942.24	1104.08
942.54	1075.64
942.84	1072.68
943.14	1069.04
943.44	1037.64
943.74	1087.93
944.04	1067.67
944.34	1074.73
944.65	1065.63
944.95	1072.91
945.25	1070.41
945.55	1063.58
945.85	1052.43
946.15	1054.70
946.45	1044.01
946.75	1083.38
947.05	1087.70
947.35	1064.94
947.65	1069.49
947.95	1068.13
948.25	1049.24
948.55	1059.71
948.85	1066.31
949.15	1056.30
949.45	1059.94
949.75	1083.60
950.05	1050.15
950.35	1057.43
950.65	1041.51
950.94	1070.18
951.24	1063.81
951.54	1064.49
951.84	1243.12
952.14	1109.32
952.44	1067.90
952.74	1088.61
953.04	1074.05
953.34	1054.48
953.64	1100.67
953.94	1084.97
954.23	1104.08
954.53	1082.47
954.83	1090.43
955.13	1059.25
955.43	1096.57
955.73	1072.91
956.03	1047.42
956.32	1048.33
956.62	1076.78
956.92	1063.35
957.22	1054.02
957.52	1068.81
957.82	1052.88
958.11	1061.08
958.41	1052.43
958.71	1152.32
959.01	1088.15
959.30	1371.68
959.60	1100.21
959.90	1058.80
960.20	1055.84
960.50	1072.23
960.79	1074.96
961.09	1056.52
961.39	1056.75
961.69	1044.01
961.98	1057.89
962.28	1072.45
962.58	1053.57
962.87	1052.20
963.17	1079.05
963.47	1057.89
963.76	1118.19
964.06	1065.17
964.36	1070.40
964.66	1056.98
964.95	1059.71
965.25	1060.17
965.55	1076.78
965.84	1076.09
966.14	1052.43
966.43	1092.48
966.73	1072.23
967.03	1066.99
967.32	1045.83
967.62	1057.43
967.92	1058.57
968.21	1082.01
968.51	1069.04
968.80	1070.40
969.10	1059.03
969.40	1062.90
969.69	1087.24
969.99	1052.20
970.28	1093.84
970.58	1085.88
970.87	1086.33
971.17	1057.43
971.46	1094.07
971.76	1061.30
972.06	1064.72
972.35	1056.07
972.65	1046.06
972.94	1063.81
973.24	1094.07
973.53	1071.32
973.83	1043.33
974.12	1061.30
974.42	1044.46
974.71	1105.68
975.01	1056.07
975.30	1078.82
975.59	1066.76
975.89	1066.54
976.18	1054.02
976.48	1064.94
976.77	1034.00
977.07	1072.91
977.36	1062.44
977.65	1095.66
977.95	1066.99
978.24	1055.84
978.54	1061.53
978.83	1056.98
979.13	1077.46
979.42	1085.42
979.71	1064.94
980.01	1054.25
980.30	1044.69
980.59	1060.39
980.89	1107.50
981.18	1066.31
981.47	1068.36
981.77	1061.08
982.06	1061.30
982.35	1081.33
982.65	1049.02
982.94	1064.72
983.23	1065.40
983.53	1079.73
983.82	1069.49
984.11	1050.15
984.41	1067.22
984.70	1085.42
984.99	1049.70
985.28	1051.06
985.58	1056.30
985.87	1051.97
986.16	1078.60
986.45	1055.84
986.75	1075.64
987.04	1047.88
987.33	1074.50
987.62	1066.54
987.91	1054.02
988.21	1045.37
988.50	1053.34
988.79	1106.81
989.08	1084.97
989.37	1069.49
989.67	1052.43
989.96	1045.60
990.25	1059.25
990.54	1044.92
990.83	1053.11
991.12	1063.81
991.42	1077.46
991.71	1032.18
992.00	1058.57
992.29	1044.24
992.58	1031.27
992.87	1064.49
993.16	1066.31
993.45	1065.85
993.75	1055.61
994.04	1066.08
994.33	1065.85
994.62	1088.15
994.91	1065.40
995.20	1056.30
995.49	1051.97
995.78	1056.30
996.07	1050.38
996.36	1046.74
996.65	1054.93
996.94	1045.15
997.23	1051.97
997.52	1058.34
997.81	1048.33
998.10	1050.15
998.39	1036.95
998.68	1066.31
998.97	1049.70
999.26	1043.33
999.55	1043.78
999.84	1068.36
1000.13	1078.37
1000.42	1058.12
1000.71	1042.87
1001.00	1065.40
1001.29	1057.21
1001.58	1053.34
1001.87	1065.40
1002.16	1046.51
1002.45	1068.36
1002.74	1053.34
1003.02	1046.74
1003.31	1076.32
1003.60	1052.43
1003.89	1042.19
1004.18	1056.75
1004.47	1061.53
1004.76	1061.53
1005.05	1029.45
1005.33	1054.48
1005.62	1039.00
1005.91	1047.65
1006.20	1042.64
1006.49	1026.94
1006.78	1051.75
1007.06	1048.10
1007.35	1048.79
1007.64	1046.51
1007.93	1048.10
1008.22	1081.56
1008.50	1051.29
1008.79	1070.86
1009.08	1073.14
1009.37	1046.28
1009.66	1088.38
1009.94	1058.12
1010.23	1063.58
1010.52	1038.78
1010.81	1047.19
1011.09	1069.27
1011.38	1058.34
1011.67	1072.45
1011.95	1078.60
1012.24	1032.40
1012.53	1048.33
1012.82	1046.28
1013.10	1024.67
1013.39	1045.60
1013.68	1032.18
[truncated: 48 more rows]
