# Supplementary material for: Unique photosynthetic electron transport tuning and excitation distribution in heterokont algae
Source: PLoS One. 2019 Jan 9;14(1):e0209920. doi: 10.1371/journal.pone.0209920 (PMC6326504; doi:10.1371/journal.pone.0209920)
Supplement: S1 Dataset — (ZIP) [file pone.0209920.s004.zip › S1 Dataset/77K/Nannochloropsis_Anaerobic/NAna_t=25,2.txt]

340.01	975.29
340.39	975.29
340.76	975.29
341.14	1004.41
341.52	1011.70
341.89	1052.66
342.27	1018.75
342.65	1048.56
343.03	1043.78
343.40	1025.12
343.78	1038.09
344.16	1039.69
344.53	1055.39
344.91	1071.09
345.29	1041.96
345.66	1062.90
346.04	1045.37
346.42	1016.25
346.79	1028.54
347.17	1040.82
347.54	1026.94
347.92	1038.55
348.30	1019.21
348.67	1028.31
349.05	1008.74
349.43	1002.37
349.80	1037.64
350.18	1029.45
350.56	1017.39
350.93	1022.16
351.31	999.64
351.68	1007.60
352.06	1008.97
352.44	1002.82
352.81	1041.28
353.19	1008.51
353.56	1011.70
353.94	1027.40
354.32	1008.28
354.69	1018.52
355.07	1013.97
355.44	1015.79
355.82	1027.40
356.19	1018.07
356.57	1033.09
356.95	1005.55
357.32	1015.79
357.70	1009.19
358.07	1010.10
358.45	1003.05
358.82	1011.01
359.20	1020.80
359.58	1002.37
359.95	999.86
360.33	997.36
360.70	1005.55
361.08	1001.68
361.45	1001.91
361.83	995.77
362.20	1017.16
362.58	1030.58
362.95	991.67
363.33	1003.73
363.70	1009.19
364.08	1025.35
364.45	1023.53
364.83	1004.41
365.20	1017.16
365.58	1021.71
365.95	1043.33
366.33	1013.97
366.70	990.76
367.08	990.08
367.45	999.18
367.83	1009.65
368.20	1023.98
368.58	1000.77
368.95	1014.43
369.33	1048.33
369.70	1034.45
370.08	1016.25
370.45	1015.11
370.83	1010.10
371.20	1006.24
371.57	1141.63
371.95	1023.07
372.32	1012.61
372.70	1011.70
373.07	1003.73
373.45	1013.29
373.82	996.91
374.19	1005.33
374.57	1021.25
374.94	1019.43
375.32	1001.23
375.69	1034.00
376.07	1018.52
376.44	998.04
376.81	992.81
377.19	1005.10
377.56	1031.04
377.94	982.80
378.31	1023.07
378.68	1000.55
379.06	1006.46
379.43	1005.33
379.81	1005.10
380.18	999.86
380.55	1031.72
380.93	1008.51
381.30	1010.79
381.67	1013.06
382.05	1018.75
382.42	987.12
382.79	1004.87
383.17	993.04
383.54	1023.76
383.91	1010.10
384.29	988.94
384.66	1013.74
385.04	1011.47
385.41	1031.04
385.78	1003.50
386.15	1008.06
386.53	1015.79
386.90	1003.05
387.27	1015.56
387.65	1022.62
388.02	1000.09
388.39	1036.50
388.77	1009.65
389.14	1022.85
389.51	1006.46
389.89	1004.64
390.26	1054.48
390.63	1028.54
391.00	1011.70
391.38	1004.87
391.75	1029.90
392.12	1018.52
392.50	1004.41
392.87	1020.80
393.24	1022.62
393.61	1051.75
393.99	994.63
394.36	1006.92
394.73	1020.12
395.10	1005.55
395.48	1004.19
395.85	1027.85
396.22	1024.89
396.59	1015.34
396.97	1021.71
397.34	1047.65
397.71	1016.70
398.08	996.91
398.45	993.95
398.83	986.67
399.20	1013.52
399.57	1022.85
399.94	1002.37
400.32	998.27
400.69	1000.32
401.06	1005.55
401.43	992.13
401.80	985.98
402.17	999.86
402.55	1007.60
402.92	1013.52
403.29	1018.30
403.66	990.99
404.03	1002.14
404.41	1000.77
404.78	1021.94
405.15	1013.97
405.52	1001.23
405.89	1010.79
406.26	1015.56
406.64	988.03
407.01	1014.88
407.38	1027.63
407.75	997.82
408.12	1018.52
408.49	1021.25
408.86	1026.03
409.23	1009.19
409.61	1026.26
409.98	1007.15
410.35	1020.57
410.72	1009.65
411.09	989.40
411.46	1029.90
411.83	1004.87
412.20	1015.11
412.57	1016.02
412.95	1006.24
413.32	1019.89
413.69	1049.70
414.06	1026.94
414.43	1020.12
414.80	1017.39
415.17	1013.74
415.54	1010.79
415.91	988.26
416.28	1018.52
416.65	996.22
417.02	1001.68
417.39	1003.96
417.76	1018.75
418.14	1007.15
418.51	992.13
418.88	996.00
419.25	1017.39
419.62	1043.55
419.99	988.71
420.36	1019.66
420.73	1007.15
421.10	1064.49
421.47	1015.56
421.84	1019.66
422.21	1026.26
422.58	1024.89
422.95	1022.39
423.32	1001.00
423.69	1023.07
424.06	1017.39
424.43	1049.24
424.80	993.04
425.17	1016.70
425.54	1018.52
425.91	1002.82
426.28	1037.64
426.65	1025.80
427.02	1023.76
427.39	987.12
427.76	994.86
428.13	995.31
428.49	1004.19
428.86	1015.79
429.23	1012.61
429.60	1005.55
429.97	990.99
430.34	1024.21
430.71	1001.68
431.08	999.86
431.45	1011.70
431.82	997.36
432.19	1019.66
432.56	1024.44
432.93	1007.83
433.30	999.41
433.67	1005.33
434.03	1045.37
434.40	1035.59
434.77	995.77
435.14	1015.79
435.51	1007.37
435.88	1048.79
436.25	1018.07
436.62	1004.19
436.99	1026.03
437.35	1009.65
437.72	1022.39
438.09	1017.61
438.46	1137.76
438.83	1040.60
439.20	1023.98
439.57	1009.88
439.93	991.90
440.30	999.64
440.67	1002.14
441.04	1001.91
441.41	1015.56
441.78	1014.65
442.14	1005.10
442.51	999.18
442.88	1011.70
443.25	1019.89
443.62	1021.48
443.99	1009.42
444.35	1018.98
444.72	1042.19
445.09	1022.39
445.46	1000.77
445.83	1022.85
446.19	1023.07
446.56	1002.59
446.93	1002.59
447.30	1011.70
447.66	989.17
448.03	1011.01
448.40	1010.10
448.77	985.07
449.14	1020.12
449.50	1019.66
449.87	1016.70
450.24	1001.68
450.61	1006.92
450.97	1007.60
451.34	1009.42
451.71	1038.32
452.08	1028.31
452.44	1017.16
452.81	1036.04
453.18	1003.50
453.54	1016.70
453.91	1015.11
454.28	1006.01
454.65	1024.89
455.01	1010.10
455.38	995.77
455.75	1016.25
456.11	1019.89
456.48	982.34
456.85	1016.02
457.21	1015.56
457.58	1024.21
457.95	1012.15
458.32	1019.21
458.68	1011.24
459.05	1019.66
459.42	1041.96
459.78	1024.89
460.15	1017.61
460.52	1036.04
460.88	1026.26
461.25	1026.49
461.61	1021.48
461.98	1026.26
462.35	1049.47
462.71	1000.09
463.08	1013.06
463.45	1025.35
463.81	994.86
464.18	990.08
464.55	1028.99
464.91	1023.53
465.28	1016.93
465.64	989.17
466.01	1002.14
466.38	1010.56
466.74	1019.21
467.11	1015.34
467.47	1016.25
467.84	1093.62
468.21	1033.31
468.57	1008.28
468.94	1013.74
469.30	1012.38
469.67	1023.76
470.03	1005.33
470.40	1012.15
470.77	1003.05
471.13	1001.23
471.50	1023.98
471.86	1033.54
472.23	1042.64
472.59	1020.57
472.96	1005.55
473.32	999.64
473.69	1041.96
474.05	998.50
474.42	994.40
474.78	1024.67
475.15	1027.63
475.51	1040.14
475.88	1001.91
476.24	1020.80
476.61	1025.12
476.97	1041.73
477.34	1007.83
477.70	1009.19
478.07	1027.85
478.43	1042.87
478.80	1024.89
479.16	1009.88
479.53	1055.84
479.89	996.91
480.26	1022.85
480.62	1007.60
480.99	1046.28
481.35	1002.37
481.72	1016.70
482.08	1008.51
482.45	1135.71
482.81	1023.76
483.17	1011.70
483.54	1028.76
483.90	1027.17
484.27	1040.60
484.63	1012.83
485.00	1020.80
485.36	1026.26
485.72	1035.13
486.09	1030.13
486.45	1031.72
486.82	1029.45
487.18	1041.28
487.54	1030.13
487.91	1014.43
488.27	1028.54
488.64	1026.49
489.00	1052.43
489.36	1046.06
489.73	1028.54
490.09	1019.89
490.45	1054.02
490.82	1035.13
491.18	1018.30
491.55	1034.00
491.91	1034.68
492.27	1036.95
492.64	1033.54
493.00	1025.35
493.36	1033.31
493.73	1066.54
494.09	1032.63
494.45	1020.12
494.82	1047.42
495.18	1057.43
495.54	1046.97
495.91	1023.07
496.27	1025.58
496.63	1034.91
496.99	1001.00
497.36	1026.03
497.72	1044.69
498.08	1044.24
498.45	1064.03
498.81	1054.25
499.17	1021.03
499.53	1038.78
499.90	1041.96
500.26	1033.77
500.62	1055.39
500.99	1022.85
501.35	1020.57
501.71	1049.93
502.07	1008.28
502.44	1037.18
502.80	1037.41
503.16	1038.32
503.52	1025.35
503.88	1039.91
504.25	1035.13
504.61	1025.58
504.97	1050.61
505.33	1037.87
505.70	1038.32
506.06	1036.04
506.42	1035.59
506.78	1041.28
507.14	1062.21
507.51	1029.45
507.87	1025.35
508.23	1025.80
508.59	1018.30
508.95	1016.93
509.32	1047.42
509.68	1031.27
510.04	1060.39
510.40	1020.57
510.76	1035.82
511.12	1067.45
511.48	1010.33
511.85	1026.03
512.21	1039.00
512.57	1017.39
512.93	1033.31
513.29	1014.88
513.65	1010.33
514.01	1039.91
514.38	1027.17
514.74	1017.84
515.10	1023.07
515.46	1027.40
515.82	1040.82
516.18	1051.29
516.54	1012.38
516.90	1023.76
517.26	1066.54
517.63	1023.07
517.99	1029.90
518.35	1047.65
518.71	1034.22
519.07	1026.72
519.43	1017.61
519.79	1042.87
520.15	1014.65
520.51	1018.75
520.87	1002.37
521.23	1039.91
521.59	1025.35
521.95	1034.22
522.31	1015.56
522.67	1029.90
523.03	1029.90
523.40	1014.20
523.76	1012.83
524.12	1013.52
524.48	1027.40
524.84	1029.22
525.20	1042.64
525.56	1028.08
525.92	1007.83
526.28	1025.58
526.64	1057.89
527.00	1023.98
527.36	1102.72
527.72	1048.79
528.08	1039.69
528.44	1007.15
528.80	1054.48
529.16	1031.49
529.51	1038.09
529.87	1033.54
530.23	1037.87
530.59	1025.80
530.95	1021.25
531.31	1022.85
531.67	1044.46
532.03	1002.59
532.39	1036.27
532.75	1019.66
533.11	1035.36
533.47	1031.49
533.83	1015.34
534.19	1025.12
534.55	997.13
534.91	1004.41
535.26	1017.84
535.62	1021.25
535.98	1022.85
536.34	1027.85
536.70	1020.34
537.06	1024.44
537.42	1007.83
537.78	1025.12
538.14	1122.51
538.49	1050.84
538.85	1136.40
539.21	1031.49
539.57	1034.22
539.93	1031.27
540.29	1057.43
540.65	1024.67
541.00	1038.32
541.36	1014.88
541.72	1020.34
542.08	989.62
542.44	1016.70
542.80	1030.58
543.15	1067.67
543.51	1032.40
543.87	1023.07
544.23	1026.49
544.59	1047.42
544.95	1022.16
545.30	1034.68
545.66	1024.67
546.02	1011.01
546.38	1011.47
546.73	1013.74
547.09	1010.79
547.45	1051.06
547.81	1026.03
548.17	1010.10
548.52	1018.07
548.88	1018.30
549.24	1042.64
549.60	1031.04
549.95	1013.06
550.31	1000.32
550.67	1017.84
551.03	984.16
551.38	1026.49
551.74	1008.06
552.10	1004.19
552.46	1013.29
552.81	1018.98
553.17	1006.24
553.53	1010.33
553.88	1024.67
554.24	1007.60
554.60	999.64
554.95	997.59
555.31	1023.53
555.67	1026.49
556.03	1012.83
556.38	1021.25
556.74	1022.85
557.10	1028.31
557.45	1033.54
557.81	1024.21
558.17	1015.79
558.52	1021.03
558.88	1016.93
559.24	1018.52
559.59	1047.88
559.95	1010.33
560.30	1068.36
560.66	1011.47
561.02	1022.39
561.37	1025.35
561.73	1012.83
562.09	1026.26
562.44	1038.32
562.80	1035.82
563.15	1014.88
563.51	1020.80
563.87	1042.64
564.22	1022.16
564.58	1022.16
564.93	1018.07
565.29	1013.29
565.65	1057.43
566.00	1030.58
566.36	1011.01
566.71	1027.63
567.07	1008.28
567.42	1013.97
567.78	985.76
568.14	1020.80
568.49	1025.80
568.85	1028.76
569.20	993.72
569.56	1016.48
569.91	1044.24
570.27	1036.27
570.62	1044.24
570.98	1038.32
571.33	1019.21
571.69	1011.24
572.04	996.68
572.40	1030.81
572.75	1031.49
573.11	1033.77
573.46	1004.87
573.82	1035.82
574.17	1033.54
574.53	1041.05
574.88	1025.12
575.24	1035.59
575.59	1033.09
575.95	1045.83
576.30	1021.25
576.66	1042.64
577.01	1031.04
577.36	1047.65
577.72	1027.63
578.07	1039.46
578.43	1016.02
578.78	1020.57
579.14	1033.09
579.49	1062.90
579.85	1057.89
580.20	1043.78
580.55	1036.04
580.91	1056.07
581.26	1074.50
581.62	1055.39
581.97	1073.36
582.32	1085.88
582.68	1075.87
583.03	1072.23
583.39	1074.50
583.74	1122.51
584.09	1119.56
584.45	1110.23
584.80	1109.54
585.15	1122.29
585.51	1102.94
585.86	1111.36
586.21	1134.80
586.57	1141.17
586.92	1161.65
587.27	1165.52
587.63	1168.25
587.98	1256.32
588.33	1221.73
588.69	1203.52
589.04	1219.00
589.39	1236.06
589.75	1239.48
590.10	1251.08
590.45	1274.97
590.81	1304.56
591.16	1343.47
591.51	1351.89
591.86	1405.59
592.22	1378.97
592.57	1400.81
592.92	1429.71
593.28	1475.68
593.63	1492.06
593.98	1487.05
594.33	1538.48
594.69	1572.38
595.04	1591.73
595.39	1601.28
595.74	1662.27
596.10	1689.80
596.45	1721.66
596.80	1788.10
597.15	1821.10
597.50	1849.54
597.86	1897.10
598.21	1943.29
598.56	1980.39
598.91	2029.99
599.26	2033.18
599.62	2113.96
599.97	2152.19
600.32	2164.02
600.67	2282.12
601.02	2339.24
601.38	2327.40
601.73	2404.77
602.08	2454.15
602.43	2481.00
602.78	2560.42
603.13	2553.59
603.49	2585.90
603.84	2658.72
604.19	2726.76
604.54	2760.66
604.89	2845.77
605.24	2873.30
605.59	2923.59
605.95	2938.84
606.30	3002.32
606.65	3048.74
607.00	3083.10
607.35	3110.41
607.70	3163.43
608.05	3262.19
608.40	3253.31
608.75	3261.28
609.10	3293.82
609.46	3322.26
609.81	3426.93
610.16	3467.21
610.51	3499.07
610.86	3540.71
611.21	3535.70
611.56	3619.90
611.91	3617.85
612.26	3643.11
612.61	3707.28
612.96	3714.33
613.31	3689.98
613.66	3754.15
614.01	3740.50
614.36	3802.85
614.71	3763.26
615.06	3784.87
615.41	3818.10
615.76	3800.12
616.11	3844.49
616.46	3837.44
616.81	3861.33
617.16	3908.43
617.51	3896.83
617.86	3905.70
618.21	3868.39
618.56	3907.30
618.91	3885.45
619.26	3939.15
619.61	3885.22
619.96	3905.25
620.31	3907.75
620.66	3860.19
621.01	3899.79
621.36	3916.85
621.71	3945.75
622.06	3927.78
622.41	3862.47
622.76	3893.64
623.10	3928.46
623.45	3888.41
623.80	3898.42
624.15	3872.03
624.50	3889.09
624.85	3835.85
625.20	3847.00
625.55	3860.88
625.90	3845.18
626.25	3841.31
626.59	3865.20
626.94	3803.53
627.29	3769.86
627.64	3797.39
627.99	3764.39
628.34	3774.41
628.69	3769.86
629.03	3707.73
629.38	3745.51
629.73	3702.50
630.08	3712.51
630.43	3686.80
630.78	3687.94
631.12	3727.99
631.47	3694.08
631.82	3687.94
632.17	3632.41
632.52	3658.35
632.86	3715.24
633.21	3616.94
633.56	3592.14
633.91	3622.40
634.26	3566.88
634.60	3580.08
634.95	3562.10
635.30	3550.50
635.65	3566.42
635.99	3528.20
636.34	3562.78
636.69	3536.84
637.04	3538.21
637.39	3502.48
637.73	3497.02
638.08	3510.90
638.43	3495.20
638.77	3475.40
639.12	3445.37
639.47	3463.12
639.82	3395.30
640.16	3412.83
640.51	3443.77
640.86	3423.75
641.20	3369.59
641.55	3356.85
641.90	3371.64
642.25	3383.47
642.59	3405.32
642.94	3383.47
643.29	3343.65
643.63	3353.66
643.98	3342.06
644.33	3341.15
644.67	3373.91
645.02	3364.13
645.37	3319.53
645.71	3315.66
646.06	3354.57
646.40	3309.29
646.75	3312.48
647.10	3323.17
647.44	3331.82
647.79	3254.45
648.14	3290.40
648.48	3296.09
648.83	3256.50
649.17	3362.76
649.52	3276.29
649.87	3310.43
650.21	3304.28
650.56	3252.40
650.90	3256.95
651.25	3271.74
651.59	3253.99
651.94	3246.94
652.29	3289.95
652.63	3320.67
652.98	3268.33
653.32	3272.65
653.67	3274.25
654.01	3328.63
654.36	3261.28
654.70	3263.55
655.05	3277.66
655.39	3285.17
655.74	3260.14
656.08	3275.61
656.43	3287.90
656.78	3261.05
657.12	3289.04
657.47	3250.35
657.81	3312.25
658.15	3290.86
658.50	3275.38
658.84	3282.67
659.19	3301.55
659.53	3289.95
659.88	3378.47
660.22	3266.51
660.57	3324.54
660.91	3350.48
661.26	3309.29
661.60	3329.54
661.95	3307.24
662.29	3340.46
662.63	3320.21
662.98	3312.02
663.32	3374.37
663.67	3336.60
664.01	3338.64
664.36	3333.87
664.70	3402.59
665.04	3387.11
665.39	3381.42
665.73	3401.45
666.08	3793.07
666.42	3398.49
666.76	3430.80
667.11	3448.32
667.45	3432.62
667.79	3458.34
668.14	3445.82
668.48	3497.48
668.83	3513.40
669.17	3564.60
669.51	3536.61
669.86	3613.75
670.20	3610.80
670.54	3656.76
670.89	3707.73
671.23	3752.79
671.57	3776.68
671.92	3811.95
672.26	3875.21
672.60	3974.88
672.94	4097.76
673.29	4189.23
673.63	4289.13
673.97	4399.49
674.32	4525.33
674.66	4666.18
675.00	4934.47
675.34	5044.60
675.69	5393.89
676.03	5618.94
676.37	5946.39
676.71	6336.42
677.06	6743.96
677.40	7163.57
677.74	7704.69
678.08	8259.91
678.43	8953.95
678.77	9695.54
679.11	10474.68
679.45	11337.33
679.80	12283.26
680.14	13403.50
680.48	14430.44
680.82	15792.34
681.16	17212.95
681.51	18549.59
681.85	20170.67
682.19	21541.90
682.53	23460.39
682.87	25229.15
683.21	26898.02
683.56	28794.67
683.90	30715.44
684.24	32756.58
684.58	34784.29
684.92	36555.10
685.26	37957.28
685.61	39598.61
685.95	41222.43
686.29	42474.64
686.63	43337.29
686.97	44486.43
687.31	45180.24
687.65	45658.78
687.99	46306.85
688.33	46435.87
688.68	46706.89
689.02	46695.05
689.36	46702.56
689.70	46619.05
690.04	46246.32
690.38	46306.85
690.72	46287.28
691.06	45845.15
691.40	45956.19
691.74	45574.81
692.08	45691.55
692.42	45633.75
692.76	45841.50
693.10	45952.32
693.44	45699.28
693.78	45928.20
694.13	45839.91
694.47	46062.46
694.81	45841.96
695.15	46049.94
695.49	45773.47
695.83	46013.31
696.17	45981.68
696.51	46005.34
696.85	45926.84
697.19	45522.48
697.53	45736.83
697.87	45752.53
698.20	45269.89
698.54	45675.62
698.88	45367.97
699.22	45111.06
699.56	45003.89
699.90	44844.83
700.24	44723.77
700.58	44540.82
700.92	44280.27
701.26	43850.65
701.60	43665.88
701.94	43014.40
702.28	43099.05
702.62	42559.75
702.96	42449.39
703.30	41928.29
703.63	41634.98
703.97	41183.06
704.31	40638.07
704.65	40458.99
704.99	40031.87
705.33	39766.32
705.67	39102.32
706.01	38806.50
706.34	38563.02
706.68	38004.84
707.02	37423.67
707.36	37081.89
707.70	36629.97
708.04	35950.95
708.38	35735.23
708.71	35483.33
709.05	35039.84
709.39	34776.10
709.73	34225.65
710.07	34052.03
710.40	33577.59
710.74	33231.02
711.08	32757.03
711.42	32550.87
711.76	32157.89
712.09	31940.80
712.43	31694.14
712.77	31281.36
713.11	31057.22
713.45	30782.56
713.78	30651.49
714.12	30221.19
714.46	29894.20
714.80	29533.07
715.13	29270.02
715.47	28895.93
715.81	28649.49
716.15	28387.12
716.48	28188.92
716.82	27932.25
717.16	27619.82
717.49	27235.94
717.83	26739.65
718.17	26841.59
718.51	26369.42
718.84	26031.50
719.18	25804.63
719.52	25677.89
719.85	25251.23
720.19	24946.53
720.53	24879.18
720.86	24416.34
721.20	24054.30
721.54	23891.38
721.87	23558.92
722.21	23011.89
722.55	23065.59
722.88	22608.89
723.22	22308.98
723.55	21779.01
723.89	21954.00
724.23	21530.52
724.56	21222.42
724.90	20979.85
725.24	20679.02
725.57	20379.11
725.91	20274.44
726.24	19987.26
726.58	19481.64
726.92	19399.27
727.25	19153.97
727.59	18915.72
727.92	18588.96
728.26	18287.68
728.59	18099.04
728.93	17867.84
729.26	17514.00
729.60	17380.66
729.94	17070.05
730.27	16790.61
730.61	16544.40
730.94	16251.54
731.28	15975.98
731.61	15776.64
731.95	15502.67
732.28	15264.65
732.62	14949.49
732.95	14887.82
733.29	14675.52
733.62	14364.45
733.96	14145.78
734.29	13966.92
734.63	13659.72
734.96	13559.83
735.30	13408.28
735.63	13164.12
735.97	13003.01
736.30	12725.62
736.63	12600.92
736.97	12343.79
737.30	12146.05
737.64	11989.95
737.97	11812.46
738.31	11693.67
738.64	11330.27
738.97	11315.03
739.31	11075.87
739.64	11095.67
739.98	10889.96
740.31	10650.58
740.64	10584.36
740.98	10372.73
741.31	10263.96
741.65	10130.39
741.98	10010.02
742.31	9852.09
742.65	9719.43
742.98	9665.27
743.31	9455.47
743.65	9409.05
743.98	9196.97
744.31	9176.49
744.65	9065.68
744.98	9034.05
745.31	8925.96
745.65	8799.21
745.98	8649.25
746.31	8670.42
746.65	8510.68
746.98	8411.69
747.31	8317.71
747.65	8257.18
747.98	8159.56
748.31	8098.81
748.64	8006.19
748.98	7833.25
749.31	7792.52
749.64	7769.99
749.98	7618.90
750.31	7576.57
750.64	7498.98
750.97	7459.84
751.31	7326.72
751.64	7171.76
751.97	7246.62
752.30	7170.39
752.63	7062.31
752.97	7009.97
753.30	6978.79
753.63	6855.69
753.96	6851.82
754.29	6698.22
754.63	6682.98
754.96	6729.17
755.29	6567.61
755.62	6542.12
755.95	6401.72
756.29	6379.65
756.62	6308.43
756.95	6214.67
757.28	6251.99
757.61	6199.20
757.94	6072.23
758.27	6030.36
758.61	5980.52
758.94	5949.80
759.27	5856.05
759.60	5797.12
759.93	5841.94
760.26	5724.30
760.59	5677.65
760.92	5608.93
761.26	5555.68
761.59	5544.08
761.92	5490.38
762.25	5420.06
762.58	5348.16
762.91	5326.77
763.24	5287.86
763.57	5278.98
763.90	5253.27
764.23	5236.66
764.56	5174.99
764.89	5089.88
765.22	5052.79
765.55	5029.58
765.88	5033.00
766.21	4910.80
766.54	4898.74
766.87	4825.92
767.20	4801.12
767.53	4765.40
767.86	4728.99
768.19	4695.08
768.52	4675.29
768.85	4633.42
769.18	4505.53
769.51	4563.33
769.84	4495.75
770.17	4506.67
770.50	4419.06
770.83	4359.90
771.16	4342.83
771.49	4306.88
771.82	4268.88
772.15	4217.91
772.48	4203.57
772.81	4128.93
773.14	4170.35
773.47	4092.07
773.80	4070.00
774.13	4007.19
774.46	3946.44
774.78	3943.71
775.11	3916.63
775.44	3859.06
775.77	3859.97
776.10	3781.23
776.43	3763.71
776.76	3800.57
777.09	3711.60
777.41	3694.08
777.74	3708.64
778.07	3600.10
778.40	3583.72
778.73	3536.39
779.06	3508.63
779.38	3496.11
779.71	3472.67
780.04	3439.45
780.37	3425.11
780.70	3371.18
781.03	3370.27
781.35	3331.59
781.68	3345.93
782.01	3289.49
782.34	3279.48
782.67	3221.91
782.99	3189.14
783.32	3142.04
783.65	3149.78
783.98	3141.13
784.30	3111.77
784.63	3079.01
784.96	3034.86
785.29	3048.06
785.61	3050.79
785.94	2993.90
786.27	2995.04
786.60	2942.93
786.92	2959.31
787.25	2899.01
787.58	2873.53
787.90	2900.61
788.23	2860.10
788.56	2847.81
788.88	2805.49
789.21	2805.03
789.54	2763.16
789.87	2787.97
790.19	2732.22
790.52	2714.92
790.85	2690.80
791.17	2673.74
791.50	2629.59
791.82	2621.86
792.15	2619.35
792.48	2619.12
792.80	2598.87
793.13	2599.78
793.46	2597.96
793.78	2597.05
794.11	2575.21
794.43	2561.10
794.76	2584.76
795.09	2618.90
795.41	2572.02
795.74	2570.20
796.06	2533.56
796.39	2555.64
796.72	2527.19
797.04	2546.08
797.37	2530.83
797.69	2533.34
798.02	2510.13
798.34	2484.19
798.67	2478.04
798.99	2436.86
799.32	2465.53
799.64	2459.61
799.97	2419.56
800.30	2367.00
800.62	2405.23
800.95	2385.88
801.27	2379.06
801.60	2367.22
801.92	2338.78
802.25	2321.49
802.57	2349.48
802.89	2348.79
803.22	2289.17
803.54	2311.93
803.87	2338.10
804.19	2301.92
804.52	2318.30
804.84	2280.30
805.17	2239.11
805.49	2255.50
805.82	2200.20
806.14	2240.02
806.46	2260.96
806.79	2227.73
807.11	2188.82
807.44	2162.66
807.76	2148.32
808.08	2142.18
808.41	2144.45
808.73	2130.57
809.06	2093.48
809.38	2122.83
809.70	2114.64
810.03	2095.75
810.35	2064.12
810.67	2080.96
811.00	2041.60
811.32	2071.18
811.64	2060.94
811.97	2018.84
812.29	2013.61
812.61	2016.11
812.94	2011.11
813.26	1971.06
813.58	1982.66
813.91	1983.34
814.23	1979.25
814.55	1951.94
814.88	1937.61
815.20	1952.62
815.52	1916.90
815.84	1904.84
816.17	1899.83
816.49	1890.50
816.81	1898.47
817.13	1883.68
817.46	1894.37
817.78	1864.11
818.10	1902.56
818.42	1847.72
818.75	1835.21
819.07	1846.59
819.39	1860.24
819.71	1873.21
820.04	1825.42
820.36	1834.30
820.68	1792.88
821.00	1782.19
821.32	1805.63
821.65	1826.33
821.97	1806.99
822.29	1788.33
822.61	1793.79
822.93	1736.68
823.25	1730.08
823.58	1744.41
823.90	1720.52
824.22	1730.08
824.54	1720.98
824.86	1708.23
825.18	1714.83
825.50	1711.65
825.82	1684.34
826.15	1704.14
826.47	1706.19
826.79	1727.58
827.11	1689.35
827.43	1687.07
827.75	1667.27
828.07	1627.45
828.39	1641.11
828.71	1647.93
829.03	1639.97
829.35	1659.08
829.67	1616.53
830.00	1622.67
830.32	1629.05
830.64	1621.08
830.96	1629.05
831.28	1654.76
831.60	1615.16
831.92	1593.09
832.24	1627.91
832.56	1624.72
832.88	1611.30
833.20	1603.56
833.52	1642.24
833.84	1612.66
834.16	1599.24
834.48	1569.88
834.80	1624.72
835.12	1569.43
835.44	1565.56
835.76	1565.10
836.08	1568.97
836.40	1573.75
836.71	1573.30
837.03	1570.56
837.35	1558.50
837.67	1545.76
837.99	1547.13
838.31	1558.28
838.63	1532.11
838.95	1543.49
839.27	1558.05
839.59	1561.69
839.91	1539.62
840.23	1548.95
840.54	1533.47
840.86	1533.70
841.18	1543.49
841.50	1524.37
841.82	1503.44
842.14	1552.59
842.46	1540.76
842.77	1534.16
843.09	1500.93
843.41	1527.78
843.73	1495.93
844.05	1513.45
844.37	1502.75
844.68	1492.29
845.00	1503.21
845.32	1492.51
845.64	1493.65
845.96	1490.92
846.27	1505.48
846.59	1488.42
846.91	1507.30
847.23	1464.98
847.54	1459.97
847.86	1489.78
848.18	1476.81
848.50	1466.12
848.82	1510.72
849.13	1436.54
849.45	1484.09
849.77	1493.42
850.08	1491.83
850.40	1461.57
850.72	1465.21
851.04	1460.66
851.35	1466.80
851.67	1495.02
851.99	1468.62
852.30	1448.60
852.62	1429.48
852.94	1422.43
853.25	1457.93
853.57	1447.23
853.89	1448.14
854.20	1455.42
854.52	1461.11
854.84	1418.10
855.15	1445.87
855.47	1423.57
855.79	1435.17
856.10	1424.02
856.42	1417.88
856.73	1446.09
857.05	1424.70
857.37	1400.58
857.68	1399.67
858.00	1429.48
858.32	1413.33
858.63	1417.88
858.95	1396.71
859.26	1408.32
859.58	1403.54
859.89	1385.11
860.21	1398.31
860.52	1385.11
860.84	1393.98
861.16	1388.30
861.47	1383.52
861.79	1382.83
862.10	1382.83
862.42	1368.95
862.73	1399.67
863.05	1369.64
863.36	1361.22
863.68	1404.68
863.99	1360.08
864.31	1354.39
864.62	1421.29
864.94	1363.72
865.25	1393.98
865.57	1356.67
865.88	1335.96
866.20	1350.52
866.51	1366.00
866.82	1365.31
867.14	1323.90
867.45	1320.26
867.77	1334.82
868.08	1349.84
868.40	1350.52
868.71	1325.49
869.02	1342.10
869.34	1336.64
869.65	1334.14
869.97	1321.39
870.28	1314.34
870.59	1322.99
870.91	1306.15
871.22	1323.67
871.54	1324.81
871.85	1324.35
872.16	1305.01
872.48	1282.71
872.79	1319.12
873.10	1275.88
873.42	1269.06
873.73	1314.34
874.04	1273.38
874.36	1280.44
874.67	1262.69
874.98	1289.77
875.30	1277.02
875.61	1273.84
875.92	1254.04
876.23	1278.39
876.55	1270.88
876.86	1270.88
877.17	1249.03
877.49	1253.58
877.80	1261.78
878.11	1913.49
878.42	1296.14
878.74	1269.74
879.05	1256.54
879.36	1236.06
879.67	1250.40
879.98	1242.21
880.30	1248.35
880.61	1250.85
880.92	1256.77
881.23	1235.38
881.55	1267.24
881.86	1246.53
882.17	1237.43
882.48	1238.79
882.79	1269.51
883.10	1257.68
883.42	1250.85
883.73	1266.55
884.04	1260.64
884.35	1245.39
884.66	1248.81
884.97	1241.52
885.28	1241.75
885.60	1267.24
885.91	1214.45
886.22	1218.77
886.53	1218.31
886.84	1244.71
887.15	1216.27
887.46	1220.59
887.77	1259.50
888.08	1245.16
888.40	1244.25
888.71	1255.18
889.02	1241.52
889.33	1231.97
889.64	1218.31
889.95	1240.61
890.26	1241.07
890.57	1235.84
890.88	1224.46
891.19	1237.20
891.50	1251.99
891.81	1243.80
892.12	1208.30
892.43	1243.34
892.74	1237.43
893.05	1224.23
893.36	1245.62
893.67	1221.73
893.98	1239.93
894.29	1231.74
894.60	1219.68
894.91	1195.10
895.22	1215.81
895.53	1223.55
895.84	1194.65
896.15	1223.55
896.46	1209.67
896.77	1220.13
897.08	1173.94
897.38	1222.18
897.69	1223.78
898.00	1202.39
898.31	1207.16
898.62	1194.88
898.93	1192.83
899.24	1211.26
899.55	1202.84
899.86	1201.93
900.16	1230.83
900.47	1224.23
900.78	1181.22
901.09	1192.83
901.40	1194.19
901.71	1186.91
902.02	1194.88
902.32	1188.05
902.63	1197.61
902.94	1186.00
903.25	1179.86
903.56	1178.49
903.87	1176.90
904.17	1189.87
904.48	1184.64
904.79	1162.11
905.10	1168.25
905.41	1198.74
905.71	1157.56
906.02	1188.96
906.33	1172.12
906.64	1146.41
906.94	1159.61
907.25	1164.61
907.56	1151.64
907.87	1168.48
908.17	1199.43
908.48	1169.85
908.79	1175.76
909.09	1178.72
909.40	1143.45
909.71	1162.79
910.02	1453.15
910.32	1171.89
910.63	1176.44
910.94	1162.11
911.24	1163.47
911.55	1199.20
911.86	1137.99
912.16	1140.49
912.47	1141.40
912.78	1143.90
913.08	1147.09
913.39	1153.69
913.69	1162.79
914.00	1137.08
914.31	1130.71
914.61	1135.71
914.92	1170.76
915.23	1133.21
915.53	1112.50
915.84	1107.72
916.14	1125.47
916.45	1149.59
916.75	1135.48
917.06	1122.74
917.37	1107.95
917.67	1139.35
917.98	1135.71
918.28	1109.09
918.59	1105.68
918.89	1143.90
919.20	1138.22
919.50	1089.75
919.81	1133.21
920.11	1130.71
920.42	1107.04
920.72	1123.20
921.03	1127.07
921.33	1132.98
921.64	1094.30
921.94	1102.26
922.25	1099.08
922.55	1106.36
922.86	1091.34
923.16	1116.83
923.47	1094.98
923.77	1100.67
924.08	1120.47
924.38	1096.12
924.69	1100.44
924.99	1085.88
925.29	1100.21
925.60	1077.46
925.90	1084.51
926.21	1104.08
926.51	1103.40
926.81	1097.71
927.12	1087.24
927.42	1081.78
927.73	1093.84
928.03	1094.98
928.33	1096.35
928.64	1084.29
928.94	1041.96
929.24	1084.29
929.55	1073.36
929.85	1102.94
930.15	1075.18
930.46	1078.37
930.76	1083.38
931.06	1053.11
931.37	1071.32
931.67	1115.69
931.97	1071.77
932.27	1065.40
932.58	1072.45
932.88	1043.33
933.18	1066.76
933.49	1063.12
933.79	1078.60
934.09	1074.50
934.39	1089.97
934.70	1082.47
935.00	1088.84
935.30	1065.17
935.60	1071.77
935.91	1046.06
936.21	1089.75
936.51	1068.58
936.81	1037.18
937.11	1092.25
937.42	1078.37
937.72	1052.88
938.02	1032.86
938.32	1056.07
938.62	1034.22
938.92	1039.23
939.23	1041.96
939.53	1038.09
939.83	1052.43
940.13	1050.61
940.43	1023.30
940.73	1067.22
941.03	1057.43
941.34	1064.26
941.64	1045.37
941.94	1026.49
942.24	1055.84
942.54	1031.72
942.84	1039.69
943.14	1047.42
943.44	1042.19
943.74	1037.87
944.04	1054.93
944.34	1025.58
944.65	1048.33
944.95	1028.76
945.25	1026.26
945.55	1031.72
945.85	1021.03
946.15	1028.54
946.45	1053.34
946.75	1053.34
947.05	1052.66
947.35	1034.45
947.65	1024.89
947.95	1061.53
948.25	1055.61
948.55	1018.98
948.85	1046.74
949.15	1044.69
949.45	1040.14
949.75	1034.91
950.05	1017.61
950.35	1026.72
950.65	1035.82
950.94	1043.33
951.24	1025.58
951.54	1025.12
951.84	1213.99
952.14	1044.24
952.44	1020.12
952.74	1039.91
953.04	1028.76
953.34	1013.06
953.64	1070.40
953.94	1029.90
954.23	1045.83
954.53	1032.86
954.83	1042.64
955.13	1047.88
955.43	1049.47
955.73	1061.30
956.03	1039.23
956.32	1020.80
956.62	1048.79
956.92	1056.07
957.22	1042.87
957.52	999.64
957.82	1029.67
958.11	1057.89
958.41	1035.13
958.71	1115.69
959.01	1063.12
959.30	1345.74
959.60	1076.78
959.90	1020.57
960.20	1026.94
960.50	1038.78
960.79	1028.08
961.09	1017.16
961.39	1042.19
961.69	1030.13
961.98	1039.69
962.28	1054.02
962.58	1018.98
962.87	1045.83
963.17	1061.08
963.47	1026.03
963.76	1096.80
964.06	1033.09
964.36	1050.38
964.66	1043.55
964.95	1028.31
965.25	1049.02
965.55	1048.10
965.84	1034.22
966.14	1028.76
966.43	1055.84
966.73	1041.05
967.03	1041.96
967.32	1037.64
967.62	1041.05
967.92	1034.22
968.21	1028.76
968.51	1049.93
968.80	1031.04
969.10	1019.21
969.40	1040.37
969.69	1060.39
969.99	1035.59
970.28	1060.17
970.58	1048.79
970.87	1039.23
971.17	1023.53
971.46	1056.07
971.76	1002.59
972.06	1037.87
972.35	1027.40
972.65	1014.43
972.94	1017.39
973.24	1046.06
973.53	1031.72
973.83	1025.35
974.12	1021.25
974.42	1041.28
974.71	1045.37
975.01	1026.94
975.30	1021.48
975.59	1033.54
975.89	1019.66
976.18	1024.67
976.48	1018.30
976.77	1008.28
977.07	1026.94
977.36	1024.21
977.65	1025.58
977.95	1003.50
978.24	1007.83
978.54	1037.64
978.83	1015.34
979.13	1055.61
979.42	1039.46
979.71	1005.78
980.01	1024.44
980.30	1011.92
980.59	1024.21
980.89	1031.72
981.18	1031.72
981.47	1028.31
981.77	1011.92
982.06	1030.58
982.35	1042.42
982.65	1037.18
982.94	1053.57
983.23	1053.11
983.53	1054.48
983.82	1041.96
984.11	1018.98
984.41	1050.38
984.70	1045.37
984.99	1036.95
985.28	1004.87
985.58	1031.27
985.87	1018.98
986.16	1028.99
986.45	1020.57
986.75	1012.61
987.04	1016.70
987.33	1004.19
987.62	1040.37
987.91	995.54
988.21	1009.42
988.50	1017.39
988.79	1047.42
989.08	1024.21
989.37	1034.00
989.67	1017.39
989.96	1024.44
990.25	1012.38
990.54	1006.01
990.83	1033.09
991.12	1031.95
991.42	1049.47
991.71	1020.12
992.00	1016.25
992.29	1026.03
992.58	1026.72
992.87	1048.79
993.16	1041.73
993.45	1054.93
993.75	1018.75
994.04	1028.31
994.33	1033.09
994.62	1046.06
994.91	1028.31
995.20	1026.72
995.49	1027.40
995.78	1046.97
996.07	1011.92
996.36	1006.69
996.65	1026.03
996.94	1005.33
997.23	1045.37
997.52	1026.03
997.81	1032.18
998.10	1028.31
998.39	1020.57
998.68	1002.82
998.97	1017.61
999.26	1048.79
999.55	996.91
999.84	1015.11
1000.13	1018.30
1000.42	1000.32
1000.71	1018.75
1001.00	1027.63
1001.29	1039.23
1001.58	1031.27
1001.87	1005.55
1002.16	1019.66
1002.45	1021.94
1002.74	1022.62
1003.02	1008.06
1003.31	1023.30
1003.60	1029.22
1003.89	1029.67
1004.18	1018.98
1004.47	1025.12
1004.76	1017.61
1005.05	1026.26
1005.33	1006.92
1005.62	1006.01
1005.91	1005.78
1006.20	1020.34
1006.49	1017.61
1006.78	1025.35
1007.06	1006.92
1007.35	1016.70
1007.64	996.00
1007.93	1013.74
1008.22	1017.61
1008.50	1006.46
1008.79	1028.54
1009.08	1007.15
1009.37	1008.97
1009.66	1063.81
1009.94	991.67
1010.23	1018.52
1010.52	1015.11
1010.81	1014.43
1011.09	1017.84
1011.38	1025.80
1011.67	1058.80
1011.95	1036.73
1012.24	1000.77
1012.53	1004.41
1012.82	999.64
1013.10	985.76
1013.39	1003.50
1013.68	1010.33
[truncated: 48 more rows]
