# Supplementary material for: Unique photosynthetic electron transport tuning and excitation distribution in heterokont algae
Source: PLoS One. 2019 Jan 9;14(1):e0209920. doi: 10.1371/journal.pone.0209920 (PMC6326504; doi:10.1371/journal.pone.0209920)
Supplement: S1 Dataset — (ZIP) [file pone.0209920.s004.zip › S1 Dataset/77K/Nannochloropsis_Anaerobic/NAna_t=25,3.txt]

340.01	1037.18
340.39	1037.18
340.76	1037.18
341.14	1037.64
341.52	1046.51
341.89	1092.48
342.27	1084.51
342.65	1087.24
343.03	1072.23
343.40	1095.89
343.78	1098.17
344.16	1115.92
344.53	1105.90
344.91	1107.72
345.29	1112.96
345.66	1088.61
346.04	1097.94
346.42	1073.36
346.79	1100.44
347.17	1084.06
347.54	1089.52
347.92	1054.48
348.30	1070.63
348.67	1064.72
349.05	1081.56
349.43	1063.58
349.80	1076.78
350.18	1079.51
350.56	1069.49
350.93	1081.10
351.31	1067.90
351.68	1056.75
352.06	1059.48
352.44	1058.34
352.81	1064.26
353.19	1068.81
353.56	1051.52
353.94	1086.33
354.32	1069.95
354.69	1078.60
355.07	1057.43
355.44	1062.44
355.82	1047.19
356.19	1038.09
356.57	1067.90
356.95	1069.95
357.32	1056.07
357.70	1065.63
358.07	1052.43
358.45	1063.35
358.82	1051.29
359.20	1052.88
359.58	1041.05
359.95	1036.04
360.33	1047.88
360.70	1065.17
361.08	1056.52
361.45	1055.61
361.83	1067.45
362.20	1079.73
362.58	1086.33
362.95	1072.68
363.33	1065.85
363.70	1040.37
364.08	1056.30
364.45	1046.51
364.83	1052.20
365.20	1072.91
365.58	1054.25
365.95	1107.50
366.33	1074.50
366.70	1055.84
367.08	1034.68
367.45	1051.29
367.83	1075.41
368.20	1030.81
368.58	1064.49
368.95	1056.30
369.33	1096.35
369.70	1061.53
370.08	1086.11
370.45	1048.79
370.83	1072.91
371.20	1065.17
371.57	1262.46
371.95	1063.58
372.32	1047.88
372.70	1065.85
373.07	1064.49
373.45	1074.27
373.82	1056.30
374.19	1043.33
374.57	1077.69
374.94	1064.26
375.32	1059.94
375.69	1060.85
376.07	1046.74
376.44	1027.85
376.81	1053.57
377.19	1046.74
377.56	1073.59
377.94	1054.02
378.31	1082.01
378.68	1063.35
379.06	1047.19
379.43	1058.34
379.81	1071.77
380.18	1062.90
380.55	1054.25
380.93	1054.48
381.30	1051.97
381.67	1072.00
382.05	1072.45
382.42	1041.28
382.79	1043.33
383.17	1055.39
383.54	1080.42
383.91	1062.44
384.29	1046.74
384.66	1081.33
385.04	1047.42
385.41	1054.02
385.78	1042.42
386.15	1041.73
386.53	1047.65
386.90	1059.48
387.27	1056.30
387.65	1059.94
388.02	1039.69
388.39	1064.26
388.77	1056.98
389.14	1057.89
389.51	1054.70
389.89	1051.29
390.26	1082.69
390.63	1071.09
391.00	1061.76
391.38	1063.58
391.75	1062.21
392.12	1065.85
392.50	1061.30
392.87	1055.61
393.24	1062.21
393.61	1064.72
393.99	1051.06
394.36	1061.08
394.73	1068.36
395.10	1033.31
395.48	1045.37
395.85	1056.07
396.22	1072.68
396.59	1059.48
396.97	1045.83
397.34	1079.96
397.71	1049.02
398.08	1052.88
398.45	1062.44
398.83	1053.57
399.20	1092.93
399.57	1064.72
399.94	1039.46
400.32	1054.93
400.69	1028.08
401.06	1059.48
401.43	1065.63
401.80	1059.94
402.17	1037.64
402.55	1039.91
402.92	1034.22
403.29	1055.16
403.66	1042.87
404.03	1025.58
404.41	1042.19
404.78	1057.66
405.15	1060.17
405.52	1059.94
405.89	1028.76
406.26	1049.93
406.64	1055.84
407.01	1072.45
407.38	1048.10
407.75	1063.35
408.12	1071.32
408.49	1074.50
408.86	1043.78
409.23	1045.60
409.61	1028.31
409.98	1066.08
410.35	1049.47
410.72	1021.48
411.09	1061.30
411.46	1059.25
411.83	1053.57
412.20	1053.57
412.57	1072.45
412.95	1051.52
413.32	1078.37
413.69	1066.76
414.06	1045.60
414.43	1062.90
414.80	1057.21
415.17	1056.52
415.54	1034.00
415.91	1041.96
416.28	1054.93
416.65	1065.17
417.02	1050.61
417.39	1059.71
417.76	1049.24
418.14	1033.09
418.51	1058.34
418.88	1062.21
419.25	1067.22
419.62	1091.57
419.99	1075.18
420.36	1090.88
420.73	1061.76
421.10	1073.14
421.47	1039.91
421.84	1049.02
422.21	1086.79
422.58	1078.82
422.95	1074.50
423.32	1046.51
423.69	1035.59
424.06	1083.83
424.43	1082.24
424.80	1053.34
425.17	1069.72
425.54	1031.49
425.91	1045.15
426.28	1062.90
426.65	1059.94
427.02	1065.40
427.39	1044.92
427.76	1033.31
428.13	1043.78
428.49	1062.21
428.86	1051.06
429.23	1046.51
429.60	1049.02
429.97	1054.02
430.34	1057.66
430.71	1055.84
431.08	1041.96
431.45	1061.08
431.82	1047.42
432.19	1043.78
432.56	1052.66
432.93	1050.84
433.30	1072.00
433.67	1079.96
434.03	1110.91
434.40	1067.90
434.77	1069.27
435.14	1058.12
435.51	1042.64
435.88	1088.38
436.25	1059.48
436.62	1055.16
436.99	1060.17
437.35	1061.08
437.72	1069.04
438.09	1067.22
438.46	1161.20
438.83	1082.24
439.20	1063.35
439.57	1058.34
439.93	1039.69
440.30	1050.38
440.67	1049.02
441.04	1060.39
441.41	1056.52
441.78	1060.62
442.14	1053.79
442.51	1061.08
442.88	1047.42
443.25	1046.06
443.62	1061.30
443.99	1056.75
444.35	1062.44
444.72	1076.09
445.09	1075.18
445.46	1073.59
445.83	1046.51
446.19	1057.43
446.56	1060.17
446.93	1048.33
447.30	1061.99
447.66	1046.28
448.03	1049.24
448.40	1058.12
448.77	1047.19
449.14	1070.63
449.50	1062.90
449.87	1075.18
450.24	1065.17
450.61	1064.26
450.97	1063.12
451.34	1052.43
451.71	1081.33
452.08	1062.21
452.44	1069.04
452.81	1087.02
453.18	1067.67
453.54	1067.22
453.91	1061.76
454.28	1039.69
454.65	1058.57
455.01	1072.23
455.38	1049.70
455.75	1048.56
456.11	1050.15
456.48	1068.36
456.85	1032.63
457.21	1076.78
457.58	1066.54
457.95	1052.66
458.32	1054.02
458.68	1061.99
459.05	1056.52
459.42	1070.86
459.78	1060.17
460.15	1072.23
460.52	1065.63
460.88	1050.15
461.25	1066.08
461.61	1053.11
461.98	1036.73
462.35	1077.91
462.71	1044.46
463.08	1036.04
463.45	1046.97
463.81	1070.18
464.18	1047.19
464.55	1069.72
464.91	1079.05
465.28	1061.53
465.64	1078.82
466.01	1034.00
466.38	1042.87
466.74	1044.46
467.11	1066.99
467.47	1068.13
467.84	1154.37
468.21	1077.91
468.57	1062.90
468.94	1066.76
469.30	1069.72
469.67	1073.36
470.03	1072.00
470.40	1058.12
470.77	1064.49
471.13	1049.02
471.50	1074.50
471.86	1070.18
472.23	1087.02
472.59	1065.85
472.96	1064.49
473.32	1047.65
473.69	1079.51
474.05	1067.90
474.42	1047.88
474.78	1056.07
475.15	1054.02
475.51	1069.95
475.88	1047.65
476.24	1036.73
476.61	1061.08
476.97	1077.46
477.34	1056.75
477.70	1059.25
478.07	1068.36
478.43	1066.31
478.80	1066.31
479.16	1060.39
479.53	1038.55
479.89	1034.45
480.26	1069.04
480.62	1051.29
480.99	1090.88
481.35	1036.95
481.72	1055.39
482.08	1065.85
482.45	1170.53
482.81	1047.65
483.17	1044.01
483.54	1064.03
483.90	1077.23
484.27	1091.34
484.63	1066.76
485.00	1052.20
485.36	1068.36
485.72	1061.99
486.09	1059.25
486.45	1062.90
486.82	1052.20
487.18	1067.67
487.54	1061.76
487.91	1057.89
488.27	1071.54
488.64	1059.03
489.00	1066.76
489.36	1078.60
489.73	1074.27
490.09	1061.99
490.45	1069.04
490.82	1065.85
491.18	1058.34
491.55	1057.43
491.91	1068.81
492.27	1068.58
492.64	1056.07
493.00	1071.09
493.36	1064.26
493.73	1112.05
494.09	1060.62
494.45	1062.90
494.82	1070.40
495.18	1075.18
495.54	1083.15
495.91	1056.30
496.27	1059.71
496.63	1077.91
496.99	1068.36
497.36	1062.67
497.72	1068.58
498.08	1077.69
498.45	1116.83
498.81	1077.69
499.17	1044.46
499.53	1055.16
499.90	1077.23
500.26	1059.71
500.62	1082.24
500.99	1072.23
501.35	1054.02
501.71	1063.58
502.07	1082.92
502.44	1088.38
502.80	1074.05
503.16	1060.85
503.52	1073.36
503.88	1089.06
504.25	1071.09
504.61	1070.18
504.97	1088.61
505.33	1078.82
505.70	1089.52
506.06	1065.63
506.42	1069.72
506.78	1071.54
507.14	1083.60
507.51	1046.74
507.87	1045.83
508.23	1047.88
508.59	1047.42
508.95	1068.36
509.32	1095.44
509.68	1068.13
510.04	1082.69
510.40	1047.88
510.76	1081.10
511.12	1093.39
511.48	1061.53
511.85	1067.90
512.21	1062.90
512.57	1062.44
512.93	1068.36
513.29	1075.64
513.65	1075.18
514.01	1066.76
514.38	1054.48
514.74	1090.43
515.10	1073.59
515.46	1070.40
515.82	1069.49
516.18	1062.44
516.54	1060.85
516.90	1061.53
517.26	1080.19
517.63	1063.12
517.99	1060.39
518.35	1084.51
518.71	1060.85
519.07	1058.57
519.43	1074.05
519.79	1094.07
520.15	1064.03
520.51	1092.02
520.87	1075.18
521.23	1065.17
521.59	1083.83
521.95	1081.56
522.31	1046.97
522.67	1059.03
523.03	1051.75
523.40	1059.48
523.76	1076.09
524.12	1072.91
524.48	1083.60
524.84	1071.54
525.20	1086.79
525.56	1061.53
525.92	1063.81
526.28	1069.04
526.64	1051.06
527.00	1062.67
527.36	1129.80
527.72	1074.50
528.08	1063.12
528.44	1064.72
528.80	1093.39
529.16	1056.07
529.51	1082.24
529.87	1075.18
530.23	1063.12
530.59	1070.86
530.95	1068.36
531.31	1049.02
531.67	1068.13
532.03	1050.84
532.39	1077.69
532.75	1070.40
533.11	1059.48
533.47	1061.08
533.83	1066.31
534.19	1079.51
534.55	1041.28
534.91	1055.61
535.26	1050.15
535.62	1044.01
535.98	1053.11
536.34	1056.07
536.70	1049.02
537.06	1067.45
537.42	1065.85
537.78	1059.48
538.14	1409.46
538.49	1068.81
538.85	1160.74
539.21	1074.27
539.57	1070.63
539.93	1075.64
540.29	1106.13
540.65	1056.98
541.00	1052.66
541.36	1040.37
541.72	1062.67
542.08	1048.33
542.44	1023.98
542.80	1082.69
543.15	1106.81
543.51	1063.12
543.87	1060.17
544.23	1054.48
544.59	1092.71
544.95	1055.84
545.30	1071.77
545.66	1057.21
546.02	1056.07
546.38	1062.44
546.73	1058.80
547.09	1064.49
547.45	1097.48
547.81	1070.63
548.17	1040.82
548.52	1060.39
548.88	1047.42
549.24	1074.73
549.60	1071.54
549.95	1033.09
550.31	1053.34
550.67	1073.59
551.03	1062.21
551.38	1066.08
551.74	1065.17
552.10	1050.15
552.46	1057.66
552.81	1060.62
553.17	1068.36
553.53	1051.52
553.88	1091.79
554.24	1048.79
554.60	1059.94
554.95	1065.63
555.31	1059.71
555.67	1060.17
556.03	1052.43
556.38	1051.52
556.74	1078.82
557.10	1073.59
557.45	1061.76
557.81	1076.32
558.17	1046.06
558.52	1047.65
558.88	1073.59
559.24	1081.78
559.59	1077.91
559.95	1065.40
560.30	1102.72
560.66	1070.86
561.02	1087.47
561.37	1041.96
561.73	1051.75
562.09	1069.04
562.44	1083.83
562.80	1044.24
563.15	1040.82
563.51	1052.66
563.87	1062.90
564.22	1057.21
564.58	1058.12
564.93	1054.93
565.29	1065.40
565.65	1097.26
566.00	1064.72
566.36	1070.40
566.71	1082.24
567.07	1064.72
567.42	1080.87
567.78	1059.71
568.14	1061.53
568.49	1047.42
568.85	1058.80
569.20	1087.70
569.56	1057.89
569.91	1072.00
570.27	1044.92
570.62	1082.24
570.98	1059.48
571.33	1064.03
571.69	1057.89
572.04	1053.79
572.40	1042.19
572.75	1088.61
573.11	1055.61
573.46	1060.85
573.82	1049.70
574.17	1062.90
574.53	1107.27
574.88	1056.07
575.24	1057.43
575.59	1084.51
575.95	1082.24
576.30	1054.70
576.66	1089.52
577.01	1080.87
577.36	1068.81
577.72	1076.55
578.07	1068.58
578.43	1081.78
578.78	1067.90
579.14	1092.48
579.49	1069.04
579.85	1114.78
580.20	1084.06
580.55	1097.71
580.91	1107.50
581.26	1104.54
581.62	1129.34
581.97	1114.78
582.32	1117.05
582.68	1112.96
583.03	1111.59
583.39	1095.44
583.74	1150.28
584.09	1129.34
584.45	1149.14
584.80	1144.13
585.15	1138.67
585.51	1125.25
585.86	1142.77
586.21	1196.92
586.57	1155.28
586.92	1192.15
587.27	1218.09
587.63	1204.43
587.98	1288.40
588.33	1245.16
588.69	1249.94
589.04	1231.28
589.39	1264.51
589.75	1295.23
590.10	1259.73
590.45	1326.63
590.81	1346.20
591.16	1362.13
591.51	1382.83
591.86	1416.97
592.22	1427.21
592.57	1460.66
592.92	1444.96
593.28	1500.71
593.63	1503.66
593.98	1538.02
594.33	1571.25
594.69	1599.69
595.04	1634.73
595.39	1655.90
595.74	1647.25
596.10	1701.86
596.45	1728.26
596.80	1769.45
597.15	1820.42
597.50	1844.31
597.86	1875.03
598.21	1935.56
598.56	1961.50
598.91	2026.81
599.26	2027.94
599.62	2090.07
599.97	2154.46
600.32	2171.76
600.67	2224.32
601.02	2334.68
601.38	2274.16
601.73	2361.54
602.08	2386.57
602.43	2446.87
602.78	2477.59
603.13	2535.84
603.49	2563.83
603.84	2614.12
604.19	2670.55
604.54	2750.65
604.89	2756.57
605.24	2778.41
605.59	2846.68
605.95	2922.22
606.30	2949.08
606.65	2979.11
607.00	2977.97
607.35	3054.20
607.70	3083.79
608.05	3168.44
608.40	3204.84
608.75	3216.22
609.10	3295.41
609.46	3283.35
609.81	3310.20
610.16	3402.81
610.51	3376.65
610.86	3464.48
611.21	3462.20
611.56	3489.51
611.91	3495.66
612.26	3499.52
612.61	3582.12
612.96	3592.82
613.31	3568.93
613.66	3643.79
614.01	3621.49
614.36	3657.44
614.71	3649.48
615.06	3676.79
615.41	3721.39
615.76	3737.77
616.11	3749.83
616.46	3729.12
616.81	3729.12
617.16	3775.54
617.51	3788.97
617.86	3767.58
618.21	3742.55
618.56	3782.37
618.91	3765.76
619.26	3808.99
619.61	3728.90
619.96	3798.75
620.31	3801.94
620.66	3760.53
621.01	3805.58
621.36	3807.40
621.71	3772.36
622.06	3793.07
622.41	3740.27
622.76	3753.70
623.10	3766.21
623.45	3738.91
623.80	3761.21
624.15	3752.56
624.50	3712.74
624.85	3717.52
625.20	3715.24
625.55	3718.43
625.90	3715.02
626.25	3696.58
626.59	3717.97
626.94	3692.72
627.29	3675.88
627.64	3710.46
627.99	3683.16
628.34	3643.11
628.69	3650.62
629.03	3599.65
629.38	3596.23
629.73	3641.29
630.08	3579.39
630.43	3558.46
630.78	3535.93
631.12	3588.95
631.47	3570.52
631.82	3528.20
632.17	3559.14
632.52	3525.46
632.86	3620.35
633.21	3523.42
633.56	3491.79
633.91	3479.73
634.26	3463.34
634.60	3473.58
634.95	3478.59
635.30	3436.95
635.65	3501.12
635.99	3392.35
636.34	3443.32
636.69	3387.11
637.04	3442.41
637.39	3371.18
637.73	3419.88
638.08	3394.17
638.43	3343.88
638.77	3342.74
639.12	3386.89
639.47	3311.11
639.82	3328.40
640.16	3345.93
640.51	3328.86
640.86	3266.51
641.20	3269.70
641.55	3296.77
641.90	3329.77
642.25	3296.55
642.59	3286.76
642.94	3269.01
643.29	3255.59
643.63	3255.13
643.98	3265.83
644.33	3254.22
644.67	3273.34
645.02	3211.44
645.37	3248.08
645.71	3217.81
646.06	3243.53
646.40	3240.11
646.75	3233.06
647.10	3221.00
647.44	3274.47
647.79	3213.72
648.14	3216.22
648.48	3226.69
648.83	3222.37
649.17	3290.86
649.52	3188.46
649.87	3178.68
650.21	3165.02
650.56	3194.15
650.90	3201.43
651.25	3187.32
651.59	3195.29
651.94	3138.17
652.29	3200.75
652.63	3196.65
652.98	3175.94
653.32	3187.55
653.67	3231.69
654.01	3230.78
654.36	3201.66
654.70	3201.20
655.05	3189.83
655.39	3186.18
655.74	3180.50
656.08	3198.24
656.43	3226.23
656.78	3230.78
657.12	3195.51
657.47	3222.14
657.81	3264.01
658.15	3199.38
658.50	3206.44
658.84	3218.04
659.19	3220.09
659.53	3235.11
659.88	3257.64
660.22	3184.36
660.57	3189.60
660.91	3225.55
661.26	3220.09
661.60	3232.60
661.95	3232.15
662.29	3261.28
662.63	3225.55
662.98	3255.36
663.32	3258.32
663.67	3210.30
664.01	3247.85
664.36	3278.12
664.70	3334.32
665.04	3290.18
665.39	3293.59
665.73	3277.43
666.08	3691.35
666.42	3340.24
666.76	3311.57
667.11	3292.22
667.45	3342.74
667.79	3336.37
668.14	3333.87
668.48	3333.64
668.83	3348.20
669.17	3397.35
669.51	3393.71
669.86	3387.11
670.20	3412.60
670.54	3441.50
670.89	3430.80
671.23	3471.53
671.57	3459.25
671.92	3510.45
672.26	3528.65
672.60	3545.94
672.94	3680.88
673.29	3674.74
673.63	3747.33
673.97	3803.76
674.32	3886.82
674.66	3961.45
675.00	4040.64
675.34	4102.99
675.69	4272.75
676.03	4413.83
676.37	4613.62
676.71	4729.21
677.06	4966.78
677.40	5142.90
677.74	5476.95
678.08	5807.13
678.43	6144.13
678.77	6437.90
679.11	6836.12
679.45	7239.57
679.80	7724.94
680.14	8275.61
680.48	8813.77
680.82	9546.72
681.16	10148.60
681.51	10813.96
681.85	11578.99
682.19	12300.78
682.53	13316.12
682.87	14076.37
683.21	14913.31
683.56	15826.70
683.90	16746.24
684.24	17684.44
684.58	18680.89
684.92	19499.39
685.26	20215.73
685.61	20751.61
685.95	21704.37
686.29	22287.59
686.63	22794.80
686.97	23180.50
687.31	23479.96
687.65	23639.70
687.99	23965.33
688.33	23992.86
688.68	24147.83
689.02	24042.70
689.36	23933.70
689.70	23942.35
690.04	23733.00
690.38	23671.33
690.72	23649.94
691.06	23410.79
691.40	23363.68
691.74	23324.77
692.08	23208.04
692.42	23243.99
692.76	23254.91
693.10	23263.10
693.44	23084.48
693.78	23206.22
694.13	23209.86
694.47	23247.18
694.81	23225.10
695.15	23208.04
695.49	23150.69
695.83	23285.18
696.17	23084.70
696.51	23157.98
696.85	23091.08
697.19	22914.72
697.53	22904.94
697.87	22859.43
698.20	22688.08
698.54	22962.28
698.88	22795.94
699.22	22500.58
699.56	22580.90
699.90	22325.13
700.24	22290.55
700.58	22186.33
700.92	22062.99
701.26	21875.26
701.60	21750.57
701.94	21457.93
702.28	21373.51
702.62	21166.89
702.96	21053.12
703.30	20764.81
703.63	20557.28
703.97	20495.62
704.31	20250.32
704.65	19999.78
704.99	19944.26
705.33	19725.35
705.67	19472.54
706.01	19321.45
706.34	19025.40
706.68	18871.35
707.02	18500.44
707.36	18373.69
707.70	18196.43
708.04	17865.11
708.38	17729.72
708.71	17670.56
709.05	17357.90
709.39	17313.76
709.73	16944.21
710.07	16831.80
710.40	16628.14
710.74	16495.71
711.08	16323.22
711.42	16079.51
711.76	16027.63
712.09	15800.53
712.43	15640.79
712.77	15418.93
713.11	15328.82
713.45	15216.86
713.78	15142.23
714.12	14944.71
714.46	14821.83
714.80	14703.05
715.13	14507.58
715.47	14282.76
715.81	14153.97
716.15	13987.85
716.48	13973.29
716.82	13877.49
717.16	13691.35
717.49	13458.34
717.83	13227.60
718.17	13281.30
718.51	13084.47
718.84	12932.47
719.18	12932.24
719.52	12815.96
719.85	12494.88
720.19	12374.74
720.53	12347.43
720.86	12158.34
721.20	11939.20
721.54	11944.44
721.87	11838.40
722.21	11599.47
722.55	11467.94
722.88	11309.34
723.22	11219.46
723.55	10960.27
723.89	10993.72
724.23	10812.36
724.56	10706.55
724.90	10547.72
725.24	10508.13
725.57	10283.31
725.91	10158.38
726.24	10080.78
726.58	9900.79
726.92	9815.23
727.25	9680.07
727.59	9622.27
727.92	9417.70
728.26	9362.63
728.59	9302.33
728.93	9141.22
729.26	9004.46
729.60	8931.42
729.94	8847.00
730.27	8720.48
730.61	8585.09
730.94	8383.25
731.28	8290.63
731.61	8217.13
731.95	8145.91
732.28	7990.72
732.62	7865.57
732.95	7785.24
733.29	7709.46
733.62	7603.20
733.96	7517.18
734.29	7438.68
734.63	7339.46
734.96	7268.47
735.30	7165.16
735.63	7070.50
735.97	6995.18
736.30	6860.92
736.63	6804.49
736.97	6707.33
737.30	6605.38
737.64	6573.98
737.97	6426.98
738.31	6398.99
738.64	6330.04
738.97	6288.40
739.31	6231.74
739.64	6182.59
739.98	6061.53
740.31	6014.20
740.64	5978.02
740.98	5805.31
741.31	5838.99
741.65	5762.53
741.98	5734.31
742.31	5646.70
742.65	5590.50
742.98	5533.38
743.31	5446.69
743.65	5443.50
743.98	5352.48
744.31	5334.50
744.65	5353.39
744.98	5317.21
745.31	5258.05
745.65	5171.35
745.98	5114.92
746.31	5128.34
746.65	5094.89
746.98	5030.95
747.31	4979.29
747.65	4960.41
747.98	4947.66
748.31	4892.37
748.64	4826.83
748.98	4786.79
749.31	4725.35
749.64	4726.71
749.98	4634.33
750.31	4663.22
750.64	4580.17
750.97	4577.89
751.31	4469.58
751.64	4498.02
751.97	4516.68
752.30	4438.18
752.63	4376.05
752.97	4343.06
753.30	4374.69
753.63	4300.51
753.96	4276.61
754.29	4218.36
754.63	4234.97
754.96	4325.54
755.29	4156.24
755.62	4104.58
755.95	4088.43
756.29	4084.33
756.62	4042.92
756.95	3967.83
757.28	3961.23
757.61	4026.76
757.94	3961.23
758.27	3933.24
758.61	3872.03
758.94	3894.33
759.27	3828.79
759.60	3795.11
759.93	3824.70
760.26	3714.33
760.59	3732.31
760.92	3715.02
761.26	3676.79
761.59	3674.06
761.92	3593.96
762.25	3603.74
762.58	3565.29
762.91	3531.61
763.24	3559.37
763.57	3546.17
763.90	3496.57
764.23	3506.81
764.56	3444.23
764.89	3448.10
765.22	3456.29
765.55	3394.39
765.88	3377.78
766.21	3347.29
766.54	3330.00
766.87	3302.92
767.20	3264.46
767.53	3245.58
767.86	3215.54
768.19	3233.74
768.52	3201.20
768.85	3204.39
769.18	3129.52
769.51	3150.46
769.84	3148.18
770.17	3104.49
770.50	3075.14
770.83	3063.76
771.16	3031.45
771.49	3006.19
771.82	3006.87
772.15	2992.08
772.48	2943.39
772.81	2940.20
773.14	2900.83
773.47	2903.34
773.80	2869.66
774.13	2861.47
774.46	2825.74
774.78	2835.30
775.11	2799.57
775.44	2798.21
775.77	2765.21
776.10	2725.39
776.43	2724.71
776.76	2732.45
777.09	2696.04
777.41	2653.71
777.74	2710.83
778.07	2668.50
778.40	2632.09
778.73	2607.75
779.06	2610.25
779.38	2573.39
779.71	2558.82
780.04	2544.03
780.37	2549.49
780.70	2511.95
781.03	2502.16
781.35	2502.16
781.68	2480.77
782.01	2451.19
782.34	2455.51
782.67	2418.88
782.99	2442.54
783.32	2415.01
783.65	2369.50
783.98	2365.40
784.30	2344.70
784.63	2340.15
784.96	2294.41
785.29	2311.47
785.61	2328.31
785.94	2296.00
786.27	2295.77
786.60	2274.16
786.92	2294.18
787.25	2247.53
787.58	2208.85
787.90	2222.73
788.23	2222.50
788.56	2219.54
788.88	2188.37
789.21	2152.64
789.54	2167.21
789.87	2155.60
790.19	2124.88
790.52	2169.94
790.85	2139.90
791.17	2140.35
791.50	2075.96
791.82	2096.44
792.15	2090.75
792.48	2080.96
792.80	2038.64
793.13	2065.26
793.46	2083.24
793.78	2072.77
794.11	2043.65
794.43	2050.47
794.76	2038.41
795.09	2116.01
795.41	2056.62
795.74	2043.65
796.06	2071.18
796.39	2064.81
796.72	2063.90
797.04	2058.66
797.37	2031.59
797.69	2063.67
798.02	2043.19
798.34	2035.91
798.67	2035.68
798.99	2008.83
799.32	2017.25
799.64	2007.69
799.97	1990.40
800.30	1993.81
800.62	1982.66
800.95	1941.70
801.27	1948.98
801.60	1990.63
801.92	1955.58
802.25	1953.99
802.57	1959.00
802.89	1981.98
803.22	1941.47
803.54	1931.01
803.87	1939.65
804.19	1923.50
804.52	1941.25
804.84	1901.65
805.17	1915.53
805.49	1907.57
805.82	1912.35
806.14	1882.08
806.46	1915.08
806.79	1892.55
807.11	1869.11
807.44	1838.17
807.76	1852.96
808.08	1855.23
808.41	1862.74
808.73	1869.11
809.06	1820.64
809.38	1865.47
809.70	1821.10
810.03	1814.05
810.35	1776.73
810.67	1791.97
811.00	1794.25
811.32	1814.73
811.64	1797.66
811.97	1762.16
812.29	1764.89
812.61	1741.91
812.94	1772.18
813.26	1768.31
813.58	1771.04
813.91	1718.02
814.23	1723.02
814.55	1723.48
814.88	1752.83
815.20	1749.88
815.52	1716.88
815.84	1708.92
816.17	1701.18
816.49	1715.52
816.81	1687.53
817.13	1689.57
817.46	1707.32
817.78	1687.07
818.10	1670.69
818.42	1695.49
818.75	1687.07
819.07	1729.62
819.39	1674.56
819.71	1705.50
820.04	1663.86
820.36	1610.84
820.68	1631.78
821.00	1634.28
821.32	1637.24
821.65	1675.24
821.97	1616.07
822.29	1622.67
822.61	1625.86
822.93	1620.17
823.25	1613.80
823.58	1624.27
823.90	1576.25
824.22	1606.75
824.54	1599.46
824.86	1584.45
825.18	1591.73
825.50	1586.72
825.82	1572.38
826.15	1562.83
826.47	1565.33
826.79	1594.46
827.11	1593.77
827.43	1598.78
827.75	1558.05
828.07	1546.44
828.39	1552.36
828.71	1524.37
829.03	1526.65
829.35	1555.09
829.67	1529.15
830.00	1515.72
830.32	1540.53
830.64	1538.93
830.96	1557.37
831.28	1565.79
831.60	1546.44
831.92	1525.74
832.24	1551.22
832.56	1543.94
832.88	1518.91
833.20	1526.42
833.52	1532.11
833.84	1493.65
834.16	1526.65
834.48	1497.52
834.80	1549.86
835.12	1520.05
835.44	1502.75
835.76	1509.13
836.08	1530.97
836.40	1504.80
836.71	1501.84
837.03	1509.81
837.35	1500.71
837.67	1500.25
837.99	1477.72
838.31	1478.41
838.63	1504.80
838.95	1477.04
839.27	1504.80
839.59	1477.72
839.91	1475.90
840.23	1482.05
840.54	1476.59
840.86	1474.54
841.18	1472.94
841.50	1475.90
841.82	1468.17
842.14	1472.94
842.46	1491.38
842.77	1483.64
843.09	1455.42
843.41	1471.58
843.73	1449.05
844.05	1466.57
844.37	1449.05
844.68	1433.81
845.00	1469.30
845.32	1454.06
845.64	1453.83
845.96	1462.02
846.27	1443.14
846.59	1439.49
846.91	1474.99
847.23	1432.21
847.54	1438.36
847.86	1436.08
848.18	1417.88
848.50	1416.74
848.82	1442.00
849.13	1414.69
849.45	1422.20
849.77	1447.91
850.08	1454.97
850.40	1473.63
850.72	1427.66
851.04	1425.61
851.35	1413.78
851.67	1454.97
851.99	1457.93
852.30	1459.29
852.62	1406.50
852.94	1429.48
853.25	1436.76
853.57	1429.48
853.89	1409.00
854.20	1423.11
854.52	1441.54
854.84	1423.34
855.15	1393.98
855.47	1386.02
855.79	1416.28
856.10	1400.58
856.42	1389.66
856.73	1397.17
857.05	1391.48
857.37	1381.70
857.68	1379.19
858.00	1375.78
858.32	1413.78
858.63	1365.54
858.95	1374.87
859.26	1363.49
859.58	1411.28
859.89	1389.89
860.21	1387.39
860.52	1391.48
860.84	1389.43
861.16	1391.48
861.47	1363.72
861.79	1368.04
862.10	1369.86
862.42	1367.82
862.73	1389.21
863.05	1360.31
863.36	1335.96
863.68	1396.03
863.99	1351.43
864.31	1352.80
864.62	1368.27
864.94	1339.60
865.25	1373.96
865.57	1340.74
865.88	1311.16
866.20	1345.52
866.51	1375.10
866.82	1322.53
867.14	1337.55
867.45	1323.44
867.77	1379.65
868.08	1331.86
868.40	1329.59
868.71	1352.80
869.02	1320.94
869.34	1334.14
869.65	1311.16
869.97	1310.93
870.28	1316.39
870.59	1331.18
870.91	1308.65
871.22	1317.30
871.54	1310.93
871.85	1320.71
872.16	1313.20
872.48	1288.40
872.79	1321.39
873.10	1304.78
873.42	1288.86
873.73	1328.68
874.04	1287.94
874.36	1285.90
874.67	1283.85
874.98	1302.28
875.30	1298.18
875.61	1287.49
875.92	1273.84
876.23	1286.58
876.55	1280.21
876.86	1289.99
877.17	1283.39
877.49	1277.25
877.80	1282.71
878.11	1865.70
878.42	1285.44
878.74	1270.20
879.05	1255.63
879.36	1260.64
879.67	1268.83
879.98	1254.27
880.30	1252.45
880.61	1264.51
880.92	1287.72
881.23	1259.73
881.55	1291.36
881.86	1258.14
882.17	1275.20
882.48	1254.04
882.79	1272.70
883.10	1249.94
883.42	1256.32
883.73	1272.02
884.04	1274.75
884.35	1256.54
884.66	1238.34
884.97	1297.05
885.28	1227.87
885.60	1268.83
885.91	1249.26
886.22	1261.09
886.53	1235.38
886.84	1248.35
887.15	1241.52
887.46	1209.44
887.77	1259.96
888.08	1250.17
888.40	1260.41
888.71	1237.66
889.02	1250.40
889.33	1238.11
889.64	1236.29
889.95	1263.60
890.26	1266.78
890.57	1237.20
890.88	1255.40
891.19	1255.63
891.50	1264.05
891.81	1263.14
892.12	1252.90
892.43	1244.03
892.74	1254.04
893.05	1259.50
893.36	1268.60
893.67	1231.28
893.98	1240.61
894.29	1218.77
894.60	1222.41
894.91	1214.90
895.22	1221.73
895.53	1224.69
895.84	1241.30
896.15	1240.16
896.46	1271.79
896.77	1228.55
897.08	1237.66
897.38	1245.39
897.69	1252.90
898.00	1224.00
898.31	1224.46
898.62	1223.78
898.93	1221.50
899.24	1214.22
899.55	1246.08
899.86	1241.07
900.16	1234.24
900.47	1215.58
900.78	1234.01
901.09	1219.91
901.40	1212.85
901.71	1238.34
902.02	1226.28
902.32	1220.59
902.63	1206.71
902.94	1202.61
903.25	1220.36
903.56	1199.65
903.87	1220.13
904.17	1234.01
904.48	1193.28
904.79	1190.10
905.10	1211.49
905.41	1224.69
905.71	1195.33
906.02	1200.56
906.33	1195.10
906.64	1190.10
906.94	1193.97
907.25	1182.36
907.56	1194.19
907.87	1179.86
908.17	1187.14
908.48	1189.87
908.79	1186.23
909.09	1210.80
909.40	1183.04
909.71	1195.10
910.02	1491.38
910.32	1198.52
910.63	1227.19
910.94	1193.97
911.24	1188.73
911.55	1215.36
911.86	1177.81
912.16	1190.55
912.47	1174.85
912.78	1175.08
913.08	1189.87
913.39	1163.47
913.69	1173.94
914.00	1183.73
914.31	1154.60
914.61	1179.17
914.92	1178.72
915.23	1146.63
915.53	1168.48
915.84	1153.01
916.14	1161.43
916.45	1170.07
916.75	1143.90
917.06	1171.89
917.37	1163.70
917.67	1172.12
917.98	1175.53
918.28	1162.56
918.59	1133.21
918.89	1191.24
919.20	1136.62
919.50	1134.57
919.81	1152.55
920.11	1133.66
920.42	1134.12
920.72	1148.46
921.03	1163.70
921.33	1148.91
921.64	1138.67
921.94	1140.95
922.25	1136.17
922.55	1136.40
922.86	1152.55
923.16	1159.38
923.47	1151.64
923.77	1135.26
924.08	1150.96
924.38	1135.03
924.69	1108.86
924.99	1136.85
925.29	1136.17
925.60	1148.46
925.90	1137.31
926.21	1130.02
926.51	1142.54
926.81	1110.23
927.12	1096.12
927.42	1121.38
927.73	1135.48
928.03	1111.36
928.33	1118.19
928.64	1119.33
928.94	1115.46
929.24	1121.15
929.55	1126.84
929.85	1135.03
930.15	1126.16
930.46	1125.93
930.76	1102.03
931.06	1109.09
931.37	1126.16
931.67	1157.10
931.97	1112.27
932.27	1095.44
932.58	1118.65
932.88	1117.28
933.18	1116.37
933.49	1115.01
933.79	1122.97
934.09	1123.42
934.39	1132.53
934.70	1131.84
935.00	1141.40
935.30	1098.62
935.60	1089.06
935.91	1082.01
936.21	1113.87
936.51	1104.54
936.81	1103.63
937.11	1131.39
937.42	1113.41
937.72	1087.24
938.02	1077.46
938.32	1089.75
938.62	1058.80
938.92	1069.04
939.23	1087.93
939.53	1075.64
939.83	1081.33
940.13	1067.90
940.43	1079.96
940.73	1087.70
941.03	1057.89
941.34	1094.07
941.64	1088.61
941.94	1063.81
942.24	1104.31
942.54	1082.01
942.84	1096.80
943.14	1098.62
943.44	1086.56
943.74	1092.25
944.04	1086.79
944.34	1079.28
944.65	1079.96
944.95	1064.94
945.25	1068.81
945.55	1072.91
945.85	1077.69
946.15	1072.45
946.45	1056.07
946.75	1097.94
947.05	1088.38
947.35	1066.54
947.65	1095.44
947.95	1064.03
948.25	1104.77
948.55	1076.78
948.85	1095.44
949.15	1088.15
949.45	1086.11
949.75	1069.72
950.05	1061.30
950.35	1082.01
950.65	1091.57
950.94	1070.18
951.24	1087.70
951.54	1072.23
951.84	1267.92
952.14	1101.35
952.44	1078.60
952.74	1067.22
953.04	1088.61
953.34	1092.48
953.64	1104.31
953.94	1067.90
954.23	1083.15
954.53	1060.17
954.83	1072.68
955.13	1096.80
955.43	1105.22
955.73	1094.30
956.03	1082.69
956.32	1077.23
956.62	1085.88
956.92	1089.06
957.22	1069.27
957.52	1084.97
957.82	1070.86
958.11	1090.66
958.41	1090.66
958.71	1138.90
959.01	1089.97
959.30	1405.82
959.60	1106.59
959.90	1074.96
960.20	1080.87
960.50	1085.65
960.79	1069.95
961.09	1060.85
961.39	1082.24
961.69	1083.15
961.98	1073.82
962.28	1089.06
962.58	1073.36
962.87	1079.96
963.17	1077.46
963.47	1065.63
963.76	1135.26
964.06	1072.45
964.36	1066.54
964.66	1067.45
964.95	1062.21
965.25	1071.54
965.55	1088.84
965.84	1079.96
966.14	1056.75
966.43	1103.86
966.73	1051.52
967.03	1104.31
967.32	1073.36
967.62	1078.14
967.92	1078.60
968.21	1076.09
968.51	1089.97
968.80	1090.43
969.10	1086.11
969.40	1067.67
969.69	1102.94
969.99	1050.84
970.28	1080.87
970.58	1099.99
970.87	1074.05
971.17	1080.87
971.46	1097.26
971.76	1069.72
972.06	1072.68
972.35	1094.07
972.65	1072.91
972.94	1071.09
973.24	1076.78
973.53	1073.14
973.83	1060.39
974.12	1061.76
974.42	1084.74
974.71	1105.68
975.01	1065.40
975.30	1068.58
975.59	1076.55
975.89	1066.08
976.18	1071.32
976.48	1094.53
976.77	1066.76
977.07	1077.00
977.36	1084.29
977.65	1091.34
977.95	1070.63
978.24	1078.37
978.54	1077.23
978.83	1056.07
979.13	1093.16
979.42	1091.79
979.71	1057.89
980.01	1057.21
980.30	1071.77
980.59	1087.24
980.89	1103.63
981.18	1066.54
981.47	1078.37
981.77	1093.62
982.06	1073.82
982.35	1108.86
982.65	1061.08
982.94	1088.84
983.23	1074.73
983.53	1081.78
983.82	1046.28
984.11	1054.02
984.41	1058.80
984.70	1065.40
984.99	1038.32
985.28	1064.49
985.58	1065.17
985.87	1083.15
986.16	1080.42
986.45	1075.64
986.75	1099.30
987.04	1078.37
987.33	1063.12
987.62	1090.20
987.91	1070.18
988.21	1068.58
988.50	1079.05
988.79	1100.90
989.08	1083.15
989.37	1064.72
989.67	1071.54
989.96	1057.89
990.25	1068.81
990.54	1047.65
990.83	1054.70
991.12	1068.36
991.42	1096.12
991.71	1066.99
992.00	1038.32
992.29	1068.13
992.58	1068.36
992.87	1094.30
993.16	1073.59
993.45	1090.88
993.75	1073.59
994.04	1062.44
994.33	1077.46
994.62	1102.49
994.91	1071.54
995.20	1076.09
995.49	1084.06
995.78	1073.36
996.07	1061.30
996.36	1078.60
996.65	1069.72
996.94	1049.93
997.23	1068.81
997.52	1063.35
997.81	1051.29
998.10	1065.63
998.39	1039.23
998.68	1081.78
998.97	1064.26
999.26	1061.76
999.55	1055.16
999.84	1085.65
1000.13	1073.82
1000.42	1058.34
1000.71	1061.76
1001.00	1071.09
1001.29	1099.53
1001.58	1066.54
1001.87	1044.24
1002.16	1084.74
1002.45	1064.72
1002.74	1076.78
1003.02	1078.82
1003.31	1079.05
1003.60	1053.79
1003.89	1059.71
1004.18	1060.39
1004.47	1066.76
1004.76	1073.14
1005.05	1061.76
1005.33	1056.07
1005.62	1025.35
1005.91	1047.42
1006.20	1061.76
1006.49	1058.57
1006.78	1077.69
1007.06	1055.16
1007.35	1063.81
1007.64	1055.84
1007.93	1067.22
1008.22	1089.97
1008.50	1071.09
1008.79	1074.73
1009.08	1050.15
1009.37	1070.41
1009.66	1099.08
1009.94	1051.29
1010.23	1078.82
1010.52	1068.58
1010.81	1052.88
1011.09	1044.01
1011.38	1071.54
1011.67	1060.39
1011.95	1062.44
1012.24	1049.24
1012.53	1034.22
1012.82	1053.11
1013.10	1029.90
1013.39	1046.51
1013.68	1050.61
[truncated: 48 more rows]
