# Supplementary material for: Unique photosynthetic electron transport tuning and excitation distribution in heterokont algae
Source: PLoS One. 2019 Jan 9;14(1):e0209920. doi: 10.1371/journal.pone.0209920 (PMC6326504; doi:10.1371/journal.pone.0209920)
Supplement: S1 Dataset — (ZIP) [file pone.0209920.s004.zip › S1 Dataset/77K/Nannochloropsis_Anaerobic/NAna_t=30,1.txt]

340.01	1070.41
340.39	1070.41
340.76	1070.41
341.14	1047.42
341.52	1078.14
341.89	1095.89
342.27	1108.63
342.65	1100.44
343.03	1107.50
343.40	1099.53
343.78	1088.38
344.16	1105.45
344.53	1109.09
344.91	1111.59
345.29	1111.36
345.66	1084.06
346.04	1092.02
346.42	1089.06
346.79	1115.01
347.17	1095.66
347.54	1087.24
347.92	1066.08
348.30	1083.60
348.67	1089.29
349.05	1071.32
349.43	1083.15
349.80	1089.75
350.18	1063.35
350.56	1068.58
350.93	1083.83
351.31	1065.85
351.68	1074.05
352.06	1072.23
352.44	1067.45
352.81	1073.59
353.19	1080.64
353.56	1074.96
353.94	1093.62
354.32	1085.65
354.69	1074.27
355.07	1054.25
355.44	1062.44
355.82	1082.01
356.19	1075.64
356.57	1090.88
356.95	1080.64
357.32	1063.81
357.70	1061.76
358.07	1056.75
358.45	1059.71
358.82	1071.09
359.20	1049.47
359.58	1042.42
359.95	1063.81
360.33	1041.28
360.70	1049.93
361.08	1061.30
361.45	1055.84
361.83	1074.27
362.20	1068.36
362.58	1124.11
362.95	1059.94
363.33	1074.27
363.70	1052.88
364.08	1071.32
364.45	1089.29
364.83	1066.08
365.20	1076.32
365.58	1072.91
365.95	1097.26
366.33	1087.24
366.70	1060.85
367.08	1058.12
367.45	1069.04
367.83	1059.48
368.20	1059.25
368.58	1068.58
368.95	1046.51
369.33	1119.78
369.70	1080.87
370.08	1073.14
370.45	1062.21
370.83	1077.46
371.20	1061.30
371.57	1262.23
371.95	1080.19
372.32	1065.17
372.70	1077.91
373.07	1067.90
373.45	1095.66
373.82	1079.73
374.19	1059.71
374.57	1087.47
374.94	1075.87
375.32	1053.57
375.69	1084.29
376.07	1066.76
376.44	1067.90
376.81	1061.99
377.19	1046.97
377.56	1087.02
377.94	1061.08
378.31	1089.75
378.68	1049.02
379.06	1052.20
379.43	1063.12
379.81	1076.55
380.18	1066.76
380.55	1063.12
380.93	1063.12
381.30	1080.87
381.67	1055.16
382.05	1081.10
382.42	1051.97
382.79	1063.35
383.17	1064.94
383.54	1091.79
383.91	1066.76
384.29	1067.67
384.66	1078.37
385.04	1082.92
385.41	1075.64
385.78	1056.75
386.15	1082.47
386.53	1064.94
386.90	1064.94
387.27	1066.08
387.65	1083.60
388.02	1069.27
388.39	1102.49
388.77	1074.96
389.14	1063.12
389.51	1072.68
389.89	1073.59
390.26	1072.91
390.63	1079.96
391.00	1081.33
391.38	1077.23
391.75	1053.11
392.12	1076.09
392.50	1056.07
392.87	1047.88
393.24	1055.61
393.61	1053.57
393.99	1078.60
394.36	1055.39
394.73	1087.24
395.10	1087.93
395.48	1073.82
395.85	1061.53
396.22	1059.94
396.59	1050.61
396.97	1047.42
397.34	1108.63
397.71	1079.73
398.08	1076.09
398.45	1068.58
398.83	1060.39
399.20	1078.82
399.57	1103.86
399.94	1065.40
400.32	1061.08
400.69	1067.22
401.06	1062.21
401.43	1103.40
401.80	1072.68
402.17	1069.95
402.55	1069.72
402.92	1065.63
403.29	1084.06
403.66	1071.09
404.03	1064.26
404.41	1047.65
404.78	1081.10
405.15	1056.30
405.52	1067.22
405.89	1061.53
406.26	1083.83
406.64	1049.70
407.01	1067.67
407.38	1058.57
407.75	1058.34
408.12	1066.76
408.49	1075.87
408.86	1069.95
409.23	1068.81
409.61	1076.32
409.98	1046.97
410.35	1042.42
410.72	1064.03
411.09	1056.98
411.46	1077.91
411.83	1065.85
412.20	1069.27
412.57	1067.90
412.95	1077.46
413.32	1090.88
413.69	1090.88
414.06	1066.31
414.43	1056.75
414.80	1069.95
415.17	1090.43
415.54	1079.96
415.91	1056.30
416.28	1093.16
416.65	1061.99
417.02	1081.56
417.39	1055.61
417.76	1070.40
418.14	1056.75
418.51	1069.04
418.88	1040.14
419.25	1070.40
419.62	1076.32
419.99	1072.00
420.36	1084.97
420.73	1046.06
421.10	1079.73
421.47	1065.85
421.84	1054.48
422.21	1065.63
422.58	1079.05
422.95	1067.45
423.32	1061.53
423.69	1068.36
424.06	1094.53
424.43	1094.75
424.80	1054.93
425.17	1079.96
425.54	1084.29
425.91	1053.79
426.28	1074.73
426.65	1066.08
427.02	1111.14
427.39	1059.94
427.76	1074.27
428.13	1067.45
428.49	1079.96
428.86	1069.04
429.23	1084.97
429.60	1061.08
429.97	1057.43
430.34	1091.57
430.71	1103.63
431.08	1046.97
431.45	1058.34
431.82	1052.20
432.19	1070.86
432.56	1068.36
432.93	1068.36
433.30	1057.43
433.67	1077.00
434.03	1116.83
434.40	1091.57
434.77	1076.78
435.14	1064.94
435.51	1046.97
435.88	1119.10
436.25	1047.65
436.62	1073.59
436.99	1067.90
437.35	1064.49
437.72	1071.09
438.09	1050.84
438.46	1187.82
438.83	1105.22
439.20	1081.10
439.57	1077.69
439.93	1077.00
440.30	1075.41
440.67	1075.18
441.04	1049.47
441.41	1076.78
441.78	1042.87
442.14	1077.46
442.51	1051.06
442.88	1065.63
443.25	1070.86
443.62	1093.16
443.99	1083.83
444.35	1094.30
444.72	1080.64
445.09	1090.66
445.46	1072.45
445.83	1102.03
446.19	1089.06
446.56	1056.75
446.93	1084.51
447.30	1060.39
447.66	1077.00
448.03	1070.86
448.40	1081.33
448.77	1075.18
449.14	1078.82
449.50	1093.62
449.87	1074.73
450.24	1069.95
450.61	1076.09
450.97	1063.35
451.34	1073.36
451.71	1094.98
452.08	1073.36
452.44	1058.34
452.81	1063.58
453.18	1082.24
453.54	1102.26
453.91	1069.49
454.28	1056.52
454.65	1092.93
455.01	1059.03
455.38	1091.11
455.75	1085.20
456.11	1056.30
456.48	1073.82
456.85	1031.49
457.21	1068.58
457.58	1075.41
457.95	1074.27
458.32	1061.99
458.68	1064.94
459.05	1072.00
459.42	1079.96
459.78	1075.41
460.15	1078.60
460.52	1089.29
460.88	1097.48
461.25	1094.30
461.61	1066.54
461.98	1071.32
462.35	1087.70
462.71	1071.54
463.08	1065.63
463.45	1071.32
463.81	1077.91
464.18	1070.63
464.55	1112.73
464.91	1105.22
465.28	1069.27
465.64	1075.41
466.01	1061.30
466.38	1059.94
466.74	1065.85
467.11	1080.64
467.47	1053.11
467.84	1137.76
468.21	1087.93
468.57	1070.86
468.94	1076.55
469.30	1081.33
469.67	1064.03
470.03	1068.13
470.40	1061.53
470.77	1071.54
471.13	1060.62
471.50	1073.59
471.86	1077.00
472.23	1113.64
472.59	1075.41
472.96	1071.09
473.32	1071.77
473.69	1074.73
474.05	1080.42
474.42	1065.85
474.78	1078.60
475.15	1074.73
475.51	1046.06
475.88	1062.90
476.24	1063.12
476.61	1071.77
476.97	1072.23
477.34	1060.85
477.70	1086.11
478.07	1104.08
478.43	1067.90
478.80	1056.75
479.16	1074.27
479.53	1107.72
479.89	1083.83
480.26	1061.30
480.62	1057.89
480.99	1082.01
481.35	1072.91
481.72	1088.15
482.08	1099.30
482.45	1176.44
482.81	1080.42
483.17	1068.81
483.54	1089.75
483.90	1069.95
484.27	1089.52
484.63	1089.52
485.00	1085.42
485.36	1057.21
485.72	1086.11
486.09	1087.02
486.45	1105.45
486.82	1080.87
487.18	1077.23
487.54	1086.33
487.91	1071.09
488.27	1083.83
488.64	1075.87
489.00	1113.64
489.36	1068.81
489.73	1088.15
490.09	1079.73
490.45	1100.44
490.82	1082.47
491.18	1107.04
491.55	1094.30
491.91	1101.35
492.27	1095.21
492.64	1090.66
493.00	1086.56
493.36	1087.02
493.73	1130.71
494.09	1097.03
494.45	1084.29
494.82	1085.65
495.18	1109.54
495.54	1097.94
495.91	1062.90
496.27	1081.10
496.63	1089.29
496.99	1092.48
497.36	1072.91
497.72	1104.77
498.08	1111.82
498.45	1119.10
498.81	1077.69
499.17	1094.53
499.53	1122.51
499.90	1120.01
500.26	1084.29
500.62	1114.78
500.99	1083.38
501.35	1079.51
501.71	1080.19
502.07	1073.82
502.44	1082.01
502.80	1100.67
503.16	1082.69
503.52	1109.32
503.88	1106.36
504.25	1084.51
504.61	1091.57
504.97	1108.63
505.33	1089.29
505.70	1094.75
506.06	1108.41
506.42	1112.05
506.78	1114.78
507.14	1097.94
507.51	1101.35
507.87	1093.62
508.23	1082.24
508.59	1072.00
508.95	1074.73
509.32	1118.42
509.68	1074.73
510.04	1090.66
510.40	1091.79
510.76	1105.22
511.12	1119.56
511.48	1079.73
511.85	1093.39
512.21	1083.38
512.57	1082.69
512.93	1099.53
513.29	1077.00
513.65	1092.25
514.01	1073.59
514.38	1096.57
514.74	1105.68
515.10	1106.81
515.46	1100.90
515.82	1107.72
516.18	1099.99
516.54	1073.14
516.90	1095.21
517.26	1113.18
517.63	1099.53
517.99	1071.09
518.35	1092.48
518.71	1081.33
519.07	1094.30
519.43	1082.92
519.79	1114.09
520.15	1081.56
520.51	1083.83
520.87	1078.14
521.23	1107.95
521.59	1107.04
521.95	1111.59
522.31	1084.51
522.67	1074.50
523.03	1101.35
523.40	1084.29
523.76	1074.27
524.12	1080.64
524.48	1099.76
524.84	1091.79
525.20	1094.53
525.56	1093.84
525.92	1063.58
526.28	1099.08
526.64	1085.65
527.00	1091.79
527.36	1135.48
527.72	1104.08
528.08	1095.89
528.44	1088.61
528.80	1100.67
529.16	1080.42
529.51	1087.70
529.87	1097.94
530.23	1070.63
530.59	1071.77
530.95	1092.48
531.31	1082.69
531.67	1115.92
532.03	1101.12
532.39	1086.33
532.75	1087.24
533.11	1106.13
533.47	1093.62
533.83	1088.84
534.19	1086.79
534.55	1072.91
534.91	1065.85
535.26	1073.82
535.62	1073.82
535.98	1091.79
536.34	1078.82
536.70	1071.32
537.06	1106.59
537.42	1078.82
537.78	1097.03
538.14	1386.25
538.49	1102.72
538.85	1176.90
539.21	1100.21
539.57	1076.55
539.93	1068.36
540.29	1116.83
540.65	1054.48
541.00	1089.06
541.36	1058.12
541.72	1087.70
542.08	1081.10
542.44	1081.33
542.80	1101.58
543.15	1134.12
543.51	1079.05
543.87	1059.94
544.23	1084.51
544.59	1096.57
544.95	1069.72
545.30	1080.42
545.66	1086.11
546.02	1086.56
546.38	1096.80
546.73	1074.05
547.09	1073.82
547.45	1125.70
547.81	1071.09
548.17	1056.98
548.52	1094.75
548.88	1087.24
549.24	1114.10
549.60	1093.62
549.95	1069.95
550.31	1055.39
550.67	1074.96
551.03	1090.88
551.38	1065.63
551.74	1057.21
552.10	1067.22
552.46	1074.50
552.81	1073.14
553.17	1077.46
553.53	1058.57
553.88	1066.54
554.24	1068.81
554.60	1061.99
554.95	1072.23
555.31	1077.23
555.67	1067.22
556.03	1069.72
556.38	1066.54
556.74	1076.32
557.10	1081.10
557.45	1068.13
557.81	1101.81
558.17	1058.80
558.52	1080.87
558.88	1092.71
559.24	1093.16
559.59	1099.99
559.95	1058.57
560.30	1123.42
560.66	1089.06
561.02	1088.15
561.37	1068.58
561.73	1078.37
562.09	1094.75
562.44	1092.48
562.80	1089.29
563.15	1059.25
563.51	1063.58
563.87	1085.20
564.22	1061.76
564.58	1085.65
564.93	1067.90
565.29	1080.87
565.65	1124.56
566.00	1096.35
566.36	1079.28
566.71	1109.09
567.07	1085.65
567.42	1104.99
567.78	1074.05
568.14	1073.36
568.49	1081.56
568.85	1060.85
569.20	1067.67
569.56	1084.06
569.91	1080.42
570.27	1079.51
570.62	1109.54
570.98	1099.99
571.33	1074.05
571.69	1076.78
572.04	1079.96
572.40	1066.08
572.75	1078.60
573.11	1083.83
573.46	1069.95
573.82	1066.76
574.17	1065.63
574.53	1121.83
574.88	1083.15
575.24	1084.29
575.59	1089.97
575.95	1100.90
576.30	1079.73
576.66	1080.19
577.01	1088.15
577.36	1084.74
577.72	1084.97
578.07	1100.21
578.43	1081.78
578.78	1081.78
579.14	1075.87
579.49	1095.44
579.85	1132.07
580.20	1108.41
580.55	1116.14
580.91	1121.15
581.26	1135.71
581.62	1141.40
581.97	1137.53
582.32	1137.08
582.68	1143.90
583.03	1140.04
583.39	1140.26
583.74	1195.56
584.09	1163.02
584.45	1189.19
584.80	1163.25
585.15	1183.95
585.51	1196.92
585.86	1196.47
586.21	1207.62
586.57	1212.17
586.92	1236.06
587.27	1228.33
587.63	1251.99
587.98	1346.65
588.33	1284.76
588.69	1291.13
589.04	1313.43
589.39	1319.57
589.75	1322.53
590.10	1340.28
590.45	1355.53
590.81	1415.83
591.16	1436.54
591.51	1449.73
591.86	1517.09
592.22	1486.37
592.57	1529.15
592.92	1558.28
593.28	1573.52
593.63	1622.22
593.98	1633.14
594.33	1697.99
594.69	1723.93
595.04	1736.22
595.39	1767.40
595.74	1809.49
596.10	1847.04
596.45	1895.96
596.80	1973.56
597.15	2012.70
597.50	2059.12
597.86	2094.16
598.21	2165.84
598.56	2191.55
598.91	2245.71
599.26	2269.38
599.62	2344.47
599.97	2386.11
600.32	2428.66
600.67	2497.61
601.02	2544.71
601.38	2583.85
601.73	2667.59
602.08	2733.36
602.43	2748.15
602.78	2819.60
603.13	2894.92
603.49	2946.34
603.84	2980.48
604.19	3048.06
604.54	3091.07
604.89	3135.21
605.24	3233.06
605.59	3264.23
605.95	3331.82
606.30	3380.74
606.65	3415.33
607.00	3487.01
607.35	3522.51
607.70	3570.29
608.05	3622.40
608.40	3675.65
608.75	3704.55
609.10	3727.76
609.46	3780.55
609.81	3856.10
610.16	3932.78
610.51	3910.48
610.86	4036.32
611.21	4003.10
611.56	4094.34
611.91	4087.06
612.26	4096.62
612.61	4177.86
612.96	4151.23
613.31	4172.17
613.66	4250.90
614.01	4245.21
614.36	4295.96
614.71	4303.69
615.06	4299.82
615.41	4356.71
615.76	4330.09
616.11	4374.69
616.46	4368.77
616.81	4351.93
617.16	4358.53
617.51	4384.02
617.86	4414.51
618.21	4386.52
618.56	4421.34
618.91	4442.95
619.26	4446.60
619.61	4446.37
619.96	4422.93
620.31	4445.00
620.66	4414.51
621.01	4464.57
621.36	4449.10
621.71	4441.59
622.06	4442.73
622.41	4374.69
622.76	4407.00
623.10	4426.34
623.45	4354.21
623.80	4384.02
624.15	4392.21
624.50	4363.77
624.85	4353.53
625.20	4321.90
625.55	4370.14
625.90	4351.48
626.25	4346.70
626.59	4330.54
626.94	4323.03
627.29	4290.49
627.64	4317.35
627.99	4267.06
628.34	4280.71
628.69	4236.34
629.03	4213.81
629.38	4230.65
629.73	4247.71
630.08	4176.72
630.43	4162.16
630.78	4138.03
631.12	4168.98
631.47	4164.89
631.82	4125.97
632.17	4079.55
632.52	4093.43
632.86	4168.30
633.21	4110.73
633.56	4052.93
633.91	4037.00
634.26	4027.67
634.60	4044.97
634.95	4030.86
635.30	4006.51
635.65	4007.42
635.99	3977.16
636.34	3995.59
636.69	3962.14
637.04	3949.62
637.39	3923.91
637.73	3959.86
638.08	3947.12
638.43	3937.56
638.77	3883.40
639.12	3907.52
639.47	3864.52
639.82	3910.94
640.16	3870.66
640.51	3871.57
640.86	3779.87
641.20	3855.19
641.55	3836.07
641.90	3825.38
642.25	3811.72
642.59	3791.70
642.94	3753.24
643.29	3786.24
643.63	3806.95
643.98	3748.92
644.33	3775.09
644.67	3734.81
645.02	3761.89
645.37	3763.71
645.71	3735.95
646.06	3771.68
646.40	3732.76
646.75	3716.61
647.10	3664.04
647.44	3780.55
647.79	3692.03
648.14	3687.48
648.48	3693.17
648.83	3682.25
649.17	3722.98
649.52	3684.98
649.87	3693.63
650.21	3695.22
650.56	3669.73
650.90	3650.39
651.25	3652.89
651.59	3689.07
651.94	3639.47
652.29	3677.47
652.63	3669.96
652.98	3660.18
653.32	3676.10
653.67	3707.05
654.01	3711.60
654.36	3634.01
654.70	3634.01
655.05	3651.98
655.39	3684.75
655.74	3729.12
656.08	3676.33
656.43	3665.86
656.78	3653.58
657.12	3671.78
657.47	3667.91
657.81	3719.57
658.15	3681.11
658.50	3640.61
658.84	3649.03
659.19	3676.56
659.53	3710.92
659.88	3724.12
660.22	3684.75
660.57	3728.67
660.91	3720.93
661.26	3690.21
661.60	3737.09
661.95	3684.75
662.29	3741.18
662.63	3699.09
662.98	3699.54
663.32	3715.02
663.67	3702.73
664.01	3738.23
664.36	3728.90
664.70	3761.21
665.04	3765.08
665.39	3768.26
665.73	3727.99
666.08	4188.78
666.42	3809.22
666.76	3816.28
667.11	3801.03
667.45	3814.91
667.79	3827.43
668.14	3791.70
668.48	3863.83
668.83	3864.52
669.17	3915.03
669.51	3895.24
669.86	3976.25
670.20	3956.90
670.54	4046.79
670.89	4036.32
671.23	4077.28
671.57	4088.20
671.92	4178.77
672.26	4263.64
672.60	4282.99
672.94	4440.00
673.29	4523.28
673.63	4613.16
673.97	4743.32
674.32	4925.14
674.66	5039.37
675.00	5234.15
675.34	5401.63
675.69	5741.82
676.03	5997.36
676.37	6307.52
676.71	6669.10
677.06	7095.98
677.40	7503.53
677.74	8113.82
678.08	8605.56
678.43	9283.67
678.77	9992.49
679.11	10806.68
679.45	11637.01
679.80	12633.24
680.14	13637.20
680.48	14870.76
680.82	16255.87
681.16	17539.03
681.51	18893.19
681.85	20475.36
682.19	21988.13
682.53	23875.45
682.87	25460.80
683.21	27212.04
683.56	29200.62
683.90	31211.27
684.24	33047.62
684.58	35029.60
684.92	36958.10
685.26	38266.07
685.61	39978.85
685.95	41502.09
686.29	42758.86
686.63	43790.35
686.97	44685.77
687.31	45530.44
687.65	45982.59
687.99	46636.57
688.33	46841.14
688.68	46834.09
689.02	47083.26
689.36	46874.59
689.70	46896.89
690.04	46673.44
690.38	46463.63
690.72	46482.52
691.06	46125.26
691.40	46134.59
691.74	45812.38
692.08	45792.58
692.42	45929.80
692.76	46041.07
693.10	46150.52
693.44	45953.92
693.78	46039.02
694.13	45945.27
694.47	46135.27
694.81	46050.63
695.15	46137.78
695.49	46024.00
695.83	46259.75
696.17	45958.69
696.51	46105.24
696.85	46259.06
697.19	45806.46
697.53	45807.37
697.87	45793.04
698.20	45461.72
698.54	45806.01
698.88	45579.14
699.22	45428.73
699.56	45319.50
699.90	44952.91
700.24	44735.60
700.58	44751.76
700.92	44399.73
701.26	43915.05
701.60	43925.52
701.94	43331.61
702.28	43198.94
702.62	42649.40
702.96	42653.73
703.30	42025.68
703.63	41714.62
703.97	41572.86
704.31	41083.85
704.65	40514.06
704.99	40277.40
705.33	40200.26
705.67	39413.84
706.01	39062.73
706.34	38619.23
706.68	38327.74
707.02	37680.35
707.36	37464.63
707.70	36914.18
708.04	36292.28
708.38	36144.15
708.71	35746.84
709.05	35461.94
709.39	35206.40
709.73	34540.36
710.07	34288.23
710.40	33911.63
710.74	33530.71
711.08	33345.25
711.42	32851.92
711.76	32633.93
712.09	32220.46
712.43	32042.75
712.77	31569.44
713.11	31357.81
713.45	31149.15
713.78	30990.77
714.12	30678.80
714.46	30362.05
714.80	29968.84
715.13	29798.86
715.47	29386.30
715.81	29007.88
716.15	28911.17
716.48	28584.18
716.82	28392.81
717.16	28159.57
717.49	27753.62
717.83	27343.34
718.17	27296.92
718.51	26849.55
718.84	26533.03
719.18	26321.18
719.52	26135.72
719.85	25719.98
720.19	25515.64
720.53	25192.97
720.86	24942.67
721.20	24536.71
721.54	24427.94
721.87	24059.99
722.21	23541.86
722.55	23437.18
722.88	23130.90
723.22	22874.90
723.55	22415.70
723.89	22346.52
724.23	22078.92
724.56	21681.85
724.90	21416.97
725.24	21094.76
725.57	20950.04
725.91	20594.60
726.24	20430.99
726.58	20015.25
726.92	19946.31
727.25	19582.45
727.59	19359.22
727.92	18986.49
728.26	18780.56
728.59	18565.97
728.93	18197.11
729.26	17993.45
729.60	17734.73
729.94	17556.33
730.27	17249.36
730.61	16931.24
730.94	16740.10
731.28	16423.12
731.61	16205.12
731.95	15917.72
732.28	15654.67
732.62	15422.34
732.95	15157.02
733.29	15080.56
733.62	14792.48
733.96	14587.00
734.29	14321.45
734.63	14134.63
734.96	13999.46
735.30	13764.17
735.63	13500.89
735.97	13390.30
736.30	13078.10
736.63	12941.57
736.97	12752.02
737.30	12546.77
737.64	12313.75
737.97	12073.23
738.31	11970.83
738.64	11772.41
738.97	11627.00
739.31	11495.25
739.64	11325.04
739.98	11128.21
740.31	10963.69
740.64	10955.95
740.98	10709.97
741.31	10530.66
741.65	10446.69
741.98	10337.24
742.31	10144.73
742.65	10009.56
742.98	9968.37
743.31	9722.62
743.65	9727.17
743.98	9479.59
744.31	9460.71
744.65	9347.61
744.98	9306.43
745.31	9171.49
745.65	9015.61
745.98	8929.83
746.31	8854.28
746.65	8795.34
746.98	8677.47
747.31	8589.41
747.65	8481.09
747.98	8392.12
748.31	8303.15
748.64	8214.86
748.98	8090.39
749.31	8043.28
749.64	7934.74
749.98	7857.83
750.31	7849.18
750.64	7724.71
750.97	7656.44
751.31	7524.24
751.64	7435.04
751.97	7419.79
752.30	7377.47
752.63	7275.98
752.97	7195.88
753.30	7126.25
753.63	7090.07
753.96	7028.63
754.29	6906.21
754.63	6945.12
754.96	6892.55
755.29	6801.30
755.62	6660.22
755.95	6633.83
756.29	6551.22
756.62	6467.71
756.95	6414.47
757.28	6440.86
757.61	6415.38
757.94	6283.17
758.27	6248.81
758.61	6141.63
758.94	6140.95
759.27	6020.80
759.60	5974.38
759.93	6017.39
760.26	5805.31
760.59	5843.31
760.92	5798.03
761.26	5766.17
761.59	5661.27
761.92	5648.98
762.25	5598.92
762.58	5535.20
762.91	5524.96
763.24	5454.42
763.57	5441.91
763.90	5412.33
764.23	5349.75
764.56	5271.24
764.89	5243.03
765.22	5194.79
765.55	5164.07
765.88	5118.56
766.21	5111.50
766.54	5028.22
766.87	5021.62
767.20	4922.86
767.53	4964.05
767.86	4878.72
768.19	4826.61
768.52	4854.60
768.85	4760.62
769.18	4717.15
769.51	4699.86
769.84	4631.14
770.17	4643.88
770.50	4552.41
770.83	4538.07
771.16	4484.82
771.49	4474.81
771.82	4424.07
772.15	4401.54
772.48	4325.54
772.81	4316.66
773.14	4256.36
773.47	4183.09
773.80	4190.37
774.13	4138.72
774.46	4104.36
774.78	4087.06
775.11	4028.81
775.44	4011.97
775.77	3989.90
776.10	3933.69
776.43	3860.42
776.76	3922.09
777.09	3851.32
777.41	3802.17
777.74	3867.25
778.07	3743.69
778.40	3680.65
778.73	3665.64
779.06	3646.07
779.38	3654.49
779.71	3584.17
780.04	3561.42
780.37	3537.07
780.70	3528.20
781.03	3518.64
781.35	3471.76
781.68	3473.13
782.01	3426.02
782.34	3414.65
782.67	3340.69
782.99	3380.29
783.32	3294.50
783.65	3275.61
783.98	3244.89
784.30	3198.02
784.63	3195.29
784.96	3134.30
785.29	3178.22
785.61	3114.51
785.94	3106.09
786.27	3113.82
786.60	3106.77
786.92	3107.00
787.25	3016.20
787.58	3024.85
787.90	2988.21
788.23	2979.79
788.56	2941.11
788.88	2925.64
789.21	2875.12
789.54	2845.54
789.87	2885.36
790.19	2868.07
790.52	2818.46
790.85	2793.20
791.17	2814.59
791.50	2765.67
791.82	2753.38
792.15	2755.20
792.48	2740.18
792.80	2721.07
793.13	2723.34
793.46	2720.16
793.78	2729.26
794.11	2711.74
794.43	2714.92
794.76	2711.97
795.09	2734.49
795.41	2671.69
795.74	2650.75
796.06	2681.70
796.39	2645.75
796.72	2636.19
797.04	2638.47
797.37	2618.44
797.69	2629.14
798.02	2608.88
798.34	2608.43
798.67	2576.80
798.99	2539.03
799.32	2569.75
799.64	2574.98
799.97	2544.49
800.30	2505.35
800.62	2513.77
800.95	2468.94
801.27	2462.34
801.60	2496.70
801.92	2436.86
802.25	2425.48
802.57	2453.24
802.89	2465.30
803.22	2427.53
803.54	2410.91
803.87	2416.38
804.19	2401.81
804.52	2390.66
804.84	2366.09
805.17	2364.27
805.49	2367.68
805.82	2337.64
806.14	2301.69
806.46	2355.16
806.79	2303.05
807.11	2281.89
807.44	2268.92
807.76	2246.39
808.08	2262.55
808.41	2263.92
808.73	2243.44
809.06	2247.53
809.38	2266.19
809.70	2221.14
810.03	2195.19
810.35	2170.62
810.67	2163.11
811.00	2170.85
811.32	2132.39
811.64	2187.69
811.97	2141.95
812.29	2131.48
812.61	2099.85
812.94	2126.47
813.26	2080.74
813.58	2093.71
813.91	2068.45
814.23	2081.65
814.55	2045.47
814.88	2061.17
815.20	2021.12
815.52	2003.14
815.84	2007.69
816.17	1998.82
816.49	1994.72
816.81	1996.54
817.13	1984.48
817.46	2012.02
817.78	1967.42
818.10	1993.58
818.42	1932.83
818.75	1938.29
819.07	1956.27
819.39	1940.11
819.71	1962.41
820.04	1883.68
820.36	1898.47
820.68	1897.78
821.00	1908.02
821.32	1914.62
821.65	1901.43
821.97	1866.84
822.29	1840.44
822.61	1867.29
822.93	1851.59
823.25	1855.46
823.58	1873.89
823.90	1831.11
824.22	1828.84
824.54	1809.95
824.86	1814.96
825.18	1809.49
825.50	1811.31
825.82	1767.17
826.15	1776.50
826.47	1774.91
826.79	1786.28
827.11	1781.28
827.43	1779.68
827.75	1744.64
828.07	1761.03
828.39	1754.20
828.71	1741.23
829.03	1738.04
829.35	1737.59
829.67	1720.75
830.00	1716.43
830.32	1729.40
830.64	1738.95
830.96	1730.53
831.28	1740.32
831.60	1713.01
831.92	1698.68
832.24	1686.39
832.56	1685.48
832.88	1693.90
833.20	1676.15
833.52	1693.67
833.84	1673.87
834.16	1695.72
834.48	1661.13
834.80	1721.20
835.12	1645.88
835.44	1670.69
835.76	1675.92
836.08	1653.62
836.40	1659.54
836.71	1652.03
837.03	1673.65
837.35	1659.99
837.67	1629.05
837.99	1620.63
838.31	1610.61
838.63	1636.33
838.95	1616.07
839.27	1638.38
839.59	1636.10
839.91	1613.12
840.23	1604.01
840.54	1633.60
840.86	1612.21
841.18	1586.72
841.50	1603.56
841.82	1605.84
842.14	1643.38
842.46	1609.93
842.77	1598.10
843.09	1604.24
843.41	1630.18
843.73	1596.51
844.05	1584.22
844.37	1586.49
844.68	1594.46
845.00	1580.12
845.32	1576.94
845.64	1564.88
845.96	1547.81
846.27	1541.89
846.59	1539.39
846.91	1576.03
847.23	1525.28
847.54	1548.95
847.86	1558.28
848.18	1569.20
848.50	1552.59
848.82	1591.50
849.13	1550.31
849.45	1568.29
849.77	1541.44
850.08	1568.29
850.40	1585.36
850.72	1558.96
851.04	1519.37
851.35	1532.79
851.67	1543.26
851.99	1533.25
852.30	1525.96
852.62	1519.37
852.94	1533.93
853.25	1555.32
853.57	1519.59
853.89	1544.40
854.20	1518.00
854.52	1547.35
854.84	1519.82
855.15	1522.32
855.47	1500.71
855.79	1511.17
856.10	1482.50
856.42	1506.39
856.73	1507.99
857.05	1509.81
857.37	1496.38
857.68	1487.74
858.00	1482.50
858.32	1514.13
858.63	1462.93
858.95	1460.20
859.26	1461.79
859.58	1488.42
859.89	1477.27
860.21	1491.38
860.52	1449.05
860.84	1471.81
861.16	1476.13
861.47	1459.97
861.79	1444.96
862.10	1439.04
862.42	1429.94
862.73	1463.62
863.05	1443.14
863.36	1443.82
863.68	1452.92
863.99	1456.56
864.31	1451.78
864.62	1480.00
864.94	1413.55
865.25	1448.37
865.57	1412.87
865.88	1426.75
866.20	1425.84
866.51	1449.51
866.82	1398.99
867.14	1432.90
867.45	1389.66
867.77	1409.69
868.08	1426.30
868.40	1450.87
868.71	1417.88
869.02	1398.76
869.34	1378.28
869.65	1403.31
869.97	1390.80
870.28	1393.76
870.59	1386.93
870.91	1401.49
871.22	1379.88
871.54	1393.76
871.85	1371.00
872.16	1389.66
872.48	1357.80
872.79	1386.70
873.10	1342.33
873.42	1371.23
873.73	1398.54
874.04	1341.42
874.36	1345.29
874.67	1346.20
874.98	1346.43
875.30	1358.49
875.61	1327.77
875.92	1330.95
876.23	1350.52
876.55	1330.95
876.86	1333.91
877.17	1307.29
877.49	1318.44
877.80	1336.87
878.11	1950.12
878.42	1380.79
878.74	1356.44
879.05	1336.87
879.36	1316.16
879.67	1320.26
879.98	1322.31
880.30	1295.45
880.61	1310.70
880.92	1334.37
881.23	1297.73
881.55	1325.26
881.86	1309.79
882.17	1310.93
882.48	1290.90
882.79	1345.97
883.10	1331.63
883.42	1342.56
883.73	1309.33
884.04	1301.14
884.35	1322.53
884.66	1296.36
884.97	1330.50
885.28	1309.56
885.60	1315.02
885.91	1310.24
886.22	1291.36
886.53	1303.19
886.84	1298.18
887.15	1313.89
887.46	1298.87
887.77	1340.05
888.08	1313.20
888.40	1316.62
888.71	1300.46
889.02	1302.51
889.33	1313.89
889.64	1295.91
889.95	1320.48
890.26	1305.69
890.57	1296.36
890.88	1298.64
891.19	1274.52
891.50	1341.19
891.81	1309.11
892.12	1296.36
892.43	1278.62
892.74	1310.70
893.05	1311.84
893.36	1303.65
893.67	1303.42
893.98	1296.59
894.29	1269.06
894.60	1289.99
894.91	1269.97
895.22	1277.70
895.53	1261.78
895.84	1279.30
896.15	1298.64
896.46	1272.02
896.77	1267.47
897.08	1288.17
897.38	1296.36
897.69	1296.82
898.00	1279.75
898.31	1286.81
898.62	1287.72
898.93	1268.83
899.24	1252.22
899.55	1265.19
899.86	1292.72
900.16	1278.16
900.47	1252.22
900.78	1262.23
901.09	1268.60
901.40	1256.32
901.71	1250.40
902.02	1273.61
902.32	1261.78
902.63	1244.94
902.94	1251.08
903.25	1265.19
903.56	1229.69
903.87	1240.84
904.17	1232.65
904.48	1235.84
904.79	1235.84
905.10	1236.29
905.41	1246.76
905.71	1228.78
906.02	1238.79
906.33	1211.26
906.64	1234.01
906.94	1221.50
907.25	1205.57
907.56	1235.61
907.87	1215.36
908.17	1241.07
908.48	1233.10
908.79	1236.06
909.09	1270.20
909.40	1232.19
909.71	1227.87
910.02	1512.08
910.32	1235.84
910.63	1241.07
910.94	1224.23
911.24	1196.70
911.55	1246.76
911.86	1192.15
912.16	1214.67
912.47	1210.80
912.78	1191.46
913.08	1198.74
913.39	1212.17
913.69	1220.59
914.00	1200.56
914.31	1189.64
914.61	1215.81
914.92	1216.27
915.23	1193.28
915.53	1181.45
915.84	1183.73
916.14	1191.92
916.45	1199.20
916.75	1191.69
917.06	1213.08
917.37	1172.80
917.67	1214.45
917.98	1203.75
918.28	1178.26
918.59	1182.82
918.89	1193.97
919.20	1198.06
919.50	1173.26
919.81	1169.62
920.11	1183.04
920.42	1157.78
920.72	1149.59
921.03	1184.64
921.33	1187.14
921.64	1161.43
921.94	1178.49
922.25	1173.94
922.55	1170.30
922.86	1167.34
923.16	1167.34
923.47	1176.22
923.77	1172.12
924.08	1152.55
924.38	1149.14
924.69	1124.79
924.99	1152.10
925.29	1148.68
925.60	1145.27
925.90	1151.64
926.21	1146.63
926.51	1174.40
926.81	1140.72
927.12	1147.09
927.42	1159.61
927.73	1153.46
928.03	1160.74
928.33	1145.95
928.64	1148.23
928.94	1150.28
929.24	1134.12
929.55	1131.39
929.85	1159.15
930.15	1137.08
930.46	1135.48
930.76	1145.95
931.06	1127.52
931.37	1135.48
931.67	1175.76
931.97	1149.37
932.27	1126.16
932.58	1148.46
932.88	1134.80
933.18	1137.99
933.49	1114.32
933.79	1139.35
934.09	1145.27
934.39	1135.71
934.70	1138.22
935.00	1153.92
935.30	1116.83
935.60	1121.60
935.91	1109.77
936.21	1125.02
936.51	1122.74
936.81	1120.47
937.11	1153.01
937.42	1117.96
937.72	1107.72
938.02	1101.35
938.32	1110.91
938.62	1089.52
938.92	1106.36
939.23	1111.36
939.53	1090.88
939.83	1116.37
940.13	1089.29
940.43	1091.34
940.73	1111.82
941.03	1108.41
941.34	1117.05
941.64	1086.11
941.94	1096.80
942.24	1110.45
942.54	1094.53
942.84	1104.99
943.14	1118.42
943.44	1092.25
943.74	1089.29
944.04	1108.63
944.34	1093.62
944.65	1079.28
944.95	1098.85
945.25	1105.22
945.55	1094.75
945.85	1080.19
946.15	1077.91
946.45	1104.54
946.75	1083.83
947.05	1087.70
947.35	1087.70
947.65	1087.24
947.95	1076.32
948.25	1105.45
948.55	1084.97
948.85	1084.06
949.15	1061.53
949.45	1086.56
949.75	1089.97
950.05	1079.51
950.35	1081.10
950.65	1089.97
950.94	1072.68
951.24	1092.02
951.54	1099.99
951.84	1262.00
952.14	1125.93
952.44	1087.93
952.74	1079.73
953.04	1069.72
953.34	1090.20
953.64	1113.41
953.94	1108.63
954.23	1098.39
954.53	1084.97
954.83	1097.94
955.13	1103.63
955.43	1120.24
955.73	1129.34
956.03	1104.08
956.32	1096.80
956.62	1108.41
956.92	1092.48
957.22	1081.56
957.52	1097.71
957.82	1083.15
958.11	1086.33
958.41	1093.84
958.71	1170.98
959.01	1118.87
959.30	1385.56
959.60	1122.51
959.90	1078.60
960.20	1101.81
960.50	1083.38
960.79	1082.92
961.09	1084.29
961.39	1117.96
961.69	1088.61
961.98	1092.25
962.28	1111.82
962.58	1082.47
962.87	1074.50
963.17	1105.90
963.47	1072.91
963.76	1139.58
964.06	1097.26
964.36	1101.58
964.66	1088.84
964.95	1084.29
965.25	1102.94
965.55	1106.81
965.84	1098.85
966.14	1105.90
966.43	1104.54
966.73	1076.78
967.03	1106.13
967.32	1078.82
967.62	1109.32
967.92	1084.29
968.21	1083.38
968.51	1105.68
968.80	1089.52
969.10	1108.18
969.40	1092.71
969.69	1106.36
969.99	1084.97
970.28	1100.90
970.58	1098.85
970.87	1091.79
971.17	1089.29
971.46	1112.96
971.76	1093.16
972.06	1096.57
972.35	1087.93
972.65	1081.10
972.94	1081.10
973.24	1102.94
973.53	1098.17
973.83	1081.33
974.12	1059.94
974.42	1077.69
974.71	1121.15
975.01	1080.42
975.30	1101.35
975.59	1091.11
975.89	1097.48
976.18	1086.79
976.48	1098.17
976.77	1087.24
977.07	1092.48
977.36	1100.44
977.65	1095.21
977.95	1089.29
978.24	1080.64
978.54	1110.91
978.83	1102.49
979.13	1082.01
979.42	1092.93
979.71	1089.97
980.01	1084.51
980.30	1065.40
980.59	1086.56
980.89	1107.95
981.18	1092.25
981.47	1096.80
981.77	1077.46
982.06	1072.23
982.35	1094.07
982.65	1109.09
982.94	1102.03
983.23	1104.99
983.53	1093.16
983.82	1083.15
984.11	1070.63
984.41	1078.14
984.70	1083.60
984.99	1095.21
985.28	1070.63
985.58	1074.96
985.87	1071.09
986.16	1098.85
986.45	1102.49
986.75	1082.92
987.04	1088.15
987.33	1098.62
987.62	1097.94
987.91	1067.90
988.21	1085.65
988.50	1085.42
988.79	1118.42
989.08	1091.34
989.37	1084.97
989.67	1059.03
989.96	1058.12
990.25	1083.38
990.54	1075.87
990.83	1089.29
991.12	1078.82
991.42	1092.02
991.71	1056.30
992.00	1069.04
992.29	1085.42
992.58	1075.64
992.87	1118.65
993.16	1097.94
993.45	1102.72
993.75	1070.18
994.04	1068.13
994.33	1091.57
994.62	1099.53
994.91	1052.88
995.20	1086.56
995.49	1061.76
995.78	1101.12
996.07	1093.84
996.36	1046.97
996.65	1078.37
996.94	1079.96
997.23	1117.51
997.52	1067.67
997.81	1058.34
998.10	1076.09
998.39	1074.73
998.68	1094.30
998.97	1082.24
999.26	1082.24
999.55	1065.40
999.84	1100.44
1000.13	1055.16
1000.42	1066.76
1000.71	1080.42
1001.00	1086.56
1001.29	1098.17
1001.58	1074.73
1001.87	1071.77
1002.16	1095.89
1002.45	1063.58
1002.74	1090.66
1003.02	1071.32
1003.31	1098.39
1003.60	1075.41
1003.89	1076.09
1004.18	1068.13
1004.47	1090.88
1004.76	1087.47
1005.05	1079.73
1005.33	1087.02
1005.62	1052.20
1005.91	1066.99
1006.20	1061.08
1006.49	1066.99
1006.78	1072.00
1007.06	1069.27
1007.35	1070.63
1007.64	1032.40
1007.93	1057.43
1008.22	1066.99
1008.50	1071.54
1008.79	1047.19
1009.08	1078.60
1009.37	1066.08
1009.66	1113.41
1009.94	1050.15
1010.23	1094.98
1010.52	1087.70
1010.81	1078.37
1011.09	1059.25
1011.38	1083.60
1011.67	1084.74
1011.95	1101.35
1012.24	1064.03
1012.53	1073.36
1012.82	1060.85
1013.10	1060.39
1013.39	1066.99
1013.68	1051.06
[truncated: 48 more rows]
