# Supplementary material for: Unique photosynthetic electron transport tuning and excitation distribution in heterokont algae
Source: PLoS One. 2019 Jan 9;14(1):e0209920. doi: 10.1371/journal.pone.0209920 (PMC6326504; doi:10.1371/journal.pone.0209920)
Supplement: S1 Dataset — (ZIP) [file pone.0209920.s004.zip › S1 Dataset/77K/Nannochloropsis_Anaerobic/NAna_t=30,2.txt]

340.01	1099.08
340.39	1099.08
340.76	1099.08
341.14	1077.23
341.52	1101.35
341.89	1120.01
342.27	1139.35
342.65	1108.41
343.03	1124.56
343.40	1110.45
343.78	1126.16
344.16	1136.17
344.53	1147.77
344.91	1156.19
345.29	1105.22
345.66	1125.47
346.04	1109.54
346.42	1117.74
346.79	1108.86
347.17	1103.40
347.54	1132.98
347.92	1113.87
348.30	1116.83
348.67	1106.81
349.05	1113.64
349.43	1094.07
349.80	1089.97
350.18	1109.32
350.56	1103.40
350.93	1124.56
351.31	1103.86
351.68	1101.81
352.06	1081.33
352.44	1073.14
352.81	1093.39
353.19	1126.84
353.56	1114.32
353.94	1099.08
354.32	1099.53
354.69	1113.64
355.07	1078.82
355.44	1101.35
355.82	1106.81
356.19	1094.07
356.57	1109.77
356.95	1075.18
357.32	1091.34
357.70	1117.28
358.07	1089.97
358.45	1071.09
358.82	1086.11
359.20	1085.65
359.58	1073.59
359.95	1069.49
360.33	1066.54
360.70	1102.49
361.08	1084.74
361.45	1090.88
361.83	1101.12
362.20	1102.49
362.58	1128.89
362.95	1089.75
363.33	1097.03
363.70	1079.05
364.08	1108.86
364.45	1098.17
364.83	1086.56
365.20	1099.08
365.58	1092.71
365.95	1126.84
366.33	1117.28
366.70	1108.63
367.08	1071.09
367.45	1077.46
367.83	1110.45
368.20	1067.67
368.58	1098.17
368.95	1070.63
369.33	1127.98
369.70	1104.77
370.08	1094.07
370.45	1088.38
370.83	1098.62
371.20	1084.51
371.57	1212.85
371.95	1102.03
372.32	1113.41
372.70	1096.80
373.07	1095.21
373.45	1127.52
373.82	1081.56
374.19	1090.43
374.57	1123.20
374.94	1082.92
375.32	1073.14
375.69	1088.84
376.07	1085.20
376.44	1055.84
376.81	1080.42
377.19	1085.20
377.56	1104.31
377.94	1081.78
378.31	1117.28
378.68	1077.69
379.06	1084.97
379.43	1090.88
379.81	1091.11
380.18	1083.38
380.55	1084.97
380.93	1093.39
381.30	1090.88
381.67	1073.59
382.05	1099.76
382.42	1096.35
382.79	1086.11
383.17	1086.56
383.54	1125.47
383.91	1093.16
384.29	1086.11
384.66	1104.54
385.04	1074.50
385.41	1086.11
385.78	1090.43
386.15	1096.80
386.53	1094.75
386.90	1097.71
387.27	1068.36
387.65	1093.16
388.02	1096.12
388.39	1108.63
388.77	1097.48
389.14	1085.65
389.51	1071.54
389.89	1098.39
390.26	1107.50
390.63	1108.63
391.00	1093.39
391.38	1091.34
391.75	1091.34
392.12	1097.71
392.50	1098.85
392.87	1094.98
393.24	1068.58
393.61	1092.02
393.99	1086.33
394.36	1092.71
394.73	1094.07
395.10	1074.96
395.48	1077.69
395.85	1103.40
396.22	1088.84
396.59	1087.47
396.97	1099.30
397.34	1140.04
397.71	1115.23
398.08	1101.35
398.45	1088.38
398.83	1072.45
399.20	1102.94
399.57	1105.68
399.94	1097.26
400.32	1089.75
400.69	1064.49
401.06	1086.79
401.43	1106.36
401.80	1084.74
402.17	1104.08
402.55	1101.12
402.92	1077.00
403.29	1097.48
403.66	1097.03
404.03	1087.47
404.41	1094.07
404.78	1106.36
405.15	1068.81
405.52	1073.14
405.89	1065.63
406.26	1092.71
406.64	1102.26
407.01	1086.56
407.38	1086.79
407.75	1091.34
408.12	1107.72
408.49	1113.18
408.86	1097.48
409.23	1080.19
409.61	1088.61
409.98	1107.50
410.35	1105.45
410.72	1088.61
411.09	1086.11
411.46	1110.45
411.83	1064.49
412.20	1094.07
412.57	1089.52
412.95	1074.05
413.32	1098.17
413.69	1077.23
414.06	1091.79
414.43	1112.50
414.80	1092.93
415.17	1091.57
415.54	1109.54
415.91	1074.27
416.28	1076.78
416.65	1077.00
417.02	1082.69
417.39	1079.28
417.76	1094.98
418.14	1082.01
418.51	1090.66
418.88	1086.79
419.25	1075.87
419.62	1114.55
419.99	1088.38
420.36	1110.00
420.73	1085.42
421.10	1109.54
421.47	1095.44
421.84	1089.06
422.21	1095.66
422.58	1112.96
422.95	1084.74
423.32	1075.87
423.69	1081.78
424.06	1108.41
424.43	1121.60
424.80	1088.61
425.17	1103.40
425.54	1077.69
425.91	1078.82
426.28	1114.32
426.65	1092.25
427.02	1119.33
427.39	1094.98
427.76	1113.87
428.13	1080.42
428.49	1115.01
428.86	1079.05
429.23	1084.74
429.60	1087.24
429.97	1076.32
430.34	1071.09
430.71	1087.47
431.08	1077.23
431.45	1094.07
431.82	1085.88
432.19	1100.90
432.56	1089.52
432.93	1098.17
433.30	1102.94
433.67	1103.86
434.03	1132.30
434.40	1088.15
434.77	1098.39
435.14	1069.49
435.51	1071.09
435.88	1113.64
436.25	1073.82
436.62	1086.56
436.99	1087.24
437.35	1084.74
437.72	1099.99
438.09	1112.73
438.46	1188.73
438.83	1091.57
439.20	1094.53
439.57	1099.08
439.93	1076.32
440.30	1068.58
440.67	1068.81
441.04	1084.51
441.41	1111.59
441.78	1079.73
442.14	1096.80
442.51	1094.07
442.88	1100.44
443.25	1105.22
443.62	1109.32
443.99	1115.92
444.35	1090.88
444.72	1093.16
445.09	1075.18
445.46	1091.34
445.83	1111.82
446.19	1097.03
446.56	1079.96
446.93	1089.52
447.30	1096.12
447.66	1107.72
448.03	1091.79
448.40	1086.11
448.77	1087.02
449.14	1093.39
449.50	1101.35
449.87	1120.24
450.24	1119.56
450.61	1098.39
450.97	1074.50
451.34	1106.59
451.71	1117.74
452.08	1099.76
452.44	1101.12
452.81	1079.05
453.18	1098.62
453.54	1107.50
453.91	1096.35
454.28	1093.39
454.65	1109.54
455.01	1092.25
455.38	1105.90
455.75	1099.30
456.11	1097.48
456.48	1104.08
456.85	1096.35
457.21	1089.97
457.58	1092.71
457.95	1074.73
458.32	1085.20
458.68	1075.64
459.05	1064.03
459.42	1074.27
459.78	1083.38
460.15	1088.15
460.52	1111.59
460.88	1102.26
461.25	1106.59
461.61	1095.66
461.98	1103.86
462.35	1119.10
462.71	1097.26
463.08	1091.34
463.45	1083.83
463.81	1099.99
464.18	1061.53
464.55	1086.56
464.91	1097.94
465.28	1082.47
465.64	1105.68
466.01	1078.14
466.38	1098.62
466.74	1103.17
467.11	1099.30
467.47	1087.47
467.84	1159.38
468.21	1111.14
468.57	1089.52
468.94	1111.36
469.30	1070.86
469.67	1084.51
470.03	1092.25
470.40	1087.02
470.77	1081.56
471.13	1082.24
471.50	1087.70
471.86	1091.34
472.23	1152.10
472.59	1099.30
472.96	1090.20
473.32	1083.83
473.69	1120.01
474.05	1087.24
474.42	1094.98
474.78	1078.14
475.15	1077.46
475.51	1080.42
475.88	1084.51
476.24	1092.02
476.61	1090.43
476.97	1110.23
477.34	1093.62
477.70	1089.75
478.07	1118.42
478.43	1105.22
478.80	1089.52
479.16	1107.72
479.53	1107.72
479.89	1080.19
480.26	1081.33
480.62	1097.71
480.99	1124.56
481.35	1100.44
481.72	1091.11
482.08	1097.03
482.45	1190.10
482.81	1104.99
483.17	1090.88
483.54	1098.17
483.90	1108.63
484.27	1098.62
484.63	1082.92
485.00	1094.30
485.36	1095.66
485.72	1101.35
486.09	1089.29
486.45	1106.59
486.82	1093.62
487.18	1087.93
487.54	1094.75
487.91	1107.95
488.27	1096.35
488.64	1102.49
489.00	1107.50
489.36	1108.41
489.73	1086.33
490.09	1107.95
490.45	1122.51
490.82	1107.50
491.18	1087.24
491.55	1107.27
491.91	1091.79
492.27	1092.25
492.64	1096.57
493.00	1101.35
493.36	1089.52
493.73	1127.75
494.09	1116.60
494.45	1100.90
494.82	1117.96
495.18	1117.74
495.54	1136.17
495.91	1102.72
496.27	1110.68
496.63	1092.02
496.99	1099.99
497.36	1117.96
497.72	1118.65
498.08	1109.54
498.45	1141.86
498.81	1093.16
499.17	1096.12
499.53	1101.12
499.90	1105.68
500.26	1106.59
500.62	1099.08
500.99	1110.45
501.35	1083.60
501.71	1102.26
502.07	1083.60
502.44	1112.05
502.80	1098.17
503.16	1098.85
503.52	1105.45
503.88	1088.61
504.25	1083.38
504.61	1085.42
504.97	1087.02
505.33	1083.38
505.70	1096.35
506.06	1086.33
506.42	1098.62
506.78	1090.88
507.14	1122.29
507.51	1100.90
507.87	1099.76
508.23	1089.06
508.59	1095.21
508.95	1090.43
509.32	1106.59
509.68	1089.52
510.04	1123.65
510.40	1121.60
510.76	1104.08
511.12	1135.94
511.48	1083.38
511.85	1115.23
512.21	1110.45
512.57	1104.31
512.93	1087.70
513.29	1095.89
513.65	1088.15
514.01	1094.53
514.38	1118.19
514.74	1085.65
515.10	1092.93
515.46	1093.62
515.82	1109.32
516.18	1082.47
516.54	1112.50
516.90	1097.71
517.26	1123.42
517.63	1110.23
517.99	1070.86
518.35	1101.35
518.71	1086.79
519.07	1116.83
519.43	1092.48
519.79	1107.95
520.15	1108.41
520.51	1092.71
520.87	1088.84
521.23	1108.41
521.59	1100.44
521.95	1102.94
522.31	1092.02
522.67	1068.13
523.03	1098.39
523.40	1087.02
523.76	1108.18
524.12	1098.62
524.48	1099.53
524.84	1090.43
525.20	1100.44
525.56	1083.38
525.92	1098.17
526.28	1100.21
526.64	1105.90
527.00	1102.72
527.36	1150.73
527.72	1116.60
528.08	1102.03
528.44	1093.39
528.80	1119.10
529.16	1095.89
529.51	1108.63
529.87	1118.65
530.23	1108.41
530.59	1093.39
530.95	1131.39
531.31	1093.62
531.67	1099.76
532.03	1065.85
532.39	1102.03
532.75	1093.16
533.11	1107.72
533.47	1111.59
533.83	1087.02
534.19	1081.56
534.55	1091.79
534.91	1091.11
535.26	1097.71
535.62	1064.26
535.98	1088.15
536.34	1094.53
536.70	1098.17
537.06	1115.46
537.42	1072.45
537.78	1107.50
538.14	1418.79
538.49	1101.58
538.85	1212.17
539.21	1092.48
539.57	1062.21
539.93	1101.81
540.29	1115.46
540.65	1113.41
541.00	1102.94
541.36	1083.60
541.72	1074.73
542.08	1093.39
542.44	1083.83
542.80	1104.99
543.15	1130.93
543.51	1100.44
543.87	1098.17
544.23	1115.01
544.59	1106.81
544.95	1087.47
545.30	1102.03
545.66	1101.35
546.02	1113.87
546.38	1092.48
546.73	1108.18
547.09	1097.48
547.45	1138.67
547.81	1109.77
548.17	1091.34
548.52	1079.05
548.88	1097.26
549.24	1092.93
549.60	1102.94
549.95	1067.45
550.31	1100.44
550.67	1076.32
551.03	1089.97
551.38	1081.33
551.74	1082.01
552.10	1092.02
552.46	1102.94
552.81	1103.86
553.17	1080.19
553.53	1100.90
553.88	1097.71
554.24	1091.34
554.60	1114.55
554.95	1083.38
555.31	1083.38
555.67	1089.06
556.03	1070.86
556.38	1088.84
556.74	1090.20
557.10	1110.45
557.45	1093.16
557.81	1105.45
558.17	1093.16
558.52	1093.84
558.88	1090.20
559.24	1121.60
559.59	1084.97
559.95	1073.82
560.30	1145.95
560.66	1086.11
561.02	1096.12
561.37	1092.71
561.73	1077.46
562.09	1103.63
562.44	1106.59
562.80	1096.80
563.15	1088.61
563.51	1107.27
563.87	1097.48
564.22	1110.91
564.58	1115.01
564.93	1089.06
565.29	1078.82
565.65	1135.71
566.00	1099.30
566.36	1092.71
566.71	1117.28
567.07	1114.09
567.42	1100.44
567.78	1094.07
568.14	1061.08
568.49	1109.77
568.85	1083.38
569.20	1116.60
569.56	1100.90
569.91	1122.74
570.27	1108.41
570.62	1143.90
570.98	1107.50
571.33	1102.72
571.69	1098.17
572.04	1109.32
572.40	1096.12
572.75	1110.45
573.11	1093.62
573.46	1094.53
573.82	1087.02
574.17	1108.86
574.53	1104.77
574.88	1110.91
575.24	1087.93
575.59	1108.86
575.95	1112.73
576.30	1104.31
576.66	1099.76
577.01	1123.42
577.36	1110.91
577.72	1076.32
578.07	1116.83
578.43	1118.19
578.78	1091.11
579.14	1106.13
579.49	1114.10
579.85	1157.56
580.20	1160.29
580.55	1118.65
580.91	1121.83
581.26	1134.35
581.62	1158.01
581.97	1139.35
582.32	1178.26
582.68	1136.62
583.03	1155.96
583.39	1159.15
583.74	1185.77
584.09	1172.80
584.45	1183.95
584.80	1174.85
585.15	1178.04
585.51	1201.25
585.86	1210.12
586.21	1237.43
586.57	1249.03
586.92	1247.90
587.27	1239.70
587.63	1236.29
587.98	1343.92
588.33	1300.69
588.69	1291.81
589.04	1307.74
589.39	1304.10
589.75	1327.77
590.10	1316.62
590.45	1351.20
590.81	1379.19
591.16	1414.24
591.51	1425.39
591.86	1467.03
592.22	1459.29
592.57	1503.66
592.92	1496.84
593.28	1529.15
593.63	1538.48
593.98	1579.67
594.33	1615.16
594.69	1648.84
595.04	1679.33
595.39	1696.63
595.74	1760.57
596.10	1750.79
596.45	1838.85
596.80	1890.73
597.15	1919.40
597.50	1955.13
597.86	1972.42
598.21	2044.10
598.56	2039.32
598.91	2092.57
599.26	2166.30
599.62	2159.47
599.97	2238.43
600.32	2268.24
600.67	2337.42
601.02	2416.15
601.38	2433.90
601.73	2462.57
602.08	2526.97
602.43	2566.56
602.78	2621.63
603.13	2637.33
603.49	2689.67
603.84	2747.92
604.19	2794.34
604.54	2828.47
604.89	2918.81
605.24	2922.22
605.59	2969.55
605.95	3027.81
606.30	3050.11
606.65	3112.68
607.00	3139.76
607.35	3189.60
607.70	3232.60
608.05	3290.86
608.40	3322.94
608.75	3349.79
609.10	3377.78
609.46	3427.39
609.81	3466.30
610.16	3516.36
610.51	3506.12
610.86	3587.59
611.21	3605.34
611.56	3622.63
611.91	3673.37
612.26	3656.53
612.61	3727.99
612.96	3747.10
613.31	3762.57
613.66	3759.16
614.01	3803.53
614.36	3799.89
614.71	3813.55
615.06	3783.74
615.41	3839.71
615.76	3857.24
616.11	3853.59
616.46	3869.75
616.81	3902.29
617.16	3924.59
617.51	3907.07
617.86	3884.31
618.21	3908.66
618.56	3944.39
618.91	3894.78
619.26	4004.46
619.61	3917.99
619.96	3915.26
620.31	3964.64
620.66	3908.89
621.01	3930.73
621.36	3908.66
621.71	3931.87
622.06	3921.63
622.41	3875.21
622.76	3902.29
623.10	3984.21
623.45	3888.41
623.80	3885.45
624.15	3876.35
624.50	3842.22
624.85	3815.82
625.20	3826.97
625.55	3873.85
625.90	3874.98
626.25	3793.07
626.59	3814.46
626.94	3780.78
627.29	3759.84
627.64	3778.50
627.99	3796.93
628.34	3785.78
628.69	3775.54
629.03	3732.99
629.38	3741.18
629.73	3720.93
630.08	3698.18
630.43	3698.40
630.78	3682.70
631.12	3637.65
631.47	3662.68
631.82	3656.08
632.17	3644.93
632.52	3647.20
632.86	3759.62
633.21	3623.08
633.56	3658.81
633.91	3602.83
634.26	3643.79
634.60	3612.39
634.95	3564.38
635.30	3517.73
635.65	3547.31
635.99	3542.53
636.34	3550.95
636.69	3530.93
637.04	3578.94
637.39	3464.25
637.73	3472.90
638.08	3495.43
638.43	3481.32
638.77	3464.03
639.12	3458.79
639.47	3443.55
639.82	3471.99
640.16	3460.84
640.51	3419.20
640.86	3424.89
641.20	3384.61
641.55	3404.86
641.90	3459.25
642.25	3406.23
642.59	3400.54
642.94	3370.73
643.29	3359.12
643.63	3351.84
643.98	3385.06
644.33	3342.97
644.67	3356.17
645.02	3331.59
645.37	3370.96
645.71	3343.88
646.06	3366.41
646.40	3355.48
646.75	3337.73
647.10	3366.86
647.44	3354.80
647.79	3306.10
648.14	3307.70
648.48	3348.20
648.83	3322.03
649.17	3347.97
649.52	3294.50
649.87	3302.92
650.21	3326.13
650.56	3313.61
650.90	3321.81
651.25	3306.56
651.59	3342.51
651.94	3302.69
652.29	3315.21
652.63	3314.52
652.98	3298.14
653.32	3310.66
653.67	3342.06
654.01	3306.10
654.36	3308.61
654.70	3309.06
655.05	3297.68
655.39	3296.09
655.74	3299.73
656.08	3312.48
656.43	3335.00
656.78	3307.47
657.12	3332.05
657.47	3264.69
657.81	3305.65
658.15	3298.14
658.50	3307.01
658.84	3326.81
659.19	3324.54
659.53	3325.22
659.88	3341.37
660.22	3318.62
660.57	3323.40
660.91	3315.66
661.26	3325.90
661.60	3406.23
661.95	3304.06
662.29	3328.63
662.63	3339.33
662.98	3373.69
663.32	3365.50
663.67	3326.81
664.01	3380.29
664.36	3369.59
664.70	3399.63
665.04	3378.24
665.39	3390.07
665.73	3357.30
666.08	3796.71
666.42	3384.15
666.76	3408.28
667.11	3429.89
667.45	3401.22
667.79	3407.82
668.14	3429.89
668.48	3431.94
668.83	3450.14
669.17	3444.68
669.51	3454.47
669.86	3443.77
670.20	3477.45
670.54	3486.33
670.89	3493.61
671.23	3518.41
671.57	3496.79
671.92	3575.07
672.26	3571.20
672.60	3567.11
672.94	3646.07
673.29	3697.04
673.63	3725.71
673.97	3775.54
674.32	3858.37
674.66	3908.66
675.00	3969.42
675.34	4011.06
675.69	4186.96
676.03	4276.84
676.37	4421.34
676.71	4497.57
677.06	4689.17
677.40	4883.95
677.74	5068.72
678.08	5317.44
678.43	5637.60
678.77	5843.31
679.11	6179.86
679.45	6535.52
679.80	6888.23
680.14	7311.02
680.48	7713.33
680.82	8344.56
681.16	8798.98
681.51	9322.58
681.85	9966.55
682.19	10613.03
682.53	11270.20
682.87	11949.21
683.21	12625.50
683.56	13369.60
683.90	14184.23
684.24	14870.98
684.58	15585.95
684.92	16287.50
685.26	16849.32
685.61	17351.53
685.95	17993.91
686.29	18524.10
686.63	18938.02
686.97	19241.80
687.31	19493.25
687.65	19699.64
687.99	19992.27
688.33	19973.38
688.68	19950.40
689.02	19924.23
689.36	19993.41
689.70	19972.93
690.04	19802.72
690.38	19886.00
690.72	19773.14
691.06	19587.91
691.40	19697.14
691.74	19535.57
692.08	19478.91
692.42	19547.18
692.76	19509.63
693.10	19534.21
693.44	19472.77
693.78	19561.51
694.13	19477.32
694.47	19612.03
694.81	19605.89
695.15	19610.44
695.49	19513.27
695.83	19503.72
696.17	19435.91
696.51	19573.12
696.85	19488.70
697.19	19407.01
697.53	19406.55
697.87	19368.78
698.20	19255.68
698.54	19345.57
698.88	19245.90
699.22	19110.51
699.56	19023.81
699.90	18905.03
700.24	18946.90
700.58	18850.64
700.92	18593.96
701.26	18602.16
701.60	18492.70
701.94	18266.29
702.28	18159.34
702.62	17987.08
702.96	17894.70
703.30	17727.67
703.63	17581.13
703.97	17430.49
704.31	17289.63
704.65	17054.80
704.99	17053.89
705.33	16936.47
705.67	16621.54
706.01	16478.64
706.34	16382.61
706.68	16238.57
707.02	15941.62
707.36	15814.87
707.70	15755.71
708.04	15413.92
708.38	15278.30
708.71	15205.03
709.05	15082.38
709.39	14969.29
709.73	14713.52
710.07	14616.35
710.40	14477.77
710.74	14398.59
711.08	14129.39
711.42	14069.77
711.76	14011.52
712.09	13814.00
712.43	13790.79
712.77	13643.11
713.11	13448.78
713.45	13378.24
713.78	13326.82
714.12	13224.42
714.46	13182.77
714.80	13085.16
715.13	12885.82
715.47	12728.81
715.81	12582.26
716.15	12539.94
716.48	12356.53
716.82	12343.79
717.16	12185.41
717.49	12101.90
717.83	11908.71
718.17	11956.95
718.51	11721.89
718.84	11683.21
719.18	11527.11
719.52	11492.52
719.85	11311.16
720.19	11157.33
720.53	11120.24
720.86	11027.40
721.20	10847.64
721.54	10788.02
721.87	10641.93
722.21	10451.01
722.55	10414.60
722.88	10356.58
723.22	10214.59
723.55	10035.73
723.89	9982.71
724.23	9830.93
724.56	9758.34
724.90	9607.93
725.24	9531.93
725.57	9365.36
725.91	9336.01
726.24	9236.79
726.58	9007.42
726.92	9000.60
727.25	8933.69
727.59	8838.58
727.92	8708.19
728.26	8559.14
728.59	8544.13
728.93	8380.06
729.26	8261.28
729.60	8184.14
729.94	8066.49
730.27	8012.34
730.61	7873.53
730.94	7779.10
731.28	7733.13
731.61	7585.22
731.95	7445.05
732.28	7414.56
732.62	7271.43
732.95	7281.89
733.29	7150.82
733.62	6985.85
733.96	7020.66
734.29	6857.96
734.63	6753.06
734.96	6707.33
735.30	6679.79
735.63	6569.20
735.97	6557.82
736.30	6363.95
736.63	6376.46
736.97	6285.67
737.30	6132.98
737.64	6094.07
737.97	6008.29
738.31	6005.10
738.64	5875.62
738.97	5877.90
739.31	5802.12
739.64	5801.21
739.98	5668.32
740.31	5570.02
740.64	5565.24
740.98	5499.71
741.31	5468.99
741.65	5430.76
741.98	5332.68
742.31	5323.81
742.65	5229.60
742.98	5245.76
743.31	5157.70
743.65	5079.87
743.98	5026.63
744.31	5052.34
744.65	5002.73
744.98	4967.69
745.31	4944.02
745.65	4853.69
745.98	4808.40
746.31	4799.30
746.65	4764.71
746.98	4716.70
747.31	4693.49
747.65	4627.04
747.98	4641.83
748.31	4602.24
748.64	4559.92
748.98	4507.12
749.31	4479.14
749.64	4441.13
749.98	4451.37
750.31	4356.71
750.64	4322.35
750.97	4314.39
751.31	4275.02
751.64	4281.39
751.97	4261.82
752.30	4173.76
752.63	4156.69
752.97	4159.88
753.30	4095.94
753.63	4092.75
753.96	4063.85
754.29	3991.04
754.63	4025.85
754.96	4087.29
755.29	3951.21
755.62	3927.09
755.95	3907.98
756.29	3907.52
756.62	3865.88
756.95	3800.57
757.28	3819.46
757.61	3840.62
757.94	3770.08
758.27	3727.53
758.61	3675.65
758.94	3699.77
759.27	3626.04
759.60	3642.20
759.93	3627.41
760.26	3535.93
760.59	3528.88
760.92	3527.51
761.26	3546.63
761.59	3508.40
761.92	3468.58
762.25	3442.86
762.58	3440.13
762.91	3392.80
763.24	3390.07
763.57	3364.13
763.90	3347.75
764.23	3339.55
764.56	3292.68
764.89	3298.37
765.22	3281.30
765.55	3254.45
765.88	3234.88
766.21	3236.47
766.54	3185.96
766.87	3167.75
767.20	3190.05
767.53	3118.15
767.86	3139.31
768.19	3093.34
768.52	3117.92
768.85	3064.44
769.18	3015.52
769.51	3047.83
769.84	3020.30
770.17	3024.62
770.50	2954.99
770.83	2966.14
771.16	2967.51
771.49	2931.78
771.82	2905.38
772.15	2910.39
772.48	2883.08
772.81	2855.10
773.14	2842.35
773.47	2790.24
773.80	2777.50
774.13	2791.38
774.46	2763.85
774.78	2758.16
775.11	2706.96
775.44	2735.18
775.77	2694.22
776.10	2681.93
776.43	2642.79
776.76	2693.76
777.09	2632.32
777.41	2619.81
777.74	2647.57
778.07	2614.80
778.40	2568.15
778.73	2532.43
779.06	2507.62
779.38	2542.89
779.71	2521.05
780.04	2514.00
780.37	2507.40
780.70	2488.96
781.03	2457.33
781.35	2448.69
781.68	2439.36
782.01	2427.30
782.34	2429.57
782.67	2413.42
782.99	2386.57
783.32	2402.27
783.65	2364.95
783.98	2366.31
784.30	2317.85
784.63	2292.13
784.96	2286.90
785.29	2312.16
785.61	2280.53
785.94	2281.44
786.27	2262.55
786.60	2264.83
786.92	2271.20
787.25	2216.58
787.58	2208.62
787.90	2215.45
788.23	2211.81
788.56	2185.87
788.88	2164.93
789.21	2169.48
789.54	2161.52
789.87	2159.47
790.19	2114.87
790.52	2127.84
790.85	2133.98
791.17	2120.10
791.50	2115.55
791.82	2092.80
792.15	2101.67
792.48	2111.91
792.80	2096.44
793.13	2091.43
793.46	2114.19
793.78	2083.69
794.11	2092.57
794.43	2055.71
794.76	2053.66
795.09	2105.99
795.41	2065.04
795.74	2055.93
796.06	2069.59
796.39	2047.74
796.72	2067.99
797.04	2058.89
797.37	2050.02
797.69	2037.73
798.02	2055.02
798.34	2016.57
798.67	2051.38
798.99	2019.07
799.32	2051.84
799.64	2015.88
799.97	1997.00
800.30	2025.21
800.62	2013.84
800.95	1989.72
801.27	1999.50
801.60	1988.12
801.92	1994.95
802.25	1990.85
802.57	1972.88
802.89	1987.21
803.22	1955.58
803.54	1959.00
803.87	1964.23
804.19	1957.86
804.52	1966.96
804.84	1931.69
805.17	1926.00
805.49	1933.05
805.82	1906.89
806.14	1901.88
806.46	1933.05
806.79	1894.60
807.11	1894.83
807.44	1885.95
807.76	1906.89
808.08	1857.74
808.41	1896.65
808.73	1899.60
809.06	1831.34
809.38	1898.69
809.70	1880.95
810.03	1850.68
810.35	1841.58
810.67	1839.76
811.00	1861.38
811.32	1829.52
811.64	1828.38
811.97	1758.07
812.29	1814.50
812.61	1823.37
812.94	1794.25
813.26	1773.77
813.58	1775.59
813.91	1792.66
814.23	1784.92
814.55	1750.10
814.88	1786.74
815.20	1747.37
815.52	1760.57
815.84	1728.03
816.17	1742.59
816.49	1716.20
816.81	1767.40
817.13	1720.07
817.46	1750.10
817.78	1702.09
818.10	1719.84
818.42	1695.04
818.75	1683.66
819.07	1728.26
819.39	1709.83
819.71	1739.18
820.04	1688.21
820.36	1660.22
820.68	1662.50
821.00	1670.69
821.32	1679.33
821.65	1687.07
821.97	1660.68
822.29	1667.27
822.61	1662.50
822.93	1659.08
823.25	1662.27
823.58	1659.31
823.90	1655.44
824.22	1656.58
824.54	1642.47
824.86	1609.70
825.18	1598.10
825.50	1614.71
825.82	1638.38
826.15	1631.09
826.47	1621.54
826.79	1620.40
827.11	1613.12
827.43	1599.92
827.75	1597.42
828.07	1565.10
828.39	1573.98
828.71	1596.28
829.03	1574.43
829.35	1565.33
829.67	1563.97
830.00	1588.54
830.32	1612.66
830.64	1575.34
830.96	1552.13
831.28	1604.24
831.60	1574.43
831.92	1552.59
832.24	1564.88
832.56	1557.59
832.88	1562.37
833.20	1543.71
833.52	1563.74
833.84	1575.12
834.16	1556.00
834.48	1533.02
834.80	1592.64
835.12	1532.34
835.44	1542.35
835.76	1545.53
836.08	1551.91
836.40	1574.89
836.71	1539.39
837.03	1540.07
837.35	1530.06
837.67	1541.89
837.99	1532.79
838.31	1525.96
838.63	1536.66
838.95	1521.19
839.27	1538.02
839.59	1541.21
839.91	1525.74
840.23	1517.54
840.54	1518.91
840.86	1514.36
841.18	1500.25
841.50	1512.31
841.82	1491.15
842.14	1528.47
842.46	1519.82
842.77	1524.83
843.09	1496.61
843.41	1497.29
843.73	1490.01
844.05	1489.56
844.37	1483.41
844.68	1494.56
845.00	1500.25
845.32	1478.18
845.64	1478.18
845.96	1476.13
846.27	1497.75
846.59	1479.77
846.91	1507.08
847.23	1480.91
847.54	1487.28
847.86	1509.35
848.18	1463.16
848.50	1474.31
848.82	1479.77
849.13	1465.89
849.45	1482.27
849.77	1474.99
850.08	1512.77
850.40	1486.83
850.72	1493.42
851.04	1463.39
851.35	1462.93
851.67	1483.18
851.99	1457.24
852.30	1477.72
852.62	1469.30
852.94	1453.15
853.25	1482.50
853.57	1435.63
853.89	1446.09
854.20	1464.75
854.52	1475.90
854.84	1431.76
855.15	1438.58
855.47	1428.57
855.79	1468.85
856.10	1416.51
856.42	1440.40
856.73	1445.18
857.05	1422.66
857.37	1428.34
857.68	1402.18
858.00	1434.03
858.32	1446.32
858.63	1410.82
858.95	1406.95
859.26	1395.80
859.58	1426.98
859.89	1410.14
860.21	1416.51
860.52	1415.83
860.84	1436.99
861.16	1421.97
861.47	1432.21
861.79	1407.86
862.10	1410.60
862.42	1389.43
862.73	1425.16
863.05	1398.08
863.36	1387.16
863.68	1406.95
863.99	1383.97
864.31	1398.08
864.62	1429.03
864.94	1391.48
865.25	1409.00
865.57	1389.21
865.88	1378.06
866.20	1389.89
866.51	1410.37
866.82	1382.15
867.14	1400.36
867.45	1380.56
867.77	1379.88
868.08	1393.76
868.40	1390.12
868.71	1374.87
869.02	1356.44
869.34	1357.80
869.65	1366.22
869.97	1363.72
870.28	1328.45
870.59	1394.44
870.91	1373.50
871.22	1396.71
871.54	1351.89
871.85	1332.09
872.16	1351.20
872.48	1332.77
872.79	1338.69
873.10	1306.60
873.42	1310.24
873.73	1384.43
874.04	1326.86
874.36	1322.76
874.67	1307.51
874.98	1342.10
875.30	1344.83
875.61	1332.32
875.92	1312.52
876.23	1349.84
876.55	1329.36
876.86	1329.59
877.17	1301.60
877.49	1316.16
877.80	1322.08
878.11	1886.18
878.42	1335.05
878.74	1318.21
879.05	1310.47
879.36	1299.55
879.67	1285.90
879.98	1287.03
880.30	1292.95
880.61	1292.50
880.92	1300.46
881.23	1315.02
881.55	1302.51
881.86	1311.16
882.17	1309.33
882.48	1287.26
882.79	1314.80
883.10	1279.30
883.42	1313.43
883.73	1337.78
884.04	1294.09
884.35	1287.26
884.66	1266.10
884.97	1286.35
885.28	1293.18
885.60	1284.76
885.91	1293.63
886.22	1305.01
886.53	1289.99
886.84	1290.90
887.15	1280.21
887.46	1282.71
887.77	1315.93
888.08	1279.53
888.40	1304.78
888.71	1289.54
889.02	1288.63
889.33	1295.23
889.64	1292.04
889.95	1301.60
890.26	1294.54
890.57	1295.45
890.88	1292.27
891.19	1280.21
891.50	1323.90
891.81	1296.59
892.12	1284.99
892.43	1273.84
892.74	1297.05
893.05	1297.05
893.36	1309.11
893.67	1284.76
893.98	1276.11
894.29	1278.16
894.60	1283.17
894.91	1246.53
895.22	1263.14
895.53	1250.63
895.84	1284.99
896.15	1282.03
896.46	1287.94
896.77	1270.20
897.08	1266.78
897.38	1279.98
897.69	1298.18
898.00	1258.82
898.31	1300.92
898.62	1278.39
898.93	1245.85
899.24	1258.36
899.55	1273.61
899.86	1267.69
900.16	1263.14
900.47	1262.69
900.78	1257.00
901.09	1230.15
901.40	1245.85
901.71	1244.48
902.02	1261.32
902.32	1224.23
902.63	1257.23
902.94	1251.08
903.25	1268.83
903.56	1258.59
903.87	1251.99
904.17	1250.17
904.48	1233.10
904.79	1213.99
905.10	1256.77
905.41	1260.64
905.71	1228.10
906.02	1245.85
906.33	1226.73
906.64	1248.81
906.94	1200.56
907.25	1201.02
907.56	1246.53
907.87	1224.00
908.17	1251.08
908.48	1226.28
908.79	1248.58
909.09	1245.85
909.40	1214.45
909.71	1248.81
910.02	1494.79
910.32	1243.34
910.63	1231.74
910.94	1199.65
911.24	1229.24
911.55	1244.25
911.86	1236.06
912.16	1232.65
912.47	1211.26
912.78	1225.82
913.08	1213.99
913.39	1189.41
913.69	1195.56
914.00	1206.71
914.31	1193.06
914.61	1215.58
914.92	1240.16
915.23	1189.64
915.53	1208.53
915.84	1192.83
916.14	1211.26
916.45	1207.39
916.75	1183.27
917.06	1178.95
917.37	1189.41
917.67	1221.73
917.98	1190.32
918.28	1192.60
918.59	1193.97
918.89	1207.62
919.20	1191.01
919.50	1193.97
919.81	1170.76
920.11	1199.43
920.42	1219.45
920.72	1186.00
921.03	1183.50
921.33	1191.46
921.64	1184.18
921.94	1176.22
922.25	1168.02
922.55	1151.87
922.86	1196.47
923.16	1192.60
923.47	1164.38
923.77	1176.44
924.08	1179.17
924.38	1170.30
924.69	1148.23
924.99	1160.74
925.29	1173.94
925.60	1183.04
925.90	1174.85
926.21	1168.94
926.51	1176.44
926.81	1180.31
927.12	1145.72
927.42	1168.02
927.73	1173.94
928.03	1167.34
928.33	1163.25
928.64	1156.87
928.94	1165.75
929.24	1144.36
929.55	1160.52
929.85	1180.77
930.15	1137.99
930.46	1154.37
930.76	1135.94
931.06	1149.59
931.37	1141.63
931.67	1179.86
931.97	1170.98
932.27	1139.58
932.58	1153.92
932.88	1166.43
933.18	1155.74
933.49	1140.49
933.79	1153.46
934.09	1168.02
934.39	1158.47
934.70	1159.61
935.00	1181.91
935.30	1149.37
935.60	1141.17
935.91	1128.66
936.21	1153.01
936.51	1131.62
936.81	1162.56
937.11	1166.89
937.42	1142.54
937.72	1122.51
938.02	1135.71
938.32	1119.78
938.62	1131.84
938.92	1131.16
939.23	1104.54
939.53	1122.74
939.83	1114.32
940.13	1104.31
940.43	1105.90
940.73	1134.12
941.03	1131.84
941.34	1126.84
941.64	1134.57
941.94	1123.42
942.24	1120.92
942.54	1117.96
942.84	1109.32
943.14	1119.78
943.44	1121.15
943.74	1128.43
944.04	1117.51
944.34	1122.51
944.65	1114.32
944.95	1113.18
945.25	1109.09
945.55	1085.65
945.85	1117.74
946.15	1117.96
946.45	1109.77
946.75	1102.94
947.05	1130.02
947.35	1118.42
947.65	1117.96
947.95	1118.42
948.25	1092.71
948.55	1117.96
948.85	1128.89
949.15	1104.54
949.45	1113.64
949.75	1108.41
950.05	1097.03
950.35	1098.85
950.65	1111.14
950.94	1118.42
951.24	1109.32
951.54	1108.63
951.84	1286.81
952.14	1125.93
952.44	1106.81
952.74	1116.37
953.04	1128.66
953.34	1118.42
953.64	1153.92
953.94	1105.68
954.23	1134.12
954.53	1119.78
954.83	1127.75
955.13	1127.07
955.43	1137.53
955.73	1142.99
956.03	1109.32
956.32	1115.69
956.62	1100.44
956.92	1099.76
957.22	1107.72
957.52	1127.98
957.82	1105.68
958.11	1095.44
958.41	1110.00
958.71	1181.91
959.01	1137.08
959.30	1420.61
959.60	1148.46
959.90	1100.21
960.20	1113.64
960.50	1110.23
960.79	1104.99
961.09	1098.85
961.39	1124.11
961.69	1125.70
961.98	1128.20
962.28	1131.39
962.58	1116.37
962.87	1117.05
963.17	1122.29
963.47	1110.23
963.76	1151.64
964.06	1137.53
964.36	1125.25
964.66	1124.33
964.95	1110.45
965.25	1121.38
965.55	1124.56
965.84	1139.35
966.14	1112.05
966.43	1135.94
966.73	1098.85
967.03	1130.48
967.32	1098.62
967.62	1113.64
967.92	1120.92
968.21	1120.24
968.51	1137.08
968.80	1103.86
969.10	1114.78
969.40	1110.23
969.69	1119.56
969.99	1097.71
970.28	1130.93
970.58	1128.66
970.87	1111.82
971.17	1111.36
971.46	1120.47
971.76	1079.05
972.06	1117.96
972.35	1122.06
972.65	1122.06
972.94	1107.27
973.24	1123.42
973.53	1093.84
973.83	1098.17
974.12	1099.08
974.42	1104.31
974.71	1158.47
975.01	1090.88
975.30	1098.39
975.59	1110.23
975.89	1112.96
976.18	1103.17
976.48	1124.56
976.77	1113.41
977.07	1092.02
977.36	1130.71
977.65	1117.74
977.95	1125.47
978.24	1121.38
978.54	1112.05
978.83	1096.57
979.13	1119.10
979.42	1112.73
979.71	1107.27
980.01	1104.99
980.30	1095.89
980.59	1098.17
980.89	1160.52
981.18	1107.72
981.47	1101.58
981.77	1106.81
982.06	1099.99
982.35	1124.56
982.65	1123.65
982.94	1114.55
983.23	1100.44
983.53	1113.87
983.82	1104.31
984.11	1080.19
984.41	1082.69
984.70	1102.49
984.99	1087.24
985.28	1086.56
985.58	1099.08
985.87	1084.97
986.16	1130.02
986.45	1119.33
986.75	1104.54
987.04	1119.78
987.33	1110.91
987.62	1113.64
987.91	1108.63
988.21	1092.71
988.50	1097.71
988.79	1135.26
989.08	1122.51
989.37	1097.71
989.67	1101.12
989.96	1110.68
990.25	1096.35
990.54	1122.51
990.83	1108.86
991.12	1117.96
991.42	1120.69
991.71	1096.12
992.00	1081.56
992.29	1099.30
992.58	1077.23
992.87	1129.11
993.16	1125.25
993.45	1120.69
993.75	1094.75
994.04	1093.16
994.33	1105.68
994.62	1130.71
994.91	1101.81
995.20	1120.01
995.49	1094.53
995.78	1092.02
996.07	1096.80
996.36	1089.52
996.65	1112.73
996.94	1097.71
997.23	1127.98
997.52	1099.53
997.81	1093.84
998.10	1087.02
998.39	1088.38
998.68	1075.41
998.97	1066.54
999.26	1092.71
999.55	1092.02
999.84	1102.26
1000.13	1104.99
1000.42	1111.14
1000.71	1103.17
1001.00	1112.27
1001.29	1113.18
1001.58	1099.53
1001.87	1102.03
1002.16	1105.45
1002.45	1097.26
1002.74	1096.12
1003.02	1091.11
1003.31	1116.37
1003.60	1099.30
1003.89	1090.66
1004.18	1100.44
1004.47	1100.67
1004.76	1114.78
1005.05	1079.73
1005.33	1093.84
1005.62	1080.87
1005.91	1103.40
1006.20	1084.51
1006.49	1114.32
1006.78	1084.51
1007.06	1091.34
1007.35	1089.29
1007.64	1079.96
1007.93	1089.75
1008.22	1088.61
1008.50	1095.66
1008.79	1083.60
1009.08	1089.75
1009.37	1105.45
1009.66	1128.20
1009.94	1095.66
1010.23	1096.57
1010.52	1075.87
1010.81	1102.72
1011.09	1091.79
1011.38	1108.86
1011.67	1103.17
1011.95	1116.83
1012.24	1095.44
1012.53	1096.12
1012.82	1062.90
1013.10	1089.52
1013.39	1104.08
1013.68	1078.60
[truncated: 48 more rows]
