# Supplementary material for: Unique photosynthetic electron transport tuning and excitation distribution in heterokont algae
Source: PLoS One. 2019 Jan 9;14(1):e0209920. doi: 10.1371/journal.pone.0209920 (PMC6326504; doi:10.1371/journal.pone.0209920)
Supplement: S1 Dataset — (ZIP) [file pone.0209920.s004.zip › S1 Dataset/77K/Nannochloropsis_Anaerobic/NAna_t=30,3.txt]

340.01	1052.20
340.39	1052.20
340.76	1052.20
341.14	1066.31
341.52	1058.80
341.89	1110.00
342.27	1115.01
342.65	1126.38
343.03	1122.29
343.40	1098.62
343.78	1112.50
344.16	1102.03
344.53	1123.20
344.91	1130.48
345.29	1090.43
345.66	1101.12
346.04	1113.87
346.42	1092.48
346.79	1097.26
347.17	1112.73
347.54	1106.81
347.92	1075.18
348.30	1082.24
348.67	1073.36
349.05	1089.97
349.43	1076.55
349.80	1111.14
350.18	1096.12
350.56	1082.01
350.93	1087.47
351.31	1084.74
351.68	1074.27
352.06	1068.81
352.44	1090.43
352.81	1104.54
353.19	1107.04
353.56	1079.28
353.94	1087.24
354.32	1091.57
354.69	1065.85
355.07	1078.37
355.44	1087.02
355.82	1069.49
356.19	1067.22
356.57	1082.92
356.95	1071.09
357.32	1078.37
357.70	1089.97
358.07	1054.93
358.45	1056.52
358.82	1075.41
359.20	1075.18
359.58	1069.72
359.95	1075.64
360.33	1078.37
360.70	1049.24
361.08	1077.00
361.45	1061.76
361.83	1059.94
362.20	1087.70
362.58	1122.51
362.95	1088.61
363.33	1095.66
363.70	1057.89
364.08	1065.63
364.45	1072.91
364.83	1075.18
365.20	1084.29
365.58	1075.87
365.95	1116.14
366.33	1085.20
366.70	1092.02
367.08	1077.69
367.45	1081.33
367.83	1072.91
368.20	1072.23
368.58	1079.96
368.95	1080.42
369.33	1124.11
369.70	1099.08
370.08	1089.97
370.45	1074.73
370.83	1102.72
371.20	1084.74
371.57	1249.03
371.95	1103.86
372.32	1084.51
372.70	1080.42
373.07	1066.31
373.45	1094.07
373.82	1089.97
374.19	1057.66
374.57	1086.33
374.94	1075.64
375.32	1071.77
375.69	1080.42
376.07	1071.32
376.44	1084.06
376.81	1071.54
377.19	1073.82
377.56	1096.80
377.94	1067.22
378.31	1096.35
378.68	1065.63
379.06	1061.53
379.43	1066.54
379.81	1087.93
380.18	1071.09
380.55	1087.70
380.93	1083.83
381.30	1098.62
381.67	1084.74
382.05	1089.06
382.42	1057.89
382.79	1072.45
383.17	1056.30
383.54	1099.53
383.91	1067.90
384.29	1068.36
384.66	1067.22
385.04	1077.23
385.41	1067.22
385.78	1059.71
386.15	1094.30
386.53	1072.00
386.90	1069.95
387.27	1076.55
387.65	1082.24
388.02	1082.92
388.39	1108.41
388.77	1066.76
389.14	1086.33
389.51	1073.14
389.89	1095.21
390.26	1103.17
390.63	1100.21
391.00	1085.65
391.38	1069.95
391.75	1069.27
392.12	1067.45
392.50	1068.13
392.87	1074.73
393.24	1075.18
393.61	1066.08
393.99	1072.45
394.36	1064.72
394.73	1089.29
395.10	1069.95
395.48	1067.90
395.85	1062.21
396.22	1083.38
396.59	1064.72
396.97	1073.14
397.34	1116.14
397.71	1082.01
398.08	1087.24
398.45	1066.31
398.83	1069.27
399.20	1102.26
399.57	1095.21
399.94	1092.02
400.32	1079.73
400.69	1064.49
401.06	1079.28
401.43	1091.34
401.80	1079.51
402.17	1047.88
402.55	1065.17
402.92	1066.08
403.29	1070.40
403.66	1079.73
404.03	1067.45
404.41	1056.07
404.78	1076.32
405.15	1075.64
405.52	1053.34
405.89	1079.73
406.26	1093.39
406.64	1075.41
407.01	1099.30
407.38	1072.91
407.75	1069.95
408.12	1086.33
408.49	1106.13
408.86	1091.11
409.23	1083.83
409.61	1093.62
409.98	1087.70
410.35	1085.65
410.72	1073.59
411.09	1052.66
411.46	1082.69
411.83	1071.09
412.20	1092.25
412.57	1090.66
412.95	1067.45
413.32	1067.90
413.69	1072.45
414.06	1100.21
414.43	1091.34
414.80	1094.53
415.17	1076.78
415.54	1087.02
415.91	1067.90
416.28	1083.15
416.65	1069.72
417.02	1076.09
417.39	1068.36
417.76	1061.99
418.14	1079.51
418.51	1081.33
418.88	1096.12
419.25	1073.14
419.62	1091.34
419.99	1082.24
420.36	1072.91
420.73	1073.36
421.10	1100.44
421.47	1058.57
421.84	1066.54
422.21	1081.33
422.58	1079.73
422.95	1088.61
423.32	1099.99
423.69	1071.32
424.06	1087.70
424.43	1091.34
424.80	1066.76
425.17	1087.47
425.54	1066.76
425.91	1059.71
426.28	1099.99
426.65	1067.90
427.02	1098.62
427.39	1066.08
427.76	1097.03
428.13	1084.29
428.49	1085.42
428.86	1079.96
429.23	1081.10
429.60	1063.35
429.97	1072.68
430.34	1083.83
430.71	1066.08
431.08	1091.79
431.45	1068.13
431.82	1084.06
432.19	1064.03
432.56	1080.87
432.93	1079.05
433.30	1078.82
433.67	1081.78
434.03	1114.78
434.40	1104.08
434.77	1073.59
435.14	1079.73
435.51	1063.35
435.88	1118.42
436.25	1057.66
436.62	1051.52
436.99	1056.07
437.35	1083.83
437.72	1079.51
438.09	1056.98
438.46	1158.92
438.83	1099.76
439.20	1071.32
439.57	1072.45
439.93	1067.22
440.30	1068.58
440.67	1071.09
441.04	1081.56
441.41	1091.11
441.78	1075.41
442.14	1057.66
442.51	1089.52
442.88	1060.39
443.25	1049.24
443.62	1075.41
443.99	1078.37
444.35	1064.72
444.72	1095.44
445.09	1063.12
445.46	1055.16
445.83	1075.64
446.19	1100.44
446.56	1077.69
446.93	1078.37
447.30	1097.94
447.66	1080.87
448.03	1077.69
448.40	1097.71
448.77	1060.85
449.14	1072.45
449.50	1078.82
449.87	1101.58
450.24	1102.49
450.61	1083.15
450.97	1071.54
451.34	1089.75
451.71	1127.07
452.08	1110.91
452.44	1067.22
452.81	1082.92
453.18	1108.86
453.54	1118.19
453.91	1096.35
454.28	1075.41
454.65	1084.97
455.01	1086.11
455.38	1055.16
455.75	1096.35
456.11	1075.41
456.48	1076.32
456.85	1067.22
457.21	1084.97
457.58	1084.97
457.95	1080.19
458.32	1066.54
458.68	1082.47
459.05	1078.82
459.42	1082.01
459.78	1063.58
460.15	1070.18
460.52	1089.97
460.88	1095.66
461.25	1079.96
461.61	1096.12
461.98	1073.82
462.35	1079.05
462.71	1070.18
463.08	1091.11
463.45	1097.94
463.81	1080.42
464.18	1066.99
464.55	1065.40
464.91	1099.30
465.28	1067.45
465.64	1087.02
466.01	1081.56
466.38	1084.74
466.74	1085.88
467.11	1091.34
467.47	1067.90
467.84	1165.07
468.21	1097.48
468.57	1048.33
468.94	1059.48
469.30	1070.40
469.67	1075.87
470.03	1076.32
470.40	1069.49
470.77	1068.36
471.13	1075.64
471.50	1076.32
471.86	1099.30
472.23	1102.26
472.59	1069.72
472.96	1093.16
473.32	1058.57
473.69	1082.92
474.05	1089.97
474.42	1073.36
474.78	1094.07
475.15	1067.67
475.51	1062.21
475.88	1073.14
476.24	1061.99
476.61	1058.80
476.97	1099.30
477.34	1066.08
477.70	1082.47
478.07	1089.29
478.43	1070.63
478.80	1079.96
479.16	1070.40
479.53	1092.48
479.89	1061.08
480.26	1075.87
480.62	1066.31
480.99	1088.15
481.35	1072.91
481.72	1097.71
482.08	1077.69
482.45	1172.58
482.81	1077.23
483.17	1064.49
483.54	1092.93
483.90	1112.50
484.27	1092.93
484.63	1074.27
485.00	1072.45
485.36	1105.68
485.72	1062.21
486.09	1086.33
486.45	1090.43
486.82	1098.62
487.18	1079.51
487.54	1082.24
487.91	1060.62
488.27	1077.91
488.64	1078.14
489.00	1081.10
489.36	1082.01
489.73	1073.14
490.09	1092.93
490.45	1104.08
490.82	1091.11
491.18	1095.44
491.55	1099.53
491.91	1114.78
492.27	1077.23
492.64	1080.64
493.00	1096.35
493.36	1096.57
493.73	1113.87
494.09	1090.20
494.45	1079.96
494.82	1097.94
495.18	1101.81
495.54	1097.48
495.91	1081.10
496.27	1082.69
496.63	1088.15
496.99	1081.33
497.36	1084.74
497.72	1093.62
498.08	1101.12
498.45	1125.02
498.81	1105.90
499.17	1079.51
499.53	1087.70
499.90	1080.64
500.26	1069.49
500.62	1082.69
500.99	1077.69
501.35	1088.38
501.71	1055.16
502.07	1071.32
502.44	1074.96
502.80	1094.53
503.16	1077.91
503.52	1086.11
503.88	1080.64
504.25	1091.79
504.61	1104.54
504.97	1106.81
505.33	1094.75
505.70	1084.51
506.06	1087.02
506.42	1109.54
506.78	1100.90
507.14	1098.17
507.51	1075.41
507.87	1074.27
508.23	1065.85
508.59	1061.99
508.95	1070.63
509.32	1102.49
509.68	1074.73
510.04	1113.87
510.40	1097.71
510.76	1088.61
511.12	1094.07
511.48	1064.03
511.85	1093.84
512.21	1094.30
512.57	1091.79
512.93	1096.35
513.29	1093.39
513.65	1071.09
514.01	1050.15
514.38	1084.29
514.74	1099.08
515.10	1074.73
515.46	1074.73
515.82	1102.72
516.18	1073.59
516.54	1082.69
516.90	1064.49
517.26	1113.18
517.63	1069.95
517.99	1092.93
518.35	1083.15
518.71	1068.81
519.07	1068.36
519.43	1060.62
519.79	1089.06
520.15	1086.33
520.51	1082.24
520.87	1091.57
521.23	1066.76
521.59	1082.01
521.95	1094.30
522.31	1078.82
522.67	1099.53
523.03	1089.29
523.40	1073.14
523.76	1070.63
524.12	1087.47
524.48	1066.31
524.84	1086.33
525.20	1102.26
525.56	1079.05
525.92	1067.90
526.28	1089.06
526.64	1078.82
527.00	1094.53
527.36	1141.63
527.72	1108.63
528.08	1084.29
528.44	1072.23
528.80	1118.42
529.16	1089.06
529.51	1092.48
529.87	1086.79
530.23	1069.95
530.59	1074.27
530.95	1091.79
531.31	1091.79
531.67	1082.01
532.03	1084.29
532.39	1107.50
532.75	1087.93
533.11	1098.85
533.47	1097.48
533.83	1071.54
534.19	1088.84
534.55	1072.68
534.91	1092.25
535.26	1084.74
535.62	1075.18
535.98	1073.14
536.34	1078.60
536.70	1070.86
537.06	1089.75
537.42	1084.51
537.78	1094.98
538.14	1402.40
538.49	1096.35
538.85	1174.17
539.21	1102.03
539.57	1076.78
539.93	1085.42
540.29	1090.66
540.65	1070.40
541.00	1094.07
541.36	1061.30
541.72	1072.91
542.08	1080.87
542.44	1100.67
542.80	1102.03
543.15	1122.97
543.51	1085.20
543.87	1089.52
544.23	1093.84
544.59	1114.32
544.95	1070.18
545.30	1090.43
545.66	1072.68
546.02	1093.84
546.38	1084.06
546.73	1068.58
547.09	1086.56
547.45	1114.32
547.81	1093.62
548.17	1094.07
548.52	1086.79
548.88	1066.54
549.24	1093.39
549.60	1074.05
549.95	1077.00
550.31	1089.52
550.67	1103.17
551.03	1067.67
551.38	1069.72
551.74	1060.62
552.10	1061.30
552.46	1070.18
552.81	1043.78
553.17	1053.11
553.53	1088.61
553.88	1118.42
554.24	1065.40
554.60	1066.31
554.95	1085.20
555.31	1083.83
555.67	1073.36
556.03	1088.38
556.38	1095.21
556.74	1074.05
557.10	1087.24
557.45	1063.81
557.81	1080.87
558.17	1065.85
558.52	1080.87
558.88	1091.11
559.24	1089.29
559.59	1103.40
559.95	1080.87
560.30	1135.94
560.66	1079.05
561.02	1074.50
561.37	1058.12
561.73	1060.85
562.09	1105.68
562.44	1099.76
562.80	1081.33
563.15	1062.44
563.51	1055.39
563.87	1071.54
564.22	1072.23
564.58	1095.89
564.93	1066.76
565.29	1054.02
565.65	1107.50
566.00	1089.52
566.36	1086.56
566.71	1093.16
567.07	1075.87
567.42	1094.53
567.78	1069.04
568.14	1059.03
568.49	1089.75
568.85	1063.58
569.20	1087.93
569.56	1069.04
569.91	1079.96
570.27	1077.91
570.62	1106.81
570.98	1087.70
571.33	1080.87
571.69	1068.81
572.04	1097.71
572.40	1083.60
572.75	1078.82
573.11	1089.06
573.46	1075.87
573.82	1068.81
574.17	1074.05
574.53	1096.12
574.88	1082.47
575.24	1094.75
575.59	1116.60
575.95	1107.95
576.30	1124.33
576.66	1099.08
577.01	1098.62
577.36	1111.14
577.72	1090.43
578.07	1090.20
578.43	1098.85
578.78	1117.28
579.14	1083.60
579.49	1101.58
579.85	1135.48
580.20	1119.33
580.55	1103.86
580.91	1103.40
581.26	1111.59
581.62	1134.80
581.97	1109.32
582.32	1128.89
582.68	1137.08
583.03	1135.03
583.39	1137.76
583.74	1161.65
584.09	1137.53
584.45	1189.19
584.80	1160.06
585.15	1167.34
585.51	1180.09
585.86	1171.44
586.21	1182.13
586.57	1205.12
586.92	1212.85
587.27	1226.05
587.63	1233.56
587.98	1303.19
588.33	1262.46
588.69	1268.38
589.04	1282.94
589.39	1304.56
589.75	1264.05
590.10	1309.56
590.45	1310.24
590.81	1326.86
591.16	1382.61
591.51	1404.00
591.86	1425.84
592.22	1429.03
592.57	1452.92
592.92	1466.80
593.28	1514.36
593.63	1528.47
593.98	1568.06
594.33	1590.13
594.69	1628.59
595.04	1634.28
595.39	1676.60
595.74	1692.08
596.10	1733.72
596.45	1761.25
596.80	1829.29
597.15	1855.00
597.50	1874.57
597.86	1942.38
598.21	1979.48
598.56	1970.60
598.91	2040.00
599.26	2080.74
599.62	2119.65
599.97	2189.73
600.32	2205.89
600.67	2274.84
601.02	2339.24
601.38	2332.86
601.73	2357.67
602.08	2446.18
602.43	2493.97
602.78	2539.94
603.13	2527.19
603.49	2591.59
603.84	2674.19
604.19	2718.11
604.54	2734.04
604.89	2807.31
605.24	2810.27
605.59	2861.24
605.95	2900.83
606.30	2982.07
606.65	3016.66
607.00	3029.86
607.35	3072.64
607.70	3080.83
608.05	3170.71
608.40	3188.00
608.75	3207.35
609.10	3276.29
609.46	3266.06
609.81	3323.17
610.16	3397.35
610.51	3399.86
610.86	3510.45
611.21	3456.52
611.56	3490.65
611.91	3513.18
612.26	3566.65
612.61	3607.84
612.96	3590.54
613.31	3622.40
613.66	3641.74
614.01	3658.35
614.36	3677.01
614.71	3653.12
615.06	3667.23
615.41	3698.18
615.76	3720.25
616.11	3772.13
616.46	3746.65
616.81	3757.57
617.16	3772.81
617.51	3753.70
617.86	3784.42
618.21	3758.71
618.56	3828.11
618.91	3803.53
619.26	3844.49
619.61	3766.90
619.96	3748.01
620.31	3850.86
620.66	3800.57
621.01	3788.74
621.36	3785.78
621.71	3799.89
622.06	3780.78
622.41	3768.72
622.76	3756.43
623.10	3801.26
623.45	3739.59
623.80	3720.48
624.15	3738.68
624.50	3726.62
624.85	3694.08
625.20	3702.50
625.55	3730.49
625.90	3706.37
626.25	3703.87
626.59	3696.36
626.94	3702.04
627.29	3689.30
627.64	3652.67
627.99	3651.07
628.34	3652.67
628.69	3697.95
629.03	3624.22
629.38	3599.87
629.73	3663.36
630.08	3542.99
630.43	3599.19
630.78	3565.97
631.12	3531.15
631.47	3587.13
631.82	3544.12
632.17	3526.60
632.52	3493.38
632.86	3623.99
633.21	3506.12
633.56	3477.22
633.91	3520.23
634.26	3449.92
634.60	3467.67
634.95	3449.69
635.30	3435.13
635.65	3451.05
635.99	3398.26
636.34	3419.20
636.69	3411.23
637.04	3380.74
637.39	3335.91
637.73	3386.20
638.08	3354.80
638.43	3357.99
638.77	3366.41
639.12	3341.37
639.47	3316.34
639.82	3320.90
640.16	3321.35
640.51	3327.27
640.86	3284.71
641.20	3311.34
641.55	3307.01
641.90	3280.85
642.25	3269.70
642.59	3276.75
642.94	3283.12
643.29	3274.02
643.63	3273.79
643.98	3257.64
644.33	3236.70
644.67	3241.25
645.02	3255.36
645.37	3257.86
645.71	3256.95
646.06	3269.47
646.40	3243.98
646.75	3213.04
647.10	3239.66
647.44	3256.73
647.79	3222.59
648.14	3207.57
648.48	3224.41
648.83	3183.45
649.17	3293.13
649.52	3197.11
649.87	3206.44
650.21	3180.50
650.56	3194.60
650.90	3204.84
651.25	3192.33
651.59	3197.56
651.94	3192.10
652.29	3213.04
652.63	3193.69
652.98	3225.55
653.32	3214.17
653.67	3217.81
654.01	3208.26
654.36	3213.49
654.70	3202.80
655.05	3198.93
655.39	3205.30
655.74	3209.39
656.08	3179.13
656.43	3206.66
656.78	3213.95
657.12	3217.81
657.47	3193.92
657.81	3226.46
658.15	3184.36
658.50	3167.30
658.84	3247.17
659.19	3226.46
659.53	3241.02
659.88	3248.99
660.22	3248.31
660.57	3230.56
660.91	3224.87
661.26	3229.65
661.60	3269.01
661.95	3236.02
662.29	3259.91
662.63	3231.92
662.98	3269.47
663.32	3253.99
663.67	3241.93
664.01	3254.45
664.36	3284.26
664.70	3271.06
665.04	3290.63
665.39	3272.88
665.73	3270.38
666.08	3636.74
666.42	3291.77
666.76	3278.34
667.11	3328.18
667.45	3309.52
667.79	3268.10
668.14	3305.19
668.48	3279.94
668.83	3312.02
669.17	3345.47
669.51	3370.96
669.86	3332.96
670.20	3365.95
670.54	3403.95
670.89	3362.08
671.23	3389.39
671.57	3417.15
671.92	3405.32
672.26	3456.29
672.60	3493.83
672.94	3534.34
673.29	3571.89
673.63	3590.09
673.97	3617.17
674.32	3679.52
674.66	3725.26
675.00	3801.71
675.34	3859.06
675.69	3990.13
676.03	4053.84
676.37	4162.84
676.71	4299.14
677.06	4477.31
677.40	4608.61
677.74	4856.42
678.08	5006.60
678.43	5288.08
678.77	5512.90
679.11	5788.47
679.45	6112.73
679.80	6434.72
680.14	6819.51
680.48	7268.70
680.82	7777.96
681.16	8227.15
681.51	8645.16
681.85	9214.72
682.19	9765.63
682.53	10495.16
682.87	11049.47
683.21	11624.73
683.56	12231.83
683.90	13031.23
684.24	13720.94
684.58	14355.12
684.92	15102.63
685.26	15523.15
685.61	16080.42
685.95	16631.33
686.29	17067.32
686.63	17425.48
686.97	17824.84
687.31	17990.27
687.65	18172.31
687.99	18424.44
688.33	18375.51
688.68	18486.10
689.02	18422.62
689.36	18480.41
689.70	18296.33
690.04	18307.48
690.38	18166.17
690.72	18128.85
691.06	18041.47
691.40	18038.74
691.74	17960.69
692.08	17888.55
692.42	17951.36
692.76	17997.55
693.10	17954.77
693.44	17845.54
693.78	17929.51
694.13	17940.43
694.47	17977.98
694.81	17904.71
695.15	17899.70
695.49	17877.86
695.83	17847.82
696.17	17893.33
696.51	17897.65
696.85	17792.30
697.19	17718.34
697.53	17710.38
697.87	17710.83
698.20	17556.33
698.54	17803.45
698.88	17581.36
699.22	17497.62
699.56	17452.11
699.90	17352.44
700.24	17220.00
700.58	17204.99
700.92	17062.99
701.26	16921.91
701.60	16875.95
701.94	16604.02
702.28	16572.62
702.62	16422.43
702.96	16379.65
703.30	16079.97
703.63	16061.54
703.97	15988.26
704.31	15753.20
704.65	15653.76
704.99	15427.58
705.33	15390.03
705.67	15118.33
706.01	14964.96
706.34	14839.81
706.68	14737.41
707.02	14467.99
707.36	14406.32
707.70	14247.04
708.04	13887.96
708.38	13912.99
708.71	13808.32
709.05	13655.63
709.39	13545.27
709.73	13316.80
710.07	13186.64
710.40	13166.85
710.74	12973.43
711.08	12837.81
711.42	12616.85
711.76	12610.94
712.09	12409.78
712.43	12337.42
712.77	12242.98
713.11	12229.10
713.45	12045.70
713.78	11978.80
714.12	11877.99
714.46	11729.17
714.80	11594.69
715.13	11483.42
715.47	11347.57
715.81	11226.28
716.15	11248.35
716.48	11168.94
716.82	11039.69
717.16	10898.38
717.49	10776.64
717.83	10614.39
718.17	10685.16
718.51	10463.07
718.84	10366.82
719.18	10328.36
719.52	10192.97
719.85	10000.00
720.19	10002.51
720.53	9881.45
720.86	9750.15
721.20	9633.87
721.54	9571.30
721.87	9547.86
722.21	9282.30
722.55	9238.84
722.88	9177.63
723.22	9094.12
723.55	8896.60
723.89	8927.10
724.23	8755.52
724.56	8615.35
724.90	8568.93
725.24	8537.53
725.57	8390.07
725.91	8276.07
726.24	8208.03
726.58	8000.05
726.92	8049.65
727.25	7977.52
727.59	7883.77
727.92	7762.71
728.26	7661.00
728.59	7578.62
728.93	7497.84
729.26	7403.63
729.60	7372.23
729.94	7275.30
730.27	7172.67
730.61	7081.19
730.94	6950.35
731.28	6875.94
731.61	6770.36
731.95	6737.59
732.28	6625.63
732.62	6536.43
732.95	6468.85
733.29	6443.82
733.62	6322.76
733.96	6327.31
734.29	6222.18
734.63	6157.10
734.96	6069.50
735.30	5990.54
735.63	5982.12
735.97	5909.98
736.30	5801.90
736.63	5776.64
736.97	5681.07
737.30	5585.49
737.64	5564.56
737.97	5509.26
738.31	5454.20
738.64	5342.01
738.97	5332.91
739.31	5244.39
739.64	5267.15
739.98	5195.70
740.31	5112.87
740.64	5119.47
740.98	5015.25
741.31	5008.19
741.65	4922.41
741.98	4896.92
742.31	4924.23
742.65	4802.03
742.98	4823.19
743.31	4687.57
743.65	4722.39
743.98	4645.70
744.31	4596.32
744.65	4590.18
744.98	4576.98
745.31	4519.41
745.65	4492.56
745.98	4480.27
746.31	4476.40
746.65	4414.74
746.98	4392.44
747.31	4399.72
747.65	4301.42
747.98	4285.72
748.31	4307.11
748.64	4187.64
748.98	4176.49
749.31	4095.94
749.64	4123.93
749.98	4112.32
750.31	4103.90
750.64	4042.69
750.97	4020.62
751.31	3988.08
751.64	3938.47
751.97	3949.62
752.30	3921.18
752.63	3910.71
752.97	3871.57
753.30	3826.29
753.63	3816.73
753.96	3823.79
754.29	3712.28
754.63	3740.05
754.96	3859.97
755.29	3699.31
755.62	3680.65
755.95	3671.78
756.29	3606.47
756.62	3609.66
756.95	3579.85
757.28	3569.84
757.61	3636.05
757.94	3546.40
758.27	3529.11
758.61	3501.80
758.94	3485.42
759.27	3469.71
759.60	3395.30
759.93	3421.02
760.26	3400.99
760.59	3330.68
760.92	3318.16
761.26	3357.99
761.59	3301.55
761.92	3274.25
762.25	3262.87
762.58	3223.50
762.91	3219.63
763.24	3150.46
763.57	3167.52
763.90	3179.13
764.23	3148.87
764.56	3147.50
764.89	3102.90
765.22	3099.03
765.55	3085.83
765.88	3068.54
766.21	3058.76
766.54	2991.63
766.87	3020.75
767.20	2999.36
767.53	2971.60
767.86	2958.18
768.19	2959.77
768.52	2952.26
768.85	2943.84
769.18	2883.54
769.51	2865.11
769.84	2851.23
770.17	2849.86
770.50	2809.59
770.83	2810.95
771.16	2789.56
771.49	2744.05
771.82	2767.49
772.15	2745.19
772.48	2706.05
772.81	2705.59
773.14	2687.85
773.47	2661.90
773.80	2650.98
774.13	2626.86
774.46	2605.93
774.78	2603.88
775.11	2594.78
775.44	2574.30
775.77	2588.63
776.10	2518.55
776.43	2524.46
776.76	2562.92
777.09	2516.95
777.41	2524.69
777.74	2546.99
778.07	2461.89
778.40	2455.06
778.73	2429.57
779.06	2444.36
779.38	2432.53
779.71	2421.61
780.04	2407.05
780.37	2399.76
780.70	2337.87
781.03	2352.89
781.35	2327.18
781.68	2320.58
782.01	2330.36
782.34	2311.25
782.67	2291.45
782.99	2276.43
783.32	2291.68
783.65	2243.66
783.98	2242.75
784.30	2219.54
784.63	2226.82
784.96	2220.68
785.29	2181.31
785.61	2199.97
785.94	2171.76
786.27	2169.25
786.60	2171.07
786.92	2165.84
787.25	2137.62
787.58	2121.70
787.90	2118.74
788.23	2106.68
788.56	2091.43
788.88	2087.11
789.21	2077.55
789.54	2047.74
789.87	2048.20
790.19	2046.15
790.52	2050.70
790.85	2057.30
791.17	2059.80
791.50	2026.58
791.82	2033.86
792.15	1995.86
792.48	1999.50
792.80	1998.36
793.13	2013.15
793.46	2023.39
793.78	2022.26
794.11	1986.76
794.43	1971.28
794.76	1978.11
795.09	2008.15
795.41	1995.86
795.74	1977.66
796.06	1974.70
796.39	1969.92
796.72	1981.07
797.04	1977.43
797.37	1980.84
797.69	2002.00
798.02	1995.18
798.34	1978.11
798.67	1975.83
798.99	1941.93
799.32	1975.15
799.64	1972.88
799.97	1960.13
800.30	1913.94
800.62	1935.79
800.95	1921.68
801.27	1929.64
801.60	1920.54
801.92	1892.32
802.25	1913.71
802.57	1918.04
802.89	1902.34
803.22	1882.54
803.54	1878.90
803.87	1901.43
804.19	1882.54
804.52	1906.89
804.84	1867.29
805.17	1893.01
805.49	1882.31
805.82	1851.36
806.14	1820.19
806.46	1856.14
806.79	1845.22
807.11	1853.18
807.44	1808.36
807.76	1825.42
808.08	1806.31
808.41	1806.08
808.73	1809.27
809.06	1820.42
809.38	1813.36
809.70	1758.75
810.03	1785.15
810.35	1771.27
810.67	1777.64
811.00	1794.25
811.32	1768.76
811.64	1767.40
811.97	1741.46
812.29	1718.02
812.61	1745.78
812.94	1761.48
813.26	1752.83
813.58	1748.74
813.91	1742.59
814.23	1736.22
814.55	1724.16
814.88	1733.26
815.20	1731.44
815.52	1722.34
815.84	1719.38
816.17	1697.77
816.49	1703.45
816.81	1681.61
817.13	1696.17
817.46	1706.87
817.78	1669.09
818.10	1705.73
818.42	1678.20
818.75	1639.51
819.07	1720.75
819.39	1654.76
819.71	1697.31
820.04	1649.98
820.36	1639.97
820.68	1606.97
821.00	1631.09
821.32	1652.94
821.65	1692.08
821.97	1632.91
822.29	1622.45
822.61	1622.67
822.93	1608.34
823.25	1609.93
823.58	1606.75
823.90	1607.43
824.22	1590.36
824.54	1598.78
824.86	1589.68
825.18	1548.95
825.50	1571.25
825.82	1577.16
826.15	1592.41
826.47	1570.34
826.79	1587.86
827.11	1579.67
827.43	1586.04
827.75	1591.73
828.07	1570.11
828.39	1567.38
828.71	1553.04
829.03	1551.00
829.35	1536.43
829.67	1542.12
830.00	1510.26
830.32	1543.71
830.64	1549.17
830.96	1525.96
831.28	1553.04
831.60	1528.24
831.92	1521.41
832.24	1548.72
832.56	1548.95
832.88	1528.24
833.20	1525.96
833.52	1545.31
833.84	1540.07
834.16	1536.66
834.48	1528.01
834.80	1563.97
835.12	1493.65
835.44	1535.29
835.76	1522.78
836.08	1520.96
836.40	1492.06
836.71	1500.71
837.03	1498.66
837.35	1500.25
837.67	1509.58
837.99	1493.65
838.31	1473.40
838.63	1490.01
838.95	1490.01
839.27	1501.39
839.59	1490.24
839.91	1479.09
840.23	1483.64
840.54	1469.53
840.86	1471.35
841.18	1460.88
841.50	1478.63
841.82	1489.78
842.14	1494.11
842.46	1490.24
842.77	1477.04
843.09	1465.44
843.41	1473.85
843.73	1452.69
844.05	1467.26
844.37	1460.43
844.68	1450.64
845.00	1470.44
845.32	1482.27
845.64	1444.05
845.96	1451.33
846.27	1479.32
846.59	1444.73
846.91	1515.50
847.23	1460.66
847.54	1453.83
847.86	1472.72
848.18	1465.66
848.50	1439.04
848.82	1471.35
849.13	1457.70
849.45	1474.31
849.77	1447.23
850.08	1472.49
850.40	1471.35
850.72	1456.33
851.04	1432.44
851.35	1430.16
851.67	1492.06
851.99	1429.03
852.30	1461.34
852.62	1425.39
852.94	1426.75
853.25	1470.21
853.57	1426.98
853.89	1420.38
854.20	1429.71
854.52	1455.88
854.84	1416.51
855.15	1415.60
855.47	1417.88
855.79	1440.40
856.10	1397.40
856.42	1402.63
856.73	1410.82
857.05	1424.93
857.37	1387.16
857.68	1390.12
858.00	1398.08
858.32	1425.39
858.63	1395.12
858.95	1390.12
859.26	1394.21
859.58	1388.75
859.89	1373.05
860.21	1397.40
860.52	1365.08
860.84	1397.40
861.16	1411.73
861.47	1386.47
861.79	1402.63
862.10	1378.97
862.42	1379.65
862.73	1393.30
863.05	1373.96
863.36	1373.50
863.68	1400.13
863.99	1372.14
864.31	1389.66
864.62	1395.35
864.94	1363.72
865.25	1382.38
865.57	1354.85
865.88	1348.02
866.20	1359.62
866.51	1381.70
866.82	1378.74
867.14	1366.00
867.45	1346.20
867.77	1348.93
868.08	1359.40
868.40	1360.53
868.71	1353.71
869.02	1323.44
869.34	1333.23
869.65	1335.05
869.97	1333.91
870.28	1348.25
870.59	1326.86
870.91	1333.68
871.22	1323.22
871.54	1354.16
871.85	1312.07
872.16	1326.40
872.48	1298.18
872.79	1315.25
873.10	1315.02
873.42	1334.59
873.73	1323.90
874.04	1288.63
874.36	1299.09
874.67	1302.28
874.98	1309.11
875.30	1322.76
875.61	1283.62
875.92	1289.08
876.23	1295.91
876.55	1316.16
876.86	1317.07
877.17	1277.02
877.49	1298.41
877.80	1291.36
878.11	1904.16
878.42	1346.43
878.74	1325.49
879.05	1280.21
879.36	1274.75
879.67	1250.40
879.98	1278.39
880.30	1266.10
880.61	1289.99
880.92	1295.45
881.23	1280.44
881.55	1283.62
881.86	1302.96
882.17	1253.58
882.48	1254.95
882.79	1281.80
883.10	1278.84
883.42	1285.44
883.73	1281.12
884.04	1290.22
884.35	1273.15
884.66	1246.08
884.97	1292.50
885.28	1266.78
885.60	1257.91
885.91	1247.44
886.22	1265.64
886.53	1256.54
886.84	1263.14
887.15	1271.33
887.46	1275.66
887.77	1276.34
888.08	1252.22
888.40	1280.44
888.71	1254.72
889.02	1245.39
889.33	1262.46
889.64	1272.93
889.95	1253.36
890.26	1266.10
890.57	1274.29
890.88	1276.34
891.19	1252.45
891.50	1282.48
891.81	1277.70
892.12	1245.17
892.43	1255.86
892.74	1282.03
893.05	1305.69
893.36	1297.05
893.67	1260.41
893.98	1278.16
894.29	1267.24
894.60	1255.18
894.91	1274.06
895.22	1240.84
895.53	1243.12
895.84	1270.65
896.15	1247.67
896.46	1248.12
896.77	1261.09
897.08	1241.07
897.38	1273.61
897.69	1273.84
898.00	1240.16
898.31	1244.03
898.62	1247.21
898.93	1231.28
899.24	1242.43
899.55	1272.93
899.86	1262.91
900.16	1259.50
900.47	1226.96
900.78	1246.08
901.09	1257.45
901.40	1230.15
901.71	1238.11
902.02	1241.75
902.32	1216.04
902.63	1239.48
902.94	1223.55
903.25	1235.15
903.56	1223.09
903.87	1197.61
904.17	1230.37
904.48	1227.87
904.79	1226.28
905.10	1227.42
905.41	1236.52
905.71	1223.78
906.02	1229.69
906.33	1221.50
906.64	1229.92
906.94	1207.39
907.25	1225.82
907.56	1204.43
907.87	1193.51
908.17	1208.07
908.48	1218.31
908.79	1203.07
909.09	1211.94
909.40	1204.89
909.71	1209.44
910.02	1494.56
910.32	1203.98
910.63	1213.08
910.94	1193.74
911.24	1200.79
911.55	1221.27
911.86	1191.69
912.16	1211.26
912.47	1185.09
912.78	1192.60
913.08	1190.32
913.39	1203.07
913.69	1201.02
914.00	1193.74
914.31	1184.64
914.61	1187.37
914.92	1210.35
915.23	1179.63
915.53	1193.28
915.84	1178.26
916.14	1180.31
916.45	1192.83
916.75	1172.35
917.06	1203.07
917.37	1170.76
917.67	1184.41
917.98	1183.95
918.28	1156.65
918.59	1162.34
918.89	1211.71
919.20	1176.22
919.50	1168.71
919.81	1182.59
920.11	1186.00
920.42	1172.58
920.72	1160.52
921.03	1166.89
921.33	1198.06
921.64	1148.00
921.94	1167.11
922.25	1161.43
922.55	1167.11
922.86	1172.12
923.16	1152.10
923.47	1153.46
923.77	1154.14
924.08	1155.28
924.38	1152.55
924.69	1151.87
924.99	1143.68
925.29	1147.09
925.60	1144.13
925.90	1128.89
926.21	1142.08
926.51	1145.04
926.81	1158.70
927.12	1132.07
927.42	1141.17
927.73	1161.65
928.03	1156.42
928.33	1145.72
928.64	1153.01
928.94	1148.91
929.24	1127.75
929.55	1145.04
929.85	1171.21
930.15	1143.90
930.46	1142.54
930.76	1128.66
931.06	1131.84
931.37	1123.42
931.67	1171.67
931.97	1135.26
932.27	1118.42
932.58	1129.34
932.88	1115.01
933.18	1129.57
933.49	1115.01
933.79	1149.82
934.09	1122.29
934.39	1154.14
934.70	1154.14
935.00	1158.24
935.30	1128.20
935.60	1139.35
935.91	1122.06
936.21	1150.96
936.51	1124.56
936.81	1150.96
937.11	1154.60
937.42	1126.16
937.72	1121.15
938.02	1114.78
938.32	1119.78
938.62	1115.92
938.92	1083.38
939.23	1095.89
939.53	1094.75
939.83	1105.45
940.13	1094.30
940.43	1097.03
940.73	1132.30
941.03	1098.17
941.34	1098.17
941.64	1110.23
941.94	1112.96
942.24	1100.21
942.54	1096.35
942.84	1111.59
943.14	1122.29
943.44	1100.90
943.74	1117.28
944.04	1103.63
944.34	1092.71
944.65	1087.47
944.95	1091.79
945.25	1088.84
945.55	1090.66
945.85	1079.51
946.15	1098.85
946.45	1110.00
946.75	1134.12
947.05	1106.81
947.35	1084.06
947.65	1098.85
947.95	1092.93
948.25	1100.67
948.55	1096.12
948.85	1101.58
949.15	1108.18
949.45	1087.93
949.75	1109.77
950.05	1095.44
950.35	1094.53
950.65	1112.96
950.94	1119.10
951.24	1098.39
951.54	1104.31
951.84	1272.70
952.14	1124.11
952.44	1086.11
952.74	1099.99
953.04	1084.74
953.34	1090.20
953.64	1089.52
953.94	1111.59
954.23	1103.86
954.53	1109.54
954.83	1089.97
955.13	1107.27
955.43	1108.63
955.73	1141.40
956.03	1078.14
956.32	1099.53
956.62	1105.90
956.92	1127.29
957.22	1112.73
957.52	1098.62
957.82	1088.38
958.11	1107.50
958.41	1110.00
958.71	1175.31
959.01	1120.92
959.30	1396.49
959.60	1135.48
959.90	1097.26
960.20	1084.74
960.50	1089.97
960.79	1078.14
961.09	1100.44
961.39	1106.81
961.69	1084.51
961.98	1111.14
962.28	1115.01
962.58	1097.71
962.87	1087.70
963.17	1122.06
963.47	1095.89
963.76	1157.33
964.06	1107.27
964.36	1101.58
964.66	1105.45
964.95	1108.63
965.25	1118.42
965.55	1121.60
965.84	1109.54
966.14	1079.73
966.43	1109.77
966.73	1096.57
967.03	1126.61
967.32	1113.64
967.62	1103.17
967.92	1092.25
968.21	1104.54
968.51	1102.49
968.80	1097.71
969.10	1099.53
969.40	1084.06
969.69	1107.04
969.99	1112.50
970.28	1105.45
970.58	1117.28
970.87	1094.53
971.17	1097.71
971.46	1132.07
971.76	1082.24
972.06	1089.75
972.35	1101.35
972.65	1089.75
972.94	1087.47
973.24	1112.50
973.53	1084.51
973.83	1082.01
974.12	1102.26
974.42	1087.24
974.71	1123.88
975.01	1088.15
975.30	1072.00
975.59	1093.62
975.89	1093.84
976.18	1104.77
976.48	1074.50
976.77	1089.75
977.07	1096.80
977.36	1116.37
977.65	1113.18
977.95	1104.54
978.24	1089.97
978.54	1115.46
978.83	1114.55
979.13	1100.44
979.42	1088.38
979.71	1082.69
980.01	1074.05
980.30	1082.69
980.59	1094.07
980.89	1127.29
981.18	1089.29
981.47	1092.02
981.77	1085.88
982.06	1090.43
982.35	1131.16
982.65	1092.71
982.94	1094.07
983.23	1103.40
983.53	1075.41
983.82	1076.78
984.11	1062.44
984.41	1083.83
984.70	1072.91
984.99	1125.25
985.28	1099.08
985.58	1088.61
985.87	1079.73
986.16	1096.35
986.45	1095.44
986.75	1094.75
987.04	1098.62
987.33	1073.59
987.62	1079.05
987.91	1110.23
988.21	1081.78
988.50	1075.41
988.79	1120.47
989.08	1102.49
989.37	1084.51
989.67	1078.37
989.96	1067.22
990.25	1078.14
990.54	1094.07
990.83	1076.55
991.12	1085.20
991.42	1115.69
991.71	1091.79
992.00	1076.78
992.29	1078.14
992.58	1103.86
992.87	1163.47
993.16	1117.74
993.45	1092.48
993.75	1074.05
994.04	1092.25
994.33	1115.92
994.62	1105.22
994.91	1091.57
995.20	1107.95
995.49	1115.46
995.78	1109.09
996.07	1074.05
996.36	1084.74
996.65	1101.58
996.94	1066.31
997.23	1110.45
997.52	1102.49
997.81	1068.58
998.10	1095.21
998.39	1087.70
998.68	1084.06
998.97	1094.98
999.26	1083.60
999.55	1075.41
999.84	1091.11
1000.13	1095.44
1000.42	1103.17
1000.71	1071.09
1001.00	1086.33
1001.29	1097.71
1001.58	1095.66
1001.87	1082.24
1002.16	1083.83
1002.45	1090.43
1002.74	1069.27
1003.02	1084.74
1003.31	1094.98
1003.60	1058.57
1003.89	1084.97
1004.18	1073.82
1004.47	1095.66
1004.76	1082.69
1005.05	1080.64
1005.33	1080.87
1005.62	1078.60
1005.91	1063.58
1006.20	1094.98
1006.49	1087.24
1006.78	1074.96
1007.06	1074.96
1007.35	1084.29
1007.64	1074.73
1007.93	1080.19
1008.22	1098.62
1008.50	1088.61
1008.79	1075.87
1009.08	1075.18
1009.37	1080.19
1009.66	1117.51
1009.94	1090.43
1010.23	1076.09
1010.52	1074.50
1010.81	1077.00
1011.09	1060.39
1011.38	1063.81
1011.67	1104.08
1011.95	1098.39
1012.24	1073.59
1012.53	1084.06
1012.82	1080.87
1013.10	1084.74
1013.39	1081.33
1013.68	1088.61
[truncated: 48 more rows]
