# Supplementary material for: Unique photosynthetic electron transport tuning and excitation distribution in heterokont algae
Source: PLoS One. 2019 Jan 9;14(1):e0209920. doi: 10.1371/journal.pone.0209920 (PMC6326504; doi:10.1371/journal.pone.0209920)
Supplement: S1 Dataset — (ZIP) [file pone.0209920.s004.zip › S1 Dataset/77K/Nannochloropsis_Anaerobic/NAna_t=5,1.txt]

340.01	974.15
340.39	974.15
340.76	974.15
341.14	968.46
341.52	989.85
341.89	1015.34
342.27	1032.86
342.65	1025.80
343.03	1029.67
343.40	1015.34
343.78	1011.92
344.16	1026.03
344.53	1040.14
344.91	1045.37
345.29	1023.30
345.66	1035.82
346.04	1025.80
346.42	1001.23
346.79	1015.11
347.17	1026.49
347.54	997.13
347.92	1012.38
348.30	996.00
348.67	993.26
349.05	1003.28
349.43	1017.39
349.80	1007.15
350.18	1017.84
350.56	998.04
350.93	1021.48
351.31	1011.24
351.68	1005.55
352.06	1004.19
352.44	1008.97
352.81	1034.91
353.19	1010.33
353.56	1002.59
353.94	1017.61
354.32	1013.52
354.69	984.39
355.07	994.18
355.44	992.81
355.82	1034.91
356.19	1009.42
356.57	1015.79
356.95	1000.09
357.32	1013.97
357.70	1007.83
358.07	1009.88
358.45	991.22
358.82	1003.96
359.20	984.16
359.58	1003.50
359.95	1016.48
360.33	993.95
360.70	971.65
361.08	989.40
361.45	990.53
361.83	996.45
362.20	1013.52
362.58	1031.49
362.95	999.64
363.33	1014.20
363.70	1009.19
364.08	1001.00
364.45	996.45
364.83	1001.23
365.20	1006.92
365.58	1003.73
365.95	1035.13
366.33	1013.29
366.70	988.03
367.08	986.44
367.45	995.54
367.83	1002.14
368.20	972.10
368.58	1002.59
368.95	1003.96
369.33	1045.37
369.70	1009.88
370.08	1002.37
370.45	992.35
370.83	1029.22
371.20	1004.87
371.57	1139.13
371.95	1016.70
372.32	998.73
372.70	973.47
373.07	990.76
373.45	1003.50
373.82	991.44
374.19	1002.37
374.57	1016.25
374.94	1000.55
375.32	988.03
375.69	1018.75
376.07	1006.92
376.44	988.26
376.81	1003.28
377.19	984.16
377.56	1014.43
377.94	1001.46
378.31	1013.52
378.68	991.44
379.06	1012.15
379.43	1002.82
379.81	1012.38
380.18	1013.52
380.55	996.91
380.93	982.34
381.30	998.95
381.67	987.35
382.05	999.86
382.42	986.89
382.79	983.02
383.17	990.31
383.54	1044.92
383.91	993.95
384.29	1006.92
384.66	993.26
385.04	996.00
385.41	989.85
385.78	1000.09
386.15	992.81
386.53	989.40
386.90	980.29
387.27	1006.01
387.65	1016.70
388.02	1019.21
388.39	1029.22
388.77	1000.32
389.14	973.92
389.51	965.50
389.89	991.44
390.26	1018.75
390.63	998.50
391.00	992.81
391.38	999.86
391.75	987.80
392.12	1015.34
392.50	992.81
392.87	992.81
393.24	1013.74
393.61	1007.83
393.99	1025.12
394.36	1004.19
394.73	987.35
395.10	1020.12
395.48	997.13
395.85	998.27
396.22	993.95
396.59	991.44
396.97	980.07
397.34	1024.21
397.71	993.26
398.08	1012.61
398.45	1002.37
398.83	994.40
399.20	1003.96
399.57	1023.30
399.94	1011.24
400.32	992.58
400.69	978.47
401.06	987.58
401.43	1018.07
401.80	987.58
402.17	990.31
402.55	1002.82
402.92	992.35
403.29	1023.76
403.66	994.18
404.03	997.59
404.41	985.76
404.78	1003.73
405.15	997.82
405.52	1005.78
405.89	985.53
406.26	1003.50
406.64	1007.15
407.01	995.77
407.38	997.36
407.75	985.53
408.12	1002.37
408.49	1004.41
408.86	982.34
409.23	981.20
409.61	1001.23
409.98	1001.68
410.35	1019.66
410.72	992.35
411.09	985.53
411.46	1018.07
411.83	989.62
412.20	1002.82
412.57	1006.46
412.95	977.56
413.32	983.48
413.69	1022.62
414.06	1015.11
414.43	1006.46
414.80	1009.42
415.17	1007.60
415.54	1006.69
415.91	990.08
416.28	999.41
416.65	988.49
417.02	988.71
417.39	994.18
417.76	995.31
418.14	999.18
418.51	983.94
418.88	992.81
419.25	980.29
419.62	1018.75
419.99	992.13
420.36	1001.23
420.73	1008.74
421.10	1024.21
421.47	996.22
421.84	1002.14
422.21	1010.79
422.58	1031.72
422.95	1010.56
423.32	989.17
423.69	987.80
424.06	1009.19
424.43	1014.88
424.80	976.20
425.17	1021.03
425.54	986.21
425.91	1001.00
426.28	1010.33
426.65	1005.10
427.02	1017.39
427.39	990.53
427.76	1001.91
428.13	988.71
428.49	1015.79
428.86	1005.78
429.23	1008.06
429.60	992.35
429.97	985.30
430.34	1004.64
430.71	980.07
431.08	979.84
431.45	1013.06
431.82	1003.50
432.19	994.86
432.56	1006.01
432.93	998.50
433.30	995.54
433.67	1016.70
434.03	1058.57
434.40	1027.40
434.77	1016.48
435.14	1012.83
435.51	979.61
435.88	1046.97
436.25	1013.52
436.62	1025.80
436.99	1002.59
437.35	1005.10
437.72	999.64
438.09	998.73
438.46	1132.75
438.83	1033.09
439.20	1018.98
439.57	985.53
439.93	994.86
440.30	991.90
440.67	999.64
441.04	992.13
441.41	992.81
441.78	1006.69
442.14	1011.47
442.51	1007.83
442.88	981.66
443.25	993.49
443.62	1006.24
443.99	1020.34
444.35	994.18
444.72	1021.03
445.09	982.11
445.46	987.58
445.83	1003.50
446.19	1000.32
446.56	995.09
446.93	995.77
447.30	988.49
447.66	996.91
448.03	1006.69
448.40	1003.05
448.77	1006.69
449.14	997.13
449.50	1006.24
449.87	1012.38
450.24	1006.01
450.61	1019.66
450.97	1003.96
451.34	1001.23
451.71	1048.10
452.08	1002.82
452.44	1002.37
452.81	1013.29
453.18	1013.29
453.54	1010.33
453.91	992.13
454.28	979.61
454.65	1011.70
455.01	1009.19
455.38	999.64
455.75	1022.85
456.11	992.81
456.48	996.68
456.85	975.29
457.21	1000.55
457.58	1007.37
457.95	998.27
458.32	998.27
458.68	987.35
459.05	1006.24
459.42	1012.38
459.78	997.13
460.15	1017.84
460.52	990.76
460.88	1000.32
461.25	1011.01
461.61	984.16
461.98	999.18
462.35	1016.93
462.71	992.58
463.08	1007.37
463.45	1008.28
463.81	1024.21
464.18	996.45
464.55	1028.99
464.91	1037.87
465.28	1002.59
465.64	997.36
466.01	993.04
466.38	1001.91
466.74	998.04
467.11	987.58
467.47	983.02
467.84	1076.55
468.21	1013.74
468.57	992.35
468.94	983.25
469.30	984.85
469.67	1000.32
470.03	1002.59
470.40	1005.78
470.77	1006.01
471.13	1011.47
471.50	1005.78
471.86	1008.74
472.23	1030.58
472.59	1006.69
472.96	1014.88
473.32	1004.64
473.69	1021.48
474.05	1012.83
474.42	998.04
474.78	1001.00
475.15	992.81
475.51	996.91
475.88	990.99
476.24	1010.56
476.61	1006.46
476.97	1002.14
477.34	986.44
477.70	996.91
478.07	1004.19
478.43	996.45
478.80	1012.15
479.16	981.20
479.53	1023.53
479.89	1001.91
480.26	999.18
480.62	996.45
480.99	1026.94
481.35	1017.39
481.72	1004.41
482.08	998.04
482.45	1126.61
482.81	1005.78
483.17	980.07
483.54	1010.56
483.90	1014.43
484.27	1016.48
484.63	1005.33
485.00	988.94
485.36	1017.39
485.72	1001.68
486.09	999.18
486.45	1003.50
486.82	998.73
487.18	1016.02
487.54	1022.62
487.91	1043.10
488.27	1007.60
488.64	1024.67
489.00	1021.71
489.36	1023.30
489.73	1018.30
490.09	1040.14
490.45	1041.73
490.82	1004.19
491.18	1004.87
491.55	1026.94
491.91	1013.52
492.27	1003.73
492.64	1006.92
493.00	1009.19
493.36	991.90
493.73	1059.25
494.09	1031.27
494.45	1014.43
494.82	1029.45
495.18	1034.22
495.54	1047.42
495.91	1012.61
496.27	1017.84
496.63	1029.45
496.99	1005.33
497.36	1015.34
497.72	1029.67
498.08	1021.48
498.45	1066.76
498.81	1044.69
499.17	1023.53
499.53	1040.37
499.90	1024.21
500.26	1011.01
500.62	1022.62
500.99	1011.70
501.35	1001.46
501.71	1028.31
502.07	1025.80
502.44	1025.35
502.80	1015.56
503.16	996.00
503.52	1013.52
503.88	1023.76
504.25	1006.46
504.61	1008.74
504.97	1036.27
505.33	1015.34
505.70	1022.16
506.06	1018.07
506.42	1015.34
506.78	1017.16
507.14	1036.73
507.51	1024.44
507.87	1007.37
508.23	1010.56
508.59	995.54
508.95	1011.92
509.32	1033.54
509.68	1004.41
510.04	1039.69
510.40	1024.67
510.76	1039.46
511.12	1029.45
511.48	1005.78
511.85	998.27
512.21	1039.91
512.57	1025.58
512.93	1027.63
513.29	999.86
513.65	1001.46
514.01	989.62
514.38	1011.70
514.74	1024.67
515.10	1014.88
515.46	1026.72
515.82	1028.08
516.18	1022.62
516.54	1018.07
516.90	1020.12
517.26	1024.67
517.63	1013.97
517.99	1011.24
518.35	1010.56
518.71	1002.82
519.07	1012.83
519.43	1029.67
519.79	1034.00
520.15	1011.01
520.51	993.49
520.87	1021.25
521.23	1019.89
521.59	1020.12
521.95	1024.21
522.31	1015.79
522.67	999.86
523.03	1015.56
523.40	1010.10
523.76	1007.15
524.12	1013.52
524.48	1035.82
524.84	1011.92
525.20	1028.08
525.56	1001.23
525.92	1001.00
526.28	1018.07
526.64	1023.98
527.00	1034.22
527.36	1079.96
527.72	1027.40
528.08	1040.14
528.44	1010.10
528.80	1030.36
529.16	990.31
529.51	1010.10
529.87	1009.19
530.23	991.67
530.59	1018.30
530.95	1024.21
531.31	1024.67
531.67	1035.82
532.03	1007.60
532.39	1032.63
532.75	1027.40
533.11	1014.20
533.47	1025.35
533.83	1011.92
534.19	1034.00
534.55	1007.15
534.91	1006.69
535.26	1003.28
535.62	998.50
535.98	1012.38
536.34	996.22
536.70	1001.68
537.06	1011.24
537.42	1018.30
537.78	995.77
538.14	1087.70
538.49	1014.88
538.85	1144.81
539.21	1000.32
539.57	1004.19
539.93	1013.29
540.29	1041.28
540.65	1002.37
541.00	1044.01
541.36	1000.32
541.72	994.86
542.08	1005.78
542.44	1013.29
542.80	1036.27
543.15	1034.22
543.51	1019.21
543.87	994.40
544.23	1003.50
544.59	1032.40
544.95	1016.70
545.30	1002.14
545.66	1021.94
546.02	1005.78
546.38	1023.98
546.73	1014.20
547.09	999.64
547.45	1026.03
547.81	1016.25
548.17	996.22
548.52	1012.15
548.88	1002.59
549.24	1048.79
549.60	1025.35
549.95	1012.61
550.31	998.27
550.67	1031.04
551.03	1002.59
551.38	1006.01
551.74	979.38
552.10	1005.55
552.46	1013.52
552.81	1010.56
553.17	1011.47
553.53	987.58
553.88	1009.19
554.24	1006.01
554.60	1012.38
554.95	1010.79
555.31	994.18
555.67	1022.16
556.03	1013.52
556.38	985.07
556.74	1001.91
557.10	1029.67
557.45	1005.55
557.81	997.36
558.17	995.77
558.52	1000.32
558.88	1007.60
559.24	1012.83
559.59	1015.11
559.95	1028.08
560.30	1039.46
560.66	989.85
561.02	1034.00
561.37	1006.24
561.73	1002.14
562.09	1027.40
562.44	1014.88
562.80	1040.82
563.15	1005.33
563.51	995.54
563.87	1028.76
564.22	1007.15
564.58	1013.97
564.93	996.45
565.29	1014.43
565.65	1044.01
566.00	997.59
566.36	1003.28
566.71	1036.04
567.07	993.95
567.42	1015.11
567.78	998.73
568.14	1003.05
568.49	1010.33
568.85	996.00
569.20	1010.33
569.56	1005.10
569.91	1011.24
570.27	1022.62
570.62	1034.68
570.98	1014.65
571.33	1005.55
571.69	993.04
572.04	1003.73
572.40	1013.29
572.75	1020.80
573.11	1010.56
573.46	1007.60
573.82	1005.33
574.17	1014.43
574.53	1014.20
574.88	1005.55
575.24	1018.98
575.59	1031.72
575.95	1023.07
576.30	998.04
576.66	1029.90
577.01	1001.46
577.36	1020.80
577.72	1009.19
578.07	1018.30
578.43	1005.55
578.78	1006.46
579.14	1020.12
579.49	1023.07
579.85	1040.14
580.20	1032.40
580.55	1040.82
580.91	1026.49
581.26	1046.97
581.62	1033.31
581.97	1051.29
582.32	1063.81
582.68	1068.58
583.03	1052.20
583.39	1072.23
583.74	1096.57
584.09	1079.51
584.45	1088.61
584.80	1099.53
585.15	1100.90
585.51	1097.94
585.86	1102.49
586.21	1126.84
586.57	1114.78
586.92	1132.98
587.27	1132.30
587.63	1157.56
587.98	1256.32
588.33	1178.49
588.69	1175.99
589.04	1213.08
589.39	1212.63
589.75	1238.34
590.10	1232.65
590.45	1259.73
590.81	1272.93
591.16	1299.55
591.51	1352.11
591.86	1363.72
592.22	1349.38
592.57	1378.97
592.92	1394.21
593.28	1430.62
593.63	1451.33
593.98	1482.50
594.33	1508.67
594.69	1532.56
595.04	1591.95
595.39	1605.15
595.74	1632.69
596.10	1660.22
596.45	1726.44
596.80	1771.95
597.15	1802.44
597.50	1830.43
597.86	1842.94
598.21	1931.46
598.56	1913.71
598.91	2017.02
599.26	2012.70
599.62	2077.10
599.97	2115.78
600.32	2128.98
600.67	2230.47
601.02	2269.38
601.38	2308.06
601.73	2361.99
602.08	2415.24
602.43	2407.50
602.78	2519.00
603.13	2540.16
603.49	2596.60
603.84	2594.09
604.19	2680.79
604.54	2722.43
604.89	2779.09
605.24	2844.17
605.59	2896.28
605.95	2959.31
606.30	2986.85
606.65	3030.08
607.00	3073.32
607.35	3080.37
607.70	3156.60
608.05	3246.26
608.40	3222.59
608.75	3232.38
609.10	3339.55
609.46	3316.34
609.81	3386.20
610.16	3428.98
610.51	3456.29
610.86	3491.10
611.21	3518.41
611.56	3563.47
611.91	3558.23
612.26	3572.11
612.61	3636.05
612.96	3692.26
613.31	3666.77
613.66	3723.89
614.01	3733.67
614.36	3738.91
614.71	3738.68
615.06	3717.52
615.41	3765.76
615.76	3756.20
616.11	3784.42
616.46	3840.17
616.81	3803.53
617.16	3833.34
617.51	3887.95
617.86	3866.34
618.21	3834.94
618.56	3859.97
618.91	3889.09
619.26	3888.87
619.61	3840.40
619.96	3902.29
620.31	3852.46
620.66	3840.40
621.01	3891.60
621.36	3856.55
621.71	3885.91
622.06	3893.64
622.41	3796.48
622.76	3849.95
623.10	3903.88
623.45	3864.29
623.80	3849.73
624.15	3846.09
624.50	3840.40
624.85	3812.41
625.20	3819.01
625.55	3834.03
625.90	3833.34
626.25	3814.46
626.59	3796.02
626.94	3778.50
627.29	3758.48
627.64	3737.09
627.99	3771.22
628.34	3751.42
628.69	3743.46
629.03	3679.74
629.38	3721.39
629.73	3663.82
630.08	3715.93
630.43	3681.11
630.78	3688.85
631.12	3681.11
631.47	3673.83
631.82	3657.67
632.17	3644.02
632.52	3643.56
632.86	3715.93
633.21	3598.96
633.56	3567.11
633.91	3590.54
634.26	3585.77
634.60	3547.54
634.95	3560.96
635.30	3535.93
635.65	3570.29
635.99	3504.98
636.34	3524.33
636.69	3499.52
637.04	3504.98
637.39	3457.20
637.73	3492.92
638.08	3482.91
638.43	3453.79
638.77	3421.93
639.12	3449.92
639.47	3401.45
639.82	3452.19
640.16	3432.85
640.51	3408.28
640.86	3383.70
641.20	3396.44
641.55	3368.68
641.90	3379.83
642.25	3342.06
642.59	3371.18
642.94	3352.07
643.29	3366.18
643.63	3328.40
643.98	3318.85
644.33	3311.11
644.67	3317.03
645.02	3326.81
645.37	3284.03
645.71	3301.33
646.06	3342.28
646.40	3308.38
646.75	3292.22
647.10	3269.92
647.44	3349.11
647.79	3295.86
648.14	3300.19
648.48	3300.64
648.83	3261.50
649.17	3363.90
649.52	3248.31
649.87	3282.67
650.21	3257.18
650.56	3268.10
650.90	3280.85
651.25	3237.84
651.59	3285.40
651.94	3276.29
652.29	3254.68
652.63	3281.76
652.98	3250.81
653.32	3277.66
653.67	3251.04
654.01	3299.28
654.36	3257.41
654.70	3250.58
655.05	3262.19
655.39	3265.83
655.74	3299.73
656.08	3264.46
656.43	3282.44
656.78	3246.49
657.12	3276.75
657.47	3263.10
657.81	3284.26
658.15	3266.06
658.50	3228.05
658.84	3255.82
659.19	3308.61
659.53	3268.56
659.88	3308.38
660.22	3276.07
660.57	3224.87
660.91	3362.08
661.26	3269.24
661.60	3290.18
661.95	3299.96
662.29	3342.74
662.63	3298.37
662.98	3314.98
663.32	3332.96
663.67	3281.76
664.01	3300.87
664.36	3319.76
664.70	3397.58
665.04	3361.85
665.39	3360.03
665.73	3335.00
666.08	3815.14
666.42	3379.38
666.76	3438.77
667.11	3419.65
667.45	3415.78
667.79	3443.09
668.14	3429.44
668.48	3464.71
668.83	3459.25
669.17	3494.06
669.51	3507.03
669.86	3551.86
670.20	3581.44
670.54	3616.03
670.89	3604.65
671.23	3669.50
671.57	3705.91
671.92	3782.60
672.26	3864.29
672.60	3911.39
672.94	4058.39
673.29	4120.29
673.63	4189.92
673.97	4316.21
674.32	4433.62
674.66	4580.62
675.00	4801.12
675.34	4938.56
675.69	5195.70
676.03	5451.92
676.37	5767.76
676.71	6066.77
677.06	6400.58
677.40	6804.49
677.74	7395.44
678.08	7893.33
678.43	8477.00
678.77	9195.61
679.11	9899.65
679.45	10716.11
679.80	11577.39
680.14	12511.27
680.48	13549.82
680.82	14949.94
681.16	16071.55
681.51	17392.72
681.85	18827.89
682.19	20115.60
682.53	21852.96
682.87	23453.11
683.21	25090.35
683.56	26679.34
683.90	28496.12
684.24	30377.29
684.58	32257.10
684.92	33900.03
685.26	35270.35
685.61	36785.39
685.95	38163.22
686.29	39547.87
686.63	40267.39
686.97	41315.95
687.31	41921.47
687.65	42416.62
687.99	42936.35
688.33	43122.49
688.68	43390.09
689.02	43393.27
689.36	43507.05
689.70	43427.40
690.04	43175.96
690.38	42996.42
690.72	42972.76
691.06	42855.34
691.40	42840.09
691.74	42551.10
692.08	42503.54
692.42	42669.66
692.76	42734.51
693.10	42853.75
693.44	42617.09
693.78	42835.54
694.13	42629.61
694.47	43144.79
694.81	42838.04
695.15	42810.06
695.49	42832.58
695.83	42910.41
696.17	42791.85
696.51	43015.31
696.85	42934.53
697.19	42545.87
697.53	42651.22
697.87	42682.85
698.20	42399.10
698.54	42704.70
698.88	42485.79
699.22	42199.08
699.56	42239.81
699.90	41849.79
700.24	41703.93
700.58	41681.17
700.92	41124.58
701.26	40932.52
701.60	40671.75
701.94	40286.50
702.28	40271.94
702.62	39852.56
702.96	39632.75
703.30	39008.34
703.63	38814.70
703.97	38493.85
704.31	38161.85
704.65	37584.32
704.99	37451.43
705.33	37145.60
705.67	36559.20
706.01	36342.34
706.34	35895.43
706.68	35490.16
707.02	34954.96
707.36	34624.10
707.70	34295.97
708.04	33586.00
708.38	33300.43
708.71	33169.58
709.05	32805.96
709.39	32509.91
709.73	31912.59
710.07	31680.26
710.40	31384.67
710.74	31013.53
711.08	30717.71
711.42	30489.25
711.76	30154.97
712.09	29741.97
712.43	29625.69
712.77	29178.09
713.11	28950.09
713.45	28630.15
713.78	28570.30
714.12	28177.55
714.46	27911.54
714.80	27654.40
715.13	27429.58
715.47	26996.10
715.81	26675.25
716.15	26435.41
716.48	26399.23
716.82	26090.44
717.16	25872.22
717.49	25325.18
717.83	25000.01
718.17	25004.79
718.51	24542.17
718.84	24324.64
719.18	24236.34
719.52	23837.22
719.85	23545.50
720.19	23295.87
720.53	23018.71
720.86	22764.99
721.20	22339.47
721.54	22347.21
721.87	22057.99
722.21	21563.97
722.55	21488.65
722.88	21198.98
723.22	20911.58
723.55	20477.41
723.89	20432.81
724.23	20181.82
724.56	19860.75
724.90	19622.27
725.24	19395.86
725.57	19101.63
725.91	18877.27
726.24	18699.55
726.58	18279.26
726.92	18153.20
727.25	17961.37
727.59	17652.13
727.92	17293.73
728.26	17154.92
728.59	16995.41
728.93	16727.58
729.26	16477.05
729.60	16281.58
729.94	16028.09
730.27	15784.15
730.61	15428.26
730.94	15289.22
731.28	15041.88
731.61	14763.58
731.95	14612.94
732.28	14326.68
732.62	14071.37
732.95	13950.76
733.29	13699.77
733.62	13466.76
733.96	13309.52
734.29	13125.89
734.63	12883.09
734.96	12707.87
735.30	12572.25
735.63	12405.68
735.97	12158.79
736.30	11919.63
736.63	11863.66
736.97	11612.44
737.30	11460.43
737.64	11226.51
737.97	11093.16
738.31	10950.49
738.64	10754.11
738.97	10708.37
739.31	10477.18
739.64	10354.76
739.98	10207.76
740.31	10050.75
740.64	10006.38
740.98	9788.84
741.31	9577.44
741.65	9534.43
741.98	9411.55
742.31	9244.08
742.65	9168.98
742.98	9117.33
743.31	8943.48
743.65	8930.74
743.98	8758.48
744.31	8699.54
744.65	8609.66
744.98	8525.24
745.31	8393.03
745.65	8336.37
745.98	8193.01
746.31	8134.76
746.65	8036.00
746.98	7947.03
747.31	7963.64
747.65	7840.99
747.98	7741.32
748.31	7690.81
748.64	7584.31
748.98	7493.97
749.31	7340.38
749.64	7312.84
749.98	7197.70
750.31	7191.56
750.64	7098.26
750.97	7073.00
751.31	6893.46
751.64	6839.99
751.97	6856.37
752.30	6823.60
752.63	6749.65
752.97	6617.90
753.30	6581.94
753.63	6563.74
753.96	6488.19
754.29	6319.80
754.63	6386.70
754.96	6406.05
755.29	6189.19
755.62	6185.09
755.95	6079.96
756.29	6037.87
756.62	6011.93
756.95	5906.11
757.28	5923.41
757.61	5997.82
757.94	5798.94
758.27	5710.65
758.61	5661.50
758.94	5652.17
759.27	5607.79
759.60	5544.53
759.93	5581.17
760.26	5435.08
760.59	5390.71
760.92	5350.66
761.26	5315.84
761.59	5329.72
761.92	5257.14
762.25	5183.64
762.58	5134.03
762.91	5098.08
763.24	5063.03
763.57	5085.33
763.90	5001.14
764.23	4964.96
764.56	4887.82
764.89	4907.39
765.22	4879.17
765.55	4788.15
765.88	4767.90
766.21	4724.21
766.54	4702.14
766.87	4642.06
767.20	4606.79
767.53	4596.10
767.86	4523.28
768.19	4512.36
768.52	4491.88
768.85	4433.17
769.18	4374.23
769.51	4381.06
769.84	4309.15
770.17	4283.67
770.50	4200.61
770.83	4210.85
771.16	4166.93
771.49	4135.30
771.82	4101.40
772.15	4069.31
772.48	3968.05
772.81	3949.62
773.14	3955.99
773.47	3933.24
773.80	3901.84
774.13	3853.37
774.46	3852.23
774.78	3783.51
775.11	3759.62
775.44	3738.00
775.77	3703.64
776.10	3646.98
776.43	3595.32
776.76	3638.56
777.09	3526.37
777.41	3539.57
777.74	3582.81
778.07	3483.14
778.40	3452.65
778.73	3397.58
779.06	3389.84
779.38	3401.90
779.71	3341.83
780.04	3346.84
780.37	3300.19
780.70	3247.17
781.03	3225.55
781.35	3274.93
781.68	3208.94
782.01	3149.32
782.34	3188.00
782.67	3124.06
782.99	3111.09
783.32	3108.36
783.65	3051.25
783.98	3025.53
784.30	3003.92
784.63	2976.15
784.96	2916.99
785.29	2927.23
785.61	2918.81
785.94	2891.28
786.27	2867.84
786.60	2860.33
786.92	2847.13
787.25	2786.83
787.58	2791.61
787.90	2758.16
788.23	2728.58
788.56	2765.21
788.88	2720.16
789.21	2686.48
789.54	2675.78
789.87	2658.95
790.19	2636.87
790.52	2617.76
790.85	2600.47
791.17	2596.82
791.50	2563.60
791.82	2576.12
792.15	2557.00
792.48	2534.48
792.80	2514.68
793.13	2541.98
793.46	2510.13
793.78	2483.73
794.11	2483.28
794.43	2501.71
794.76	2488.96
795.09	2539.48
795.41	2496.93
795.74	2478.27
796.06	2479.41
796.39	2459.61
796.72	2464.84
797.04	2456.88
797.37	2407.27
797.69	2429.80
798.02	2442.09
798.34	2398.17
798.67	2416.83
798.99	2355.62
799.32	2373.82
799.64	2401.81
799.97	2362.22
800.30	2311.02
800.62	2310.56
800.95	2283.71
801.27	2296.23
801.60	2319.44
801.92	2276.20
802.25	2290.08
802.57	2244.12
802.89	2296.00
803.22	2247.08
803.54	2230.69
803.87	2233.42
804.19	2217.95
804.52	2233.20
804.84	2189.28
805.17	2202.48
805.49	2198.84
805.82	2171.76
806.14	2169.48
806.46	2198.61
806.79	2151.50
807.11	2134.89
807.44	2092.57
807.76	2108.50
808.08	2105.54
808.41	2116.23
808.73	2102.13
809.06	2077.10
809.38	2102.35
809.70	2051.61
810.03	2051.38
810.35	2073.00
810.67	2034.77
811.00	2020.66
811.32	1976.06
811.64	1987.21
811.97	1969.01
812.29	1979.25
812.61	1948.76
812.94	1977.88
813.26	1954.22
813.58	1948.98
813.91	1921.45
814.23	1937.83
814.55	1927.37
814.88	1929.87
815.20	1894.83
815.52	1913.49
815.84	1861.15
816.17	1832.25
816.49	1902.34
816.81	1876.62
817.13	1835.21
817.46	1875.03
817.78	1832.70
818.10	1822.24
818.42	1820.87
818.75	1812.00
819.07	1844.76
819.39	1796.52
819.71	1841.12
820.04	1789.70
820.36	1766.94
820.68	1771.04
821.00	1750.33
821.32	1773.77
821.65	1811.09
821.97	1749.88
822.29	1743.28
822.61	1750.33
822.93	1735.31
823.25	1700.72
823.58	1746.92
823.90	1724.16
824.22	1708.69
824.54	1673.65
824.86	1686.62
825.18	1681.15
825.50	1689.57
825.82	1675.24
826.15	1665.68
826.47	1650.66
826.79	1682.75
827.11	1687.53
827.43	1662.50
827.75	1653.17
828.07	1623.58
828.39	1646.11
828.71	1620.85
829.03	1643.84
829.35	1640.20
829.67	1594.91
830.00	1610.61
830.32	1616.99
830.64	1613.34
830.96	1607.88
831.28	1641.56
831.60	1594.23
831.92	1574.89
832.24	1578.76
832.56	1595.14
832.88	1594.91
833.20	1593.09
833.52	1600.83
833.84	1576.25
834.16	1575.80
834.48	1559.19
834.80	1606.06
835.12	1558.50
835.44	1547.58
835.76	1573.52
836.08	1540.30
836.40	1548.04
836.71	1541.67
837.03	1553.27
837.35	1518.68
837.67	1524.14
837.99	1548.72
838.31	1533.25
838.63	1526.42
838.95	1508.67
839.27	1566.01
839.59	1536.66
839.91	1531.88
840.23	1512.08
840.54	1513.90
840.86	1527.10
841.18	1522.55
841.50	1508.90
841.82	1474.31
842.14	1543.94
842.46	1527.10
842.77	1523.69
843.09	1499.34
843.41	1478.18
843.73	1468.39
844.05	1479.32
844.37	1490.92
844.68	1482.73
845.00	1497.75
845.32	1484.55
845.64	1474.54
845.96	1465.66
846.27	1465.89
846.59	1463.39
846.91	1460.20
847.23	1470.44
847.54	1454.74
847.86	1454.51
848.18	1443.82
848.50	1432.67
848.82	1463.84
849.13	1452.24
849.45	1475.22
849.77	1434.03
850.08	1466.12
850.40	1456.11
850.72	1468.62
851.04	1443.59
851.35	1448.82
851.67	1480.45
851.99	1424.02
852.30	1449.05
852.62	1415.37
852.94	1439.49
853.25	1463.39
853.57	1417.19
853.89	1402.40
854.20	1418.10
854.52	1427.21
854.84	1396.71
855.15	1416.97
855.47	1419.24
855.79	1433.35
856.10	1408.09
856.42	1424.93
856.73	1416.28
857.05	1403.77
857.37	1397.85
857.68	1403.09
858.00	1401.95
858.32	1418.79
858.63	1378.74
858.95	1357.80
859.26	1364.17
859.58	1393.30
859.89	1386.02
860.21	1396.03
860.52	1355.53
860.84	1392.16
861.16	1364.17
861.47	1382.61
861.79	1384.43
862.10	1350.98
862.42	1367.13
862.73	1374.64
863.05	1347.79
863.36	1346.20
863.68	1370.55
863.99	1353.25
864.31	1340.51
864.62	1385.34
864.94	1322.76
865.25	1369.86
865.57	1360.76
865.88	1323.44
866.20	1345.74
866.51	1360.76
866.82	1354.85
867.14	1324.13
867.45	1323.22
867.77	1319.57
868.08	1345.06
868.40	1333.23
868.71	1322.99
869.02	1316.84
869.34	1309.79
869.65	1347.11
869.97	1304.10
870.28	1292.95
870.59	1321.62
870.91	1295.00
871.22	1321.17
871.54	1293.86
871.85	1303.65
872.16	1297.50
872.48	1295.45
872.79	1326.63
873.10	1292.50
873.42	1298.18
873.73	1338.23
874.04	1276.11
874.36	1259.27
874.67	1263.82
874.98	1258.59
875.30	1248.35
875.61	1237.20
875.92	1257.00
876.23	1289.08
876.55	1254.72
876.86	1248.58
877.17	1250.40
877.49	1247.90
877.80	1231.06
878.11	1868.66
878.42	1310.47
878.74	1264.28
879.05	1256.54
879.36	1241.07
879.67	1233.33
879.98	1231.97
880.30	1249.94
880.61	1229.01
880.92	1248.81
881.23	1233.56
881.55	1236.52
881.86	1212.40
882.17	1234.47
882.48	1223.78
882.79	1227.42
883.10	1213.08
883.42	1238.11
883.73	1219.45
884.04	1247.90
884.35	1215.13
884.66	1208.98
884.97	1204.43
885.28	1199.65
885.60	1231.28
885.91	1206.03
886.22	1213.54
886.53	1219.68
886.84	1226.73
887.15	1234.70
887.46	1255.18
887.77	1245.85
888.08	1223.32
888.40	1232.42
888.71	1219.68
889.02	1199.20
889.33	1223.55
889.64	1224.46
889.95	1211.26
890.26	1238.11
890.57	1209.21
890.88	1232.19
891.19	1209.67
891.50	1241.07
891.81	1231.06
892.12	1195.10
892.43	1189.19
892.74	1228.78
893.05	1221.50
893.36	1235.38
893.67	1195.56
893.98	1232.65
894.29	1212.85
894.60	1206.25
894.91	1202.61
895.22	1183.27
895.53	1202.61
895.84	1192.83
896.15	1204.66
896.46	1223.55
896.77	1197.38
897.08	1197.83
897.38	1202.61
897.69	1199.88
898.00	1168.94
898.31	1182.13
898.62	1189.87
898.93	1176.67
899.24	1174.85
899.55	1195.33
899.86	1193.74
900.16	1186.23
900.47	1181.91
900.78	1181.45
901.09	1176.44
901.40	1191.01
901.71	1166.89
902.02	1181.45
902.32	1206.71
902.63	1158.47
902.94	1160.97
903.25	1181.22
903.56	1167.34
903.87	1165.98
904.17	1190.10
904.48	1174.40
904.79	1137.99
905.10	1158.01
905.41	1184.41
905.71	1172.12
906.02	1168.48
906.33	1167.57
906.64	1144.59
906.94	1160.74
907.25	1147.77
907.56	1143.22
907.87	1155.74
908.17	1153.69
908.48	1169.85
908.79	1130.48
909.09	1144.36
909.40	1144.59
909.71	1154.14
910.02	1445.18
910.32	1153.92
910.63	1142.77
910.94	1121.15
911.24	1106.13
911.55	1161.43
911.86	1133.66
912.16	1143.22
912.47	1130.02
912.78	1131.84
913.08	1138.90
913.39	1113.87
913.69	1155.05
914.00	1135.03
914.31	1140.95
914.61	1116.14
914.92	1152.10
915.23	1117.28
915.53	1126.38
915.84	1102.49
916.14	1118.87
916.45	1122.97
916.75	1102.49
917.06	1114.78
917.37	1105.45
917.67	1120.24
917.98	1114.32
918.28	1092.02
918.59	1109.77
918.89	1124.11
919.20	1120.69
919.50	1100.21
919.81	1098.85
920.11	1102.26
920.42	1092.02
920.72	1091.79
921.03	1092.25
921.33	1120.01
921.64	1103.63
921.94	1098.17
922.25	1086.79
922.55	1079.51
922.86	1093.16
923.16	1092.02
923.47	1083.15
923.77	1086.11
924.08	1094.98
924.38	1078.37
924.69	1075.87
924.99	1096.57
925.29	1073.82
925.60	1092.25
925.90	1076.55
926.21	1084.97
926.51	1092.71
926.81	1093.84
927.12	1068.13
927.42	1089.75
927.73	1092.02
928.03	1086.56
928.33	1069.95
928.64	1063.81
928.94	1069.72
929.24	1068.36
929.55	1044.24
929.85	1067.90
930.15	1070.86
930.46	1055.39
930.76	1060.62
931.06	1051.97
931.37	1073.59
931.67	1103.40
931.97	1058.80
932.27	1053.34
932.58	1060.85
932.88	1061.76
933.18	1051.97
933.49	1049.47
933.79	1083.38
934.09	1056.98
934.39	1072.45
934.70	1099.76
935.00	1092.02
935.30	1069.04
935.60	1038.32
935.91	1049.70
936.21	1061.08
936.51	1052.43
936.81	1025.80
937.11	1048.10
937.42	1055.16
937.72	1030.36
938.02	1018.30
938.32	1037.87
938.62	1030.36
938.92	1045.37
939.23	1030.36
939.53	1011.24
939.83	1023.07
940.13	1023.53
940.43	1022.62
940.73	1029.90
941.03	1034.00
941.34	1050.38
941.64	1045.83
941.94	1010.33
942.24	1025.12
942.54	1012.15
942.84	1041.73
943.14	1044.24
943.44	1026.94
943.74	1027.17
944.04	1039.00
944.34	1004.41
944.65	1034.91
944.95	1039.23
945.25	1005.78
945.55	1013.29
945.85	1010.33
946.15	1022.39
946.45	1029.67
946.75	1021.94
947.05	1034.00
947.35	1024.21
947.65	1016.02
947.95	1026.49
948.25	1013.29
948.55	1022.16
948.85	1011.70
949.15	1021.03
949.45	1036.50
949.75	1031.27
950.05	1026.49
950.35	1032.18
950.65	1012.38
950.94	1021.71
951.24	1019.21
951.54	1021.71
951.84	1170.53
952.14	1036.27
952.44	1013.52
952.74	1036.27
953.04	1009.42
953.34	999.64
953.64	1039.00
953.94	1022.85
954.23	1033.31
954.53	1011.92
954.83	1028.54
955.13	1034.45
955.43	1050.84
955.73	1042.42
956.03	1018.98
956.32	1013.97
956.62	1042.19
956.92	1044.01
957.22	1023.76
957.52	1003.73
957.82	998.04
958.11	1028.99
958.41	1038.55
958.71	1112.50
959.01	1040.60
959.30	1366.45
959.60	1036.95
959.90	1007.83
960.20	1026.72
960.50	1032.18
960.79	1015.34
961.09	1028.31
961.39	1039.23
961.69	1012.83
961.98	1006.24
962.28	1055.39
962.58	1018.30
962.87	1033.31
963.17	1025.12
963.47	999.64
963.76	1079.28
964.06	1014.88
964.36	1033.77
964.66	1015.11
964.95	1031.04
965.25	1021.25
965.55	1045.37
965.84	1048.56
966.14	1012.38
966.43	1029.90
966.73	1016.48
967.03	1037.87
967.32	1023.53
967.62	1023.30
967.92	1013.97
968.21	1025.12
968.51	1021.94
968.80	1031.27
969.10	1021.48
969.40	1013.06
969.69	1045.37
969.99	988.49
970.28	1031.72
970.58	1025.80
970.87	1012.38
971.17	1039.91
971.46	1046.51
971.76	1016.48
972.06	1022.62
972.35	1018.52
972.65	1011.70
972.94	1006.92
973.24	1014.43
973.53	1005.78
973.83	998.50
974.12	1016.25
974.42	1012.38
974.71	1034.91
975.01	1020.57
975.30	1029.45
975.59	1038.09
975.89	1009.42
976.18	1001.91
976.48	1042.42
976.77	1027.17
977.07	1013.97
977.36	1045.83
977.65	1048.10
977.95	1021.94
978.24	998.27
978.54	1015.79
978.83	1005.10
979.13	1027.85
979.42	1022.16
979.71	1017.39
980.01	1006.69
980.30	1009.42
980.59	1013.29
980.89	1052.20
981.18	1016.93
981.47	1011.01
981.77	1011.24
982.06	998.50
982.35	1033.31
982.65	1014.88
982.94	1019.66
983.23	1021.25
983.53	1040.37
983.82	1011.47
984.11	1008.97
984.41	1011.01
984.70	1014.20
984.99	1009.19
985.28	1017.16
985.58	1008.97
985.87	1005.10
986.16	1024.67
986.45	1019.21
986.75	1012.61
987.04	999.86
987.33	1011.47
987.62	1019.66
987.91	993.04
988.21	1018.30
988.50	1002.82
988.79	1036.27
989.08	1032.86
989.37	1015.56
989.67	1022.85
989.96	1010.33
990.25	1004.19
990.54	1011.24
990.83	1023.76
991.12	1025.80
991.42	1021.48
991.71	994.63
992.00	1008.97
992.29	1019.43
992.58	1013.52
992.87	1035.59
993.16	1024.67
993.45	1033.77
993.75	991.44
994.04	1011.24
994.33	1020.57
994.62	1046.74
994.91	1001.00
995.20	1041.51
995.49	993.04
995.78	1011.01
996.07	1004.64
996.36	996.45
996.65	1010.79
996.94	992.13
997.23	1039.69
997.52	990.76
997.81	999.64
998.10	1000.32
998.39	996.91
998.68	1006.69
998.97	988.26
999.26	1003.28
999.55	978.47
999.84	1003.73
1000.13	990.08
1000.42	1013.97
1000.71	994.18
1001.00	1009.65
1001.29	1024.67
1001.58	990.76
1001.87	1001.23
1002.16	1009.19
1002.45	1022.16
1002.74	993.95
1003.02	1018.98
1003.31	1013.74
1003.60	985.53
1003.89	1001.46
1004.18	1007.15
1004.47	1006.69
1004.76	1015.34
1005.05	1002.59
1005.33	1009.19
1005.62	1001.46
1005.91	1013.29
1006.20	991.44
1006.49	985.30
1006.78	1020.57
1007.06	990.53
1007.35	980.52
1007.64	984.85
1007.93	990.76
1008.22	1003.73
1008.50	1000.77
1008.79	1015.11
1009.08	999.86
1009.37	982.34
1009.66	1045.83
1009.94	997.59
1010.23	1002.82
1010.52	989.17
1010.81	1004.19
1011.09	1011.47
1011.38	1020.12
1011.67	1021.48
1011.95	1012.61
1012.24	992.81
1012.53	1010.10
1012.82	985.07
1013.10	1016.48
1013.39	984.62
1013.68	1000.09
[truncated: 48 more rows]
