# Supplementary material for: Unique photosynthetic electron transport tuning and excitation distribution in heterokont algae
Source: PLoS One. 2019 Jan 9;14(1):e0209920. doi: 10.1371/journal.pone.0209920 (PMC6326504; doi:10.1371/journal.pone.0209920)
Supplement: S1 Dataset — (ZIP) [file pone.0209920.s004.zip › S1 Dataset/77K/Nannochloropsis_Anaerobic/NAna_t=5,2.txt]

340.01	926.59
340.39	926.59
340.76	926.59
341.14	935.01
341.52	929.78
341.89	964.59
342.27	978.47
342.65	984.39
343.03	991.67
343.40	988.94
343.78	994.18
344.16	978.93
344.53	1009.65
344.91	981.66
345.29	983.25
345.66	970.05
346.04	976.88
346.42	973.70
346.79	981.66
347.17	970.05
347.54	957.99
347.92	938.20
348.30	960.04
348.67	968.46
349.05	932.05
349.43	970.96
349.80	988.49
350.18	978.02
350.56	968.46
350.93	985.76
351.31	960.04
351.68	947.30
352.06	947.07
352.44	942.29
352.81	970.05
353.19	951.40
353.56	950.71
353.94	948.66
354.32	942.29
354.69	968.92
355.07	936.15
355.44	951.62
355.82	965.73
356.19	957.77
356.57	962.32
356.95	954.58
357.32	966.64
357.70	977.56
358.07	955.26
358.45	941.16
358.82	970.28
359.20	951.62
359.58	942.07
359.95	952.53
360.33	967.32
360.70	934.33
361.08	942.75
361.45	946.62
361.83	952.53
362.20	975.52
362.58	976.20
362.95	943.89
363.33	931.14
363.70	933.42
364.08	968.01
364.45	931.14
364.83	957.99
365.20	940.25
365.58	949.12
365.95	986.67
366.33	979.16
366.70	967.55
367.08	933.42
367.45	960.95
367.83	948.44
368.20	952.53
368.58	964.82
368.95	946.16
369.33	996.00
369.70	937.97
370.08	939.34
370.45	955.95
370.83	976.20
371.20	956.63
371.57	1092.02
371.95	972.33
372.32	933.87
372.70	938.20
373.07	957.08
373.45	967.55
373.82	969.60
374.19	933.65
374.57	992.81
374.94	960.95
375.32	948.66
375.69	963.23
376.07	957.77
376.44	949.57
376.81	947.07
377.19	946.39
377.56	957.08
377.94	950.03
378.31	978.47
378.68	930.01
379.06	937.74
379.43	948.89
379.81	970.51
380.18	919.54
380.55	963.00
380.93	951.85
381.30	956.86
381.67	943.89
382.05	947.30
382.42	938.42
382.79	946.39
383.17	962.77
383.54	1006.69
383.91	965.73
384.29	963.91
384.66	952.76
385.04	961.86
385.41	955.95
385.78	963.46
386.15	941.38
386.53	942.07
386.90	945.48
387.27	940.47
387.65	948.66
388.02	963.68
388.39	961.18
388.77	952.08
389.14	966.19
389.51	942.52
389.89	927.05
390.26	954.58
390.63	964.37
391.00	944.57
391.38	948.66
391.75	958.45
392.12	949.80
392.50	953.22
392.87	955.72
393.24	945.02
393.61	950.49
393.99	959.81
394.36	940.47
394.73	980.29
395.10	965.96
395.48	962.77
395.85	955.72
396.22	966.87
396.59	955.72
396.97	957.31
397.34	1008.06
397.71	983.48
398.08	951.17
398.45	961.86
398.83	946.62
399.20	972.10
399.57	967.78
399.94	938.65
400.32	960.50
400.69	962.55
401.06	956.86
401.43	971.42
401.80	963.23
402.17	942.98
402.55	932.51
402.92	934.78
403.29	973.01
403.66	948.21
404.03	946.62
404.41	959.13
404.78	977.56
405.15	950.26
405.52	945.48
405.89	957.54
406.26	938.65
406.64	940.02
407.01	942.29
407.38	961.41
407.75	940.93
408.12	971.42
408.49	989.40
408.86	936.38
409.23	952.99
409.61	949.35
409.98	965.50
410.35	977.11
410.72	938.88
411.09	942.75
411.46	966.19
411.83	950.26
412.20	964.59
412.57	959.13
412.95	929.78
413.32	965.28
413.69	982.34
414.06	970.51
414.43	959.36
414.80	965.28
415.17	957.99
415.54	963.91
415.91	950.94
416.28	947.98
416.65	936.83
417.02	936.83
417.39	946.39
417.76	935.47
418.14	950.49
418.51	947.98
418.88	944.80
419.25	960.72
419.62	974.38
419.99	974.38
420.36	981.43
420.73	950.71
421.10	974.83
421.47	947.30
421.84	939.34
422.21	964.82
422.58	952.53
422.95	954.13
423.32	947.53
423.69	956.86
424.06	970.74
424.43	976.65
424.80	957.31
425.17	952.08
425.54	938.42
425.91	947.98
426.28	968.69
426.65	939.56
427.02	979.61
427.39	961.86
427.76	959.36
428.13	952.53
428.49	972.56
428.86	957.54
429.23	955.72
429.60	960.04
429.97	933.19
430.34	971.42
430.71	939.56
431.08	955.04
431.45	984.85
431.82	966.64
432.19	953.90
432.56	926.82
432.93	951.40
433.30	961.18
433.67	958.90
434.03	1010.56
434.40	970.51
434.77	968.69
435.14	965.73
435.51	951.40
435.88	988.94
436.25	960.50
436.62	948.66
436.99	947.30
437.35	954.13
437.72	952.76
438.09	960.27
438.46	1086.79
438.83	977.34
439.20	959.36
439.57	944.57
439.93	968.23
440.30	961.18
440.67	937.74
441.04	945.48
441.41	961.86
441.78	951.40
442.14	966.64
442.51	956.86
442.88	945.02
443.25	963.23
443.62	972.10
443.99	957.54
444.35	952.76
444.72	940.25
445.09	953.44
445.46	950.94
445.83	983.94
446.19	949.57
446.56	929.78
446.93	945.25
447.30	970.74
447.66	971.65
448.03	966.19
448.40	957.77
448.77	945.93
449.14	960.27
449.50	972.56
449.87	959.36
450.24	957.31
450.61	951.17
450.97	961.41
451.34	962.32
451.71	1001.68
452.08	971.42
452.44	956.17
452.81	956.86
453.18	979.38
453.54	1002.37
453.91	961.18
454.28	946.62
454.65	971.42
455.01	964.37
455.38	938.20
455.75	973.70
456.11	957.99
456.48	955.72
456.85	956.63
457.21	947.98
457.58	945.02
457.95	948.44
458.32	922.72
458.68	943.89
459.05	956.17
459.42	939.56
459.78	965.73
460.15	957.54
460.52	942.75
460.88	960.72
461.25	967.10
461.61	964.14
461.98	950.49
462.35	976.20
462.71	931.14
463.08	951.40
463.45	940.02
463.81	950.03
464.18	963.91
464.55	957.08
464.91	970.28
465.28	951.62
465.64	965.50
466.01	940.93
466.38	952.76
466.74	954.13
467.11	959.59
467.47	949.80
467.84	1045.15
468.21	973.01
468.57	944.34
468.94	951.17
469.30	953.22
469.67	970.51
470.03	958.22
470.40	955.26
470.77	951.85
471.13	961.86
471.50	963.68
471.86	968.01
472.23	1001.91
472.59	981.89
472.96	963.23
473.32	949.57
473.69	959.59
474.05	947.07
474.42	940.93
474.78	941.61
475.15	937.29
475.51	951.40
475.88	925.23
476.24	938.42
476.61	967.10
476.97	954.35
477.34	925.00
477.70	953.67
478.07	955.95
478.43	972.10
478.80	964.82
479.16	960.50
479.53	970.28
479.89	959.13
480.26	969.14
480.62	941.84
480.99	999.41
481.35	943.43
481.72	957.08
482.08	965.05
482.45	1099.53
482.81	962.55
483.17	956.63
483.54	967.10
483.90	944.80
484.27	969.60
484.63	951.62
485.00	951.85
485.36	955.26
485.72	934.78
486.09	937.51
486.45	960.27
486.82	969.37
487.18	980.07
487.54	960.27
487.91	980.98
488.27	965.96
488.64	978.02
489.00	978.02
489.36	988.26
489.73	984.16
490.09	970.74
490.45	979.38
490.82	981.89
491.18	970.96
491.55	975.97
491.91	998.95
492.27	987.58
492.64	967.32
493.00	961.86
493.36	968.23
493.73	1013.52
494.09	972.56
494.45	963.91
494.82	971.65
495.18	999.41
495.54	973.47
495.91	963.00
496.27	970.05
496.63	974.38
496.99	981.43
497.36	968.01
497.72	977.79
498.08	966.87
498.45	1013.06
498.81	1008.74
499.17	970.96
499.53	986.21
499.90	964.82
500.26	973.47
500.62	969.83
500.99	963.23
501.35	976.88
501.71	971.42
502.07	981.20
502.44	957.08
502.80	966.64
503.16	985.76
503.52	981.89
503.88	988.26
504.25	974.83
504.61	997.13
504.97	972.79
505.33	968.69
505.70	983.25
506.06	962.55
506.42	976.43
506.78	986.21
507.14	997.82
507.51	965.73
507.87	961.18
508.23	945.48
508.59	984.85
508.95	970.28
509.32	996.00
509.68	964.82
510.04	1011.24
510.40	959.59
510.76	977.79
511.12	995.09
511.48	963.68
511.85	977.34
512.21	966.64
512.57	965.73
512.93	970.51
513.29	958.90
513.65	977.79
514.01	984.85
514.38	971.19
514.74	975.06
515.10	963.00
515.46	970.05
515.82	976.65
516.18	998.73
516.54	977.34
516.90	980.07
517.26	987.58
517.63	960.95
517.99	961.86
518.35	953.44
518.71	980.98
519.07	966.19
519.43	975.74
519.79	967.55
520.15	963.91
520.51	969.83
520.87	952.31
521.23	959.36
521.59	971.19
521.95	978.47
522.31	975.06
522.67	950.49
523.03	962.09
523.40	944.80
523.76	977.11
524.12	973.24
524.48	984.39
524.84	965.28
525.20	962.32
525.56	951.62
525.92	966.64
526.28	970.05
526.64	953.90
527.00	976.88
527.36	1025.80
527.72	999.86
528.08	974.83
528.44	973.92
528.80	1001.46
529.16	970.74
529.51	997.59
529.87	954.58
530.23	962.32
530.59	956.40
530.95	968.46
531.31	966.64
531.67	979.84
532.03	974.83
532.39	987.35
532.75	960.95
533.11	996.91
533.47	1003.96
533.83	948.66
534.19	953.90
534.55	961.86
534.91	959.81
535.26	953.90
535.62	964.59
535.98	959.81
536.34	957.99
536.70	967.32
537.06	969.37
537.42	953.22
537.78	949.35
538.14	1045.83
538.49	954.35
538.85	1097.94
539.21	968.01
539.57	978.47
539.93	956.86
540.29	994.40
540.65	985.53
541.00	990.76
541.36	959.59
541.72	947.07
542.08	954.13
542.44	980.75
542.80	1001.46
543.15	1018.98
543.51	962.32
543.87	942.52
544.23	972.33
544.59	965.96
544.95	962.32
545.30	968.46
545.66	950.49
546.02	971.42
546.38	981.43
546.73	956.40
547.09	964.37
547.45	997.36
547.81	985.53
548.17	948.44
548.52	975.97
548.88	942.07
549.24	998.27
549.60	983.02
549.95	978.70
550.31	956.86
550.67	970.74
551.03	958.22
551.38	960.50
551.74	953.67
552.10	955.26
552.46	955.26
552.81	944.57
553.17	943.43
553.53	963.00
553.88	995.31
554.24	961.86
554.60	963.46
554.95	966.64
555.31	968.92
555.67	962.55
556.03	949.80
556.38	962.55
556.74	960.95
557.10	965.05
557.45	958.22
557.81	977.11
558.17	955.04
558.52	942.98
558.88	968.46
559.24	946.16
559.59	975.97
559.95	947.53
560.30	1009.65
560.66	957.31
561.02	958.90
561.37	956.63
561.73	948.44
562.09	1003.05
562.44	976.20
562.80	966.87
563.15	938.20
563.51	952.76
563.87	965.05
564.22	955.04
564.58	961.86
564.93	959.36
565.29	961.41
565.65	993.49
566.00	995.77
566.36	950.71
566.71	979.16
567.07	965.28
567.42	956.17
567.78	970.51
568.14	936.38
568.49	967.10
568.85	937.74
569.20	961.86
569.56	944.34
569.91	968.23
570.27	955.95
570.62	1017.84
570.98	992.58
571.33	963.68
571.69	935.47
572.04	976.88
572.40	943.89
572.75	979.38
573.11	970.51
573.46	945.25
573.82	955.04
574.17	956.40
574.53	978.25
574.88	972.10
575.24	984.62
575.59	957.31
575.95	970.96
576.30	953.22
576.66	950.49
577.01	970.05
577.36	985.30
577.72	966.41
578.07	974.83
578.43	968.23
578.78	960.27
579.14	960.95
579.49	975.97
579.85	995.31
580.20	991.90
580.55	986.89
580.91	974.61
581.26	972.33
581.62	1006.69
581.97	1005.78
582.32	1034.22
582.68	1000.09
583.03	1008.74
583.39	1009.65
583.74	1059.94
584.09	1018.52
584.45	1043.33
584.80	1019.43
585.15	1032.18
585.51	1046.28
585.86	1063.35
586.21	1082.47
586.57	1072.23
586.92	1089.29
587.27	1087.24
587.63	1066.99
587.98	1210.80
588.33	1138.44
588.69	1121.38
589.04	1166.89
589.39	1151.41
589.75	1165.75
590.10	1187.82
590.45	1169.85
590.81	1191.69
591.16	1255.18
591.51	1251.54
591.86	1311.84
592.22	1287.26
592.57	1319.35
592.92	1309.79
593.28	1364.40
593.63	1366.00
593.98	1393.07
594.33	1426.75
594.69	1464.75
595.04	1491.83
595.39	1525.05
595.74	1537.80
596.10	1576.48
596.45	1622.22
596.80	1659.99
597.15	1676.38
597.50	1713.01
597.86	1764.67
598.21	1825.42
598.56	1839.53
598.91	1898.69
599.26	1923.95
599.62	1983.12
599.97	2006.10
600.32	2077.32
600.67	2096.44
601.02	2174.72
601.38	2205.89
601.73	2252.99
602.08	2283.49
602.43	2307.38
602.78	2396.58
603.13	2427.75
603.49	2478.72
603.84	2527.88
604.19	2555.86
604.54	2593.87
604.89	2635.74
605.24	2700.82
605.59	2757.48
605.95	2804.81
606.30	2864.43
606.65	2863.97
607.00	2941.57
607.35	2935.19
607.70	2995.04
608.05	3080.14
608.40	3070.13
608.75	3112.46
609.10	3147.05
609.46	3176.85
609.81	3220.54
610.16	3296.09
610.51	3299.05
610.86	3337.28
611.21	3344.33
611.56	3414.42
611.91	3402.36
612.26	3406.45
612.61	3492.70
612.96	3490.65
613.31	3497.02
613.66	3563.69
614.01	3539.12
614.36	3598.05
614.71	3610.11
615.06	3613.30
615.41	3649.71
615.76	3619.44
616.11	3697.27
616.46	3677.01
616.81	3655.62
617.16	3722.75
617.51	3692.72
617.86	3686.57
618.21	3686.57
618.56	3742.09
618.91	3732.76
619.26	3735.04
619.61	3725.71
619.96	3734.13
620.31	3792.61
620.66	3696.36
621.01	3728.44
621.36	3744.14
621.71	3727.53
622.06	3706.82
622.41	3683.61
622.76	3727.99
623.10	3734.81
623.45	3674.28
623.80	3698.40
624.15	3700.00
624.50	3684.75
624.85	3678.38
625.20	3662.45
625.55	3627.41
625.90	3669.96
626.25	3642.43
626.59	3657.90
626.94	3649.48
627.29	3635.60
627.64	3624.22
627.99	3613.53
628.34	3585.77
628.69	3560.28
629.03	3547.08
629.38	3591.23
629.73	3570.29
630.08	3512.04
630.43	3537.07
630.78	3525.69
631.12	3503.85
631.47	3557.09
631.82	3499.98
632.17	3468.58
632.52	3467.89
632.86	3563.92
633.21	3461.29
633.56	3441.95
633.91	3410.32
634.26	3415.78
634.60	3433.53
634.95	3401.90
635.30	3379.83
635.65	3394.62
635.99	3402.13
636.34	3379.83
636.69	3362.31
637.04	3375.74
637.39	3322.49
637.73	3320.90
638.08	3355.48
638.43	3316.34
638.77	3295.64
639.12	3258.32
639.47	3286.08
639.82	3254.45
640.16	3290.63
640.51	3284.94
640.86	3207.35
641.20	3238.07
641.55	3239.20
641.90	3241.71
642.25	3220.77
642.59	3205.07
642.94	3249.90
643.29	3183.45
643.63	3205.98
643.98	3180.50
644.33	3183.45
644.67	3172.08
645.02	3197.79
645.37	3195.97
645.71	3131.57
646.06	3141.13
646.40	3146.14
646.75	3156.37
647.10	3160.02
647.44	3206.66
647.79	3124.52
648.14	3111.55
648.48	3118.37
648.83	3145.91
649.17	3211.67
649.52	3133.39
649.87	3144.54
650.21	3145.22
650.56	3116.33
650.90	3129.07
651.25	3110.18
651.59	3094.94
651.94	3092.43
652.29	3129.75
652.63	3130.43
652.98	3106.77
653.32	3091.75
653.67	3125.66
654.01	3074.91
654.36	3111.09
654.70	3103.58
655.05	3101.99
655.39	3106.31
655.74	3118.15
656.08	3101.31
656.43	3068.54
656.78	3152.28
657.12	3129.07
657.47	3111.55
657.81	3112.68
658.15	3147.50
658.50	3121.33
658.84	3132.94
659.19	3138.17
659.53	3149.32
659.88	3162.75
660.22	3124.29
660.57	3117.69
660.91	3168.21
661.26	3140.67
661.60	3194.60
661.95	3146.59
662.29	3180.50
662.63	3160.47
662.98	3175.49
663.32	3179.36
663.67	3157.97
664.01	3200.98
664.36	3179.81
664.70	3229.42
665.04	3224.64
665.39	3221.68
665.73	3228.51
666.08	3677.24
666.42	3213.26
666.76	3233.52
667.11	3244.89
667.45	3278.12
667.79	3228.05
668.14	3244.21
668.48	3305.65
668.83	3298.37
669.17	3334.55
669.51	3400.99
669.86	3387.80
670.20	3427.84
670.54	3449.23
670.89	3481.55
671.23	3541.17
671.57	3570.29
671.92	3621.04
672.26	3687.48
672.60	3705.46
672.94	3835.85
673.29	3898.88
673.63	3989.67
673.97	4080.69
674.32	4210.62
674.66	4320.76
675.00	4504.39
675.34	4718.52
675.69	4946.98
676.03	5165.89
676.37	5452.60
676.71	5741.59
677.06	6123.65
677.40	6499.34
677.74	6990.17
678.08	7488.28
678.43	8078.55
678.77	8692.26
679.11	9396.99
679.45	10104.91
679.80	10913.63
680.14	11860.24
680.48	12861.02
680.82	14012.43
681.16	15293.78
681.51	16360.08
681.85	17780.01
682.19	19085.70
682.53	20608.94
682.87	22169.94
683.21	23549.14
683.56	25127.21
683.90	26902.80
684.24	28588.28
684.58	30300.15
684.92	31832.49
685.26	33148.88
685.61	34443.88
685.95	35943.90
686.29	36971.98
686.63	37881.28
686.97	38766.23
687.31	39271.39
687.65	39749.48
687.99	40336.11
688.33	40382.99
688.68	40599.84
689.02	40582.09
689.36	40639.44
689.70	40566.62
690.04	40337.70
690.38	40177.28
690.72	40084.66
691.06	39797.04
691.40	40108.33
691.74	39551.06
692.08	39683.04
692.42	39731.50
692.76	39925.83
693.10	39902.85
693.44	39689.86
693.78	39898.07
694.13	39822.30
694.47	39985.22
694.81	39903.31
695.15	39885.33
695.49	39745.16
695.83	39966.11
696.17	39711.02
696.51	39985.22
696.85	39881.23
697.19	39458.67
697.53	39601.34
697.87	39573.58
698.20	39163.31
698.54	39402.46
698.88	39404.97
699.22	38961.24
699.56	39109.60
699.90	38801.04
700.24	38544.14
700.58	38651.54
700.92	38284.27
701.26	37829.17
701.60	37821.89
701.94	37265.75
702.28	37076.65
702.62	36731.68
702.96	36617.23
703.30	36114.79
703.63	35811.24
703.97	35524.52
704.31	35072.15
704.65	34764.95
704.99	34499.17
705.33	34401.55
705.67	33635.38
706.01	33451.07
706.34	33070.14
706.68	32614.59
707.02	32095.08
707.36	31943.99
707.70	31417.21
708.04	30824.21
708.38	30677.43
708.71	30490.61
709.05	30085.34
709.39	29907.17
709.73	29433.63
710.07	29018.12
710.40	28750.98
710.74	28460.17
711.08	28248.32
711.42	27917.45
711.76	27678.30
712.09	27329.01
712.43	27053.67
712.77	26655.45
713.11	26642.94
713.45	26226.52
713.78	26107.28
714.12	25776.19
714.46	25549.32
714.80	25260.78
715.13	25114.01
715.47	24724.90
715.81	24469.36
716.15	24193.79
716.48	24041.56
716.82	23818.56
717.16	23565.52
717.49	23232.84
717.83	22830.53
718.17	22833.94
718.51	22413.43
718.84	22299.19
719.18	22037.96
719.52	21910.76
719.85	21451.56
720.19	21153.01
720.53	21012.39
720.86	20789.16
721.20	20397.54
721.54	20402.55
721.87	20114.24
722.21	19720.57
722.55	19526.47
722.88	19336.01
723.22	19101.63
723.55	18758.26
723.89	18782.38
724.23	18386.21
724.56	18118.15
724.90	17950.45
725.24	17671.47
725.57	17417.29
725.91	17240.48
726.24	17002.92
726.58	16683.21
726.92	16586.27
727.25	16263.83
727.59	16063.81
727.92	15842.18
728.26	15621.00
728.59	15423.48
728.93	15156.33
729.26	14875.76
729.60	14765.63
729.94	14505.54
730.27	14275.02
730.61	14071.82
730.94	13849.96
731.28	13689.99
731.61	13394.40
731.95	13180.50
732.28	13008.70
732.62	12849.41
732.95	12672.83
733.29	12394.53
733.62	12311.25
733.96	12101.90
734.29	11869.80
734.63	11705.96
734.96	11607.43
735.30	11435.17
735.63	11296.37
735.97	11205.80
736.30	10808.27
736.63	10849.23
736.97	10620.99
737.30	10412.56
737.64	10223.69
737.97	10159.97
738.31	9947.44
738.64	9841.63
738.97	9739.91
739.31	9592.91
739.64	9530.56
739.98	9361.95
740.31	9161.93
740.64	9118.01
740.98	9011.52
741.31	8901.15
741.65	8747.33
741.98	8650.62
742.31	8547.54
742.65	8431.26
742.98	8336.83
743.31	8208.26
743.65	8139.31
743.98	7928.60
744.31	7979.80
744.65	7883.77
744.98	7802.08
745.31	7708.33
745.65	7623.68
745.98	7544.72
746.31	7524.46
746.65	7408.19
746.98	7393.17
747.31	7240.25
747.65	7171.99
747.98	7094.39
748.31	7021.57
748.64	7020.44
748.98	6889.59
749.31	6771.04
749.64	6782.42
749.98	6703.46
750.31	6635.87
750.64	6481.82
750.97	6471.58
751.31	6375.78
751.64	6304.10
751.97	6326.18
752.30	6279.53
752.63	6140.72
752.97	6093.39
753.30	6110.46
753.63	5985.30
753.96	5984.39
754.29	5826.70
754.63	5871.98
754.96	5934.33
755.29	5792.57
755.62	5690.62
755.95	5641.47
756.29	5597.55
756.62	5529.06
756.95	5460.79
757.28	5480.82
757.61	5539.76
757.94	5362.49
758.27	5329.50
758.61	5274.43
758.94	5249.17
759.27	5121.51
759.60	5149.73
759.93	5156.56
760.26	5020.94
760.59	5007.97
760.92	4953.81
761.26	4906.71
761.59	4883.27
761.92	4860.97
762.25	4808.86
762.58	4766.53
762.91	4765.62
763.24	4654.58
763.57	4685.98
763.90	4617.71
764.23	4611.57
764.56	4563.78
764.89	4536.02
765.22	4475.95
765.55	4440.68
765.88	4447.73
766.21	4361.95
766.54	4319.62
766.87	4286.85
767.20	4257.73
767.53	4215.86
767.86	4200.61
768.19	4091.39
768.52	4140.54
768.85	4175.81
769.18	4039.28
769.51	4071.13
769.84	4004.01
770.17	4006.28
770.50	3913.44
770.83	3899.33
771.16	3899.56
771.49	3782.37
771.82	3855.64
772.15	3778.96
772.48	3748.24
772.81	3684.75
773.14	3678.61
773.47	3633.78
773.80	3616.03
774.13	3582.81
774.46	3569.61
774.78	3537.98
775.11	3447.87
775.44	3508.40
775.77	3459.47
776.10	3371.41
776.43	3350.70
776.76	3408.50
777.09	3318.85
777.41	3282.21
777.74	3281.76
778.07	3251.95
778.40	3248.99
778.73	3183.45
779.06	3183.68
779.38	3155.01
779.71	3101.99
780.04	3086.74
780.37	3086.29
780.70	3074.91
781.03	3012.11
781.35	2989.35
781.68	2967.96
782.01	2965.91
782.34	2943.61
782.67	2920.18
782.99	2887.41
783.32	2859.42
783.65	2860.78
783.98	2816.87
784.30	2802.53
784.63	2767.49
784.96	2762.71
785.29	2737.00
785.61	2721.07
785.94	2700.82
786.27	2697.17
786.60	2663.72
786.92	2659.17
787.25	2632.32
787.58	2610.48
787.90	2585.45
788.23	2563.15
788.56	2554.95
788.88	2532.88
789.21	2494.65
789.54	2485.78
789.87	2513.54
790.19	2472.58
790.52	2425.25
790.85	2431.62
791.17	2448.23
791.50	2406.82
791.82	2374.96
792.15	2404.77
792.48	2399.99
792.80	2363.81
793.13	2366.77
793.46	2370.18
793.78	2349.48
794.11	2326.04
794.43	2350.39
794.76	2336.50
795.09	2364.49
795.41	2367.91
795.74	2299.87
796.06	2297.14
796.39	2314.89
796.72	2325.13
797.04	2271.20
797.37	2303.74
797.69	2294.41
798.02	2273.02
798.34	2270.97
798.67	2252.31
798.99	2201.34
799.32	2226.82
799.64	2219.32
799.97	2205.43
800.30	2200.20
800.62	2174.49
800.95	2154.92
801.27	2171.30
801.60	2156.74
801.92	2176.99
802.25	2149.68
802.57	2164.93
802.89	2126.70
803.22	2139.44
803.54	2123.74
803.87	2094.62
804.19	2122.15
804.52	2077.10
804.84	2093.25
805.17	2084.60
805.49	2067.99
805.82	2057.30
806.14	2021.12
806.46	2045.92
806.79	2031.13
807.11	2010.42
807.44	1990.40
807.76	1965.59
808.08	1987.90
808.41	1979.48
808.73	1960.13
809.06	1901.88
809.38	1980.16
809.70	1926.46
810.03	1907.34
810.35	1914.85
810.67	1900.74
811.00	1917.58
811.32	1878.21
811.64	1873.44
811.97	1862.06
812.29	1835.66
812.61	1871.84
812.94	1877.99
813.26	1858.19
813.58	1821.55
813.91	1832.25
814.23	1835.44
814.55	1801.07
814.88	1794.93
815.20	1783.10
815.52	1778.77
815.84	1771.27
816.17	1763.30
816.49	1746.23
816.81	1766.49
817.13	1740.09
817.46	1771.49
817.78	1731.90
818.10	1722.80
818.42	1719.38
818.75	1695.04
819.07	1743.50
819.39	1731.90
819.71	1735.99
820.04	1679.56
820.36	1659.08
820.68	1695.49
821.00	1667.50
821.32	1676.83
821.65	1708.23
821.97	1639.06
822.29	1644.52
822.61	1651.57
822.93	1599.01
823.25	1618.81
823.58	1613.34
823.90	1610.84
824.22	1609.48
824.54	1557.82
824.86	1584.45
825.18	1605.38
825.50	1601.06
825.82	1594.91
826.15	1576.03
826.47	1562.15
826.79	1573.52
827.11	1577.62
827.43	1569.65
827.75	1553.04
828.07	1529.15
828.39	1543.71
828.71	1540.30
829.03	1523.69
829.35	1528.24
829.67	1511.40
830.00	1502.53
830.32	1493.42
830.64	1537.11
830.96	1522.32
831.28	1523.01
831.60	1493.42
831.92	1479.32
832.24	1514.81
832.56	1535.98
832.88	1492.06
833.20	1498.89
833.52	1520.73
833.84	1461.34
834.16	1471.12
834.48	1461.11
834.80	1502.98
835.12	1417.65
835.44	1461.79
835.76	1460.43
836.08	1464.98
836.40	1490.24
836.71	1466.12
837.03	1477.95
837.35	1488.19
837.67	1440.18
837.99	1443.59
838.31	1422.43
838.63	1447.00
838.95	1439.04
839.27	1469.76
839.59	1444.27
839.91	1452.69
840.23	1376.24
840.54	1395.80
840.86	1443.36
841.18	1392.62
841.50	1439.49
841.82	1429.25
842.14	1477.04
842.46	1455.65
842.77	1452.24
843.09	1396.49
843.41	1421.06
843.73	1432.21
844.05	1389.21
844.37	1389.66
844.68	1371.91
845.00	1404.45
845.32	1405.13
845.64	1388.07
845.96	1401.27
846.27	1382.15
846.59	1363.72
846.91	1420.15
847.23	1390.12
847.54	1358.71
847.86	1399.22
848.18	1381.47
848.50	1367.59
848.82	1393.98
849.13	1368.27
849.45	1380.79
849.77	1369.86
850.08	1385.56
850.40	1406.04
850.72	1372.82
851.04	1371.46
851.35	1355.07
851.67	1384.88
851.99	1371.00
852.30	1369.64
852.62	1361.22
852.94	1360.08
853.25	1386.25
853.57	1350.75
853.89	1345.29
854.20	1349.38
854.52	1358.71
854.84	1338.23
855.15	1335.96
855.47	1354.85
855.79	1350.07
856.10	1315.93
856.42	1326.86
856.73	1367.82
857.05	1349.16
857.37	1341.65
857.68	1323.22
858.00	1326.86
858.32	1320.26
858.63	1312.75
858.95	1298.41
859.26	1324.58
859.58	1314.80
859.89	1311.84
860.21	1313.20
860.52	1315.48
860.84	1336.41
861.16	1314.80
861.47	1291.81
861.79	1284.30
862.10	1295.91
862.42	1290.68
862.73	1323.44
863.05	1281.57
863.36	1267.24
863.68	1315.25
863.99	1309.79
864.31	1254.95
864.62	1312.07
864.94	1250.40
865.25	1259.27
865.57	1267.24
865.88	1287.94
866.20	1280.44
866.51	1271.11
866.82	1264.51
867.14	1283.85
867.45	1244.25
867.77	1235.61
868.08	1249.72
868.40	1277.25
868.71	1248.35
869.02	1236.06
869.34	1251.76
869.65	1259.27
869.97	1236.52
870.28	1238.57
870.59	1248.58
870.91	1237.88
871.22	1230.37
871.54	1264.51
871.85	1237.66
872.16	1245.85
872.48	1232.42
872.79	1259.50
873.10	1217.86
873.42	1207.85
873.73	1231.74
874.04	1206.71
874.36	1196.24
874.67	1191.69
874.98	1210.35
875.30	1227.19
875.61	1192.15
875.92	1195.33
876.23	1229.01
876.55	1207.85
876.86	1191.46
877.17	1187.14
877.49	1169.85
877.80	1188.96
878.11	1916.44
878.42	1238.34
878.74	1175.99
879.05	1185.32
879.36	1153.23
879.67	1150.28
879.98	1180.77
880.30	1163.70
880.61	1188.50
880.92	1198.74
881.23	1163.93
881.55	1189.87
881.86	1159.83
882.17	1165.29
882.48	1163.02
882.79	1182.13
883.10	1159.15
883.42	1159.15
883.73	1155.05
884.04	1155.28
884.35	1154.37
884.66	1152.55
884.97	1157.78
885.28	1148.46
885.60	1157.33
885.91	1162.11
886.22	1178.95
886.53	1163.47
886.84	1187.37
887.15	1191.24
887.46	1154.37
887.77	1173.49
888.08	1149.59
888.40	1149.59
888.71	1177.35
889.02	1153.01
889.33	1138.44
889.64	1149.59
889.95	1169.39
890.26	1146.86
890.57	1131.16
890.88	1154.14
891.19	1157.78
891.50	1167.80
891.81	1171.67
892.12	1146.18
892.43	1144.59
892.74	1141.40
893.05	1162.79
893.36	1181.22
893.67	1147.32
893.98	1143.90
894.29	1150.50
894.60	1132.75
894.91	1148.00
895.22	1156.42
895.53	1134.12
895.84	1150.96
896.15	1168.94
896.46	1150.50
896.77	1142.08
897.08	1140.49
897.38	1154.14
897.69	1162.11
898.00	1117.28
898.31	1134.80
898.62	1118.65
898.93	1094.53
899.24	1122.06
899.55	1144.36
899.86	1133.89
900.16	1144.81
900.47	1126.84
900.78	1135.71
901.09	1134.12
901.40	1121.83
901.71	1114.10
902.02	1125.93
902.32	1128.20
902.63	1122.51
902.94	1104.99
903.25	1106.13
903.56	1094.98
903.87	1104.99
904.17	1117.51
904.48	1138.67
904.79	1118.65
905.10	1130.93
905.41	1125.93
905.71	1098.62
906.02	1119.78
906.33	1102.26
906.64	1103.17
906.94	1095.66
907.25	1112.27
907.56	1078.14
907.87	1100.44
908.17	1111.59
908.48	1099.08
908.79	1098.39
909.09	1097.26
909.40	1085.65
909.71	1111.36
910.02	1169.85
910.32	1102.03
910.63	1092.93
910.94	1102.03
911.24	1069.04
911.55	1115.92
911.86	1077.69
912.16	1080.19
912.47	1059.48
912.78	1080.19
913.08	1098.85
913.39	1078.14
913.69	1081.33
914.00	1074.27
914.31	1078.14
914.61	1059.03
914.92	1106.36
915.23	1054.02
915.53	1060.62
915.84	1052.88
916.14	1079.05
916.45	1090.88
916.75	1076.32
917.06	1067.22
917.37	1054.02
917.67	1091.11
917.98	1053.57
918.28	1041.96
918.59	1032.63
918.89	1087.24
919.20	1060.39
919.50	1048.33
919.81	1047.65
920.11	1060.62
920.42	1058.57
920.72	1052.43
921.03	1035.59
921.33	1066.08
921.64	1034.22
921.94	1039.46
922.25	1025.80
922.55	1041.05
922.86	1048.79
923.16	1047.88
923.47	1042.42
923.77	1050.15
924.08	1049.24
924.38	1044.69
924.69	1013.52
924.99	1028.76
925.29	1031.49
925.60	1054.70
925.90	1019.66
926.21	1032.40
926.51	1031.49
926.81	1013.97
927.12	1015.11
927.42	1039.23
927.73	1036.27
928.03	1033.54
928.33	1025.35
928.64	1005.55
928.94	1000.55
929.24	1006.46
929.55	1013.97
929.85	1023.30
930.15	1018.52
930.46	1026.94
930.76	1039.46
931.06	1001.46
931.37	1003.73
931.67	1054.70
931.97	1024.21
932.27	1013.74
932.58	1011.47
932.88	1013.06
933.18	1000.55
933.49	1009.42
933.79	1033.31
934.09	1009.65
934.39	1029.67
934.70	1031.95
935.00	1035.13
935.30	1013.74
935.60	1020.57
935.91	974.61
936.21	1000.09
936.51	993.04
936.81	1005.78
937.11	1037.18
937.42	1002.82
937.72	986.89
938.02	959.59
938.32	994.86
938.62	992.13
938.92	980.07
939.23	996.68
939.53	984.39
939.83	984.62
940.13	975.74
940.43	972.56
940.73	982.11
941.03	979.61
941.34	1010.10
941.64	976.43
941.94	978.70
942.24	974.83
942.54	990.08
942.84	989.40
943.14	985.76
943.44	980.07
943.74	991.90
944.04	992.81
944.34	974.38
944.65	983.48
944.95	979.61
945.25	967.32
945.55	970.96
945.85	971.87
946.15	967.10
946.45	972.79
946.75	1000.32
947.05	986.89
947.35	998.27
947.65	985.07
947.95	974.61
948.25	980.07
948.55	962.32
948.85	988.03
949.15	978.70
949.45	951.17
949.75	955.95
950.05	952.31
950.35	965.05
950.65	972.33
950.94	959.36
951.24	975.29
951.54	957.31
951.84	1165.98
952.14	989.62
952.44	982.80
952.74	971.87
953.04	983.48
953.34	975.74
953.64	994.40
953.94	944.80
954.23	971.65
954.53	964.37
954.83	969.14
955.13	966.19
955.43	968.92
955.73	993.95
956.03	977.11
956.32	963.68
956.62	994.40
956.92	1006.46
957.22	997.82
957.52	986.89
957.82	987.35
958.11	971.87
958.41	990.53
958.71	1052.43
959.01	984.16
959.30	1321.62
959.60	1020.80
959.90	972.56
960.20	967.32
960.50	988.94
960.79	957.08
961.09	957.31
961.39	980.75
961.69	998.73
961.98	970.05
962.28	988.94
962.58	958.45
962.87	959.36
963.17	991.22
963.47	963.91
963.76	1021.48
964.06	971.65
964.36	972.56
964.66	969.83
964.95	994.63
965.25	981.20
965.55	1006.46
965.84	977.56
966.14	962.55
966.43	993.72
966.73	953.44
967.03	1027.40
967.32	978.02
967.62	960.04
967.92	957.54
968.21	956.86
968.51	962.55
968.80	964.59
969.10	972.33
969.40	947.75
969.69	996.45
969.99	947.75
970.28	994.18
970.58	1000.77
970.87	977.34
971.17	961.41
971.46	983.25
971.76	987.58
972.06	988.03
972.35	974.83
972.65	956.40
972.94	951.62
973.24	983.48
973.53	968.69
973.83	956.17
974.12	955.95
974.42	981.66
974.71	997.36
975.01	975.29
975.30	973.92
975.59	953.44
975.89	977.56
976.18	956.86
976.48	973.70
976.77	962.77
977.07	961.64
977.36	990.31
977.65	991.90
977.95	975.97
978.24	973.24
978.54	968.69
978.83	977.56
979.13	989.62
979.42	983.02
979.71	971.42
980.01	958.45
980.30	977.11
980.59	979.38
980.89	986.89
981.18	993.49
981.47	989.40
981.77	955.49
982.06	951.17
982.35	978.70
982.65	961.18
982.94	960.50
983.23	994.86
983.53	984.39
983.82	955.04
984.11	975.52
984.41	968.23
984.70	983.25
984.99	951.17
985.28	975.74
985.58	980.52
985.87	974.15
986.16	983.25
986.45	970.28
986.75	978.02
987.04	967.55
987.33	942.52
987.62	943.89
987.91	951.17
988.21	935.01
988.50	949.57
988.79	999.86
989.08	989.17
989.37	966.41
989.67	962.77
989.96	951.40
990.25	950.03
990.54	945.71
990.83	957.54
991.12	967.55
991.42	976.43
991.71	941.61
992.00	953.44
992.29	941.61
992.58	959.13
992.87	983.94
993.16	960.72
993.45	988.71
993.75	971.87
994.04	941.38
994.33	979.84
994.62	990.08
994.91	974.38
995.20	1003.05
995.49	955.72
995.78	971.42
996.07	957.99
996.36	954.81
996.65	973.01
996.94	954.35
997.23	982.57
997.52	961.18
997.81	969.60
998.10	948.21
998.39	958.45
998.68	951.17
998.97	958.22
999.26	936.38
999.55	943.89
999.84	988.26
1000.13	968.92
1000.42	961.64
1000.71	951.62
1001.00	969.37
1001.29	983.25
1001.58	943.66
1001.87	967.55
1002.16	970.74
1002.45	954.13
1002.74	943.66
1003.02	965.05
1003.31	991.67
1003.60	960.95
1003.89	963.00
1004.18	957.31
1004.47	967.78
1004.76	973.70
1005.05	945.25
1005.33	932.74
1005.62	937.97
1005.91	937.29
1006.20	924.77
1006.49	934.33
1006.78	945.02
1007.06	948.66
1007.35	956.17
1007.64	950.26
1007.93	971.19
1008.22	987.80
1008.50	963.00
1008.79	964.82
1009.08	958.22
1009.37	958.68
1009.66	1007.83
1009.94	940.93
1010.23	960.72
1010.52	955.26
1010.81	963.46
1011.09	972.79
1011.38	951.62
1011.67	962.55
1011.95	973.47
1012.24	952.99
1012.53	945.48
1012.82	942.07
1013.10	944.80
1013.39	966.87
1013.68	933.42
[truncated: 48 more rows]
