# Supplementary material for: Unique photosynthetic electron transport tuning and excitation distribution in heterokont algae
Source: PLoS One. 2019 Jan 9;14(1):e0209920. doi: 10.1371/journal.pone.0209920 (PMC6326504; doi:10.1371/journal.pone.0209920)
Supplement: S1 Dataset — (ZIP) [file pone.0209920.s004.zip › S1 Dataset/77K/Nannochloropsis_Anaerobic/NAna_t=5,3.txt]

340.01	942.07
340.39	942.07
340.76	942.07
341.14	948.66
341.52	949.12
341.89	990.31
342.27	1001.91
342.65	1012.38
343.03	1000.77
343.40	991.22
343.78	972.33
344.16	989.62
344.53	994.63
344.91	1024.21
345.29	984.39
345.66	988.71
346.04	965.50
346.42	956.17
346.79	995.54
347.17	981.43
347.54	993.72
347.92	972.33
348.30	972.33
348.67	971.19
349.05	973.70
349.43	979.84
349.80	992.81
350.18	974.83
350.56	970.96
350.93	977.56
351.31	979.16
351.68	966.64
352.06	948.66
352.44	950.03
352.81	956.63
353.19	958.45
353.56	965.28
353.94	983.71
354.32	941.38
354.69	995.09
355.07	954.58
355.44	963.23
355.82	970.51
356.19	960.50
356.57	997.82
356.95	952.76
357.32	965.96
357.70	968.92
358.07	950.26
358.45	956.40
358.82	961.64
359.20	952.08
359.58	942.29
359.95	963.46
360.33	951.62
360.70	959.81
361.08	955.49
361.45	947.98
361.83	955.04
362.20	947.30
362.58	1003.28
362.95	939.56
363.33	960.50
363.70	934.56
364.08	966.19
364.45	973.24
364.83	946.84
365.20	949.12
365.58	978.02
365.95	1009.88
366.33	978.70
366.70	968.23
367.08	966.41
367.45	969.37
367.83	954.58
368.20	942.29
368.58	955.95
368.95	949.80
369.33	1013.74
369.70	965.73
370.08	954.13
370.45	951.85
370.83	953.22
371.20	978.25
371.57	1090.66
371.95	961.64
372.32	970.05
372.70	954.13
373.07	954.13
373.45	978.70
373.82	963.23
374.19	964.14
374.57	991.44
374.94	971.19
375.32	935.92
375.69	977.79
376.07	952.31
376.44	966.87
376.81	945.25
377.19	966.87
377.56	978.02
377.94	949.35
378.31	963.46
378.68	954.13
379.06	955.49
379.43	949.57
379.81	973.70
380.18	925.23
380.55	944.80
380.93	967.78
381.30	963.23
381.67	941.16
382.05	973.01
382.42	950.94
382.79	950.94
383.17	960.50
383.54	986.44
383.91	947.98
384.29	957.31
384.66	969.60
385.04	972.33
385.41	965.50
385.78	951.17
386.15	973.70
386.53	966.19
386.90	960.95
387.27	941.38
387.65	968.23
388.02	952.53
388.39	995.54
388.77	973.47
389.14	961.18
389.51	937.29
389.89	963.68
390.26	970.51
390.63	977.56
391.00	973.92
391.38	960.95
391.75	959.59
392.12	955.04
392.50	975.74
392.87	965.96
393.24	969.14
393.61	945.71
393.99	938.42
394.36	957.08
394.73	953.44
395.10	958.22
395.48	961.86
395.85	958.45
396.22	962.55
396.59	968.23
396.97	960.72
397.34	1002.82
397.71	972.79
398.08	969.60
398.45	947.98
398.83	951.85
399.20	960.95
399.57	959.36
399.94	957.99
400.32	979.38
400.69	957.08
401.06	963.91
401.43	973.01
401.80	978.47
402.17	950.49
402.55	944.34
402.92	952.99
403.29	974.38
403.66	944.11
404.03	945.93
404.41	936.60
404.78	955.26
405.15	942.07
405.52	951.17
405.89	957.54
406.26	967.10
406.64	960.04
407.01	944.11
407.38	952.76
407.75	949.57
408.12	968.23
408.49	988.49
408.86	975.74
409.23	954.81
409.61	963.91
409.98	969.83
410.35	993.49
410.72	951.62
411.09	954.58
411.46	949.57
411.83	962.77
412.20	963.91
412.57	966.87
412.95	949.12
413.32	968.69
413.69	983.71
414.06	969.14
414.43	981.66
414.80	970.28
415.17	981.66
415.54	970.05
415.91	944.57
416.28	941.38
416.65	951.40
417.02	945.02
417.39	966.19
417.76	968.01
418.14	953.90
418.51	972.56
418.88	977.34
419.25	964.59
419.62	1008.28
419.99	975.97
420.36	988.03
420.73	973.01
421.10	994.86
421.47	970.96
421.84	961.64
422.21	971.42
422.58	978.02
422.95	964.82
423.32	939.79
423.69	946.84
424.06	955.72
424.43	990.31
424.80	964.14
425.17	964.37
425.54	959.81
425.91	953.90
426.28	954.58
426.65	960.50
427.02	1000.32
427.39	949.80
427.76	960.04
428.13	955.72
428.49	979.61
428.86	955.72
429.23	965.73
429.60	941.38
429.97	955.95
430.34	953.67
430.71	949.80
431.08	941.61
431.45	973.47
431.82	952.53
432.19	961.64
432.56	952.76
432.93	974.38
433.30	968.92
433.67	964.82
434.03	1005.55
434.40	974.15
434.77	966.19
435.14	962.09
435.51	966.41
435.88	1000.32
436.25	978.47
436.62	992.81
436.99	975.52
437.35	962.09
437.72	947.07
438.09	960.27
438.46	1105.45
438.83	984.39
439.20	960.95
439.57	937.29
439.93	961.18
440.30	956.63
440.67	966.87
441.04	966.41
441.41	979.38
441.78	957.77
442.14	996.22
442.51	955.26
442.88	962.77
443.25	957.31
443.62	969.37
443.99	977.11
444.35	965.28
444.72	972.10
445.09	961.86
445.46	951.40
445.83	957.31
446.19	947.07
446.56	967.10
446.93	941.84
447.30	955.49
447.66	952.31
448.03	978.02
448.40	975.74
448.77	957.54
449.14	961.41
449.50	971.65
449.87	980.98
450.24	978.25
450.61	963.91
450.97	941.84
451.34	971.65
451.71	984.85
452.08	952.08
452.44	957.08
452.81	965.96
453.18	978.25
453.54	979.38
453.91	984.62
454.28	959.36
454.65	984.39
455.01	982.57
455.38	950.03
455.75	967.10
456.11	962.32
456.48	980.07
456.85	950.26
457.21	962.55
457.58	945.71
457.95	952.08
458.32	962.77
458.68	979.84
459.05	973.01
459.42	988.94
459.78	985.53
460.15	985.76
460.52	964.59
460.88	980.98
461.25	975.74
461.61	972.56
461.98	952.99
462.35	976.88
462.71	947.30
463.08	963.68
463.45	952.76
463.81	971.42
464.18	969.14
464.55	987.80
464.91	989.62
465.28	957.77
465.64	966.64
466.01	943.43
466.38	946.16
466.74	957.99
467.11	975.52
467.47	973.24
467.84	1049.93
468.21	987.80
468.57	955.26
468.94	950.03
469.30	964.37
469.67	969.14
470.03	980.29
470.40	972.79
470.77	968.23
471.13	949.80
471.50	965.73
471.86	985.30
472.23	981.66
472.59	961.86
472.96	948.44
473.32	960.95
473.69	1007.60
474.05	964.82
474.42	965.96
474.78	960.50
475.15	963.23
475.51	985.07
475.88	948.89
476.24	960.50
476.61	968.92
476.97	978.02
477.34	968.92
477.70	969.83
478.07	983.25
478.43	969.83
478.80	970.51
479.16	976.20
479.53	963.46
479.89	944.57
480.26	961.86
480.62	944.34
480.99	984.39
481.35	968.01
481.72	969.37
482.08	973.24
482.45	1097.48
482.81	996.68
483.17	958.90
483.54	988.94
483.90	955.49
484.27	985.76
484.63	960.95
485.00	959.81
485.36	963.91
485.72	963.91
486.09	938.20
486.45	949.80
486.82	965.73
487.18	977.56
487.54	976.88
487.91	980.07
488.27	961.64
488.64	965.50
489.00	988.03
489.36	978.93
489.73	976.65
490.09	963.68
490.45	968.46
490.82	981.43
491.18	972.33
491.55	977.34
491.91	982.34
492.27	969.37
492.64	976.65
493.00	953.67
493.36	982.57
493.73	1005.55
494.09	970.05
494.45	975.29
494.82	1005.33
495.18	990.99
495.54	983.02
495.91	957.08
496.27	957.31
496.63	987.80
496.99	960.72
497.36	968.01
497.72	996.45
498.08	997.59
498.45	1030.13
498.81	1020.12
499.17	975.74
499.53	1000.77
499.90	975.29
500.26	982.11
500.62	976.20
500.99	968.69
501.35	958.45
501.71	981.20
502.07	969.60
502.44	989.62
502.80	964.37
503.16	959.36
503.52	973.92
503.88	984.39
504.25	946.39
504.61	990.76
504.97	978.47
505.33	980.52
505.70	986.67
506.06	986.44
506.42	963.00
506.78	959.36
507.14	986.89
507.51	971.87
507.87	954.81
508.23	947.07
508.59	965.28
508.95	970.74
509.32	991.67
509.68	982.80
510.04	1003.96
510.40	993.04
510.76	988.26
511.12	991.90
511.48	981.20
511.85	976.88
512.21	975.97
512.57	966.19
512.93	949.35
513.29	941.84
513.65	962.09
514.01	973.70
514.38	978.02
514.74	992.13
515.10	961.18
515.46	985.76
515.82	989.62
516.18	982.57
516.54	966.19
516.90	976.65
517.26	994.86
517.63	971.65
517.99	957.08
518.35	964.82
518.71	977.56
519.07	972.56
519.43	967.10
519.79	998.27
520.15	975.74
520.51	972.33
520.87	961.41
521.23	998.27
521.59	989.40
521.95	992.81
522.31	967.55
522.67	955.49
523.03	968.23
523.40	983.48
523.76	974.83
524.12	946.39
524.48	982.11
524.84	967.55
525.20	978.70
525.56	969.60
525.92	966.41
526.28	966.41
526.64	947.07
527.00	968.46
527.36	1024.67
527.72	1009.42
528.08	984.85
528.44	941.61
528.80	994.86
529.16	952.76
529.51	959.81
529.87	982.11
530.23	979.84
530.59	971.42
530.95	978.47
531.31	976.65
531.67	984.85
532.03	953.22
532.39	984.16
532.75	958.22
533.11	1009.42
533.47	981.66
533.83	973.47
534.19	973.47
534.55	957.08
534.91	959.13
535.26	974.15
535.62	979.38
535.98	979.84
536.34	968.69
536.70	965.50
537.06	967.10
537.42	950.71
537.78	962.09
538.14	1310.70
538.49	984.85
538.85	1092.71
539.21	968.46
539.57	963.91
539.93	946.39
540.29	987.58
540.65	957.99
541.00	988.71
541.36	962.32
541.72	972.79
542.08	972.33
542.44	948.89
542.80	988.03
543.15	1012.61
543.51	974.38
543.87	958.68
544.23	955.26
544.59	976.20
544.95	972.56
545.30	980.98
545.66	946.16
546.02	983.94
546.38	971.42
546.73	959.36
547.09	947.07
547.45	1020.34
547.81	971.19
548.17	955.04
548.52	972.10
548.88	961.64
549.24	1003.50
549.60	970.74
549.95	960.50
550.31	955.72
550.67	970.96
551.03	954.35
551.38	972.33
551.74	954.58
552.10	961.18
552.46	947.53
552.81	964.37
553.17	973.47
553.53	950.71
553.88	980.98
554.24	969.60
554.60	975.52
554.95	957.54
555.31	969.14
555.67	960.72
556.03	984.62
556.38	961.18
556.74	957.77
557.10	978.70
557.45	960.27
557.81	952.31
558.17	966.41
558.52	950.49
558.88	995.31
559.24	985.98
559.59	978.70
559.95	965.50
560.30	1009.19
560.66	983.25
561.02	966.87
561.37	958.90
561.73	958.90
562.09	947.30
562.44	978.47
562.80	975.06
563.15	981.43
563.51	971.19
563.87	980.07
564.22	962.32
564.58	973.24
564.93	960.04
565.29	955.26
565.65	1006.24
566.00	994.18
566.36	976.65
566.71	965.28
567.07	955.04
567.42	965.05
567.78	958.22
568.14	958.90
568.49	955.49
568.85	966.41
569.20	975.29
569.56	985.76
569.91	977.56
570.27	982.57
570.62	998.50
570.98	994.63
571.33	965.05
571.69	972.10
572.04	955.04
572.40	970.74
572.75	974.83
573.11	968.92
573.46	962.55
573.82	955.49
574.17	944.57
574.53	986.21
574.88	979.84
575.24	970.05
575.59	972.79
575.95	990.08
576.30	952.76
576.66	980.75
577.01	989.17
577.36	980.07
577.72	979.61
578.07	993.72
578.43	959.36
578.78	989.17
579.14	981.20
579.49	982.11
579.85	1011.24
580.20	987.35
580.55	990.53
580.91	975.29
581.26	1003.73
581.62	1011.70
581.97	1017.16
582.32	1030.81
582.68	1017.84
583.03	999.86
583.39	1030.13
583.74	1047.19
584.09	1029.67
584.45	1040.37
584.80	1029.67
585.15	1041.96
585.51	1058.12
585.86	1067.67
586.21	1067.90
586.57	1082.01
586.92	1079.73
587.27	1091.11
587.63	1110.91
587.98	1207.62
588.33	1162.79
588.69	1140.95
589.04	1182.13
589.39	1168.25
589.75	1177.81
590.10	1162.56
590.45	1218.77
590.81	1215.36
591.16	1226.51
591.51	1288.17
591.86	1300.01
592.22	1289.77
592.57	1329.36
592.92	1323.44
593.28	1373.50
593.63	1387.61
593.98	1399.45
594.33	1450.64
594.69	1464.75
595.04	1479.77
595.39	1523.69
595.74	1557.37
596.10	1582.17
596.45	1630.87
596.80	1696.86
597.15	1719.16
597.50	1715.52
597.86	1791.29
598.21	1825.42
598.56	1812.00
598.91	1905.98
599.26	1926.00
599.62	1969.01
599.97	2043.42
600.32	2067.99
600.67	2118.28
601.02	2209.30
601.38	2172.67
601.73	2263.69
602.08	2293.95
602.43	2342.42
602.78	2409.55
603.13	2434.81
603.49	2460.07
603.84	2537.21
604.19	2546.99
604.54	2613.66
604.89	2652.57
605.24	2699.45
605.59	2773.63
605.95	2843.26
606.30	2848.72
606.65	2914.71
607.00	2945.66
607.35	2968.42
607.70	2993.22
608.05	3096.53
608.40	3088.56
608.75	3149.55
609.10	3159.11
609.46	3185.50
609.81	3247.40
610.16	3310.88
610.51	3325.22
610.86	3419.20
611.21	3399.17
611.56	3459.70
611.91	3429.89
612.26	3477.45
612.61	3506.35
612.96	3521.60
613.31	3553.68
613.66	3605.79
614.01	3574.84
614.36	3654.94
614.71	3596.01
615.06	3647.66
615.41	3629.23
615.76	3709.10
616.11	3676.10
616.46	3681.57
616.81	3683.39
617.16	3755.29
617.51	3732.31
617.86	3711.60
618.21	3731.85
618.56	3751.42
618.91	3719.79
619.26	3815.82
619.61	3737.32
619.96	3759.62
620.31	3756.88
620.66	3768.49
621.01	3781.46
621.36	3777.59
621.71	3774.41
622.06	3745.73
622.41	3773.04
622.76	3716.38
623.10	3770.99
623.45	3718.66
623.80	3747.10
624.15	3752.79
624.50	3765.08
624.85	3719.79
625.20	3688.62
625.55	3722.98
625.90	3675.88
626.25	3651.07
626.59	3677.70
626.94	3670.42
627.29	3700.45
627.64	3657.22
627.99	3680.88
628.34	3611.48
628.69	3590.32
629.03	3551.86
629.38	3606.47
629.73	3626.95
630.08	3566.65
630.43	3574.84
630.78	3534.79
631.12	3551.18
631.47	3567.79
631.82	3497.02
632.17	3480.18
632.52	3490.65
632.86	3606.47
633.21	3470.85
633.56	3468.35
633.91	3441.95
634.26	3431.94
634.60	3454.24
634.95	3444.68
635.30	3440.36
635.65	3416.47
635.99	3419.88
636.34	3458.79
636.69	3380.51
637.04	3397.81
637.39	3361.63
637.73	3335.00
638.08	3364.59
638.43	3349.79
638.77	3322.26
639.12	3319.53
639.47	3262.41
639.82	3341.15
640.16	3288.81
640.51	3340.46
640.86	3276.07
641.20	3295.86
641.55	3274.47
641.90	3220.77
642.25	3228.74
642.59	3243.07
642.94	3248.08
643.29	3218.04
643.63	3222.37
643.98	3216.22
644.33	3215.31
644.67	3230.33
645.02	3202.11
645.37	3241.71
645.71	3205.30
646.06	3203.25
646.40	3183.91
646.75	3223.05
647.10	3189.37
647.44	3217.59
647.79	3127.02
648.14	3167.75
648.48	3139.76
648.83	3170.48
649.17	3251.04
649.52	3147.73
649.87	3153.87
650.21	3143.18
650.56	3151.82
650.90	3157.97
651.25	3109.95
651.59	3146.14
651.94	3122.01
652.29	3150.69
652.63	3160.24
652.98	3160.02
653.32	3117.92
653.67	3168.44
654.01	3181.18
654.36	3117.24
654.70	3146.14
655.05	3099.03
655.39	3146.36
655.74	3159.33
656.08	3137.94
656.43	3131.12
656.78	3139.54
657.12	3148.18
657.47	3136.81
657.81	3226.23
658.15	3135.67
658.50	3127.93
658.84	3178.90
659.19	3166.61
659.53	3172.08
659.88	3225.55
660.22	3159.11
660.57	3191.42
660.91	3190.05
661.26	3183.23
661.60	3199.38
661.95	3178.45
662.29	3165.02
662.63	3202.34
662.98	3208.03
663.32	3165.70
663.67	3151.14
664.01	3218.04
664.36	3212.81
664.70	3222.14
665.04	3244.67
665.39	3210.76
665.73	3236.02
666.08	3688.39
666.42	3243.30
666.76	3260.37
667.11	3264.69
667.45	3240.57
667.79	3256.27
668.14	3245.12
668.48	3284.71
668.83	3282.21
669.17	3326.58
669.51	3318.62
669.86	3362.31
670.20	3347.06
670.54	3426.71
670.89	3398.49
671.23	3465.39
671.57	3474.27
671.92	3472.67
672.26	3554.82
672.60	3567.11
672.94	3684.07
673.29	3708.42
673.63	3812.64
673.97	3833.57
674.32	3937.11
674.66	4023.80
675.00	4126.88
675.34	4312.57
675.69	4452.51
676.03	4626.13
676.37	4840.94
676.71	5025.49
677.06	5277.62
677.40	5554.55
677.74	5903.38
678.08	6241.07
678.43	6694.13
678.77	7115.78
679.11	7586.36
679.45	8122.24
679.80	8724.80
680.14	9394.94
680.48	10096.49
680.82	11014.20
681.16	11779.23
681.51	12528.79
681.85	13572.80
682.19	14479.37
682.53	15683.34
682.87	16776.05
683.21	17835.08
683.56	18932.11
683.90	20215.04
684.24	21341.88
684.58	22535.39
684.92	23625.60
685.26	24570.62
685.61	25468.99
685.95	26502.08
686.29	27346.07
686.63	28081.52
686.97	28688.17
687.31	29049.53
687.65	29450.25
687.99	29838.68
688.33	29932.66
688.68	29993.64
689.02	29989.32
689.36	30179.55
689.70	30005.47
690.04	29825.93
690.38	29771.32
690.72	29749.02
691.06	29506.45
691.40	29620.00
691.74	29353.08
692.08	29344.89
692.42	29391.54
692.76	29440.23
693.10	29464.58
693.44	29335.10
693.78	29481.42
694.13	29432.95
694.47	29509.41
694.81	29416.34
695.15	29532.85
695.49	29488.02
695.83	29537.40
696.17	29427.72
696.51	29515.55
696.85	29430.22
697.19	29142.60
697.53	29233.62
697.87	29247.72
698.20	29067.50
698.54	29192.43
698.88	29155.34
699.22	28897.75
699.56	28800.36
699.90	28649.26
700.24	28468.59
700.58	28338.88
700.92	28340.93
701.26	27981.62
701.60	27800.72
701.94	27450.52
702.28	27395.22
702.62	27174.04
702.96	26938.30
703.30	26674.57
703.63	26464.76
703.97	26241.76
704.31	25901.34
704.65	25671.97
704.99	25355.22
705.33	25300.61
705.67	24819.33
706.01	24605.66
706.34	24373.33
706.68	24094.12
707.02	23606.03
707.36	23454.02
707.70	23240.58
708.04	22794.35
708.38	22775.69
708.71	22469.63
709.05	22253.46
709.39	22036.37
709.73	21594.47
710.07	21434.04
710.40	21321.18
710.74	21066.54
711.08	20811.00
711.42	20571.85
711.76	20449.20
712.09	20192.52
712.43	20082.15
712.77	19806.59
713.11	19675.52
713.45	19476.18
713.78	19391.53
714.12	19100.95
714.46	18843.13
714.80	18689.31
715.13	18545.72
715.47	18367.78
715.81	18128.62
716.15	17948.40
716.48	17849.87
716.82	17625.96
717.16	17462.12
717.49	17213.40
717.83	16988.81
718.17	16916.90
718.51	16682.53
718.84	16525.51
719.18	16328.91
719.52	16251.77
719.85	15921.59
720.19	15768.45
720.53	15690.85
720.86	15508.81
721.20	15223.92
721.54	15083.74
721.87	14936.75
722.21	14676.88
722.55	14630.46
722.88	14372.19
723.22	14166.71
723.55	13896.61
723.89	13932.33
724.23	13705.23
724.56	13414.65
724.90	13340.01
725.24	13083.11
725.57	12949.99
725.91	12821.65
726.24	12722.66
726.58	12373.14
726.92	12334.23
727.25	12156.06
727.59	11979.71
727.92	11754.43
728.26	11690.94
728.59	11593.10
728.93	11369.41
729.26	11166.89
729.60	11088.39
729.94	10870.85
730.27	10782.78
730.61	10555.46
730.94	10440.32
731.28	10280.58
731.61	10164.07
731.95	9970.19
732.28	9826.15
732.62	9654.81
732.95	9604.06
733.29	9467.30
733.62	9333.50
733.96	9198.11
734.29	9052.48
734.63	8904.34
734.96	8860.20
735.30	8751.43
735.63	8534.57
735.97	8492.70
736.30	8264.01
736.63	8279.03
736.97	8081.97
737.30	8030.77
737.64	7877.63
737.97	7799.12
738.31	7697.63
738.64	7549.04
738.97	7533.34
739.31	7386.57
739.64	7365.63
739.98	7203.62
740.31	7102.58
740.64	7142.86
740.98	6997.23
741.31	6874.12
741.65	6851.82
741.98	6744.87
742.31	6619.26
742.65	6567.38
742.98	6537.57
743.31	6393.08
743.65	6407.64
743.98	6257.68
744.31	6279.30
744.65	6213.08
744.98	6177.36
745.31	6138.90
745.65	5999.18
745.98	5978.70
746.31	5925.46
746.65	5946.85
746.98	5813.27
747.31	5767.31
747.65	5709.51
747.98	5733.86
748.31	5601.42
748.64	5585.49
748.98	5517.00
749.31	5466.94
749.64	5445.09
749.98	5379.56
750.31	5307.42
750.64	5231.19
750.97	5225.51
751.31	5157.47
751.64	5091.71
751.97	5087.61
752.30	5096.71
752.63	5005.24
752.97	4974.52
753.30	4926.28
753.63	4904.66
753.96	4858.24
754.29	4827.06
754.63	4811.82
754.96	4901.24
755.29	4696.22
755.62	4690.99
755.95	4624.09
756.29	4594.73
756.62	4494.84
756.95	4490.51
757.28	4500.53
757.61	4546.26
757.94	4423.16
758.27	4379.24
758.61	4351.93
758.94	4346.47
759.27	4293.91
759.60	4239.30
759.93	4239.30
760.26	4184.00
760.59	4182.18
760.92	4134.17
761.26	4129.84
761.59	4066.58
761.92	4014.70
762.25	3969.42
762.58	3941.20
762.91	3952.12
763.24	3899.56
763.57	3874.53
763.90	3840.62
764.23	3865.88
764.56	3770.77
764.89	3820.37
765.22	3772.59
765.55	3748.92
765.88	3732.99
766.21	3657.67
766.54	3636.96
766.87	3603.06
767.20	3601.01
767.53	3562.56
767.86	3574.39
768.19	3530.02
768.52	3504.76
768.85	3491.56
769.18	3407.59
769.51	3452.88
769.84	3411.23
770.17	3421.02
770.50	3382.11
770.83	3312.02
771.16	3280.16
771.49	3260.82
771.82	3221.00
772.15	3211.67
772.48	3143.63
772.81	3149.78
773.14	3149.78
773.47	3130.43
773.80	3098.12
774.13	3090.84
774.46	3052.16
774.78	3059.67
775.11	3001.41
775.44	3011.65
775.77	2935.42
776.10	2965.00
776.43	2911.30
776.76	2907.66
777.09	2855.55
777.41	2843.95
777.74	2899.70
778.07	2824.38
778.40	2792.29
778.73	2772.72
779.06	2774.09
779.38	2714.47
779.71	2713.56
780.04	2696.72
780.37	2722.66
780.70	2636.42
781.03	2641.20
781.35	2653.26
781.68	2619.12
782.01	2588.18
782.34	2569.97
782.67	2548.58
782.99	2549.95
783.32	2491.70
783.65	2498.07
783.98	2476.22
784.30	2450.05
784.63	2432.08
784.96	2403.63
785.29	2475.31
785.61	2410.69
785.94	2394.99
786.27	2387.70
786.60	2365.63
786.92	2372.00
787.25	2315.57
787.58	2286.90
787.90	2300.55
788.23	2309.20
788.56	2275.07
788.88	2248.67
789.21	2229.78
789.54	2197.47
789.87	2244.35
790.19	2227.96
790.52	2199.06
790.85	2192.24
791.17	2204.52
791.50	2175.17
791.82	2159.47
792.15	2177.45
792.48	2138.99
792.80	2133.53
793.13	2150.14
793.46	2126.93
793.78	2117.14
794.11	2110.32
794.43	2135.12
794.76	2090.52
795.09	2153.33
795.41	2112.37
795.74	2093.71
796.06	2078.69
796.39	2086.20
796.72	2087.79
797.04	2105.54
797.37	2051.38
797.69	2071.86
798.02	2072.54
798.34	2049.11
798.67	2042.74
798.99	2014.97
799.32	2044.33
799.64	2037.05
799.97	1991.54
800.30	2011.79
800.62	2021.35
800.95	1989.49
801.27	1981.30
801.60	2002.91
801.92	1949.67
802.25	1988.12
802.57	1961.04
802.89	1991.08
803.22	1932.60
803.54	1935.56
803.87	1936.01
804.19	1918.72
804.52	1967.87
804.84	1905.52
805.17	1921.22
805.49	1889.82
805.82	1898.47
806.14	1884.59
806.46	1914.62
806.79	1906.66
807.11	1867.75
807.44	1871.62
807.76	1844.54
808.08	1842.72
808.41	1849.54
808.73	1828.38
809.06	1812.00
809.38	1836.35
809.70	1822.69
810.03	1795.61
810.35	1809.72
810.67	1818.37
811.00	1764.44
811.32	1775.82
811.64	1773.31
811.97	1753.52
812.29	1757.61
812.61	1737.59
812.94	1781.96
813.26	1738.04
813.58	1730.08
813.91	1711.65
814.23	1733.49
814.55	1692.08
814.88	1705.96
815.20	1700.04
815.52	1670.23
815.84	1670.00
816.17	1673.65
816.49	1657.49
816.81	1655.44
817.13	1663.18
817.46	1664.32
817.78	1621.54
818.10	1612.66
818.42	1623.36
818.75	1601.51
819.07	1638.15
819.39	1640.65
819.71	1663.63
820.04	1612.89
820.36	1584.90
820.68	1594.23
821.00	1593.32
821.32	1605.38
821.65	1640.88
821.97	1557.37
822.29	1547.81
822.61	1594.68
822.93	1558.73
823.25	1530.74
823.58	1559.87
823.90	1574.89
824.22	1541.67
824.54	1533.93
824.86	1526.65
825.18	1520.96
825.50	1517.09
825.82	1523.23
826.15	1519.82
826.47	1486.83
826.79	1518.46
827.11	1528.69
827.43	1533.47
827.75	1512.31
828.07	1512.31
828.39	1491.38
828.71	1488.65
829.03	1479.77
829.35	1469.99
829.67	1476.36
830.00	1462.48
830.32	1463.16
830.64	1479.32
830.96	1467.48
831.28	1508.22
831.60	1453.15
831.92	1454.29
832.24	1458.84
832.56	1455.88
832.88	1447.23
833.20	1441.31
833.52	1454.06
833.84	1431.76
834.16	1447.46
834.48	1434.26
834.80	1474.54
835.12	1430.62
835.44	1423.11
835.76	1456.11
836.08	1436.99
836.40	1436.54
836.71	1437.45
837.03	1426.52
837.35	1435.85
837.67	1407.18
837.99	1424.70
838.31	1387.16
838.63	1392.62
838.95	1403.54
839.27	1404.45
839.59	1413.10
839.91	1412.19
840.23	1391.71
840.54	1372.59
840.86	1376.46
841.18	1376.92
841.50	1402.86
841.82	1377.60
842.14	1428.80
842.46	1381.70
842.77	1411.51
843.09	1389.21
843.41	1395.12
843.73	1382.83
844.05	1392.16
844.37	1350.07
844.68	1379.19
845.00	1374.19
845.32	1366.45
845.64	1359.17
845.96	1365.31
846.27	1362.35
846.59	1363.72
846.91	1389.89
847.23	1378.51
847.54	1356.89
847.86	1362.13
848.18	1350.98
848.50	1347.11
848.82	1371.46
849.13	1353.48
849.45	1339.14
849.77	1367.82
850.08	1366.22
850.40	1383.97
850.72	1349.61
851.04	1358.26
851.35	1327.99
851.67	1364.40
851.99	1325.04
852.30	1343.24
852.62	1345.06
852.94	1322.53
853.25	1339.14
853.57	1333.68
853.89	1319.57
854.20	1332.09
854.52	1355.98
854.84	1332.77
855.15	1318.44
855.47	1310.93
855.79	1321.17
856.10	1312.75
856.42	1305.69
856.73	1332.77
857.05	1303.87
857.37	1326.40
857.68	1286.58
858.00	1310.47
858.32	1338.01
858.63	1308.42
858.95	1285.44
859.26	1276.34
859.58	1286.81
859.89	1284.30
860.21	1287.94
860.52	1298.87
860.84	1314.80
861.16	1272.70
861.47	1274.52
861.79	1279.07
862.10	1285.44
862.42	1259.50
862.73	1311.84
863.05	1279.75
863.36	1265.19
863.68	1282.71
863.99	1277.70
864.31	1278.62
864.62	1284.08
864.94	1280.89
865.25	1277.02
865.57	1256.77
865.88	1259.05
866.20	1254.27
866.51	1286.81
866.82	1265.87
867.14	1244.25
867.45	1227.19
867.77	1250.85
868.08	1272.93
868.40	1266.55
868.71	1246.99
869.02	1237.66
869.34	1235.84
869.65	1248.12
869.97	1223.78
870.28	1206.71
870.59	1221.95
870.91	1205.12
871.22	1244.94
871.54	1251.76
871.85	1235.15
872.16	1249.49
872.48	1200.79
872.79	1226.73
873.10	1217.40
873.42	1209.89
873.73	1233.33
874.04	1205.34
874.36	1172.58
874.67	1186.68
874.98	1188.50
875.30	1220.59
875.61	1157.56
875.92	1175.31
876.23	1200.34
876.55	1189.64
876.86	1178.49
877.17	1166.43
877.49	1179.40
877.80	1192.83
878.11	1864.56
878.42	1208.53
878.74	1168.94
879.05	1178.49
879.36	1145.27
879.67	1175.31
879.98	1182.82
880.30	1165.75
880.61	1172.80
880.92	1187.14
881.23	1155.05
881.55	1176.90
881.86	1168.25
882.17	1159.15
882.48	1140.72
882.79	1151.41
883.10	1163.25
883.42	1166.20
883.73	1167.34
884.04	1143.45
884.35	1146.41
884.66	1146.41
884.97	1175.31
885.28	1169.16
885.60	1174.40
885.91	1186.23
886.22	1173.03
886.53	1191.24
886.84	1164.61
887.15	1143.22
887.46	1170.30
887.77	1179.86
888.08	1138.22
888.40	1143.22
888.71	1141.86
889.02	1138.44
889.33	1135.03
889.64	1152.78
889.95	1159.61
890.26	1168.02
890.57	1146.86
890.88	1168.02
891.19	1155.28
891.50	1173.26
891.81	1151.19
892.12	1132.75
892.43	1173.26
892.74	1157.78
893.05	1158.92
893.36	1202.16
893.67	1152.10
893.98	1138.22
894.29	1120.92
894.60	1142.08
894.91	1136.62
895.22	1124.11
895.53	1167.11
895.84	1166.43
896.15	1147.77
896.46	1139.35
896.77	1159.83
897.08	1117.51
897.38	1150.05
897.69	1157.10
898.00	1116.83
898.31	1137.31
898.62	1140.04
898.93	1112.05
899.24	1101.35
899.55	1141.63
899.86	1148.91
900.16	1147.55
900.47	1133.44
900.78	1125.70
901.09	1119.56
901.40	1120.69
901.71	1111.36
902.02	1127.75
902.32	1132.75
902.63	1116.60
902.94	1104.31
903.25	1128.66
903.56	1119.10
903.87	1109.09
904.17	1118.42
904.48	1089.06
904.79	1100.44
905.10	1107.27
905.41	1134.80
905.71	1103.63
906.02	1112.50
906.33	1093.16
906.64	1115.69
906.94	1101.12
907.25	1089.75
907.56	1104.54
907.87	1089.29
908.17	1113.64
908.48	1105.22
908.79	1110.00
909.09	1102.72
909.40	1107.04
909.71	1108.18
910.02	1413.55
910.32	1136.85
910.63	1092.02
910.94	1082.47
911.24	1057.43
911.55	1108.63
911.86	1091.34
912.16	1078.60
912.47	1065.40
912.78	1074.96
913.08	1091.34
913.39	1094.07
913.69	1080.42
914.00	1062.44
914.31	1077.91
914.61	1074.05
914.92	1086.11
915.23	1052.66
915.53	1041.96
915.84	1064.72
916.14	1060.62
916.45	1069.95
916.75	1062.44
917.06	1087.70
917.37	1060.62
917.67	1069.95
917.98	1051.06
918.28	1039.46
918.59	1069.49
918.89	1074.50
919.20	1065.85
919.50	1053.57
919.81	1049.70
920.11	1066.76
920.42	1046.51
920.72	1036.50
921.03	1065.17
921.33	1063.81
921.64	1035.13
921.94	1036.04
922.25	1049.70
922.55	1053.11
922.86	1053.79
923.16	1044.69
923.47	1036.50
923.77	1038.32
924.08	1045.15
924.38	1047.19
924.69	1029.67
924.99	1042.87
925.29	1040.60
925.60	1059.25
925.90	1036.95
926.21	1021.94
926.51	1044.24
926.81	1036.04
927.12	1021.71
927.42	1019.89
927.73	1056.07
928.03	1051.52
928.33	1003.96
928.64	1034.45
928.94	1028.54
929.24	1017.16
929.55	1010.56
929.85	1041.73
930.15	1016.02
930.46	1020.57
930.76	1013.52
931.06	1003.50
931.37	1006.69
931.67	1087.47
931.97	1039.23
932.27	1023.07
932.58	1004.41
932.88	1024.21
933.18	1005.10
933.49	1023.07
933.79	1027.85
934.09	1026.94
934.39	1025.12
934.70	1043.10
935.00	1026.26
935.30	1013.97
935.60	1023.53
935.91	976.88
936.21	1008.06
936.51	1007.60
936.81	1020.80
937.11	1016.93
937.42	1003.96
937.72	987.12
938.02	979.16
938.32	1008.51
938.62	987.80
938.92	996.00
939.23	993.26
939.53	994.86
939.83	976.65
940.13	966.19
940.43	998.95
940.73	985.30
941.03	977.79
941.34	1006.69
941.64	994.86
941.94	978.70
942.24	994.18
942.54	997.59
942.84	969.60
943.14	989.40
943.44	970.28
943.74	964.14
944.04	1003.73
944.34	984.16
944.65	972.33
944.95	984.62
945.25	980.07
945.55	979.61
945.85	975.74
946.15	998.50
946.45	988.03
946.75	997.82
947.05	1007.60
947.35	978.02
947.65	986.89
947.95	961.86
948.25	975.52
948.55	980.07
948.85	990.53
949.15	966.19
949.45	968.01
949.75	974.15
950.05	965.50
950.35	981.43
950.65	976.20
950.94	984.39
951.24	989.40
951.54	986.89
951.84	1180.31
952.14	994.18
952.44	989.40
952.74	986.44
953.04	985.98
953.34	974.38
953.64	1012.83
953.94	975.29
954.23	1008.28
954.53	970.05
954.83	991.90
955.13	985.30
955.43	997.13
955.73	1006.46
956.03	956.86
956.32	978.70
956.62	994.18
956.92	1003.05
957.22	993.49
957.52	980.07
957.82	984.16
958.11	965.96
958.41	993.95
958.71	1074.50
959.01	987.12
959.30	1313.66
959.60	1024.67
959.90	986.44
960.20	1009.65
960.50	977.79
960.79	971.42
961.09	964.59
961.39	990.99
961.69	1005.78
961.98	986.21
962.28	980.52
962.58	976.88
962.87	979.84
963.17	1004.87
963.47	987.80
963.76	1039.23
964.06	977.56
964.36	972.10
964.66	975.97
964.95	994.63
965.25	973.92
965.55	1007.60
965.84	978.70
966.14	988.71
966.43	1000.55
966.73	993.49
967.03	1001.68
967.32	968.23
967.62	1004.64
967.92	967.55
968.21	978.47
968.51	985.76
968.80	987.35
969.10	1006.69
969.40	987.12
969.69	981.20
969.99	982.11
970.28	994.40
970.58	1019.89
970.87	985.76
971.17	988.03
971.46	993.49
971.76	979.84
972.06	979.61
972.35	966.41
972.65	977.79
972.94	960.27
973.24	994.63
973.53	971.65
973.83	975.52
974.12	990.53
974.42	963.00
974.71	1008.51
975.01	1001.91
975.30	990.99
975.59	989.40
975.89	965.05
976.18	983.25
976.48	988.94
976.77	973.70
977.07	982.11
977.36	982.34
977.65	993.72
977.95	968.69
978.24	955.95
978.54	989.40
978.83	976.43
979.13	986.89
979.42	1000.77
979.71	973.92
980.01	991.22
980.30	947.53
980.59	964.82
980.89	1016.70
981.18	990.53
981.47	996.00
981.77	979.16
982.06	952.08
982.35	995.77
982.65	971.42
982.94	991.44
983.23	983.94
983.53	1009.19
983.82	971.65
984.11	947.75
984.41	973.01
984.70	966.19
984.99	954.58
985.28	979.84
985.58	954.81
985.87	955.26
986.16	988.26
986.45	954.58
986.75	981.66
987.04	961.41
987.33	972.33
987.62	989.17
987.91	969.37
988.21	972.79
988.50	968.46
988.79	993.26
989.08	976.20
989.37	982.34
989.67	971.65
989.96	970.51
990.25	958.68
990.54	956.40
990.83	980.98
991.12	952.31
991.42	974.15
991.71	946.62
992.00	963.46
992.29	945.71
992.58	969.14
992.87	1006.46
993.16	973.01
993.45	970.74
993.75	968.01
994.04	962.32
994.33	981.89
994.62	1010.33
994.91	968.23
995.20	1000.32
995.49	983.25
995.78	969.60
996.07	970.74
996.36	967.10
996.65	968.46
996.94	968.92
997.23	988.49
997.52	961.64
997.81	953.22
998.10	966.41
998.39	972.79
998.68	968.46
998.97	978.02
999.26	955.72
999.55	958.45
999.84	985.98
1000.13	962.32
1000.42	972.10
1000.71	949.80
1001.00	975.29
1001.29	977.34
1001.58	954.35
1001.87	976.43
1002.16	979.61
1002.45	963.91
1002.74	967.10
1003.02	974.61
1003.31	986.21
1003.60	980.07
1003.89	968.23
1004.18	980.52
1004.47	967.55
1004.76	973.24
1005.05	953.67
1005.33	969.14
1005.62	957.08
1005.91	963.46
1006.20	962.32
1006.49	955.49
1006.78	982.57
1007.06	954.35
1007.35	963.91
1007.64	964.59
1007.93	987.80
1008.22	984.39
1008.50	975.29
1008.79	979.61
1009.08	959.36
1009.37	955.26
1009.66	995.54
1009.94	957.31
1010.23	973.01
1010.52	957.08
1010.81	955.49
1011.09	965.05
1011.38	943.20
1011.67	990.76
1011.95	993.49
1012.24	943.20
1012.53	978.02
1012.82	968.01
1013.10	941.16
1013.39	965.05
1013.68	944.34
[truncated: 48 more rows]
