# Supplementary material for: Unique photosynthetic electron transport tuning and excitation distribution in heterokont algae
Source: PLoS One. 2019 Jan 9;14(1):e0209920. doi: 10.1371/journal.pone.0209920 (PMC6326504; doi:10.1371/journal.pone.0209920)
Supplement: S1 Dataset — (ZIP) [file pone.0209920.s004.zip › S1 Dataset/77K/Nannochloropsis_DCMU/NDCMU_t=0i,1.txt]

340.01	994.40
340.39	994.40
340.76	994.40
341.14	1001.00
341.52	1013.06
341.89	1022.62
342.27	1030.36
342.65	1026.72
343.03	1019.89
343.40	1027.63
343.78	1034.22
344.16	1041.51
344.53	1037.87
344.91	1039.23
345.29	1008.74
345.66	1027.17
346.04	1024.89
346.42	1026.49
346.79	1014.20
347.17	1033.77
347.54	1019.43
347.92	998.04
348.30	1013.29
348.67	1002.82
349.05	999.64
349.43	989.62
349.80	1013.29
350.18	1012.15
350.56	998.50
350.93	974.38
351.31	1002.82
351.68	1002.82
352.06	986.67
352.44	992.35
352.81	1008.74
353.19	1007.37
353.56	994.18
353.94	1001.91
354.32	994.86
354.69	999.86
355.07	1002.82
355.44	998.50
355.82	1014.88
356.19	998.50
356.57	1004.41
356.95	1011.70
357.32	999.18
357.70	1000.77
358.07	992.35
358.45	976.43
358.82	1005.55
359.20	999.18
359.58	990.08
359.95	1008.74
360.33	998.50
360.70	986.89
361.08	998.27
361.45	992.35
361.83	978.93
362.20	994.18
362.58	1013.52
362.95	996.45
363.33	999.41
363.70	988.49
364.08	972.79
364.45	985.98
364.83	1011.47
365.20	989.40
365.58	1002.59
365.95	1021.48
366.33	1003.50
366.70	1026.72
367.08	1033.09
367.45	1006.01
367.83	1001.23
368.20	997.13
368.58	995.31
368.95	991.44
369.33	997.59
369.70	989.85
370.08	998.50
370.45	1007.60
370.83	998.50
371.20	1006.01
371.57	1088.61
371.95	991.90
372.32	997.13
372.70	983.02
373.07	1002.37
373.45	1001.91
373.82	970.51
374.19	993.04
374.57	1014.20
374.94	1005.78
375.32	1009.65
375.69	1003.28
376.07	985.98
376.44	998.50
376.81	993.26
377.19	1001.23
377.56	998.95
377.94	983.02
378.31	1006.01
378.68	1005.55
379.06	995.09
379.43	1012.83
379.81	998.04
380.18	974.83
380.55	1003.28
380.93	1001.91
381.30	967.78
381.67	978.25
382.05	998.95
382.42	999.64
382.79	999.18
383.17	985.30
383.54	1000.55
383.91	979.84
384.29	1008.28
384.66	997.13
385.04	987.35
385.41	1005.10
385.78	1002.14
386.15	1022.85
386.53	1002.82
386.90	988.03
387.27	985.76
387.65	1008.28
388.02	985.76
388.39	994.40
388.77	1017.84
389.14	1004.87
389.51	988.94
389.89	981.89
390.26	999.86
390.63	1023.98
391.00	1004.87
391.38	1011.47
391.75	991.67
392.12	993.72
392.50	1003.73
392.87	986.44
393.24	998.95
393.61	978.02
393.99	981.66
394.36	980.07
394.73	997.36
395.10	993.72
395.48	991.67
395.85	997.59
396.22	985.53
396.59	972.56
396.97	984.16
397.34	999.64
397.71	985.76
398.08	988.71
398.45	982.34
398.83	987.80
399.20	992.58
399.57	1021.71
399.94	1001.91
400.32	1006.92
400.69	1021.94
401.06	983.94
401.43	997.36
401.80	995.77
402.17	1005.78
402.55	992.13
402.92	998.27
403.29	1011.01
403.66	991.67
404.03	974.38
404.41	998.50
404.78	1014.20
405.15	968.92
405.52	996.91
405.89	993.95
406.26	1020.80
406.64	998.95
407.01	990.76
407.38	1006.46
407.75	985.76
408.12	999.64
408.49	1006.01
408.86	1001.23
409.23	979.61
409.61	988.26
409.98	988.26
410.35	1013.97
410.72	996.45
411.09	1000.32
411.46	989.62
411.83	999.64
412.20	994.40
412.57	1004.41
412.95	1008.51
413.32	990.99
413.69	997.36
414.06	993.26
414.43	1005.33
414.80	999.18
415.17	998.04
415.54	989.62
415.91	967.55
416.28	976.43
416.65	978.25
417.02	994.40
417.39	997.82
417.76	976.43
418.14	1006.24
418.51	983.25
418.88	967.10
419.25	985.30
419.62	1001.91
419.99	1003.73
420.36	1011.70
420.73	999.86
421.10	1006.92
421.47	989.40
421.84	1012.61
422.21	1009.88
422.58	1003.28
422.95	1009.42
423.32	971.65
423.69	1004.19
424.06	992.58
424.43	1020.12
424.80	992.81
425.17	983.02
425.54	990.31
425.91	1008.74
426.28	1001.91
426.65	995.77
427.02	997.82
427.39	974.83
427.76	1008.28
428.13	1007.15
428.49	995.31
428.86	1000.32
429.23	991.67
429.60	978.70
429.97	980.52
430.34	1017.16
430.71	973.70
431.08	997.82
431.45	1002.59
431.82	977.34
432.19	985.76
432.56	996.00
432.93	1001.46
433.30	1001.23
433.67	1000.09
434.03	1030.58
434.40	1012.15
434.77	1003.05
435.14	1016.02
435.51	1002.59
435.88	1012.38
436.25	988.49
436.62	1002.59
436.99	983.02
437.35	990.99
437.72	990.08
438.09	986.89
438.46	1023.30
438.83	1004.41
439.20	985.53
439.57	978.93
439.93	1002.14
440.30	986.67
440.67	997.82
441.04	1006.69
441.41	993.04
441.78	1001.23
442.14	985.98
442.51	979.16
442.88	976.65
443.25	965.28
443.62	984.39
443.99	982.34
444.35	993.26
444.72	997.13
445.09	997.36
445.46	996.22
445.83	985.53
446.19	999.41
446.56	985.07
446.93	987.58
447.30	989.62
447.66	1004.64
448.03	990.53
448.40	1000.77
448.77	1002.14
449.14	1008.06
449.50	992.35
449.87	995.77
450.24	992.13
450.61	999.64
450.97	990.53
451.34	996.22
451.71	994.63
452.08	989.40
452.44	1006.46
452.81	990.31
453.18	990.53
453.54	1011.47
453.91	996.00
454.28	1006.69
454.65	1017.16
455.01	1003.50
455.38	998.50
455.75	1012.83
456.11	996.45
456.48	997.59
456.85	991.67
457.21	972.56
457.58	1001.91
457.95	1000.55
458.32	1014.20
458.68	989.85
459.05	996.22
459.42	985.98
459.78	1003.05
460.15	976.43
460.52	987.12
460.88	1006.46
461.25	996.45
461.61	992.81
461.98	1003.28
462.35	1017.61
462.71	997.36
463.08	993.04
463.45	993.95
463.81	986.21
464.18	978.47
464.55	989.85
464.91	989.40
465.28	1005.55
465.64	1005.55
466.01	990.08
466.38	977.56
466.74	1006.69
467.11	999.18
467.47	987.35
467.84	1020.80
468.21	1011.01
468.57	1005.33
468.94	1006.92
469.30	996.45
469.67	1001.00
470.03	1016.93
470.40	1000.09
470.77	990.08
471.13	999.86
471.50	998.27
471.86	1005.78
472.23	1007.83
472.59	1001.46
472.96	996.00
473.32	999.86
473.69	1026.49
474.05	978.47
474.42	985.76
474.78	999.86
475.15	1018.52
475.51	1009.19
475.88	996.45
476.24	1000.77
476.61	999.41
476.97	998.95
477.34	974.61
477.70	976.20
478.07	1009.42
478.43	996.45
478.80	993.49
479.16	993.04
479.53	997.13
479.89	983.48
480.26	1000.77
480.62	982.57
480.99	983.94
481.35	972.56
481.72	998.27
482.08	1002.37
482.45	1273.38
482.81	1010.10
483.17	989.62
483.54	994.63
483.90	988.71
484.27	981.43
484.63	991.44
485.00	999.64
485.36	999.86
485.72	988.03
486.09	983.25
486.45	1008.51
486.82	1005.33
487.18	989.40
487.54	1016.02
487.91	991.22
488.27	1008.06
488.64	996.00
489.00	998.27
489.36	1004.87
489.73	995.54
490.09	1007.37
490.45	1003.73
490.82	1018.07
491.18	997.36
491.55	1018.75
491.91	1001.00
492.27	996.45
492.64	983.71
493.00	984.62
493.36	995.54
493.73	1006.69
494.09	992.13
494.45	1005.33
494.82	1009.19
495.18	999.64
495.54	1007.60
495.91	996.22
496.27	997.13
496.63	1005.33
496.99	1003.50
497.36	1000.09
497.72	1014.88
498.08	1004.64
498.45	994.63
498.81	989.62
499.17	994.40
499.53	1004.64
499.90	1018.75
500.26	1003.96
500.62	1007.83
500.99	1007.37
501.35	1025.12
501.71	1011.24
502.07	997.82
502.44	994.18
502.80	1003.28
503.16	1007.83
503.52	1005.33
503.88	1011.92
504.25	1012.15
504.61	1003.73
504.97	1016.25
505.33	977.56
505.70	986.21
506.06	1003.05
506.42	1012.61
506.78	992.58
507.14	1012.61
507.51	1000.77
507.87	998.27
508.23	997.36
508.59	982.11
508.95	983.71
509.32	1006.01
509.68	990.08
510.04	1013.29
510.40	1006.24
510.76	996.00
511.12	1001.00
511.48	1001.68
511.85	987.58
512.21	1006.24
512.57	1002.37
512.93	987.80
513.29	972.10
513.65	992.35
514.01	987.12
514.38	1011.24
514.74	989.17
515.10	1008.74
515.46	1000.09
515.82	993.49
516.18	988.03
516.54	1005.78
516.90	1001.91
517.26	1011.70
517.63	998.73
517.99	979.16
518.35	984.62
518.71	995.31
519.07	988.03
519.43	987.35
519.79	990.76
520.15	995.77
520.51	1005.10
520.87	1010.10
521.23	1021.25
521.59	1011.47
521.95	1007.83
522.31	1001.00
522.67	991.90
523.03	985.98
523.40	1002.82
523.76	981.20
524.12	1015.79
524.48	996.45
524.84	1008.06
525.20	1001.91
525.56	1005.78
525.92	991.67
526.28	989.40
526.64	1000.09
527.00	1001.23
527.36	1023.30
527.72	989.85
528.08	1005.10
528.44	992.13
528.80	995.77
529.16	1012.38
529.51	985.98
529.87	995.09
530.23	988.94
530.59	993.72
530.95	1002.59
531.31	973.01
531.67	982.34
532.03	1001.00
532.39	982.80
532.75	993.95
533.11	1025.12
533.47	1000.09
533.83	1000.32
534.19	1004.19
534.55	1005.33
534.91	998.95
535.26	1003.28
535.62	1007.83
535.98	986.44
536.34	965.73
536.70	1004.87
537.06	998.95
537.42	1001.91
537.78	1012.38
538.14	1023.53
538.49	988.71
538.85	1025.35
539.21	1007.15
539.57	973.01
539.93	992.13
540.29	1002.82
540.65	985.30
541.00	991.22
541.36	969.37
541.72	1021.71
542.08	967.10
542.44	987.80
542.80	1005.78
543.15	1005.78
543.51	993.04
543.87	1002.82
544.23	1009.88
544.59	998.95
544.95	987.35
545.30	999.41
545.66	998.04
546.02	1001.00
546.38	993.72
546.73	987.35
547.09	992.35
547.45	1002.59
547.81	995.31
548.17	980.52
548.52	996.68
548.88	983.94
549.24	1007.15
549.60	990.99
549.95	997.36
550.31	975.52
550.67	996.00
551.03	1015.11
551.38	987.58
551.74	997.13
552.10	989.85
552.46	985.07
552.81	998.50
553.17	1009.65
553.53	996.45
553.88	986.67
554.24	1014.43
554.60	1002.14
554.95	1003.05
555.31	1012.61
555.67	1002.37
556.03	992.35
556.38	980.29
556.74	992.35
557.10	983.71
557.45	980.29
557.81	1011.01
558.17	993.95
558.52	997.59
558.88	987.35
559.24	1001.46
559.59	991.22
559.95	996.91
560.30	1039.69
560.66	979.38
561.02	984.39
561.37	987.58
561.73	1001.00
562.09	982.80
562.44	998.73
562.80	991.22
563.15	984.16
563.51	994.40
563.87	988.26
564.22	964.37
564.58	991.44
564.93	986.89
565.29	1006.24
565.65	992.58
566.00	1001.68
566.36	995.54
566.71	1011.70
567.07	999.86
567.42	1008.97
567.78	1007.37
568.14	1011.24
568.49	1005.10
568.85	992.81
569.20	974.83
569.56	989.62
569.91	984.39
570.27	998.50
570.62	1006.01
570.98	1010.10
571.33	984.62
571.69	989.85
572.04	996.68
572.40	989.40
572.75	1001.68
573.11	989.62
573.46	985.30
573.82	1003.50
574.17	996.00
574.53	993.49
574.88	988.71
575.24	993.95
575.59	1003.28
575.95	1013.97
576.30	982.57
576.66	1015.56
577.01	978.47
577.36	997.82
577.72	1003.28
578.07	981.20
578.43	982.11
578.78	998.95
579.14	996.91
579.49	1017.61
579.85	1004.87
580.20	998.73
580.55	1011.47
580.91	1003.28
581.26	1009.42
581.62	1001.68
581.97	996.91
582.32	1018.98
582.68	1025.80
583.03	1001.23
583.39	1008.28
583.74	1028.54
584.09	1021.94
584.45	1017.84
584.80	1026.49
585.15	1030.81
585.51	1020.57
585.86	1021.48
586.21	1025.12
586.57	1035.59
586.92	1044.01
587.27	1037.64
587.63	1068.58
587.98	1094.75
588.33	1059.94
588.69	1071.54
589.04	1059.94
589.39	1078.14
589.75	1077.00
590.10	1082.47
590.45	1100.90
590.81	1097.71
591.16	1127.29
591.51	1115.01
591.86	1140.72
592.22	1138.22
592.57	1123.42
592.92	1149.14
593.28	1153.92
593.63	1139.13
593.98	1167.80
594.33	1193.97
594.69	1161.88
595.04	1182.59
595.39	1223.32
595.74	1207.62
596.10	1221.50
596.45	1228.78
596.80	1262.00
597.15	1256.77
597.50	1290.45
597.86	1291.36
598.21	1317.53
598.56	1343.01
598.91	1337.10
599.26	1340.96
599.62	1367.82
599.97	1405.36
600.32	1397.62
600.67	1428.80
601.02	1434.94
601.38	1453.38
601.73	1469.53
602.08	1475.68
602.43	1512.08
602.78	1500.25
603.13	1532.34
603.49	1514.81
603.84	1534.16
604.19	1576.03
604.54	1546.22
604.89	1581.71
605.24	1603.79
605.59	1625.63
605.95	1648.16
606.30	1611.52
606.65	1642.93
607.00	1641.11
607.35	1686.39
607.70	1677.74
608.05	1714.38
608.40	1709.83
608.75	1727.12
609.10	1732.35
609.46	1738.27
609.81	1751.92
610.16	1774.00
610.51	1774.68
610.86	1789.24
611.21	1803.12
611.56	1818.37
611.91	1810.63
612.26	1797.66
612.61	1818.37
612.96	1843.63
613.31	1845.22
613.66	1869.80
614.01	1834.75
614.36	1842.26
614.71	1860.01
615.06	1859.10
615.41	1852.05
615.76	1835.89
616.11	1871.16
616.46	1910.07
616.81	1871.39
617.16	1881.17
617.51	1890.96
617.86	1876.39
618.21	1858.42
618.56	1877.30
618.91	1879.35
619.26	1915.53
619.61	1864.79
619.96	1882.77
620.31	1907.34
620.66	1909.39
621.01	1877.53
621.36	1876.39
621.71	1902.56
622.06	1876.85
622.41	1880.72
622.76	1851.82
623.10	1915.31
623.45	1872.53
623.80	1908.02
624.15	1875.26
624.50	1847.95
624.85	1836.80
625.20	1850.91
625.55	1873.21
625.90	1860.69
626.25	1866.38
626.59	1846.81
626.94	1844.76
627.29	1828.15
627.64	1865.93
627.99	1834.07
628.34	1820.64
628.69	1849.77
629.03	1821.55
629.38	1813.82
629.73	1845.22
630.08	1834.75
630.43	1835.21
630.78	1821.78
631.12	1847.50
631.47	1856.60
631.82	1829.29
632.17	1825.42
632.52	1799.25
632.86	1834.75
633.21	1801.98
633.56	1806.99
633.91	1789.92
634.26	1786.51
634.60	1784.92
634.95	1794.93
635.30	1776.04
635.65	1817.46
635.99	1780.37
636.34	1772.63
636.69	1793.34
637.04	1792.66
637.39	1761.03
637.73	1751.24
638.08	1753.06
638.43	1750.56
638.77	1756.02
639.12	1732.58
639.47	1735.54
639.82	1733.26
640.16	1750.33
640.51	1755.34
640.86	1747.83
641.20	1728.49
641.55	1722.34
641.90	1733.26
642.25	1712.78
642.59	1714.83
642.94	1711.19
643.29	1705.73
643.63	1720.29
643.98	1729.40
644.33	1712.33
644.67	1706.64
645.02	1699.59
645.37	1713.47
645.71	1715.52
646.06	1713.47
646.40	1717.34
646.75	1677.51
647.10	1701.18
647.44	1720.75
647.79	1697.54
648.14	1686.84
648.48	1690.94
648.83	1706.19
649.17	1722.57
649.52	1694.35
649.87	1709.83
650.21	1698.68
650.56	1708.46
650.90	1682.06
651.25	1699.36
651.59	1703.00
651.94	1700.50
652.29	1700.50
652.63	1723.93
652.98	1698.90
653.32	1692.53
653.67	1692.30
654.01	1709.14
654.36	1723.71
654.70	1715.29
655.05	1708.69
655.39	1726.44
655.74	1713.24
656.08	1722.34
656.43	1713.47
656.78	1705.73
657.12	1710.96
657.47	1696.86
657.81	1702.77
658.15	1689.12
658.50	1698.45
658.84	1706.87
659.19	1693.90
659.53	1693.44
659.88	1726.67
660.22	1736.22
660.57	1686.16
660.91	1721.89
661.26	1717.79
661.60	1726.21
661.95	1699.13
662.29	1733.26
662.63	1712.33
662.98	1723.02
663.32	1746.92
663.67	1748.51
664.01	1750.33
664.36	1767.85
664.70	1751.47
665.04	1764.44
665.39	1758.29
665.73	1727.58
666.08	1871.39
666.42	1745.10
666.76	1743.05
667.11	1756.70
667.45	1766.03
667.79	1746.46
668.14	1771.27
668.48	1786.74
668.83	1791.97
669.17	1794.70
669.51	1771.95
669.86	1785.83
670.20	1790.61
670.54	1797.21
670.89	1822.69
671.23	1830.43
671.57	1813.82
671.92	1832.48
672.26	1843.63
672.60	1865.70
672.94	1897.56
673.29	1927.14
673.63	1946.25
673.97	1953.76
674.32	2008.60
674.66	2011.79
675.00	2063.90
675.34	2083.47
675.69	2117.60
676.03	2199.75
676.37	2285.76
676.71	2356.76
677.06	2394.53
677.40	2470.76
677.74	2613.44
678.08	2717.65
678.43	2833.48
678.77	2972.51
679.11	3109.04
679.45	3297.68
679.80	3466.98
680.14	3684.52
680.48	3902.29
680.82	4120.51
681.16	4381.97
681.51	4594.96
681.85	4933.78
682.19	5239.39
682.53	5503.57
682.87	5839.44
683.21	6127.98
683.56	6484.78
683.90	6838.62
684.24	7199.75
684.58	7555.64
684.92	7877.85
685.26	8110.18
685.61	8426.48
685.95	8778.28
686.29	8965.32
686.63	9144.41
686.97	9381.29
687.31	9508.95
687.65	9650.03
687.99	9841.40
688.33	9887.37
688.68	9849.59
689.02	9904.20
689.36	9940.39
689.70	10022.53
690.04	9887.14
690.38	9919.45
690.72	9898.97
691.06	9859.15
691.40	9855.05
691.74	9857.10
692.08	9920.36
692.42	9888.50
692.76	9964.73
693.10	9961.78
693.44	9933.56
693.78	10004.10
694.13	10017.53
694.47	10069.41
694.81	10129.48
695.15	10095.58
695.49	10033.23
695.83	10165.66
696.17	10052.11
696.51	10074.19
696.85	10107.64
697.19	10064.40
697.53	10084.65
697.87	10129.48
698.20	10087.84
698.54	10149.73
698.88	10044.38
699.22	10038.01
699.56	10072.37
699.90	9917.40
700.24	9952.22
700.58	9901.25
700.92	9779.96
701.26	9726.94
701.60	9664.59
701.94	9652.76
702.28	9566.06
702.62	9510.08
702.96	9498.02
703.30	9354.67
703.63	9278.21
703.97	9235.66
704.31	9113.46
704.65	9048.15
704.99	9020.16
705.33	8910.03
705.67	8811.50
706.01	8776.00
706.34	8647.89
706.68	8565.29
707.02	8453.56
707.36	8377.10
707.70	8290.63
708.04	8127.71
708.38	8102.45
708.71	8014.84
709.05	7926.78
709.39	7883.09
709.73	7772.50
710.07	7695.13
710.40	7604.79
710.74	7519.23
711.08	7498.30
711.42	7331.50
711.76	7369.73
712.09	7293.73
712.43	7196.79
712.77	7093.03
713.11	7060.94
713.45	6985.17
713.78	6956.95
714.12	6904.84
714.46	6826.11
714.80	6839.99
715.13	6680.02
715.47	6652.49
715.81	6545.76
716.15	6430.17
716.48	6428.12
716.82	6400.58
717.16	6323.44
717.49	6259.28
717.83	6137.99
718.17	6145.04
718.51	6060.39
718.84	6003.28
719.18	5993.04
719.52	5924.32
719.85	5805.31
720.19	5749.33
720.53	5681.75
720.86	5661.04
721.20	5571.16
721.54	5557.96
721.87	5481.96
722.21	5398.22
722.55	5346.79
722.88	5286.03
723.22	5218.45
723.55	5098.99
723.89	5159.06
724.23	5077.37
724.56	5030.72
724.90	5020.71
725.24	4911.48
725.57	4860.74
725.91	4833.21
726.24	4761.30
726.58	4685.07
726.92	4630.23
727.25	4604.74
727.59	4534.66
727.92	4544.67
728.26	4475.72
728.59	4388.11
728.93	4360.58
729.26	4292.77
729.60	4245.67
729.94	4229.28
730.27	4166.48
730.61	4067.27
730.94	3995.36
731.28	3999.68
731.61	3944.62
731.95	3936.20
732.28	3845.86
732.62	3791.70
732.95	3774.18
733.29	3755.97
733.62	3704.78
733.96	3679.97
734.29	3645.84
734.63	3563.47
734.96	3544.35
735.30	3512.72
735.63	3444.68
735.97	3435.81
736.30	3386.89
736.63	3371.87
736.97	3299.51
737.30	3326.81
737.64	3238.29
737.97	3224.64
738.31	3165.48
738.64	3152.05
738.97	3155.24
739.31	3102.45
739.64	3096.76
739.98	3030.54
740.31	2989.35
740.64	2976.61
740.98	2962.05
741.31	2938.84
741.65	2910.39
741.98	2884.68
742.31	2869.66
742.65	2841.44
742.98	2784.33
743.31	2824.83
743.65	2802.30
743.98	2762.25
744.31	2739.04
744.65	2721.30
744.98	2722.21
745.31	2698.09
745.65	2643.24
745.98	2646.43
746.31	2646.66
746.65	2634.83
746.98	2611.39
747.31	2590.91
747.65	2594.32
747.98	2572.93
748.31	2491.70
748.64	2540.85
748.98	2493.97
749.31	2464.16
749.64	2461.43
749.98	2429.80
750.31	2445.27
750.64	2408.41
750.97	2432.08
751.31	2394.53
751.64	2382.47
751.97	2376.78
752.30	2357.89
752.63	2336.50
752.97	2340.60
753.30	2305.10
753.63	2292.13
753.96	2306.24
754.29	2278.48
754.63	2298.50
754.96	2304.65
755.29	2251.63
755.62	2249.35
755.95	2242.07
756.29	2220.91
756.62	2209.08
756.95	2189.28
757.28	2173.12
757.61	2213.40
757.94	2176.08
758.27	2151.96
758.61	2109.18
758.94	2121.47
759.27	2129.89
759.60	2084.15
759.93	2117.37
760.26	2091.89
760.59	2079.83
760.92	2054.57
761.26	2057.98
761.59	2070.50
761.92	2037.50
762.25	1999.50
762.58	1997.00
762.91	2003.82
763.24	1983.80
763.57	1980.39
763.90	1958.77
764.23	1972.19
764.56	1957.18
764.89	1934.42
765.22	1959.22
765.55	1926.91
765.88	1908.02
766.21	1917.13
766.54	1904.38
766.87	1914.62
767.20	1903.93
767.53	1908.71
767.86	1881.86
768.19	1880.26
768.52	1864.56
768.85	1849.54
769.18	1833.39
769.51	1850.45
769.84	1836.12
770.17	1824.74
770.50	1801.53
770.83	1781.05
771.16	1790.15
771.49	1786.97
771.82	1777.86
772.15	1785.83
772.48	1758.29
772.81	1771.27
773.14	1768.99
773.47	1756.02
773.80	1751.70
774.13	1713.24
774.46	1701.63
774.78	1723.93
775.11	1701.18
775.44	1680.70
775.77	1685.02
776.10	1654.30
776.43	1659.54
776.76	1638.15
777.09	1636.55
777.41	1642.70
777.74	1642.93
778.07	1649.75
778.40	1601.51
778.73	1641.11
779.06	1599.92
779.38	1626.09
779.71	1611.30
780.04	1607.20
780.37	1591.27
780.70	1588.77
781.03	1565.10
781.35	1583.76
781.68	1556.00
782.01	1563.74
782.34	1550.31
782.67	1545.99
782.99	1535.52
783.32	1534.84
783.65	1512.99
783.98	1529.38
784.30	1496.15
784.63	1515.04
784.96	1526.87
785.29	1499.34
785.61	1515.27
785.94	1517.09
786.27	1485.00
786.60	1495.24
786.92	1504.80
787.25	1495.02
787.58	1468.85
787.90	1489.78
788.23	1455.42
788.56	1449.05
788.88	1441.09
789.21	1448.37
789.54	1429.48
789.87	1431.08
790.19	1445.18
790.52	1418.10
790.85	1432.44
791.17	1418.56
791.50	1406.04
791.82	1410.82
792.15	1412.42
792.48	1405.82
792.80	1391.25
793.13	1414.24
793.46	1419.70
793.78	1413.78
794.11	1383.29
794.43	1401.27
794.76	1393.98
795.09	1413.33
795.41	1402.40
795.74	1391.94
796.06	1401.04
796.39	1403.54
796.72	1398.54
797.04	1406.73
797.37	1389.66
797.69	1388.98
798.02	1360.53
798.34	1367.59
798.67	1351.20
798.99	1380.10
799.32	1393.07
799.64	1393.30
799.97	1371.46
800.30	1360.08
800.62	1357.12
800.95	1348.47
801.27	1347.34
801.60	1353.48
801.92	1363.95
802.25	1363.49
802.57	1341.87
802.89	1363.72
803.22	1336.87
803.54	1367.13
803.87	1345.52
804.19	1344.15
804.52	1345.29
804.84	1322.53
805.17	1328.90
805.49	1324.81
805.82	1334.59
806.14	1298.41
806.46	1332.54
806.79	1309.79
807.11	1318.44
807.44	1317.07
807.76	1303.65
808.08	1309.79
808.41	1312.07
808.73	1306.60
809.06	1300.92
809.38	1321.85
809.70	1311.84
810.03	1283.39
810.35	1276.11
810.67	1296.36
811.00	1287.49
811.32	1289.08
811.64	1289.77
811.97	1267.24
812.29	1270.88
812.61	1272.70
812.94	1299.09
813.26	1275.66
813.58	1272.02
813.91	1278.39
814.23	1274.97
814.55	1279.75
814.88	1289.99
815.20	1256.77
815.52	1283.17
815.84	1275.43
816.17	1237.20
816.49	1277.70
816.81	1256.77
817.13	1260.87
817.46	1266.33
817.78	1229.92
818.10	1224.91
818.42	1230.37
818.75	1231.74
819.07	1243.80
819.39	1237.66
819.71	1253.36
820.04	1200.34
820.36	1220.59
820.68	1218.31
821.00	1214.45
821.32	1231.97
821.65	1247.21
821.97	1228.55
822.29	1220.13
822.61	1224.69
822.93	1213.08
823.25	1216.95
823.58	1217.63
823.90	1222.41
824.22	1203.30
824.54	1194.19
824.86	1186.68
825.18	1212.40
825.50	1194.65
825.82	1210.12
826.15	1184.86
826.47	1189.19
826.79	1195.79
827.11	1194.19
827.43	1178.95
827.75	1172.12
828.07	1186.91
828.39	1188.73
828.71	1177.81
829.03	1156.87
829.35	1179.63
829.67	1170.30
830.00	1156.19
830.32	1189.64
830.64	1192.83
830.96	1184.86
831.28	1175.76
831.60	1185.77
831.92	1169.85
832.24	1181.68
832.56	1187.37
832.88	1178.49
833.20	1167.34
833.52	1174.40
833.84	1175.99
834.16	1195.79
834.48	1163.02
834.80	1191.92
835.12	1169.85
835.44	1177.81
835.76	1163.70
836.08	1158.70
836.40	1171.89
836.71	1161.43
837.03	1160.52
837.35	1177.13
837.67	1164.61
837.99	1171.21
838.31	1170.30
838.63	1174.17
838.95	1154.83
839.27	1166.43
839.59	1164.16
839.91	1157.33
840.23	1159.61
840.54	1147.09
840.86	1150.96
841.18	1165.52
841.50	1145.50
841.82	1150.50
842.14	1151.87
842.46	1171.44
842.77	1142.31
843.09	1163.70
843.41	1155.05
843.73	1165.98
844.05	1129.57
844.37	1161.43
844.68	1156.19
845.00	1154.14
845.32	1160.29
845.64	1169.85
845.96	1161.88
846.27	1145.95
846.59	1142.77
846.91	1162.34
847.23	1170.07
847.54	1156.19
847.86	1132.75
848.18	1143.45
848.50	1153.01
848.82	1146.86
849.13	1138.90
849.45	1152.78
849.77	1158.70
850.08	1153.69
850.40	1128.20
850.72	1132.30
851.04	1131.84
851.35	1145.50
851.67	1169.39
851.99	1158.47
852.30	1119.56
852.62	1128.66
852.94	1119.33
853.25	1117.96
853.57	1127.98
853.89	1133.44
854.20	1133.44
854.52	1149.14
854.84	1132.98
855.15	1134.57
855.47	1136.40
855.79	1130.48
856.10	1130.71
856.42	1145.95
856.73	1117.05
857.05	1122.29
857.37	1125.47
857.68	1127.07
858.00	1122.29
858.32	1129.80
858.63	1117.51
858.95	1107.72
859.26	1102.03
859.58	1122.29
859.89	1087.93
860.21	1148.23
860.52	1121.38
860.84	1121.60
861.16	1123.42
861.47	1122.51
861.79	1117.96
862.10	1115.01
862.42	1118.42
862.73	1115.46
863.05	1109.77
863.36	1117.05
863.68	1127.98
863.99	1126.61
864.31	1092.71
864.62	1155.28
864.94	1122.29
865.25	1112.73
865.57	1105.22
865.88	1110.45
866.20	1110.00
866.51	1118.65
866.82	1107.04
867.14	1103.86
867.45	1099.53
867.77	1110.00
868.08	1079.96
868.40	1113.64
868.71	1097.03
869.02	1113.87
869.34	1101.35
869.65	1099.99
869.97	1096.35
870.28	1104.31
870.59	1097.48
870.91	1103.86
871.22	1094.07
871.54	1097.94
871.85	1064.03
872.16	1073.14
872.48	1096.80
872.79	1105.90
873.10	1096.80
873.42	1077.23
873.73	1107.27
874.04	1104.08
874.36	1078.14
874.67	1090.43
874.98	1080.64
875.30	1092.02
875.61	1086.79
875.92	1086.11
876.23	1083.83
876.55	1078.14
876.86	1092.71
877.17	1065.17
877.49	1068.58
877.80	1061.30
878.11	1325.95
878.42	1114.10
878.74	1090.43
879.05	1072.68
879.36	1077.91
879.67	1083.83
879.98	1065.85
880.30	1080.87
880.61	1074.50
880.92	1077.91
881.23	1065.63
881.55	1078.60
881.86	1070.18
882.17	1076.32
882.48	1059.03
882.79	1079.05
883.10	1078.82
883.42	1089.52
883.73	1077.91
884.04	1079.96
884.35	1066.54
884.66	1075.41
884.97	1069.95
885.28	1062.90
885.60	1062.67
885.91	1066.31
886.22	1061.08
886.53	1050.84
886.84	1061.76
887.15	1049.70
887.46	1063.35
887.77	1076.78
888.08	1059.48
888.40	1073.36
888.71	1058.12
889.02	1059.25
889.33	1060.17
889.64	1058.34
889.95	1074.50
890.26	1080.19
890.57	1065.85
890.88	1088.15
891.19	1088.15
891.50	1072.00
891.81	1063.58
892.12	1067.45
892.43	1064.03
892.74	1074.05
893.05	1087.70
893.36	1093.16
893.67	1079.51
893.98	1073.14
894.29	1065.40
894.60	1060.17
894.91	1066.08
895.22	1067.45
895.53	1055.84
895.84	1038.55
896.15	1071.54
896.46	1059.25
896.77	1056.30
897.08	1074.73
897.38	1064.49
897.69	1068.81
898.00	1070.86
898.31	1053.79
898.62	1065.17
898.93	1050.84
899.24	1053.11
899.55	1045.83
899.86	1061.76
900.16	1054.70
900.47	1056.30
900.78	1064.03
901.09	1051.75
901.40	1052.20
901.71	1057.89
902.02	1072.00
902.32	1056.07
902.63	1058.57
902.94	1076.55
903.25	1068.58
903.56	1067.90
903.87	1063.58
904.17	1057.21
904.48	1060.62
904.79	1052.43
905.10	1063.35
905.41	1049.93
905.71	1074.96
906.02	1041.51
906.33	1053.57
906.64	1054.25
906.94	1018.75
907.25	1040.37
907.56	1036.50
907.87	1051.75
908.17	1044.01
908.48	1046.74
908.79	1054.93
909.09	1054.02
909.40	1044.46
909.71	1048.10
910.02	1064.03
910.32	1028.54
910.63	1055.61
910.94	1038.55
911.24	1030.13
911.55	1060.62
911.86	1038.55
912.16	1050.84
912.47	1033.77
912.78	1033.31
913.08	1033.31
913.39	1028.54
913.69	1046.51
914.00	1041.28
914.31	1018.52
914.61	1032.63
914.92	1033.54
915.23	1040.14
915.53	1008.74
915.84	1016.70
916.14	1053.11
916.45	1048.10
916.75	1018.98
917.06	1040.82
917.37	1034.91
917.67	1042.42
917.98	1006.69
918.28	1042.19
918.59	1025.12
918.89	1074.27
919.20	1026.94
919.50	1031.72
919.81	1024.89
920.11	1030.13
920.42	1014.43
920.72	1025.58
921.03	1013.29
921.33	1028.54
921.64	1018.98
921.94	1004.64
922.25	1029.22
922.55	1025.58
922.86	1017.39
923.16	1017.39
923.47	1009.19
923.77	1043.33
924.08	1031.72
924.38	1039.91
924.69	1041.51
924.99	1018.07
925.29	1002.59
925.60	1015.11
925.90	1032.40
926.21	1013.06
926.51	992.13
926.81	1020.57
927.12	1032.40
927.42	1016.48
927.73	1026.49
928.03	1030.13
928.33	1021.94
928.64	1011.01
928.94	1027.85
929.24	1019.89
929.55	1021.71
929.85	1038.09
930.15	1023.07
930.46	1023.76
930.76	1018.52
931.06	1044.69
931.37	1028.99
931.67	1045.60
931.97	1031.72
932.27	1016.02
932.58	1024.89
932.88	1012.83
933.18	1016.70
933.49	1015.11
933.79	1034.22
934.09	1006.92
934.39	1023.30
934.70	1018.75
935.00	1013.74
935.30	1006.01
935.60	996.68
935.91	1015.56
936.21	1018.98
936.51	1009.65
936.81	1017.84
937.11	1026.72
937.42	1013.74
937.72	1000.77
938.02	1012.61
938.32	989.62
938.62	996.68
938.92	1020.34
939.23	1006.92
939.53	1006.46
939.83	985.07
940.13	1016.02
940.43	982.80
940.73	1011.92
941.03	1001.00
941.34	1001.91
941.64	1022.62
941.94	999.86
942.24	1000.32
942.54	1001.00
942.84	1016.02
943.14	1000.09
943.44	990.31
943.74	992.13
944.04	1011.47
944.34	1010.10
944.65	986.67
944.95	1002.82
945.25	1004.87
945.55	1009.88
945.85	997.13
946.15	999.86
946.45	1001.91
946.75	996.45
947.05	1007.15
947.35	1011.24
947.65	992.13
947.95	1008.06
948.25	1002.59
948.55	985.76
948.85	1008.51
949.15	996.22
949.45	1011.92
949.75	997.13
950.05	986.21
950.35	986.44
950.65	1013.74
950.94	1002.82
951.24	988.49
951.54	1005.10
951.84	1058.57
952.14	998.27
952.44	989.40
952.74	986.21
953.04	1010.10
953.34	980.07
953.64	993.26
953.94	1003.96
954.23	1000.55
954.53	994.18
954.83	979.84
955.13	1010.56
955.43	1009.65
955.73	1003.96
956.03	1007.37
956.32	985.07
956.62	1000.09
956.92	1002.59
957.22	1001.46
957.52	1008.97
957.82	1018.30
958.11	1023.53
958.41	1018.98
958.71	1057.66
959.01	1035.36
959.30	1119.33
959.60	1021.71
959.90	1008.28
960.20	994.63
960.50	1009.42
960.79	1000.09
961.09	996.68
961.39	1008.74
961.69	1004.64
961.98	1000.32
962.28	1010.33
962.58	1024.21
962.87	1016.48
963.17	1009.19
963.47	1014.43
963.76	1027.17
964.06	1021.48
964.36	1003.96
964.66	1009.65
964.95	1008.51
965.25	1003.28
965.55	989.85
965.84	1004.41
966.14	1010.33
966.43	993.26
966.73	994.86
967.03	1016.93
967.32	992.13
967.62	994.18
967.92	1001.00
968.21	995.54
968.51	993.49
968.80	1008.06
969.10	1017.61
969.40	995.54
969.69	1008.28
969.99	1002.59
970.28	1003.05
970.58	988.26
970.87	996.00
971.17	1007.37
971.46	994.63
971.76	1009.19
972.06	980.29
972.35	990.08
972.65	996.00
972.94	994.63
973.24	1000.09
973.53	995.77
973.83	997.13
974.12	1010.56
974.42	1007.15
974.71	1016.25
975.01	1002.37
975.30	989.40
975.59	983.48
975.89	1000.55
976.18	991.90
976.48	995.09
976.77	996.22
977.07	1000.55
977.36	1012.61
977.65	1008.97
977.95	1000.55
978.24	993.49
978.54	1011.47
978.83	986.89
979.13	1017.84
979.42	1020.12
979.71	995.31
980.01	993.04
980.30	990.76
980.59	993.04
980.89	1000.77
981.18	1004.19
981.47	994.18
981.77	1009.42
982.06	1001.00
982.35	1001.23
982.65	1003.50
982.94	987.35
983.23	981.66
983.53	1004.87
983.82	1002.82
984.11	1016.93
984.41	993.49
984.70	998.27
984.99	1010.10
985.28	1010.33
985.58	1021.25
985.87	1011.70
986.16	1022.85
986.45	1005.78
986.75	1016.93
987.04	1018.52
987.33	1009.65
987.62	1009.19
987.91	997.13
988.21	1001.68
988.50	967.10
988.79	1008.74
989.08	992.81
989.37	1014.88
989.67	973.92
989.96	990.99
990.25	1022.39
990.54	1008.28
990.83	1018.07
991.12	1006.69
991.42	1006.46
991.71	988.26
992.00	983.94
992.29	1003.96
992.58	991.22
992.87	1008.51
993.16	990.99
993.45	1010.79
993.75	997.36
994.04	1001.00
994.33	1002.82
994.62	1002.82
994.91	999.41
995.20	1018.30
995.49	995.09
995.78	983.71
996.07	997.59
996.36	1013.74
996.65	996.00
996.94	991.44
997.23	1003.96
997.52	1003.96
997.81	1004.87
998.10	1000.55
998.39	974.83
998.68	984.85
998.97	996.45
999.26	985.07
999.55	1009.19
999.84	1017.84
1000.13	1003.28
1000.42	1008.28
1000.71	1014.88
1001.00	998.04
1001.29	1008.51
1001.58	997.36
1001.87	1005.55
1002.16	990.76
1002.45	1004.64
1002.74	997.36
1003.02	994.63
1003.31	1006.69
1003.60	1003.96
1003.89	1016.93
1004.18	992.81
1004.47	1012.38
1004.76	985.76
1005.05	975.74
1005.33	990.99
1005.62	996.68
1005.91	1005.33
1006.20	987.80
1006.49	993.95
1006.78	994.86
1007.06	988.71
1007.35	985.76
1007.64	1008.28
1007.93	992.81
1008.22	996.91
1008.50	993.49
1008.79	996.91
1009.08	978.93
1009.37	992.81
1009.66	989.62
1009.94	992.13
1010.23	989.62
1010.52	1005.10
1010.81	997.36
1011.09	994.86
1011.38	1007.60
1011.67	1004.87
1011.95	1011.24
1012.24	1008.74
1012.53	1009.42
1012.82	991.22
1013.10	1006.92
1013.39	990.53
1013.68	987.58
[truncated: 48 more rows]
