# Supplementary material for: Unique photosynthetic electron transport tuning and excitation distribution in heterokont algae
Source: PLoS One. 2019 Jan 9;14(1):e0209920. doi: 10.1371/journal.pone.0209920 (PMC6326504; doi:10.1371/journal.pone.0209920)
Supplement: S1 Dataset — (ZIP) [file pone.0209920.s004.zip › S1 Dataset/77K/Nannochloropsis_DCMU/NDCMU_t=0i,2.txt]

340.01	902.02
340.39	902.02
340.76	902.02
341.14	919.99
341.52	919.54
341.89	940.93
342.27	950.94
342.65	951.62
343.03	949.80
343.40	945.93
343.78	961.86
344.16	931.60
344.53	965.96
344.91	964.59
345.29	932.96
345.66	936.38
346.04	935.24
346.42	932.74
346.79	942.75
347.17	944.34
347.54	925.45
347.92	919.08
348.30	904.97
348.67	934.10
349.05	913.17
349.43	921.81
349.80	913.62
350.18	905.88
350.56	915.90
350.93	936.38
351.31	928.41
351.68	909.07
352.06	897.24
352.44	911.57
352.81	921.81
353.19	904.29
353.56	907.93
353.94	888.36
354.32	912.94
354.69	900.88
355.07	892.69
355.44	913.85
355.82	905.66
356.19	912.71
356.57	929.55
356.95	913.17
357.32	921.81
357.70	917.26
358.07	911.35
358.45	909.53
358.82	898.15
359.20	918.63
359.58	887.45
359.95	899.74
360.33	899.74
360.70	898.60
361.08	886.09
361.45	900.65
361.83	912.94
362.20	898.15
362.58	913.17
362.95	894.96
363.33	895.42
363.70	884.95
364.08	896.78
364.45	890.64
364.83	915.67
365.20	910.89
365.58	898.60
365.95	908.84
366.33	887.00
366.70	906.11
367.08	899.51
367.45	901.33
367.83	893.37
368.20	904.29
368.58	925.23
368.95	895.64
369.33	941.38
369.70	904.29
370.08	909.53
370.45	899.51
370.83	911.80
371.20	900.65
371.57	954.81
371.95	918.40
372.32	878.81
372.70	911.35
373.07	884.49
373.45	922.04
373.82	906.57
374.19	900.65
374.57	910.21
374.94	902.93
375.32	917.49
375.69	903.61
376.07	934.78
376.44	896.78
376.81	905.43
377.19	888.82
377.56	914.99
377.94	901.79
378.31	899.97
378.68	894.05
379.06	907.48
379.43	901.56
379.81	898.38
380.18	901.11
380.55	899.51
380.93	904.97
381.30	904.52
381.67	907.02
382.05	880.85
382.42	891.78
382.79	894.51
383.17	900.65
383.54	931.37
383.91	891.32
384.29	902.24
384.66	904.29
385.04	916.12
385.41	908.84
385.78	919.08
386.15	921.13
386.53	908.16
386.90	896.10
387.27	897.47
387.65	912.03
388.02	916.12
388.39	907.93
388.77	920.22
389.14	902.24
389.51	891.78
389.89	909.98
390.26	928.87
390.63	892.69
391.00	907.25
391.38	903.15
391.75	907.02
392.12	926.36
392.50	921.36
392.87	911.12
393.24	893.37
393.61	908.62
393.99	899.97
394.36	898.15
394.73	920.22
395.10	893.14
395.48	895.19
395.85	887.23
396.22	884.72
396.59	901.56
396.97	877.67
397.34	925.68
397.71	909.53
398.08	905.66
398.45	898.38
398.83	903.38
399.20	911.80
399.57	914.99
399.94	915.67
400.32	885.63
400.69	896.33
401.06	889.05
401.43	907.02
401.80	884.95
402.17	901.33
402.55	890.18
402.92	894.96
403.29	893.82
403.66	901.11
404.03	892.69
404.41	910.21
404.78	892.91
405.15	896.78
405.52	874.03
405.89	898.83
406.26	902.47
406.64	917.72
407.01	894.51
407.38	921.13
407.75	911.57
408.12	928.18
408.49	894.73
408.86	919.31
409.23	904.75
409.61	899.51
409.98	900.88
410.35	905.66
410.72	898.60
411.09	914.76
411.46	910.44
411.83	915.21
412.20	903.61
412.57	908.39
412.95	900.65
413.32	910.89
413.69	908.62
414.06	916.35
414.43	912.48
414.80	918.17
415.17	914.76
415.54	903.38
415.91	909.30
416.28	904.52
416.65	885.41
417.02	891.55
417.39	900.20
417.76	900.42
418.14	882.67
418.51	904.52
418.88	902.93
419.25	889.50
419.62	887.00
419.99	908.84
420.36	892.23
420.73	905.20
421.10	899.74
421.47	895.64
421.84	890.87
422.21	904.75
422.58	920.22
422.95	916.35
423.32	895.42
423.69	907.71
424.06	935.69
424.43	902.93
424.80	901.33
425.17	918.86
425.54	916.81
425.91	899.06
426.28	905.88
426.65	899.97
427.02	935.24
427.39	890.87
427.76	879.72
428.13	904.06
428.49	890.87
428.86	907.25
429.23	891.32
429.60	892.69
429.97	900.20
430.34	912.48
430.71	901.79
431.08	902.70
431.45	902.47
431.82	892.23
432.19	913.39
432.56	904.97
432.93	917.72
433.30	913.17
433.67	888.14
434.03	938.42
434.40	904.97
434.77	901.79
435.14	898.60
435.51	892.23
435.88	921.81
436.25	922.72
436.62	909.07
436.99	912.26
437.35	899.29
437.72	905.20
438.09	900.42
438.46	960.04
438.83	904.75
439.20	892.46
439.57	904.06
439.93	887.23
440.30	892.00
440.67	895.87
441.04	900.65
441.41	888.14
441.78	905.88
442.14	912.71
442.51	890.41
442.88	892.23
443.25	905.88
443.62	891.09
443.99	892.91
444.35	912.26
444.72	898.38
445.09	920.22
445.46	894.73
445.83	906.57
446.19	910.89
446.56	921.81
446.93	887.68
447.30	926.14
447.66	909.07
448.03	900.88
448.40	928.41
448.77	902.47
449.14	912.26
449.50	904.75
449.87	918.63
450.24	907.02
450.61	901.56
450.97	895.87
451.34	882.90
451.71	911.35
452.08	910.89
452.44	900.65
452.81	895.87
453.18	900.42
453.54	932.74
453.91	909.53
454.28	905.66
454.65	904.06
455.01	901.33
455.38	912.71
455.75	902.24
456.11	898.15
456.48	899.74
456.85	927.73
457.21	910.66
457.58	909.98
457.95	892.00
458.32	910.44
458.68	905.20
459.05	891.55
459.42	897.69
459.78	901.11
460.15	903.84
460.52	893.37
460.88	904.29
461.25	919.77
461.61	898.15
461.98	917.95
462.35	908.16
462.71	920.45
463.08	901.33
463.45	920.45
463.81	911.35
464.18	909.75
464.55	931.14
464.91	919.99
465.28	899.29
465.64	910.44
466.01	911.80
466.38	886.77
466.74	899.29
467.11	904.06
467.47	922.95
467.84	944.11
468.21	907.25
468.57	898.38
468.94	909.07
469.30	905.66
469.67	913.39
470.03	894.51
470.40	916.58
470.77	903.38
471.13	890.18
471.50	912.71
471.86	907.48
472.23	934.56
472.59	904.29
472.96	900.20
473.32	896.56
473.69	902.47
474.05	914.08
474.42	897.92
474.78	911.57
475.15	896.78
475.51	910.21
475.88	889.50
476.24	904.75
476.61	902.24
476.97	917.95
477.34	894.73
477.70	879.03
478.07	918.86
478.43	912.26
478.80	906.34
479.16	914.53
479.53	899.74
479.89	902.70
480.26	905.88
480.62	881.99
480.99	909.07
481.35	896.56
481.72	899.06
482.08	897.69
482.45	1186.00
482.81	911.35
483.17	897.92
483.54	917.72
483.90	907.48
484.27	910.89
484.63	911.12
485.00	920.68
485.36	932.74
485.72	919.77
486.09	911.57
486.45	926.59
486.82	912.03
487.18	903.38
487.54	906.11
487.91	918.40
488.27	905.66
488.64	916.12
489.00	904.29
489.36	912.71
489.73	890.87
490.09	902.24
490.45	907.93
490.82	900.65
491.18	892.46
491.55	909.98
491.91	923.63
492.27	907.02
492.64	920.90
493.00	926.59
493.36	904.06
493.73	919.54
494.09	925.45
494.45	890.64
494.82	904.29
495.18	925.68
495.54	903.15
495.91	902.93
496.27	887.68
496.63	892.91
496.99	912.48
497.36	913.39
497.72	900.88
498.08	912.03
498.45	926.59
498.81	923.18
499.17	907.02
499.53	942.07
499.90	919.77
500.26	909.98
500.62	907.25
500.99	906.80
501.35	904.52
501.71	917.49
502.07	898.38
502.44	930.01
502.80	916.12
503.16	921.36
503.52	894.51
503.88	920.45
504.25	900.88
504.61	896.10
504.97	902.47
505.33	912.26
505.70	910.44
506.06	924.77
506.42	903.84
506.78	916.58
507.14	921.59
507.51	915.90
507.87	916.12
508.23	894.73
508.59	920.22
508.95	895.42
509.32	917.49
509.68	907.93
510.04	923.63
510.40	914.30
510.76	912.71
511.12	917.95
511.48	927.05
511.85	924.54
512.21	898.83
512.57	900.88
512.93	878.58
513.29	899.97
513.65	901.33
514.01	913.85
514.38	929.32
514.74	916.58
515.10	899.97
515.46	916.58
515.82	907.25
516.18	899.29
516.54	910.66
516.90	907.93
517.26	915.90
517.63	884.27
517.99	910.21
518.35	906.11
518.71	900.65
519.07	909.07
519.43	895.87
519.79	914.53
520.15	915.67
520.51	893.14
520.87	908.84
521.23	906.57
521.59	899.74
521.95	893.60
522.31	911.57
522.67	904.06
523.03	909.30
523.40	912.94
523.76	903.61
524.12	893.82
524.48	912.71
524.84	917.03
525.20	917.72
525.56	922.27
525.92	894.51
526.28	905.43
526.64	919.31
527.00	927.96
527.36	945.48
527.72	900.42
528.08	911.35
528.44	904.97
528.80	909.53
529.16	921.13
529.51	905.88
529.87	908.84
530.23	899.29
530.59	910.66
530.95	913.62
531.31	900.42
531.67	917.49
532.03	905.43
532.39	922.72
532.75	909.98
533.11	892.46
533.47	908.16
533.83	894.96
534.19	905.20
534.55	885.41
534.91	883.13
535.26	898.15
535.62	900.42
535.98	897.69
536.34	906.80
536.70	904.29
537.06	904.52
537.42	900.42
537.78	914.53
538.14	1035.59
538.49	928.41
538.85	946.84
539.21	928.64
539.57	904.52
539.93	901.79
540.29	921.81
540.65	926.14
541.00	923.41
541.36	919.31
541.72	903.38
542.08	893.60
542.44	919.77
542.80	921.81
543.15	922.95
543.51	924.77
543.87	891.78
544.23	912.94
544.59	904.29
544.95	891.78
545.30	910.21
545.66	910.44
546.02	897.24
546.38	933.19
546.73	901.56
547.09	907.71
547.45	926.82
547.81	915.21
548.17	907.48
548.52	918.17
548.88	919.77
549.24	904.29
549.60	902.24
549.95	900.65
550.31	898.83
550.67	915.21
551.03	893.60
551.38	903.61
551.74	903.61
552.10	892.69
552.46	883.81
552.81	900.65
553.17	902.47
553.53	915.21
553.88	922.04
554.24	894.73
554.60	896.33
554.95	903.15
555.31	879.72
555.67	899.97
556.03	905.43
556.38	902.93
556.74	910.21
557.10	897.01
557.45	909.75
557.81	900.65
558.17	898.60
558.52	915.90
558.88	909.07
559.24	900.20
559.59	889.27
559.95	903.15
560.30	921.13
560.66	901.33
561.02	913.62
561.37	882.22
561.73	907.25
562.09	914.99
562.44	924.32
562.80	899.06
563.15	901.11
563.51	914.99
563.87	907.93
564.22	908.16
564.58	903.61
564.93	894.51
565.29	906.80
565.65	911.57
566.00	907.48
566.36	907.02
566.71	905.88
567.07	927.50
567.42	903.15
567.78	901.79
568.14	885.18
568.49	925.00
568.85	897.69
569.20	903.84
569.56	917.95
569.91	907.71
570.27	905.20
570.62	919.77
570.98	908.16
571.33	896.56
571.69	910.89
572.04	887.45
572.40	907.71
572.75	892.91
573.11	903.84
573.46	917.26
573.82	913.62
574.17	908.39
574.53	910.89
574.88	912.03
575.24	903.61
575.59	887.68
575.95	899.29
576.30	904.06
576.66	905.88
577.01	906.80
577.36	901.11
577.72	895.87
578.07	912.71
578.43	906.57
578.78	909.98
579.14	901.56
579.49	922.95
579.85	928.64
580.20	919.54
580.55	924.77
580.91	904.75
581.26	907.02
581.62	935.92
581.97	913.39
582.32	924.32
582.68	927.50
583.03	931.60
583.39	938.42
583.74	931.60
584.09	933.65
584.45	944.34
584.80	952.08
585.15	948.44
585.51	948.66
585.86	932.96
586.21	946.39
586.57	955.72
586.92	947.07
587.27	964.59
587.63	941.61
587.98	1001.91
588.33	1000.55
588.69	974.61
589.04	993.72
589.39	985.76
589.75	970.28
590.10	975.74
590.45	1008.74
590.81	1032.40
591.16	1005.55
591.51	1035.36
591.86	1046.51
592.22	1040.37
592.57	1037.87
592.92	1043.78
593.28	1046.97
593.63	1069.49
593.98	1088.61
594.33	1090.88
594.69	1088.38
595.04	1125.47
595.39	1102.03
595.74	1110.00
596.10	1135.71
596.45	1167.80
596.80	1183.04
597.15	1178.72
597.50	1201.25
597.86	1207.16
598.21	1242.43
598.56	1227.87
598.91	1272.93
599.26	1270.65
599.62	1292.04
599.97	1296.14
600.32	1330.04
600.67	1322.08
601.02	1356.21
601.38	1365.54
601.73	1381.70
602.08	1380.33
602.43	1383.52
602.78	1418.56
603.13	1423.57
603.49	1439.49
603.84	1464.30
604.19	1484.78
604.54	1495.47
604.89	1509.35
605.24	1518.00
605.59	1521.87
605.95	1544.62
606.30	1545.99
606.65	1564.88
607.00	1589.22
607.35	1585.81
607.70	1621.76
608.05	1592.86
608.40	1600.60
608.75	1632.91
609.10	1615.85
609.46	1647.25
609.81	1637.46
610.16	1695.26
610.51	1706.87
610.86	1713.47
611.21	1700.27
611.56	1716.65
611.91	1704.82
612.26	1714.83
612.61	1733.72
612.96	1751.70
613.31	1766.26
613.66	1759.89
614.01	1764.67
614.36	1745.55
614.71	1773.31
615.06	1772.18
615.41	1767.17
615.76	1774.68
616.11	1801.98
616.46	1770.81
616.81	1760.80
617.16	1802.44
617.51	1784.69
617.86	1788.10
618.21	1796.30
618.56	1770.13
618.91	1761.71
619.26	1826.79
619.61	1802.90
619.96	1797.89
620.31	1812.00
620.66	1809.49
621.01	1768.53
621.36	1777.64
621.71	1816.55
622.06	1789.47
622.41	1789.47
622.76	1799.25
623.10	1791.75
623.45	1765.58
623.80	1785.37
624.15	1801.53
624.50	1810.40
624.85	1787.19
625.20	1770.58
625.55	1753.74
625.90	1771.95
626.25	1776.95
626.59	1765.35
626.94	1769.44
627.29	1759.21
627.64	1780.14
627.99	1764.89
628.34	1753.74
628.69	1758.98
629.03	1726.21
629.38	1728.03
629.73	1743.28
630.08	1734.40
630.43	1735.77
630.78	1719.84
631.12	1755.56
631.47	1755.34
631.82	1735.08
632.17	1729.40
632.52	1701.63
632.86	1764.89
633.21	1728.03
633.56	1682.98
633.91	1706.64
634.26	1715.74
634.60	1695.72
634.95	1700.27
635.30	1704.14
635.65	1685.25
635.99	1668.64
636.34	1695.26
636.69	1684.80
637.04	1689.57
637.39	1666.82
637.73	1702.09
638.08	1675.92
638.43	1658.17
638.77	1679.11
639.12	1674.56
639.47	1666.14
639.82	1647.93
640.16	1651.80
640.51	1680.02
640.86	1629.73
641.20	1662.27
641.55	1656.58
641.90	1670.46
642.25	1657.03
642.59	1600.60
642.94	1634.05
643.29	1612.89
643.63	1629.96
643.98	1619.94
644.33	1625.86
644.67	1629.50
645.02	1633.60
645.37	1619.26
645.71	1616.30
646.06	1646.79
646.40	1608.57
646.75	1640.88
647.10	1632.23
647.44	1626.31
647.79	1630.87
648.14	1621.31
648.48	1612.66
648.83	1627.22
649.17	1635.19
649.52	1620.85
649.87	1612.21
650.21	1614.03
650.56	1613.80
650.90	1585.81
651.25	1603.79
651.59	1621.76
651.94	1629.73
652.29	1611.30
652.63	1636.33
652.98	1635.19
653.32	1615.16
653.67	1627.22
654.01	1620.85
654.36	1613.34
654.70	1624.95
655.05	1633.82
655.39	1638.60
655.74	1608.11
656.08	1629.73
656.43	1641.11
656.78	1624.04
657.12	1637.69
657.47	1614.03
657.81	1627.45
658.15	1617.67
658.50	1612.21
658.84	1610.16
659.19	1660.45
659.53	1623.36
659.88	1645.20
660.22	1619.03
660.57	1613.12
660.91	1634.96
661.26	1631.55
661.60	1640.20
661.95	1637.69
662.29	1622.67
662.63	1660.22
662.98	1660.68
663.32	1673.42
663.67	1646.11
664.01	1649.30
664.36	1649.30
664.70	1651.12
665.04	1638.60
665.39	1647.70
665.73	1660.90
666.08	1812.68
666.42	1652.03
666.76	1668.18
667.11	1654.30
667.45	1664.54
667.79	1665.23
668.14	1689.80
668.48	1697.08
668.83	1673.42
669.17	1711.65
669.51	1710.96
669.86	1715.97
670.20	1718.25
670.54	1710.96
670.89	1728.03
671.23	1731.67
671.57	1758.29
671.92	1772.86
672.26	1784.24
672.60	1801.53
672.94	1826.11
673.29	1853.41
673.63	1853.41
673.97	1890.96
674.32	1925.77
674.66	1947.62
675.00	2028.40
675.34	2067.31
675.69	2102.13
676.03	2180.40
676.37	2264.83
676.71	2319.67
677.06	2424.57
677.40	2488.05
677.74	2625.27
678.08	2716.74
678.43	2921.31
678.77	3054.89
679.11	3208.94
679.45	3388.25
679.80	3569.15
680.14	3826.52
680.48	4038.14
680.82	4323.26
681.16	4590.41
681.51	4845.49
681.85	5183.41
682.19	5464.66
682.53	5973.70
682.87	6235.38
683.21	6560.10
683.56	6999.73
683.90	7407.28
684.24	7731.31
684.58	8082.19
684.92	8571.20
685.26	8830.16
685.61	9111.19
685.95	9492.11
686.29	9737.86
686.63	10017.07
686.97	10200.48
687.31	10342.24
687.65	10557.05
687.99	10676.52
688.33	10693.13
688.68	10751.84
689.02	10824.43
689.36	10904.30
689.70	10927.51
690.04	10802.58
690.38	10843.77
690.72	10822.15
691.06	10735.22
691.40	10806.22
691.74	10768.22
692.08	10809.63
692.42	10861.06
692.76	10887.68
693.10	10950.03
693.44	10937.75
693.78	10956.18
694.13	10956.63
694.47	11049.47
694.81	11021.94
695.15	11066.77
695.49	11136.40
695.83	11132.53
696.17	11076.33
696.51	11131.85
696.85	11122.75
697.19	11066.77
697.53	11054.71
697.87	11052.43
698.20	11021.26
698.54	11085.88
698.88	11090.66
699.22	11043.10
699.56	11039.92
699.90	10972.11
700.24	10944.35
700.58	10932.51
700.92	10728.85
701.26	10647.39
701.60	10702.23
701.94	10544.08
702.28	10676.06
702.62	10505.40
702.96	10486.06
703.30	10348.84
703.63	10277.84
703.97	10190.92
704.31	10076.69
704.65	10011.61
704.99	9933.10
705.33	9867.80
705.67	9738.77
706.01	9628.41
706.34	9488.01
706.68	9472.99
707.02	9269.79
707.36	9241.35
707.70	9122.34
708.04	9009.70
708.38	8953.72
708.71	8859.97
709.05	8720.02
709.39	8666.09
709.73	8640.84
710.07	8485.19
710.40	8478.14
710.74	8312.02
711.08	8315.21
711.42	8200.98
711.76	8098.35
712.09	8075.60
712.43	8017.34
712.77	7879.67
713.11	7843.72
713.45	7754.75
713.78	7741.32
714.12	7611.62
714.46	7575.21
714.80	7492.61
715.13	7382.70
715.47	7311.70
715.81	7221.37
716.15	7154.24
716.48	7150.60
716.82	7097.80
717.16	7038.41
717.49	6946.94
717.83	6846.59
718.17	6795.62
718.51	6748.74
718.84	6606.97
719.18	6627.23
719.52	6524.83
719.85	6427.66
720.19	6391.71
720.53	6333.00
720.86	6279.75
721.20	6141.86
721.54	6140.27
721.87	6054.25
722.21	5950.94
722.55	5900.65
722.88	5889.96
723.22	5797.80
723.55	5641.93
723.89	5690.62
724.23	5601.88
724.56	5531.56
724.90	5495.16
725.24	5390.48
725.57	5346.34
725.91	5278.53
726.24	5276.48
726.58	5170.21
726.92	5104.22
727.25	5086.70
727.59	5026.17
727.92	4911.26
728.26	4854.14
728.59	4805.44
728.93	4736.50
729.26	4684.39
729.60	4661.18
729.94	4618.62
730.27	4500.53
730.61	4463.43
730.94	4423.84
731.28	4337.60
731.61	4335.55
731.95	4222.91
732.28	4171.03
732.62	4138.94
732.95	4100.03
733.29	4058.62
733.62	4032.22
733.96	3952.81
734.29	3876.12
734.63	3879.76
734.96	3829.25
735.30	3768.26
735.63	3717.29
735.97	3685.66
736.30	3625.13
736.63	3615.80
736.97	3554.36
737.30	3546.85
737.64	3505.44
737.97	3439.45
738.31	3382.79
738.64	3352.30
738.97	3337.51
739.31	3324.54
739.64	3239.66
739.98	3247.40
740.31	3226.69
740.64	3189.37
740.98	3107.00
741.31	3098.58
741.65	3064.22
741.98	3041.01
742.31	2987.30
742.65	2999.59
742.98	2958.18
743.31	2965.69
743.65	2924.73
743.98	2849.63
744.31	2845.77
744.65	2843.04
744.98	2831.66
745.31	2795.70
745.65	2797.30
745.98	2745.19
746.31	2787.97
746.65	2717.43
746.98	2734.04
747.31	2699.68
747.65	2709.24
747.98	2679.20
748.31	2657.81
748.64	2629.36
748.98	2597.05
749.31	2559.51
749.64	2583.85
749.98	2539.71
750.31	2524.01
750.64	2527.88
750.97	2477.59
751.31	2439.81
751.64	2463.02
751.97	2487.14
752.30	2423.66
752.63	2438.90
752.97	2381.33
753.30	2385.66
753.63	2375.87
753.96	2376.33
754.29	2334.00
754.63	2336.50
754.96	2368.82
755.29	2300.78
755.62	2288.72
755.95	2275.07
756.29	2290.08
756.62	2220.68
756.95	2213.63
757.28	2233.88
757.61	2244.57
757.94	2189.51
758.27	2171.53
758.61	2175.17
758.94	2181.31
759.27	2129.89
759.60	2120.79
759.93	2109.64
760.26	2126.47
760.59	2124.65
760.92	2094.16
761.26	2100.31
761.59	2101.44
761.92	2037.27
762.25	2031.36
762.58	2042.28
762.91	2017.02
763.24	2029.99
763.57	2008.83
763.90	1999.96
764.23	2009.06
764.56	1965.37
764.89	1951.71
765.22	1965.37
765.55	1965.82
765.88	1941.70
766.21	1937.15
766.54	1878.90
766.87	1889.59
767.20	1918.72
767.53	1890.05
767.86	1878.44
768.19	1862.74
768.52	1875.71
768.85	1867.29
769.18	1822.24
769.51	1843.63
769.84	1809.95
770.17	1825.20
770.50	1825.42
770.83	1796.75
771.16	1765.80
771.49	1763.98
771.82	1768.08
772.15	1752.38
772.48	1767.40
772.81	1719.16
773.14	1734.63
773.47	1723.48
773.80	1697.77
774.13	1688.44
774.46	1707.55
774.78	1687.98
775.11	1663.41
775.44	1663.18
775.77	1661.59
776.10	1655.21
776.43	1640.42
776.76	1672.96
777.09	1635.42
777.41	1646.79
777.74	1642.24
778.07	1607.20
778.40	1609.93
778.73	1589.45
779.06	1585.36
779.38	1578.30
779.71	1571.93
780.04	1590.13
780.37	1563.06
780.70	1568.06
781.03	1541.21
781.35	1558.96
781.68	1542.58
782.01	1515.72
782.34	1507.08
782.67	1485.00
782.99	1526.87
783.32	1469.99
783.65	1507.99
783.98	1506.85
784.30	1464.53
784.63	1483.18
784.96	1443.14
785.29	1477.95
785.61	1454.06
785.94	1430.62
786.27	1462.25
786.60	1448.14
786.92	1434.03
787.25	1426.52
787.58	1411.05
787.90	1424.93
788.23	1398.54
788.56	1382.15
788.88	1388.75
789.21	1363.72
789.54	1382.15
789.87	1392.85
790.19	1383.06
790.52	1390.80
790.85	1373.96
791.17	1378.74
791.50	1381.24
791.82	1360.31
792.15	1350.52
792.48	1355.30
792.80	1327.99
793.13	1373.28
793.46	1365.08
793.78	1356.21
794.11	1331.86
794.43	1335.73
794.76	1327.77
795.09	1346.43
795.41	1324.13
795.74	1348.70
796.06	1357.12
796.39	1345.06
796.72	1335.05
797.04	1338.23
797.37	1318.89
797.69	1337.55
798.02	1328.68
798.34	1327.08
798.67	1323.44
798.99	1307.51
799.32	1321.39
799.64	1332.32
799.97	1299.09
800.30	1321.17
800.62	1302.05
800.95	1303.19
801.27	1273.61
801.60	1308.65
801.92	1297.50
802.25	1285.44
802.57	1259.05
802.89	1284.30
803.22	1280.89
803.54	1262.91
803.87	1289.31
804.19	1268.38
804.52	1308.88
804.84	1273.38
805.17	1273.84
805.49	1273.61
805.82	1275.66
806.14	1254.95
806.46	1278.16
806.79	1270.42
807.11	1248.81
807.44	1243.80
807.76	1224.23
808.08	1246.08
808.41	1239.25
808.73	1248.58
809.06	1255.18
809.38	1251.54
809.70	1237.66
810.03	1248.81
810.35	1227.87
810.67	1231.97
811.00	1219.91
811.32	1220.59
811.64	1217.40
811.97	1216.72
812.29	1217.63
812.61	1211.94
812.94	1224.23
813.26	1199.43
813.58	1193.97
813.91	1201.25
814.23	1202.84
814.55	1194.65
814.88	1203.52
815.20	1199.65
815.52	1191.92
815.84	1180.77
816.17	1196.47
816.49	1172.12
816.81	1174.40
817.13	1160.52
817.46	1177.81
817.78	1161.88
818.10	1161.20
818.42	1158.47
818.75	1171.44
819.07	1181.22
819.39	1147.32
819.71	1165.52
820.04	1147.55
820.36	1163.25
820.68	1153.46
821.00	1153.92
821.32	1124.56
821.65	1161.65
821.97	1135.48
822.29	1148.91
822.61	1146.18
822.93	1127.52
823.25	1143.90
823.58	1137.53
823.90	1153.92
824.22	1134.57
824.54	1122.51
824.86	1137.53
825.18	1108.86
825.50	1133.89
825.82	1123.88
826.15	1128.43
826.47	1130.93
826.79	1114.78
827.11	1118.87
827.43	1113.87
827.75	1129.57
828.07	1104.08
828.39	1117.74
828.71	1107.04
829.03	1106.59
829.35	1096.57
829.67	1093.62
830.00	1081.78
830.32	1096.12
830.64	1099.30
830.96	1121.38
831.28	1098.39
831.60	1108.86
831.92	1081.78
832.24	1095.89
832.56	1106.13
832.88	1099.53
833.20	1080.19
833.52	1088.61
833.84	1106.13
834.16	1104.54
834.48	1101.12
834.80	1110.23
835.12	1088.38
835.44	1089.97
835.76	1100.21
836.08	1094.75
836.40	1097.26
836.71	1083.83
837.03	1093.39
837.35	1076.55
837.67	1072.45
837.99	1069.95
838.31	1092.93
838.63	1073.14
838.95	1081.78
839.27	1086.56
839.59	1077.00
839.91	1084.51
840.23	1061.30
840.54	1064.49
840.86	1081.78
841.18	1068.36
841.50	1059.71
841.82	1079.96
842.14	1090.66
842.46	1074.96
842.77	1082.92
843.09	1075.87
843.41	1074.96
843.73	1072.68
844.05	1046.74
844.37	1051.75
844.68	1058.34
845.00	1077.69
845.32	1069.95
845.64	1069.72
845.96	1059.03
846.27	1049.24
846.59	1080.42
846.91	1065.63
847.23	1054.93
847.54	1046.97
847.86	1069.04
848.18	1056.07
848.50	1054.02
848.82	1070.40
849.13	1038.55
849.45	1064.72
849.77	1062.67
850.08	1067.90
850.40	1064.94
850.72	1036.95
851.04	1058.80
851.35	1045.15
851.67	1062.90
851.99	1052.43
852.30	1060.39
852.62	1032.86
852.94	1039.46
853.25	1062.44
853.57	1045.83
853.89	1037.87
854.20	1055.39
854.52	1043.33
854.84	1046.74
855.15	1054.70
855.47	1057.21
855.79	1055.61
856.10	1028.08
856.42	1048.56
856.73	1054.93
857.05	1046.06
857.37	1028.99
857.68	1025.12
858.00	1045.15
858.32	1033.54
858.63	1031.04
858.95	1025.80
859.26	1039.00
859.58	1029.90
859.89	1048.56
860.21	1045.60
860.52	1046.51
860.84	1018.98
861.16	1019.66
861.47	1024.44
861.79	1046.51
862.10	1016.48
862.42	1026.94
862.73	1034.68
863.05	1021.03
863.36	1017.39
863.68	1031.04
863.99	1015.34
864.31	1014.65
864.62	1044.92
864.94	1020.12
865.25	1052.43
865.57	1017.84
865.88	1031.04
866.20	1020.34
866.51	1047.88
866.82	1043.33
867.14	1030.13
867.45	1011.92
867.77	1021.48
868.08	1039.69
868.40	1022.16
868.71	1007.60
869.02	1038.32
869.34	1010.33
869.65	1014.43
869.97	997.59
870.28	1000.55
870.59	996.22
870.91	1021.25
871.22	1013.06
871.54	1016.02
871.85	997.13
872.16	1047.42
872.48	1014.88
872.79	1001.91
873.10	1001.23
873.42	1008.28
873.73	1017.84
874.04	996.91
874.36	1006.69
874.67	981.66
874.98	1010.56
875.30	1007.15
875.61	993.95
875.92	996.45
876.23	1002.82
876.55	1001.23
876.86	974.61
877.17	1017.16
877.49	980.98
877.80	980.07
878.11	1229.01
878.42	1003.73
878.74	980.29
879.05	995.31
879.36	1002.82
879.67	996.91
879.98	987.80
880.30	993.04
880.61	990.53
880.92	1007.83
881.23	998.27
881.55	999.18
881.86	974.15
882.17	965.73
882.48	977.79
882.79	982.11
883.10	968.92
883.42	985.53
883.73	982.80
884.04	998.73
884.35	976.88
884.66	1001.00
884.97	990.53
885.28	970.51
885.60	977.11
885.91	979.84
886.22	979.84
886.53	996.45
886.84	990.76
887.15	979.16
887.46	968.23
887.77	986.44
888.08	966.19
888.40	963.00
888.71	973.47
889.02	967.78
889.33	976.43
889.64	961.18
889.95	990.08
890.26	954.81
890.57	961.41
890.88	997.36
891.19	951.85
891.50	978.70
891.81	972.10
892.12	997.13
892.43	985.98
892.74	984.62
893.05	975.29
893.36	989.40
893.67	956.40
893.98	978.02
894.29	982.11
894.60	978.25
894.91	960.95
895.22	959.81
895.53	963.23
895.84	997.59
896.15	968.23
896.46	975.52
896.77	983.94
897.08	977.34
897.38	984.62
897.69	969.60
898.00	980.75
898.31	985.98
898.62	951.40
898.93	966.87
899.24	946.39
899.55	993.49
899.86	1001.68
900.16	995.31
900.47	977.11
900.78	977.79
901.09	959.59
901.40	975.74
901.71	968.23
902.02	962.32
902.32	972.10
902.63	972.56
902.94	942.98
903.25	955.72
903.56	940.47
903.87	938.65
904.17	960.95
904.48	969.14
904.79	955.72
905.10	974.61
905.41	990.76
905.71	967.10
906.02	960.04
906.33	971.87
906.64	956.40
906.94	969.60
907.25	963.46
907.56	952.76
907.87	943.43
908.17	956.17
908.48	962.55
908.79	957.54
909.09	954.58
909.40	935.69
909.71	948.44
910.02	1086.33
910.32	977.11
910.63	968.69
910.94	939.56
911.24	948.89
911.55	962.55
911.86	956.17
912.16	952.08
912.47	919.99
912.78	944.80
913.08	965.96
913.39	929.78
913.69	954.81
914.00	939.11
914.31	957.54
914.61	945.48
914.92	955.95
915.23	933.87
915.53	934.56
915.84	916.58
916.14	946.39
916.45	937.97
916.75	935.92
917.06	940.93
917.37	947.98
917.67	940.25
917.98	936.83
918.28	934.33
918.59	944.11
918.89	955.26
919.20	943.20
919.50	949.80
919.81	935.01
920.11	938.20
920.42	937.51
920.72	933.19
921.03	916.58
921.33	944.57
921.64	935.92
921.94	954.35
922.25	934.78
922.55	939.56
922.86	930.92
923.16	945.25
923.47	930.46
923.77	934.10
924.08	941.61
924.38	943.66
924.69	942.52
924.99	949.80
925.29	940.25
925.60	961.64
925.90	943.20
926.21	942.75
926.51	945.25
926.81	934.10
927.12	938.88
927.42	925.23
927.73	932.96
928.03	948.21
928.33	921.36
928.64	922.04
928.94	922.50
929.24	932.28
929.55	923.63
929.85	957.77
930.15	933.19
930.46	930.01
930.76	932.96
931.06	931.60
931.37	921.36
931.67	942.52
931.97	931.37
932.27	936.83
932.58	948.89
932.88	922.27
933.18	931.83
933.49	929.55
933.79	932.05
934.09	926.14
934.39	942.29
934.70	924.32
935.00	936.38
935.30	930.23
935.60	932.51
935.91	924.54
936.21	936.38
936.51	920.68
936.81	918.86
937.11	917.03
937.42	922.27
937.72	935.92
938.02	900.20
938.32	924.77
938.62	913.62
938.92	920.68
939.23	919.54
939.53	911.12
939.83	929.10
940.13	897.47
940.43	912.48
940.73	918.40
941.03	898.83
941.34	920.22
941.64	923.18
941.94	913.39
942.24	925.68
942.54	934.10
942.84	916.81
943.14	923.63
943.44	927.27
943.74	913.17
944.04	917.72
944.34	909.75
944.65	900.42
944.95	929.32
945.25	918.86
945.55	914.08
945.85	912.71
946.15	890.18
946.45	908.16
946.75	922.27
947.05	921.13
947.35	900.65
947.65	897.01
947.95	920.22
948.25	896.78
948.55	911.57
948.85	921.13
949.15	913.62
949.45	912.48
949.75	905.20
950.05	912.94
950.35	916.58
950.65	920.22
950.94	922.27
951.24	905.66
951.54	933.42
951.84	977.56
952.14	918.17
952.44	926.14
952.74	887.23
953.04	908.62
953.34	901.56
953.64	908.39
953.94	906.80
954.23	915.67
954.53	913.85
954.83	901.11
955.13	918.40
955.43	924.77
955.73	924.77
956.03	915.21
956.32	924.54
956.62	925.91
956.92	910.89
957.22	915.21
957.52	893.82
957.82	903.15
958.11	912.03
958.41	914.08
958.71	952.08
959.01	914.30
959.30	1007.60
959.60	907.48
959.90	899.29
960.20	907.02
960.50	915.44
960.79	901.33
961.09	936.83
961.39	919.08
961.69	930.69
961.98	903.38
962.28	925.00
962.58	916.58
962.87	922.04
963.17	920.90
963.47	921.13
963.76	941.84
964.06	919.08
964.36	933.87
964.66	922.50
964.95	901.33
965.25	923.63
965.55	900.88
965.84	906.34
966.14	891.55
966.43	902.47
966.73	919.99
967.03	919.99
967.32	912.94
967.62	928.64
967.92	914.99
968.21	900.20
968.51	904.06
968.80	918.86
969.10	898.60
969.40	903.38
969.69	926.14
969.99	913.17
970.28	910.89
970.58	915.44
970.87	932.28
971.17	924.32
971.46	932.51
971.76	920.68
972.06	919.54
972.35	911.12
972.65	896.56
972.94	897.24
973.24	921.36
973.53	899.74
973.83	899.74
974.12	915.44
974.42	906.57
974.71	923.86
975.01	902.47
975.30	907.25
975.59	904.06
975.89	919.77
976.18	915.21
976.48	917.26
976.77	914.76
977.07	912.26
977.36	903.84
977.65	919.08
977.95	913.85
978.24	912.71
978.54	927.27
978.83	913.39
979.13	908.16
979.42	926.59
979.71	917.26
980.01	917.95
980.30	893.60
980.59	899.51
980.89	916.12
981.18	928.64
981.47	914.76
981.77	917.49
982.06	903.84
982.35	912.03
982.65	886.54
982.94	915.21
983.23	901.79
983.53	917.03
983.82	902.47
984.11	901.56
984.41	907.02
984.70	916.35
984.99	925.00
985.28	901.56
985.58	897.24
985.87	899.29
986.16	889.50
986.45	930.01
986.75	933.42
987.04	926.36
987.33	903.15
987.62	930.46
987.91	910.21
988.21	904.29
988.50	896.10
988.79	941.16
989.08	928.87
989.37	912.94
989.67	916.81
989.96	909.75
990.25	878.58
990.54	893.82
990.83	912.48
991.12	891.09
991.42	907.48
991.71	892.23
992.00	898.15
992.29	906.80
992.58	896.10
992.87	915.90
993.16	880.85
993.45	915.44
993.75	898.60
994.04	878.81
994.33	907.71
994.62	911.57
994.91	913.39
995.20	898.60
995.49	908.84
995.78	906.34
996.07	911.80
996.36	898.83
996.65	906.57
996.94	912.71
997.23	921.36
997.52	916.12
997.81	926.59
998.10	904.06
998.39	916.12
998.68	907.48
998.97	904.29
999.26	912.71
999.55	909.53
999.84	900.42
1000.13	913.17
1000.42	901.33
1000.71	886.32
1001.00	899.51
1001.29	898.15
1001.58	897.01
1001.87	889.73
1002.16	908.39
1002.45	909.98
1002.74	893.37
1003.02	911.35
1003.31	918.17
1003.60	912.71
1003.89	900.65
1004.18	914.08
1004.47	916.12
1004.76	915.90
1005.05	921.36
1005.33	919.77
1005.62	907.93
1005.91	906.80
1006.20	909.30
1006.49	877.90
1006.78	913.62
1007.06	916.58
1007.35	910.66
1007.64	893.60
1007.93	916.81
1008.22	908.16
1008.50	897.69
1008.79	915.21
1009.08	891.09
1009.37	909.75
1009.66	920.45
1009.94	908.16
1010.23	907.02
1010.52	886.77
1010.81	918.86
1011.09	908.39
1011.38	907.71
1011.67	923.18
1011.95	905.66
1012.24	895.64
1012.53	920.45
1012.82	902.47
1013.10	888.82
1013.39	907.71
1013.68	917.72
[truncated: 48 more rows]
