# Supplementary material for: Unique photosynthetic electron transport tuning and excitation distribution in heterokont algae
Source: PLoS One. 2019 Jan 9;14(1):e0209920. doi: 10.1371/journal.pone.0209920 (PMC6326504; doi:10.1371/journal.pone.0209920)
Supplement: S1 Dataset — (ZIP) [file pone.0209920.s004.zip › S1 Dataset/77K/Nannochloropsis_DCMU/NDCMU_t=0i,3.txt]

340.01	920.22
340.39	920.22
340.76	920.22
341.14	911.57
341.52	924.09
341.89	926.59
342.27	952.53
342.65	928.64
343.03	944.57
343.40	935.92
343.78	943.43
344.16	941.61
344.53	952.08
344.91	947.75
345.29	917.03
345.66	945.02
346.04	939.56
346.42	955.04
346.79	947.98
347.17	931.37
347.54	946.84
347.92	924.54
348.30	939.79
348.67	935.47
349.05	909.98
349.43	893.14
349.80	923.86
350.18	929.78
350.56	933.19
350.93	909.30
351.31	920.68
351.68	907.25
352.06	909.30
352.44	907.25
352.81	906.57
353.19	904.52
353.56	904.29
353.94	926.36
354.32	904.52
354.69	898.38
355.07	907.25
355.44	897.01
355.82	895.64
356.19	907.48
356.57	920.90
356.95	898.83
357.32	903.38
357.70	921.36
358.07	914.30
358.45	889.05
358.82	908.62
359.20	921.13
359.58	903.61
359.95	907.25
360.33	913.85
360.70	912.03
361.08	900.88
361.45	884.27
361.83	906.34
362.20	888.36
362.58	916.81
362.95	891.78
363.33	878.58
363.70	900.42
364.08	898.38
364.45	896.33
364.83	876.53
365.20	891.09
365.58	908.39
365.95	914.30
366.33	899.29
366.70	910.89
367.08	907.48
367.45	896.78
367.83	871.52
368.20	892.46
368.58	901.79
368.95	914.99
369.33	922.27
369.70	904.29
370.08	906.80
370.45	899.51
370.83	921.81
371.20	914.99
371.57	961.41
371.95	917.03
372.32	917.49
372.70	886.77
373.07	916.58
373.45	906.11
373.82	895.19
374.19	899.74
374.57	911.57
374.94	911.80
375.32	875.62
375.69	899.51
376.07	884.95
376.44	887.00
376.81	917.26
377.19	924.77
377.56	916.35
377.94	895.19
378.31	908.39
378.68	922.95
379.06	895.19
379.43	911.57
379.81	900.65
380.18	899.29
380.55	921.59
380.93	910.44
381.30	919.54
381.67	888.82
382.05	903.15
382.42	892.91
382.79	876.53
383.17	891.32
383.54	922.04
383.91	887.68
384.29	882.22
384.66	888.82
385.04	903.84
385.41	885.41
385.78	883.81
386.15	909.53
386.53	909.98
386.90	919.08
387.27	900.42
387.65	929.78
388.02	923.86
388.39	923.18
388.77	918.40
389.14	911.35
389.51	901.33
389.89	905.43
390.26	912.26
390.63	901.33
391.00	886.54
391.38	918.17
391.75	912.26
392.12	899.97
392.50	897.92
392.87	898.15
393.24	912.03
393.61	924.54
393.99	914.53
394.36	897.24
394.73	901.56
395.10	902.93
395.48	903.61
395.85	904.52
396.22	904.75
396.59	915.67
396.97	895.87
397.34	913.62
397.71	908.62
398.08	906.57
398.45	884.95
398.83	931.60
399.20	914.08
399.57	888.36
399.94	909.98
400.32	900.88
400.69	912.26
401.06	907.71
401.43	921.81
401.80	877.21
402.17	897.47
402.55	909.30
402.92	909.30
403.29	918.40
403.66	907.25
404.03	896.56
404.41	910.21
404.78	899.74
405.15	907.48
405.52	893.37
405.89	912.26
406.26	925.45
406.64	919.99
407.01	890.18
407.38	910.89
407.75	894.96
408.12	909.98
408.49	899.51
408.86	912.26
409.23	910.66
409.61	914.30
409.98	902.47
410.35	908.62
410.72	901.79
411.09	905.20
411.46	918.40
411.83	908.16
412.20	912.26
412.57	896.10
412.95	916.81
413.32	898.60
413.69	908.39
414.06	892.23
414.43	919.08
414.80	903.15
415.17	905.43
415.54	903.61
415.91	923.41
416.28	895.87
416.65	920.45
417.02	913.85
417.39	905.20
417.76	906.34
418.14	889.27
418.51	898.83
418.88	897.69
419.25	886.54
419.62	898.83
419.99	910.66
420.36	909.30
420.73	892.00
421.10	908.39
421.47	889.50
421.84	894.73
422.21	900.42
422.58	889.50
422.95	882.45
423.32	888.82
423.69	894.28
424.06	907.25
424.43	921.13
424.80	910.21
425.17	912.03
425.54	902.47
425.91	918.40
426.28	930.23
426.65	907.25
427.02	918.86
427.39	919.31
427.76	903.38
428.13	928.64
428.49	912.26
428.86	922.72
429.23	894.28
429.60	896.10
429.97	911.12
430.34	920.90
430.71	908.62
431.08	902.70
431.45	909.07
431.82	911.35
432.19	890.18
432.56	932.74
432.93	913.17
433.30	913.62
433.67	927.05
434.03	935.24
434.40	931.60
434.77	893.82
435.14	919.54
435.51	889.73
435.88	913.17
436.25	896.10
436.62	899.51
436.99	903.84
437.35	904.29
437.72	890.41
438.09	878.81
438.46	965.28
438.83	917.72
439.20	927.50
439.57	881.54
439.93	900.42
440.30	878.12
440.67	913.62
441.04	874.94
441.41	893.60
441.78	901.79
442.14	904.06
442.51	907.25
442.88	904.97
443.25	899.97
443.62	912.26
443.99	896.56
444.35	910.66
444.72	918.63
445.09	906.34
445.46	902.70
445.83	907.93
446.19	901.11
446.56	901.79
446.93	889.73
447.30	900.20
447.66	903.61
448.03	906.11
448.40	906.34
448.77	899.29
449.14	935.47
449.50	912.26
449.87	930.46
450.24	904.97
450.61	919.08
450.97	925.23
451.34	903.84
451.71	910.89
452.08	921.81
452.44	910.66
452.81	907.02
453.18	901.56
453.54	906.34
453.91	894.28
454.28	885.86
454.65	893.14
455.01	913.17
455.38	893.60
455.75	898.38
456.11	921.13
456.48	904.97
456.85	902.02
457.21	894.05
457.58	884.49
457.95	907.48
458.32	894.73
458.68	902.93
459.05	894.73
459.42	904.29
459.78	915.67
460.15	914.30
460.52	906.11
460.88	894.51
461.25	894.51
461.61	901.79
461.98	895.87
462.35	904.75
462.71	886.09
463.08	880.40
463.45	912.94
463.81	901.33
464.18	889.96
464.55	890.18
464.91	917.72
465.28	909.07
465.64	889.27
466.01	902.47
466.38	899.74
466.74	914.76
467.11	929.32
467.47	929.10
467.84	945.02
468.21	915.90
468.57	917.72
468.94	903.61
469.30	904.75
469.67	909.98
470.03	917.72
470.40	893.14
470.77	911.57
471.13	902.24
471.50	886.32
471.86	898.38
472.23	941.38
472.59	905.88
472.96	912.26
473.32	913.17
473.69	926.36
474.05	902.70
474.42	909.75
474.78	900.42
475.15	908.16
475.51	881.31
475.88	903.84
476.24	903.61
476.61	907.48
476.97	917.49
477.34	894.73
477.70	888.82
478.07	910.89
478.43	900.42
478.80	881.08
479.16	912.71
479.53	891.55
479.89	919.99
480.26	908.16
480.62	889.96
480.99	920.68
481.35	903.15
481.72	908.39
482.08	922.04
482.45	1209.44
482.81	898.38
483.17	896.10
483.54	920.22
483.90	894.05
484.27	916.58
484.63	901.11
485.00	912.48
485.36	901.33
485.72	906.11
486.09	915.21
486.45	897.92
486.82	911.80
487.18	890.18
487.54	902.24
487.91	905.66
488.27	918.63
488.64	910.21
489.00	909.53
489.36	916.12
489.73	916.58
490.09	910.44
490.45	905.43
490.82	918.17
491.18	890.41
491.55	913.39
491.91	901.79
492.27	912.03
492.64	910.21
493.00	894.28
493.36	926.59
493.73	914.08
494.09	913.85
494.45	913.17
494.82	913.62
495.18	918.86
495.54	919.31
495.91	899.29
496.27	896.33
496.63	919.99
496.99	897.24
497.36	917.26
497.72	906.80
498.08	929.32
498.45	928.18
498.81	930.92
499.17	908.84
499.53	923.63
499.90	921.81
500.26	911.80
500.62	923.63
500.99	907.02
501.35	912.03
501.71	907.02
502.07	889.50
502.44	900.88
502.80	911.57
503.16	901.56
503.52	911.35
503.88	917.72
504.25	918.17
504.61	917.03
504.97	899.51
505.33	912.03
505.70	917.26
506.06	914.30
506.42	906.34
506.78	929.32
507.14	934.33
507.51	927.73
507.87	913.62
508.23	907.93
508.59	916.58
508.95	909.07
509.32	913.62
509.68	909.30
510.04	930.69
510.40	921.36
510.76	906.11
511.12	919.77
511.48	906.57
511.85	918.17
512.21	907.93
512.57	907.25
512.93	915.44
513.29	905.66
513.65	910.66
514.01	909.98
514.38	911.35
514.74	924.77
515.10	904.06
515.46	919.08
515.82	916.58
516.18	918.40
516.54	903.61
516.90	904.97
517.26	914.76
517.63	902.47
517.99	899.74
518.35	918.40
518.71	887.91
519.07	906.34
519.43	912.71
519.79	918.86
520.15	907.93
520.51	900.42
520.87	904.75
521.23	910.44
521.59	912.94
521.95	906.34
522.31	925.45
522.67	929.10
523.03	914.08
523.40	911.35
523.76	910.44
524.12	911.12
524.48	908.39
524.84	909.53
525.20	920.22
525.56	922.50
525.92	906.57
526.28	924.54
526.64	917.03
527.00	905.88
527.36	934.78
527.72	921.36
528.08	920.22
528.44	911.57
528.80	917.03
529.16	928.64
529.51	893.37
529.87	904.52
530.23	912.48
530.59	902.47
530.95	918.63
531.31	897.69
531.67	909.98
532.03	902.47
532.39	930.92
532.75	913.39
533.11	925.45
533.47	922.04
533.83	916.81
534.19	914.99
534.55	931.37
534.91	908.62
535.26	919.54
535.62	894.96
535.98	900.65
536.34	898.83
536.70	906.11
537.06	909.53
537.42	885.86
537.78	892.46
538.14	1037.41
538.49	899.29
538.85	959.81
539.21	925.00
539.57	901.79
539.93	877.90
540.29	908.39
540.65	918.17
541.00	922.50
541.36	913.17
541.72	906.34
542.08	899.06
542.44	912.71
542.80	915.44
543.15	915.44
543.51	909.30
543.87	915.44
544.23	927.50
544.59	920.22
544.95	938.42
545.30	928.41
545.66	913.62
546.02	913.39
546.38	897.47
546.73	910.66
547.09	917.03
547.45	920.90
547.81	898.60
548.17	891.78
548.52	909.75
548.88	907.25
549.24	915.67
549.60	915.90
549.95	919.31
550.31	913.62
550.67	897.47
551.03	898.83
551.38	912.26
551.74	907.93
552.10	922.50
552.46	919.31
552.81	895.87
553.17	878.12
553.53	896.56
553.88	907.48
554.24	889.50
554.60	908.16
554.95	897.92
555.31	930.69
555.67	903.61
556.03	900.20
556.38	901.56
556.74	913.62
557.10	922.72
557.45	902.47
557.81	879.26
558.17	897.24
558.52	898.38
558.88	894.05
559.24	893.37
559.59	897.69
559.95	902.24
560.30	932.28
560.66	899.29
561.02	912.48
561.37	908.62
561.73	905.66
562.09	934.78
562.44	905.66
562.80	912.26
563.15	914.76
563.51	909.07
563.87	895.19
564.22	899.51
564.58	914.08
564.93	913.62
565.29	921.81
565.65	923.18
566.00	918.86
566.36	905.20
566.71	932.28
567.07	931.37
567.42	909.98
567.78	896.33
568.14	909.75
568.49	905.88
568.85	899.06
569.20	908.16
569.56	897.24
569.91	903.38
570.27	888.36
570.62	898.60
570.98	916.58
571.33	916.12
571.69	913.85
572.04	926.14
572.40	919.77
572.75	896.33
573.11	892.46
573.46	899.74
573.82	908.62
574.17	903.61
574.53	921.13
574.88	929.78
575.24	908.39
575.59	921.81
575.95	916.35
576.30	909.75
576.66	919.31
577.01	910.21
577.36	918.40
577.72	911.12
578.07	897.01
578.43	908.39
578.78	890.64
579.14	907.48
579.49	902.70
579.85	917.95
580.20	903.61
580.55	914.08
580.91	915.44
581.26	905.43
581.62	932.51
581.97	925.00
582.32	950.26
582.68	937.06
583.03	933.19
583.39	918.40
583.74	955.26
584.09	934.56
584.45	940.70
584.80	927.50
585.15	932.74
585.51	931.60
585.86	943.89
586.21	951.40
586.57	948.89
586.92	951.62
587.27	955.04
587.63	954.81
587.98	1002.14
588.33	993.72
588.69	973.47
589.04	986.67
589.39	976.88
589.75	984.39
590.10	986.67
590.45	996.00
590.81	1008.06
591.16	1028.99
591.51	1014.88
591.86	1029.45
592.22	1036.27
592.57	1037.64
592.92	1034.00
593.28	1056.98
593.63	1063.12
593.98	1075.18
594.33	1081.33
594.69	1074.27
595.04	1098.85
595.39	1107.04
595.74	1113.41
596.10	1146.41
596.45	1158.70
596.80	1175.08
597.15	1180.54
597.50	1203.07
597.86	1228.10
598.21	1220.82
598.56	1230.15
598.91	1231.06
599.26	1282.48
599.62	1253.58
599.97	1284.53
600.32	1315.93
600.67	1332.77
601.02	1350.29
601.38	1341.42
601.73	1357.35
602.08	1388.30
602.43	1388.07
602.78	1430.85
603.13	1414.46
603.49	1431.53
603.84	1458.84
604.19	1502.98
604.54	1494.33
604.89	1511.40
605.24	1543.71
605.59	1532.11
605.95	1568.06
606.30	1593.09
606.65	1581.94
607.00	1595.82
607.35	1599.92
607.70	1628.14
608.05	1627.00
608.40	1654.08
608.75	1645.66
609.10	1687.75
609.46	1674.56
609.81	1693.22
610.16	1718.70
610.51	1688.21
610.86	1753.97
611.21	1750.33
611.56	1730.53
611.91	1760.57
612.26	1740.09
612.61	1777.86
612.96	1792.20
613.31	1776.50
613.66	1787.42
614.01	1781.73
614.36	1805.85
614.71	1784.69
615.06	1829.52
615.41	1822.01
615.76	1818.14
616.11	1843.40
616.46	1829.52
616.81	1833.16
617.16	1818.14
617.51	1862.97
617.86	1835.44
618.21	1836.12
618.56	1831.79
618.91	1835.66
619.26	1857.05
619.61	1827.24
619.96	1859.56
620.31	1851.59
620.66	1809.27
621.01	1859.56
621.36	1796.07
621.71	1854.78
622.06	1830.88
622.41	1839.08
622.76	1817.46
623.10	1839.76
623.45	1826.11
623.80	1854.32
624.15	1850.45
624.50	1834.07
624.85	1832.25
625.20	1860.69
625.55	1835.89
625.90	1852.05
626.25	1809.04
626.59	1830.66
626.94	1806.76
627.29	1820.87
627.64	1831.34
627.99	1816.55
628.34	1796.98
628.69	1809.95
629.03	1770.81
629.38	1776.95
629.73	1783.10
630.08	1769.22
630.43	1794.93
630.78	1789.70
631.12	1791.52
631.47	1792.66
631.82	1782.64
632.17	1746.92
632.52	1766.03
632.86	1766.71
633.21	1738.73
633.56	1733.49
633.91	1746.69
634.26	1740.32
634.60	1763.30
634.95	1740.32
635.30	1733.04
635.65	1737.59
635.99	1723.93
636.34	1741.46
636.69	1723.48
637.04	1713.92
637.39	1723.48
637.73	1715.97
638.08	1712.56
638.43	1720.98
638.77	1707.55
639.12	1713.24
639.47	1700.50
639.82	1714.60
640.16	1703.68
640.51	1722.11
640.86	1700.50
641.20	1716.88
641.55	1676.15
641.90	1700.04
642.25	1697.77
642.59	1687.30
642.94	1682.52
643.29	1659.76
643.63	1663.18
643.98	1668.64
644.33	1651.35
644.67	1682.29
645.02	1650.44
645.37	1646.34
645.71	1662.50
646.06	1667.96
646.40	1668.64
646.75	1662.27
647.10	1671.83
647.44	1680.93
647.79	1677.74
648.14	1651.80
648.48	1654.53
648.83	1644.75
649.17	1672.51
649.52	1670.23
649.87	1666.59
650.21	1649.98
650.56	1653.17
650.90	1634.51
651.25	1628.14
651.59	1613.12
651.94	1680.24
652.29	1652.94
652.63	1664.77
652.98	1663.41
653.32	1664.32
653.67	1677.74
654.01	1662.04
654.36	1665.45
654.70	1644.06
655.05	1647.02
655.39	1646.57
655.74	1646.79
656.08	1663.41
656.43	1665.45
656.78	1636.33
657.12	1661.81
657.47	1668.41
657.81	1669.09
658.15	1672.51
658.50	1670.69
658.84	1662.04
659.19	1682.98
659.53	1698.68
659.88	1692.08
660.22	1656.58
660.57	1654.53
660.91	1671.60
661.26	1673.65
661.60	1690.03
661.95	1686.16
662.29	1677.74
662.63	1679.56
662.98	1696.86
663.32	1676.83
663.67	1687.75
664.01	1656.12
664.36	1712.33
664.70	1700.50
665.04	1707.55
665.39	1692.53
665.73	1698.22
666.08	1827.47
666.42	1718.25
666.76	1733.95
667.11	1709.60
667.45	1705.05
667.79	1710.28
668.14	1717.79
668.48	1724.39
668.83	1750.33
669.17	1750.56
669.51	1745.10
669.86	1761.94
670.20	1753.06
670.54	1743.96
670.89	1742.37
671.23	1806.31
671.57	1778.55
671.92	1803.35
672.26	1833.39
672.60	1836.57
672.94	1853.41
673.29	1865.70
673.63	1880.04
673.97	1931.01
674.32	1957.86
674.66	2017.93
675.00	2030.22
675.34	2112.14
675.69	2147.41
676.03	2220.23
676.37	2272.34
676.71	2345.38
677.06	2413.64
677.40	2529.92
677.74	2694.44
678.08	2766.35
678.43	2916.99
678.77	3040.78
679.11	3224.41
679.45	3414.65
679.80	3585.08
680.14	3817.64
680.48	4053.61
680.82	4327.81
681.16	4623.18
681.51	4860.97
681.85	5206.16
682.19	5508.13
682.53	5918.63
682.87	6222.64
683.21	6612.44
683.56	6951.72
683.90	7367.91
684.24	7737.91
684.58	8122.24
684.92	8524.56
685.26	8819.24
685.61	9185.82
685.95	9400.63
686.29	9748.10
686.63	9937.65
686.97	10253.27
687.31	10383.88
687.65	10486.97
687.99	10635.33
688.33	10705.19
688.68	10792.11
689.02	10816.23
689.36	10860.38
689.70	10823.06
690.04	10775.73
690.38	10790.06
690.72	10849.00
691.06	10757.07
691.40	10792.11
691.74	10725.89
692.08	10702.68
692.42	10776.87
692.76	10860.38
693.10	10905.66
693.44	10917.04
693.78	10969.60
694.13	10876.31
694.47	10934.56
694.81	10981.21
695.15	10965.28
695.49	11005.33
695.83	11058.58
696.17	10992.59
696.51	11052.20
696.85	11059.03
697.19	10992.81
697.53	11084.74
697.87	11084.29
698.20	11003.51
698.54	11109.09
698.88	10963.91
699.22	10952.76
699.56	11009.88
699.90	10922.04
700.24	10925.23
700.58	10834.44
700.92	10795.30
701.26	10688.80
701.60	10673.33
701.94	10579.12
702.28	10553.87
702.62	10443.50
702.96	10405.73
703.30	10327.22
703.63	10201.62
703.97	10116.97
704.31	10043.01
704.65	9931.28
704.99	9801.35
705.33	9837.99
705.67	9668.23
706.01	9635.69
706.34	9444.32
706.68	9417.24
707.02	9254.09
707.36	9190.60
707.70	9118.01
708.04	8919.36
708.38	8934.83
708.71	8860.65
709.05	8716.84
709.39	8715.93
709.73	8478.14
710.07	8494.75
710.40	8352.07
710.74	8276.75
711.08	8243.30
711.42	8144.32
711.76	8083.79
712.09	7937.02
712.43	7960.45
712.77	7797.53
713.11	7813.68
713.45	7697.18
713.78	7611.62
714.12	7585.45
714.46	7537.66
714.80	7451.88
715.13	7367.45
715.47	7298.73
715.81	7200.43
716.15	7134.90
716.48	7121.93
716.82	7061.17
717.16	6976.29
717.49	6894.37
717.83	6737.82
718.17	6806.54
718.51	6660.22
718.84	6573.30
719.18	6526.19
719.52	6508.44
719.85	6416.74
720.19	6336.64
720.53	6326.86
720.86	6196.24
721.20	6115.92
721.54	6139.36
721.87	6092.93
722.21	5909.07
722.55	5865.15
722.88	5875.17
723.22	5782.33
723.55	5649.89
723.89	5672.19
724.23	5611.21
724.56	5494.70
724.90	5430.99
725.24	5366.36
725.57	5293.77
725.91	5273.06
726.24	5229.60
726.58	5078.96
726.92	5091.71
727.25	5002.28
727.59	4963.82
727.92	4898.51
728.26	4818.19
728.59	4794.75
728.93	4716.47
729.26	4672.10
729.60	4673.69
729.94	4545.58
730.27	4528.06
730.61	4457.97
730.94	4406.09
731.28	4329.63
731.61	4319.17
731.95	4217.68
732.28	4198.79
732.62	4128.48
732.95	4077.73
733.29	4027.22
733.62	3990.58
733.96	3935.29
734.29	3879.99
734.63	3831.29
734.96	3831.98
735.30	3763.48
735.63	3711.60
735.97	3657.44
736.30	3663.59
736.63	3626.27
736.97	3550.72
737.30	3533.66
737.64	3477.22
737.97	3446.50
738.31	3389.84
738.64	3344.11
738.97	3357.08
739.31	3267.19
739.64	3281.98
739.98	3193.92
740.31	3195.29
740.64	3212.81
740.98	3147.05
741.31	3117.92
741.65	3082.42
741.98	3054.89
742.31	3039.19
742.65	3009.38
742.98	2988.90
743.31	2965.00
743.65	2947.71
743.98	2919.72
744.31	2888.09
744.65	2852.14
744.98	2793.88
745.31	2816.18
745.65	2779.55
745.98	2732.90
746.31	2734.04
746.65	2720.61
746.98	2725.39
747.31	2693.31
747.65	2661.90
747.98	2660.31
748.31	2640.06
748.64	2628.00
748.98	2625.95
749.31	2581.58
749.64	2563.83
749.98	2529.47
750.31	2519.68
750.64	2522.19
750.97	2527.88
751.31	2490.79
751.64	2454.83
751.97	2476.90
752.30	2437.08
752.63	2426.84
752.97	2371.55
753.30	2384.97
753.63	2332.41
753.96	2394.76
754.29	2324.22
754.63	2364.72
754.96	2344.47
755.29	2306.92
755.62	2280.98
755.95	2285.99
756.29	2265.51
756.62	2225.69
756.95	2245.48
757.28	2237.52
757.61	2296.46
757.94	2198.84
758.27	2184.27
758.61	2167.21
758.94	2158.10
759.27	2160.83
759.60	2130.57
759.93	2138.53
760.26	2098.26
760.59	2118.51
760.92	2118.51
761.26	2090.29
761.59	2083.24
761.92	2049.11
762.25	2053.43
762.58	2056.62
762.91	2018.16
763.24	2032.04
763.57	1990.85
763.90	2022.94
764.23	2015.20
764.56	1972.19
764.89	1969.24
765.22	1962.41
765.55	1956.72
765.88	1922.13
766.21	1936.92
766.54	1906.20
766.87	1912.80
767.20	1886.86
767.53	1883.68
767.86	1895.28
768.19	1870.93
768.52	1877.53
768.85	1895.74
769.18	1841.35
769.51	1856.37
769.84	1844.31
770.17	1844.54
770.50	1817.91
770.83	1794.93
771.16	1779.68
771.49	1770.36
771.82	1783.10
772.15	1770.58
772.48	1743.73
772.81	1736.91
773.14	1752.15
773.47	1724.16
773.80	1718.02
774.13	1707.55
774.46	1705.05
774.78	1694.13
775.11	1684.11
775.44	1689.80
775.77	1681.61
776.10	1642.93
776.43	1652.94
776.76	1639.29
777.09	1642.93
777.41	1648.16
777.74	1630.18
778.07	1613.34
778.40	1613.34
778.73	1606.52
779.06	1578.07
779.38	1579.21
779.71	1566.47
780.04	1553.27
780.37	1591.27
780.70	1560.55
781.03	1569.43
781.35	1540.98
781.68	1524.37
782.01	1534.16
782.34	1513.68
782.67	1529.38
782.99	1524.14
783.32	1514.59
783.65	1485.92
783.98	1488.19
784.30	1454.06
784.63	1479.54
784.96	1473.17
785.29	1462.93
785.61	1435.63
785.94	1470.67
786.27	1447.69
786.60	1433.58
786.92	1466.57
787.25	1432.44
787.58	1425.39
787.90	1424.48
788.23	1428.57
788.56	1420.38
788.88	1426.52
789.21	1406.50
789.54	1403.54
789.87	1390.12
790.19	1419.70
790.52	1377.37
790.85	1387.39
791.17	1411.05
791.50	1372.14
791.82	1383.29
792.15	1360.31
792.48	1357.35
792.80	1373.50
793.13	1369.64
793.46	1354.85
793.78	1361.90
794.11	1344.15
794.43	1347.56
794.76	1377.83
795.09	1374.41
795.41	1340.74
795.74	1336.19
796.06	1363.95
796.39	1368.50
796.72	1337.10
797.04	1354.39
797.37	1339.60
797.69	1342.78
798.02	1330.72
798.34	1327.77
798.67	1303.65
798.99	1318.21
799.32	1316.84
799.64	1296.59
799.97	1320.03
800.30	1323.44
800.62	1301.14
800.95	1312.75
801.27	1299.32
801.60	1303.87
801.92	1275.43
802.25	1305.47
802.57	1281.35
802.89	1311.38
803.22	1282.71
803.54	1278.39
803.87	1276.11
804.19	1283.62
804.52	1273.84
804.84	1269.51
805.17	1287.49
805.49	1292.04
805.82	1269.51
806.14	1279.75
806.46	1285.44
806.79	1275.20
807.11	1268.15
807.44	1246.99
807.76	1256.32
808.08	1244.94
808.41	1240.61
808.73	1256.09
809.06	1241.75
809.38	1237.20
809.70	1240.39
810.03	1227.19
810.35	1237.88
810.67	1233.79
811.00	1232.42
811.32	1207.16
811.64	1208.53
811.97	1216.49
812.29	1206.94
812.61	1219.00
812.94	1204.89
813.26	1198.74
813.58	1207.39
813.91	1197.38
814.23	1188.50
814.55	1151.19
814.88	1188.73
815.20	1204.21
815.52	1187.14
815.84	1200.11
816.17	1206.94
816.49	1174.85
816.81	1180.54
817.13	1193.06
817.46	1182.82
817.78	1157.78
818.10	1169.39
818.42	1159.83
818.75	1166.66
819.07	1171.89
819.39	1148.00
819.71	1152.55
820.04	1173.71
820.36	1176.44
820.68	1160.06
821.00	1136.62
821.32	1153.69
821.65	1174.17
821.97	1154.37
822.29	1131.16
822.61	1141.40
822.93	1133.66
823.25	1148.00
823.58	1153.92
823.90	1140.26
824.22	1122.74
824.54	1113.87
824.86	1132.07
825.18	1123.65
825.50	1128.43
825.82	1135.03
826.15	1124.11
826.47	1134.35
826.79	1116.83
827.11	1127.07
827.43	1144.59
827.75	1129.34
828.07	1122.06
828.39	1114.10
828.71	1117.05
829.03	1112.73
829.35	1125.70
829.67	1094.30
830.00	1106.81
830.32	1100.21
830.64	1121.38
830.96	1128.20
831.28	1122.29
831.60	1124.56
831.92	1116.37
832.24	1106.36
832.56	1091.34
832.88	1116.14
833.20	1103.86
833.52	1092.48
833.84	1088.38
834.16	1089.29
834.48	1107.50
834.80	1116.60
835.12	1103.40
835.44	1086.33
835.76	1092.48
836.08	1085.42
836.40	1103.63
836.71	1109.77
837.03	1104.31
837.35	1088.84
837.67	1084.51
837.99	1075.18
838.31	1052.20
838.63	1092.02
838.95	1090.43
839.27	1088.15
839.59	1073.36
839.91	1103.17
840.23	1102.03
840.54	1079.96
840.86	1078.14
841.18	1090.66
841.50	1080.19
841.82	1094.30
842.14	1080.87
842.46	1076.78
842.77	1082.92
843.09	1078.14
843.41	1072.00
843.73	1081.10
844.05	1062.44
844.37	1075.18
844.68	1084.97
845.00	1062.90
845.32	1075.18
845.64	1068.81
845.96	1080.19
846.27	1045.15
846.59	1054.93
846.91	1055.84
847.23	1080.19
847.54	1050.84
847.86	1081.33
848.18	1047.19
848.50	1039.69
848.82	1076.55
849.13	1083.15
849.45	1073.36
849.77	1073.36
850.08	1066.76
850.40	1076.32
850.72	1084.74
851.04	1041.73
851.35	1059.94
851.67	1061.76
851.99	1070.41
852.30	1043.10
852.62	1043.33
852.94	1041.73
853.25	1060.39
853.57	1058.34
853.89	1053.57
854.20	1066.08
854.52	1071.77
854.84	1047.42
855.15	1059.25
855.47	1055.61
855.79	1080.87
856.10	1039.23
856.42	1055.61
856.73	1048.33
857.05	1064.03
857.37	1050.38
857.68	1049.70
858.00	1052.88
858.32	1048.33
858.63	1039.23
858.95	1051.29
859.26	1043.78
859.58	1036.27
859.89	1060.85
860.21	1053.79
860.52	1041.05
860.84	1042.19
861.16	1047.88
861.47	1034.68
861.79	1026.03
862.10	1049.93
862.42	1010.56
862.73	1041.51
863.05	1022.62
863.36	1046.06
863.68	1045.37
863.99	1010.33
864.31	1041.05
864.62	1048.10
864.94	1012.61
865.25	1017.84
865.57	1009.88
865.88	1024.67
866.20	1024.44
866.51	1028.99
866.82	1040.60
867.14	1029.45
867.45	1026.26
867.77	1009.42
868.08	1001.91
868.40	1028.99
868.71	1012.83
869.02	998.04
869.34	1002.59
869.65	1031.95
869.97	1001.23
870.28	1027.17
870.59	1004.87
870.91	1013.06
871.22	1018.52
871.54	1023.76
871.85	1009.88
872.16	1021.71
872.48	1023.07
872.79	1005.10
873.10	1000.09
873.42	1003.05
873.73	1015.56
874.04	994.63
874.36	1007.60
874.67	1001.23
874.98	1010.33
875.30	1020.80
875.61	1000.55
875.92	995.54
876.23	1008.74
876.55	990.76
876.86	1010.56
877.17	999.41
877.49	1006.46
877.80	987.80
878.11	1248.35
878.42	982.11
878.74	983.94
879.05	994.40
879.36	987.58
879.67	981.66
879.98	988.26
880.30	986.44
880.61	1000.32
880.92	987.35
881.23	987.80
881.55	978.02
881.86	979.38
882.17	973.24
882.48	989.85
882.79	1000.55
883.10	987.80
883.42	992.81
883.73	998.27
884.04	981.43
884.35	989.85
884.66	990.53
884.97	1004.41
885.28	989.40
885.60	985.76
885.91	978.70
886.22	996.68
886.53	1003.05
886.84	990.76
887.15	967.32
887.46	979.16
887.77	985.30
888.08	963.68
888.40	1001.68
888.71	993.72
889.02	965.96
889.33	996.91
889.64	1000.77
889.95	960.95
890.26	989.40
890.57	987.35
890.88	983.25
891.19	982.57
891.50	984.39
891.81	970.28
892.12	981.20
892.43	985.07
892.74	976.65
893.05	989.17
893.36	1033.09
893.67	975.97
893.98	981.20
894.29	980.75
894.60	975.29
894.91	987.12
895.22	997.36
895.53	991.90
895.84	971.65
896.15	985.98
896.46	996.22
896.77	989.85
897.08	975.06
897.38	984.62
897.69	990.31
898.00	965.50
898.31	985.53
898.62	969.37
898.93	955.72
899.24	981.66
899.55	970.96
899.86	989.62
900.16	981.20
900.47	959.36
900.78	954.58
901.09	968.92
901.40	993.95
901.71	985.30
902.02	967.78
902.32	981.89
902.63	975.06
902.94	984.16
903.25	985.53
903.56	992.35
903.87	975.74
904.17	970.05
904.48	974.15
904.79	947.07
905.10	951.17
905.41	973.24
905.71	954.81
906.02	958.45
906.33	953.22
906.64	952.53
906.94	937.74
907.25	973.92
907.56	977.34
907.87	959.81
908.17	961.64
908.48	970.51
908.79	935.01
909.09	970.96
909.40	941.84
909.71	974.38
910.02	1016.48
910.32	945.93
910.63	944.57
910.94	950.71
911.24	950.49
911.55	968.23
911.86	959.13
912.16	954.81
912.47	953.90
912.78	940.47
913.08	951.62
913.39	943.20
913.69	959.36
914.00	949.12
914.31	942.98
914.61	972.56
914.92	951.17
915.23	960.04
915.53	948.89
915.84	957.77
916.14	930.01
916.45	950.26
916.75	936.38
917.06	942.75
917.37	957.99
917.67	952.31
917.98	947.07
918.28	942.29
918.59	939.11
918.89	930.46
919.20	952.76
919.50	949.57
919.81	951.85
920.11	947.07
920.42	941.61
920.72	950.49
921.03	947.53
921.33	960.50
921.64	944.34
921.94	933.42
922.25	934.78
922.55	949.35
922.86	946.16
923.16	921.13
923.47	928.64
923.77	941.84
924.08	940.47
924.38	941.84
924.69	931.83
924.99	941.38
925.29	937.97
925.60	929.32
925.90	924.09
926.21	927.05
926.51	953.67
926.81	932.28
927.12	925.45
927.42	933.87
927.73	942.29
928.03	942.07
928.33	945.93
928.64	923.18
928.94	925.45
929.24	935.92
929.55	925.23
929.85	947.75
930.15	937.51
930.46	936.15
930.76	948.66
931.06	937.06
931.37	937.97
931.67	935.47
931.97	917.49
932.27	927.50
932.58	934.56
932.88	940.93
933.18	931.14
933.49	904.52
933.79	918.17
934.09	917.26
934.39	927.96
934.70	931.14
935.00	925.23
935.30	931.83
935.60	916.35
935.91	928.87
936.21	934.10
936.51	914.08
936.81	919.99
937.11	934.10
937.42	933.65
937.72	906.80
938.02	917.49
938.32	900.42
938.62	925.91
938.92	919.99
939.23	915.90
939.53	919.77
939.83	901.79
940.13	919.99
940.43	895.64
940.73	926.82
941.03	906.57
941.34	920.68
941.64	929.78
941.94	909.98
942.24	907.48
942.54	920.45
942.84	913.39
943.14	911.12
943.44	911.12
943.74	879.26
944.04	917.03
944.34	915.90
944.65	893.37
944.95	919.31
945.25	907.93
945.55	895.19
945.85	902.47
946.15	914.30
946.45	935.69
946.75	899.51
947.05	931.37
947.35	920.68
947.65	909.75
947.95	923.63
948.25	906.34
948.55	894.73
948.85	929.32
949.15	917.03
949.45	922.04
949.75	906.57
950.05	897.47
950.35	922.50
950.65	912.94
950.94	903.84
951.24	930.01
951.54	912.71
951.84	977.79
952.14	901.33
952.44	900.88
952.74	903.15
953.04	910.66
953.34	932.51
953.64	903.15
953.94	912.71
954.23	924.09
954.53	910.66
954.83	905.66
955.13	921.13
955.43	919.08
955.73	922.95
956.03	923.63
956.32	910.89
956.62	919.77
956.92	897.01
957.22	930.69
957.52	892.00
957.82	901.11
958.11	912.03
958.41	921.59
958.71	947.53
959.01	916.58
959.30	1023.53
959.60	939.79
959.90	906.34
960.20	906.80
960.50	938.65
960.79	896.10
961.09	895.42
961.39	928.18
961.69	900.88
961.98	918.17
962.28	910.89
962.58	898.83
962.87	894.96
963.17	927.73
963.47	891.09
963.76	932.96
964.06	919.31
964.36	933.42
964.66	896.56
964.95	922.04
965.25	912.94
965.55	917.49
965.84	919.77
966.14	914.76
966.43	908.16
966.73	912.03
967.03	942.29
967.32	909.53
967.62	922.04
967.92	923.18
968.21	917.49
968.51	930.69
968.80	902.24
969.10	905.43
969.40	894.05
969.69	905.20
969.99	903.15
970.28	900.20
970.58	916.58
970.87	899.06
971.17	918.63
971.46	913.85
971.76	913.17
972.06	901.11
972.35	913.17
972.65	891.32
972.94	914.99
973.24	916.35
973.53	906.34
973.83	916.81
974.12	913.17
974.42	905.66
974.71	935.24
975.01	896.56
975.30	911.35
975.59	905.88
975.89	924.77
976.18	891.78
976.48	919.99
976.77	892.69
977.07	915.44
977.36	922.50
977.65	925.23
977.95	917.49
978.24	904.06
978.54	913.85
978.83	878.35
979.13	900.65
979.42	904.52
979.71	902.70
980.01	902.02
980.30	915.67
980.59	913.62
980.89	940.47
981.18	920.90
981.47	936.15
981.77	918.40
982.06	889.05
982.35	891.32
982.65	912.26
982.94	894.28
983.23	921.59
983.53	916.81
983.82	929.10
984.11	902.47
984.41	918.86
984.70	894.73
984.99	917.26
985.28	944.11
985.58	921.81
985.87	932.28
986.16	935.24
986.45	898.60
986.75	913.62
987.04	910.66
987.33	908.39
987.62	904.29
987.91	921.13
988.21	897.92
988.50	893.14
988.79	921.81
989.08	897.24
989.37	902.47
989.67	895.42
989.96	902.70
990.25	904.75
990.54	908.84
990.83	916.35
991.12	897.01
991.42	914.99
991.71	908.39
992.00	924.54
992.29	908.16
992.58	907.71
992.87	934.10
993.16	902.70
993.45	925.45
993.75	895.87
994.04	899.97
994.33	906.57
994.62	912.26
994.91	914.76
995.20	914.08
995.49	901.33
995.78	920.68
996.07	924.09
996.36	909.53
996.65	893.82
996.94	922.27
997.23	905.88
997.52	899.06
997.81	899.97
998.10	927.73
998.39	899.51
998.68	911.35
998.97	892.23
999.26	917.49
999.55	922.27
999.84	920.45
1000.13	923.63
1000.42	913.39
1000.71	923.18
1001.00	927.96
1001.29	895.42
1001.58	907.48
1001.87	885.18
1002.16	899.06
1002.45	906.34
1002.74	907.93
1003.02	917.72
1003.31	899.06
1003.60	897.92
1003.89	917.49
1004.18	917.49
1004.47	921.59
1004.76	923.63
1005.05	899.74
1005.33	918.86
1005.62	896.78
1005.91	912.26
1006.20	899.29
1006.49	904.29
1006.78	901.11
1007.06	901.79
1007.35	891.55
1007.64	906.57
1007.93	919.77
1008.22	909.07
1008.50	911.57
1008.79	917.72
1009.08	918.63
1009.37	916.12
1009.66	918.63
1009.94	921.81
1010.23	924.77
1010.52	906.34
1010.81	908.62
1011.09	904.29
1011.38	917.72
1011.67	917.49
1011.95	922.72
1012.24	888.36
1012.53	896.56
1012.82	904.52
1013.10	900.88
1013.39	892.46
1013.68	904.52
[truncated: 48 more rows]
