# Supplementary material for: Unique photosynthetic electron transport tuning and excitation distribution in heterokont algae
Source: PLoS One. 2019 Jan 9;14(1):e0209920. doi: 10.1371/journal.pone.0209920 (PMC6326504; doi:10.1371/journal.pone.0209920)
Supplement: S1 Dataset — (ZIP) [file pone.0209920.s004.zip › S1 Dataset/77K/Nannochloropsis_DCMU/NDCMU_t=0n,1.txt]

340.01	909.07
340.39	909.07
340.76	909.07
341.14	927.96
341.52	938.20
341.89	966.19
342.27	944.34
342.65	937.51
343.03	961.41
343.40	940.25
343.78	952.31
344.16	933.87
344.53	939.56
344.91	943.66
345.29	938.20
345.66	928.64
346.04	923.86
346.42	943.20
346.79	932.05
347.17	906.11
347.54	911.80
347.92	912.03
348.30	906.34
348.67	928.18
349.05	927.50
349.43	908.62
349.80	913.17
350.18	913.39
350.56	920.45
350.93	931.60
351.31	909.75
351.68	905.88
352.06	910.21
352.44	918.40
352.81	917.95
353.19	905.43
353.56	916.35
353.94	915.44
354.32	897.47
354.69	894.05
355.07	903.84
355.44	902.47
355.82	927.05
356.19	907.02
356.57	922.50
356.95	891.32
357.32	897.47
357.70	898.15
358.07	912.03
358.45	892.00
358.82	892.00
359.20	897.24
359.58	891.32
359.95	900.20
360.33	912.48
360.70	900.20
361.08	918.17
361.45	899.97
361.83	909.98
362.20	911.57
362.58	907.48
362.95	912.71
363.33	912.26
363.70	887.68
364.08	909.75
364.45	898.83
364.83	906.57
365.20	894.28
365.58	907.71
365.95	927.50
366.33	904.29
366.70	880.85
367.08	896.56
367.45	900.20
367.83	921.59
368.20	911.12
368.58	868.79
368.95	883.58
369.33	917.49
369.70	893.14
370.08	909.53
370.45	912.48
370.83	899.51
371.20	914.30
371.57	965.50
371.95	908.62
372.32	907.93
372.70	909.07
373.07	926.36
373.45	910.21
373.82	907.02
374.19	912.48
374.57	906.11
374.94	903.61
375.32	895.42
375.69	929.32
376.07	912.94
376.44	894.51
376.81	919.99
377.19	887.23
377.56	903.38
377.94	910.66
378.31	908.84
378.68	885.63
379.06	915.21
379.43	885.18
379.81	901.79
380.18	914.76
380.55	905.20
380.93	906.80
381.30	906.80
381.67	907.71
382.05	903.38
382.42	887.45
382.79	891.78
383.17	910.44
383.54	907.48
383.91	915.67
384.29	902.93
384.66	905.66
385.04	908.84
385.41	913.39
385.78	893.37
386.15	899.51
386.53	892.23
386.90	914.76
387.27	907.48
387.65	916.58
388.02	892.00
388.39	910.89
388.77	898.15
389.14	909.07
389.51	891.78
389.89	911.12
390.26	904.75
390.63	899.29
391.00	898.38
391.38	916.35
391.75	917.49
392.12	926.36
392.50	928.18
392.87	887.68
393.24	904.06
393.61	905.20
393.99	886.77
394.36	915.44
394.73	920.68
395.10	898.15
395.48	920.90
395.85	895.19
396.22	893.60
396.59	924.77
396.97	905.88
397.34	903.84
397.71	917.72
398.08	909.75
398.45	890.18
398.83	907.93
399.20	909.75
399.57	916.12
399.94	918.86
400.32	924.54
400.69	901.56
401.06	907.02
401.43	911.12
401.80	922.50
402.17	891.55
402.55	903.61
402.92	884.49
403.29	897.92
403.66	880.17
404.03	905.66
404.41	896.10
404.78	900.20
405.15	899.06
405.52	903.84
405.89	902.24
406.26	891.32
406.64	912.26
407.01	886.32
407.38	905.20
407.75	896.78
408.12	908.39
408.49	905.43
408.86	907.48
409.23	917.26
409.61	918.17
409.98	905.66
410.35	899.97
410.72	915.67
411.09	921.81
411.46	912.26
411.83	912.26
412.20	908.16
412.57	902.70
412.95	907.02
413.32	902.24
413.69	909.30
414.06	897.69
414.43	900.20
414.80	904.29
415.17	911.57
415.54	879.72
415.91	905.43
416.28	896.33
416.65	911.12
417.02	910.21
417.39	919.99
417.76	923.18
418.14	904.29
418.51	914.30
418.88	901.11
419.25	913.62
419.62	904.06
419.99	905.20
420.36	927.96
420.73	903.61
421.10	917.26
421.47	895.87
421.84	899.29
422.21	913.62
422.58	898.38
422.95	926.82
423.32	891.78
423.69	906.57
424.06	886.09
424.43	918.40
424.80	895.19
425.17	912.71
425.54	891.32
425.91	872.66
426.28	911.12
426.65	930.01
427.02	901.56
427.39	896.56
427.76	915.44
428.13	907.93
428.49	927.05
428.86	891.78
429.23	907.71
429.60	911.80
429.97	893.82
430.34	912.03
430.71	896.78
431.08	901.56
431.45	910.89
431.82	892.23
432.19	881.08
432.56	899.29
432.93	912.48
433.30	906.57
433.67	906.11
434.03	932.96
434.40	929.10
434.77	919.31
435.14	912.71
435.51	901.11
435.88	907.93
436.25	911.35
436.62	899.06
436.99	911.35
437.35	904.97
437.72	903.84
438.09	901.79
438.46	970.96
438.83	914.53
439.20	905.43
439.57	903.84
439.93	904.06
440.30	895.65
440.67	896.33
441.04	897.92
441.41	896.56
441.78	882.90
442.14	892.23
442.51	898.83
442.88	900.88
443.25	896.78
443.62	906.80
443.99	904.97
444.35	907.71
444.72	927.96
445.09	905.88
445.46	901.33
445.83	905.43
446.19	901.79
446.56	903.61
446.93	928.18
447.30	912.94
447.66	906.34
448.03	899.29
448.40	915.90
448.77	910.21
449.14	916.35
449.50	896.10
449.87	908.16
450.24	922.27
450.61	919.77
450.97	900.65
451.34	913.62
451.71	910.89
452.08	917.72
452.44	905.20
452.81	907.93
453.18	945.93
453.54	919.08
453.91	889.96
454.28	908.62
454.65	903.38
455.01	904.75
455.38	902.93
455.75	895.19
456.11	894.51
456.48	919.99
456.85	904.52
457.21	921.59
457.58	911.57
457.95	888.82
458.32	891.09
458.68	889.73
459.05	892.69
459.42	903.61
459.78	903.84
460.15	887.91
460.52	903.84
460.88	913.39
461.25	905.43
461.61	898.38
461.98	900.42
462.35	927.27
462.71	904.29
463.08	900.20
463.45	900.20
463.81	900.65
464.18	899.97
464.55	894.28
464.91	913.62
465.28	900.88
465.64	922.95
466.01	898.83
466.38	903.15
466.74	915.21
467.11	916.58
467.47	910.89
467.84	941.38
468.21	902.02
468.57	899.51
468.94	898.15
469.30	907.71
469.67	918.40
470.03	905.88
470.40	923.86
470.77	911.80
471.13	898.15
471.50	876.53
471.86	902.93
472.23	900.20
472.59	907.93
472.96	924.77
473.32	889.27
473.69	914.30
474.05	914.76
474.42	920.68
474.78	895.42
475.15	924.77
475.51	912.94
475.88	910.66
476.24	904.06
476.61	909.53
476.97	912.71
477.34	914.99
477.70	926.36
478.07	912.94
478.43	910.21
478.80	889.73
479.16	920.68
479.53	899.06
479.89	916.12
480.26	890.18
480.62	900.88
480.99	926.14
481.35	911.80
481.72	902.02
482.08	905.66
482.45	1181.45
482.81	925.00
483.17	899.74
483.54	921.36
483.90	918.63
484.27	913.39
484.63	893.60
485.00	909.98
485.36	911.57
485.72	909.98
486.09	902.02
486.45	897.01
486.82	894.28
487.18	904.75
487.54	897.69
487.91	919.54
488.27	915.44
488.64	905.88
489.00	909.07
489.36	926.36
489.73	921.13
490.09	910.44
490.45	917.03
490.82	902.47
491.18	914.53
491.55	913.62
491.91	914.30
492.27	912.94
492.64	908.39
493.00	914.99
493.36	904.97
493.73	907.71
494.09	910.21
494.45	911.57
494.82	908.62
495.18	930.69
495.54	923.18
495.91	909.98
496.27	910.66
496.63	922.50
496.99	914.30
497.36	925.45
497.72	896.10
498.08	910.89
498.45	921.36
498.81	889.73
499.17	912.03
499.53	907.93
499.90	928.18
500.26	912.48
500.62	919.54
500.99	916.12
501.35	891.78
501.71	894.73
502.07	920.68
502.44	909.30
502.80	906.34
503.16	911.80
503.52	911.80
503.88	905.66
504.25	937.29
504.61	906.80
504.97	921.81
505.33	912.03
505.70	909.53
506.06	915.21
506.42	906.34
506.78	921.59
507.14	945.71
507.51	908.39
507.87	900.88
508.23	910.89
508.59	916.81
508.95	903.15
509.32	923.86
509.68	913.17
510.04	924.32
510.40	900.20
510.76	907.02
511.12	923.86
511.48	892.23
511.85	925.23
512.21	909.53
512.57	926.82
512.93	906.34
513.29	906.34
513.65	901.79
514.01	929.32
514.38	894.96
514.74	909.98
515.10	906.34
515.46	913.85
515.82	928.41
516.18	899.29
516.54	922.72
516.90	902.02
517.26	913.17
517.63	922.04
517.99	900.42
518.35	895.87
518.71	904.06
519.07	903.38
519.43	902.93
519.79	909.98
520.15	940.70
520.51	903.84
520.87	904.06
521.23	905.66
521.59	904.97
521.95	906.11
522.31	912.94
522.67	909.53
523.03	898.15
523.40	920.45
523.76	928.64
524.12	919.31
524.48	913.62
524.84	931.60
525.20	904.29
525.56	913.17
525.92	903.61
526.28	894.51
526.64	921.81
527.00	917.95
527.36	923.63
527.72	926.59
528.08	912.26
528.44	895.65
528.80	914.08
529.16	919.08
529.51	907.02
529.87	920.45
530.23	905.88
530.59	927.96
530.95	920.22
531.31	903.61
531.67	910.89
532.03	915.67
532.39	918.40
532.75	895.42
533.11	922.50
533.47	915.67
533.83	914.08
534.19	888.14
534.55	914.76
534.91	895.87
535.26	909.30
535.62	918.63
535.98	899.74
536.34	913.17
536.70	895.65
537.06	883.81
537.42	897.24
537.78	888.36
538.14	928.41
538.49	898.15
538.85	952.76
539.21	910.89
539.57	912.94
539.93	908.62
540.29	922.50
540.65	908.84
541.00	926.59
541.36	892.46
541.72	917.72
542.08	918.17
542.44	902.93
542.80	903.61
543.15	914.99
543.51	907.93
543.87	886.77
544.23	937.06
544.59	925.91
544.95	914.99
545.30	908.84
545.66	899.74
546.02	924.09
546.38	920.45
546.73	895.42
547.09	899.97
547.45	938.65
547.81	906.80
548.17	913.85
548.52	904.29
548.88	910.21
549.24	908.84
549.60	897.92
549.95	922.95
550.31	916.35
550.67	915.21
551.03	920.22
551.38	919.31
551.74	895.19
552.10	915.90
552.46	908.16
552.81	885.86
553.17	914.76
553.53	897.47
553.88	909.53
554.24	913.85
554.60	909.30
554.95	917.95
555.31	906.80
555.67	911.57
556.03	895.42
556.38	919.99
556.74	909.07
557.10	899.97
557.45	882.90
557.81	900.88
558.17	918.63
558.52	878.12
558.88	898.60
559.24	904.06
559.59	929.55
559.95	909.07
560.30	926.59
560.66	902.02
561.02	918.17
561.37	898.38
561.73	911.12
562.09	916.58
562.44	914.30
562.80	902.93
563.15	897.24
563.51	904.97
563.87	911.80
564.22	909.07
564.58	922.50
564.93	898.83
565.29	915.90
565.65	934.56
566.00	912.03
566.36	914.30
566.71	897.69
567.07	913.85
567.42	907.02
567.78	892.00
568.14	902.47
568.49	889.05
568.85	902.24
569.20	903.84
569.56	909.75
569.91	892.46
570.27	920.45
570.62	932.05
570.98	898.83
571.33	886.77
571.69	898.83
572.04	894.05
572.40	894.73
572.75	914.30
573.11	928.87
573.46	913.39
573.82	917.49
574.17	912.71
574.53	933.65
574.88	929.10
575.24	915.67
575.59	916.12
575.95	930.46
576.30	898.60
576.66	903.84
577.01	915.67
577.36	904.06
577.72	906.11
578.07	911.80
578.43	909.30
578.78	909.53
579.14	895.64
579.49	901.33
579.85	917.95
580.20	918.17
580.55	882.90
580.91	925.23
581.26	928.64
581.62	927.96
581.97	936.15
582.32	944.34
582.68	934.33
583.03	916.35
583.39	935.92
583.74	947.53
584.09	936.38
584.45	933.65
584.80	922.72
585.15	937.06
585.51	936.15
585.86	932.74
586.21	961.86
586.57	957.31
586.92	962.09
587.27	952.76
587.63	959.59
587.98	995.09
588.33	962.09
588.69	978.47
589.04	985.53
589.39	960.95
589.75	972.33
590.10	977.79
590.45	975.74
590.81	983.02
591.16	1016.93
591.51	1008.97
591.86	993.26
592.22	1036.27
592.57	1060.17
592.92	1042.64
593.28	1077.69
593.63	1084.06
593.98	1071.77
594.33	1081.33
594.69	1089.97
595.04	1107.72
595.39	1106.13
595.74	1104.99
596.10	1122.74
596.45	1115.23
596.80	1172.58
597.15	1148.46
597.50	1182.82
597.86	1195.10
598.21	1224.00
598.56	1203.52
598.91	1236.75
599.26	1261.55
599.62	1275.66
599.97	1274.97
600.32	1270.88
600.67	1300.23
601.02	1321.39
601.38	1315.93
601.73	1332.77
602.08	1382.83
602.43	1391.48
602.78	1424.48
603.13	1402.18
603.49	1430.16
603.84	1440.63
604.19	1446.55
604.54	1469.76
604.89	1484.09
605.24	1493.88
605.59	1496.61
605.95	1538.02
606.30	1507.08
606.65	1532.79
607.00	1549.86
607.35	1578.07
607.70	1583.99
608.05	1605.84
608.40	1582.17
608.75	1627.22
609.10	1632.69
609.46	1639.06
609.81	1637.92
610.16	1697.31
610.51	1667.73
610.86	1703.00
611.21	1700.72
611.56	1704.82
611.91	1713.92
612.26	1683.43
612.61	1739.64
612.96	1705.73
613.31	1722.11
613.66	1758.07
614.01	1723.93
614.36	1781.28
614.71	1764.89
615.06	1719.61
615.41	1757.84
615.76	1770.36
616.11	1774.00
616.46	1770.13
616.81	1757.61
617.16	1771.95
617.51	1776.73
617.86	1782.42
618.21	1763.53
618.56	1776.27
618.91	1763.53
619.26	1791.29
619.61	1773.09
619.96	1788.79
620.31	1809.72
620.66	1773.77
621.01	1772.18
621.36	1776.95
621.71	1804.94
622.06	1782.42
622.41	1768.53
622.76	1798.57
623.10	1795.39
623.45	1759.21
623.80	1782.87
624.15	1793.11
624.50	1773.54
624.85	1740.09
625.20	1753.06
625.55	1779.00
625.90	1750.56
626.25	1756.02
626.59	1744.87
626.94	1769.22
627.29	1776.50
627.64	1761.48
627.99	1771.04
628.34	1751.01
628.69	1733.04
629.03	1739.64
629.38	1742.37
629.73	1737.82
630.08	1730.08
630.43	1724.62
630.78	1713.01
631.12	1728.71
631.47	1710.51
631.82	1739.18
632.17	1714.38
632.52	1694.58
632.86	1752.38
633.21	1680.02
633.56	1697.99
633.91	1690.26
634.26	1684.80
634.60	1709.60
634.95	1692.30
635.30	1678.42
635.65	1721.20
635.99	1696.63
636.34	1699.81
636.69	1686.16
637.04	1670.00
637.39	1636.78
637.73	1659.31
638.08	1649.07
638.43	1646.79
638.77	1660.22
639.12	1642.93
639.47	1650.44
639.82	1639.06
640.16	1655.44
640.51	1639.51
640.86	1640.20
641.20	1666.36
641.55	1646.11
641.90	1652.03
642.25	1640.88
642.59	1629.73
642.94	1613.12
643.29	1622.22
643.63	1619.94
643.98	1617.44
644.33	1628.82
644.67	1621.08
645.02	1632.46
645.37	1603.79
645.71	1606.06
646.06	1651.57
646.40	1632.23
646.75	1618.35
647.10	1604.24
647.44	1603.33
647.79	1603.33
648.14	1620.63
648.48	1601.28
648.83	1614.71
649.17	1628.14
649.52	1609.02
649.87	1615.85
650.21	1610.16
650.56	1599.69
650.90	1605.84
651.25	1579.89
651.59	1617.67
651.94	1622.22
652.29	1604.92
652.63	1632.69
652.98	1593.09
653.32	1616.30
653.67	1605.38
654.01	1589.22
654.36	1608.11
654.70	1617.67
655.05	1606.29
655.39	1589.00
655.74	1624.95
656.08	1595.82
656.43	1616.30
656.78	1609.70
657.12	1606.29
657.47	1609.02
657.81	1645.66
658.15	1630.18
658.50	1623.81
658.84	1596.05
659.19	1613.80
659.53	1619.49
659.88	1641.79
660.22	1633.14
660.57	1638.38
660.91	1637.69
661.26	1638.38
661.60	1638.15
661.95	1628.36
662.29	1638.83
662.63	1612.43
662.98	1650.66
663.32	1634.28
663.67	1638.83
664.01	1630.64
664.36	1652.26
664.70	1662.72
665.04	1635.87
665.39	1628.36
665.73	1613.34
666.08	1768.76
666.42	1655.44
666.76	1699.13
667.11	1668.87
667.45	1679.79
667.79	1651.12
668.14	1703.68
668.48	1710.05
668.83	1677.29
669.17	1709.14
669.51	1683.43
669.86	1701.86
670.20	1707.10
670.54	1695.04
670.89	1700.72
671.23	1735.54
671.57	1729.40
671.92	1755.79
672.26	1787.88
672.60	1774.45
672.94	1826.33
673.29	1855.00
673.63	1851.59
673.97	1876.17
674.32	1922.59
674.66	1974.01
675.00	1987.21
675.34	2011.79
675.69	2120.33
676.03	2138.99
676.37	2242.53
676.71	2304.42
677.06	2410.69
677.40	2513.09
677.74	2588.18
678.08	2731.31
678.43	2851.91
678.77	3024.85
679.11	3196.65
679.45	3320.21
679.80	3558.23
680.14	3753.02
680.48	3971.92
680.82	4295.05
681.16	4586.08
681.51	4828.43
681.85	5101.95
682.19	5458.75
682.53	5831.02
682.87	6206.03
683.21	6492.97
683.56	6857.51
683.90	7293.27
684.24	7631.64
684.58	8077.64
684.92	8412.60
685.26	8684.53
685.61	9090.48
685.95	9373.10
686.29	9688.71
686.63	9884.63
686.97	10165.89
687.31	10256.00
687.65	10398.68
687.99	10566.84
688.33	10552.73
688.68	10641.25
689.02	10644.43
689.36	10642.16
689.70	10663.09
690.04	10649.89
690.38	10661.73
690.72	10625.77
691.06	10510.63
691.40	10529.06
691.74	10518.60
692.08	10527.24
692.42	10594.82
692.76	10581.17
693.10	10621.45
693.44	10635.78
693.78	10678.34
694.13	10640.56
694.47	10712.70
694.81	10611.21
695.15	10689.03
695.49	10747.74
695.83	10747.51
696.17	10679.47
696.51	10796.44
696.85	10689.03
697.19	10696.09
697.53	10754.34
697.87	10760.03
698.20	10651.94
698.54	10767.99
698.88	10662.64
699.22	10642.16
699.56	10662.64
699.90	10582.99
700.24	10556.14
700.58	10522.69
700.92	10524.51
701.26	10410.74
701.60	10378.88
701.94	10243.48
702.28	10201.62
702.62	10077.37
702.96	10119.92
703.30	10035.27
703.63	9829.57
703.97	9795.89
704.31	9733.77
704.65	9612.94
704.99	9607.48
705.33	9541.94
705.67	9387.89
706.01	9332.14
706.34	9222.46
706.68	9142.82
707.02	9006.28
707.36	8890.46
707.70	8836.99
708.04	8691.12
708.38	8698.41
708.71	8597.15
709.05	8558.46
709.39	8402.36
709.73	8292.91
710.07	8227.15
710.40	8133.39
710.74	8078.55
711.08	8055.80
711.42	7978.20
711.76	7931.33
712.09	7768.17
712.43	7747.92
712.77	7668.28
713.11	7623.22
713.45	7496.93
713.78	7522.42
714.12	7441.41
714.46	7367.91
714.80	7212.95
715.13	7201.57
715.47	7110.55
715.81	7046.15
716.15	6977.66
716.48	7021.57
716.82	6906.21
717.16	6809.27
717.49	6731.90
717.83	6619.26
718.17	6624.95
718.51	6538.94
718.84	6495.47
719.18	6480.46
719.52	6371.23
719.85	6278.39
720.19	6214.45
720.53	6140.95
720.86	6076.32
721.20	6072.45
721.54	5965.05
721.87	5923.86
722.21	5817.14
722.55	5809.40
722.88	5716.11
723.22	5694.26
723.55	5537.94
723.89	5555.91
724.23	5470.35
724.56	5435.76
724.90	5349.07
725.24	5283.99
725.57	5212.31
725.91	5220.27
726.24	5188.64
726.58	5036.41
726.92	5037.32
727.25	4921.95
727.59	4883.04
727.92	4798.85
728.26	4803.40
728.59	4739.45
728.93	4674.60
729.26	4593.37
729.60	4573.57
729.94	4498.48
730.27	4482.32
730.61	4386.07
730.94	4333.73
731.28	4260.46
731.61	4224.50
731.95	4204.02
732.28	4138.26
732.62	4049.52
732.95	4022.21
733.29	4005.83
733.62	3971.69
733.96	3862.24
734.29	3834.03
734.63	3801.03
734.96	3744.14
735.30	3697.49
735.63	3653.12
735.97	3623.31
736.30	3586.45
736.63	3560.28
736.97	3508.63
737.30	3491.33
737.64	3458.11
737.97	3398.95
738.31	3332.50
738.64	3327.27
738.97	3312.70
739.31	3215.54
739.64	3288.58
739.98	3192.78
740.31	3176.17
740.64	3131.80
740.98	3111.77
741.31	3052.84
741.65	3051.25
741.98	2999.82
742.31	2972.51
742.65	2931.78
742.98	2908.34
743.31	2876.49
743.65	2881.49
743.98	2806.85
744.31	2861.69
744.65	2820.28
744.98	2824.15
745.31	2787.97
745.65	2737.22
745.98	2705.37
746.31	2714.01
746.65	2716.06
746.98	2690.35
747.31	2696.49
747.65	2650.30
747.98	2595.00
748.31	2598.19
748.64	2572.25
748.98	2547.22
749.31	2531.52
749.64	2529.01
749.98	2498.75
750.31	2481.68
750.64	2482.82
750.97	2437.99
751.31	2429.57
751.64	2416.60
751.97	2421.15
752.30	2425.93
752.63	2371.78
752.97	2370.87
753.30	2358.35
753.63	2336.73
753.96	2331.95
754.29	2293.95
754.63	2332.18
754.96	2341.97
755.29	2272.79
755.62	2248.21
755.95	2265.74
756.29	2226.14
756.62	2185.41
756.95	2183.36
757.28	2184.50
757.61	2216.36
757.94	2153.10
758.27	2149.00
758.61	2137.85
758.94	2148.09
759.27	2125.34
759.60	2134.21
759.93	2117.14
760.26	2070.27
760.59	2066.86
760.92	2065.49
761.26	2047.97
761.59	2050.24
761.92	2041.82
762.25	2008.15
762.58	2004.73
762.91	2012.02
763.24	1962.86
763.57	1981.52
763.90	1962.64
764.23	1941.25
764.56	1936.47
764.89	1937.83
765.22	1948.07
765.55	1914.40
765.88	1899.60
766.21	1927.82
766.54	1880.49
766.87	1886.63
767.20	1894.60
767.53	1872.53
767.86	1864.33
768.19	1834.07
768.52	1860.47
768.85	1826.56
769.18	1813.59
769.51	1833.39
769.84	1767.85
770.17	1793.57
770.50	1771.95
770.83	1756.70
771.16	1790.83
771.49	1757.38
771.82	1743.50
772.15	1755.34
772.48	1724.39
772.81	1705.28
773.14	1705.73
773.47	1694.35
773.80	1680.70
774.13	1688.89
774.46	1675.24
774.78	1659.08
775.11	1661.81
775.44	1672.96
775.77	1652.71
776.10	1640.20
776.43	1639.74
776.76	1640.42
777.09	1582.17
777.41	1616.99
777.74	1596.05
778.07	1595.60
778.40	1600.15
778.73	1567.83
779.06	1588.09
779.38	1539.16
779.71	1566.01
780.04	1556.68
780.37	1551.45
780.70	1538.71
781.03	1519.59
781.35	1540.53
781.68	1525.96
782.01	1502.30
782.34	1511.40
782.67	1510.26
782.99	1472.26
783.32	1456.56
783.65	1477.50
783.98	1485.23
784.30	1488.19
784.63	1465.66
784.96	1449.05
785.29	1464.75
785.61	1461.34
785.94	1456.56
786.27	1423.57
786.60	1443.59
786.92	1409.69
787.25	1409.23
787.58	1384.88
787.90	1421.75
788.23	1415.15
788.56	1415.15
788.88	1382.38
789.21	1391.03
789.54	1356.21
789.87	1365.54
790.19	1364.17
790.52	1389.66
790.85	1375.10
791.17	1371.68
791.50	1352.80
791.82	1360.08
792.15	1350.98
792.48	1353.71
792.80	1344.38
793.13	1357.58
793.46	1332.54
793.78	1351.66
794.11	1333.23
794.43	1344.15
794.76	1348.93
795.09	1333.23
795.41	1340.28
795.74	1348.47
796.06	1352.11
796.39	1345.97
796.72	1339.83
797.04	1354.62
797.37	1325.72
797.69	1328.90
798.02	1304.10
798.34	1310.70
798.67	1317.30
798.99	1298.41
799.32	1346.88
799.64	1308.20
799.97	1297.27
800.30	1329.36
800.62	1296.36
800.95	1279.30
801.27	1272.24
801.60	1292.27
801.92	1274.06
802.25	1287.49
802.57	1275.66
802.89	1293.63
803.22	1266.55
803.54	1280.44
803.87	1266.33
804.19	1250.63
804.52	1263.37
804.84	1252.90
805.17	1243.12
805.49	1296.36
805.82	1280.89
806.14	1260.87
806.46	1259.96
806.79	1243.80
807.11	1246.76
807.44	1246.53
807.76	1251.99
808.08	1249.94
808.41	1243.12
808.73	1251.99
809.06	1235.84
809.38	1238.79
809.70	1228.78
810.03	1223.09
810.35	1207.16
810.67	1216.04
811.00	1239.93
811.32	1194.42
811.64	1202.39
811.97	1191.69
812.29	1171.67
812.61	1192.83
812.94	1193.51
813.26	1202.39
813.58	1191.69
813.91	1179.17
814.23	1198.29
814.55	1194.19
814.88	1181.00
815.20	1184.41
815.52	1184.18
815.84	1181.00
816.17	1175.76
816.49	1177.35
816.81	1178.49
817.13	1190.55
817.46	1177.81
817.78	1172.35
818.10	1148.46
818.42	1153.92
818.75	1151.87
819.07	1139.35
819.39	1138.90
819.71	1161.65
820.04	1157.33
820.36	1161.88
820.68	1141.63
821.00	1153.01
821.32	1144.36
821.65	1131.84
821.97	1142.99
822.29	1134.12
822.61	1135.26
822.93	1124.79
823.25	1140.95
823.58	1135.94
823.90	1130.02
824.22	1121.60
824.54	1118.65
824.86	1128.43
825.18	1101.12
825.50	1117.74
825.82	1096.57
826.15	1122.06
826.47	1112.27
826.79	1115.01
827.11	1125.25
827.43	1125.70
827.75	1100.44
828.07	1096.57
828.39	1120.69
828.71	1119.10
829.03	1097.94
829.35	1093.39
829.67	1106.36
830.00	1114.32
830.32	1126.16
830.64	1108.63
830.96	1110.23
831.28	1114.10
831.60	1120.47
831.92	1115.92
832.24	1113.64
832.56	1100.90
832.88	1073.82
833.20	1072.23
833.52	1072.91
833.84	1058.57
834.16	1103.63
834.48	1085.42
834.80	1093.16
835.12	1078.60
835.44	1080.64
835.76	1092.71
836.08	1098.17
836.40	1082.47
836.71	1093.84
837.03	1083.38
837.35	1087.47
837.67	1101.35
837.99	1082.92
838.31	1060.39
838.63	1068.36
838.95	1069.49
839.27	1079.96
839.59	1088.84
839.91	1077.91
840.23	1082.69
840.54	1073.59
840.86	1045.15
841.18	1076.55
841.50	1058.12
841.82	1086.56
842.14	1078.14
842.46	1061.99
842.77	1093.84
843.09	1044.01
843.41	1084.51
843.73	1054.48
844.05	1088.15
844.37	1059.71
844.68	1052.43
845.00	1062.44
845.32	1057.21
845.64	1057.66
845.96	1059.94
846.27	1045.83
846.59	1055.16
846.91	1080.64
847.23	1056.30
847.54	1063.81
847.86	1065.85
848.18	1053.79
848.50	1062.44
848.82	1057.43
849.13	1038.78
849.45	1041.28
849.77	1052.88
850.08	1060.17
850.40	1077.00
850.72	1058.12
851.04	1060.62
851.35	1054.25
851.67	1066.99
851.99	1067.90
852.30	1047.19
852.62	1045.37
852.94	1040.82
853.25	1031.72
853.57	1074.05
853.89	1044.69
854.20	1051.06
854.52	1069.72
854.84	1038.09
855.15	1044.01
855.47	1069.72
855.79	1070.18
856.10	1035.13
856.42	1049.93
856.73	1039.91
857.05	1043.55
857.37	1027.40
857.68	1052.43
858.00	1076.78
858.32	1039.91
858.63	1041.51
858.95	1018.75
859.26	1047.42
859.58	1047.65
859.89	1034.00
860.21	1034.45
860.52	1033.09
860.84	1046.74
861.16	1037.41
861.47	1048.79
861.79	1042.42
862.10	1033.54
862.42	1039.23
862.73	1062.67
863.05	1018.98
863.36	1019.43
863.68	1025.80
863.99	1025.35
864.31	1000.09
864.62	1040.37
864.94	1000.09
865.25	1038.09
865.57	1026.49
865.88	1006.92
866.20	1006.69
866.51	1016.02
866.82	996.68
867.14	993.95
867.45	1014.88
867.77	1012.61
868.08	1016.93
868.40	1008.51
868.71	1009.65
869.02	1018.75
869.34	1032.40
869.65	1024.67
869.97	1014.43
870.28	1009.65
870.59	1013.29
870.91	1018.07
871.22	982.34
871.54	1008.74
871.85	1005.55
872.16	997.13
872.48	991.67
872.79	1009.88
873.10	997.36
873.42	1004.64
873.73	1018.98
874.04	1012.15
874.36	1017.39
874.67	1004.19
874.98	1006.24
875.30	1003.28
875.61	974.15
875.92	970.74
876.23	992.13
876.55	976.20
876.86	985.53
877.17	980.75
877.49	977.11
877.80	996.91
878.11	1233.10
878.42	1017.39
878.74	997.36
879.05	998.95
879.36	990.76
879.67	980.29
879.98	1003.05
880.30	989.85
880.61	998.95
880.92	1001.23
881.23	983.02
881.55	990.31
881.86	965.05
882.17	984.85
882.48	972.33
882.79	996.91
883.10	985.98
883.42	993.49
883.73	978.25
884.04	1002.82
884.35	976.20
884.66	972.56
884.97	984.39
885.28	988.03
885.60	993.72
885.91	985.53
886.22	993.72
886.53	988.49
886.84	982.57
887.15	961.64
887.46	990.08
887.77	985.07
888.08	980.98
888.40	995.31
888.71	981.89
889.02	981.20
889.33	977.79
889.64	957.08
889.95	944.57
890.26	971.19
890.57	955.04
890.88	987.35
891.19	977.56
891.50	976.65
891.81	970.28
892.12	976.88
892.43	986.21
892.74	974.61
893.05	981.89
893.36	1014.88
893.67	963.68
893.98	982.80
894.29	982.57
894.60	963.68
894.91	966.19
895.22	950.26
895.53	952.08
895.84	986.89
896.15	976.65
896.46	982.80
896.77	960.50
897.08	967.32
897.38	978.70
897.69	978.47
898.00	980.75
898.31	963.23
898.62	983.48
898.93	964.37
899.24	971.19
899.55	973.01
899.86	968.46
900.16	991.67
900.47	979.16
900.78	955.72
901.09	960.95
901.40	956.86
901.71	970.05
902.02	983.71
902.32	987.12
902.63	966.41
902.94	973.24
903.25	980.52
903.56	964.37
903.87	957.31
904.17	982.80
904.48	989.40
904.79	947.98
905.10	963.23
905.41	960.50
905.71	947.98
906.02	952.76
906.33	964.82
906.64	948.66
906.94	950.94
907.25	940.02
907.56	945.71
907.87	963.68
908.17	975.52
908.48	957.77
908.79	932.96
909.09	958.22
909.40	952.99
909.71	953.90
910.02	992.35
910.32	959.36
910.63	946.16
910.94	955.49
911.24	939.11
911.55	948.89
911.86	959.36
912.16	952.76
912.47	956.63
912.78	950.49
913.08	962.77
913.39	961.64
913.69	960.50
914.00	952.76
914.31	950.94
914.61	931.60
914.92	958.90
915.23	934.56
915.53	935.24
915.84	945.71
916.14	928.41
916.45	942.75
916.75	957.77
917.06	963.68
917.37	967.55
917.67	966.87
917.98	940.02
918.28	952.76
918.59	925.45
918.89	958.68
919.20	935.69
919.50	955.26
919.81	928.64
920.11	937.74
920.42	937.29
920.72	937.06
921.03	936.38
921.33	929.55
921.64	940.25
921.94	937.74
922.25	938.42
922.55	926.59
922.86	926.59
923.16	933.42
923.47	931.37
923.77	953.67
924.08	948.21
924.38	933.19
924.69	932.05
924.99	931.14
925.29	941.38
925.60	955.49
925.90	921.36
926.21	943.89
926.51	931.60
926.81	923.86
927.12	921.81
927.42	917.49
927.73	929.10
928.03	934.33
928.33	912.26
928.64	934.10
928.94	911.35
929.24	940.93
929.55	906.57
929.85	931.14
930.15	935.92
930.46	948.21
930.76	938.65
931.06	927.73
931.37	951.85
931.67	971.42
931.97	925.45
932.27	928.87
932.58	924.77
932.88	907.48
933.18	938.88
933.49	908.16
933.79	928.18
934.09	907.71
934.39	932.05
934.70	925.45
935.00	960.50
935.30	946.62
935.60	914.99
935.91	914.76
936.21	920.22
936.51	924.54
936.81	913.85
937.11	933.87
937.42	917.49
937.72	928.18
938.02	915.90
938.32	939.34
938.62	901.11
938.92	917.49
939.23	917.72
939.53	943.20
939.83	922.72
940.13	922.72
940.43	887.00
940.73	927.50
941.03	934.33
941.34	909.98
941.64	927.96
941.94	913.17
942.24	924.09
942.54	920.45
942.84	926.82
943.14	936.15
943.44	895.19
943.74	917.95
944.04	904.29
944.34	903.61
944.65	912.26
944.95	907.93
945.25	929.10
945.55	901.33
945.85	906.80
946.15	922.04
946.45	923.18
946.75	925.91
947.05	912.71
947.35	897.69
947.65	895.19
947.95	876.53
948.25	932.05
948.55	907.02
948.85	914.76
949.15	899.29
949.45	944.11
949.75	921.81
950.05	910.89
950.35	907.02
950.65	931.37
950.94	914.99
951.24	922.50
951.54	895.65
951.84	983.71
952.14	907.93
952.44	925.00
952.74	900.20
953.04	928.18
953.34	905.43
953.64	919.99
953.94	939.11
954.23	904.75
954.53	908.39
954.83	916.12
955.13	902.24
955.43	934.10
955.73	914.08
956.03	911.35
956.32	880.63
956.62	914.08
956.92	919.77
957.22	913.17
957.52	902.02
957.82	900.65
958.11	917.26
958.41	914.08
958.71	947.53
959.01	917.26
959.30	1046.51
959.60	951.62
959.90	904.75
960.20	932.05
960.50	916.58
960.79	911.12
961.09	883.81
961.39	912.94
961.69	915.67
961.98	887.91
962.28	906.11
962.58	892.23
962.87	911.35
963.17	921.13
963.47	908.62
963.76	928.41
964.06	909.30
964.36	907.02
964.66	904.06
964.95	912.26
965.25	913.39
965.55	920.22
965.84	918.63
966.14	916.81
966.43	914.76
966.73	905.88
967.03	912.26
967.32	908.16
967.62	923.18
967.92	925.91
968.21	931.37
968.51	925.23
968.80	909.30
969.10	917.03
969.40	914.53
969.69	900.88
969.99	881.99
970.28	908.16
970.58	902.93
970.87	909.07
971.17	918.17
971.46	927.73
971.76	921.36
972.06	914.99
972.35	909.53
972.65	910.66
972.94	915.67
973.24	903.61
973.53	922.04
973.83	916.58
974.12	879.94
974.42	917.49
974.71	914.76
975.01	894.73
975.30	932.74
975.59	916.58
975.89	888.82
976.18	915.90
976.48	914.53
976.77	915.67
977.07	897.69
977.36	914.99
977.65	909.53
977.95	907.71
978.24	907.71
978.54	900.42
978.83	922.72
979.13	915.21
979.42	917.49
979.71	921.13
980.01	907.25
980.30	911.80
980.59	914.30
980.89	925.23
981.18	936.60
981.47	924.32
981.77	914.08
982.06	905.88
982.35	941.84
982.65	919.31
982.94	894.51
983.23	913.85
983.53	923.18
983.82	904.97
984.11	920.68
984.41	928.64
984.70	901.79
984.99	914.08
985.28	919.77
985.58	899.29
985.87	904.97
986.16	901.79
986.45	917.49
986.75	941.61
987.04	938.20
987.33	911.35
987.62	914.76
987.91	910.44
988.21	909.53
988.50	909.30
988.79	921.59
989.08	905.43
989.37	900.88
989.67	896.10
989.96	914.30
990.25	897.47
990.54	902.93
990.83	892.00
991.12	908.62
991.42	900.20
991.71	903.84
992.00	899.97
992.29	888.59
992.58	886.54
992.87	919.99
993.16	903.84
993.45	913.62
993.75	881.08
994.04	906.34
994.33	940.25
994.62	944.57
994.91	921.36
995.20	897.24
995.49	924.54
995.78	908.84
996.07	912.48
996.36	894.73
996.65	913.85
996.94	899.97
997.23	925.45
997.52	881.54
997.81	896.33
998.10	907.93
998.39	912.26
998.68	919.54
998.97	912.26
999.26	931.60
999.55	912.71
999.84	888.82
1000.13	922.04
1000.42	922.27
1000.71	923.63
1001.00	914.08
1001.29	907.25
1001.58	897.01
1001.87	912.71
1002.16	913.62
1002.45	899.51
1002.74	906.34
1003.02	917.72
1003.31	913.17
1003.60	915.21
1003.89	909.75
1004.18	896.10
1004.47	909.07
1004.76	895.42
1005.05	917.26
1005.33	908.39
1005.62	882.22
1005.91	907.93
1006.20	913.62
1006.49	887.68
1006.78	888.59
1007.06	901.11
1007.35	892.46
1007.64	893.37
1007.93	918.86
1008.22	902.24
1008.50	912.26
1008.79	913.17
1009.08	916.35
1009.37	905.66
1009.66	914.30
1009.94	899.06
1010.23	910.44
1010.52	888.36
1010.81	901.11
1011.09	904.75
1011.38	892.46
1011.67	927.73
1011.95	927.05
1012.24	902.02
1012.53	907.93
1012.82	919.77
1013.10	906.80
1013.39	916.58
1013.68	897.69
[truncated: 48 more rows]
