# Supplementary material for: Unique photosynthetic electron transport tuning and excitation distribution in heterokont algae
Source: PLoS One. 2019 Jan 9;14(1):e0209920. doi: 10.1371/journal.pone.0209920 (PMC6326504; doi:10.1371/journal.pone.0209920)
Supplement: S1 Dataset — (ZIP) [file pone.0209920.s004.zip › S1 Dataset/77K/Nannochloropsis_DCMU/NDCMU_t=0n,2.txt]

340.01	914.08
340.39	914.08
340.76	914.08
341.14	913.39
341.52	926.36
341.89	945.71
342.27	974.15
342.65	946.84
343.03	955.72
343.40	961.86
343.78	951.17
344.16	945.93
344.53	953.44
344.91	945.93
345.29	916.81
345.66	937.74
346.04	948.44
346.42	931.60
346.79	928.87
347.17	919.99
347.54	936.38
347.92	933.42
348.30	927.05
348.67	910.21
349.05	916.81
349.43	922.95
349.80	915.44
350.18	910.44
350.56	913.39
350.93	899.29
351.31	912.03
351.68	903.15
352.06	915.44
352.44	909.07
352.81	910.66
353.19	901.56
353.56	917.03
353.94	921.36
354.32	890.64
354.69	877.21
355.07	901.11
355.44	891.78
355.82	896.10
356.19	902.70
356.57	900.88
356.95	897.92
357.32	902.47
357.70	879.72
358.07	912.94
358.45	907.71
358.82	914.30
359.20	915.44
359.58	906.80
359.95	897.01
360.33	909.75
360.70	895.42
361.08	899.51
361.45	879.26
361.83	906.80
362.20	888.59
362.58	889.05
362.95	899.97
363.33	894.96
363.70	919.08
364.08	905.88
364.45	906.57
364.83	900.20
365.20	895.42
365.58	918.86
365.95	914.99
366.33	905.43
366.70	927.73
367.08	916.12
367.45	919.77
367.83	915.90
368.20	909.30
368.58	906.57
368.95	917.95
369.33	923.63
369.70	913.62
370.08	914.76
370.45	910.66
370.83	892.00
371.20	899.29
371.57	959.81
371.95	921.81
372.32	902.24
372.70	895.87
373.07	913.85
373.45	905.88
373.82	910.89
374.19	906.11
374.57	911.35
374.94	894.51
375.32	906.34
375.69	909.75
376.07	906.57
376.44	888.59
376.81	912.03
377.19	908.62
377.56	923.41
377.94	873.57
378.31	903.15
378.68	894.05
379.06	921.13
379.43	902.47
379.81	886.54
380.18	889.73
380.55	888.36
380.93	894.51
381.30	904.06
381.67	910.89
382.05	914.53
382.42	901.79
382.79	892.91
383.17	891.55
383.54	890.64
383.91	890.41
384.29	889.05
384.66	900.20
385.04	888.59
385.41	885.18
385.78	899.29
386.15	874.71
386.53	884.04
386.90	908.39
387.27	884.04
387.65	897.92
388.02	895.19
388.39	917.49
388.77	906.57
389.14	906.80
389.51	902.47
389.89	892.46
390.26	907.48
390.63	894.05
391.00	905.88
391.38	896.56
391.75	904.29
392.12	903.61
392.50	908.84
392.87	908.84
393.24	914.53
393.61	912.71
393.99	910.44
394.36	908.39
394.73	913.17
395.10	900.42
395.48	904.52
395.85	903.61
396.22	894.28
396.59	901.33
396.97	887.23
397.34	933.42
397.71	904.75
398.08	918.86
398.45	895.64
398.83	913.62
399.20	898.15
399.57	901.33
399.94	907.02
400.32	904.52
400.69	887.23
401.06	906.11
401.43	895.87
401.80	895.87
402.17	903.84
402.55	896.33
402.92	876.99
403.29	903.84
403.66	897.01
404.03	924.77
404.41	899.51
404.78	896.56
405.15	900.42
405.52	892.91
405.89	886.09
406.26	902.47
406.64	912.94
407.01	911.80
407.38	907.71
407.75	896.10
408.12	916.35
408.49	909.98
408.86	892.00
409.23	912.71
409.61	906.80
409.98	902.02
410.35	922.95
410.72	895.42
411.09	896.78
411.46	907.93
411.83	898.15
412.20	902.93
412.57	904.06
412.95	904.29
413.32	897.01
413.69	917.49
414.06	901.79
414.43	894.05
414.80	930.46
415.17	928.41
415.54	931.83
415.91	902.47
416.28	892.23
416.65	902.02
417.02	907.71
417.39	892.00
417.76	924.32
418.14	897.47
418.51	910.89
418.88	919.99
419.25	901.33
419.62	914.08
419.99	905.20
420.36	895.87
420.73	901.56
421.10	916.58
421.47	907.02
421.84	907.25
422.21	897.24
422.58	925.91
422.95	906.57
423.32	913.62
423.69	906.57
424.06	910.44
424.43	896.10
424.80	884.04
425.17	888.36
425.54	895.19
425.91	892.23
426.28	899.29
426.65	904.52
427.02	916.12
427.39	901.56
427.76	910.89
428.13	901.33
428.49	921.13
428.86	920.45
429.23	918.40
429.60	908.84
429.97	917.03
430.34	916.58
430.71	890.87
431.08	897.24
431.45	927.05
431.82	922.27
432.19	913.39
432.56	918.40
432.93	913.17
433.30	896.10
433.67	923.86
434.03	916.35
434.40	907.48
434.77	904.97
435.14	900.20
435.51	904.29
435.88	912.71
436.25	920.90
436.62	914.99
436.99	902.70
437.35	909.75
437.72	903.61
438.09	895.42
438.46	955.72
438.83	905.20
439.20	881.99
439.57	910.44
439.93	895.42
440.30	907.25
440.67	893.82
441.04	883.58
441.41	893.14
441.78	869.48
442.14	897.01
442.51	883.58
442.88	894.51
443.25	905.20
443.62	893.82
443.99	906.11
444.35	888.82
444.72	900.20
445.09	928.41
445.46	902.70
445.83	915.21
446.19	925.91
446.56	907.71
446.93	899.51
447.30	892.23
447.66	890.41
448.03	890.41
448.40	898.15
448.77	884.95
449.14	889.05
449.50	896.33
449.87	907.93
450.24	937.06
450.61	907.25
450.97	905.43
451.34	902.47
451.71	900.88
452.08	906.34
452.44	902.70
452.81	900.88
453.18	888.59
453.54	937.74
453.91	912.94
454.28	896.78
454.65	918.17
455.01	910.89
455.38	909.30
455.75	905.66
456.11	906.80
456.48	923.86
456.85	919.77
457.21	893.60
457.58	894.28
457.95	910.44
458.32	913.39
458.68	896.78
459.05	893.82
459.42	898.38
459.78	905.43
460.15	908.39
460.52	924.54
460.88	922.95
461.25	918.86
461.61	893.82
461.98	907.93
462.35	904.29
462.71	914.30
463.08	910.44
463.45	896.33
463.81	887.68
464.18	901.56
464.55	889.50
464.91	913.85
465.28	908.16
465.64	914.76
466.01	906.80
466.38	908.62
466.74	912.26
467.11	912.71
467.47	927.96
467.84	943.20
468.21	912.26
468.57	899.51
468.94	923.41
469.30	907.93
469.67	944.57
470.03	927.96
470.40	912.94
470.77	899.97
471.13	900.42
471.50	896.56
471.86	907.25
472.23	915.44
472.59	890.18
472.96	879.49
473.32	889.73
473.69	911.35
474.05	901.33
474.42	907.25
474.78	896.56
475.15	911.57
475.51	905.66
475.88	893.60
476.24	903.15
476.61	897.47
476.97	915.44
477.34	876.76
477.70	890.18
478.07	906.80
478.43	893.14
478.80	923.18
479.16	885.86
479.53	902.47
479.89	903.15
480.26	906.34
480.62	920.90
480.99	923.63
481.35	886.54
481.72	889.27
482.08	885.63
482.45	1199.20
482.81	919.31
483.17	918.86
483.54	905.88
483.90	917.49
484.27	924.09
484.63	892.00
485.00	905.43
485.36	907.02
485.72	893.14
486.09	924.32
486.45	901.33
486.82	895.19
487.18	904.29
487.54	907.48
487.91	903.61
488.27	911.35
488.64	904.97
489.00	909.53
489.36	906.11
489.73	918.86
490.09	906.80
490.45	910.21
490.82	915.90
491.18	892.91
491.55	909.75
491.91	904.75
492.27	943.43
492.64	909.98
493.00	919.54
493.36	915.44
493.73	916.81
494.09	932.74
494.45	903.15
494.82	910.21
495.18	918.40
495.54	912.71
495.91	919.31
496.27	904.97
496.63	902.70
496.99	919.08
497.36	901.79
497.72	916.81
498.08	923.18
498.45	899.74
498.81	897.47
499.17	905.43
499.53	905.43
499.90	890.18
500.26	891.55
500.62	908.39
500.99	926.59
501.35	900.42
501.71	907.93
502.07	885.86
502.44	912.03
502.80	903.15
503.16	914.08
503.52	941.38
503.88	915.21
504.25	893.82
504.61	936.15
504.97	908.39
505.33	909.30
505.70	915.44
506.06	937.74
506.42	916.81
506.78	931.37
507.14	922.72
507.51	902.24
507.87	917.49
508.23	905.66
508.59	896.10
508.95	895.42
509.32	929.32
509.68	898.38
510.04	907.71
510.40	896.56
510.76	914.08
511.12	922.27
511.48	913.85
511.85	902.24
512.21	891.78
512.57	908.16
512.93	917.95
513.29	902.02
513.65	884.27
514.01	884.49
514.38	920.22
514.74	887.23
515.10	907.25
515.46	913.62
515.82	923.41
516.18	913.85
516.54	907.71
516.90	906.80
517.26	913.17
517.63	905.66
517.99	915.21
518.35	899.29
518.71	880.63
519.07	897.47
519.43	901.11
519.79	905.20
520.15	906.57
520.51	895.42
520.87	885.86
521.23	884.04
521.59	901.11
521.95	917.03
522.31	897.92
522.67	900.42
523.03	909.75
523.40	921.13
523.76	908.84
524.12	919.54
524.48	916.12
524.84	915.90
525.20	917.95
525.56	924.09
525.92	930.92
526.28	928.87
526.64	926.82
527.00	908.84
527.36	928.18
527.72	921.81
528.08	914.30
528.44	914.08
528.80	909.98
529.16	907.93
529.51	910.89
529.87	891.32
530.23	905.43
530.59	914.76
530.95	897.92
531.31	912.26
531.67	909.07
532.03	896.78
532.39	918.40
532.75	908.84
533.11	922.72
533.47	894.73
533.83	909.98
534.19	890.64
534.55	897.92
534.91	917.26
535.26	918.86
535.62	903.15
535.98	903.84
536.34	886.77
536.70	910.66
537.06	890.87
537.42	895.19
537.78	897.24
538.14	943.20
538.49	897.01
538.85	952.53
539.21	908.39
539.57	893.60
539.93	902.24
540.29	916.12
540.65	901.11
541.00	925.23
541.36	916.35
541.72	889.96
542.08	894.05
542.44	892.91
542.80	910.89
543.15	915.67
543.51	910.89
543.87	897.47
544.23	924.09
544.59	923.41
544.95	921.81
545.30	918.17
545.66	917.95
546.02	908.39
546.38	906.34
546.73	909.30
547.09	908.39
547.45	951.40
547.81	915.67
548.17	899.74
548.52	891.32
548.88	883.36
549.24	918.40
549.60	894.96
549.95	902.70
550.31	915.21
550.67	901.79
551.03	904.75
551.38	921.59
551.74	914.53
552.10	909.53
552.46	896.33
552.81	902.70
553.17	904.97
553.53	919.31
553.88	910.21
554.24	901.33
554.60	902.70
554.95	908.16
555.31	888.36
555.67	916.81
556.03	911.12
556.38	898.15
556.74	908.39
557.10	914.76
557.45	906.34
557.81	911.57
558.17	912.48
558.52	901.79
558.88	929.78
559.24	878.12
559.59	903.84
559.95	903.84
560.30	912.03
560.66	904.52
561.02	923.41
561.37	900.42
561.73	929.78
562.09	910.21
562.44	914.08
562.80	928.41
563.15	904.52
563.51	897.69
563.87	884.72
564.22	909.07
564.58	889.73
564.93	860.15
565.29	873.80
565.65	898.60
566.00	913.17
566.36	929.78
566.71	913.17
567.07	914.76
567.42	932.05
567.78	895.19
568.14	931.37
568.49	914.53
568.85	897.24
569.20	913.17
569.56	885.41
569.91	911.12
570.27	913.17
570.62	923.41
570.98	907.02
571.33	903.38
571.69	893.37
572.04	905.88
572.40	906.34
572.75	893.60
573.11	909.98
573.46	891.32
573.82	898.15
574.17	904.29
574.53	925.68
574.88	913.85
575.24	921.59
575.59	907.02
575.95	926.14
576.30	910.21
576.66	917.95
577.01	902.24
577.36	901.56
577.72	905.66
578.07	935.24
578.43	904.52
578.78	895.42
579.14	896.78
579.49	896.56
579.85	917.03
580.20	933.65
580.55	917.49
580.91	894.96
581.26	917.49
581.62	925.23
581.97	913.39
582.32	939.79
582.68	921.59
583.03	953.22
583.39	933.19
583.74	929.10
584.09	945.93
584.45	942.75
584.80	932.05
585.15	935.47
585.51	926.36
585.86	943.89
586.21	953.90
586.57	974.83
586.92	950.94
587.27	955.04
587.63	951.85
587.98	1006.01
588.33	994.40
588.69	995.31
589.04	1004.87
589.39	994.40
589.75	1011.01
590.10	990.99
590.45	1003.28
590.81	1014.43
591.16	991.44
591.51	1047.19
591.86	1025.35
592.22	1034.45
592.57	1046.74
592.92	1044.01
593.28	1051.06
593.63	1062.90
593.98	1090.66
594.33	1090.66
594.69	1081.78
595.04	1117.74
595.39	1117.28
595.74	1134.35
596.10	1155.74
596.45	1174.40
596.80	1199.88
597.15	1190.78
597.50	1223.55
597.86	1211.94
598.21	1240.84
598.56	1243.12
598.91	1267.92
599.26	1277.70
599.62	1307.06
599.97	1300.23
600.32	1329.59
600.67	1346.43
601.02	1346.65
601.38	1346.20
601.73	1378.06
602.08	1402.63
602.43	1395.80
602.78	1434.03
603.13	1451.55
603.49	1437.45
603.84	1478.18
604.19	1489.10
604.54	1492.06
604.89	1505.26
605.24	1520.73
605.59	1570.34
605.95	1570.79
606.30	1592.41
606.65	1589.22
607.00	1592.64
607.35	1602.42
607.70	1633.14
608.05	1655.90
608.40	1636.78
608.75	1664.54
609.10	1674.56
609.46	1675.01
609.81	1714.83
610.16	1738.95
610.51	1733.95
610.86	1747.60
611.21	1733.49
611.56	1742.37
611.91	1710.28
612.26	1775.59
612.61	1772.63
612.96	1773.77
613.31	1781.73
613.66	1808.36
614.01	1820.87
614.36	1796.30
614.71	1791.06
615.06	1790.15
615.41	1847.50
615.76	1828.15
616.11	1817.46
616.46	1854.09
616.81	1825.88
617.16	1853.64
617.51	1845.45
617.86	1840.21
618.21	1842.72
618.56	1845.22
618.91	1829.52
619.26	1844.54
619.61	1835.66
619.96	1835.44
620.31	1865.24
620.66	1837.03
621.01	1852.96
621.36	1862.06
621.71	1843.40
622.06	1849.77
622.41	1794.02
622.76	1842.72
623.10	1854.55
623.45	1836.35
623.80	1851.36
624.15	1836.35
624.50	1819.96
624.85	1817.46
625.20	1826.79
625.55	1845.22
625.90	1820.19
626.25	1822.46
626.59	1801.07
626.94	1810.40
627.29	1790.38
627.64	1819.73
627.99	1821.33
628.34	1796.30
628.69	1789.01
629.03	1769.67
629.38	1787.42
629.73	1790.15
630.08	1781.96
630.43	1781.51
630.78	1764.89
631.12	1792.88
631.47	1782.64
631.82	1778.32
632.17	1803.81
632.52	1770.36
632.86	1818.60
633.21	1752.83
633.56	1748.06
633.91	1756.93
634.26	1761.71
634.60	1754.43
634.95	1737.82
635.30	1748.51
635.65	1709.60
635.99	1708.23
636.34	1728.26
636.69	1761.48
637.04	1743.28
637.39	1727.12
637.73	1721.66
638.08	1709.83
638.43	1685.25
638.77	1683.89
639.12	1709.83
639.47	1706.19
639.82	1684.80
640.16	1684.80
640.51	1685.93
640.86	1705.73
641.20	1691.85
641.55	1682.52
641.90	1677.97
642.25	1711.87
642.59	1689.12
642.94	1678.65
643.29	1658.85
643.63	1670.91
643.98	1661.81
644.33	1664.32
644.67	1674.78
645.02	1687.75
645.37	1690.48
645.71	1677.29
646.06	1669.78
646.40	1679.56
646.75	1670.23
647.10	1662.72
647.44	1657.26
647.79	1671.37
648.14	1662.95
648.48	1656.12
648.83	1629.96
649.17	1682.06
649.52	1637.92
649.87	1662.72
650.21	1668.41
650.56	1651.57
650.90	1649.30
651.25	1640.20
651.59	1669.78
651.94	1635.19
652.29	1684.57
652.63	1659.99
652.98	1682.98
653.32	1681.61
653.67	1673.42
654.01	1663.63
654.36	1644.97
654.70	1631.09
655.05	1643.84
655.39	1660.90
655.74	1668.64
656.08	1684.11
656.43	1682.29
656.78	1643.61
657.12	1654.30
657.47	1640.42
657.81	1669.32
658.15	1635.64
658.50	1672.51
658.84	1684.34
659.19	1643.38
659.53	1680.93
659.88	1671.14
660.22	1680.02
660.57	1670.23
660.91	1682.98
661.26	1671.37
661.60	1691.39
661.95	1685.02
662.29	1663.41
662.63	1667.96
662.98	1697.08
663.32	1703.91
663.67	1688.89
664.01	1694.81
664.36	1731.90
664.70	1699.36
665.04	1707.10
665.39	1705.50
665.73	1680.24
666.08	1857.51
666.42	1713.01
666.76	1723.25
667.11	1752.61
667.45	1736.45
667.79	1721.66
668.14	1740.55
668.48	1744.64
668.83	1750.33
669.17	1762.39
669.51	1777.41
669.86	1786.28
670.20	1791.29
670.54	1815.41
670.89	1792.20
671.23	1768.08
671.57	1782.64
671.92	1818.37
672.26	1811.09
672.60	1839.99
672.94	1872.53
673.29	1900.74
673.63	1904.61
673.97	1959.45
674.32	1973.33
674.66	1989.72
675.00	2047.97
675.34	2084.60
675.69	2151.28
676.03	2196.11
676.37	2288.26
676.71	2348.79
677.06	2450.96
677.40	2534.25
677.74	2656.90
678.08	2796.39
678.43	2919.27
678.77	3123.61
679.11	3257.18
679.45	3374.37
679.80	3573.02
680.14	3799.21
680.48	4038.37
680.82	4318.26
681.16	4559.69
681.51	4816.59
681.85	5152.92
682.19	5436.67
682.53	5864.24
682.87	6145.50
683.21	6540.53
683.56	6919.63
683.90	7272.56
684.24	7664.86
684.58	8017.12
684.92	8462.66
685.26	8697.27
685.61	9064.76
685.95	9387.21
686.29	9682.34
686.63	9845.27
686.97	10018.21
687.31	10215.95
687.65	10368.18
687.99	10541.81
688.33	10588.45
688.68	10614.62
689.02	10614.62
689.36	10643.98
689.70	10637.83
690.04	10604.61
690.38	10616.21
690.72	10531.11
691.06	10567.06
691.40	10602.56
691.74	10491.74
692.08	10583.90
692.42	10533.84
692.76	10617.81
693.10	10711.56
693.44	10590.96
693.78	10612.57
694.13	10616.44
694.47	10735.91
694.81	10721.57
695.15	10692.90
695.49	10703.82
695.83	10690.17
696.17	10697.68
696.51	10731.13
696.85	10734.54
697.19	10745.92
697.53	10685.16
697.87	10686.76
698.20	10646.71
698.54	10748.88
698.88	10717.02
699.22	10610.53
699.56	10600.29
699.90	10548.86
700.24	10535.43
700.58	10500.85
700.92	10472.63
701.26	10389.35
701.60	10348.61
701.94	10220.50
702.28	10208.67
702.62	10096.71
702.96	10080.10
703.30	9985.44
703.63	9900.79
703.97	9841.17
704.31	9785.42
704.65	9626.59
704.99	9609.75
705.33	9571.75
705.67	9362.18
706.01	9293.00
706.34	9284.12
706.68	9138.26
707.02	8993.54
707.36	8983.76
707.70	8882.04
708.04	8678.15
708.38	8678.84
708.71	8593.96
709.05	8504.99
709.39	8452.19
709.73	8381.20
710.07	8307.02
710.40	8190.96
710.74	8087.20
711.08	8096.08
711.42	7953.63
711.76	7852.82
712.09	7840.31
712.43	7757.48
712.77	7663.73
713.11	7650.30
713.45	7521.96
713.78	7508.99
714.12	7387.25
714.46	7357.90
714.80	7236.38
715.13	7174.03
715.47	7107.82
715.81	7081.65
716.15	6987.44
716.48	6989.94
716.82	6862.29
717.16	6862.74
717.49	6748.74
717.83	6691.62
718.17	6728.26
718.51	6539.16
718.84	6483.64
719.18	6486.37
719.52	6427.21
719.85	6312.52
720.19	6266.33
720.53	6189.87
720.86	6131.62
721.20	6049.24
721.54	5987.58
721.87	6033.09
722.21	5817.14
722.55	5814.18
722.88	5757.30
723.22	5695.17
723.55	5638.51
723.89	5590.73
724.23	5570.70
724.56	5476.95
724.90	5433.03
725.24	5309.47
725.57	5258.05
725.91	5249.85
726.24	5164.07
726.58	5072.59
726.92	5012.52
727.25	4974.06
727.59	4922.18
727.92	4891.00
728.26	4796.80
728.59	4762.21
728.93	4693.72
729.26	4621.13
729.60	4601.56
729.94	4568.56
730.27	4517.82
730.61	4401.77
730.94	4341.69
731.28	4331.00
731.61	4271.15
731.95	4215.17
732.28	4098.44
732.62	4111.41
732.95	4040.41
733.29	4023.80
733.62	3983.53
733.96	3928.69
734.29	3889.55
734.63	3847.22
734.96	3822.42
735.30	3755.75
735.63	3694.08
735.97	3675.65
736.30	3608.98
736.63	3614.66
736.97	3569.15
737.30	3486.33
737.64	3459.93
737.97	3444.46
738.31	3422.16
738.64	3353.66
738.97	3332.05
739.31	3292.22
739.64	3254.22
739.98	3231.92
740.31	3188.00
740.64	3157.29
740.98	3128.61
741.31	3100.85
741.65	3076.50
741.98	3065.35
742.31	3026.22
742.65	2992.08
742.98	3000.73
743.31	2949.53
743.65	2903.56
743.98	2854.64
744.31	2851.00
744.65	2836.66
744.98	2876.26
745.31	2812.54
745.65	2813.00
745.98	2767.49
746.31	2769.54
746.65	2756.57
746.98	2712.65
747.31	2724.48
747.65	2659.40
747.98	2671.01
748.31	2644.16
748.64	2613.44
748.98	2588.18
749.31	2564.74
749.64	2583.63
749.98	2547.22
750.31	2548.36
750.64	2499.66
750.97	2483.50
751.31	2462.57
751.64	2457.79
751.97	2449.14
752.30	2418.88
752.63	2434.35
752.97	2373.14
753.30	2361.08
753.63	2372.23
753.96	2383.15
754.29	2331.27
754.63	2330.82
754.96	2353.34
755.29	2295.55
755.62	2280.98
755.95	2308.29
756.29	2252.08
756.62	2225.23
756.95	2225.46
757.28	2259.36
757.61	2280.75
757.94	2182.45
758.27	2204.07
758.61	2188.82
758.94	2176.08
759.27	2153.55
759.60	2116.69
759.93	2162.88
760.26	2115.78
760.59	2132.85
760.92	2093.71
761.26	2097.12
761.59	2089.38
761.92	2075.28
762.25	2043.42
762.58	2041.14
762.91	2049.11
763.24	2033.86
763.57	2010.42
763.90	2005.19
764.23	2012.02
764.56	1964.68
764.89	1967.19
765.22	1967.64
765.55	1938.97
765.88	1944.89
766.21	1945.34
766.54	1912.58
766.87	1923.50
767.20	1927.82
767.53	1899.60
767.86	1866.84
768.19	1886.41
768.52	1872.75
768.85	1869.34
769.18	1840.21
769.51	1837.03
769.84	1838.39
770.17	1814.96
770.50	1777.86
770.83	1790.61
771.16	1817.69
771.49	1776.04
771.82	1782.87
772.15	1784.69
772.48	1761.25
772.81	1735.08
773.14	1763.30
773.47	1734.86
773.80	1729.17
774.13	1709.14
774.46	1698.90
774.78	1692.99
775.11	1701.63
775.44	1699.59
775.77	1670.23
776.10	1669.09
776.43	1654.53
776.76	1664.09
777.09	1666.36
777.41	1657.72
777.74	1620.85
778.07	1636.55
778.40	1618.81
778.73	1611.98
779.06	1599.01
779.38	1604.24
779.71	1578.98
780.04	1570.34
780.37	1554.41
780.70	1586.95
781.03	1566.24
781.35	1552.59
781.68	1552.36
782.01	1548.04
782.34	1527.78
782.67	1531.88
782.99	1514.13
783.32	1507.76
783.65	1505.71
783.98	1517.77
784.30	1478.41
784.63	1480.23
784.96	1473.63
785.29	1467.71
785.61	1449.51
785.94	1464.75
786.27	1443.14
786.60	1419.70
786.92	1457.70
787.25	1432.90
787.58	1417.19
787.90	1425.39
788.23	1406.95
788.56	1411.73
788.88	1400.58
789.21	1393.07
789.54	1387.39
789.87	1399.45
790.19	1394.21
790.52	1361.67
790.85	1413.33
791.17	1401.49
791.50	1390.80
791.82	1371.91
792.15	1388.07
792.48	1371.00
792.80	1359.17
793.13	1345.97
793.46	1359.85
793.78	1366.00
794.11	1342.10
794.43	1372.37
794.76	1341.65
795.09	1352.80
795.41	1327.54
795.74	1343.47
796.06	1368.73
796.39	1366.68
796.72	1361.44
797.04	1333.46
797.37	1349.84
797.69	1347.34
798.02	1343.24
798.34	1329.36
798.67	1332.32
798.99	1328.68
799.32	1335.28
799.64	1356.67
799.97	1341.19
800.30	1321.17
800.62	1295.23
800.95	1312.75
801.27	1350.52
801.60	1324.13
801.92	1305.24
802.25	1297.05
802.57	1293.63
802.89	1283.17
803.22	1294.09
803.54	1298.18
803.87	1291.59
804.19	1315.02
804.52	1309.56
804.84	1295.23
805.17	1302.96
805.49	1270.88
805.82	1292.72
806.14	1267.24
806.46	1280.44
806.79	1256.09
807.11	1272.93
807.44	1259.05
807.76	1266.10
808.08	1257.91
808.41	1246.76
808.73	1261.09
809.06	1231.97
809.38	1257.91
809.70	1257.23
810.03	1255.18
810.35	1218.77
810.67	1237.20
811.00	1225.37
811.32	1242.43
811.64	1228.78
811.97	1227.64
812.29	1242.21
812.61	1220.82
812.94	1237.20
813.26	1209.21
813.58	1221.27
813.91	1208.98
814.23	1210.12
814.55	1199.88
814.88	1204.89
815.20	1213.76
815.52	1191.01
815.84	1199.88
816.17	1199.43
816.49	1203.75
816.81	1179.17
817.13	1209.67
817.46	1178.95
817.78	1180.54
818.10	1189.64
818.42	1176.44
818.75	1168.71
819.07	1149.14
819.39	1156.19
819.71	1196.92
820.04	1164.84
820.36	1168.94
820.68	1150.50
821.00	1165.98
821.32	1175.99
821.65	1164.16
821.97	1155.51
822.29	1146.86
822.61	1163.02
822.93	1146.41
823.25	1132.98
823.58	1173.94
823.90	1146.86
824.22	1148.46
824.54	1128.66
824.86	1132.75
825.18	1127.52
825.50	1135.03
825.82	1131.16
826.15	1142.54
826.47	1108.41
826.79	1125.02
827.11	1159.38
827.43	1133.66
827.75	1150.50
828.07	1120.47
828.39	1112.27
828.71	1090.88
829.03	1115.69
829.35	1132.98
829.67	1111.14
830.00	1119.78
830.32	1091.57
830.64	1118.19
830.96	1123.20
831.28	1140.95
831.60	1099.99
831.92	1107.04
832.24	1129.57
832.56	1106.36
832.88	1108.63
833.20	1113.87
833.52	1110.00
833.84	1115.01
834.16	1086.33
834.48	1120.92
834.80	1127.75
835.12	1111.36
835.44	1085.20
835.76	1102.49
836.08	1114.32
836.40	1098.39
836.71	1097.94
837.03	1112.73
837.35	1086.11
837.67	1066.76
837.99	1101.35
838.31	1070.86
838.63	1090.66
838.95	1088.84
839.27	1093.84
839.59	1079.96
839.91	1090.43
840.23	1075.18
840.54	1089.06
840.86	1093.62
841.18	1082.69
841.50	1082.01
841.82	1090.88
842.14	1088.15
842.46	1097.71
842.77	1084.51
843.09	1069.27
843.41	1096.12
843.73	1097.71
844.05	1068.13
844.37	1062.90
844.68	1062.21
845.00	1098.62
845.32	1061.08
845.64	1083.60
845.96	1077.23
846.27	1063.35
846.59	1077.46
846.91	1076.09
847.23	1082.47
847.54	1074.50
847.86	1069.04
848.18	1064.72
848.50	1036.73
848.82	1061.30
849.13	1073.36
849.45	1097.26
849.77	1059.94
850.08	1079.73
850.40	1058.34
850.72	1074.50
851.04	1060.39
851.35	1072.91
851.67	1067.67
851.99	1056.98
852.30	1063.35
852.62	1072.68
852.94	1067.22
853.25	1061.30
853.57	1058.34
853.89	1063.12
854.20	1055.61
854.52	1077.91
854.84	1054.48
855.15	1078.82
855.47	1059.71
855.79	1066.76
856.10	1026.49
856.42	1043.10
856.73	1085.65
857.05	1046.74
857.37	1041.73
857.68	1028.54
858.00	1060.85
858.32	1054.93
858.63	1039.00
858.95	1030.36
859.26	1024.44
859.58	1050.15
859.89	1035.82
860.21	1056.52
860.52	1054.70
860.84	1060.85
861.16	1038.78
861.47	1034.45
861.79	1016.70
862.10	1056.75
862.42	1052.88
862.73	1043.55
863.05	1028.54
863.36	1004.87
863.68	1044.92
863.99	998.50
864.31	1033.31
864.62	1025.35
864.94	1016.25
865.25	1055.39
865.57	1031.72
865.88	1041.05
866.20	1020.34
866.51	1031.72
866.82	1026.94
867.14	1023.07
867.45	1009.88
867.77	1023.30
868.08	1031.49
868.40	1036.50
868.71	1025.12
869.02	1021.94
869.34	1001.91
869.65	1029.22
869.97	1013.97
870.28	1020.57
870.59	1013.29
870.91	1018.30
871.22	1010.33
871.54	1009.65
871.85	1004.19
872.16	1023.07
872.48	1015.79
872.79	997.82
873.10	1017.84
873.42	1013.52
873.73	1027.63
874.04	996.91
874.36	1019.21
874.67	1011.24
874.98	1013.29
875.30	1020.12
875.61	1015.56
875.92	1012.83
876.23	995.31
876.55	993.49
876.86	998.04
877.17	985.30
877.49	990.99
877.80	985.30
878.11	1211.71
878.42	990.76
878.74	994.40
879.05	998.95
879.36	983.71
879.67	996.68
879.98	991.44
880.30	1001.23
880.61	998.04
880.92	1011.24
881.23	1000.09
881.55	982.57
881.86	976.20
882.17	978.93
882.48	956.63
882.79	979.38
883.10	994.18
883.42	1001.46
883.73	993.26
884.04	995.54
884.35	1012.83
884.66	996.00
884.97	1000.55
885.28	983.71
885.60	978.47
885.91	1000.32
886.22	1011.24
886.53	986.44
886.84	994.40
887.15	979.61
887.46	1004.19
887.77	986.89
888.08	993.26
888.40	988.49
888.71	959.36
889.02	975.74
889.33	997.13
889.64	991.22
889.95	1002.37
890.26	984.39
890.57	982.34
890.88	982.34
891.19	983.48
891.50	1008.06
891.81	997.59
892.12	988.03
892.43	990.31
892.74	981.43
893.05	986.89
893.36	964.82
893.67	972.56
893.98	978.70
894.29	981.20
894.60	968.46
894.91	985.30
895.22	1000.32
895.53	978.47
895.84	979.61
896.15	977.34
896.46	987.80
896.77	983.71
897.08	975.52
897.38	981.66
897.69	983.94
898.00	970.05
898.31	971.65
898.62	970.96
898.93	969.83
899.24	975.52
899.55	989.40
899.86	999.18
900.16	968.01
900.47	997.36
900.78	964.82
901.09	981.66
901.40	976.65
901.71	961.41
902.02	948.66
902.32	959.59
902.63	965.05
902.94	968.01
903.25	970.28
903.56	962.55
903.87	966.19
904.17	974.15
904.48	973.01
904.79	977.79
905.10	972.33
905.41	949.35
905.71	960.27
906.02	969.60
906.33	946.84
906.64	960.50
906.94	961.18
907.25	946.16
907.56	955.49
907.87	970.74
908.17	976.43
908.48	969.83
908.79	972.10
909.09	942.29
909.40	955.04
909.71	966.19
910.02	1068.58
910.32	957.31
910.63	959.59
910.94	942.98
911.24	938.42
911.55	955.72
911.86	969.60
912.16	936.60
912.47	953.22
912.78	949.57
913.08	953.90
913.39	941.16
913.69	953.67
914.00	964.59
914.31	946.39
914.61	955.72
914.92	960.04
915.23	952.76
915.53	950.49
915.84	921.59
916.14	948.66
916.45	976.65
916.75	942.52
917.06	948.89
917.37	935.01
917.67	964.37
917.98	958.90
918.28	944.80
918.59	945.71
918.89	970.28
919.20	961.18
919.50	940.93
919.81	937.74
920.11	929.10
920.42	931.60
920.72	941.16
921.03	939.79
921.33	956.17
921.64	922.72
921.94	937.51
922.25	919.99
922.55	925.45
922.86	928.41
923.16	936.83
923.47	937.51
923.77	957.08
924.08	960.50
924.38	921.13
924.69	944.80
924.99	943.89
925.29	934.10
925.60	938.88
925.90	934.78
926.21	930.69
926.51	950.03
926.81	935.47
927.12	954.35
927.42	941.84
927.73	963.68
928.03	912.03
928.33	933.42
928.64	926.14
928.94	936.60
929.24	924.32
929.55	917.72
929.85	947.30
930.15	922.72
930.46	922.50
930.76	922.95
931.06	914.76
931.37	923.86
931.67	949.80
931.97	937.74
932.27	935.69
932.58	939.34
932.88	932.96
933.18	949.35
933.49	925.91
933.79	940.02
934.09	923.41
934.39	948.66
934.70	927.05
935.00	928.87
935.30	917.49
935.60	915.44
935.91	887.91
936.21	915.67
936.51	926.82
936.81	925.45
937.11	937.97
937.42	918.40
937.72	926.14
938.02	904.75
938.32	917.26
938.62	910.21
938.92	921.36
939.23	912.03
939.53	927.50
939.83	904.97
940.13	895.87
940.43	906.11
940.73	916.12
941.03	901.11
941.34	928.64
941.64	895.64
941.94	912.03
942.24	922.72
942.54	928.64
942.84	899.74
943.14	933.65
943.44	917.49
943.74	899.74
944.04	930.01
944.34	914.08
944.65	912.71
944.95	895.87
945.25	933.42
945.55	923.41
945.85	926.82
946.15	921.13
946.45	889.05
946.75	920.90
947.05	918.40
947.35	922.72
947.65	899.06
947.95	928.18
948.25	902.70
948.55	914.08
948.85	900.42
949.15	924.54
949.45	939.56
949.75	911.80
950.05	920.22
950.35	921.59
950.65	892.23
950.94	925.68
951.24	917.03
951.54	919.77
951.84	1003.96
952.14	931.83
952.44	927.50
952.74	902.70
953.04	907.25
953.34	917.95
953.64	923.86
953.94	894.73
954.23	909.53
954.53	902.47
954.83	926.82
955.13	920.45
955.43	934.10
955.73	931.83
956.03	915.67
956.32	914.99
956.62	914.08
956.92	929.10
957.22	903.38
957.52	896.56
957.82	917.03
958.11	905.20
958.41	897.92
958.71	938.88
959.01	912.94
959.30	1032.40
959.60	920.90
959.90	912.94
960.20	932.74
960.50	926.82
960.79	931.83
961.09	903.61
961.39	900.42
961.69	905.66
961.98	915.21
962.28	904.52
962.58	894.51
962.87	919.99
963.17	913.62
963.47	917.49
963.76	934.56
964.06	918.86
964.36	937.74
964.66	911.35
964.95	919.08
965.25	914.53
965.55	922.04
965.84	902.02
966.14	928.18
966.43	939.33
966.73	918.40
967.03	932.96
967.32	900.65
967.62	927.73
967.92	902.47
968.21	907.71
968.51	917.49
968.80	911.35
969.10	913.17
969.40	907.02
969.69	922.27
969.99	926.82
970.28	929.55
970.58	939.56
970.87	916.12
971.17	910.66
971.46	914.53
971.76	909.53
972.06	887.68
972.35	883.36
972.65	899.74
972.94	902.47
973.24	910.21
973.53	928.64
973.83	914.99
974.12	905.20
974.42	915.67
974.71	904.06
975.01	903.15
975.30	897.69
975.59	896.78
975.89	904.52
976.18	910.66
976.48	901.79
976.77	919.31
977.07	909.07
977.36	928.64
977.65	920.22
977.95	921.59
978.24	924.32
978.54	925.68
978.83	918.17
979.13	926.14
979.42	921.81
979.71	925.23
980.01	909.75
980.30	908.62
980.59	902.02
980.89	919.54
981.18	903.61
981.47	904.29
981.77	919.54
982.06	892.46
982.35	929.32
982.65	931.37
982.94	893.82
983.23	928.64
983.53	922.04
983.82	900.88
984.11	897.47
984.41	911.57
984.70	917.95
984.99	916.58
985.28	928.18
985.58	922.50
985.87	900.65
986.16	894.51
986.45	903.15
986.75	912.71
987.04	902.47
987.33	912.94
987.62	903.38
987.91	914.30
988.21	904.75
988.50	896.10
988.79	932.96
989.08	897.47
989.37	900.42
989.67	923.63
989.96	890.18
990.25	911.35
990.54	909.30
990.83	914.99
991.12	897.24
991.42	916.58
991.71	904.52
992.00	884.04
992.29	899.74
992.58	908.62
992.87	931.60
993.16	900.88
993.45	918.63
993.75	898.15
994.04	883.36
994.33	907.93
994.62	891.55
994.91	933.19
995.20	893.82
995.49	915.67
995.78	903.38
996.07	903.38
996.36	909.07
996.65	912.03
996.94	920.90
997.23	912.94
997.52	917.72
997.81	911.57
998.10	882.22
998.39	897.47
998.68	895.87
998.97	897.69
999.26	908.84
999.55	914.99
999.84	904.29
1000.13	917.49
1000.42	903.61
1000.71	914.76
1001.00	918.86
1001.29	909.53
1001.58	912.48
1001.87	908.84
1002.16	909.30
1002.45	887.68
1002.74	908.84
1003.02	907.48
1003.31	888.36
1003.60	910.89
1003.89	918.63
1004.18	922.04
1004.47	895.64
1004.76	900.42
1005.05	907.48
1005.33	923.86
1005.62	895.42
1005.91	912.03
1006.20	895.42
1006.49	916.12
1006.78	909.53
1007.06	906.80
1007.35	900.65
1007.64	898.83
1007.93	896.10
1008.22	906.57
1008.50	926.14
1008.79	914.53
1009.08	915.44
1009.37	922.72
1009.66	901.33
1009.94	900.42
1010.23	916.58
1010.52	920.22
1010.81	896.10
1011.09	901.79
1011.38	917.72
1011.67	903.38
1011.95	922.72
1012.24	902.24
1012.53	893.37
1012.82	907.93
1013.10	909.75
1013.39	894.73
1013.68	909.07
[truncated: 48 more rows]
