# Supplementary material for: Unique photosynthetic electron transport tuning and excitation distribution in heterokont algae
Source: PLoS One. 2019 Jan 9;14(1):e0209920. doi: 10.1371/journal.pone.0209920 (PMC6326504; doi:10.1371/journal.pone.0209920)
Supplement: S1 Dataset — (ZIP) [file pone.0209920.s004.zip › S1 Dataset/77K/Nannochloropsis_DCMU/NDCMU_t=0n,3.txt]

340.01	896.78
340.39	896.78
340.76	896.78
341.14	915.90
341.52	921.13
341.89	934.33
342.27	952.76
342.65	963.68
343.03	949.35
343.40	946.84
343.78	928.41
344.16	963.00
344.53	947.98
344.91	947.53
345.29	937.51
345.66	934.56
346.04	915.21
346.42	920.22
346.79	934.33
347.17	919.08
347.54	923.63
347.92	915.67
348.30	930.23
348.67	904.06
349.05	919.54
349.43	921.36
349.80	917.03
350.18	923.63
350.56	936.60
350.93	942.98
351.31	917.03
351.68	921.59
352.06	892.00
352.44	899.74
352.81	903.38
353.19	909.98
353.56	901.33
353.94	913.17
354.32	900.88
354.69	902.93
355.07	911.80
355.44	916.12
355.82	918.63
356.19	901.79
356.57	917.03
356.95	909.53
357.32	909.30
357.70	899.97
358.07	886.54
358.45	916.35
358.82	909.98
359.20	920.45
359.58	910.66
359.95	910.44
360.33	895.42
360.70	905.43
361.08	904.06
361.45	912.26
361.83	902.47
362.20	928.64
362.58	922.27
362.95	916.12
363.33	905.66
363.70	898.38
364.08	906.34
364.45	888.59
364.83	886.32
365.20	907.71
365.58	923.18
365.95	912.94
366.33	923.18
366.70	911.80
367.08	907.02
367.45	899.51
367.83	899.29
368.20	907.71
368.58	911.80
368.95	890.64
369.33	915.21
369.70	922.50
370.08	884.72
370.45	905.20
370.83	903.15
371.20	894.05
371.57	968.69
371.95	919.08
372.32	918.17
372.70	890.41
373.07	915.67
373.45	911.80
373.82	902.70
374.19	899.51
374.57	919.08
374.94	904.75
375.32	920.68
375.69	925.23
376.07	890.87
376.44	887.00
376.81	899.97
377.19	897.92
377.56	917.72
377.94	901.33
378.31	917.72
378.68	916.12
379.06	902.70
379.43	894.51
379.81	917.26
380.18	901.33
380.55	906.80
380.93	901.79
381.30	914.53
381.67	893.82
382.05	912.71
382.42	908.84
382.79	898.15
383.17	897.92
383.54	930.46
383.91	902.70
384.29	895.42
384.66	911.57
385.04	909.53
385.41	918.86
385.78	897.69
386.15	912.26
386.53	903.61
386.90	918.17
387.27	904.97
387.65	913.17
388.02	902.70
388.39	915.21
388.77	884.95
389.14	902.70
389.51	903.61
389.89	924.77
390.26	912.48
390.63	907.48
391.00	920.45
391.38	904.06
391.75	922.27
392.12	906.11
392.50	896.10
392.87	903.38
393.24	890.41
393.61	899.06
393.99	904.75
394.36	908.62
394.73	901.79
395.10	897.01
395.48	889.27
395.85	909.07
396.22	902.93
396.59	914.99
396.97	896.33
397.34	916.35
397.71	909.53
398.08	908.39
398.45	890.87
398.83	887.45
399.20	895.87
399.57	920.90
399.94	906.34
400.32	899.97
400.69	895.65
401.06	895.19
401.43	914.08
401.80	911.80
402.17	889.73
402.55	914.53
402.92	894.28
403.29	911.57
403.66	895.65
404.03	907.48
404.41	902.24
404.78	897.47
405.15	904.06
405.52	890.87
405.89	911.57
406.26	897.24
406.64	891.32
407.01	920.22
407.38	912.48
407.75	913.62
408.12	898.38
408.49	912.48
408.86	899.74
409.23	883.81
409.61	902.70
409.98	906.57
410.35	904.97
410.72	900.20
411.09	896.10
411.46	908.16
411.83	889.96
412.20	908.62
412.57	903.84
412.95	903.61
413.32	898.38
413.69	925.45
414.06	902.24
414.43	904.75
414.80	910.89
415.17	885.41
415.54	914.08
415.91	905.88
416.28	905.88
416.65	907.48
417.02	905.43
417.39	887.23
417.76	906.57
418.14	904.29
418.51	904.97
418.88	910.21
419.25	906.11
419.62	927.73
419.99	887.45
420.36	904.52
420.73	920.22
421.10	937.74
421.47	895.87
421.84	893.37
422.21	904.06
422.58	917.26
422.95	927.73
423.32	903.15
423.69	882.67
424.06	924.54
424.43	915.67
424.80	918.63
425.17	938.88
425.54	912.26
425.91	888.82
426.28	911.35
426.65	910.44
427.02	924.77
427.39	896.56
427.76	923.63
428.13	912.94
428.49	923.18
428.86	899.51
429.23	891.09
429.60	899.97
429.97	897.92
430.34	920.22
430.71	907.48
431.08	902.70
431.45	906.34
431.82	900.20
432.19	921.13
432.56	907.02
432.93	896.78
433.30	892.91
433.67	915.90
434.03	917.72
434.40	918.17
434.77	910.89
435.14	931.14
435.51	902.93
435.88	938.65
436.25	922.04
436.62	905.43
436.99	882.90
437.35	901.33
437.72	898.60
438.09	903.15
438.46	958.68
438.83	921.59
439.20	897.92
439.57	901.11
439.93	915.90
440.30	881.31
440.67	902.24
441.04	907.93
441.41	922.27
441.78	902.24
442.14	913.85
442.51	913.62
442.88	896.10
443.25	916.12
443.62	916.35
443.99	904.52
444.35	917.72
444.72	924.32
445.09	906.11
445.46	890.41
445.83	890.87
446.19	892.23
446.56	904.97
446.93	907.93
447.30	917.95
447.66	899.51
448.03	914.08
448.40	889.96
448.77	906.11
449.14	911.80
449.50	898.60
449.87	903.15
450.24	908.39
450.61	907.71
450.97	892.23
451.34	887.91
451.71	932.05
452.08	895.65
452.44	900.88
452.81	899.97
453.18	897.47
453.54	913.17
453.91	903.84
454.28	909.30
454.65	903.84
455.01	893.82
455.38	888.14
455.75	920.45
456.11	907.25
456.48	886.54
456.85	900.20
457.21	905.43
457.58	922.72
457.95	907.02
458.32	912.03
458.68	908.39
459.05	883.58
459.42	932.05
459.78	922.95
460.15	917.03
460.52	906.57
460.88	935.47
461.25	912.94
461.61	903.15
461.98	896.78
462.35	911.57
462.71	897.47
463.08	904.52
463.45	909.53
463.81	912.94
464.18	909.07
464.55	900.88
464.91	916.35
465.28	910.66
465.64	907.71
466.01	908.84
466.38	887.00
466.74	910.89
467.11	905.66
467.47	906.80
467.84	941.16
468.21	900.42
468.57	895.65
468.94	913.85
469.30	899.06
469.67	910.66
470.03	922.27
470.40	930.23
470.77	906.57
471.13	910.44
471.50	897.92
471.86	911.57
472.23	919.77
472.59	912.71
472.96	909.07
473.32	910.66
473.69	917.49
474.05	894.73
474.42	896.78
474.78	898.60
475.15	897.47
475.51	915.21
475.88	918.40
476.24	897.01
476.61	912.48
476.97	903.61
477.34	899.97
477.70	892.69
478.07	902.93
478.43	888.59
478.80	897.01
479.16	912.03
479.53	899.97
479.89	907.71
480.26	899.97
480.62	897.47
480.99	931.60
481.35	915.67
481.72	887.00
482.08	907.71
482.45	1192.83
482.81	911.35
483.17	901.11
483.54	913.17
483.90	923.18
484.27	903.15
484.63	907.25
485.00	921.36
485.36	905.43
485.72	903.61
486.09	939.79
486.45	904.06
486.82	895.65
487.18	907.48
487.54	915.44
487.91	919.31
488.27	918.17
488.64	901.33
489.00	912.94
489.36	894.28
489.73	914.53
490.09	927.73
490.45	916.12
490.82	899.74
491.18	912.94
491.55	898.38
491.91	909.75
492.27	899.06
492.64	901.11
493.00	905.20
493.36	913.62
493.73	932.96
494.09	914.08
494.45	912.03
494.82	919.08
495.18	898.83
495.54	912.94
495.91	910.21
496.27	916.12
496.63	912.94
496.99	913.62
497.36	912.71
497.72	920.68
498.08	904.06
498.45	919.31
498.81	910.89
499.17	904.29
499.53	916.58
499.90	897.69
500.26	906.57
500.62	906.57
500.99	892.91
501.35	912.03
501.71	911.35
502.07	891.32
502.44	893.82
502.80	923.18
503.16	913.39
503.52	902.93
503.88	897.24
504.25	923.41
504.61	895.42
504.97	916.12
505.33	901.33
505.70	918.40
506.06	910.89
506.42	928.64
506.78	915.44
507.14	907.71
507.51	927.50
507.87	916.81
508.23	899.06
508.59	897.24
508.95	905.43
509.32	920.45
509.68	915.44
510.04	938.20
510.40	917.03
510.76	935.24
511.12	925.68
511.48	912.71
511.85	902.24
512.21	897.69
512.57	919.08
512.93	898.15
513.29	909.53
513.65	919.31
514.01	902.47
514.38	902.24
514.74	916.58
515.10	902.93
515.46	912.26
515.82	909.30
516.18	917.03
516.54	917.49
516.90	902.02
517.26	907.25
517.63	887.23
517.99	900.20
518.35	909.98
518.71	906.34
519.07	900.88
519.43	912.03
519.79	910.44
520.15	925.23
520.51	895.42
520.87	898.60
521.23	901.33
521.59	909.30
521.95	894.51
522.31	916.35
522.67	899.97
523.03	912.26
523.40	908.62
523.76	898.83
524.12	925.00
524.48	923.86
524.84	922.04
525.20	936.38
525.56	913.39
525.92	922.27
526.28	941.16
526.64	927.73
527.00	930.69
527.36	941.84
527.72	908.39
528.08	913.85
528.44	910.44
528.80	894.05
529.16	915.21
529.51	912.71
529.87	929.55
530.23	892.23
530.59	922.04
530.95	909.98
531.31	896.10
531.67	912.94
532.03	921.59
532.39	912.26
532.75	907.48
533.11	912.94
533.47	903.38
533.83	907.48
534.19	903.15
534.55	905.43
534.91	906.11
535.26	906.80
535.62	914.08
535.98	915.90
536.34	921.81
536.70	923.41
537.06	903.38
537.42	904.52
537.78	910.21
538.14	927.27
538.49	915.67
538.85	934.33
539.21	901.79
539.57	906.34
539.93	917.26
540.29	924.32
540.65	905.66
541.00	903.15
541.36	925.91
541.72	920.90
542.08	903.38
542.44	902.93
542.80	929.55
543.15	927.50
543.51	915.21
543.87	901.56
544.23	919.54
544.59	900.88
544.95	883.13
545.30	914.30
545.66	908.39
546.02	910.66
546.38	912.94
546.73	912.48
547.09	916.35
547.45	939.79
547.81	932.96
548.17	915.67
548.52	914.53
548.88	903.15
549.24	933.42
549.60	901.11
549.95	893.60
550.31	920.90
550.67	920.68
551.03	894.28
551.38	902.24
551.74	894.28
552.10	910.44
552.46	924.32
552.81	897.24
553.17	911.12
553.53	899.74
553.88	916.12
554.24	900.42
554.60	892.00
554.95	913.17
555.31	915.67
555.67	917.49
556.03	896.10
556.38	910.89
556.74	912.48
557.10	919.08
557.45	920.22
557.81	894.28
558.17	889.96
558.52	892.23
558.88	912.71
559.24	896.56
559.59	910.44
559.95	914.30
560.30	904.29
560.66	916.81
561.02	908.84
561.37	906.57
561.73	905.66
562.09	919.99
562.44	921.59
562.80	919.99
563.15	887.68
563.51	915.44
563.87	902.24
564.22	911.35
564.58	913.62
564.93	903.38
565.29	923.86
565.65	931.83
566.00	911.80
566.36	907.71
566.71	914.30
567.07	902.02
567.42	897.47
567.78	887.23
568.14	903.84
568.49	927.05
568.85	918.17
569.20	904.52
569.56	908.39
569.91	915.67
570.27	914.76
570.62	912.03
570.98	914.76
571.33	909.98
571.69	897.92
572.04	902.02
572.40	907.25
572.75	886.77
573.11	908.39
573.46	903.38
573.82	904.97
574.17	917.26
574.53	909.07
574.88	908.16
575.24	902.47
575.59	910.44
575.95	905.66
576.30	906.34
576.66	892.91
577.01	921.59
577.36	915.44
577.72	882.22
578.07	920.22
578.43	906.80
578.78	914.99
579.14	913.39
579.49	904.75
579.85	929.10
580.20	914.53
580.55	912.26
580.91	913.17
581.26	921.59
581.62	909.07
581.97	904.52
582.32	927.05
582.68	920.22
583.03	936.60
583.39	920.90
583.74	947.75
584.09	935.92
584.45	933.87
584.80	941.61
585.15	959.36
585.51	967.32
585.86	953.44
586.21	967.78
586.57	952.08
586.92	954.58
587.27	941.16
587.63	944.34
587.98	999.41
588.33	988.71
588.69	986.44
589.04	991.44
589.39	976.65
589.75	1003.96
590.10	1001.23
590.45	1011.70
590.81	1003.73
591.16	1003.50
591.51	1049.70
591.86	1042.42
592.22	1056.30
592.57	1056.98
592.92	1050.61
593.28	1036.95
593.63	1051.06
593.98	1067.90
594.33	1076.78
594.69	1101.12
595.04	1094.98
595.39	1135.03
595.74	1127.98
596.10	1096.57
596.45	1155.51
596.80	1164.84
597.15	1177.35
597.50	1197.15
597.86	1205.80
598.21	1189.41
598.56	1206.48
598.91	1241.75
599.26	1254.49
599.62	1281.80
599.97	1305.01
600.32	1291.13
600.67	1310.70
601.02	1348.70
601.38	1318.66
601.73	1365.31
602.08	1364.63
602.43	1366.68
602.78	1393.76
603.13	1401.49
603.49	1417.42
603.84	1437.67
604.19	1464.07
604.54	1426.52
604.89	1460.43
605.24	1458.61
605.59	1495.70
605.95	1488.19
606.30	1505.26
606.65	1542.80
607.00	1515.27
607.35	1544.17
607.70	1561.46
608.05	1604.47
608.40	1565.79
608.75	1589.68
609.10	1582.40
609.46	1592.18
609.81	1604.70
610.16	1657.72
610.51	1637.24
610.86	1665.45
611.21	1614.71
611.56	1672.96
611.91	1679.33
612.26	1700.04
612.61	1669.09
612.96	1678.88
613.31	1698.45
613.66	1703.45
614.01	1687.07
614.36	1709.83
614.71	1692.99
615.06	1687.07
615.41	1716.65
615.76	1690.94
616.11	1711.65
616.46	1707.10
616.81	1735.08
617.16	1731.22
617.51	1728.03
617.86	1752.38
618.21	1715.06
618.56	1736.91
618.91	1750.10
619.26	1738.27
619.61	1740.55
619.96	1730.31
620.31	1737.59
620.66	1717.34
621.01	1705.96
621.36	1700.50
621.71	1741.23
622.06	1739.18
622.41	1724.62
622.76	1730.53
623.10	1716.88
623.45	1708.69
623.80	1731.90
624.15	1723.48
624.50	1695.26
624.85	1709.83
625.20	1696.63
625.55	1701.18
625.90	1715.06
626.25	1732.81
626.59	1756.25
626.94	1705.05
627.29	1692.99
627.64	1711.87
627.99	1690.48
628.34	1701.86
628.69	1690.03
629.03	1709.83
629.38	1704.37
629.73	1687.07
630.08	1686.84
630.43	1674.78
630.78	1692.99
631.12	1690.03
631.47	1676.60
631.82	1680.02
632.17	1675.01
632.52	1687.75
632.86	1684.80
633.21	1639.97
633.56	1657.94
633.91	1657.94
634.26	1656.58
634.60	1649.98
634.95	1649.53
635.30	1655.67
635.65	1654.76
635.99	1662.04
636.34	1640.42
636.69	1629.96
637.04	1633.37
637.39	1636.55
637.73	1641.79
638.08	1615.16
638.43	1615.39
638.77	1627.22
639.12	1621.54
639.47	1600.15
639.82	1628.59
640.16	1628.36
640.51	1620.40
640.86	1617.67
641.20	1620.63
641.55	1581.49
641.90	1613.34
642.25	1600.83
642.59	1594.91
642.94	1632.69
643.29	1614.48
643.63	1611.30
643.98	1613.34
644.33	1586.72
644.67	1586.72
645.02	1578.07
645.37	1590.59
645.71	1586.72
646.06	1582.85
646.40	1570.34
646.75	1569.88
647.10	1581.94
647.44	1589.68
647.79	1568.29
648.14	1578.76
648.48	1579.21
648.83	1589.68
649.17	1598.78
649.52	1568.29
649.87	1605.38
650.21	1575.34
650.56	1568.97
650.90	1571.47
651.25	1558.50
651.59	1591.95
651.94	1568.06
652.29	1575.12
652.63	1579.67
652.98	1581.49
653.32	1599.01
653.67	1574.89
654.01	1585.58
654.36	1573.75
654.70	1571.47
655.05	1575.57
655.39	1599.24
655.74	1593.32
656.08	1556.23
656.43	1580.35
656.78	1594.68
657.12	1588.77
657.47	1589.91
657.81	1605.84
658.15	1569.43
658.50	1600.83
658.84	1601.97
659.19	1622.45
659.53	1591.73
659.88	1628.59
660.22	1593.55
660.57	1595.82
660.91	1629.27
661.26	1589.22
661.60	1583.76
661.95	1613.57
662.29	1606.29
662.63	1611.07
662.98	1629.05
663.32	1602.88
663.67	1606.29
664.01	1633.82
664.36	1617.90
664.70	1655.21
665.04	1630.18
665.39	1651.35
665.73	1616.99
666.08	1792.43
666.42	1648.39
666.76	1651.35
667.11	1681.61
667.45	1670.91
667.79	1677.29
668.14	1668.18
668.48	1689.57
668.83	1680.93
669.17	1720.07
669.51	1721.20
669.86	1709.60
670.20	1724.62
670.54	1727.35
670.89	1749.42
671.23	1744.87
671.57	1737.82
671.92	1777.64
672.26	1777.86
672.60	1802.44
672.94	1834.30
673.29	1819.96
673.63	1872.53
673.97	1912.58
674.32	1914.85
674.66	1957.63
675.00	2023.85
675.34	2052.06
675.69	2113.96
676.03	2183.59
676.37	2283.49
676.71	2331.73
677.06	2462.34
677.40	2533.34
677.74	2642.56
678.08	2798.21
678.43	2931.78
678.77	3097.67
679.11	3284.26
679.45	3490.19
679.80	3707.73
680.14	3897.74
680.48	4152.37
680.82	4459.34
681.16	4760.16
681.51	5047.56
681.85	5392.30
682.19	5693.58
682.53	6121.83
682.87	6449.74
683.21	6833.39
683.56	7281.44
683.90	7628.00
684.24	8084.93
684.58	8483.60
684.92	8939.84
685.26	9228.15
685.61	9628.41
685.95	9919.00
686.29	10291.04
686.63	10457.61
686.97	10692.67
687.31	10876.08
687.65	10998.73
687.99	11225.14
688.33	11219.91
688.68	11228.33
689.02	11224.92
689.36	11353.26
689.70	11224.92
690.04	11285.90
690.38	11241.76
690.72	11257.68
691.06	11234.93
691.40	11197.61
691.74	11191.69
692.08	11203.07
692.42	11236.07
692.76	11279.98
693.10	11325.04
693.44	11257.91
693.78	11295.69
694.13	11421.07
694.47	11459.75
694.81	11406.28
695.15	11512.77
695.49	11457.93
695.83	11456.11
696.17	11458.39
696.51	11542.81
696.85	11435.40
697.19	11432.67
697.53	11412.87
697.87	11469.54
698.20	11349.84
698.54	11453.61
698.88	11479.09
699.22	11472.95
699.56	11350.98
699.90	11309.11
700.24	11222.41
700.58	11242.67
700.92	11206.48
701.26	11022.17
701.60	11130.03
701.94	10887.46
702.28	10962.32
702.62	10850.82
702.96	10809.41
703.30	10651.94
703.63	10597.33
703.97	10551.36
704.31	10482.41
704.65	10320.85
704.99	10258.50
705.33	10200.70
705.67	10037.55
706.01	9967.24
706.34	9909.21
706.68	9793.61
707.02	9609.98
707.36	9600.88
707.70	9483.46
708.04	9330.32
708.38	9267.97
708.71	9252.72
709.05	9128.48
709.39	9037.46
709.73	8974.65
710.07	8879.31
710.40	8762.35
710.74	8676.56
711.08	8636.06
711.42	8516.14
711.76	8469.26
712.09	8410.10
712.43	8333.87
712.77	8222.14
713.11	8224.64
713.45	8082.88
713.78	8062.85
714.12	7960.45
714.46	7921.54
714.80	7860.79
715.13	7746.33
715.47	7670.10
715.81	7612.30
716.15	7504.90
716.48	7460.75
716.82	7423.66
717.16	7336.96
717.49	7236.16
717.83	7210.22
718.17	7139.67
718.51	7033.18
718.84	7008.83
719.18	6980.62
719.52	6897.10
719.85	6811.54
720.19	6691.85
720.53	6653.40
720.86	6567.38
721.20	6449.51
721.54	6502.98
721.87	6394.21
722.21	6315.25
722.55	6211.49
722.88	6181.45
723.22	6077.69
723.55	5998.05
723.89	5981.66
724.23	5927.73
724.56	5776.41
724.90	5748.88
725.24	5698.36
725.57	5623.95
725.91	5602.33
726.24	5515.63
726.58	5376.37
726.92	5401.86
727.25	5331.55
727.59	5278.30
727.92	5217.09
728.26	5152.01
728.59	5107.41
728.93	5063.26
729.26	4934.01
729.60	4904.43
729.94	4858.69
730.27	4755.16
730.61	4734.68
730.94	4639.10
731.28	4587.45
731.61	4565.38
731.95	4448.19
732.28	4412.46
732.62	4350.57
732.95	4341.92
733.29	4255.68
733.62	4242.48
733.96	4177.63
734.29	4120.06
734.63	4091.16
734.96	3990.35
735.30	4033.36
735.63	3919.13
735.97	3868.61
736.30	3804.22
736.63	3798.53
736.97	3756.88
737.30	3720.25
737.64	3675.65
737.97	3616.03
738.31	3572.34
738.64	3506.12
738.97	3487.24
739.31	3479.50
739.64	3456.06
739.98	3389.16
740.31	3353.66
740.64	3369.36
740.98	3279.03
741.31	3247.62
741.65	3245.80
741.98	3178.68
742.31	3178.22
742.65	3150.23
742.98	3093.12
743.31	3081.51
743.65	3035.09
743.98	3009.38
744.31	2990.26
744.65	2985.48
744.98	2955.22
745.31	2900.83
745.65	2864.43
745.98	2873.98
746.31	2871.02
746.65	2853.73
746.98	2832.11
747.31	2793.43
747.65	2784.55
747.98	2761.80
748.31	2752.70
748.64	2734.04
748.98	2724.03
749.31	2687.62
749.64	2655.31
749.98	2623.68
750.31	2629.14
750.64	2603.65
750.97	2577.48
751.31	2563.37
751.64	2551.09
751.97	2540.39
752.30	2516.27
752.63	2503.07
752.97	2485.32
753.30	2482.14
753.63	2448.92
753.96	2435.26
754.29	2383.15
754.63	2396.35
754.96	2428.21
755.29	2356.98
755.62	2337.87
755.95	2344.70
756.29	2331.04
756.62	2274.84
756.95	2313.52
757.28	2288.95
757.61	2304.88
757.94	2273.93
758.27	2259.36
758.61	2252.08
758.94	2237.52
759.27	2227.05
759.60	2221.14
759.93	2196.79
760.26	2173.81
760.59	2150.82
760.92	2145.13
761.26	2157.19
761.59	2143.09
761.92	2103.26
762.25	2099.40
762.58	2120.56
762.91	2056.39
763.24	2069.81
763.57	2086.43
763.90	2044.78
764.23	2054.80
764.56	2020.66
764.89	2029.31
765.22	2020.66
765.55	2022.03
765.88	2008.37
766.21	2015.43
766.54	1980.61
766.87	1970.60
767.20	1938.29
767.53	1968.33
767.86	1938.06
768.19	1916.90
768.52	1936.92
768.85	1913.03
769.18	1876.39
769.51	1896.65
769.84	1848.41
770.17	1860.24
770.50	1835.44
770.83	1829.97
771.16	1824.29
771.49	1799.94
771.82	1817.46
772.15	1816.32
772.48	1771.27
772.81	1783.78
773.14	1776.73
773.47	1748.06
773.80	1737.36
774.13	1728.03
774.46	1744.19
774.78	1739.18
775.11	1725.07
775.44	1720.29
775.77	1731.44
776.10	1701.86
776.43	1694.13
776.76	1706.41
777.09	1657.72
777.41	1640.20
777.74	1662.50
778.07	1652.94
778.40	1630.64
778.73	1646.57
779.06	1635.42
779.38	1639.06
779.71	1601.51
780.04	1620.63
780.37	1591.50
780.70	1590.36
781.03	1589.45
781.35	1561.46
781.68	1562.37
782.01	1538.48
782.34	1513.45
782.67	1531.88
782.99	1538.48
783.32	1544.85
783.65	1519.59
783.98	1507.76
784.30	1497.29
784.63	1510.26
784.96	1494.56
785.29	1507.53
785.61	1499.34
785.94	1482.96
786.27	1480.23
786.60	1481.59
786.92	1453.83
787.25	1456.56
787.58	1448.82
787.90	1455.42
788.23	1458.15
788.56	1429.71
788.88	1446.55
789.21	1442.45
789.54	1425.84
789.87	1404.00
790.19	1414.46
790.52	1396.94
790.85	1384.65
791.17	1398.54
791.50	1386.02
791.82	1402.18
792.15	1387.84
792.48	1403.31
792.80	1368.95
793.13	1404.22
793.46	1355.76
793.78	1376.01
794.11	1387.84
794.43	1382.38
794.76	1388.07
795.09	1398.99
795.41	1376.24
795.74	1378.74
796.06	1390.57
796.39	1368.50
796.72	1383.52
797.04	1359.85
797.37	1349.16
797.69	1367.59
798.02	1366.91
798.34	1348.70
798.67	1336.41
798.99	1340.74
799.32	1332.77
799.64	1329.36
799.97	1336.41
800.30	1340.05
800.62	1327.31
800.95	1313.89
801.27	1334.82
801.60	1330.27
801.92	1294.54
802.25	1311.61
802.57	1326.86
802.89	1327.77
803.22	1301.83
803.54	1301.37
803.87	1327.77
804.19	1297.50
804.52	1303.42
804.84	1279.30
805.17	1287.49
805.49	1286.35
805.82	1291.59
806.14	1258.14
806.46	1299.55
806.79	1289.77
807.11	1271.79
807.44	1248.81
807.76	1282.71
808.08	1257.23
808.41	1247.21
808.73	1278.16
809.06	1248.81
809.38	1259.96
809.70	1262.23
810.03	1237.20
810.35	1248.12
810.67	1231.74
811.00	1216.04
811.32	1245.17
811.64	1242.66
811.97	1219.45
812.29	1226.28
812.61	1228.55
812.94	1214.45
813.26	1241.52
813.58	1226.73
813.91	1226.05
814.23	1250.63
814.55	1201.48
814.88	1219.22
815.20	1198.74
815.52	1204.66
815.84	1206.71
816.17	1178.49
816.49	1206.71
816.81	1186.23
817.13	1188.28
817.46	1192.83
817.78	1192.83
818.10	1169.62
818.42	1190.10
818.75	1176.44
819.07	1191.69
819.39	1169.85
819.71	1182.82
820.04	1189.64
820.36	1158.92
820.68	1163.02
821.00	1165.07
821.32	1152.55
821.65	1155.96
821.97	1148.23
822.29	1173.49
822.61	1155.74
822.93	1150.28
823.25	1147.32
823.58	1158.47
823.90	1162.56
824.22	1150.50
824.54	1134.12
824.86	1162.34
825.18	1140.26
825.50	1136.62
825.82	1124.33
826.15	1150.05
826.47	1144.13
826.79	1128.66
827.11	1143.68
827.43	1127.75
827.75	1144.36
828.07	1122.29
828.39	1126.84
828.71	1111.14
829.03	1117.96
829.35	1108.86
829.67	1127.07
830.00	1129.34
830.32	1128.89
830.64	1105.22
830.96	1099.99
831.28	1118.42
831.60	1107.95
831.92	1094.07
832.24	1127.75
832.56	1118.65
832.88	1120.01
833.20	1117.05
833.52	1113.87
833.84	1097.03
834.16	1081.10
834.48	1103.86
834.80	1113.18
835.12	1094.53
835.44	1108.63
835.76	1093.39
836.08	1114.32
836.40	1095.21
836.71	1110.68
837.03	1108.63
837.35	1106.36
837.67	1106.36
837.99	1102.49
838.31	1071.77
838.63	1089.75
838.95	1096.35
839.27	1096.12
839.59	1106.59
839.91	1108.41
840.23	1096.12
840.54	1103.40
840.86	1080.87
841.18	1085.88
841.50	1088.61
841.82	1088.15
842.14	1106.36
842.46	1073.14
842.77	1072.00
843.09	1069.49
843.41	1071.32
843.73	1046.74
844.05	1060.62
844.37	1056.52
844.68	1086.33
845.00	1075.41
845.32	1083.83
845.64	1071.54
845.96	1092.02
846.27	1065.17
846.59	1081.33
846.91	1080.87
847.23	1073.59
847.54	1066.99
847.86	1086.56
848.18	1064.72
848.50	1083.15
848.82	1071.54
849.13	1051.06
849.45	1087.24
849.77	1064.49
850.08	1082.01
850.40	1068.13
850.72	1070.63
851.04	1071.09
851.35	1049.93
851.67	1079.51
851.99	1063.35
852.30	1066.08
852.62	1049.93
852.94	1062.44
853.25	1056.98
853.57	1076.09
853.89	1061.53
854.20	1059.71
854.52	1068.58
854.84	1047.65
855.15	1051.52
855.47	1055.84
855.79	1043.55
856.10	1057.43
856.42	1047.88
856.73	1083.83
857.05	1065.85
857.37	1045.37
857.68	1057.89
858.00	1081.10
858.32	1061.53
858.63	1044.01
858.95	1042.42
859.26	1045.83
859.58	1031.49
859.89	1045.60
860.21	1046.74
860.52	1038.55
860.84	1047.65
861.16	1032.86
861.47	1037.64
861.79	1039.46
862.10	1031.49
862.42	1036.95
862.73	1052.20
863.05	1057.66
863.36	1034.91
863.68	1056.30
863.99	1042.42
864.31	1040.37
864.62	1018.75
864.94	1044.01
865.25	1040.37
865.57	1025.80
865.88	1035.36
866.20	1020.80
866.51	1024.44
866.82	1024.89
867.14	1018.75
867.45	1007.60
867.77	1021.25
868.08	1019.89
868.40	1031.04
868.71	1039.91
869.02	1009.88
869.34	1039.46
869.65	1025.80
869.97	1009.88
870.28	1008.97
870.59	1040.60
870.91	1026.03
871.22	1035.36
871.54	1032.86
871.85	1015.34
872.16	1024.21
872.48	999.64
872.79	1026.26
873.10	1003.05
873.42	1005.78
873.73	1009.65
874.04	1008.51
874.36	1006.46
874.67	972.56
874.98	1011.24
875.30	1013.29
875.61	996.91
875.92	1019.21
876.23	1011.47
876.55	1023.98
876.86	1006.92
877.17	1011.92
877.49	1011.24
877.80	1001.46
878.11	1256.09
878.42	1013.29
878.74	987.12
879.05	983.02
879.36	996.45
879.67	995.54
879.98	995.31
880.30	1007.60
880.61	996.22
880.92	996.00
881.23	996.00
881.55	982.57
881.86	991.44
882.17	978.25
882.48	986.44
882.79	981.43
883.10	992.81
883.42	991.67
883.73	997.13
884.04	981.43
884.35	979.38
884.66	996.68
884.97	1008.74
885.28	980.29
885.60	988.94
885.91	981.43
886.22	1008.06
886.53	995.77
886.84	985.98
887.15	988.71
887.46	979.84
887.77	980.75
888.08	980.07
888.40	977.79
888.71	989.17
889.02	975.74
889.33	1003.96
889.64	992.58
889.95	988.03
890.26	972.56
890.57	977.56
890.88	986.44
891.19	995.54
891.50	1009.88
891.81	973.92
892.12	965.50
892.43	962.77
892.74	989.62
893.05	1003.96
893.36	981.89
893.67	977.56
893.98	975.06
894.29	987.35
894.60	1000.55
894.91	985.07
895.22	973.01
895.53	980.75
895.84	977.79
896.15	979.61
896.46	985.30
896.77	986.67
897.08	995.54
897.38	992.13
897.69	990.53
898.00	998.73
898.31	980.07
898.62	999.86
898.93	981.43
899.24	972.56
899.55	978.25
899.86	987.58
900.16	991.22
900.47	962.09
900.78	983.48
901.09	989.40
901.40	981.43
901.71	975.29
902.02	973.70
902.32	980.75
902.63	988.71
902.94	980.07
903.25	988.71
903.56	973.24
903.87	961.41
904.17	967.78
904.48	972.56
904.79	974.83
905.10	961.64
905.41	971.42
905.71	961.41
906.02	974.83
906.33	971.42
906.64	932.74
906.94	936.38
907.25	977.79
907.56	959.13
907.87	962.32
908.17	979.61
908.48	948.44
908.79	978.25
909.09	965.96
909.40	972.79
909.71	978.70
910.02	1073.14
910.32	947.30
910.63	951.17
910.94	941.38
911.24	958.22
911.55	963.00
911.86	957.08
912.16	969.14
912.47	959.59
912.78	951.85
913.08	988.71
913.39	955.95
913.69	952.08
914.00	937.06
914.31	942.29
914.61	965.96
914.92	993.49
915.23	955.95
915.53	954.35
915.84	975.97
916.14	965.28
916.45	956.17
916.75	941.84
917.06	933.42
917.37	946.39
917.67	965.96
917.98	944.80
918.28	938.88
918.59	932.96
918.89	960.50
919.20	950.26
919.50	925.45
919.81	926.59
920.11	939.56
920.42	945.48
920.72	944.80
921.03	964.14
921.33	939.11
921.64	938.20
921.94	949.12
922.25	940.70
922.55	934.10
922.86	940.02
923.16	924.32
923.47	920.45
923.77	950.94
924.08	938.88
924.38	921.81
924.69	934.10
924.99	928.64
925.29	943.66
925.60	942.52
925.90	949.12
926.21	916.35
926.51	938.20
926.81	950.94
927.12	959.81
927.42	928.87
927.73	929.78
928.03	945.25
928.33	938.88
928.64	919.08
928.94	933.87
929.24	922.04
929.55	941.16
929.85	952.31
930.15	941.84
930.46	954.13
930.76	924.09
931.06	933.65
931.37	920.22
931.67	962.77
931.97	920.90
932.27	919.99
932.58	918.86
932.88	912.48
933.18	934.10
933.49	934.78
933.79	932.96
934.09	936.38
934.39	937.97
934.70	943.89
935.00	943.20
935.30	917.49
935.60	945.02
935.91	919.99
936.21	935.47
936.51	926.14
936.81	947.98
937.11	928.64
937.42	905.66
937.72	943.66
938.02	912.71
938.32	913.39
938.62	931.37
938.92	922.04
939.23	893.60
939.53	904.29
939.83	895.64
940.13	906.11
940.43	917.26
940.73	935.47
941.03	907.48
941.34	936.83
941.64	929.78
941.94	914.08
942.24	925.45
942.54	904.06
942.84	914.53
943.14	932.96
943.44	891.09
943.74	911.12
944.04	928.18
944.34	925.23
944.65	907.71
944.95	900.42
945.25	915.44
945.55	916.58
945.85	899.51
946.15	903.38
946.45	899.06
946.75	909.98
947.05	919.08
947.35	931.14
947.65	923.86
947.95	916.12
948.25	912.48
948.55	928.64
948.85	921.81
949.15	927.73
949.45	924.77
949.75	929.10
950.05	916.12
950.35	907.93
950.65	920.22
950.94	921.13
951.24	901.11
951.54	921.59
951.84	983.48
952.14	915.67
952.44	900.65
952.74	909.98
953.04	932.51
953.34	929.10
953.64	925.23
953.94	920.68
954.23	915.67
954.53	899.29
954.83	902.24
955.13	919.77
955.43	915.44
955.73	921.81
956.03	923.41
956.32	922.72
956.62	917.72
956.92	914.99
957.22	900.88
957.52	894.96
957.82	903.84
958.11	904.29
958.41	917.49
958.71	953.67
959.01	927.50
959.30	1045.37
959.60	941.61
959.90	917.95
960.20	914.99
960.50	906.11
960.79	907.93
961.09	903.84
961.39	911.57
961.69	922.27
961.98	910.44
962.28	921.81
962.58	887.23
962.87	920.22
963.17	919.54
963.47	914.08
963.76	926.36
964.06	917.03
964.36	930.46
964.66	918.86
964.95	916.35
965.25	919.31
965.55	930.01
965.84	917.95
966.14	906.80
966.43	934.78
966.73	913.62
967.03	925.45
967.32	914.76
967.62	932.05
967.92	909.07
968.21	898.83
968.51	902.24
968.80	916.12
969.10	907.48
969.40	920.22
969.69	915.21
969.99	902.24
970.28	926.36
970.58	905.20
970.87	917.03
971.17	912.03
971.46	926.82
971.76	924.54
972.06	914.08
972.35	931.14
972.65	912.94
972.94	911.80
973.24	909.98
973.53	929.78
973.83	899.51
974.12	912.94
974.42	909.30
974.71	921.59
975.01	913.62
975.30	931.60
975.59	917.03
975.89	920.68
976.18	923.63
976.48	941.38
976.77	931.83
977.07	916.35
977.36	908.84
977.65	927.50
977.95	914.53
978.24	903.15
978.54	924.09
978.83	918.86
979.13	920.45
979.42	908.16
979.71	909.98
980.01	922.95
980.30	915.67
980.59	903.38
980.89	908.84
981.18	904.75
981.47	907.71
981.77	930.23
982.06	927.50
982.35	911.57
982.65	909.07
982.94	921.36
983.23	916.81
983.53	915.21
983.82	899.06
984.11	919.99
984.41	904.75
984.70	902.02
984.99	894.05
985.28	911.35
985.58	894.51
985.87	899.29
986.16	920.22
986.45	902.02
986.75	909.75
987.04	911.57
987.33	918.40
987.62	919.77
987.91	918.63
988.21	917.49
988.50	888.59
988.79	952.53
989.08	924.09
989.37	925.91
989.67	914.30
989.96	889.50
990.25	898.15
990.54	886.77
990.83	909.75
991.12	907.71
991.42	910.66
991.71	912.26
992.00	908.16
992.29	906.57
992.58	897.47
992.87	924.54
993.16	916.12
993.45	932.05
993.75	904.52
994.04	924.54
994.33	941.16
994.62	923.41
994.91	919.99
995.20	920.22
995.49	932.74
995.78	911.12
996.07	900.20
996.36	892.00
996.65	896.10
996.94	912.48
997.23	900.42
997.52	900.65
997.81	907.25
998.10	890.64
998.39	916.81
998.68	895.19
998.97	917.72
999.26	905.20
999.55	910.66
999.84	908.39
1000.13	902.70
1000.42	903.84
1000.71	910.44
1001.00	899.97
1001.29	906.57
1001.58	905.88
1001.87	897.24
1002.16	922.72
1002.45	888.36
1002.74	907.71
1003.02	893.60
1003.31	910.44
1003.60	892.91
1003.89	909.75
1004.18	891.55
1004.47	897.69
1004.76	916.81
1005.05	909.75
1005.33	908.39
1005.62	929.55
1005.91	891.09
1006.20	890.18
1006.49	919.99
1006.78	919.08
1007.06	911.57
1007.35	913.17
1007.64	905.20
1007.93	899.29
1008.22	896.56
1008.50	915.67
1008.79	899.51
1009.08	904.06
1009.37	897.69
1009.66	924.32
1009.94	902.93
1010.23	913.62
1010.52	906.80
1010.81	931.37
1011.09	920.90
1011.38	912.94
1011.67	932.28
1011.95	927.50
1012.24	919.77
1012.53	912.94
1012.82	914.08
1013.10	883.81
1013.39	927.50
1013.68	926.36
[truncated: 48 more rows]
