# Supplementary material for: Unique photosynthetic electron transport tuning and excitation distribution in heterokont algae
Source: PLoS One. 2019 Jan 9;14(1):e0209920. doi: 10.1371/journal.pone.0209920 (PMC6326504; doi:10.1371/journal.pone.0209920)
Supplement: S1 Dataset — (ZIP) [file pone.0209920.s004.zip › S1 Dataset/77K/Nannochloropsis_DCMU/NDCMU_t=10,1.txt]

340.01	1281.57
340.39	1281.57
340.76	1281.57
341.14	1279.53
341.52	1285.44
341.89	1315.71
342.27	1318.44
342.65	1303.19
343.03	1301.37
343.40	1290.45
343.78	1320.94
344.16	1331.41
344.53	1316.39
344.91	1328.22
345.29	1326.63
345.66	1329.81
346.04	1295.91
346.42	1301.14
346.79	1297.50
347.17	1290.68
347.54	1299.55
347.92	1296.59
348.30	1295.68
348.67	1290.22
349.05	1283.62
349.43	1274.75
349.80	1277.93
350.18	1287.03
350.56	1276.11
350.93	1274.29
351.31	1276.79
351.68	1273.61
352.06	1280.21
352.44	1293.41
352.81	1277.48
353.19	1277.48
353.56	1261.09
353.94	1284.53
354.32	1259.73
354.69	1260.18
355.07	1257.91
355.44	1275.43
355.82	1264.05
356.19	1258.59
356.57	1267.69
356.95	1266.78
357.32	1270.42
357.70	1286.81
358.07	1261.32
358.45	1271.33
358.82	1286.12
359.20	1261.55
359.58	1276.79
359.95	1276.79
360.33	1283.62
360.70	1276.79
361.08	1293.86
361.45	1251.76
361.83	1293.18
362.20	1272.24
362.58	1286.81
362.95	1269.29
363.33	1256.54
363.70	1250.63
364.08	1274.52
364.45	1274.75
364.83	1264.51
365.20	1273.38
365.58	1278.16
365.95	1282.03
366.33	1300.69
366.70	1301.37
367.08	1288.40
367.45	1269.74
367.83	1278.84
368.20	1288.86
368.58	1284.99
368.95	1270.88
369.33	1288.86
369.70	1267.24
370.08	1276.57
370.45	1270.42
370.83	1257.45
371.20	1261.32
371.57	1298.87
371.95	1280.44
372.32	1286.58
372.70	1301.83
373.07	1269.51
373.45	1281.35
373.82	1278.16
374.19	1265.19
374.57	1267.69
374.94	1260.64
375.32	1282.71
375.69	1273.61
376.07	1273.15
376.44	1277.70
376.81	1268.83
377.19	1238.79
377.56	1270.65
377.94	1269.29
378.31	1274.06
378.68	1256.54
379.06	1284.99
379.43	1260.41
379.81	1266.78
380.18	1254.95
380.55	1259.96
380.93	1263.82
381.30	1270.65
381.67	1280.66
382.05	1274.97
382.42	1273.38
382.79	1273.61
383.17	1284.53
383.54	1265.64
383.91	1267.24
384.29	1264.51
384.66	1269.74
385.04	1268.38
385.41	1250.63
385.78	1260.41
386.15	1256.32
386.53	1282.71
386.90	1268.83
387.27	1291.81
387.65	1271.33
388.02	1285.21
388.39	1275.43
388.77	1267.47
389.14	1295.91
389.51	1284.53
389.89	1274.29
390.26	1290.68
390.63	1273.61
391.00	1256.54
391.38	1264.51
391.75	1251.08
392.12	1249.49
392.50	1276.79
392.87	1283.62
393.24	1263.82
393.61	1274.29
393.99	1252.67
394.36	1260.18
394.73	1291.59
395.10	1266.33
395.48	1264.96
395.85	1285.44
396.22	1275.66
396.59	1270.88
396.97	1261.09
397.34	1287.72
397.71	1295.45
398.08	1269.97
398.45	1246.76
398.83	1247.90
399.20	1278.62
399.57	1280.44
399.94	1292.95
400.32	1289.54
400.69	1288.40
401.06	1283.39
401.43	1267.92
401.80	1270.42
402.17	1266.78
402.55	1275.88
402.92	1274.97
403.29	1258.36
403.66	1281.35
404.03	1245.39
404.41	1248.58
404.78	1262.69
405.15	1277.48
405.52	1277.02
405.89	1287.94
406.26	1260.18
406.64	1259.96
407.01	1278.84
407.38	1274.75
407.75	1259.05
408.12	1282.71
408.49	1268.15
408.86	1253.13
409.23	1272.70
409.61	1262.00
409.98	1268.83
410.35	1261.78
410.72	1264.28
411.09	1257.91
411.46	1279.53
411.83	1274.97
412.20	1267.47
412.57	1261.55
412.95	1268.83
413.32	1250.17
413.69	1289.08
414.06	1268.15
414.43	1268.38
414.80	1284.53
415.17	1282.94
415.54	1266.33
415.91	1247.21
416.28	1267.47
416.65	1279.75
417.02	1265.64
417.39	1254.27
417.76	1275.20
418.14	1261.78
418.51	1244.25
418.88	1267.92
419.25	1260.18
419.62	1282.26
419.99	1279.07
420.36	1272.70
420.73	1280.44
421.10	1278.39
421.47	1276.11
421.84	1260.41
422.21	1268.83
422.58	1272.47
422.95	1268.83
423.32	1280.89
423.69	1269.97
424.06	1282.26
424.43	1292.95
424.80	1262.69
425.17	1294.77
425.54	1240.84
425.91	1268.38
426.28	1270.20
426.65	1267.47
427.02	1274.97
427.39	1256.77
427.76	1276.11
428.13	1259.27
428.49	1266.55
428.86	1271.33
429.23	1275.88
429.60	1283.39
429.97	1281.12
430.34	1259.96
430.71	1269.06
431.08	1265.19
431.45	1276.11
431.82	1270.65
432.19	1287.72
432.56	1258.82
432.93	1278.39
433.30	1265.64
433.67	1298.41
434.03	1282.26
434.40	1272.47
434.77	1278.39
435.14	1285.67
435.51	1302.28
435.88	1287.26
436.25	1288.40
436.62	1275.88
436.99	1279.07
437.35	1291.36
437.72	1265.87
438.09	1261.32
438.46	1303.87
438.83	1267.69
439.20	1260.64
439.57	1276.79
439.93	1257.91
440.30	1265.64
440.67	1269.51
441.04	1269.74
441.41	1272.93
441.78	1288.17
442.14	1291.13
442.51	1275.20
442.88	1287.03
443.25	1262.46
443.62	1274.29
443.99	1263.60
444.35	1269.51
444.72	1270.65
445.09	1276.57
445.46	1256.32
445.83	1275.66
446.19	1252.67
446.56	1267.01
446.93	1276.57
447.30	1264.28
447.66	1272.24
448.03	1285.67
448.40	1258.82
448.77	1269.97
449.14	1248.12
449.50	1263.37
449.87	1284.08
450.24	1275.66
450.61	1278.16
450.97	1257.23
451.34	1259.96
451.71	1279.07
452.08	1261.32
452.44	1262.69
452.81	1273.84
453.18	1274.75
453.54	1269.06
453.91	1276.34
454.28	1253.36
454.65	1265.19
455.01	1269.29
455.38	1273.61
455.75	1266.78
456.11	1277.70
456.48	1263.60
456.85	1262.23
457.21	1269.29
457.58	1286.12
457.95	1259.27
458.32	1265.87
458.68	1260.64
459.05	1272.93
459.42	1273.84
459.78	1268.60
460.15	1247.67
460.52	1255.86
460.88	1259.96
461.25	1268.15
461.61	1256.32
461.98	1272.24
462.35	1294.09
462.71	1292.95
463.08	1279.07
463.45	1281.35
463.81	1276.79
464.18	1251.31
464.55	1266.55
464.91	1277.93
465.28	1271.79
465.64	1272.93
466.01	1261.32
466.38	1271.56
466.74	1265.64
467.11	1256.54
467.47	1273.84
467.84	1322.53
468.21	1276.57
468.57	1271.33
468.94	1286.35
469.30	1273.61
469.67	1272.93
470.03	1284.53
470.40	1291.13
470.77	1274.29
471.13	1272.93
471.50	1284.99
471.86	1271.79
472.23	1273.38
472.59	1269.74
472.96	1281.80
473.32	1286.58
473.69	1269.51
474.05	1294.54
474.42	1278.62
474.78	1256.32
475.15	1265.87
475.51	1280.21
475.88	1273.38
476.24	1280.21
476.61	1266.10
476.97	1265.87
477.34	1257.68
477.70	1255.63
478.07	1278.62
478.43	1274.06
478.80	1281.57
479.16	1274.06
479.53	1264.73
479.89	1257.91
480.26	1277.25
480.62	1267.47
480.99	1273.38
481.35	1265.87
481.72	1289.31
482.08	1275.88
482.45	1487.05
482.81	1280.66
483.17	1275.20
483.54	1274.52
483.90	1260.41
484.27	1260.87
484.63	1253.13
485.00	1250.85
485.36	1288.63
485.72	1284.76
486.09	1287.72
486.45	1269.97
486.82	1257.91
487.18	1275.88
487.54	1264.05
487.91	1269.97
488.27	1250.63
488.64	1269.97
489.00	1277.48
489.36	1298.64
489.73	1278.62
490.09	1282.94
490.45	1290.45
490.82	1283.39
491.18	1276.79
491.55	1285.67
491.91	1284.53
492.27	1284.76
492.64	1269.29
493.00	1275.43
493.36	1262.23
493.73	1275.66
494.09	1274.52
494.45	1282.26
494.82	1277.25
495.18	1282.48
495.54	1265.64
495.91	1251.99
496.27	1279.98
496.63	1281.57
496.99	1281.12
497.36	1264.51
497.72	1280.21
498.08	1289.31
498.45	1264.28
498.81	1284.76
499.17	1270.65
499.53	1286.81
499.90	1268.60
500.26	1265.19
500.62	1281.35
500.99	1279.53
501.35	1296.36
501.71	1273.38
502.07	1281.35
502.44	1302.96
502.80	1291.81
503.16	1260.87
503.52	1300.92
503.88	1285.90
504.25	1262.69
504.61	1291.81
504.97	1290.90
505.33	1257.23
505.70	1269.06
506.06	1284.76
506.42	1265.64
506.78	1277.25
507.14	1282.48
507.51	1271.11
507.87	1283.17
508.23	1291.81
508.59	1295.23
508.95	1285.67
509.32	1273.84
509.68	1270.20
510.04	1258.59
510.40	1266.78
510.76	1264.05
511.12	1295.00
511.48	1282.03
511.85	1278.39
512.21	1271.33
512.57	1262.69
512.93	1279.30
513.29	1264.05
513.65	1269.51
514.01	1271.56
514.38	1274.52
514.74	1259.96
515.10	1266.55
515.46	1282.26
515.82	1268.38
516.18	1262.00
516.54	1277.70
516.90	1256.09
517.26	1284.53
517.63	1277.93
517.99	1286.81
518.35	1265.64
518.71	1264.28
519.07	1289.99
519.43	1278.39
519.79	1264.51
520.15	1249.03
520.51	1263.14
520.87	1256.54
521.23	1259.50
521.59	1266.55
521.95	1284.30
522.31	1262.69
522.67	1261.55
523.03	1266.78
523.40	1267.92
523.76	1253.58
524.12	1264.73
524.48	1288.63
524.84	1282.03
525.20	1277.02
525.56	1252.45
525.92	1260.18
526.28	1269.97
526.64	1267.92
527.00	1287.26
527.36	1294.54
527.72	1290.45
528.08	1254.27
528.44	1268.15
528.80	1284.99
529.16	1293.63
529.51	1282.48
529.87	1271.56
530.23	1298.64
530.59	1288.17
530.95	1269.06
531.31	1266.33
531.67	1267.69
532.03	1285.90
532.39	1267.92
532.75	1259.27
533.11	1287.26
533.47	1278.16
533.83	1278.62
534.19	1270.42
534.55	1272.47
534.91	1265.42
535.26	1289.99
535.62	1287.94
535.98	1289.99
536.34	1280.66
536.70	1282.26
537.06	1265.42
537.42	1282.48
537.78	1286.12
538.14	1372.82
538.49	1275.88
538.85	1296.59
539.21	1276.34
539.57	1289.77
539.93	1281.35
540.29	1294.09
540.65	1249.26
541.00	1271.56
541.36	1271.11
541.72	1263.82
542.08	1291.13
542.44	1289.31
542.80	1277.93
543.15	1307.51
543.51	1266.78
543.87	1279.75
544.23	1277.70
544.59	1270.20
544.95	1268.60
545.30	1282.03
545.66	1271.33
546.02	1263.82
546.38	1264.96
546.73	1266.55
547.09	1266.10
547.45	1313.43
547.81	1269.97
548.17	1274.75
548.52	1283.39
548.88	1280.44
549.24	1263.14
549.60	1282.03
549.95	1268.15
550.31	1258.36
550.67	1259.73
551.03	1289.08
551.38	1278.16
551.74	1251.76
552.10	1266.78
552.46	1261.55
552.81	1259.05
553.17	1268.15
553.53	1272.24
553.88	1284.30
554.24	1275.20
554.60	1283.62
554.95	1251.99
555.31	1254.04
555.67	1278.39
556.03	1280.44
556.38	1276.79
556.74	1269.74
557.10	1272.24
557.45	1253.58
557.81	1259.73
558.17	1256.77
558.52	1261.55
558.88	1277.48
559.24	1267.47
559.59	1273.38
559.95	1276.11
560.30	1290.22
560.66	1263.37
561.02	1291.59
561.37	1267.92
561.73	1260.18
562.09	1265.64
562.44	1277.25
562.80	1282.94
563.15	1269.06
563.51	1260.41
563.87	1273.61
564.22	1284.53
564.58	1262.23
564.93	1263.37
565.29	1284.53
565.65	1279.07
566.00	1276.57
566.36	1251.54
566.71	1266.10
567.07	1270.88
567.42	1290.22
567.78	1263.37
568.14	1262.69
568.49	1280.44
568.85	1280.44
569.20	1299.09
569.56	1298.18
569.91	1283.62
570.27	1269.51
570.62	1281.57
570.98	1272.24
571.33	1264.05
571.69	1272.24
572.04	1285.90
572.40	1280.66
572.75	1272.70
573.11	1270.65
573.46	1272.70
573.82	1274.06
574.17	1277.02
574.53	1277.25
574.88	1294.09
575.24	1297.05
575.59	1266.33
575.95	1271.56
576.30	1279.53
576.66	1273.38
577.01	1277.25
577.36	1278.16
577.72	1274.52
578.07	1283.17
578.43	1267.92
578.78	1277.48
579.14	1276.34
579.49	1269.97
579.85	1271.56
580.20	1295.68
580.55	1267.69
580.91	1293.63
581.26	1284.76
581.62	1285.21
581.97	1291.13
582.32	1291.81
582.68	1282.26
583.03	1293.41
583.39	1296.36
583.74	1309.11
584.09	1287.72
584.45	1301.60
584.80	1312.07
585.15	1305.01
585.51	1285.44
585.86	1307.97
586.21	1313.66
586.57	1318.66
586.92	1296.59
587.27	1309.56
587.63	1312.29
587.98	1345.74
588.33	1333.68
588.69	1319.35
589.04	1348.70
589.39	1344.83
589.75	1342.78
590.10	1347.56
590.45	1373.50
590.81	1357.58
591.16	1386.93
591.51	1377.15
591.86	1378.51
592.22	1388.75
592.57	1410.60
592.92	1396.71
593.28	1422.43
593.63	1417.19
593.98	1434.49
594.33	1430.39
594.69	1430.62
595.04	1474.31
595.39	1460.43
595.74	1482.05
596.10	1500.48
596.45	1501.39
596.80	1526.65
597.15	1537.34
597.50	1522.55
597.86	1551.68
598.21	1570.34
598.56	1556.91
598.91	1598.10
599.26	1576.03
599.62	1619.94
599.97	1629.50
600.32	1638.60
600.67	1686.84
601.02	1713.01
601.38	1688.89
601.73	1713.92
602.08	1725.30
602.43	1743.96
602.78	1760.34
603.13	1793.34
603.49	1779.00
603.84	1789.47
604.19	1820.87
604.54	1826.79
604.89	1850.45
605.24	1865.47
605.59	1877.08
605.95	1873.89
606.30	1895.51
606.65	1912.12
607.00	1934.19
607.35	1957.86
607.70	1992.45
608.05	1984.25
608.40	1975.15
608.75	1987.44
609.10	2018.39
609.46	2017.93
609.81	2029.76
610.16	2055.71
610.51	2067.08
610.86	2081.19
611.21	2067.99
611.56	2126.70
611.91	2077.78
612.26	2116.46
612.61	2107.81
612.96	2126.47
613.31	2139.44
613.66	2161.74
614.01	2150.14
614.36	2140.58
614.71	2139.44
615.06	2152.64
615.41	2137.17
615.76	2167.89
616.11	2175.85
616.46	2155.37
616.81	2155.83
617.16	2187.00
617.51	2152.64
617.86	2171.76
618.21	2194.97
618.56	2182.45
618.91	2196.79
619.26	2186.78
619.61	2196.56
619.96	2192.46
620.31	2197.47
620.66	2194.97
621.01	2190.42
621.36	2174.49
621.71	2162.43
622.06	2210.90
622.41	2174.03
622.76	2183.59
623.10	2198.61
623.45	2162.65
623.80	2192.01
624.15	2196.33
624.50	2168.80
624.85	2165.84
625.20	2164.93
625.55	2151.50
625.90	2157.65
626.25	2159.92
626.59	2151.50
626.94	2144.91
627.29	2174.03
627.64	2146.27
627.99	2154.24
628.34	2143.77
628.69	2153.10
629.03	2149.91
629.38	2133.98
629.73	2147.41
630.08	2127.38
630.43	2093.93
630.78	2096.44
631.12	2102.35
631.47	2109.64
631.82	2112.59
632.17	2103.72
632.52	2097.80
632.86	2121.70
633.21	2067.54
633.56	2117.37
633.91	2123.74
634.26	2090.07
634.60	2078.01
634.95	2093.25
635.30	2072.32
635.65	2074.36
635.99	2056.84
636.34	2097.12
636.69	2038.87
637.04	2042.96
637.39	2040.69
637.73	2039.78
638.08	2045.69
638.43	2037.05
638.77	2028.17
639.12	2028.40
639.47	2032.50
639.82	2036.59
640.16	2024.30
640.51	2046.38
640.86	2036.14
641.20	2039.32
641.55	2036.36
641.90	2012.24
642.25	2013.84
642.59	1998.82
642.94	2039.55
643.29	2023.62
643.63	2025.44
643.98	2002.46
644.33	1984.94
644.67	2020.43
645.02	1990.85
645.37	2024.99
645.71	1998.82
646.06	2024.99
646.40	2014.52
646.75	2007.46
647.10	2002.46
647.44	2013.84
647.79	1991.76
648.14	1981.75
648.48	1994.72
648.83	2005.19
649.17	1978.57
649.52	1979.02
649.87	1985.62
650.21	1989.49
650.56	1993.13
650.90	1986.07
651.25	1977.66
651.59	2000.64
651.94	2007.69
652.29	1999.50
652.63	1993.13
652.98	2000.64
653.32	2002.91
653.67	1994.49
654.01	1991.08
654.36	1978.79
654.70	2012.70
655.05	2001.32
655.39	2007.24
655.74	1976.97
656.08	1984.03
656.43	1990.40
656.78	1988.35
657.12	1983.57
657.47	1992.22
657.81	1988.12
658.15	1994.27
658.50	1988.35
658.84	2017.02
659.19	2011.11
659.53	2025.90
659.88	2013.61
660.22	2001.55
660.57	2017.48
660.91	2017.48
661.26	1995.40
661.60	2004.73
661.95	2006.10
662.29	2009.97
662.63	1996.54
662.98	2022.48
663.32	2008.37
663.67	2004.05
664.01	1994.72
664.36	2029.31
664.70	2027.72
665.04	2038.87
665.39	2034.77
665.73	2016.11
666.08	2145.82
666.42	2025.21
666.76	2056.39
667.11	2042.96
667.45	2038.64
667.79	2050.70
668.14	2071.86
668.48	2067.08
668.83	2052.06
669.17	2074.82
669.51	2048.65
669.86	2073.91
670.20	2066.86
670.54	2079.37
670.89	2095.75
671.23	2105.08
671.57	2143.09
671.92	2138.31
672.26	2120.79
672.60	2150.59
672.94	2207.71
673.29	2200.43
673.63	2228.19
673.97	2231.60
674.32	2288.49
674.66	2283.49
675.00	2354.48
675.34	2400.22
675.69	2434.81
676.03	2466.21
676.37	2524.46
676.71	2601.38
677.06	2675.78
677.40	2778.18
677.74	2873.76
678.08	2978.20
678.43	3140.22
678.77	3256.73
679.11	3409.19
679.45	3553.91
679.80	3770.54
680.14	3942.57
680.48	4182.18
680.82	4423.16
681.16	4696.68
681.51	4925.59
681.85	5212.76
682.19	5535.20
682.53	5877.22
682.87	6215.13
683.21	6509.35
683.56	6893.92
683.90	7246.17
684.24	7597.05
684.58	8035.32
684.92	8393.49
685.26	8656.31
685.61	8979.66
685.95	9323.04
686.29	9584.04
686.63	9807.27
686.97	10047.56
687.31	10215.50
687.65	10311.07
687.99	10471.95
688.33	10616.21
688.68	10620.08
689.02	10671.51
689.36	10697.45
689.70	10759.35
690.04	10710.42
690.38	10718.16
690.72	10713.61
691.06	10710.19
691.40	10764.58
691.74	10767.54
692.08	10794.39
692.42	10813.96
692.76	10815.10
693.10	10909.30
693.44	10837.17
693.78	10889.73
694.13	10893.83
694.47	11018.98
694.81	11001.92
695.15	11058.12
695.49	11042.19
695.83	11081.79
696.17	11124.11
696.51	11109.09
696.85	11115.01
697.19	11026.72
697.53	11111.60
697.87	11189.19
698.20	11052.66
698.54	11162.11
698.88	11149.60
699.22	11077.69
699.56	11112.96
699.90	11010.56
700.24	10934.56
700.58	10922.73
700.92	10873.12
701.26	10818.96
701.60	10740.23
701.94	10673.79
702.28	10717.93
702.62	10554.09
702.96	10541.12
703.30	10476.73
703.63	10252.36
703.97	10241.21
704.31	10153.15
704.65	10074.87
704.99	10065.08
705.33	10053.71
705.67	9797.03
706.01	9737.86
706.34	9632.28
706.68	9523.51
707.02	9404.73
707.36	9285.49
707.70	9235.66
708.04	9088.20
708.38	8970.10
708.71	8928.23
709.05	8896.60
709.39	8736.41
709.73	8616.49
710.07	8589.18
710.40	8527.97
710.74	8374.60
711.08	8347.98
711.42	8174.13
711.76	8161.16
712.09	8013.70
712.43	8029.63
712.77	7900.84
713.11	7793.89
713.45	7707.42
713.78	7714.24
714.12	7632.78
714.46	7627.55
714.80	7528.33
715.13	7365.86
715.47	7334.00
715.81	7228.65
716.15	7141.27
716.48	7140.13
716.82	7113.28
717.16	7045.24
717.49	6910.07
717.83	6816.10
718.17	6825.42
718.51	6707.55
718.84	6660.68
719.18	6557.82
719.52	6531.66
719.85	6435.86
720.19	6357.12
720.53	6264.74
720.86	6218.77
721.20	6150.96
721.54	6094.30
721.87	6029.68
722.21	5946.62
722.55	5873.57
722.88	5858.78
723.22	5788.92
723.55	5664.68
723.89	5674.47
724.23	5557.05
724.56	5511.31
724.90	5466.03
725.24	5441.68
725.57	5354.76
725.91	5282.17
726.24	5212.54
726.58	5108.77
726.92	5120.60
727.25	5045.74
727.59	5001.59
727.92	4948.35
728.26	4955.63
728.59	4858.01
728.93	4766.08
729.26	4775.64
729.60	4722.62
729.94	4631.14
730.27	4600.42
730.61	4522.14
730.94	4499.61
731.28	4407.00
731.61	4378.10
731.95	4326.45
732.28	4245.89
732.62	4225.87
732.95	4187.41
733.29	4118.01
733.62	4112.78
733.96	4065.22
734.29	4009.47
734.63	3928.91
734.96	3922.32
735.30	3888.87
735.63	3881.13
735.97	3830.61
736.30	3758.71
736.63	3749.83
736.97	3665.64
737.30	3646.07
737.64	3655.40
737.97	3594.64
738.31	3578.26
738.64	3537.07
738.97	3474.49
739.31	3440.82
739.64	3454.24
739.98	3409.19
740.31	3362.08
740.64	3377.56
740.98	3306.56
741.31	3271.97
741.65	3247.85
741.98	3273.11
742.31	3199.84
742.65	3206.44
742.98	3186.64
743.31	3132.03
743.65	3138.17
743.98	3094.71
744.31	3052.16
744.65	3048.97
744.98	3032.13
745.31	3010.29
745.65	2975.02
745.98	2979.79
746.31	2987.53
746.65	2927.46
746.98	2924.95
747.31	2943.84
747.65	2875.35
747.98	2862.15
748.31	2869.20
748.64	2851.68
748.98	2818.23
749.31	2836.21
749.64	2778.87
749.98	2776.82
750.31	2768.85
750.64	2734.27
750.97	2720.84
751.31	2713.33
751.64	2720.39
751.97	2692.17
752.30	2691.49
752.63	2674.65
752.97	2671.92
753.30	2635.74
753.63	2644.38
753.96	2622.77
754.29	2582.49
754.63	2621.40
754.96	2630.50
755.29	2569.75
755.62	2559.51
755.95	2547.45
756.29	2531.29
756.62	2517.18
756.95	2473.04
757.28	2486.92
757.61	2519.00
757.94	2455.29
758.27	2463.71
758.61	2445.50
758.94	2438.68
759.27	2451.87
759.60	2399.31
759.93	2427.07
760.26	2393.85
760.59	2402.95
760.92	2384.97
761.26	2369.27
761.59	2353.57
761.92	2359.72
762.25	2345.38
762.58	2339.24
762.91	2348.11
763.24	2301.46
763.57	2302.14
763.90	2285.99
764.23	2318.76
764.56	2300.55
764.89	2269.38
765.22	2281.44
765.55	2248.44
765.88	2246.17
766.21	2233.88
766.54	2199.06
766.87	2225.91
767.20	2205.89
767.53	2206.57
767.86	2212.26
768.19	2164.70
768.52	2176.08
768.85	2149.68
769.18	2147.18
769.51	2162.20
769.84	2126.93
770.17	2128.29
770.50	2109.64
770.83	2115.78
771.16	2092.80
771.49	2087.34
771.82	2095.75
772.15	2057.75
772.48	2038.41
772.81	2051.38
773.14	2046.15
773.47	2030.90
773.80	2052.97
774.13	2005.87
774.46	2005.19
774.78	2014.52
775.11	1990.17
775.44	1997.45
775.77	1995.86
776.10	1949.89
776.43	1968.55
776.76	1989.94
777.09	1945.12
777.41	1946.71
777.74	1959.68
778.07	1950.12
778.40	1899.15
778.73	1915.76
779.06	1913.49
779.38	1923.27
779.71	1894.83
780.04	1914.85
780.37	1882.99
780.70	1881.17
781.03	1853.87
781.35	1853.41
781.68	1852.27
782.01	1843.63
782.34	1828.61
782.67	1837.94
782.99	1824.29
783.32	1826.56
783.65	1806.54
783.98	1810.18
784.30	1810.86
784.63	1797.89
784.96	1785.60
785.29	1782.87
785.61	1775.82
785.94	1797.21
786.27	1777.86
786.60	1775.13
786.92	1768.76
787.25	1766.26
787.58	1774.91
787.90	1759.43
788.23	1737.82
788.56	1728.71
788.88	1725.98
789.21	1747.83
789.54	1744.41
789.87	1754.43
790.19	1728.26
790.52	1705.96
790.85	1728.71
791.17	1715.52
791.50	1711.42
791.82	1716.43
792.15	1683.43
792.48	1674.10
792.80	1697.99
793.13	1687.07
793.46	1674.33
793.78	1705.73
794.11	1675.47
794.43	1693.22
794.76	1684.11
795.09	1672.51
795.41	1675.01
795.74	1673.42
796.06	1673.87
796.39	1670.46
796.72	1642.02
797.04	1667.73
797.37	1675.69
797.69	1681.15
798.02	1646.34
798.34	1664.09
798.67	1636.10
798.99	1634.73
799.32	1667.05
799.64	1639.97
799.97	1645.43
800.30	1641.11
800.62	1636.10
800.95	1654.53
801.27	1638.38
801.60	1650.66
801.92	1637.69
802.25	1617.21
802.57	1622.67
802.89	1614.25
803.22	1632.23
803.54	1637.01
803.87	1639.06
804.19	1642.70
804.52	1633.60
804.84	1605.84
805.17	1611.75
805.49	1613.80
805.82	1616.76
806.14	1579.21
806.46	1604.47
806.79	1589.45
807.11	1557.14
807.44	1602.42
807.76	1603.56
808.08	1579.67
808.41	1580.35
808.73	1555.09
809.06	1574.21
809.38	1588.09
809.70	1580.58
810.03	1556.91
810.35	1566.47
810.67	1565.79
811.00	1561.69
811.32	1554.18
811.64	1571.70
811.97	1526.65
812.29	1541.89
812.61	1546.22
812.94	1562.83
813.26	1534.16
813.58	1544.85
813.91	1518.23
814.23	1531.43
814.55	1522.32
814.88	1542.80
815.20	1523.92
815.52	1546.90
815.84	1528.69
816.17	1524.37
816.49	1516.18
816.81	1511.17
817.13	1518.68
817.46	1521.87
817.78	1500.25
818.10	1506.39
818.42	1515.50
818.75	1512.77
819.07	1514.59
819.39	1525.05
819.71	1498.66
820.04	1504.12
820.36	1494.79
820.68	1497.75
821.00	1484.55
821.32	1507.76
821.65	1485.23
821.97	1500.71
822.29	1505.48
822.61	1491.38
822.93	1483.41
823.25	1477.04
823.58	1482.05
823.90	1474.31
824.22	1508.44
824.54	1505.71
824.86	1474.08
825.18	1492.06
825.50	1472.72
825.82	1469.99
826.15	1480.68
826.47	1457.47
826.79	1453.15
827.11	1449.51
827.43	1481.82
827.75	1464.98
828.07	1475.68
828.39	1451.33
828.71	1467.94
829.03	1445.87
829.35	1470.21
829.67	1459.75
830.00	1467.26
830.32	1470.67
830.64	1463.39
830.96	1452.69
831.28	1475.90
831.60	1449.73
831.92	1458.84
832.24	1441.77
832.56	1427.43
832.88	1419.70
833.20	1449.96
833.52	1451.33
833.84	1459.75
834.16	1444.96
834.48	1443.36
834.80	1462.02
835.12	1444.73
835.44	1457.02
835.76	1418.33
836.08	1446.55
836.40	1447.00
836.71	1443.36
837.03	1433.12
837.35	1424.48
837.67	1421.52
837.99	1437.45
838.31	1444.50
838.63	1410.60
838.95	1444.27
839.27	1412.64
839.59	1435.40
839.91	1414.92
840.23	1424.48
840.54	1438.13
840.86	1447.69
841.18	1411.73
841.50	1421.75
841.82	1418.33
842.14	1412.19
842.46	1414.01
842.77	1418.10
843.09	1414.24
843.41	1414.69
843.73	1430.62
844.05	1416.51
844.37	1429.25
844.68	1441.77
845.00	1409.00
845.32	1433.35
845.64	1424.93
845.96	1421.97
846.27	1440.40
846.59	1399.45
846.91	1413.10
847.23	1419.47
847.54	1413.33
847.86	1418.79
848.18	1413.78
848.50	1402.86
848.82	1438.36
849.13	1408.55
849.45	1439.72
849.77	1435.63
850.08	1408.77
850.40	1415.15
850.72	1426.75
851.04	1415.60
851.35	1429.71
851.67	1436.54
851.99	1425.39
852.30	1412.64
852.62	1401.04
852.94	1407.41
853.25	1413.78
853.57	1404.00
853.89	1406.95
854.20	1416.06
854.52	1404.22
854.84	1397.62
855.15	1409.91
855.47	1401.04
855.79	1406.50
856.10	1401.95
856.42	1400.36
856.73	1415.60
857.05	1385.79
857.37	1414.24
857.68	1391.94
858.00	1399.67
858.32	1403.09
858.63	1389.43
858.95	1400.36
859.26	1401.95
859.58	1410.60
859.89	1391.48
860.21	1404.68
860.52	1384.65
860.84	1393.30
861.16	1372.59
861.47	1388.30
861.79	1389.66
862.10	1372.14
862.42	1376.69
862.73	1380.33
863.05	1391.25
863.36	1386.02
863.68	1382.83
863.99	1379.19
864.31	1390.12
864.62	1384.20
864.94	1367.82
865.25	1386.25
865.57	1386.02
865.88	1380.10
866.20	1351.20
866.51	1374.19
866.82	1379.42
867.14	1361.44
867.45	1388.30
867.77	1374.64
868.08	1388.52
868.40	1374.41
868.71	1370.09
869.02	1369.86
869.34	1389.43
869.65	1372.82
869.97	1392.16
870.28	1354.62
870.59	1372.37
870.91	1355.53
871.22	1363.72
871.54	1366.00
871.85	1353.93
872.16	1382.83
872.48	1358.03
872.79	1377.37
873.10	1348.93
873.42	1370.32
873.73	1364.40
874.04	1363.49
874.36	1326.40
874.67	1358.03
874.98	1352.80
875.30	1345.97
875.61	1341.19
875.92	1337.32
876.23	1344.61
876.55	1342.10
876.86	1347.11
877.17	1355.53
877.49	1353.02
877.80	1343.24
878.11	1539.62
878.42	1376.46
878.74	1353.02
879.05	1348.02
879.36	1361.67
879.67	1360.08
879.98	1367.59
880.30	1357.58
880.61	1348.25
880.92	1352.57
881.23	1353.25
881.55	1351.43
881.86	1347.79
882.17	1357.12
882.48	1351.89
882.79	1341.87
883.10	1353.02
883.42	1356.89
883.73	1350.75
884.04	1343.70
884.35	1362.13
884.66	1358.26
884.97	1328.90
885.28	1343.70
885.60	1330.72
885.91	1348.47
886.22	1329.59
886.53	1353.25
886.84	1341.42
887.15	1340.51
887.46	1356.21
887.77	1344.15
888.08	1346.88
888.40	1359.17
888.71	1329.13
889.02	1321.39
889.33	1340.51
889.64	1320.94
889.95	1323.67
890.26	1359.62
890.57	1330.27
890.88	1345.06
891.19	1326.63
891.50	1352.57
891.81	1352.34
892.12	1343.92
892.43	1327.99
892.74	1354.16
893.05	1333.23
893.36	1347.34
893.67	1336.19
893.98	1345.52
894.29	1320.48
894.60	1338.23
894.91	1315.93
895.22	1321.62
895.53	1312.98
895.84	1340.96
896.15	1331.86
896.46	1328.90
896.77	1350.75
897.08	1333.23
897.38	1337.32
897.69	1332.77
898.00	1333.91
898.31	1341.42
898.62	1343.47
898.93	1322.08
899.24	1339.37
899.55	1343.01
899.86	1318.44
900.16	1317.07
900.47	1343.47
900.78	1329.36
901.09	1333.00
901.40	1329.59
901.71	1324.35
902.02	1346.88
902.32	1340.74
902.63	1353.48
902.94	1330.95
903.25	1315.48
903.56	1319.12
903.87	1307.97
904.17	1311.38
904.48	1331.18
904.79	1305.92
905.10	1331.41
905.41	1316.62
905.71	1344.38
906.02	1314.11
906.33	1326.86
906.64	1321.17
906.94	1316.16
907.25	1310.70
907.56	1321.39
907.87	1326.86
908.17	1342.78
908.48	1335.73
908.79	1324.13
909.09	1332.09
909.40	1327.54
909.71	1336.19
910.02	1344.15
910.32	1332.32
910.63	1312.29
910.94	1324.13
911.24	1304.56
911.55	1313.20
911.86	1329.13
912.16	1311.38
912.47	1316.62
912.78	1319.80
913.08	1322.53
913.39	1304.56
913.69	1311.38
914.00	1294.09
914.31	1319.57
914.61	1323.22
914.92	1305.69
915.23	1302.74
915.53	1307.06
915.84	1321.62
916.14	1310.24
916.45	1305.01
916.75	1317.53
917.06	1303.42
917.37	1309.11
917.67	1327.54
917.98	1298.41
918.28	1297.96
918.59	1318.44
918.89	1310.93
919.20	1309.79
919.50	1300.01
919.81	1308.65
920.11	1322.53
920.42	1312.29
920.72	1299.09
921.03	1308.65
921.33	1300.46
921.64	1298.18
921.94	1299.32
922.25	1305.01
922.55	1295.68
922.86	1301.37
923.16	1288.40
923.47	1294.32
923.77	1295.00
924.08	1303.87
924.38	1324.13
924.69	1293.63
924.99	1291.59
925.29	1302.74
925.60	1291.59
925.90	1293.41
926.21	1303.42
926.51	1306.15
926.81	1312.98
927.12	1288.40
927.42	1297.27
927.73	1308.42
928.03	1285.44
928.33	1274.97
928.64	1268.38
928.94	1288.17
929.24	1290.45
929.55	1287.26
929.85	1292.95
930.15	1305.24
930.46	1304.33
930.76	1295.00
931.06	1321.39
931.37	1302.28
931.67	1304.33
931.97	1289.08
932.27	1281.57
932.58	1294.77
932.88	1281.35
933.18	1286.58
933.49	1296.36
933.79	1300.69
934.09	1282.03
934.39	1310.24
934.70	1304.56
935.00	1283.62
935.30	1288.17
935.60	1287.72
935.91	1292.50
936.21	1299.09
936.51	1282.48
936.81	1297.73
937.11	1295.00
937.42	1305.92
937.72	1289.99
938.02	1286.58
938.32	1280.21
938.62	1269.74
938.92	1288.40
939.23	1291.36
939.53	1293.41
939.83	1272.02
940.13	1270.20
940.43	1279.75
940.73	1283.39
941.03	1282.94
941.34	1309.56
941.64	1310.47
941.94	1283.39
942.24	1287.03
942.54	1271.56
942.84	1282.26
943.14	1281.57
943.44	1285.21
943.74	1281.57
944.04	1272.70
944.34	1263.82
944.65	1255.86
944.95	1274.52
945.25	1280.21
945.55	1285.67
945.85	1288.86
946.15	1292.27
946.45	1303.42
946.75	1286.35
947.05	1294.09
947.35	1275.88
947.65	1268.83
947.95	1280.89
948.25	1282.03
948.55	1281.57
948.85	1281.12
949.15	1247.44
949.45	1284.30
949.75	1274.75
950.05	1256.32
950.35	1272.70
950.65	1294.09
950.94	1273.38
951.24	1300.46
951.54	1281.57
951.84	1331.86
952.14	1299.32
952.44	1259.05
952.74	1285.67
953.04	1292.72
953.34	1274.97
953.64	1285.21
953.94	1270.20
954.23	1275.66
954.53	1274.97
954.83	1273.15
955.13	1267.69
955.43	1278.39
955.73	1285.67
956.03	1270.42
956.32	1283.62
956.62	1283.39
956.92	1274.52
957.22	1263.14
957.52	1262.69
957.82	1291.81
958.11	1289.99
958.41	1276.57
958.71	1300.92
959.01	1295.00
959.30	1343.24
959.60	1284.08
959.90	1282.71
960.20	1285.90
960.50	1288.40
960.79	1263.82
961.09	1263.82
961.39	1277.93
961.69	1276.79
961.98	1274.06
962.28	1293.86
962.58	1293.18
962.87	1289.77
963.17	1283.39
963.47	1279.07
963.76	1312.52
964.06	1287.49
964.36	1270.42
964.66	1303.87
964.95	1291.36
965.25	1277.25
965.55	1259.05
965.84	1291.59
966.14	1275.43
966.43	1275.20
966.73	1281.12
967.03	1275.88
967.32	1274.29
967.62	1301.83
967.92	1266.55
968.21	1281.12
968.51	1279.98
968.80	1258.59
969.10	1282.94
969.40	1271.79
969.69	1270.20
969.99	1281.12
970.28	1287.03
970.58	1279.07
970.87	1273.38
971.17	1279.53
971.46	1285.67
971.76	1259.05
972.06	1264.96
972.35	1267.69
972.65	1263.14
972.94	1299.55
973.24	1266.10
973.53	1263.82
973.83	1278.39
974.12	1297.05
974.42	1279.07
974.71	1290.90
975.01	1276.79
975.30	1269.06
975.59	1290.22
975.89	1274.52
976.18	1288.86
976.48	1265.64
976.77	1288.63
977.07	1255.86
977.36	1282.48
977.65	1276.79
977.95	1280.66
978.24	1269.29
978.54	1249.72
978.83	1277.93
979.13	1289.77
979.42	1272.47
979.71	1250.40
980.01	1262.69
980.30	1265.19
980.59	1275.43
980.89	1279.75
981.18	1274.06
981.47	1285.90
981.77	1270.20
982.06	1285.90
982.35	1270.42
982.65	1289.54
982.94	1277.93
983.23	1264.96
983.53	1295.91
983.82	1299.55
984.11	1260.64
984.41	1285.67
984.70	1263.60
984.99	1292.27
985.28	1283.62
985.58	1274.29
985.87	1274.06
986.16	1282.94
986.45	1262.46
986.75	1271.33
987.04	1258.36
987.33	1281.12
987.62	1268.83
987.91	1271.11
988.21	1270.42
988.50	1280.66
988.79	1271.11
989.08	1277.93
989.37	1282.03
989.67	1277.93
989.96	1277.48
990.25	1284.76
990.54	1276.57
990.83	1264.51
991.12	1273.84
991.42	1292.95
991.71	1269.74
992.00	1275.20
992.29	1280.21
992.58	1283.17
992.87	1294.54
993.16	1264.96
993.45	1297.27
993.75	1272.70
994.04	1269.97
994.33	1272.24
994.62	1273.15
994.91	1271.11
995.20	1271.79
995.49	1282.71
995.78	1274.52
996.07	1273.15
996.36	1269.29
996.65	1266.55
996.94	1273.15
997.23	1297.96
997.52	1287.26
997.81	1266.10
998.10	1265.87
998.39	1264.73
998.68	1269.51
998.97	1269.74
999.26	1272.24
999.55	1258.82
999.84	1282.48
1000.13	1282.71
1000.42	1267.01
1000.71	1271.79
1001.00	1274.52
1001.29	1266.33
1001.58	1277.70
1001.87	1286.35
1002.16	1276.57
1002.45	1280.89
1002.74	1294.77
1003.02	1281.35
1003.31	1267.24
1003.60	1264.73
1003.89	1274.06
1004.18	1269.29
1004.47	1260.64
1004.76	1276.11
1005.05	1263.82
1005.33	1256.32
1005.62	1257.91
1005.91	1264.51
1006.20	1266.55
1006.49	1278.84
1006.78	1287.94
1007.06	1268.15
1007.35	1270.42
1007.64	1283.17
1007.93	1285.44
1008.22	1281.35
1008.50	1275.20
1008.79	1258.36
1009.08	1267.92
1009.37	1249.49
1009.66	1282.94
1009.94	1272.70
1010.23	1277.25
1010.52	1267.01
1010.81	1255.86
1011.09	1268.60
1011.38	1268.38
1011.67	1271.11
1011.95	1286.58
1012.24	1282.71
1012.53	1283.39
1012.82	1287.94
1013.10	1289.54
1013.39	1268.60
1013.68	1269.97
[truncated: 48 more rows]
