# Supplementary material for: Unique photosynthetic electron transport tuning and excitation distribution in heterokont algae
Source: PLoS One. 2019 Jan 9;14(1):e0209920. doi: 10.1371/journal.pone.0209920 (PMC6326504; doi:10.1371/journal.pone.0209920)
Supplement: S1 Dataset — (ZIP) [file pone.0209920.s004.zip › S1 Dataset/77K/Nannochloropsis_DCMU/NDCMU_t=10,2.txt]

340.01	909.30
340.39	909.30
340.76	909.30
341.14	910.21
341.52	909.07
341.89	959.13
342.27	986.44
342.65	966.87
343.03	979.16
343.40	970.28
343.78	953.90
344.16	959.59
344.53	984.39
344.91	986.44
345.29	944.57
345.66	963.46
346.04	942.07
346.42	945.93
346.79	961.18
347.17	941.61
347.54	940.70
347.92	922.95
348.30	939.79
348.67	939.33
349.05	937.29
349.43	951.62
349.80	961.86
350.18	935.69
350.56	949.57
350.93	940.47
351.31	925.45
351.68	934.33
352.06	929.10
352.44	933.42
352.81	960.95
353.19	940.02
353.56	943.43
353.94	948.21
354.32	916.81
354.69	933.65
355.07	920.90
355.44	938.42
355.82	936.15
356.19	930.92
356.57	951.85
356.95	917.49
357.32	916.12
357.70	938.20
358.07	914.30
358.45	929.55
358.82	934.56
359.20	927.27
359.58	928.87
359.95	928.87
360.33	917.26
360.70	909.98
361.08	916.81
361.45	905.66
361.83	934.78
362.20	935.01
362.58	964.82
362.95	935.69
363.33	927.73
363.70	911.35
364.08	900.20
364.45	906.57
364.83	909.30
365.20	920.90
365.58	942.29
365.95	981.66
366.33	919.77
366.70	936.38
367.08	926.82
367.45	929.32
367.83	927.73
368.20	914.76
368.58	913.62
368.95	903.38
369.33	979.61
369.70	937.29
370.08	931.37
370.45	930.01
370.83	947.30
371.20	923.41
371.57	1134.57
371.95	962.77
372.32	940.70
372.70	943.43
373.07	926.82
373.45	948.21
373.82	925.00
374.19	939.56
374.57	964.37
374.94	920.45
375.32	937.51
375.69	963.68
376.07	920.45
376.44	925.45
376.81	897.69
377.19	907.93
377.56	950.71
377.94	933.65
378.31	934.33
378.68	936.60
379.06	923.18
379.43	922.27
379.81	933.19
380.18	929.78
380.55	932.28
380.93	928.41
381.30	942.29
381.67	933.42
382.05	923.41
382.42	912.03
382.79	932.51
383.17	954.58
383.54	956.17
383.91	916.35
384.29	918.40
384.66	906.80
385.04	918.86
385.41	909.75
385.78	914.53
386.15	920.22
386.53	897.01
386.90	915.67
387.27	921.36
387.65	942.98
388.02	926.59
388.39	950.49
388.77	928.18
389.14	940.25
389.51	943.66
389.89	944.80
390.26	944.57
390.63	933.65
391.00	925.23
391.38	937.51
391.75	935.47
392.12	937.29
392.50	918.63
392.87	931.60
393.24	940.25
393.61	947.98
393.99	933.65
394.36	942.52
394.73	941.38
395.10	925.68
395.48	929.55
395.85	932.28
396.22	945.02
396.59	934.33
396.97	913.39
397.34	935.01
397.71	928.18
398.08	934.10
398.45	918.86
398.83	921.81
399.20	934.10
399.57	944.34
399.94	924.32
400.32	924.32
400.69	919.08
401.06	950.71
401.43	940.25
401.80	915.67
402.17	927.73
402.55	925.00
402.92	905.43
403.29	920.22
403.66	942.29
404.03	922.50
404.41	928.64
404.78	930.01
405.15	908.84
405.52	907.48
405.89	912.71
406.26	931.37
406.64	926.14
407.01	929.78
407.38	922.04
407.75	929.78
408.12	952.08
408.49	945.71
408.86	927.73
409.23	969.60
409.61	940.25
409.98	935.01
410.35	915.90
410.72	902.93
411.09	918.40
411.46	937.74
411.83	927.96
412.20	924.54
412.57	931.37
412.95	928.41
413.32	939.79
413.69	922.95
414.06	925.91
414.43	932.74
414.80	944.80
415.17	943.43
415.54	950.03
415.91	913.85
416.28	926.59
416.65	915.67
417.02	920.68
417.39	946.39
417.76	913.62
418.14	915.44
418.51	922.95
418.88	903.84
419.25	895.65
419.62	937.29
419.99	924.77
420.36	944.11
420.73	938.65
421.10	944.11
421.47	918.63
421.84	932.28
422.21	925.00
422.58	929.78
422.95	930.46
423.32	907.25
423.69	922.95
424.06	940.25
424.43	952.53
424.80	904.97
425.17	928.41
425.54	912.71
425.91	923.86
426.28	937.97
426.65	932.51
427.02	949.35
427.39	927.50
427.76	935.01
428.13	944.34
428.49	937.97
428.86	918.86
429.23	929.78
429.60	910.21
429.97	935.24
430.34	956.86
430.71	916.35
431.08	908.84
431.45	942.52
431.82	942.75
432.19	939.34
432.56	921.59
432.93	917.95
433.30	915.44
433.67	927.05
434.03	991.44
434.40	927.05
434.77	930.46
435.14	908.62
435.51	914.76
435.88	968.69
436.25	906.80
436.62	927.50
436.99	932.51
437.35	939.79
437.72	924.09
438.09	913.39
438.46	1064.49
438.83	951.40
439.20	917.95
439.57	904.06
439.93	896.78
440.30	933.65
440.67	946.16
441.04	930.23
441.41	918.17
441.78	917.95
442.14	904.97
442.51	918.86
442.88	894.28
443.25	907.71
443.62	928.18
443.99	909.98
444.35	917.03
444.72	931.60
445.09	936.83
445.46	896.56
445.83	931.60
446.19	949.12
446.56	920.68
446.93	929.78
447.30	937.06
447.66	936.60
448.03	918.17
448.40	963.00
448.77	941.16
449.14	931.60
449.50	944.57
449.87	931.37
450.24	952.53
450.61	931.83
450.97	931.37
451.34	928.64
451.71	944.80
452.08	926.36
452.44	919.99
452.81	929.55
453.18	921.13
453.54	942.75
453.91	929.55
454.28	909.98
454.65	944.80
455.01	920.90
455.38	929.55
455.75	942.75
456.11	935.24
456.48	930.92
456.85	926.59
457.21	925.23
457.58	946.62
457.95	917.26
458.32	908.39
458.68	923.63
459.05	941.38
459.42	938.65
459.78	916.12
460.15	920.22
460.52	938.20
460.88	924.77
461.25	935.47
461.61	931.83
461.98	912.48
462.35	965.73
462.71	932.05
463.08	912.03
463.45	922.04
463.81	956.63
464.18	927.50
464.55	952.31
464.91	950.71
465.28	919.31
465.64	906.11
466.01	920.45
466.38	919.77
466.74	927.50
467.11	919.99
467.47	930.92
467.84	1028.08
468.21	952.53
468.57	931.14
468.94	934.56
469.30	940.93
469.67	920.45
470.03	930.69
470.40	920.22
470.77	912.48
471.13	922.72
471.50	935.01
471.86	950.71
472.23	976.65
472.59	932.05
472.96	936.15
473.32	924.09
473.69	967.32
474.05	928.41
474.42	916.35
474.78	942.75
475.15	922.95
475.51	925.00
475.88	896.56
476.24	904.75
476.61	935.01
476.97	915.67
477.34	899.74
477.70	922.50
478.07	939.79
478.43	933.87
478.80	927.27
479.16	937.51
479.53	937.51
479.89	913.85
480.26	945.48
480.62	920.22
480.99	970.05
481.35	912.94
481.72	937.29
482.08	939.79
482.45	1838.85
482.81	986.44
483.17	909.30
483.54	948.44
483.90	914.08
484.27	950.49
484.63	936.60
485.00	929.10
485.36	938.42
485.72	919.08
486.09	939.79
486.45	927.73
486.82	917.95
487.18	959.59
487.54	922.27
487.91	938.88
488.27	933.19
488.64	948.89
489.00	953.67
489.36	935.24
489.73	956.17
490.09	928.87
490.45	961.41
490.82	946.16
491.18	933.87
491.55	949.80
491.91	950.03
492.27	947.75
492.64	932.96
493.00	942.07
493.36	942.52
493.73	975.29
494.09	933.87
494.45	949.57
494.82	939.56
495.18	957.99
495.54	961.64
495.91	932.28
496.27	929.55
496.63	947.07
496.99	938.88
497.36	938.65
497.72	985.98
498.08	941.61
498.45	955.49
498.81	960.72
499.17	937.06
499.53	950.03
499.90	941.84
500.26	936.15
500.62	937.74
500.99	932.28
501.35	926.14
501.71	924.32
502.07	929.78
502.44	935.24
502.80	929.55
503.16	944.80
503.52	949.57
503.88	952.53
504.25	932.96
504.61	937.74
504.97	935.92
505.33	928.41
505.70	923.18
506.06	954.13
506.42	945.25
506.78	932.51
507.14	969.83
507.51	921.13
507.87	923.63
508.23	957.31
508.59	936.60
508.95	916.81
509.32	942.98
509.68	932.28
510.04	974.15
510.40	934.56
510.76	942.75
511.12	948.89
511.48	927.73
511.85	920.68
512.21	946.62
512.57	934.78
512.93	931.83
513.29	941.84
513.65	932.51
514.01	920.22
514.38	953.44
514.74	944.57
515.10	929.78
515.46	941.61
515.82	936.38
516.18	929.10
516.54	920.45
516.90	935.92
517.26	938.20
517.63	931.60
517.99	925.00
518.35	921.13
518.71	929.55
519.07	947.30
519.43	948.66
519.79	943.20
520.15	920.68
520.51	923.86
520.87	939.56
521.23	922.27
521.59	939.34
521.95	943.66
522.31	920.45
522.67	908.84
523.03	915.21
523.40	943.43
523.76	922.04
524.12	909.30
524.48	947.75
524.84	928.41
525.20	954.35
525.56	930.23
525.92	914.30
526.28	928.18
526.64	916.12
527.00	950.03
527.36	994.86
527.72	968.23
528.08	951.62
528.44	943.66
528.80	940.25
529.16	926.82
529.51	924.32
529.87	935.24
530.23	957.31
530.59	940.93
530.95	947.75
531.31	927.50
531.67	949.12
532.03	923.63
532.39	947.98
532.75	917.26
533.11	948.21
533.47	937.97
533.83	917.95
534.19	935.47
534.55	904.97
534.91	932.28
535.26	933.42
535.62	923.63
535.98	938.88
536.34	919.31
536.70	928.87
537.06	945.71
537.42	935.24
537.78	917.95
538.14	1129.11
538.49	924.77
538.85	1050.84
539.21	943.43
539.57	931.14
539.93	908.84
540.29	968.92
540.65	940.70
541.00	950.26
541.36	935.47
541.72	935.24
542.08	951.85
542.44	927.27
542.80	947.07
543.15	977.34
543.51	911.12
543.87	914.08
544.23	907.02
544.59	922.27
544.95	945.71
545.30	904.97
545.66	926.14
546.02	953.90
546.38	946.16
546.73	935.47
547.09	925.68
547.45	975.06
547.81	940.47
548.17	909.07
548.52	926.14
548.88	922.27
549.24	965.96
549.60	930.46
549.95	912.71
550.31	908.62
550.67	924.54
551.03	930.01
551.38	929.10
551.74	923.41
552.10	929.32
552.46	939.79
552.81	922.04
553.17	924.09
553.53	920.90
553.88	931.37
554.24	930.23
554.60	909.30
554.95	919.54
555.31	911.35
555.67	911.80
556.03	911.57
556.38	919.99
556.74	932.05
557.10	937.74
557.45	917.95
557.81	942.98
558.17	926.82
558.52	924.54
558.88	939.11
559.24	933.42
559.59	924.09
559.95	924.32
560.30	977.34
560.66	928.87
561.02	907.02
561.37	907.93
561.73	914.76
562.09	945.48
562.44	939.34
562.80	939.34
563.15	917.26
563.51	936.38
563.87	938.42
564.22	918.86
564.58	953.44
564.93	934.56
565.29	945.25
565.65	973.70
566.00	936.83
566.36	927.27
566.71	936.83
567.07	936.38
567.42	932.51
567.78	921.81
568.14	917.03
568.49	924.77
568.85	914.99
569.20	930.23
569.56	938.88
569.91	952.76
570.27	947.30
570.62	980.98
570.98	947.07
571.33	919.77
571.69	942.52
572.04	939.79
572.40	916.81
572.75	930.46
573.11	936.38
573.46	923.86
573.82	925.23
574.17	908.39
574.53	956.40
574.88	951.62
575.24	932.74
575.59	946.16
575.95	947.30
576.30	948.21
576.66	937.97
577.01	934.56
577.36	930.69
577.72	910.21
578.07	939.79
578.43	966.41
578.78	960.95
579.14	956.17
579.49	951.85
579.85	959.36
580.20	953.44
580.55	946.84
580.91	965.05
581.26	952.76
581.62	967.10
581.97	978.93
582.32	986.44
582.68	983.02
583.03	967.55
583.39	969.83
583.74	1000.32
584.09	1000.77
584.45	1007.15
584.80	1019.89
585.15	1000.32
585.51	1022.85
585.86	1018.52
586.21	1010.33
586.57	1036.73
586.92	1039.00
587.27	1049.93
587.63	1064.26
587.98	1175.76
588.33	1116.37
588.69	1079.73
589.04	1112.05
589.39	1112.27
589.75	1112.05
590.10	1132.07
590.45	1157.10
590.81	1187.59
591.16	1188.73
591.51	1226.73
591.86	1253.13
592.22	1236.29
592.57	1276.34
592.92	1248.81
593.28	1323.90
593.63	1329.59
593.98	1352.34
594.33	1359.40
594.69	1360.08
595.04	1407.18
595.39	1426.75
595.74	1454.51
596.10	1486.37
596.45	1531.20
596.80	1569.65
597.15	1561.46
597.50	1587.18
597.86	1614.48
598.21	1653.17
598.56	1681.61
598.91	1718.93
599.26	1751.47
599.62	1806.08
599.97	1873.21
600.32	1864.11
600.67	1916.22
601.02	1986.30
601.38	1970.15
601.73	2020.43
602.08	2060.03
602.43	2097.12
602.78	2117.60
603.13	2163.34
603.49	2168.80
603.84	2215.90
604.19	2237.29
604.54	2273.25
604.89	2323.53
605.24	2337.42
605.59	2401.81
605.95	2450.05
606.30	2451.42
606.65	2475.31
607.00	2527.65
607.35	2526.97
607.70	2555.64
608.05	2615.03
608.40	2611.62
608.75	2625.95
609.10	2663.27
609.46	2699.91
609.81	2700.13
610.16	2788.88
610.51	2763.16
610.86	2795.70
611.21	2780.46
611.56	2849.63
611.91	2834.16
612.26	2857.37
612.61	2903.79
612.96	2878.08
613.31	2915.62
613.66	2937.24
614.01	2896.28
614.36	2955.90
614.71	2885.82
615.06	2930.19
615.41	2956.81
615.76	2929.05
616.11	2964.55
616.46	2999.82
616.81	2989.58
617.16	3013.02
617.51	3013.93
617.86	3002.09
618.21	2985.71
618.56	3015.52
618.91	2954.31
619.26	3044.65
619.61	2984.80
619.96	3000.05
620.31	3043.96
620.66	2972.51
621.01	3017.80
621.36	2999.36
621.71	3030.77
622.06	2989.12
622.41	2951.12
622.76	2969.10
623.10	3037.59
623.45	2957.04
623.80	2997.09
624.15	2974.79
624.50	2969.33
624.85	2942.02
625.20	2938.38
625.55	2932.46
625.90	2928.60
626.25	2941.11
626.59	2928.14
626.94	2957.72
627.29	2906.98
627.64	2904.70
627.99	2897.19
628.34	2851.91
628.69	2886.50
629.03	2845.99
629.38	2859.42
629.73	2861.70
630.08	2830.29
630.43	2829.16
630.78	2832.80
631.12	2831.89
631.47	2856.69
631.82	2840.76
632.17	2782.96
632.52	2797.53
632.86	2901.97
633.21	2792.52
633.56	2772.72
633.91	2760.21
634.26	2749.51
634.60	2780.00
634.95	2762.03
635.30	2736.09
635.65	2741.32
635.99	2719.70
636.34	2778.41
636.69	2717.43
637.04	2741.09
637.39	2711.28
637.73	2694.22
638.08	2687.16
638.43	2683.29
638.77	2692.85
639.12	2683.75
639.47	2677.83
639.82	2701.04
640.16	2665.77
640.51	2674.42
640.86	2646.89
641.20	2648.71
641.55	2649.62
641.90	2656.44
642.25	2670.55
642.59	2684.89
642.94	2703.32
643.29	2643.24
643.63	2647.80
643.98	2626.63
644.33	2667.37
644.67	2662.36
645.02	2639.60
645.37	2619.12
645.71	2641.42
646.06	2668.28
646.40	2661.22
646.75	2625.95
647.10	2654.85
647.44	2670.78
647.79	2626.63
648.14	2622.77
648.48	2634.14
648.83	2587.49
649.17	2723.57
649.52	2620.72
649.87	2618.21
650.21	2635.05
650.56	2630.50
650.90	2625.04
651.25	2617.30
651.59	2619.35
651.94	2628.00
652.29	2641.42
652.63	2648.25
652.98	2669.19
653.32	2641.42
653.67	2677.15
654.01	2634.83
654.36	2635.28
654.70	2637.33
655.05	2640.74
655.39	2655.53
655.74	2686.02
656.08	2663.50
656.43	2662.36
656.78	2655.53
657.12	2640.97
657.47	2656.90
657.81	2674.65
658.15	2666.91
658.50	2664.63
658.84	2704.91
659.19	2689.67
659.53	2702.41
659.88	2736.09
660.22	2715.61
660.57	2692.62
660.91	2742.69
661.26	2690.80
661.60	2719.02
661.95	2698.77
662.29	2693.08
662.63	2735.40
662.98	2726.76
663.32	2759.07
663.67	2700.82
664.01	2734.04
664.36	2757.48
664.70	2797.75
665.04	2789.33
665.39	2771.81
665.73	2759.98
666.08	3228.74
666.42	2775.68
666.76	2805.03
667.11	2820.51
667.45	2809.36
667.79	2829.38
668.14	2804.58
668.48	2835.07
668.83	2820.74
669.17	2872.62
669.51	2890.37
669.86	2900.83
670.20	2910.85
670.54	2935.19
670.89	2934.97
671.23	2982.30
671.57	2963.64
671.92	3000.05
672.26	3047.61
672.60	3061.03
672.94	3126.57
673.29	3149.32
673.63	3182.54
673.97	3283.12
674.32	3329.09
674.66	3414.65
675.00	3455.83
675.34	3529.79
675.69	3649.94
676.03	3769.40
676.37	3878.40
676.71	4024.49
677.06	4253.40
677.40	4404.73
677.74	4606.11
678.08	4843.67
678.43	5112.87
678.77	5451.24
679.11	5715.65
679.45	6112.96
679.80	6529.15
680.14	6915.31
680.48	7424.80
680.82	8004.83
681.16	8576.89
681.51	9061.58
681.85	9718.52
682.19	10427.80
682.53	11159.15
682.87	11974.25
683.21	12597.97
683.56	13425.35
683.90	14148.96
684.24	14943.57
684.58	15817.83
684.92	16614.26
685.26	17249.81
685.61	17924.96
685.95	18622.86
686.29	19204.71
686.63	19677.11
686.97	20160.20
687.31	20495.16
687.65	20725.22
687.99	21168.94
688.33	21154.61
688.68	21505.04
689.02	21382.16
689.36	21760.12
689.70	21694.36
690.04	21646.57
690.38	21672.52
690.72	21730.77
691.06	21693.00
691.40	21767.63
691.74	21608.57
692.08	21720.76
692.42	21888.69
692.76	22012.02
693.10	22063.45
693.44	21952.63
693.78	22121.25
694.13	22217.73
694.47	22329.23
694.81	22231.84
695.15	22357.45
695.49	22329.91
695.83	22480.55
696.17	22529.25
696.51	22650.99
696.85	22663.73
697.19	22524.02
697.53	22592.96
697.87	22604.34
698.20	22491.48
698.54	22612.76
698.88	22606.39
699.22	22454.16
699.56	22448.47
699.90	22440.28
700.24	22292.37
700.58	22143.78
700.92	22177.91
701.26	21959.00
701.60	21948.76
701.94	21722.58
702.28	21671.15
702.62	21395.36
702.96	21392.40
703.30	21043.33
703.63	20975.30
703.97	20847.87
704.31	20613.26
704.65	20529.52
704.99	20318.58
705.33	20296.28
705.67	19831.16
706.01	19702.60
706.34	19466.85
706.68	19283.67
707.02	18979.66
707.36	18890.24
707.70	18581.68
708.04	18308.39
708.38	18314.30
708.71	18021.44
709.05	17819.83
709.39	17721.53
709.73	17369.51
710.07	17310.34
710.40	17040.01
710.74	16926.69
711.08	16689.58
711.42	16524.15
711.76	16342.56
712.09	16198.75
712.43	16032.64
712.77	15839.45
713.11	15686.30
713.45	15574.80
713.78	15407.32
714.12	15189.78
714.46	15058.26
714.80	14854.37
715.13	14694.40
715.47	14420.66
715.81	14307.11
716.15	14217.23
716.48	14032.45
716.82	13943.03
717.16	13724.35
717.49	13609.89
717.83	13305.88
718.17	13289.27
718.51	12992.54
718.84	12970.47
719.18	12778.41
719.52	12722.21
719.85	12426.39
720.19	12316.03
720.53	12121.24
720.86	12080.74
721.20	11812.91
721.54	11752.38
721.87	11659.09
722.21	11388.07
722.55	11289.31
722.88	11172.81
723.22	11074.96
723.55	10877.44
723.89	10788.02
724.23	10641.93
724.56	10471.95
724.90	10295.37
725.24	10210.26
725.57	10047.56
725.91	9989.99
726.24	9825.24
726.58	9657.77
726.92	9541.26
727.25	9476.86
727.59	9337.60
727.92	9195.15
728.26	9119.83
728.59	9024.49
728.93	8869.53
729.26	8769.17
729.60	8644.02
729.94	8559.37
730.27	8337.05
730.61	8308.61
730.94	8176.63
731.28	8081.28
731.61	7947.26
731.95	7838.26
732.28	7812.09
732.62	7571.11
732.95	7567.93
733.29	7433.90
733.62	7417.74
733.96	7286.90
734.29	7169.03
734.63	7058.89
734.96	7025.90
735.30	6926.69
735.63	6884.13
735.97	6780.60
736.30	6617.21
736.63	6627.23
736.97	6500.71
737.30	6407.64
737.64	6344.61
737.97	6222.64
738.31	6228.10
738.64	6034.91
738.97	6026.72
739.31	5927.73
739.64	5890.87
739.98	5820.78
740.31	5722.25
740.64	5721.80
740.98	5595.73
741.31	5600.28
741.65	5530.20
741.98	5490.60
742.31	5436.67
742.65	5353.85
742.98	5350.43
743.31	5259.18
743.65	5176.81
743.98	5153.60
744.31	5133.58
744.65	5105.13
744.98	5074.18
745.31	4991.58
745.65	4938.79
745.98	4892.82
746.31	4870.07
746.65	4847.54
746.98	4778.82
747.31	4818.42
747.65	4733.08
747.98	4738.32
748.31	4680.06
748.64	4631.14
748.98	4572.89
749.31	4559.46
749.64	4494.61
749.98	4460.93
750.31	4429.76
750.64	4410.41
750.97	4407.46
751.31	4335.78
751.64	4301.42
751.97	4279.12
752.30	4242.71
752.63	4247.71
752.97	4195.61
753.30	4239.07
753.63	4151.92
753.96	4172.39
754.29	4054.52
754.63	4056.34
754.96	4175.13
755.29	4011.74
755.62	3956.22
755.95	3964.41
756.29	3910.26
756.62	3919.13
756.95	3874.07
757.28	3860.88
757.61	3970.10
757.94	3783.96
758.27	3781.23
758.61	3746.87
758.94	3715.24
759.27	3689.76
759.60	3655.40
759.93	3680.43
760.26	3621.95
760.59	3601.01
760.92	3559.60
761.26	3552.09
761.59	3537.75
761.92	3488.60
762.25	3498.39
762.58	3437.40
762.91	3440.82
763.24	3386.20
763.57	3383.47
763.90	3397.58
764.23	3374.37
764.56	3315.66
764.89	3311.34
765.22	3321.81
765.55	3243.53
765.88	3247.17
766.21	3197.11
766.54	3218.50
766.87	3196.88
767.20	3148.18
767.53	3151.82
767.86	3110.86
768.19	3102.67
768.52	3101.53
768.85	3092.43
769.18	3037.82
769.51	3044.65
769.84	3015.75
770.17	3030.77
770.50	2943.84
770.83	2924.50
771.16	2942.25
771.49	2936.56
771.82	2923.59
772.15	2865.11
772.48	2886.04
772.81	2803.44
773.14	2836.89
773.47	2778.41
773.80	2806.17
774.13	2737.22
774.46	2737.45
774.78	2701.50
775.11	2686.71
775.44	2721.98
775.77	2666.23
776.10	2635.96
776.43	2631.41
776.76	2660.31
777.09	2591.36
777.41	2602.29
777.74	2564.74
778.07	2586.36
778.40	2508.53
778.73	2499.66
779.06	2519.68
779.38	2451.65
779.71	2460.29
780.04	2445.27
780.37	2436.63
780.70	2410.46
781.03	2368.82
781.35	2396.12
781.68	2402.72
782.01	2397.72
782.34	2356.30
782.67	2320.12
782.99	2334.00
783.32	2302.37
783.65	2273.93
783.98	2277.57
784.30	2231.15
784.63	2247.99
784.96	2232.51
785.29	2220.00
785.61	2243.66
785.94	2199.29
786.27	2175.63
786.60	2178.58
786.92	2170.16
787.25	2104.17
787.58	2111.00
787.90	2125.34
788.23	2150.14
788.56	2119.19
788.88	2105.77
789.21	2080.05
789.54	2052.97
789.87	2062.53
790.19	2056.62
790.52	2011.79
790.85	2049.11
791.17	2032.95
791.50	2000.87
791.82	2035.68
792.15	2010.88
792.48	2016.11
792.80	2000.87
793.13	2010.42
793.46	1974.24
793.78	1984.25
794.11	1971.97
794.43	1966.05
794.76	1973.79
795.09	2024.08
795.41	1967.64
795.74	1967.19
796.06	1958.77
796.39	1953.99
796.72	1974.92
797.04	1971.97
797.37	1935.10
797.69	1949.21
798.02	1950.80
798.34	1936.70
798.67	1940.79
798.99	1914.40
799.32	1927.82
799.64	1913.26
799.97	1934.42
800.30	1886.18
800.62	1885.95
800.95	1886.18
801.27	1871.16
801.60	1896.65
801.92	1864.33
802.25	1853.18
802.57	1858.42
802.89	1862.29
803.22	1848.18
803.54	1842.72
803.87	1850.45
804.19	1837.94
804.52	1849.54
804.84	1827.93
805.17	1781.05
805.49	1820.19
805.82	1793.57
806.14	1774.00
806.46	1839.76
806.79	1801.30
807.11	1787.65
807.44	1753.74
807.76	1750.33
808.08	1763.98
808.41	1747.83
808.73	1789.01
809.06	1715.97
809.38	1753.52
809.70	1723.71
810.03	1737.13
810.35	1671.60
810.67	1708.23
811.00	1698.22
811.32	1705.96
811.64	1705.50
811.97	1669.09
812.29	1670.91
812.61	1693.22
812.94	1722.57
813.26	1655.21
813.58	1655.90
813.91	1659.54
814.23	1652.26
814.55	1642.02
814.88	1642.93
815.20	1649.07
815.52	1620.17
815.84	1610.84
816.17	1599.01
816.49	1598.55
816.81	1615.62
817.13	1594.46
817.46	1595.60
817.78	1566.01
818.10	1580.35
818.42	1573.98
818.75	1551.91
819.07	1588.09
819.39	1571.25
819.71	1623.58
820.04	1552.59
820.36	1534.38
820.68	1559.87
821.00	1530.29
821.32	1550.31
821.65	1551.68
821.97	1540.76
822.29	1512.08
822.61	1541.67
822.93	1514.81
823.25	1516.63
823.58	1541.67
823.90	1506.62
824.22	1506.39
824.54	1454.06
824.86	1473.85
825.18	1479.54
825.50	1476.13
825.82	1460.66
826.15	1487.28
826.47	1454.74
826.79	1492.06
827.11	1489.78
827.43	1511.86
827.75	1497.98
828.07	1431.76
828.39	1445.87
828.71	1445.18
829.03	1441.09
829.35	1458.38
829.67	1432.44
830.00	1448.60
830.32	1431.30
830.64	1446.09
830.96	1437.90
831.28	1481.59
831.60	1424.02
831.92	1410.82
832.24	1425.39
832.56	1424.25
832.88	1413.78
833.20	1408.77
833.52	1439.27
833.84	1427.89
834.16	1430.39
834.48	1394.44
834.80	1452.24
835.12	1396.03
835.44	1388.07
835.76	1426.52
836.08	1414.46
836.40	1407.18
836.71	1401.72
837.03	1385.34
837.35	1392.62
837.67	1381.70
837.99	1376.46
838.31	1376.92
838.63	1393.07
838.95	1392.62
839.27	1419.24
839.59	1381.92
839.91	1391.71
840.23	1363.72
840.54	1352.11
840.86	1368.04
841.18	1344.61
841.50	1376.46
841.82	1364.40
842.14	1415.37
842.46	1392.16
842.77	1374.41
843.09	1364.63
843.41	1374.41
843.73	1379.65
844.05	1391.03
844.37	1339.37
844.68	1342.56
845.00	1354.85
845.32	1343.47
845.64	1333.91
845.96	1327.08
846.27	1313.89
846.59	1336.19
846.91	1366.22
847.23	1315.25
847.54	1319.80
847.86	1333.46
848.18	1304.33
848.50	1313.20
848.82	1346.43
849.13	1335.50
849.45	1320.48
849.77	1337.78
850.08	1353.02
850.40	1369.64
850.72	1345.52
851.04	1316.84
851.35	1330.50
851.67	1354.62
851.99	1314.11
852.30	1334.59
852.62	1311.16
852.94	1319.80
853.25	1329.81
853.57	1319.12
853.89	1307.74
854.20	1277.25
854.52	1334.37
854.84	1289.54
855.15	1302.74
855.47	1292.04
855.79	1295.00
856.10	1306.83
856.42	1310.93
856.73	1317.75
857.05	1288.63
857.37	1246.08
857.68	1287.94
858.00	1365.77
858.32	1297.96
858.63	1270.65
858.95	1252.67
859.26	1274.06
859.58	1280.21
859.89	1257.23
860.21	1290.45
860.52	1281.35
860.84	1293.63
861.16	1253.81
861.47	1266.10
861.79	1240.61
862.10	1242.21
862.42	1271.56
862.73	1285.44
863.05	1253.13
863.36	1242.66
863.68	1266.10
863.99	1246.53
864.31	1249.03
864.62	1291.36
864.94	1246.08
865.25	1241.75
865.57	1237.66
865.88	1234.93
866.20	1232.19
866.51	1250.17
866.82	1234.47
867.14	1228.78
867.45	1201.25
867.77	1226.96
868.08	1241.98
868.40	1244.71
868.71	1244.03
869.02	1202.84
869.34	1222.41
869.65	1229.69
869.97	1204.66
870.28	1220.59
870.59	1215.58
870.91	1241.98
871.22	1231.74
871.54	1237.88
871.85	1211.49
872.16	1242.89
872.48	1191.01
872.79	1210.35
873.10	1184.18
873.42	1183.73
873.73	1216.95
874.04	1182.36
874.36	1166.43
874.67	1176.22
874.98	1187.37
875.30	1190.32
875.61	1170.53
875.92	1162.56
876.23	1169.62
876.55	1195.10
876.86	1161.20
877.17	1145.27
877.49	1151.87
877.80	1153.23
878.11	1868.66
878.42	1186.91
878.74	1155.28
879.05	1183.27
879.36	1125.25
879.67	1112.27
879.98	1145.95
880.30	1162.56
880.61	1135.71
880.92	1158.70
881.23	1155.74
881.55	1166.66
881.86	1141.63
882.17	1141.40
882.48	1131.16
882.79	1158.92
883.10	1132.75
883.42	1136.40
883.73	1135.48
884.04	1147.77
884.35	1135.48
884.66	1128.89
884.97	1155.51
885.28	1139.35
885.60	1145.50
885.91	1130.93
886.22	1116.83
886.53	1133.66
886.84	1132.30
887.15	1163.70
887.46	1136.62
887.77	1162.11
888.08	1147.09
888.40	1166.89
888.71	1155.28
889.02	1119.56
889.33	1153.69
889.64	1141.40
889.95	1121.15
890.26	1121.60
890.57	1124.11
890.88	1135.26
891.19	1114.55
891.50	1160.29
891.81	1135.71
892.12	1093.39
892.43	1122.29
892.74	1140.04
893.05	1114.32
893.36	1164.38
893.67	1111.36
893.98	1127.75
894.29	1111.82
894.60	1122.97
894.91	1121.83
895.22	1122.97
895.53	1136.85
895.84	1144.81
896.15	1145.50
896.46	1105.90
896.77	1112.50
897.08	1114.55
897.38	1121.83
897.69	1140.26
898.00	1103.40
898.31	1109.09
898.62	1115.92
898.93	1097.03
899.24	1107.50
899.55	1108.63
899.86	1124.11
900.16	1123.65
900.47	1106.13
900.78	1071.09
901.09	1099.76
901.40	1111.82
901.71	1101.35
902.02	1115.01
902.32	1103.86
902.63	1072.91
902.94	1090.20
903.25	1098.17
903.56	1085.42
903.87	1083.60
904.17	1109.32
904.48	1099.76
904.79	1073.14
905.10	1100.90
905.41	1084.29
905.71	1091.57
906.02	1082.47
906.33	1078.37
906.64	1080.42
906.94	1062.67
907.25	1051.52
907.56	1056.07
907.87	1046.74
908.17	1069.04
908.48	1087.93
908.79	1064.94
909.09	1062.90
909.40	1061.53
909.71	1072.68
910.02	1393.53
910.32	1094.98
910.63	1065.17
910.94	1059.03
911.24	1040.82
911.55	1104.54
911.86	1075.18
912.16	1043.10
912.47	1043.10
912.78	1049.47
913.08	1075.41
913.39	1061.99
913.69	1079.05
914.00	1069.49
914.31	1054.25
914.61	1039.91
914.92	1076.78
915.23	1048.10
915.53	1049.93
915.84	1022.85
916.14	1046.74
916.45	1051.29
916.75	1057.66
917.06	1059.94
917.37	1046.28
917.67	1067.90
917.98	1033.54
918.28	1025.80
918.59	1044.01
918.89	1065.17
919.20	1042.42
919.50	1017.84
919.81	1018.30
920.11	1037.18
920.42	1023.30
920.72	1019.66
921.03	1031.95
921.33	1048.56
921.64	1023.76
921.94	1031.95
922.25	991.22
922.55	1022.39
922.86	1038.55
923.16	1018.07
923.47	1018.07
923.77	1034.22
924.08	1022.39
924.38	1003.28
924.69	1001.23
924.99	1001.68
925.29	1018.98
925.60	1006.92
925.90	999.41
926.21	1017.84
926.51	1019.21
926.81	1003.96
927.12	988.49
927.42	1002.37
927.73	1001.68
928.03	1011.92
928.33	981.43
928.64	998.50
928.94	993.72
929.24	978.47
929.55	995.77
929.85	999.86
930.15	998.27
930.46	987.80
930.76	1009.19
931.06	1007.83
931.37	1011.70
931.67	1063.81
931.97	992.13
932.27	1001.23
932.58	1013.06
932.88	984.39
933.18	998.27
933.49	993.49
933.79	1016.93
934.09	992.35
934.39	1017.16
934.70	1012.61
935.00	1012.15
935.30	971.87
935.60	988.94
935.91	965.50
936.21	978.25
936.51	977.79
936.81	988.71
937.11	1011.47
937.42	980.07
937.72	965.50
938.02	950.26
938.32	962.77
938.62	960.27
938.92	977.79
939.23	960.72
939.53	968.69
939.83	978.70
940.13	967.10
940.43	951.85
940.73	963.91
941.03	952.53
941.34	964.82
941.64	956.40
941.94	962.77
942.24	930.01
942.54	959.81
942.84	955.49
943.14	972.56
943.44	941.38
943.74	953.44
944.04	943.20
944.34	948.66
944.65	965.05
944.95	963.68
945.25	963.00
945.55	941.16
945.85	939.11
946.15	948.21
946.45	950.26
946.75	973.92
947.05	965.28
947.35	938.42
947.65	950.49
947.95	953.67
948.25	947.07
948.55	948.89
948.85	956.40
949.15	940.02
949.45	964.59
949.75	926.36
950.05	964.82
950.35	954.81
950.65	942.52
950.94	944.34
951.24	952.31
951.54	950.71
951.84	1153.23
952.14	979.38
952.44	942.29
952.74	943.43
953.04	956.17
953.34	942.29
953.64	966.87
953.94	958.90
954.23	954.81
954.53	936.60
954.83	950.71
955.13	960.27
955.43	961.18
955.73	956.40
956.03	947.75
956.32	941.16
956.62	937.06
956.92	977.79
957.22	971.42
957.52	935.24
957.82	941.84
958.11	958.68
958.41	938.88
958.71	1052.66
959.01	984.62
959.30	1306.38
959.60	953.67
959.90	934.10
960.20	937.29
960.50	960.50
960.79	932.28
961.09	962.55
961.39	951.17
961.69	934.78
961.98	934.78
962.28	970.51
962.58	938.88
962.87	939.11
963.17	954.58
963.47	946.16
963.76	1007.15
964.06	959.59
964.36	963.68
964.66	960.04
964.95	946.84
965.25	967.78
965.55	978.47
965.84	980.98
966.14	938.42
966.43	951.62
966.73	914.30
967.03	991.67
967.32	952.99
967.62	963.91
967.92	924.09
968.21	941.84
968.51	945.71
968.80	952.08
969.10	945.93
969.40	931.37
969.69	962.77
969.99	940.93
970.28	946.62
970.58	975.97
970.87	933.87
971.17	947.53
971.46	972.79
971.76	937.29
972.06	956.86
972.35	942.07
972.65	937.29
972.94	937.97
973.24	961.41
973.53	941.16
973.83	941.38
974.12	940.70
974.42	936.15
974.71	980.75
975.01	946.39
975.30	943.66
975.59	959.81
975.89	949.80
976.18	942.52
976.48	965.50
976.77	938.42
977.07	947.75
977.36	948.66
977.65	966.19
977.95	942.75
978.24	945.71
978.54	959.59
978.83	937.51
979.13	969.14
979.42	958.45
979.71	945.71
980.01	936.38
980.30	947.30
980.59	962.32
980.89	971.65
981.18	943.89
981.47	966.64
981.77	944.80
982.06	945.93
982.35	950.94
982.65	950.26
982.94	939.34
983.23	949.80
983.53	973.01
983.82	935.01
984.11	954.81
984.41	946.16
984.70	948.21
984.99	945.71
985.28	949.80
985.58	945.71
985.87	943.66
986.16	930.01
986.45	967.55
986.75	962.09
987.04	952.31
987.33	949.12
987.62	927.05
987.91	947.53
988.21	940.70
988.50	915.21
988.79	982.34
989.08	949.80
989.37	949.57
989.67	921.59
989.96	926.14
990.25	932.05
990.54	943.20
990.83	928.64
991.12	927.27
991.42	972.10
991.71	941.84
992.00	919.77
992.29	936.83
992.58	935.24
992.87	970.28
993.16	976.65
993.45	963.00
993.75	939.79
994.04	920.45
994.33	966.64
994.62	975.74
994.91	946.84
995.20	951.62
995.49	939.34
995.78	947.53
996.07	929.78
996.36	925.00
996.65	928.64
996.94	920.22
997.23	950.71
997.52	932.74
997.81	929.78
998.10	942.29
998.39	937.06
998.68	948.21
998.97	911.12
999.26	942.98
999.55	918.86
999.84	960.27
1000.13	938.65
1000.42	933.42
1000.71	947.98
1001.00	952.76
1001.29	940.02
1001.58	927.05
1001.87	942.29
1002.16	940.02
1002.45	937.51
1002.74	923.41
1003.02	943.43
1003.31	927.50
1003.60	925.00
1003.89	943.20
1004.18	916.12
1004.47	929.32
1004.76	942.52
1005.05	930.92
1005.33	937.51
1005.62	906.57
1005.91	918.63
1006.20	922.04
1006.49	896.10
1006.78	918.63
1007.06	932.74
1007.35	913.39
1007.64	942.29
1007.93	927.50
1008.22	949.35
1008.50	942.07
1008.79	960.27
1009.08	933.42
1009.37	944.34
1009.66	980.75
1009.94	929.55
1010.23	946.39
1010.52	932.96
1010.81	946.39
1011.09	899.06
1011.38	936.83
1011.67	952.31
1011.95	965.73
1012.24	920.22
1012.53	925.68
1012.82	923.18
1013.10	923.18
1013.39	926.14
1013.68	915.90
[truncated: 48 more rows]
