# Supplementary material for: Unique photosynthetic electron transport tuning and excitation distribution in heterokont algae
Source: PLoS One. 2019 Jan 9;14(1):e0209920. doi: 10.1371/journal.pone.0209920 (PMC6326504; doi:10.1371/journal.pone.0209920)
Supplement: S1 Dataset — (ZIP) [file pone.0209920.s004.zip › S1 Dataset/77K/Nannochloropsis_DCMU/NDCMU_t=10,3.txt]

340.01	936.38
340.39	936.38
340.76	936.38
341.14	930.01
341.52	921.59
341.89	970.05
342.27	1002.14
342.65	997.36
343.03	990.53
343.40	985.76
343.78	978.93
344.16	954.58
344.53	1015.56
344.91	996.91
345.29	1000.09
345.66	985.07
346.04	982.11
346.42	967.10
346.79	993.26
347.17	982.57
347.54	994.86
347.92	961.18
348.30	963.46
348.67	991.67
349.05	956.86
349.43	962.32
349.80	970.96
350.18	965.05
350.56	949.35
350.93	962.77
351.31	961.18
351.68	940.47
352.06	936.15
352.44	965.28
352.81	979.61
353.19	961.41
353.56	931.83
353.94	971.87
354.32	919.99
354.69	951.85
355.07	930.69
355.44	932.05
355.82	980.52
356.19	943.66
356.57	967.10
356.95	933.87
357.32	949.12
357.70	953.67
358.07	950.03
358.45	962.09
358.82	970.28
359.20	946.39
359.58	947.07
359.95	945.71
360.33	930.01
360.70	928.18
361.08	936.83
361.45	949.80
361.83	956.17
362.20	960.72
362.58	965.96
362.95	947.53
363.33	963.91
363.70	935.01
364.08	920.22
364.45	942.29
364.83	913.62
365.20	947.53
365.58	957.08
365.95	987.35
366.33	964.37
366.70	953.44
367.08	937.06
367.45	947.75
367.83	969.37
368.20	946.84
368.58	965.28
368.95	943.20
369.33	993.26
369.70	952.76
370.08	954.81
370.45	972.56
370.83	956.63
371.20	963.00
371.57	1084.06
371.95	947.53
372.32	957.77
372.70	958.90
373.07	916.35
373.45	950.49
373.82	947.53
374.19	950.94
374.57	986.21
374.94	944.34
375.32	922.72
375.69	973.92
376.07	960.27
376.44	954.35
376.81	935.47
377.19	940.02
377.56	966.64
377.94	965.50
378.31	966.19
378.68	928.87
379.06	935.92
379.43	933.65
379.81	934.33
380.18	942.52
380.55	951.40
380.93	950.26
381.30	956.17
381.67	951.40
382.05	954.81
382.42	945.02
382.79	938.88
383.17	962.32
383.54	969.37
383.91	938.88
384.29	940.47
384.66	947.98
385.04	952.31
385.41	950.03
385.78	930.23
386.15	946.84
386.53	940.25
386.90	944.57
387.27	945.93
387.65	937.97
388.02	940.02
388.39	958.68
388.77	941.84
389.14	968.23
389.51	937.06
389.89	926.36
390.26	965.73
390.63	939.33
391.00	950.71
391.38	945.48
391.75	950.94
392.12	964.59
392.50	952.99
392.87	956.17
393.24	961.86
393.61	957.54
393.99	944.11
394.36	945.71
394.73	956.40
395.10	953.22
395.48	953.44
395.85	934.78
396.22	957.99
396.59	957.54
396.97	942.75
397.34	988.26
397.71	943.66
398.08	948.66
398.45	942.75
398.83	952.99
399.20	969.37
399.57	962.77
399.94	934.56
400.32	923.18
400.69	916.12
401.06	943.20
401.43	954.13
401.80	950.03
402.17	947.53
402.55	944.34
402.92	929.78
403.29	967.78
403.66	931.60
404.03	952.99
404.41	948.44
404.78	965.50
405.15	967.32
405.52	948.66
405.89	915.90
406.26	960.04
406.64	937.29
407.01	952.53
407.38	922.27
407.75	940.02
408.12	954.58
408.49	962.77
408.86	930.01
409.23	941.61
409.61	952.53
409.98	939.79
410.35	939.79
410.72	941.84
411.09	928.87
411.46	943.43
411.83	921.81
412.20	980.75
412.57	949.35
412.95	931.60
413.32	947.07
413.69	958.90
414.06	948.66
414.43	945.71
414.80	970.51
415.17	970.96
415.54	956.86
415.91	939.11
416.28	938.20
416.65	925.45
417.02	932.74
417.39	919.77
417.76	940.70
418.14	942.29
418.51	931.37
418.88	940.47
419.25	938.42
419.62	978.70
419.99	940.25
420.36	978.70
420.73	950.94
421.10	971.42
421.47	949.12
421.84	940.25
422.21	966.64
422.58	969.14
422.95	954.13
423.32	935.01
423.69	920.45
424.06	945.48
424.43	975.97
424.80	950.49
425.17	954.81
425.54	957.31
425.91	940.93
426.28	945.93
426.65	948.44
427.02	974.61
427.39	949.35
427.76	958.45
428.13	944.57
428.49	959.36
428.86	961.41
429.23	931.37
429.60	944.11
429.97	974.38
430.34	975.29
430.71	936.38
431.08	930.46
431.45	952.53
431.82	936.15
432.19	953.90
432.56	951.17
432.93	965.05
433.30	943.43
433.67	954.35
434.03	1020.57
434.40	961.18
434.77	954.58
435.14	935.92
435.51	938.42
435.88	980.75
436.25	958.45
436.62	930.69
436.99	934.78
437.35	948.89
437.72	952.08
438.09	944.11
438.46	1078.14
438.83	983.94
439.20	968.69
439.57	923.86
439.93	935.01
440.30	939.56
440.67	944.80
441.04	945.48
441.41	935.24
441.78	925.45
442.14	957.31
442.51	961.18
442.88	935.47
443.25	938.65
443.62	951.17
443.99	950.94
444.35	951.17
444.72	977.34
445.09	970.05
445.46	932.51
445.83	963.00
446.19	951.40
446.56	933.19
446.93	946.39
447.30	959.36
447.66	927.27
448.03	935.92
448.40	953.22
448.77	935.69
449.14	956.40
449.50	967.78
449.87	973.47
450.24	975.97
450.61	947.98
450.97	958.22
451.34	945.25
451.71	991.22
452.08	953.44
452.44	955.95
452.81	932.74
453.18	962.77
453.54	978.25
453.91	960.27
454.28	943.66
454.65	950.03
455.01	950.71
455.38	951.85
455.75	950.03
456.11	936.38
456.48	938.20
456.85	941.84
457.21	954.58
457.58	945.93
457.95	946.62
458.32	947.07
458.68	944.57
459.05	939.33
459.42	945.93
459.78	944.11
460.15	972.10
460.52	966.87
460.88	974.38
461.25	933.87
461.61	942.29
461.98	958.68
462.35	970.05
462.71	937.29
463.08	950.26
463.45	927.05
463.81	962.55
464.18	932.51
464.55	976.65
464.91	960.95
465.28	953.90
465.64	950.94
466.01	960.95
466.38	962.55
466.74	948.89
467.11	961.64
467.47	944.11
467.84	1023.76
468.21	963.00
468.57	952.31
468.94	936.60
469.30	942.98
469.67	969.14
470.03	936.83
470.40	932.05
470.77	946.39
471.13	948.44
471.50	970.28
471.86	962.55
472.23	976.65
472.59	952.76
472.96	983.25
473.32	950.94
473.69	985.76
474.05	953.67
474.42	937.74
474.78	947.07
475.15	914.76
475.51	949.57
475.88	936.38
476.24	956.40
476.61	933.65
476.97	966.87
477.34	956.86
477.70	947.07
478.07	967.32
478.43	946.62
478.80	950.03
479.16	942.75
479.53	956.86
479.89	945.48
480.26	970.05
480.62	948.66
480.99	980.07
481.35	957.99
481.72	937.97
482.08	964.59
482.45	1843.63
482.81	987.58
483.17	952.53
483.54	960.95
483.90	965.05
484.27	979.84
484.63	955.95
485.00	959.81
485.36	965.05
485.72	942.75
486.09	949.80
486.45	949.12
486.82	946.84
487.18	954.35
487.54	950.49
487.91	960.04
488.27	967.55
488.64	949.80
489.00	968.46
489.36	940.70
489.73	954.81
490.09	965.05
490.45	973.24
490.82	955.49
491.18	941.61
491.55	976.65
491.91	955.26
492.27	930.92
492.64	961.18
493.00	936.15
493.36	955.72
493.73	1009.42
494.09	971.19
494.45	957.77
494.82	950.26
495.18	983.02
495.54	967.32
495.91	964.82
496.27	948.21
496.63	950.03
496.99	944.34
497.36	956.17
497.72	968.01
498.08	955.72
498.45	992.81
498.81	983.48
499.17	950.26
499.53	975.29
499.90	962.09
500.26	965.50
500.62	984.16
500.99	960.95
501.35	961.18
501.71	964.14
502.07	944.80
502.44	963.91
502.80	950.71
503.16	947.98
503.52	956.63
503.88	947.30
504.25	968.92
504.61	959.81
504.97	941.16
505.33	960.50
505.70	962.55
506.06	976.65
506.42	981.20
506.78	967.55
507.14	989.62
507.51	959.13
507.87	940.93
508.23	937.29
508.59	970.28
508.95	940.25
509.32	959.59
509.68	940.47
510.04	990.76
510.40	951.40
510.76	979.16
511.12	993.04
511.48	949.35
511.85	953.22
512.21	967.55
512.57	965.50
512.93	950.49
513.29	957.54
513.65	932.28
514.01	923.86
514.38	949.80
514.74	958.22
515.10	959.81
515.46	945.48
515.82	958.22
516.18	962.77
516.54	943.20
516.90	956.63
517.26	996.00
517.63	952.76
517.99	963.23
518.35	949.12
518.71	959.59
519.07	955.04
519.43	980.07
519.79	967.55
520.15	954.35
520.51	956.40
520.87	941.16
521.23	950.03
521.59	960.72
521.95	980.29
522.31	958.90
522.67	946.84
523.03	956.17
523.40	962.55
523.76	942.07
524.12	956.86
524.48	946.16
524.84	942.52
525.20	996.91
525.56	944.11
525.92	947.53
526.28	960.04
526.64	951.85
527.00	942.75
527.36	1018.30
527.72	959.36
528.08	955.95
528.44	956.86
528.80	987.58
529.16	942.07
529.51	942.07
529.87	970.74
530.23	950.26
530.59	950.71
530.95	954.35
531.31	975.97
531.67	967.55
532.03	946.62
532.39	948.66
532.75	962.32
533.11	993.26
533.47	980.98
533.83	960.50
534.19	959.36
534.55	917.72
534.91	947.30
535.26	942.52
535.62	950.03
535.98	934.33
536.34	953.44
536.70	925.68
537.06	963.00
537.42	955.49
537.78	947.07
538.14	1057.21
538.49	963.46
538.85	1095.44
539.21	956.17
539.57	950.49
539.93	941.84
540.29	1006.69
540.65	942.98
541.00	972.10
541.36	932.28
541.72	947.53
542.08	953.67
542.44	944.57
542.80	993.49
543.15	988.03
543.51	957.77
543.87	934.78
544.23	955.49
544.59	960.95
544.95	976.43
545.30	952.08
545.66	950.71
546.02	972.56
546.38	944.80
546.73	940.93
547.09	944.11
547.45	998.04
547.81	965.50
548.17	932.51
548.52	955.26
548.88	945.71
549.24	969.37
549.60	948.66
549.95	942.07
550.31	939.33
550.67	955.95
551.03	938.88
551.38	948.44
551.74	946.39
552.10	960.95
552.46	938.65
552.81	946.39
553.17	943.66
553.53	951.40
553.88	966.64
554.24	952.76
554.60	965.28
554.95	954.35
555.31	948.21
555.67	962.09
556.03	958.45
556.38	944.34
556.74	962.77
557.10	966.19
557.45	978.93
557.81	967.78
558.17	936.38
558.52	964.59
558.88	964.59
559.24	960.04
559.59	976.43
559.95	960.50
560.30	1006.46
560.66	954.13
561.02	947.75
561.37	939.79
561.73	946.62
562.09	942.07
562.44	966.19
562.80	973.70
563.15	956.63
563.51	932.74
563.87	958.68
564.22	954.13
564.58	939.34
564.93	913.17
565.29	958.22
565.65	970.28
566.00	929.10
566.36	971.65
566.71	965.73
567.07	943.20
567.42	977.79
567.78	962.09
568.14	953.44
568.49	963.23
568.85	943.89
569.20	951.17
569.56	933.65
569.91	968.46
570.27	948.89
570.62	999.64
570.98	975.74
571.33	942.98
571.69	957.99
572.04	961.86
572.40	972.56
572.75	970.74
573.11	964.59
573.46	962.32
573.82	939.34
574.17	958.22
574.53	986.67
574.88	961.41
575.24	953.44
575.59	963.00
575.95	978.70
576.30	973.01
576.66	966.41
577.01	973.24
577.36	972.10
577.72	957.99
578.07	949.80
578.43	972.33
578.78	983.25
579.14	987.12
579.49	988.26
579.85	989.62
580.20	979.38
580.55	995.54
580.91	999.41
581.26	984.39
581.62	1000.32
581.97	978.70
582.32	1015.11
582.68	995.54
583.03	990.08
583.39	1004.41
583.74	1047.65
584.09	1051.06
584.45	1051.06
584.80	1032.86
585.15	1039.46
585.51	1057.43
585.86	1055.84
586.21	1077.91
586.57	1063.81
586.92	1095.44
587.27	1063.81
587.63	1095.21
587.98	1221.95
588.33	1180.54
588.69	1168.25
589.04	1193.97
589.39	1175.53
589.75	1198.06
590.10	1197.61
590.45	1223.78
590.81	1256.32
591.16	1265.64
591.51	1317.75
591.86	1351.43
592.22	1328.45
592.57	1363.26
592.92	1403.31
593.28	1431.30
593.63	1442.23
593.98	1471.81
594.33	1516.63
594.69	1525.28
595.04	1567.83
595.39	1607.66
595.74	1659.08
596.10	1686.62
596.45	1713.69
596.80	1789.92
597.15	1795.39
597.50	1855.91
597.86	1890.96
598.21	1955.81
598.56	1963.09
598.91	2011.79
599.26	2075.73
599.62	2121.47
599.97	2177.90
600.32	2212.26
600.67	2288.49
601.02	2361.99
601.38	2333.55
601.73	2422.97
602.08	2465.98
602.43	2496.93
602.78	2552.68
603.13	2605.70
603.49	2647.80
603.84	2685.34
604.19	2752.70
604.54	2816.64
604.89	2818.00
605.24	2926.32
605.59	2946.12
605.95	3028.26
606.30	3071.73
606.65	3134.76
607.00	3142.72
607.35	3183.23
607.70	3219.63
608.05	3308.61
608.40	3300.64
608.75	3342.06
609.10	3398.04
609.46	3442.41
609.81	3495.66
610.16	3570.52
610.51	3583.95
610.86	3643.11
611.21	3619.67
611.56	3650.16
611.91	3712.28
612.26	3712.06
612.61	3776.00
612.96	3788.06
613.31	3788.06
613.66	3803.31
614.01	3866.79
614.36	3892.96
614.71	3816.96
615.06	3855.19
615.41	3910.94
615.76	3951.67
616.11	3961.45
616.46	3956.90
616.81	3932.56
617.16	4022.44
617.51	3949.62
617.86	3918.67
618.21	4008.56
618.56	3981.71
618.91	3973.29
619.26	4008.79
619.61	3987.85
619.96	3988.08
620.31	4022.89
620.66	3968.05
621.01	3986.26
621.36	3983.30
621.71	3999.00
622.06	3977.38
622.41	3937.56
622.76	3992.17
623.10	4025.62
623.45	3923.91
623.80	3978.29
624.15	3955.31
624.50	3954.63
624.85	3906.16
625.20	3892.96
625.55	3904.11
625.90	3862.47
626.25	3868.84
626.59	3879.08
626.94	3843.81
627.29	3822.19
627.64	3865.20
627.99	3811.72
628.34	3797.84
628.69	3821.28
629.03	3772.59
629.38	3766.67
629.73	3797.39
630.08	3730.49
630.43	3741.18
630.78	3748.24
631.12	3726.85
631.47	3704.32
631.82	3730.03
632.17	3679.74
632.52	3622.17
632.86	3739.36
633.21	3656.08
633.56	3640.61
633.91	3647.20
634.26	3617.62
634.60	3624.45
634.95	3611.02
635.30	3587.36
635.65	3626.95
635.99	3545.94
636.34	3564.38
636.69	3588.72
637.04	3561.19
637.39	3497.25
637.73	3519.78
638.08	3520.46
638.43	3482.00
638.77	3488.60
639.12	3476.77
639.47	3444.46
639.82	3487.01
640.16	3456.97
640.51	3441.50
640.86	3459.02
641.20	3427.39
641.55	3458.56
641.90	3418.29
642.25	3412.37
642.59	3415.10
642.94	3412.14
643.29	3403.95
643.63	3394.17
643.98	3388.93
644.33	3351.16
644.67	3382.56
645.02	3357.76
645.37	3417.60
645.71	3391.66
646.06	3399.40
646.40	3370.50
646.75	3399.40
647.10	3357.30
647.44	3412.83
647.79	3349.57
648.14	3333.18
648.48	3354.80
648.83	3308.38
649.17	3414.65
649.52	3323.40
649.87	3391.66
650.21	3336.37
650.56	3341.83
650.90	3325.90
651.25	3332.50
651.59	3362.31
651.94	3326.36
652.29	3358.67
652.63	3345.93
652.98	3346.61
653.32	3298.14
653.67	3341.60
654.01	3338.64
654.36	3321.12
654.70	3327.04
655.05	3309.29
655.39	3354.80
655.74	3340.69
656.08	3321.81
656.43	3322.94
656.78	3352.30
657.12	3312.25
657.47	3337.96
657.81	3371.41
658.15	3346.61
658.50	3324.99
658.84	3370.50
659.19	3362.08
659.53	3359.58
659.88	3392.57
660.22	3356.39
660.57	3362.08
660.91	3366.41
661.26	3349.79
661.60	3405.09
661.95	3377.78
662.29	3331.82
662.63	3371.41
662.98	3412.37
663.32	3414.42
663.67	3414.65
664.01	3414.19
664.36	3397.13
664.70	3422.16
665.04	3416.92
665.39	3368.91
665.73	3444.23
666.08	3878.17
666.42	3428.75
666.76	3493.38
667.11	3486.10
667.45	3407.59
667.79	3482.91
668.14	3500.66
668.48	3445.59
668.83	3522.28
669.17	3527.74
669.51	3512.49
669.86	3486.55
670.20	3573.48
670.54	3565.06
670.89	3602.83
671.23	3621.95
671.57	3599.65
671.92	3656.08
672.26	3649.03
672.60	3659.95
672.94	3779.18
673.29	3807.86
673.63	3816.05
673.97	3877.49
674.32	3996.95
674.66	4040.19
675.00	4127.11
675.34	4197.20
675.69	4375.83
676.03	4447.96
676.37	4600.42
676.71	4756.75
677.06	4946.30
677.40	5150.87
677.74	5427.57
678.08	5623.95
678.43	5945.03
678.77	6274.07
679.11	6642.25
679.45	7086.65
679.80	7472.81
680.14	7952.49
680.48	8487.92
680.82	9097.76
681.16	9699.18
681.51	10295.37
681.85	11060.62
682.19	11746.47
682.53	12575.67
682.87	13383.48
683.21	14160.11
683.56	14975.89
683.90	15900.66
684.24	16805.63
684.58	17583.18
684.92	18534.80
685.26	19153.51
685.61	19809.55
685.95	20575.49
686.29	21198.07
686.63	21709.15
686.97	22240.03
687.31	22604.57
687.65	22844.86
687.99	23402.82
688.33	23257.42
688.68	23567.57
689.02	23680.66
689.36	23804.68
689.70	23690.90
690.04	23559.83
690.38	23667.92
690.72	23768.04
691.06	23706.15
691.40	23702.05
691.74	23703.65
692.08	23686.58
692.42	23873.40
692.76	23851.55
693.10	24024.04
693.44	23808.55
693.78	24024.72
694.13	24062.50
694.47	24134.17
694.81	24103.23
695.15	24211.54
695.49	24226.33
695.83	24345.80
696.17	24342.38
696.51	24363.32
696.85	24309.39
697.19	24269.34
697.53	24252.73
697.87	24336.24
698.20	24215.87
698.54	24350.12
698.88	24374.01
699.22	24223.83
699.56	24244.54
699.90	23930.97
700.24	23952.81
700.58	23873.63
700.92	23798.08
701.26	23546.18
701.60	23441.28
701.94	23094.72
702.28	23238.98
702.62	22873.99
702.96	22788.20
703.30	22554.51
703.63	22294.42
703.97	22194.98
704.31	21996.78
704.65	21817.24
704.99	21597.42
705.33	21441.32
705.67	21159.84
706.01	20907.03
706.34	20693.36
706.68	20479.92
707.02	20057.35
707.36	19897.15
707.70	19737.87
708.04	19239.07
708.38	19243.85
708.71	19034.50
709.05	18762.12
709.39	18605.57
709.73	18305.88
710.07	18185.28
710.40	17996.41
710.74	17689.67
711.08	17496.48
711.42	17342.88
711.76	17082.33
712.09	16881.63
712.43	16785.38
712.77	16478.64
713.11	16406.05
713.45	16149.37
713.78	16025.36
714.12	15797.12
714.46	15660.59
714.80	15443.50
715.13	15272.16
715.47	15018.21
715.81	14917.40
716.15	14703.05
716.48	14589.27
716.82	14409.05
717.16	14231.79
717.49	14062.72
717.83	13803.76
718.17	13758.25
718.51	13499.98
718.84	13373.24
719.18	13249.45
719.52	13156.83
719.85	12897.88
720.19	12663.27
720.53	12643.70
720.86	12368.14
721.20	12199.52
721.54	12163.57
721.87	11965.60
722.21	11726.67
722.55	11566.47
722.88	11519.60
723.22	11348.93
723.55	11133.21
723.89	11108.41
724.23	10933.42
724.56	10741.60
724.90	10622.36
725.24	10471.26
725.57	10341.56
725.91	10313.12
726.24	10168.85
726.58	9999.78
726.92	9864.16
727.25	9765.40
727.59	9586.54
727.92	9478.23
728.26	9358.53
728.59	9269.33
728.93	9142.36
729.26	9014.02
729.60	8865.88
729.94	8763.49
730.27	8658.36
730.61	8507.94
730.94	8366.64
731.28	8300.42
731.61	8155.69
731.95	8070.59
732.28	7985.03
732.62	7862.61
732.95	7785.69
733.29	7673.97
733.62	7577.94
733.96	7475.77
734.29	7449.37
734.63	7247.31
734.96	7214.31
735.30	7129.43
735.63	6999.50
735.97	6999.96
736.30	6875.26
736.63	6866.61
736.97	6736.91
737.30	6619.49
737.64	6536.89
737.97	6500.25
738.31	6467.49
738.64	6316.39
738.97	6270.88
739.31	6216.04
739.64	6206.03
739.98	6073.82
740.31	6031.04
740.64	6004.19
740.98	5905.43
741.31	5818.28
741.65	5796.89
741.98	5751.15
742.31	5629.18
742.65	5635.78
742.98	5551.59
743.31	5518.59
743.65	5493.56
743.98	5417.33
744.31	5421.43
744.65	5366.13
744.98	5347.70
745.31	5308.56
745.65	5237.34
745.98	5148.82
746.31	5160.88
746.65	5135.85
746.98	5120.83
747.31	5023.89
747.65	5015.48
747.98	4991.35
748.31	4943.80
748.64	4932.87
748.98	4827.52
749.31	4867.11
749.64	4803.40
749.98	4767.22
750.31	4743.78
750.64	4693.94
750.97	4659.58
751.31	4595.19
751.64	4564.24
751.97	4552.86
752.30	4534.20
752.63	4485.96
752.97	4465.48
753.30	4449.55
753.63	4395.62
753.96	4413.83
754.29	4292.31
754.63	4357.62
754.96	4441.36
755.29	4279.80
755.62	4226.32
755.95	4208.58
756.29	4166.71
756.62	4166.93
756.95	4111.64
757.28	4124.61
757.61	4209.94
757.94	4053.61
758.27	4024.03
758.61	3982.84
758.94	4009.24
759.27	3967.14
759.60	3891.60
759.93	3938.47
760.26	3885.91
760.59	3869.07
760.92	3807.17
761.26	3777.14
761.59	3778.50
761.92	3738.68
762.25	3743.91
762.58	3732.08
762.91	3709.55
763.24	3634.92
763.57	3682.48
763.90	3635.60
764.23	3611.93
764.56	3542.08
764.89	3536.61
765.22	3523.19
765.55	3524.55
765.88	3523.42
766.21	3469.26
766.54	3396.44
766.87	3448.78
767.20	3406.68
767.53	3390.75
767.86	3349.11
768.19	3332.05
768.52	3293.82
768.85	3309.29
769.18	3263.78
769.51	3266.74
769.84	3221.23
770.17	3233.52
770.50	3176.40
770.83	3153.42
771.16	3145.22
771.49	3125.20
771.82	3124.52
772.15	3076.73
772.48	3060.58
772.81	3033.72
773.14	3021.66
773.47	2971.60
773.80	2987.99
774.13	2962.96
774.46	2925.41
774.78	2893.55
775.11	2911.07
775.44	2884.68
775.77	2891.73
776.10	2812.77
776.43	2824.83
776.76	2861.24
777.09	2769.54
777.41	2788.88
777.74	2787.06
778.07	2775.00
778.40	2690.12
778.73	2692.40
779.06	2701.50
779.38	2677.83
779.71	2623.22
780.04	2621.86
780.37	2614.12
780.70	2586.13
781.03	2562.24
781.35	2539.25
781.68	2568.15
782.01	2568.15
782.34	2553.13
782.67	2506.94
782.99	2490.33
783.32	2470.08
783.65	2458.93
783.98	2437.99
784.30	2421.38
784.63	2403.63
784.96	2404.54
785.29	2405.00
785.61	2374.28
785.94	2353.57
786.27	2365.63
786.60	2331.04
786.92	2338.78
787.25	2297.59
787.58	2274.38
787.90	2276.66
788.23	2303.74
788.56	2234.33
788.88	2242.30
789.21	2237.52
789.54	2196.33
789.87	2207.94
790.19	2203.16
790.52	2207.26
790.85	2189.73
791.17	2189.73
791.50	2167.21
791.82	2136.94
792.15	2139.44
792.48	2130.12
792.80	2096.21
793.13	2139.22
793.46	2125.79
793.78	2151.05
794.11	2130.57
794.43	2142.40
794.76	2095.53
795.09	2131.94
795.41	2111.23
795.74	2123.06
796.06	2061.62
796.39	2100.53
796.72	2121.01
797.04	2103.49
797.37	2060.71
797.69	2093.25
798.02	2080.28
798.34	2074.59
798.67	2076.64
798.99	2063.67
799.32	2036.36
799.64	2055.93
799.97	2054.34
800.30	2051.38
800.62	2054.80
800.95	2009.06
801.27	2016.79
801.60	2017.70
801.92	1986.53
802.25	2011.79
802.57	2002.46
802.89	1999.27
803.22	1973.79
803.54	1981.30
803.87	1988.35
804.19	1981.98
804.52	1987.90
804.84	1940.11
805.17	1948.98
805.49	1967.42
805.82	1938.52
806.14	1918.49
806.46	1926.91
806.79	1917.35
807.11	1907.57
807.44	1898.01
807.76	1895.51
808.08	1890.05
808.41	1901.65
808.73	1905.52
809.06	1852.05
809.38	1864.33
809.70	1836.57
810.03	1841.81
810.35	1837.26
810.67	1847.04
811.00	1837.71
811.32	1825.42
811.64	1816.78
811.97	1812.91
812.29	1777.86
812.61	1786.74
812.94	1818.14
813.26	1769.90
813.58	1788.56
813.91	1788.56
814.23	1786.97
814.55	1766.03
814.88	1751.47
815.20	1741.68
815.52	1760.12
815.84	1731.22
816.17	1719.16
816.49	1723.93
816.81	1719.61
817.13	1705.96
817.46	1733.49
817.78	1695.72
818.10	1700.95
818.42	1680.70
818.75	1658.85
819.07	1716.88
819.39	1667.73
819.71	1738.27
820.04	1651.12
820.36	1644.29
820.68	1650.44
821.00	1638.60
821.32	1691.85
821.65	1704.59
821.97	1645.88
822.29	1637.01
822.61	1663.41
822.93	1610.16
823.25	1614.03
823.58	1652.48
823.90	1622.22
824.22	1621.99
824.54	1622.22
824.86	1584.22
825.18	1586.95
825.50	1581.26
825.82	1566.24
826.15	1584.22
826.47	1595.14
826.79	1568.74
827.11	1581.03
827.43	1573.52
827.75	1567.15
828.07	1536.66
828.39	1571.47
828.71	1571.70
829.03	1549.40
829.35	1551.00
829.67	1546.44
830.00	1541.67
830.32	1519.59
830.64	1531.88
830.96	1539.39
831.28	1561.23
831.60	1515.50
831.92	1533.70
832.24	1520.28
832.56	1532.11
832.88	1514.59
833.20	1507.76
833.52	1545.08
833.84	1497.07
834.16	1521.41
834.48	1525.05
834.80	1547.35
835.12	1511.40
835.44	1510.72
835.76	1518.91
836.08	1505.48
836.40	1508.44
836.71	1486.37
837.03	1475.45
837.35	1489.78
837.67	1484.32
837.99	1486.60
838.31	1461.57
838.63	1470.90
838.95	1488.42
839.27	1497.07
839.59	1480.00
839.91	1453.60
840.23	1485.23
840.54	1472.94
840.86	1462.70
841.18	1461.79
841.50	1449.73
841.82	1463.84
842.14	1507.99
842.46	1513.45
842.77	1445.41
843.09	1476.59
843.41	1476.36
843.73	1459.97
844.05	1450.19
844.37	1469.08
844.68	1440.63
845.00	1448.82
845.32	1424.02
845.64	1455.20
845.96	1437.67
846.27	1418.10
846.59	1420.15
846.91	1452.01
847.23	1426.07
847.54	1404.22
847.86	1445.87
848.18	1412.19
848.50	1404.68
848.82	1458.61
849.13	1409.69
849.45	1449.05
849.77	1428.80
850.08	1452.69
850.40	1446.55
850.72	1411.05
851.04	1406.04
851.35	1409.46
851.67	1424.25
851.99	1384.88
852.30	1406.27
852.62	1404.45
852.94	1407.86
853.25	1403.31
853.57	1390.57
853.89	1361.22
854.20	1396.26
854.52	1434.49
854.84	1391.03
855.15	1417.19
855.47	1371.23
855.79	1398.08
856.10	1393.30
856.42	1388.52
856.73	1396.94
857.05	1366.22
857.37	1371.00
857.68	1350.75
858.00	1376.24
858.32	1386.70
858.63	1350.98
858.95	1345.52
859.26	1357.80
859.58	1380.33
859.89	1348.02
860.21	1363.04
860.52	1339.60
860.84	1365.77
861.16	1374.19
861.47	1343.24
861.79	1356.21
862.10	1331.86
862.42	1359.17
862.73	1349.61
863.05	1343.47
863.36	1318.66
863.68	1337.10
863.99	1318.89
864.31	1327.31
864.62	1381.24
864.94	1313.43
865.25	1334.37
865.57	1315.48
865.88	1296.36
866.20	1314.34
866.51	1351.89
866.82	1341.42
867.14	1309.11
867.45	1308.65
867.77	1308.42
868.08	1329.36
868.40	1318.21
868.71	1273.61
869.02	1317.75
869.34	1275.20
869.65	1273.84
869.97	1283.62
870.28	1282.94
870.59	1292.95
870.91	1298.18
871.22	1297.73
871.54	1294.09
871.85	1284.76
872.16	1305.69
872.48	1252.45
872.79	1280.89
873.10	1253.13
873.42	1230.60
873.73	1284.30
874.04	1253.13
874.36	1225.14
874.67	1222.18
874.98	1268.60
875.30	1282.26
875.61	1234.70
875.92	1237.88
876.23	1255.18
876.55	1232.65
876.86	1231.28
877.17	1209.89
877.49	1205.80
877.80	1229.01
878.11	1905.52
878.42	1260.87
878.74	1231.97
879.05	1212.40
879.36	1201.25
879.67	1210.12
879.98	1206.71
880.30	1208.30
880.61	1198.52
880.92	1231.28
881.23	1184.64
881.55	1200.11
881.86	1212.40
882.17	1194.65
882.48	1186.46
882.79	1229.69
883.10	1194.19
883.42	1219.22
883.73	1221.73
884.04	1220.82
884.35	1178.95
884.66	1224.69
884.97	1198.52
885.28	1196.01
885.60	1207.62
885.91	1213.08
886.22	1202.61
886.53	1193.28
886.84	1207.16
887.15	1215.58
887.46	1190.10
887.77	1220.82
888.08	1188.96
888.40	1209.67
888.71	1203.30
889.02	1212.85
889.33	1204.43
889.64	1198.06
889.95	1198.74
890.26	1202.16
890.57	1169.85
890.88	1187.59
891.19	1180.31
891.50	1211.71
891.81	1205.80
892.12	1180.77
892.43	1191.46
892.74	1208.53
893.05	1201.70
893.36	1229.69
893.67	1168.25
893.98	1182.36
894.29	1174.17
894.60	1185.09
894.91	1171.89
895.22	1171.44
895.53	1174.62
895.84	1184.41
896.15	1186.91
896.46	1187.14
896.77	1180.54
897.08	1162.11
897.38	1175.31
897.69	1172.35
898.00	1161.20
898.31	1170.07
898.62	1164.16
898.93	1174.62
899.24	1157.33
899.55	1191.46
899.86	1170.30
900.16	1145.04
900.47	1168.02
900.78	1152.55
901.09	1163.93
901.40	1158.92
901.71	1159.15
902.02	1150.50
902.32	1134.80
902.63	1137.99
902.94	1150.28
903.25	1143.45
903.56	1137.76
903.87	1128.43
904.17	1141.17
904.48	1148.23
904.79	1116.60
905.10	1145.72
905.41	1156.87
905.71	1097.03
906.02	1132.53
906.33	1100.21
906.64	1117.28
906.94	1120.69
907.25	1119.78
907.56	1122.97
907.87	1109.77
908.17	1120.92
908.48	1119.10
908.79	1139.35
909.09	1104.54
909.40	1113.41
909.71	1141.63
910.02	1424.70
910.32	1128.66
910.63	1130.02
910.94	1118.42
911.24	1098.62
911.55	1129.80
911.86	1114.78
912.16	1092.93
912.47	1087.70
912.78	1109.09
913.08	1104.31
913.39	1100.21
913.69	1102.03
914.00	1108.63
914.31	1106.81
914.61	1072.00
914.92	1112.96
915.23	1084.97
915.53	1099.08
915.84	1044.69
916.14	1091.57
916.45	1123.65
916.75	1080.42
917.06	1099.99
917.37	1095.66
917.67	1118.87
917.98	1079.73
918.28	1076.78
918.59	1095.66
918.89	1105.45
919.20	1070.86
919.50	1078.60
919.81	1072.00
920.11	1081.10
920.42	1073.82
920.72	1047.65
921.03	1061.30
921.33	1066.99
921.64	1033.09
921.94	1062.21
922.25	1044.24
922.55	1055.84
922.86	1052.88
923.16	1040.60
923.47	1055.39
923.77	1072.45
924.08	1041.51
924.38	1040.14
924.69	1046.28
924.99	1062.21
925.29	1048.33
925.60	1053.34
925.90	1046.51
926.21	1053.11
926.51	1037.64
926.81	1055.84
927.12	1013.97
927.42	1047.65
927.73	1036.04
928.03	1040.60
928.33	1026.03
928.64	1033.31
928.94	1015.11
929.24	1025.58
929.55	1033.54
929.85	1054.70
930.15	1032.18
930.46	1061.30
930.76	1029.45
931.06	1025.35
931.37	1029.90
931.67	1045.37
931.97	1035.82
932.27	1015.56
932.58	1011.01
932.88	1008.06
933.18	1024.21
933.49	1002.14
933.79	1039.91
934.09	1042.19
934.39	1051.06
934.70	1044.01
935.00	1056.07
935.30	1013.06
935.60	996.68
935.91	1004.41
936.21	1019.89
936.51	992.81
936.81	1016.48
937.11	1038.78
937.42	1018.07
937.72	980.07
938.02	982.11
938.32	997.59
938.62	997.36
938.92	988.49
939.23	972.33
939.53	993.49
939.83	978.02
940.13	987.12
940.43	976.65
940.73	971.87
941.03	963.23
941.34	999.18
941.64	979.84
941.94	997.59
942.24	980.75
942.54	987.35
942.84	1000.77
943.14	991.67
943.44	976.20
943.74	985.76
944.04	988.94
944.34	978.93
944.65	973.47
944.95	983.48
945.25	976.43
945.55	971.65
945.85	951.62
946.15	967.55
946.45	976.20
946.75	986.89
947.05	992.58
947.35	982.34
947.65	956.86
947.95	970.51
948.25	987.35
948.55	985.76
948.85	974.83
949.15	969.83
949.45	983.71
949.75	981.43
950.05	967.10
950.35	985.30
950.65	988.26
950.94	969.14
951.24	980.29
951.54	990.31
951.84	1158.70
952.14	977.79
952.44	969.14
952.74	983.71
953.04	970.28
953.34	975.29
953.64	977.34
953.94	967.55
954.23	986.67
954.53	976.20
954.83	988.94
955.13	991.67
955.43	1013.29
955.73	1013.29
956.03	961.18
956.32	955.26
956.62	967.78
956.92	1006.92
957.22	987.80
957.52	975.74
957.82	970.28
958.11	969.37
958.41	988.71
958.71	1064.72
959.01	1012.38
959.30	1316.84
959.60	1011.70
959.90	965.50
960.20	982.34
960.50	988.49
960.79	954.81
961.09	961.86
961.39	993.04
961.69	969.14
961.98	974.61
962.28	980.52
962.58	960.95
962.87	970.74
963.17	982.80
963.47	973.01
963.76	1041.73
964.06	961.18
964.36	985.76
964.66	967.78
964.95	998.73
965.25	990.08
965.55	989.62
965.84	987.35
966.14	993.26
966.43	1004.41
966.73	973.92
967.03	1004.41
967.32	972.56
967.62	965.96
967.92	991.22
968.21	965.28
968.51	993.04
968.80	960.95
969.10	963.46
969.40	973.24
969.69	998.95
969.99	961.41
970.28	978.93
970.58	993.04
970.87	969.37
971.17	995.77
971.46	1015.79
971.76	951.62
972.06	988.49
972.35	972.33
972.65	954.58
972.94	959.36
973.24	980.29
973.53	973.01
973.83	964.82
974.12	975.52
974.42	969.83
974.71	1005.55
975.01	960.72
975.30	961.18
975.59	985.98
975.89	965.96
976.18	963.00
976.48	967.32
976.77	969.60
977.07	974.83
977.36	964.37
977.65	972.33
977.95	979.61
978.24	960.95
978.54	999.64
978.83	968.23
979.13	996.45
979.42	993.72
979.71	946.62
980.01	964.37
980.30	972.79
980.59	970.96
980.89	1016.02
981.18	958.45
981.47	976.65
981.77	976.20
982.06	974.15
982.35	978.93
982.65	976.20
982.94	975.97
983.23	973.70
983.53	1001.46
983.82	973.01
984.11	957.31
984.41	963.00
984.70	968.92
984.99	946.84
985.28	972.56
985.58	947.98
985.87	974.15
986.16	970.05
986.45	971.87
986.75	971.19
987.04	962.32
987.33	982.57
987.62	955.26
987.91	951.17
988.21	939.11
988.50	957.77
988.79	995.09
989.08	956.63
989.37	976.88
989.67	953.22
989.96	949.80
990.25	962.77
990.54	960.95
990.83	966.19
991.12	979.38
991.42	994.40
991.71	959.13
992.00	956.40
992.29	963.23
992.58	963.91
992.87	987.12
993.16	968.46
993.45	975.97
993.75	966.87
994.04	955.95
994.33	971.19
994.62	998.50
994.91	952.31
995.20	990.31
995.49	945.93
995.78	977.79
996.07	958.90
996.36	949.12
996.65	982.11
996.94	971.42
997.23	977.79
997.52	953.90
997.81	935.69
998.10	954.35
998.39	958.45
998.68	947.98
998.97	956.17
999.26	945.71
999.55	944.80
999.84	966.19
1000.13	936.60
1000.42	939.11
1000.71	963.00
1001.00	965.05
1001.29	988.94
1001.58	950.03
1001.87	953.22
1002.16	964.82
1002.45	973.70
1002.74	949.35
1003.02	967.32
1003.31	989.85
1003.60	967.78
1003.89	957.99
1004.18	976.88
1004.47	951.62
1004.76	976.20
1005.05	965.28
1005.33	943.89
1005.62	934.56
1005.91	948.66
1006.20	925.00
1006.49	947.75
1006.78	970.96
1007.06	921.59
1007.35	950.26
1007.64	946.62
1007.93	960.04
1008.22	949.80
1008.50	942.29
1008.79	953.22
1009.08	964.14
1009.37	943.89
1009.66	987.58
1009.94	956.86
1010.23	967.55
1010.52	927.96
1010.81	938.65
1011.09	959.59
1011.38	948.21
1011.67	980.98
1011.95	962.32
1012.24	952.99
1012.53	956.63
1012.82	933.42
1013.10	947.53
1013.39	943.20
1013.68	952.99
[truncated: 48 more rows]
