# Supplementary material for: Unique photosynthetic electron transport tuning and excitation distribution in heterokont algae
Source: PLoS One. 2019 Jan 9;14(1):e0209920. doi: 10.1371/journal.pone.0209920 (PMC6326504; doi:10.1371/journal.pone.0209920)
Supplement: S1 Dataset — (ZIP) [file pone.0209920.s004.zip › S1 Dataset/77K/Nannochloropsis_DCMU/NDCMU_t=15,1.txt]

340.01	909.75
340.39	909.75
340.76	909.75
341.14	926.14
341.52	914.30
341.89	926.82
342.27	952.31
342.65	957.08
343.03	937.29
343.40	957.99
343.78	959.81
344.16	960.04
344.53	958.68
344.91	947.07
345.29	937.97
345.66	933.42
346.04	917.72
346.42	940.25
346.79	926.14
347.17	924.77
347.54	917.03
347.92	931.60
348.30	944.34
348.67	920.90
349.05	905.88
349.43	927.27
349.80	919.99
350.18	890.87
350.56	917.72
350.93	904.29
351.31	927.50
351.68	896.33
352.06	916.81
352.44	902.24
352.81	918.17
353.19	912.26
353.56	899.97
353.94	908.16
354.32	914.53
354.69	902.70
355.07	888.59
355.44	914.76
355.82	903.61
356.19	927.27
356.57	920.90
356.95	889.96
357.32	910.21
357.70	901.56
358.07	914.76
358.45	933.87
358.82	895.42
359.20	896.78
359.58	909.30
359.95	898.15
360.33	909.30
360.70	903.15
361.08	902.70
361.45	886.54
361.83	906.34
362.20	904.97
362.58	910.66
362.95	901.79
363.33	907.71
363.70	903.61
364.08	899.74
364.45	898.60
364.83	870.16
365.20	893.37
365.58	900.42
365.95	900.20
366.33	894.96
366.70	905.20
367.08	923.86
367.45	918.63
367.83	914.99
368.20	906.57
368.58	911.57
368.95	905.88
369.33	912.48
369.70	904.52
370.08	917.03
370.45	896.10
370.83	882.45
371.20	911.57
371.57	951.85
371.95	917.03
372.32	890.18
372.70	882.90
373.07	912.71
373.45	910.21
373.82	903.84
374.19	887.91
374.57	905.43
374.94	899.74
375.32	889.27
375.69	922.04
376.07	914.53
376.44	917.03
376.81	907.93
377.19	927.05
377.56	902.93
377.94	902.47
378.31	902.47
378.68	917.49
379.06	891.78
379.43	898.15
379.81	896.78
380.18	896.56
380.55	885.18
380.93	898.83
381.30	896.33
381.67	873.12
382.05	905.66
382.42	903.15
382.79	901.56
383.17	908.16
383.54	898.15
383.91	902.24
384.29	896.10
384.66	928.41
385.04	900.20
385.41	911.35
385.78	899.29
386.15	900.88
386.53	896.56
386.90	900.42
387.27	903.84
387.65	925.45
388.02	909.98
388.39	921.59
388.77	903.84
389.14	907.25
389.51	904.06
389.89	894.28
390.26	914.30
390.63	911.35
391.00	898.38
391.38	912.48
391.75	894.28
392.12	903.61
392.50	906.57
392.87	891.78
393.24	901.56
393.61	916.35
393.99	911.80
394.36	912.94
394.73	915.90
395.10	905.66
395.48	891.78
395.85	897.47
396.22	889.96
396.59	903.84
396.97	913.17
397.34	910.66
397.71	915.90
398.08	908.16
398.45	901.11
398.83	914.99
399.20	902.02
399.57	913.17
399.94	901.79
400.32	916.58
400.69	901.79
401.06	903.38
401.43	901.33
401.80	898.60
402.17	877.90
402.55	914.99
402.92	909.30
403.29	910.44
403.66	887.00
404.03	899.51
404.41	909.07
404.78	896.33
405.15	918.40
405.52	892.69
405.89	910.89
406.26	918.86
406.64	918.40
407.01	921.59
407.38	913.62
407.75	885.63
408.12	926.14
408.49	907.71
408.86	891.32
409.23	898.60
409.61	920.45
409.98	919.31
410.35	901.33
410.72	895.19
411.09	908.62
411.46	923.63
411.83	925.00
412.20	904.97
412.57	900.65
412.95	909.30
413.32	922.72
413.69	932.05
414.06	927.05
414.43	924.77
414.80	912.94
415.17	919.99
415.54	903.38
415.91	897.69
416.28	911.12
416.65	899.74
417.02	895.87
417.39	892.23
417.76	885.86
418.14	896.56
418.51	897.24
418.88	912.03
419.25	907.93
419.62	902.47
419.99	893.60
420.36	916.12
420.73	898.15
421.10	912.94
421.47	895.65
421.84	910.89
422.21	908.16
422.58	892.69
422.95	932.05
423.32	906.57
423.69	908.16
424.06	914.53
424.43	927.96
424.80	905.88
425.17	888.36
425.54	889.96
425.91	885.63
426.28	923.86
426.65	900.20
427.02	906.57
427.39	924.32
427.76	920.45
428.13	921.81
428.49	922.04
428.86	904.29
429.23	910.66
429.60	917.03
429.97	904.75
430.34	918.63
430.71	904.06
431.08	911.57
431.45	902.93
431.82	908.62
432.19	906.80
432.56	900.20
432.93	910.21
433.30	914.53
433.67	920.22
434.03	918.63
434.40	914.53
434.77	898.83
435.14	904.97
435.51	885.41
435.88	917.95
436.25	904.97
436.62	909.98
436.99	901.79
437.35	898.60
437.72	902.24
438.09	906.80
438.46	947.07
438.83	919.99
439.20	898.83
439.57	897.24
439.93	905.43
440.30	900.20
440.67	909.98
441.04	911.12
441.41	908.84
441.78	908.84
442.14	902.93
442.51	911.57
442.88	898.15
443.25	917.03
443.62	901.33
443.99	897.47
444.35	898.15
444.72	936.60
445.09	907.93
445.46	907.25
445.83	926.59
446.19	924.77
446.56	898.15
446.93	902.24
447.30	898.83
447.66	930.69
448.03	906.80
448.40	910.89
448.77	894.73
449.14	921.13
449.50	902.02
449.87	906.57
450.24	913.39
450.61	898.15
450.97	917.26
451.34	919.08
451.71	921.81
452.08	926.14
452.44	899.74
452.81	895.42
453.18	902.93
453.54	921.59
453.91	901.79
454.28	892.23
454.65	910.66
455.01	913.17
455.38	913.39
455.75	920.68
456.11	906.34
456.48	913.85
456.85	884.04
457.21	896.33
457.58	941.61
457.95	897.47
458.32	911.12
458.68	912.71
459.05	890.87
459.42	897.69
459.78	909.53
460.15	896.56
460.52	903.61
460.88	912.71
461.25	921.13
461.61	899.74
461.98	889.05
462.35	925.00
462.71	904.52
463.08	913.85
463.45	898.83
463.81	930.46
464.18	910.89
464.55	907.48
464.91	912.71
465.28	906.34
465.64	919.08
466.01	914.30
466.38	900.20
466.74	911.35
467.11	892.00
467.47	899.97
467.84	945.25
468.21	904.06
468.57	890.87
468.94	906.11
469.30	909.75
469.67	907.93
470.03	909.07
470.40	900.88
470.77	906.11
471.13	894.96
471.50	900.42
471.86	922.72
472.23	936.60
472.59	917.95
472.96	931.83
473.32	900.65
473.69	912.48
474.05	897.92
474.42	906.11
474.78	911.35
475.15	894.73
475.51	884.27
475.88	906.57
476.24	910.21
476.61	889.73
476.97	891.78
477.34	904.75
477.70	882.45
478.07	921.59
478.43	917.26
478.80	917.49
479.16	897.47
479.53	915.90
479.89	908.39
480.26	898.38
480.62	910.66
480.99	910.44
481.35	911.57
481.72	892.46
482.08	931.37
482.45	1186.91
482.81	930.69
483.17	912.03
483.54	910.89
483.90	902.02
484.27	910.89
484.63	917.49
485.00	899.74
485.36	892.91
485.72	931.37
486.09	904.52
486.45	900.88
486.82	901.11
487.18	894.05
487.54	919.99
487.91	926.36
488.27	894.05
488.64	909.98
489.00	917.72
489.36	917.72
489.73	926.14
490.09	918.17
490.45	894.96
490.82	926.36
491.18	917.26
491.55	910.21
491.91	900.42
492.27	906.80
492.64	919.31
493.00	911.35
493.36	911.35
493.73	904.52
494.09	912.48
494.45	916.81
494.82	932.51
495.18	925.00
495.54	910.44
495.91	902.02
496.27	877.67
496.63	897.92
496.99	915.21
497.36	924.54
497.72	906.34
498.08	909.98
498.45	914.76
498.81	929.10
499.17	897.24
499.53	913.62
499.90	927.05
500.26	909.30
500.62	914.30
500.99	909.30
501.35	894.51
501.71	891.32
502.07	893.82
502.44	912.03
502.80	912.48
503.16	907.71
503.52	916.58
503.88	912.26
504.25	881.76
504.61	901.56
504.97	916.12
505.33	903.61
505.70	897.92
506.06	910.21
506.42	922.72
506.78	911.12
507.14	917.72
507.51	917.95
507.87	904.06
508.23	911.57
508.59	901.56
508.95	920.22
509.32	927.96
509.68	883.81
510.04	902.24
510.40	898.83
510.76	899.97
511.12	935.01
511.48	894.05
511.85	901.56
512.21	908.16
512.57	919.99
512.93	895.19
513.29	915.67
513.65	922.27
514.01	904.52
514.38	944.80
514.74	922.04
515.10	917.26
515.46	916.12
515.82	926.14
516.18	899.06
516.54	914.53
516.90	932.05
517.26	923.63
517.63	908.16
517.99	900.65
518.35	911.80
518.71	905.20
519.07	900.20
519.43	904.75
519.79	914.53
520.15	901.33
520.51	895.65
520.87	909.75
521.23	914.53
521.59	911.57
521.95	922.27
522.31	896.33
522.67	919.54
523.03	881.76
523.40	889.50
523.76	895.87
524.12	915.90
524.48	910.66
524.84	913.85
525.20	923.18
525.56	918.86
525.92	901.56
526.28	913.39
526.64	903.15
527.00	904.06
527.36	900.42
527.72	918.17
528.08	899.51
528.44	908.62
528.80	898.15
529.16	913.85
529.51	904.97
529.87	899.06
530.23	909.75
530.59	925.00
530.95	920.45
531.31	911.57
531.67	914.99
532.03	912.71
532.39	919.54
532.75	921.36
533.11	930.01
533.47	927.50
533.83	888.82
534.19	921.59
534.55	888.14
534.91	919.31
535.26	901.56
535.62	917.72
535.98	889.05
536.34	889.96
536.70	910.89
537.06	917.03
537.42	910.44
537.78	907.02
538.14	1040.14
538.49	936.38
538.85	936.83
539.21	928.41
539.57	909.30
539.93	898.38
540.29	923.86
540.65	902.47
541.00	912.48
541.36	904.29
541.72	898.83
542.08	917.49
542.44	919.08
542.80	926.59
543.15	925.68
543.51	906.57
543.87	919.54
544.23	920.22
544.59	898.83
544.95	909.75
545.30	925.68
545.66	906.80
546.02	910.44
546.38	908.62
546.73	927.96
547.09	911.35
547.45	900.88
547.81	915.67
548.17	909.30
548.52	916.81
548.88	904.52
549.24	917.26
549.60	912.48
549.95	888.59
550.31	896.78
550.67	899.51
551.03	897.69
551.38	899.74
551.74	886.54
552.10	900.20
552.46	900.42
552.81	923.63
553.17	907.71
553.53	910.66
553.88	922.04
554.24	901.79
554.60	917.72
554.95	924.32
555.31	907.71
555.67	895.19
556.03	915.90
556.38	902.70
556.74	899.51
557.10	889.05
557.45	912.26
557.81	904.75
558.17	915.90
558.52	879.94
558.88	921.13
559.24	927.50
559.59	926.14
559.95	910.89
560.30	935.24
560.66	918.17
561.02	908.62
561.37	897.69
561.73	893.37
562.09	906.11
562.44	909.75
562.80	906.34
563.15	909.30
563.51	927.05
563.87	887.00
564.22	917.03
564.58	924.32
564.93	892.46
565.29	891.55
565.65	920.22
566.00	901.11
566.36	911.12
566.71	898.38
567.07	893.14
567.42	904.06
567.78	914.99
568.14	912.03
568.49	930.69
568.85	899.97
569.20	905.43
569.56	923.18
569.91	917.95
570.27	906.11
570.62	918.63
570.98	936.60
571.33	912.71
571.69	900.42
572.04	913.17
572.40	895.87
572.75	909.75
573.11	912.71
573.46	904.06
573.82	914.08
574.17	897.47
574.53	926.36
574.88	924.09
575.24	900.42
575.59	938.65
575.95	926.14
576.30	904.29
576.66	908.16
577.01	897.69
577.36	910.89
577.72	911.57
578.07	921.36
578.43	904.97
578.78	893.14
579.14	914.76
579.49	917.72
579.85	907.48
580.20	917.49
580.55	933.19
580.91	917.72
581.26	930.69
581.62	920.22
581.97	923.63
582.32	931.14
582.68	926.36
583.03	922.04
583.39	914.30
583.74	936.15
584.09	927.27
584.45	944.80
584.80	930.23
585.15	930.23
585.51	950.26
585.86	945.48
586.21	938.20
586.57	967.10
586.92	955.72
587.27	938.65
587.63	970.96
587.98	998.50
588.33	976.88
588.69	996.45
589.04	989.17
589.39	1007.37
589.75	1018.30
590.10	995.77
590.45	1013.06
590.81	1015.79
591.16	1024.44
591.51	1016.25
591.86	1056.98
592.22	1033.77
592.57	1038.55
592.92	1043.78
593.28	1073.36
593.63	1067.45
593.98	1078.60
594.33	1092.02
594.69	1110.91
595.04	1111.82
595.39	1112.50
595.74	1137.31
596.10	1148.23
596.45	1181.22
596.80	1191.01
597.15	1196.01
597.50	1214.67
597.86	1236.29
598.21	1262.23
598.56	1241.98
598.91	1274.97
599.26	1282.03
599.62	1281.35
599.97	1300.01
600.32	1307.51
600.67	1338.92
601.02	1392.16
601.38	1374.19
601.73	1408.32
602.08	1412.87
602.43	1426.07
602.78	1452.92
603.13	1479.09
603.49	1481.36
603.84	1456.79
604.19	1482.96
604.54	1507.99
604.89	1517.32
605.24	1544.40
605.59	1566.47
605.95	1584.90
606.30	1597.87
606.65	1605.84
607.00	1618.81
607.35	1612.66
607.70	1648.16
608.05	1681.84
608.40	1697.31
608.75	1679.11
609.10	1697.31
609.46	1718.02
609.81	1742.82
610.16	1745.55
610.51	1748.06
610.86	1767.62
611.21	1770.81
611.56	1777.64
611.91	1801.76
612.26	1757.16
612.61	1806.31
612.96	1826.11
613.31	1801.76
613.66	1817.46
614.01	1831.57
614.36	1839.08
614.71	1845.67
615.06	1836.57
615.41	1834.30
615.76	1834.75
616.11	1859.78
616.46	1891.19
616.81	1855.91
617.16	1868.66
617.51	1849.09
617.86	1840.90
618.21	1852.27
618.56	1884.81
618.91	1871.84
619.26	1884.36
619.61	1883.90
619.96	1863.20
620.31	1900.97
620.66	1877.76
621.01	1882.54
621.36	1861.60
621.71	1891.19
622.06	1877.76
622.41	1856.60
622.76	1873.44
623.10	1901.43
623.45	1868.89
623.80	1862.06
624.15	1874.80
624.50	1826.79
624.85	1841.35
625.20	1831.11
625.55	1831.57
625.90	1833.39
626.25	1818.82
626.59	1826.11
626.94	1818.14
627.29	1837.03
627.64	1846.59
627.99	1796.98
628.34	1810.40
628.69	1827.70
629.03	1799.25
629.38	1815.18
629.73	1830.66
630.08	1805.63
630.43	1805.40
630.78	1782.19
631.12	1789.70
631.47	1795.84
631.82	1757.38
632.17	1778.09
632.52	1760.34
632.86	1819.73
633.21	1755.56
633.56	1743.96
633.91	1760.12
634.26	1760.34
634.60	1756.47
634.95	1761.94
635.30	1737.36
635.65	1731.44
635.99	1763.07
636.34	1757.61
636.69	1725.75
637.04	1741.23
637.39	1740.77
637.73	1710.05
638.08	1717.11
638.43	1698.22
638.77	1690.03
639.12	1722.11
639.47	1704.37
639.82	1694.81
640.16	1706.19
640.51	1679.56
640.86	1686.84
641.20	1676.83
641.55	1700.72
641.90	1697.99
642.25	1702.09
642.59	1697.08
642.94	1702.54
643.29	1705.50
643.63	1706.41
643.98	1692.08
644.33	1710.74
644.67	1707.78
645.02	1694.35
645.37	1691.39
645.71	1682.29
646.06	1683.43
646.40	1682.75
646.75	1678.20
647.10	1687.53
647.44	1697.54
647.79	1665.45
648.14	1690.94
648.48	1685.02
648.83	1692.08
649.17	1681.38
649.52	1706.87
649.87	1667.27
650.21	1700.72
650.56	1683.66
650.90	1667.73
651.25	1673.42
651.59	1686.39
651.94	1660.90
652.29	1668.18
652.63	1687.30
652.98	1675.01
653.32	1686.39
653.67	1660.45
654.01	1678.42
654.36	1692.99
654.70	1660.22
655.05	1673.65
655.39	1681.84
655.74	1677.97
656.08	1708.46
656.43	1669.09
656.78	1694.13
657.12	1681.38
657.47	1692.76
657.81	1710.74
658.15	1653.17
658.50	1675.92
658.84	1688.44
659.19	1667.73
659.53	1686.62
659.88	1728.49
660.22	1686.62
660.57	1701.41
660.91	1699.36
661.26	1702.32
661.60	1691.17
661.95	1694.58
662.29	1680.47
662.63	1704.82
662.98	1720.29
663.32	1688.21
663.67	1689.80
664.01	1717.11
664.36	1677.51
664.70	1716.88
665.04	1734.86
665.39	1723.48
665.73	1697.08
666.08	1870.71
666.42	1719.38
666.76	1727.58
667.11	1716.20
667.45	1721.43
667.79	1743.96
668.14	1740.32
668.48	1752.38
668.83	1759.21
669.17	1755.11
669.51	1733.26
669.86	1779.91
670.20	1786.51
670.54	1804.72
670.89	1785.60
671.23	1820.42
671.57	1828.84
671.92	1822.46
672.26	1824.06
672.60	1863.88
672.94	1885.27
673.29	1900.29
673.63	1915.76
673.97	1933.05
674.32	1959.45
674.66	1970.15
675.00	2056.84
675.34	2080.96
675.69	2130.34
676.03	2211.58
676.37	2257.77
676.71	2331.73
677.06	2380.19
677.40	2449.60
677.74	2606.38
678.08	2702.41
678.43	2841.44
678.77	2976.84
679.11	3126.11
679.45	3333.64
679.80	3511.81
680.14	3708.19
680.48	3896.15
680.82	4245.67
681.16	4475.27
681.51	4746.96
681.85	5059.85
682.19	5364.77
682.53	5725.21
682.87	6109.09
683.21	6430.62
683.56	6827.02
683.90	7132.39
684.24	7504.44
684.58	7945.66
684.92	8357.76
685.26	8698.18
685.61	8934.60
685.95	9420.66
686.29	9664.82
686.63	9862.79
686.97	10089.66
687.31	10323.13
687.65	10469.67
687.99	10632.14
688.33	10745.92
688.68	10774.82
689.02	10804.40
689.36	10876.31
689.70	10888.37
690.04	10873.80
690.38	10855.60
690.72	10923.18
691.06	10925.46
691.40	10922.50
691.74	10866.98
692.08	10876.76
692.42	10968.69
692.76	10989.63
693.10	11041.51
693.44	11018.30
693.78	11126.39
694.13	11081.56
694.47	11302.97
694.81	11218.77
695.15	11228.56
695.49	11229.92
695.83	11361.90
696.17	11312.75
696.51	11381.47
696.85	11397.17
697.19	11305.93
697.53	11371.23
697.87	11394.67
698.20	11323.45
698.54	11350.53
698.88	11411.05
699.22	11341.88
699.56	11386.02
699.90	11284.08
700.24	11292.95
700.58	11148.91
700.92	11254.27
701.26	11112.51
701.60	11057.44
701.94	10923.64
702.28	10917.27
702.62	10860.38
702.96	10825.11
703.30	10651.26
703.63	10579.12
703.97	10573.89
704.31	10424.39
704.65	10304.92
704.99	10239.39
705.33	10236.20
705.67	10014.34
706.01	9970.88
706.34	9873.03
706.68	9756.75
707.02	9601.79
707.36	9561.74
707.70	9366.27
708.04	9278.21
708.38	9184.00
708.71	9119.83
709.05	9041.55
709.39	8918.45
709.73	8782.37
710.07	8708.42
710.40	8631.51
710.74	8457.88
711.08	8431.26
711.42	8307.93
711.76	8252.40
712.09	8103.58
712.43	8086.75
712.77	8002.10
713.11	7895.15
713.45	7826.20
713.78	7821.42
714.12	7700.13
714.46	7587.95
714.80	7517.87
715.13	7383.84
715.47	7311.93
715.81	7206.12
716.15	7104.86
716.48	7092.34
716.82	6998.14
717.16	6912.58
717.49	6843.86
717.83	6707.55
718.17	6737.82
718.51	6617.67
718.84	6515.27
719.18	6505.26
719.52	6426.30
719.85	6323.22
720.19	6204.89
720.53	6151.42
720.86	6085.65
721.20	6007.15
721.54	5948.89
721.87	5882.68
722.21	5756.84
722.55	5737.73
722.88	5659.68
723.22	5579.12
723.55	5463.07
723.89	5502.66
724.23	5464.66
724.56	5300.60
724.90	5249.40
725.24	5160.20
725.57	5136.99
725.91	5097.62
726.24	5024.35
726.58	4949.03
726.92	4934.69
727.25	4832.30
727.59	4771.54
727.92	4743.10
728.26	4663.91
728.59	4654.81
728.93	4569.25
729.26	4513.50
729.60	4479.14
729.94	4396.76
730.27	4358.08
730.61	4301.19
730.94	4286.17
731.28	4184.23
731.61	4143.04
731.95	4035.86
732.28	4048.61
732.62	3996.95
732.95	3952.12
733.29	3921.18
733.62	3843.13
733.96	3809.22
734.29	3740.05
734.63	3681.34
734.96	3690.89
735.30	3627.86
735.63	3578.71
735.97	3567.56
736.30	3496.57
736.63	3500.43
736.97	3474.49
737.30	3409.41
737.64	3355.71
737.97	3312.70
738.31	3317.71
738.64	3303.60
738.97	3243.75
739.31	3190.05
739.64	3222.59
739.98	3115.19
740.31	3132.48
740.64	3114.51
740.98	3067.86
741.31	3030.99
741.65	2970.92
741.98	2998.00
742.31	2954.08
742.65	2941.57
742.98	2928.82
743.31	2898.10
743.65	2866.02
743.98	2832.11
744.31	2840.53
744.65	2805.72
744.98	2825.51
745.31	2775.68
745.65	2729.94
745.98	2716.29
746.31	2692.62
746.65	2706.73
746.98	2661.45
747.31	2666.46
747.65	2634.83
747.98	2617.08
748.31	2607.97
748.64	2590.00
748.98	2559.96
749.31	2551.31
749.64	2523.33
749.98	2513.77
750.31	2472.13
750.64	2470.31
750.97	2480.55
751.31	2478.95
751.64	2432.99
751.97	2435.26
752.30	2439.59
752.63	2431.85
752.97	2398.85
753.30	2366.09
753.63	2363.58
753.96	2371.09
754.29	2350.84
754.63	2328.77
754.96	2340.37
755.29	2291.22
755.62	2286.22
755.95	2285.53
756.29	2296.00
756.62	2227.28
756.95	2229.10
757.28	2250.95
757.61	2280.98
757.94	2235.70
758.27	2183.36
758.61	2166.75
758.94	2180.40
759.27	2175.40
759.60	2137.62
759.93	2154.24
760.26	2123.06
760.59	2103.95
760.92	2102.13
761.26	2118.51
761.59	2083.69
761.92	2081.87
762.25	2077.32
762.58	2041.82
762.91	2064.58
763.24	2032.04
763.57	2017.70
763.90	2001.09
764.23	2000.18
764.56	2010.20
764.89	1999.73
765.22	1986.98
765.55	1950.80
765.88	1957.63
766.21	1936.24
766.54	1952.62
766.87	1941.93
767.20	1907.57
767.53	1921.68
767.86	1899.15
768.19	1911.44
768.52	1913.03
768.85	1900.97
769.18	1885.27
769.51	1865.70
769.84	1854.78
770.17	1847.27
770.50	1806.08
770.83	1829.06
771.16	1806.31
771.49	1815.18
771.82	1802.90
772.15	1804.03
772.48	1802.67
772.81	1757.38
773.14	1758.98
773.47	1753.52
773.80	1738.73
774.13	1736.68
774.46	1704.82
774.78	1725.53
775.11	1692.53
775.44	1690.94
775.77	1697.77
776.10	1677.74
776.43	1687.30
776.76	1662.50
777.09	1658.63
777.41	1651.35
777.74	1643.15
778.07	1647.48
778.40	1633.37
778.73	1639.97
779.06	1614.94
779.38	1599.46
779.71	1591.50
780.04	1583.08
780.37	1575.12
780.70	1581.26
781.03	1543.71
781.35	1551.00
781.68	1569.20
782.01	1560.78
782.34	1553.04
782.67	1519.82
782.99	1548.04
783.32	1545.53
783.65	1523.69
783.98	1512.31
784.30	1505.48
784.63	1499.11
784.96	1482.96
785.29	1472.94
785.61	1482.50
785.94	1480.45
786.27	1453.83
786.60	1450.42
786.92	1446.32
787.25	1445.64
787.58	1430.39
787.90	1444.05
788.23	1437.67
788.56	1424.48
788.88	1416.28
789.21	1414.92
789.54	1404.91
789.87	1404.22
790.19	1403.54
790.52	1414.24
790.85	1396.71
791.17	1385.11
791.50	1403.77
791.82	1382.61
792.15	1374.87
792.48	1394.44
792.80	1363.26
793.13	1384.43
793.46	1376.01
793.78	1366.00
794.11	1350.75
794.43	1366.68
794.76	1357.35
795.09	1362.35
795.41	1363.95
795.74	1347.34
796.06	1362.58
796.39	1357.80
796.72	1360.99
797.04	1341.65
797.37	1367.36
797.69	1338.23
798.02	1355.98
798.34	1330.50
798.67	1333.91
798.99	1322.76
799.32	1351.89
799.64	1339.37
799.97	1327.08
800.30	1315.71
800.62	1312.29
800.95	1311.61
801.27	1314.57
801.60	1332.77
801.92	1308.88
802.25	1315.25
802.57	1317.30
802.89	1278.16
803.22	1310.70
803.54	1290.90
803.87	1289.31
804.19	1282.03
804.52	1289.77
804.84	1276.79
805.17	1275.20
805.49	1283.85
805.82	1284.53
806.14	1256.32
806.46	1280.89
806.79	1239.70
807.11	1288.17
807.44	1292.95
807.76	1249.94
808.08	1271.11
808.41	1274.97
808.73	1267.47
809.06	1256.54
809.38	1259.27
809.70	1254.04
810.03	1273.15
810.35	1246.08
810.67	1239.70
811.00	1243.34
811.32	1234.01
811.64	1236.75
811.97	1251.99
812.29	1213.99
812.61	1209.44
812.94	1234.93
813.26	1217.40
813.58	1211.71
813.91	1201.70
814.23	1209.89
814.55	1217.18
814.88	1202.84
815.20	1209.89
815.52	1217.40
815.84	1192.60
816.17	1209.67
816.49	1184.41
816.81	1192.37
817.13	1181.00
817.46	1188.96
817.78	1173.94
818.10	1213.99
818.42	1183.04
818.75	1182.82
819.07	1180.09
819.39	1162.79
819.71	1186.46
820.04	1163.02
820.36	1173.26
820.68	1153.01
821.00	1153.23
821.32	1170.98
821.65	1177.35
821.97	1157.78
822.29	1180.54
822.61	1154.14
822.93	1127.75
823.25	1161.43
823.58	1178.49
823.90	1130.48
824.22	1133.89
824.54	1126.84
824.86	1134.12
825.18	1132.53
825.50	1107.04
825.82	1133.21
826.15	1131.62
826.47	1126.38
826.79	1138.67
827.11	1141.17
827.43	1148.91
827.75	1132.30
828.07	1139.13
828.39	1140.49
828.71	1141.86
829.03	1158.24
829.35	1150.50
829.67	1120.92
830.00	1110.91
830.32	1127.75
830.64	1138.67
830.96	1113.64
831.28	1125.02
831.60	1102.03
831.92	1123.65
832.24	1124.79
832.56	1114.55
832.88	1119.10
833.20	1100.90
833.52	1098.62
833.84	1097.26
834.16	1100.44
834.48	1112.73
834.80	1106.59
835.12	1097.26
835.44	1103.40
835.76	1106.13
836.08	1106.81
836.40	1084.51
836.71	1114.32
837.03	1087.02
837.35	1110.23
837.67	1107.95
837.99	1083.60
838.31	1102.26
838.63	1110.45
838.95	1077.46
839.27	1100.90
839.59	1090.20
839.91	1087.70
840.23	1082.24
840.54	1078.37
840.86	1085.88
841.18	1072.91
841.50	1098.62
841.82	1100.67
842.14	1117.74
842.46	1090.66
842.77	1102.94
843.09	1065.63
843.41	1079.51
843.73	1112.73
844.05	1068.13
844.37	1064.94
844.68	1067.90
845.00	1075.64
845.32	1083.83
845.64	1068.13
845.96	1057.43
846.27	1067.90
846.59	1059.03
846.91	1083.83
847.23	1088.61
847.54	1101.12
847.86	1066.08
848.18	1074.73
848.50	1085.20
848.82	1086.56
849.13	1064.72
849.45	1107.04
849.77	1073.82
850.08	1067.45
850.40	1099.30
850.72	1071.32
851.04	1047.88
851.35	1071.09
851.67	1069.49
851.99	1058.80
852.30	1060.39
852.62	1069.49
852.94	1057.43
853.25	1075.87
853.57	1061.30
853.89	1056.52
854.20	1069.27
854.52	1076.78
854.84	1041.28
855.15	1054.25
855.47	1053.79
855.79	1052.88
856.10	1058.80
856.42	1072.45
856.73	1065.40
857.05	1080.87
857.37	1088.84
857.68	1055.61
858.00	1054.25
858.32	1057.43
858.63	1083.60
858.95	1028.54
859.26	1047.19
859.58	1053.79
859.89	1039.91
860.21	1042.64
860.52	1028.54
860.84	1047.19
861.16	1038.09
861.47	1051.75
861.79	1056.52
862.10	1028.54
862.42	1051.29
862.73	1060.39
863.05	1065.63
863.36	1049.47
863.68	1076.09
863.99	1051.29
864.31	1044.46
864.62	1055.84
864.94	1020.34
865.25	1055.39
865.57	1019.66
865.88	1035.59
866.20	1026.26
866.51	1041.28
866.82	1043.78
867.14	1004.64
867.45	1038.78
867.77	1023.98
868.08	1030.36
868.40	1035.36
868.71	1016.48
869.02	1018.75
869.34	1023.98
869.65	1016.48
869.97	1004.19
870.28	1021.48
870.59	1011.92
870.91	1010.33
871.22	1005.55
871.54	1022.62
871.85	1007.15
872.16	1015.56
872.48	1017.84
872.79	1020.34
873.10	1013.97
873.42	993.04
873.73	1032.40
874.04	997.36
874.36	1000.77
874.67	998.73
874.98	997.36
875.30	1018.30
875.61	1020.80
875.92	990.99
876.23	1001.91
876.55	993.72
876.86	996.45
877.17	1005.78
877.49	1000.55
877.80	1002.14
878.11	1237.20
878.42	1021.48
878.74	1000.55
879.05	993.26
879.36	992.58
879.67	998.27
879.98	985.30
880.30	990.76
880.61	999.18
880.92	1016.93
881.23	996.68
881.55	1006.92
881.86	998.27
882.17	986.67
882.48	1006.69
882.79	985.53
883.10	1011.92
883.42	1001.68
883.73	997.59
884.04	990.31
884.35	986.89
884.66	996.68
884.97	984.16
885.28	978.70
885.60	982.34
885.91	1002.37
886.22	998.27
886.53	995.09
886.84	979.84
887.15	999.64
887.46	998.73
887.77	1003.05
888.08	983.03
888.40	1002.14
888.71	971.42
889.02	994.63
889.33	992.35
889.64	985.98
889.95	991.90
890.26	983.48
890.57	970.96
890.88	985.76
891.19	1001.23
891.50	1015.34
891.81	994.40
892.12	1001.91
892.43	979.16
892.74	966.19
893.05	984.39
893.36	1005.55
893.67	991.44
893.98	970.51
894.29	971.19
894.60	980.75
894.91	988.26
895.22	978.25
895.53	994.18
895.84	996.22
896.15	992.81
896.46	980.52
896.77	973.70
897.08	986.44
897.38	1003.96
897.69	997.59
898.00	987.80
898.31	974.83
898.62	963.68
898.93	969.60
899.24	988.03
899.55	1000.32
899.86	977.56
900.16	971.19
900.47	979.38
900.78	986.44
901.09	973.92
901.40	973.01
901.71	975.29
902.02	965.96
902.32	963.91
902.63	987.58
902.94	964.14
903.25	965.50
903.56	987.58
903.87	966.87
904.17	987.58
904.48	976.20
904.79	984.85
905.10	973.70
905.41	982.34
905.71	974.38
906.02	975.97
906.33	976.65
906.64	977.11
906.94	959.36
907.25	973.70
907.56	945.71
907.87	961.86
908.17	980.52
908.48	964.14
908.79	976.20
909.09	940.25
909.40	949.35
909.71	963.68
910.02	980.98
910.32	947.98
910.63	961.64
910.94	960.95
911.24	973.01
911.55	969.83
911.86	975.97
912.16	974.61
912.47	979.84
912.78	966.64
913.08	965.96
913.39	946.16
913.69	945.71
914.00	950.03
914.31	952.53
914.61	957.54
914.92	951.40
915.23	938.65
915.53	944.34
915.84	934.78
916.14	944.57
916.45	957.77
916.75	938.42
917.06	952.76
917.37	945.48
917.67	935.24
917.98	948.44
918.28	969.14
918.59	954.13
918.89	940.25
919.20	952.99
919.50	947.07
919.81	962.55
920.11	940.70
920.42	944.11
920.72	942.98
921.03	950.03
921.33	954.35
921.64	934.56
921.94	941.38
922.25	962.55
922.55	940.47
922.86	941.16
923.16	933.87
923.47	916.81
923.77	957.77
924.08	951.40
924.38	928.18
924.69	948.89
924.99	927.27
925.29	928.87
925.60	931.14
925.90	940.93
926.21	947.07
926.51	945.25
926.81	925.45
927.12	936.38
927.42	932.96
927.73	936.38
928.03	938.20
928.33	911.35
928.64	925.68
928.94	919.08
929.24	925.23
929.55	932.51
929.85	925.68
930.15	945.48
930.46	914.53
930.76	921.59
931.06	923.63
931.37	931.14
931.67	951.62
931.97	922.72
932.27	928.64
932.58	924.77
932.88	935.69
933.18	944.80
933.49	936.83
933.79	942.52
934.09	932.51
934.39	957.08
934.70	926.36
935.00	942.07
935.30	937.29
935.60	943.43
935.91	900.20
936.21	927.27
936.51	938.20
936.81	918.40
937.11	909.53
937.42	925.91
937.72	924.54
938.02	919.08
938.32	894.96
938.62	924.09
938.92	932.51
939.23	911.57
939.53	909.30
939.83	928.18
940.13	920.22
940.43	902.70
940.73	932.96
941.03	916.58
941.34	919.54
941.64	916.58
941.94	888.82
942.24	921.81
942.54	902.70
942.84	904.52
943.14	914.30
943.44	904.06
943.74	907.93
944.04	905.66
944.34	916.58
944.65	915.44
944.95	912.48
945.25	904.06
945.55	909.75
945.85	902.70
946.15	906.80
946.45	889.27
946.75	920.90
947.05	911.12
947.35	917.72
947.65	918.40
947.95	910.21
948.25	899.74
948.55	922.27
948.85	932.51
949.15	905.43
949.45	885.18
949.75	913.39
950.05	907.71
950.35	923.18
950.65	914.99
950.94	913.62
951.24	894.73
951.54	909.07
951.84	966.41
952.14	923.63
952.44	915.44
952.74	915.21
953.04	910.44
953.34	899.97
953.64	924.09
953.94	889.96
954.23	921.36
954.53	912.03
954.83	907.48
955.13	947.98
955.43	920.45
955.73	915.90
956.03	895.87
956.32	923.41
956.62	893.60
956.92	931.83
957.22	925.68
957.52	912.03
957.82	908.84
958.11	921.36
958.41	929.78
958.71	955.26
959.01	914.53
959.30	1036.50
959.60	929.78
959.90	905.20
960.20	921.13
960.50	927.96
960.79	906.80
961.09	906.34
961.39	934.10
961.69	926.59
961.98	911.80
962.28	922.72
962.58	897.92
962.87	915.21
963.17	909.07
963.47	924.54
963.76	944.11
964.06	918.17
964.36	909.75
964.66	919.54
964.95	920.68
965.25	917.03
965.55	940.25
965.84	926.82
966.14	917.03
966.43	925.68
966.73	914.99
967.03	918.17
967.32	914.30
967.62	927.73
967.92	898.15
968.21	916.35
968.51	905.20
968.80	917.03
969.10	919.08
969.40	918.17
969.69	917.72
969.99	898.60
970.28	917.95
970.58	902.70
970.87	900.88
971.17	914.99
971.46	915.90
971.76	911.12
972.06	908.16
972.35	912.26
972.65	891.78
972.94	916.35
973.24	909.30
973.53	904.52
973.83	915.67
974.12	898.38
974.42	922.27
974.71	925.91
975.01	916.58
975.30	920.68
975.59	927.50
975.89	913.85
976.18	911.35
976.48	916.12
976.77	892.69
977.07	914.76
977.36	916.35
977.65	915.67
977.95	923.41
978.24	926.36
978.54	928.64
978.83	914.76
979.13	914.08
979.42	923.41
979.71	917.49
980.01	906.57
980.30	897.92
980.59	900.65
980.89	916.81
981.18	918.40
981.47	915.67
981.77	904.97
982.06	900.20
982.35	927.96
982.65	903.38
982.94	920.22
983.23	928.64
983.53	948.89
983.82	919.54
984.11	916.81
984.41	908.62
984.70	894.51
984.99	921.36
985.28	925.45
985.58	901.56
985.87	892.46
986.16	904.75
986.45	896.10
986.75	891.55
987.04	898.38
987.33	900.42
987.62	898.38
987.91	896.33
988.21	920.22
988.50	921.36
988.79	926.36
989.08	893.37
989.37	924.09
989.67	905.66
989.96	904.75
990.25	896.10
990.54	896.33
990.83	896.56
991.12	911.35
991.42	934.10
991.71	905.20
992.00	924.09
992.29	898.83
992.58	911.80
992.87	922.50
993.16	921.59
993.45	901.56
993.75	915.21
994.04	906.57
994.33	917.72
994.62	912.26
994.91	919.99
995.20	900.42
995.49	905.88
995.78	900.20
996.07	919.54
996.36	910.44
996.65	915.67
996.94	917.26
997.23	905.88
997.52	892.46
997.81	888.14
998.10	903.15
998.39	920.90
998.68	921.59
998.97	916.58
999.26	893.82
999.55	892.23
999.84	909.98
1000.13	897.47
1000.42	895.42
1000.71	894.05
1001.00	903.84
1001.29	899.97
1001.58	895.19
1001.87	896.56
1002.16	908.39
1002.45	909.75
1002.74	912.94
1003.02	911.35
1003.31	915.21
1003.60	918.17
1003.89	914.08
1004.18	911.80
1004.47	913.85
1004.76	909.53
1005.05	916.35
1005.33	892.69
1005.62	912.03
1005.91	881.99
1006.20	904.06
1006.49	905.43
1006.78	919.99
1007.06	897.69
1007.35	898.60
1007.64	905.43
1007.93	912.03
1008.22	909.98
1008.50	915.90
1008.79	917.49
1009.08	898.83
1009.37	893.14
1009.66	910.89
1009.94	911.12
1010.23	916.58
1010.52	912.26
1010.81	912.71
1011.09	904.97
1011.38	917.03
1011.67	922.27
1011.95	914.99
1012.24	923.63
1012.53	913.62
1012.82	904.29
1013.10	888.82
1013.39	918.86
1013.68	909.75
[truncated: 48 more rows]
