# Supplementary material for: Unique photosynthetic electron transport tuning and excitation distribution in heterokont algae
Source: PLoS One. 2019 Jan 9;14(1):e0209920. doi: 10.1371/journal.pone.0209920 (PMC6326504; doi:10.1371/journal.pone.0209920)
Supplement: S1 Dataset — (ZIP) [file pone.0209920.s004.zip › S1 Dataset/77K/Nannochloropsis_DCMU/NDCMU_t=15,2.txt]

340.01	908.16
340.39	908.16
340.76	908.16
341.14	930.01
341.52	917.95
341.89	954.13
342.27	962.32
342.65	969.14
343.03	978.47
343.40	959.59
343.78	966.64
344.16	961.86
344.53	986.21
344.91	976.88
345.29	959.59
345.66	947.98
346.04	945.25
346.42	939.34
346.79	965.05
347.17	945.02
347.54	970.74
347.92	946.39
348.30	940.47
348.67	959.81
349.05	934.78
349.43	936.15
349.80	965.96
350.18	953.22
350.56	942.07
350.93	944.80
351.31	941.84
351.68	922.27
352.06	934.56
352.44	931.83
352.81	966.64
353.19	934.33
353.56	952.53
353.94	947.75
354.32	915.67
354.69	944.11
355.07	925.91
355.44	922.72
355.82	936.60
356.19	931.37
356.57	952.31
356.95	949.57
357.32	927.96
357.70	934.33
358.07	919.31
358.45	920.68
358.82	929.32
359.20	937.97
359.58	924.77
359.95	936.15
360.33	949.35
360.70	913.39
361.08	933.42
361.45	929.55
361.83	917.72
362.20	925.68
362.58	955.95
362.95	915.44
363.33	926.59
363.70	904.06
364.08	909.98
364.45	924.77
364.83	923.18
365.20	924.32
365.58	955.04
365.95	972.56
366.33	952.31
366.70	934.56
367.08	930.92
367.45	933.65
367.83	934.78
368.20	919.77
368.58	941.38
368.95	921.59
369.33	969.14
369.70	945.25
370.08	914.99
370.45	934.33
370.83	923.41
371.20	927.50
371.57	1117.28
371.95	947.30
372.32	927.05
372.70	913.85
373.07	935.69
373.45	942.29
373.82	918.63
374.19	929.78
374.57	953.22
374.94	925.00
375.32	918.17
375.69	961.64
376.07	929.32
376.44	911.35
376.81	920.22
377.19	926.14
377.56	953.22
377.94	919.08
378.31	953.22
378.68	925.91
379.06	920.45
379.43	936.15
379.81	949.80
380.18	910.66
380.55	919.99
380.93	928.64
381.30	914.99
381.67	943.20
382.05	919.99
382.42	913.39
382.79	932.28
383.17	950.49
383.54	959.81
383.91	930.92
384.29	925.68
384.66	954.58
385.04	940.47
385.41	925.00
385.78	920.22
386.15	928.87
386.53	915.67
386.90	922.27
387.27	937.97
387.65	936.15
388.02	934.10
388.39	939.11
388.77	916.58
389.14	922.50
389.51	927.73
389.89	905.66
390.26	944.57
390.63	950.94
391.00	927.50
391.38	929.10
391.75	942.52
392.12	934.78
392.50	928.64
392.87	919.77
393.24	925.91
393.61	940.93
393.99	937.97
394.36	907.71
394.73	947.53
395.10	915.90
395.48	918.86
395.85	914.99
396.22	922.27
396.59	927.27
396.97	907.71
397.34	953.90
397.71	931.83
398.08	936.38
398.45	899.97
398.83	918.63
399.20	929.78
399.57	929.32
399.94	930.23
400.32	927.73
400.69	918.86
401.06	933.65
401.43	951.62
401.80	931.83
402.17	908.39
402.55	906.11
402.92	911.35
403.29	924.77
403.66	906.34
404.03	922.27
404.41	935.01
404.78	952.99
405.15	922.72
405.52	910.21
405.89	932.51
406.26	940.47
406.64	923.41
407.01	924.77
407.38	938.88
407.75	931.14
408.12	949.80
408.49	930.23
408.86	895.87
409.23	916.81
409.61	954.58
409.98	921.81
410.35	919.08
410.72	907.02
411.09	906.11
411.46	939.11
411.83	910.21
412.20	936.38
412.57	935.92
412.95	915.21
413.32	918.86
413.69	938.88
414.06	913.62
414.43	927.50
414.80	937.51
415.17	941.38
415.54	927.73
415.91	925.45
416.28	913.62
416.65	905.66
417.02	927.27
417.39	911.12
417.76	940.70
418.14	919.99
418.51	936.60
418.88	912.03
419.25	936.15
419.62	946.39
419.99	917.26
420.36	930.69
420.73	928.18
421.10	952.99
421.47	922.50
421.84	932.28
422.21	935.47
422.58	947.30
422.95	936.38
423.32	936.38
423.69	916.81
424.06	928.87
424.43	950.49
424.80	946.62
425.17	950.71
425.54	900.88
425.91	925.45
426.28	944.11
426.65	907.71
427.02	940.93
427.39	928.41
427.76	938.65
428.13	931.37
428.49	950.94
428.86	943.43
429.23	920.45
429.60	919.77
429.97	913.62
430.34	933.19
430.71	929.32
431.08	894.28
431.45	928.18
431.82	910.44
432.19	940.47
432.56	918.17
432.93	935.69
433.30	925.00
433.67	912.48
434.03	984.16
434.40	933.87
434.77	918.17
435.14	922.04
435.51	901.33
435.88	951.85
436.25	924.32
436.62	926.82
436.99	889.96
437.35	904.75
437.72	930.23
438.09	927.27
438.46	1068.13
438.83	957.99
439.20	929.55
439.57	945.02
439.93	920.68
440.30	944.80
440.67	929.78
441.04	927.73
441.41	919.08
441.78	906.57
442.14	904.29
442.51	938.88
442.88	912.94
443.25	920.45
443.62	932.51
443.99	935.47
444.35	919.31
444.72	938.20
445.09	952.76
445.46	922.04
445.83	919.31
446.19	958.90
446.56	917.26
446.93	931.60
447.30	919.99
447.66	919.31
448.03	922.50
448.40	920.68
448.77	908.16
449.14	912.03
449.50	941.61
449.87	957.99
450.24	942.98
450.61	930.69
450.97	934.10
451.34	918.86
451.71	990.08
452.08	937.74
452.44	922.72
452.81	952.53
453.18	925.68
453.54	978.70
453.91	920.45
454.28	916.58
454.65	932.96
455.01	925.91
455.38	910.89
455.75	934.56
456.11	947.30
456.48	931.37
456.85	895.42
457.21	906.34
457.58	918.17
457.95	920.90
458.32	935.69
458.68	938.88
459.05	914.99
459.42	918.40
459.78	906.34
460.15	924.09
460.52	939.79
460.88	941.38
461.25	950.26
461.61	928.64
461.98	922.27
462.35	976.88
462.71	942.07
463.08	937.97
463.45	918.40
463.81	942.07
464.18	922.95
464.55	953.67
464.91	959.36
465.28	926.14
465.64	947.53
466.01	937.29
466.38	941.61
466.74	932.96
467.11	934.78
467.47	922.95
467.84	1026.26
468.21	963.91
468.57	938.42
468.94	919.31
469.30	922.95
469.67	917.95
470.03	935.47
470.40	928.41
470.77	918.63
471.13	935.92
471.50	925.23
471.86	941.38
472.23	947.98
472.59	947.75
472.96	937.74
473.32	936.38
473.69	952.99
474.05	923.63
474.42	920.22
474.78	914.76
475.15	918.86
475.51	950.71
475.88	917.26
476.24	924.32
476.61	918.63
476.97	931.14
477.34	937.06
477.70	927.05
478.07	931.37
478.43	943.43
478.80	928.41
479.16	904.75
479.53	945.02
479.89	923.18
480.26	930.92
480.62	952.08
480.99	955.49
481.35	905.88
481.72	941.84
482.08	934.78
482.45	1825.88
482.81	958.45
483.17	928.87
483.54	913.85
483.90	923.41
484.27	944.11
484.63	914.99
485.00	939.34
485.36	953.44
485.72	932.74
486.09	948.66
486.45	927.96
486.82	924.09
487.18	918.63
487.54	926.82
487.91	940.70
488.27	929.55
488.64	934.10
489.00	929.78
489.36	922.50
489.73	935.69
490.09	947.53
490.45	937.74
490.82	930.69
491.18	946.39
491.55	942.07
491.91	964.82
492.27	932.51
492.64	931.14
493.00	917.03
493.36	947.75
493.73	979.16
494.09	937.29
494.45	947.98
494.82	935.24
495.18	949.12
495.54	948.89
495.91	935.24
496.27	937.06
496.63	951.40
496.99	925.91
497.36	929.32
497.72	969.83
498.08	935.92
498.45	957.77
498.81	970.51
499.17	915.67
499.53	947.30
499.90	935.47
500.26	923.41
500.62	943.43
500.99	943.43
501.35	942.98
501.71	928.64
502.07	933.87
502.44	932.51
502.80	930.69
503.16	955.49
503.52	949.80
503.88	956.63
504.25	958.90
504.61	943.89
504.97	948.21
505.33	950.71
505.70	935.47
506.06	962.55
506.42	941.84
506.78	936.83
507.14	971.65
507.51	951.40
507.87	947.98
508.23	937.51
508.59	919.99
508.95	941.84
509.32	979.61
509.68	944.57
510.04	965.96
510.40	938.42
510.76	964.37
511.12	962.77
511.48	952.99
511.85	960.72
512.21	951.62
512.57	959.81
512.93	938.65
513.29	944.34
513.65	944.80
514.01	925.23
514.38	935.01
514.74	949.80
515.10	920.22
515.46	957.77
515.82	926.14
516.18	928.87
516.54	936.60
516.90	938.65
517.26	971.87
517.63	924.77
517.99	941.38
518.35	938.42
518.71	934.33
519.07	929.10
519.43	940.47
519.79	968.46
520.15	944.80
520.51	938.65
520.87	924.32
521.23	946.39
521.59	958.68
521.95	944.11
522.31	925.00
522.67	935.01
523.03	931.37
523.40	964.59
523.76	935.92
524.12	933.65
524.48	952.53
524.84	954.13
525.20	954.81
525.56	925.00
525.92	930.01
526.28	929.78
526.64	935.47
527.00	939.56
527.36	1022.62
527.72	950.49
528.08	946.16
528.44	925.23
528.80	973.92
529.16	934.56
529.51	954.81
529.87	944.80
530.23	943.66
530.59	932.74
530.95	938.88
531.31	914.53
531.67	941.84
532.03	920.90
532.39	936.38
532.75	933.42
533.11	948.89
533.47	946.39
533.83	936.15
534.19	941.61
534.55	913.17
534.91	949.35
535.26	926.59
535.62	929.10
535.98	955.72
536.34	949.80
536.70	921.36
537.06	930.69
537.42	922.95
537.78	930.92
538.14	1291.36
538.49	966.64
538.85	1049.02
539.21	946.16
539.57	939.79
539.93	926.59
540.29	964.82
540.65	918.40
541.00	931.60
541.36	915.44
541.72	926.82
542.08	919.31
542.44	921.36
542.80	949.35
543.15	967.10
543.51	941.84
543.87	924.32
544.23	946.62
544.59	958.45
544.95	954.81
545.30	952.08
545.66	939.11
546.02	951.40
546.38	945.48
546.73	925.91
547.09	938.88
547.45	970.74
547.81	934.33
548.17	909.98
548.52	934.10
548.88	929.55
549.24	953.22
549.60	942.75
549.95	940.93
550.31	932.51
550.67	934.33
551.03	933.87
551.38	932.51
551.74	915.67
552.10	940.70
552.46	940.47
552.81	953.22
553.17	925.45
553.53	926.36
553.88	925.45
554.24	919.31
554.60	933.42
554.95	941.16
555.31	935.47
555.67	929.10
556.03	935.69
556.38	930.92
556.74	947.53
557.10	943.43
557.45	920.45
557.81	928.87
558.17	934.33
558.52	921.81
558.88	940.02
559.24	942.07
559.59	939.34
559.95	945.71
560.30	995.09
560.66	934.78
561.02	929.78
561.37	926.36
561.73	914.30
562.09	955.04
562.44	960.27
562.80	938.42
563.15	916.12
563.51	932.96
563.87	909.53
564.22	936.60
564.58	914.53
564.93	922.04
565.29	923.63
565.65	983.71
566.00	942.52
566.36	919.99
566.71	950.03
567.07	942.52
567.42	943.43
567.78	928.87
568.14	922.04
568.49	918.17
568.85	914.99
569.20	934.33
569.56	922.95
569.91	931.37
570.27	942.98
570.62	989.62
570.98	945.25
571.33	946.16
571.69	926.14
572.04	923.86
572.40	962.32
572.75	941.38
573.11	950.94
573.46	944.34
573.82	930.23
574.17	935.92
574.53	972.33
574.88	929.32
575.24	953.67
575.59	946.84
575.95	961.64
576.30	931.37
576.66	950.71
577.01	972.79
577.36	952.99
577.72	944.11
578.07	927.50
578.43	950.94
578.78	960.04
579.14	960.95
579.49	948.89
579.85	993.49
580.20	961.18
580.55	961.86
580.91	952.76
581.26	961.41
581.62	952.99
581.97	964.59
582.32	1004.64
582.68	1001.00
583.03	998.04
583.39	978.47
583.74	1026.49
584.09	1021.71
584.45	1031.95
584.80	1014.43
585.15	1036.50
585.51	1047.19
585.86	1060.85
586.21	1086.79
586.57	1072.23
586.92	1106.81
587.27	1099.53
587.63	1096.35
587.98	1234.01
588.33	1162.56
588.69	1156.42
589.04	1173.71
589.39	1173.94
589.75	1186.46
590.10	1183.95
590.45	1199.43
590.81	1260.64
591.16	1280.21
591.51	1303.65
591.86	1343.47
592.22	1321.39
592.57	1348.93
592.92	1350.29
593.28	1402.40
593.63	1409.00
593.98	1473.40
594.33	1535.75
594.69	1527.56
595.04	1517.32
595.39	1582.62
595.74	1595.14
596.10	1663.18
596.45	1661.81
596.80	1740.55
597.15	1755.79
597.50	1819.05
597.86	1885.27
598.21	1894.83
598.56	1929.64
598.91	1982.66
599.26	2010.42
599.62	2036.59
599.97	2138.53
600.32	2147.86
600.67	2200.66
601.02	2283.94
601.38	2280.53
601.73	2323.08
602.08	2403.41
602.43	2417.97
602.78	2459.61
603.13	2513.31
603.49	2536.98
603.84	2589.09
604.19	2673.05
604.54	2693.99
604.89	2764.99
605.24	2792.06
605.59	2834.16
605.95	2889.00
606.30	2928.82
606.65	2973.65
607.00	2992.54
607.35	3043.28
607.70	3063.53
608.05	3137.03
608.40	3171.62
608.75	3186.18
609.10	3214.86
609.46	3248.53
609.81	3276.52
610.16	3369.36
610.51	3348.43
610.86	3434.67
611.21	3371.64
611.56	3457.20
611.91	3438.08
612.26	3443.77
612.61	3492.01
612.96	3530.70
613.31	3529.33
613.66	3575.75
614.01	3581.21
614.36	3604.20
614.71	3598.74
615.06	3629.68
615.41	3599.42
615.76	3633.32
616.11	3640.83
616.46	3678.38
616.81	3667.68
617.16	3673.15
617.51	3641.29
617.86	3662.68
618.21	3675.19
618.56	3696.13
618.91	3696.58
619.26	3687.48
619.61	3675.88
619.96	3712.51
620.31	3737.09
620.66	3672.01
621.01	3689.98
621.36	3676.10
621.71	3701.82
622.06	3681.79
622.41	3663.59
622.76	3664.95
623.10	3682.93
623.45	3618.76
623.80	3656.53
624.15	3610.57
624.50	3655.85
624.85	3606.93
625.20	3570.75
625.55	3642.65
625.90	3578.26
626.25	3578.26
626.59	3580.30
626.94	3589.41
627.29	3522.28
627.64	3550.72
627.99	3555.50
628.34	3474.27
628.69	3503.39
629.03	3496.79
629.38	3513.18
629.73	3457.65
630.08	3447.41
630.43	3451.51
630.78	3428.98
631.12	3447.19
631.47	3438.54
631.82	3425.11
632.17	3384.61
632.52	3401.45
632.86	3455.38
633.21	3363.45
633.56	3366.63
633.91	3335.91
634.26	3324.08
634.60	3336.60
634.95	3325.90
635.30	3301.55
635.65	3317.48
635.99	3323.85
636.34	3302.01
636.69	3299.05
637.04	3308.83
637.39	3246.26
637.73	3246.03
638.08	3254.22
638.43	3293.36
638.77	3245.80
639.12	3269.01
639.47	3194.15
639.82	3248.53
640.16	3231.92
640.51	3230.56
640.86	3208.48
641.20	3185.73
641.55	3181.63
641.90	3213.26
642.25	3198.70
642.59	3192.33
642.94	3204.39
643.29	3148.18
643.63	3167.52
643.98	3123.61
644.33	3117.24
644.67	3117.46
645.02	3182.09
645.37	3152.05
645.71	3158.20
646.06	3149.32
646.40	3124.29
646.75	3124.97
647.10	3116.33
647.44	3186.87
647.79	3148.41
648.14	3114.51
648.48	3112.00
648.83	3128.16
649.17	3175.49
649.52	3148.87
649.87	3115.64
650.21	3130.21
650.56	3132.48
650.90	3112.91
651.25	3107.91
651.59	3135.44
651.94	3127.93
652.29	3141.81
652.63	3148.18
652.98	3161.84
653.32	3140.22
653.67	3125.88
654.01	3132.48
654.36	3131.80
654.70	3084.92
655.05	3068.08
655.39	3128.39
655.74	3136.81
656.08	3100.17
656.43	3122.01
656.78	3138.63
657.12	3139.54
657.47	3118.60
657.81	3202.11
658.15	3107.00
658.50	3132.03
658.84	3142.95
659.19	3187.78
659.53	3178.68
659.88	3184.82
660.22	3152.96
660.57	3175.03
660.91	3175.49
661.26	3150.69
661.60	3211.67
661.95	3172.53
662.29	3171.17
662.63	3213.49
662.98	3203.48
663.32	3220.32
663.67	3209.17
664.01	3197.56
664.36	3247.62
664.70	3224.64
665.04	3262.41
665.39	3247.62
665.73	3238.98
666.08	3676.56
666.42	3264.01
666.76	3279.25
667.11	3304.74
667.45	3315.21
667.79	3284.94
668.14	3315.21
668.48	3332.73
668.83	3314.07
669.17	3393.26
669.51	3360.94
669.86	3365.95
670.20	3428.98
670.54	3464.94
670.89	3463.12
671.23	3481.32
671.57	3486.78
671.92	3532.75
672.26	3588.04
672.60	3597.14
672.94	3654.71
673.29	3723.43
673.63	3791.25
673.97	3874.30
674.32	3951.44
674.66	4040.41
675.00	4108.45
675.34	4202.43
675.69	4383.11
676.03	4547.40
676.37	4711.24
676.71	4890.09
677.06	5125.84
677.40	5390.71
677.74	5655.81
678.08	5984.39
678.43	6347.34
678.77	6726.44
679.11	7154.47
679.45	7629.82
679.80	8137.95
680.14	8736.18
680.48	9369.68
680.82	10145.86
681.16	10845.59
681.51	11662.04
681.85	12467.81
682.19	13335.46
682.53	14364.45
682.87	15277.85
683.21	16267.02
683.56	17276.44
683.90	18424.66
684.24	19398.13
684.58	20494.71
684.92	21585.82
685.26	22302.61
685.61	23153.42
685.95	24116.88
686.29	24972.02
686.63	25584.36
686.97	26320.49
687.31	26723.72
687.65	27128.30
687.99	27597.97
688.33	27700.60
688.68	28046.48
689.02	28083.57
689.36	28325.23
689.70	28257.42
690.04	28233.98
690.38	28296.33
690.72	28345.48
691.06	28401.23
691.40	28354.13
691.74	28334.10
692.08	28437.64
692.42	28636.75
692.76	28842.68
693.10	28915.95
693.44	28688.17
693.78	28922.55
694.13	29005.15
694.47	29271.16
694.81	29145.10
695.15	29276.17
695.49	29267.07
695.83	29463.44
696.17	29407.01
696.51	29555.83
696.85	29588.60
697.19	29402.91
697.53	29583.59
697.87	29637.75
698.20	29502.58
698.54	29704.19
698.88	29646.40
699.22	29587.69
699.56	29468.90
699.90	29301.43
700.24	29209.04
700.58	29294.14
700.92	29163.99
701.26	28835.17
701.60	28799.90
701.94	28476.10
702.28	28362.55
702.62	28152.06
702.96	27998.46
703.30	27688.31
703.63	27432.31
703.97	27192.47
704.31	26958.78
704.65	26728.50
704.99	26513.46
705.33	26388.30
705.67	25950.04
706.01	25831.71
706.34	25427.35
706.68	25198.89
707.02	24803.86
707.36	24628.42
707.70	24354.44
708.04	23881.14
708.38	23709.33
708.71	23555.51
709.05	23188.92
709.39	22956.36
709.73	22564.52
710.07	22511.27
710.40	22285.31
710.74	21948.76
711.08	21725.99
711.42	21426.99
711.76	21203.53
712.09	20934.34
712.43	20780.28
712.77	20517.01
713.11	20413.01
713.45	20196.84
713.78	20046.88
714.12	19775.41
714.46	19485.74
714.80	19381.75
715.13	19159.89
715.47	18780.10
715.81	18624.00
716.15	18433.77
716.48	18287.91
716.82	18082.20
717.16	17851.69
717.49	17654.17
717.83	17333.32
718.17	17294.41
718.51	17018.85
718.84	16801.54
719.18	16609.71
719.52	16453.84
719.85	16112.28
720.19	15996.46
720.53	15781.87
720.86	15568.43
721.20	15333.14
721.54	15258.73
721.87	15042.56
722.21	14787.93
722.55	14653.90
722.88	14436.13
723.22	14213.36
723.55	13920.50
723.89	13866.80
724.23	13782.83
724.56	13468.35
724.90	13299.74
725.24	13085.38
725.57	12952.95
725.91	12823.02
726.24	12680.79
726.58	12391.80
726.92	12312.39
727.25	12150.83
727.59	12009.74
727.92	11847.95
728.26	11608.11
728.59	11559.87
728.93	11264.28
729.26	11123.66
729.60	11010.79
729.94	10894.06
730.27	10710.42
730.61	10535.43
730.94	10429.39
731.28	10210.94
731.61	10153.60
731.95	9969.97
732.28	9872.12
732.62	9676.20
732.95	9561.74
733.29	9417.47
733.62	9289.81
733.96	9141.22
734.29	9026.31
734.63	8899.56
734.96	8873.39
735.30	8713.20
735.63	8558.46
735.97	8507.72
736.30	8316.35
736.63	8243.53
736.97	8130.44
737.30	8024.62
737.64	7910.39
737.97	7803.67
738.31	7737.91
738.64	7651.67
738.97	7539.26
739.31	7444.82
739.64	7355.85
739.98	7271.43
740.31	7140.81
740.64	7138.31
740.98	7010.20
741.31	6924.41
741.65	6821.10
741.98	6826.79
742.31	6629.27
742.65	6618.58
742.98	6558.28
743.31	6479.55
743.65	6423.11
743.98	6313.20
744.31	6306.61
744.65	6205.35
744.98	6242.66
745.31	6052.20
745.65	6085.20
745.98	6000.32
746.31	5961.64
746.65	5946.85
746.98	5914.76
747.31	5915.90
747.65	5765.94
747.98	5705.87
748.31	5729.76
748.64	5695.86
748.98	5639.42
749.31	5534.29
749.64	5494.70
749.98	5441.68
750.31	5348.38
750.64	5342.70
750.97	5278.98
751.31	5296.96
751.64	5159.74
751.97	5195.47
752.30	5134.94
752.63	5111.05
752.97	5057.12
753.30	5006.15
753.63	4974.97
753.96	5021.85
754.29	4907.16
754.63	4899.20
754.96	4982.25
755.29	4771.31
755.62	4760.39
755.95	4736.95
756.29	4680.75
756.62	4629.55
756.95	4580.62
757.28	4608.38
757.61	4699.41
757.94	4557.19
758.27	4481.41
758.61	4470.26
758.94	4430.89
759.27	4391.30
759.60	4352.62
759.93	4374.01
760.26	4329.18
760.59	4296.41
760.92	4268.88
761.26	4225.41
761.59	4188.78
761.92	4153.96
762.25	4168.07
762.58	4122.79
762.91	4088.66
763.24	4031.09
763.57	4014.93
763.90	3996.50
764.23	3991.49
764.56	3939.15
764.89	3910.26
765.22	3888.64
765.55	3880.45
765.88	3856.78
766.21	3827.88
766.54	3769.63
766.87	3796.02
767.20	3739.14
767.53	3704.55
767.86	3666.55
768.19	3647.20
768.52	3641.74
768.85	3605.34
769.18	3526.83
769.51	3532.97
769.84	3494.52
770.17	3536.61
770.50	3449.01
770.83	3454.47
771.16	3431.26
771.49	3403.04
771.82	3360.49
772.15	3371.64
772.48	3324.99
772.81	3232.60
773.14	3233.74
773.47	3190.05
773.80	3229.87
774.13	3223.96
774.46	3170.94
774.78	3154.10
775.11	3081.51
775.44	3125.88
775.77	3109.73
776.10	3036.46
776.43	3025.53
776.76	3079.23
777.09	2969.33
777.41	2994.36
777.74	2983.21
778.07	2979.57
778.40	2892.19
778.73	2871.25
779.06	2850.54
779.38	2860.33
779.71	2805.26
780.04	2818.69
780.37	2794.57
780.70	2791.61
781.03	2724.03
781.35	2753.61
781.68	2678.74
782.01	2690.12
782.34	2730.85
782.67	2653.26
782.99	2668.05
783.32	2579.53
783.65	2562.92
783.98	2594.55
784.30	2543.35
784.63	2522.41
784.96	2525.15
785.29	2503.76
785.61	2488.96
785.94	2500.11
786.27	2488.96
786.60	2439.36
786.92	2474.86
787.25	2443.91
787.58	2417.51
787.90	2388.39
788.23	2404.77
788.56	2362.90
788.88	2381.56
789.21	2345.15
789.54	2293.27
789.87	2295.32
790.19	2285.53
790.52	2274.61
790.85	2290.31
791.17	2264.60
791.50	2242.07
791.82	2252.99
792.15	2236.61
792.48	2219.32
792.80	2200.43
793.13	2257.09
793.46	2181.31
793.78	2224.78
794.11	2205.66
794.43	2201.11
794.76	2198.84
795.09	2237.52
795.41	2222.05
795.74	2191.33
796.06	2188.14
796.39	2195.42
796.72	2181.77
797.04	2207.03
797.37	2150.14
797.69	2176.31
798.02	2164.70
798.34	2155.15
798.67	2126.70
798.99	2094.39
799.32	2169.25
799.64	2113.50
799.97	2087.79
800.30	2086.43
800.62	2067.99
800.95	2045.69
801.27	2049.79
801.60	2061.17
801.92	2025.44
802.25	2020.66
802.57	2038.41
802.89	2063.21
803.22	2035.45
803.54	2031.13
803.87	2046.60
804.19	2037.05
804.52	2000.18
804.84	1982.21
805.17	1986.53
805.49	1974.92
805.82	1979.93
806.14	1937.38
806.46	1997.22
806.79	1972.19
807.11	1939.88
807.44	1916.44
807.76	1933.05
808.08	1908.71
808.41	1904.61
808.73	1908.02
809.06	1892.32
809.38	1947.39
809.70	1907.34
810.03	1869.34
810.35	1864.79
810.67	1871.16
811.00	1876.39
811.32	1844.99
811.64	1855.46
811.97	1808.13
812.29	1838.17
812.61	1818.37
812.94	1820.64
813.26	1827.93
813.58	1768.53
813.91	1778.09
814.23	1792.20
814.55	1773.09
814.88	1770.58
815.20	1737.82
815.52	1762.85
815.84	1746.01
816.17	1731.44
816.49	1734.86
816.81	1739.86
817.13	1733.95
817.46	1760.57
817.78	1689.80
818.10	1716.65
818.42	1709.60
818.75	1667.73
819.07	1750.10
819.39	1664.54
819.71	1708.92
820.04	1662.50
820.36	1660.68
820.68	1644.29
821.00	1628.59
821.32	1680.70
821.65	1694.35
821.97	1642.47
822.29	1639.97
822.61	1654.99
822.93	1615.39
823.25	1613.57
823.58	1654.30
823.90	1617.67
824.22	1595.14
824.54	1598.33
824.86	1590.13
825.18	1573.98
825.50	1576.03
825.82	1590.36
826.15	1559.87
826.47	1557.59
826.79	1584.67
827.11	1538.93
827.43	1593.32
827.75	1549.86
828.07	1523.01
828.39	1533.02
828.71	1521.64
829.03	1524.60
829.35	1521.64
829.67	1515.27
830.00	1513.68
830.32	1537.34
830.64	1530.97
830.96	1530.29
831.28	1555.55
831.60	1513.45
831.92	1516.86
832.24	1527.78
832.56	1518.46
832.88	1488.87
833.20	1486.60
833.52	1510.26
833.84	1486.83
834.16	1485.46
834.48	1488.65
834.80	1543.26
835.12	1483.87
835.44	1492.29
835.76	1494.79
836.08	1481.14
836.40	1497.52
836.71	1466.35
837.03	1481.14
837.35	1483.87
837.67	1454.97
837.99	1456.56
838.31	1436.99
838.63	1459.29
838.95	1456.79
839.27	1465.66
839.59	1472.49
839.91	1435.85
840.23	1454.97
840.54	1444.05
840.86	1430.62
841.18	1420.84
841.50	1420.61
841.82	1419.70
842.14	1488.42
842.46	1453.38
842.77	1446.32
843.09	1465.44
843.41	1440.63
843.73	1404.91
844.05	1427.21
844.37	1409.23
844.68	1419.01
845.00	1423.57
845.32	1428.34
845.64	1416.28
845.96	1425.39
846.27	1413.78
846.59	1405.82
846.91	1411.28
847.23	1412.42
847.54	1360.31
847.86	1383.52
848.18	1394.67
848.50	1389.89
848.82	1407.86
849.13	1381.24
849.45	1404.68
849.77	1394.21
850.08	1424.70
850.40	1430.39
850.72	1415.37
851.04	1381.47
851.35	1391.25
851.67	1444.05
851.99	1375.55
852.30	1390.34
852.62	1372.37
852.94	1376.01
853.25	1394.21
853.57	1363.26
853.89	1370.32
854.20	1378.97
854.52	1405.82
854.84	1379.88
855.15	1371.00
855.47	1371.23
855.79	1368.50
856.10	1317.53
856.42	1341.19
856.73	1376.01
857.05	1360.76
857.37	1333.91
857.68	1336.19
858.00	1382.83
858.32	1364.17
858.63	1316.84
858.95	1311.16
859.26	1335.28
859.58	1329.36
859.89	1325.04
860.21	1342.10
860.52	1314.34
860.84	1351.43
861.16	1322.76
861.47	1334.14
861.79	1308.88
862.10	1299.09
862.42	1315.71
862.73	1345.97
863.05	1310.24
863.36	1289.99
863.68	1333.46
863.99	1316.84
864.31	1307.51
864.62	1326.63
864.94	1291.13
865.25	1302.74
865.57	1273.15
865.88	1264.05
866.20	1284.99
866.51	1303.19
866.82	1274.29
867.14	1285.21
867.45	1254.27
867.77	1260.64
868.08	1291.59
868.40	1275.66
868.71	1268.38
869.02	1266.78
869.34	1247.67
869.65	1272.02
869.97	1268.60
870.28	1259.05
870.59	1256.77
870.91	1255.40
871.22	1261.78
871.54	1269.97
871.85	1238.57
872.16	1249.03
872.48	1230.60
872.79	1244.94
873.10	1213.76
873.42	1218.77
873.73	1263.82
874.04	1231.74
874.36	1203.52
874.67	1201.93
874.98	1223.55
875.30	1224.00
875.61	1220.59
875.92	1209.21
876.23	1226.28
876.55	1191.24
876.86	1208.98
877.17	1186.91
877.49	1196.24
877.80	1198.29
878.11	1905.07
878.42	1242.66
878.74	1194.88
879.05	1184.64
879.36	1170.30
879.67	1187.82
879.98	1168.94
880.30	1154.14
880.61	1183.95
880.92	1202.61
881.23	1162.34
881.55	1202.16
881.86	1184.86
882.17	1182.36
882.48	1168.71
882.79	1189.64
883.10	1174.40
883.42	1175.76
883.73	1190.10
884.04	1185.09
884.35	1181.45
884.66	1166.20
884.97	1192.60
885.28	1166.20
885.60	1178.95
885.91	1156.19
886.22	1160.74
886.53	1180.54
886.84	1163.47
887.15	1198.74
887.46	1172.58
887.77	1181.68
888.08	1155.74
888.40	1178.95
888.71	1166.66
889.02	1154.60
889.33	1179.86
889.64	1153.23
889.95	1178.95
890.26	1169.39
890.57	1130.93
890.88	1175.99
891.19	1150.28
891.50	1198.74
891.81	1154.83
892.12	1141.86
892.43	1143.22
892.74	1178.72
893.05	1175.08
893.36	1208.53
893.67	1151.19
893.98	1154.14
894.29	1139.81
894.60	1158.47
894.91	1149.82
895.22	1136.62
895.53	1140.95
895.84	1150.50
896.15	1159.61
896.46	1145.72
896.77	1156.87
897.08	1124.56
897.38	1144.13
897.69	1149.59
898.00	1110.23
898.31	1157.78
898.62	1160.29
898.93	1110.45
899.24	1139.13
899.55	1154.83
899.86	1141.86
900.16	1153.01
900.47	1109.54
900.78	1128.43
901.09	1121.60
901.40	1118.65
901.71	1131.62
902.02	1142.31
902.32	1121.83
902.63	1127.07
902.94	1102.94
903.25	1133.66
903.56	1105.68
903.87	1117.28
904.17	1125.02
904.48	1098.85
904.79	1074.50
905.10	1099.53
905.41	1121.15
905.71	1099.30
906.02	1102.26
906.33	1100.90
906.64	1096.57
906.94	1098.17
907.25	1080.19
907.56	1082.24
907.87	1088.15
908.17	1120.47
908.48	1119.33
908.79	1118.42
909.09	1097.94
909.40	1081.78
909.71	1114.78
910.02	1398.99
910.32	1117.28
910.63	1092.02
910.94	1087.93
911.24	1079.51
911.55	1103.40
911.86	1085.88
912.16	1102.03
912.47	1061.30
912.78	1079.05
913.08	1076.09
913.39	1060.85
913.69	1069.95
914.00	1063.58
914.31	1069.95
914.61	1071.32
914.92	1099.76
915.23	1037.64
915.53	1075.41
915.84	1030.58
916.14	1062.21
916.45	1058.12
916.75	1033.54
917.06	1062.67
917.37	1050.61
917.67	1059.94
917.98	1022.85
918.28	1049.70
918.59	1026.03
918.89	1084.74
919.20	1038.09
919.50	1042.42
919.81	1043.33
920.11	1044.92
920.42	1034.68
920.72	1040.14
921.03	1037.87
921.33	1055.84
921.64	1030.13
921.94	1056.98
922.25	1024.67
922.55	1052.20
922.86	1041.05
923.16	1035.13
923.47	1035.36
923.77	1056.75
924.08	1019.66
924.38	1011.70
924.69	1008.74
924.99	1027.17
925.29	1001.68
925.60	994.40
925.90	1006.24
926.21	1009.19
926.51	1019.21
926.81	1019.89
927.12	1008.06
927.42	1025.58
927.73	1023.98
928.03	995.54
928.33	996.22
928.64	1004.19
928.94	1000.09
929.24	991.90
929.55	1026.26
929.85	1033.31
930.15	1006.69
930.46	1017.39
930.76	1009.65
931.06	1019.43
931.37	981.20
931.67	1042.42
931.97	1012.83
932.27	1002.82
932.58	1007.15
932.88	975.97
933.18	998.50
933.49	996.68
933.79	1008.51
934.09	999.64
934.39	1016.25
934.70	1013.29
935.00	995.31
935.30	993.49
935.60	985.30
935.91	976.20
936.21	1003.96
936.51	983.71
936.81	1001.68
937.11	1022.39
937.42	990.31
937.72	980.75
938.02	974.15
938.32	975.29
938.62	974.61
938.92	969.37
939.23	977.79
939.53	988.94
939.83	972.10
940.13	951.62
940.43	948.89
940.73	952.76
941.03	962.55
941.34	980.07
941.64	963.23
941.94	937.51
942.24	931.37
942.54	975.52
942.84	960.27
943.14	955.95
943.44	922.50
943.74	950.03
944.04	962.55
944.34	957.54
944.65	961.86
944.95	970.74
945.25	975.29
945.55	963.68
945.85	956.86
946.15	952.76
946.45	956.17
946.75	967.32
947.05	960.27
947.35	963.00
947.65	937.97
947.95	948.21
948.25	950.03
948.55	945.93
948.85	957.31
949.15	942.98
949.45	950.03
949.75	947.98
950.05	944.80
950.35	940.02
950.65	952.08
950.94	937.51
951.24	944.11
951.54	951.62
951.84	1155.74
952.14	963.00
952.44	943.43
952.74	955.04
953.04	940.70
953.34	953.90
953.64	980.75
953.94	960.72
954.23	966.19
954.53	951.17
954.83	967.78
955.13	954.81
955.43	984.39
955.73	966.19
956.03	936.60
956.32	939.11
956.62	969.60
956.92	960.95
957.22	962.09
957.52	950.49
957.82	956.40
958.11	969.14
958.41	960.04
958.71	1043.10
959.01	981.66
959.30	1298.64
959.60	993.49
959.90	939.34
960.20	952.76
960.50	975.06
960.79	947.30
961.09	927.73
961.39	953.90
961.69	951.17
961.98	934.56
962.28	954.13
962.58	935.69
962.87	946.16
963.17	971.19
963.47	924.32
963.76	1014.43
964.06	966.64
964.36	966.19
964.66	956.63
964.95	957.31
965.25	953.67
965.55	978.02
965.84	954.35
966.14	956.86
966.43	974.38
966.73	933.65
967.03	971.19
967.32	950.03
967.62	973.70
967.92	956.40
968.21	958.68
968.51	935.92
968.80	971.87
969.10	948.89
969.40	947.53
969.69	976.88
969.99	947.07
970.28	970.74
970.58	966.87
970.87	977.56
971.17	963.91
971.46	971.42
971.76	954.58
972.06	961.41
972.35	951.62
972.65	935.92
972.94	947.07
973.24	965.73
973.53	952.76
973.83	955.04
974.12	930.23
974.42	932.28
974.71	977.34
975.01	942.75
975.30	938.42
975.59	961.41
975.89	945.25
976.18	944.34
976.48	935.24
976.77	961.18
977.07	950.03
977.36	954.35
977.65	982.57
977.95	947.75
978.24	930.01
978.54	956.63
978.83	943.43
979.13	969.37
979.42	980.52
979.71	942.29
980.01	942.07
980.30	948.21
980.59	950.26
980.89	976.88
981.18	954.13
981.47	969.83
981.77	936.60
982.06	935.69
982.35	964.37
982.65	926.59
982.94	942.07
983.23	948.21
983.53	958.68
983.82	937.97
984.11	933.87
984.41	921.36
984.70	935.92
984.99	920.90
985.28	937.06
985.58	945.02
985.87	927.73
986.16	930.92
986.45	945.25
986.75	937.97
987.04	950.71
987.33	960.27
987.62	961.64
987.91	952.31
988.21	950.94
988.50	921.13
988.79	978.93
989.08	959.59
989.37	950.03
989.67	924.77
989.96	918.40
990.25	943.43
990.54	946.62
990.83	929.32
991.12	929.78
991.42	975.97
991.71	929.55
992.00	938.65
992.29	947.53
992.58	942.29
992.87	989.17
993.16	935.47
993.45	958.45
993.75	947.30
994.04	940.02
994.33	947.75
994.62	961.41
994.91	940.93
995.20	955.49
995.49	946.39
995.78	960.50
996.07	943.20
996.36	917.26
996.65	939.34
996.94	917.72
997.23	940.25
997.52	923.18
997.81	912.94
998.10	922.04
998.39	930.01
998.68	928.18
998.97	916.35
999.26	942.07
999.55	932.28
999.84	953.67
1000.13	937.06
1000.42	963.23
1000.71	925.68
1001.00	950.26
1001.29	946.16
1001.58	970.51
1001.87	927.27
1002.16	937.06
1002.45	942.52
1002.74	917.26
1003.02	938.20
1003.31	961.86
1003.60	940.70
1003.89	931.83
1004.18	950.49
1004.47	934.78
1004.76	935.69
1005.05	929.10
1005.33	932.74
1005.62	898.83
1005.91	931.83
1006.20	922.50
1006.49	932.51
1006.78	926.36
1007.06	907.93
1007.35	917.26
1007.64	923.18
1007.93	933.19
1008.22	943.89
1008.50	941.61
1008.79	927.73
1009.08	923.86
1009.37	926.36
1009.66	969.14
1009.94	929.78
1010.23	931.60
1010.52	927.73
1010.81	945.48
1011.09	929.78
1011.38	921.81
1011.67	941.38
1011.95	937.51
1012.24	921.36
1012.53	934.78
1012.82	944.34
1013.10	911.80
1013.39	929.55
1013.68	916.35
[truncated: 48 more rows]
