# Supplementary material for: Unique photosynthetic electron transport tuning and excitation distribution in heterokont algae
Source: PLoS One. 2019 Jan 9;14(1):e0209920. doi: 10.1371/journal.pone.0209920 (PMC6326504; doi:10.1371/journal.pone.0209920)
Supplement: S1 Dataset — (ZIP) [file pone.0209920.s004.zip › S1 Dataset/77K/Nannochloropsis_DCMU/NDCMU_t=15,3.txt]

340.01	925.45
340.39	925.45
340.76	925.45
341.14	934.78
341.52	934.33
341.89	931.60
342.27	960.72
342.65	939.33
343.03	942.07
343.40	927.05
343.78	934.10
344.16	933.87
344.53	958.68
344.91	950.26
345.29	913.39
345.66	937.51
346.04	935.01
346.42	941.38
346.79	946.62
347.17	928.87
347.54	949.12
347.92	928.64
348.30	924.77
348.67	916.12
349.05	930.46
349.43	935.24
349.80	916.12
350.18	927.96
350.56	921.81
350.93	919.99
351.31	923.41
351.68	898.83
352.06	899.74
352.44	905.66
352.81	906.57
353.19	901.33
353.56	891.09
353.94	900.20
354.32	902.47
354.69	903.15
355.07	903.84
355.44	912.94
355.82	882.22
356.19	899.74
356.57	901.56
356.95	907.71
357.32	914.76
357.70	899.74
358.07	902.70
358.45	907.02
358.82	897.69
359.20	889.05
359.58	882.45
359.95	916.58
360.33	905.43
360.70	902.47
361.08	910.21
361.45	915.90
361.83	918.86
362.20	908.39
362.58	909.98
362.95	905.88
363.33	919.99
363.70	897.92
364.08	899.29
364.45	881.76
364.83	904.06
365.20	902.47
365.58	915.90
365.95	945.93
366.33	910.44
366.70	939.11
367.08	889.50
367.45	907.25
367.83	909.07
368.20	902.02
368.58	898.15
368.95	908.39
369.33	928.41
369.70	898.60
370.08	897.47
370.45	907.02
370.83	927.50
371.20	905.20
371.57	957.54
371.95	910.44
372.32	901.33
372.70	904.52
373.07	906.34
373.45	907.25
373.82	903.15
374.19	882.67
374.57	913.39
374.94	911.12
375.32	892.69
375.69	908.62
376.07	899.97
376.44	903.84
376.81	881.31
377.19	907.71
377.56	908.84
377.94	897.92
378.31	916.81
378.68	899.06
379.06	890.18
379.43	895.64
379.81	908.62
380.18	888.82
380.55	897.24
380.93	894.28
381.30	897.69
381.67	909.30
382.05	909.53
382.42	903.38
382.79	893.14
383.17	910.21
383.54	916.58
383.91	892.91
384.29	905.66
384.66	917.95
385.04	901.56
385.41	900.88
385.78	920.90
386.15	892.46
386.53	888.14
386.90	893.14
387.27	901.33
387.65	894.05
388.02	897.24
388.39	891.09
388.77	902.70
389.14	913.39
389.51	888.36
389.89	914.76
390.26	908.39
390.63	895.42
391.00	901.56
391.38	895.42
391.75	904.97
392.12	906.80
392.50	910.44
392.87	922.27
393.24	912.03
393.61	898.60
393.99	905.88
394.36	912.48
394.73	909.98
395.10	911.57
395.48	907.25
395.85	898.15
396.22	925.68
396.59	906.34
396.97	902.24
397.34	929.78
397.71	924.54
398.08	902.02
398.45	907.25
398.83	897.69
399.20	904.29
399.57	907.02
399.94	892.91
400.32	907.93
400.69	917.03
401.06	903.15
401.43	905.88
401.80	914.08
402.17	900.42
402.55	912.26
402.92	905.66
403.29	920.68
403.66	897.69
404.03	900.42
404.41	916.12
404.78	902.93
405.15	916.58
405.52	906.80
405.89	903.38
406.26	904.29
406.64	904.29
407.01	899.06
407.38	906.57
407.75	915.21
408.12	926.36
408.49	916.58
408.86	884.04
409.23	906.34
409.61	912.03
409.98	915.90
410.35	904.29
410.72	884.72
411.09	914.08
411.46	924.32
411.83	892.46
412.20	905.20
412.57	901.33
412.95	899.74
413.32	905.43
413.69	897.92
414.06	912.26
414.43	893.37
414.80	913.39
415.17	892.46
415.54	908.84
415.91	894.73
416.28	896.78
416.65	914.08
417.02	904.29
417.39	897.01
417.76	899.29
418.14	890.87
418.51	887.00
418.88	927.73
419.25	922.04
419.62	918.86
419.99	932.96
420.36	925.45
420.73	893.60
421.10	919.31
421.47	915.44
421.84	905.20
422.21	895.87
422.58	906.34
422.95	915.90
423.32	897.47
423.69	887.23
424.06	898.83
424.43	901.11
424.80	897.01
425.17	892.23
425.54	903.15
425.91	906.80
426.28	929.55
426.65	901.79
427.02	901.11
427.39	902.93
427.76	898.38
428.13	905.20
428.49	902.02
428.86	910.44
429.23	927.27
429.60	904.29
429.97	898.60
430.34	904.06
430.71	893.14
431.08	893.37
431.45	894.73
431.82	905.20
432.19	900.20
432.56	905.66
432.93	926.14
433.30	905.88
433.67	904.75
434.03	913.17
434.40	910.21
434.77	899.29
435.14	917.26
435.51	896.78
435.88	943.89
436.25	925.91
436.62	895.87
436.99	910.66
437.35	921.81
437.72	916.58
438.09	898.60
438.46	936.83
438.83	904.75
439.20	897.24
439.57	898.83
439.93	882.90
440.30	901.79
440.67	910.21
441.04	897.01
441.41	897.47
441.78	918.63
442.14	913.39
442.51	912.71
442.88	893.60
443.25	893.37
443.62	904.97
443.99	921.13
444.35	887.23
444.72	911.80
445.09	922.95
445.46	909.53
445.83	906.11
446.19	896.10
446.56	870.84
446.93	914.99
447.30	900.88
447.66	902.70
448.03	887.23
448.40	908.84
448.77	907.25
449.14	886.77
449.50	909.98
449.87	912.48
450.24	905.43
450.61	909.07
450.97	919.08
451.34	912.48
451.71	936.83
452.08	913.17
452.44	898.15
452.81	891.09
453.18	930.23
453.54	902.47
453.91	921.59
454.28	892.00
454.65	896.33
455.01	913.17
455.38	884.49
455.75	903.61
456.11	895.42
456.48	908.62
456.85	898.83
457.21	909.30
457.58	897.92
457.95	906.34
458.32	893.14
458.68	891.32
459.05	908.62
459.42	893.60
459.78	901.33
460.15	907.48
460.52	897.92
460.88	893.82
461.25	920.45
461.61	909.53
461.98	894.51
462.35	913.62
462.71	908.16
463.08	901.56
463.45	899.06
463.81	907.02
464.18	917.03
464.55	912.71
464.91	896.78
465.28	901.79
465.64	912.48
466.01	902.47
466.38	882.22
466.74	899.29
467.11	901.33
467.47	901.56
467.84	931.60
468.21	907.48
468.57	899.06
468.94	903.15
469.30	900.20
469.67	898.60
470.03	923.41
470.40	914.30
470.77	902.47
471.13	907.48
471.50	901.33
471.86	908.84
472.23	911.80
472.59	907.02
472.96	907.71
473.32	902.24
473.69	937.97
474.05	885.63
474.42	889.96
474.78	887.91
475.15	915.21
475.51	908.39
475.88	922.50
476.24	894.28
476.61	888.82
476.97	913.85
477.34	920.68
477.70	894.28
478.07	901.56
478.43	896.10
478.80	923.41
479.16	905.20
479.53	892.46
479.89	896.33
480.26	909.30
480.62	894.73
480.99	922.95
481.35	913.17
481.72	894.73
482.08	898.38
482.45	1191.01
482.81	928.87
483.17	892.91
483.54	899.51
483.90	907.71
484.27	926.36
484.63	897.92
485.00	907.25
485.36	917.26
485.72	910.21
486.09	897.69
486.45	911.57
486.82	889.96
487.18	925.91
487.54	905.20
487.91	902.70
488.27	916.81
488.64	900.42
489.00	907.25
489.36	906.80
489.73	912.03
490.09	929.55
490.45	925.23
490.82	940.93
491.18	907.93
491.55	928.41
491.91	911.57
492.27	920.68
492.64	909.75
493.00	902.24
493.36	908.84
493.73	915.44
494.09	910.89
494.45	890.18
494.82	917.26
495.18	928.41
495.54	912.94
495.91	920.22
496.27	919.54
496.63	898.83
496.99	903.15
497.36	925.23
497.72	915.21
498.08	904.97
498.45	930.23
498.81	898.60
499.17	908.39
499.53	907.02
499.90	908.84
500.26	909.75
500.62	926.36
500.99	897.69
501.35	924.54
501.71	907.48
502.07	882.67
502.44	916.35
502.80	919.08
503.16	907.48
503.52	927.05
503.88	915.90
504.25	917.49
504.61	927.73
504.97	911.12
505.33	922.95
505.70	913.39
506.06	923.18
506.42	905.66
506.78	915.21
507.14	930.01
507.51	894.96
507.87	912.26
508.23	910.66
508.59	903.15
508.95	901.33
509.32	903.84
509.68	904.52
510.04	918.86
510.40	894.05
510.76	904.29
511.12	924.32
511.48	892.69
511.85	898.15
512.21	919.31
512.57	886.77
512.93	903.84
513.29	902.70
513.65	904.06
514.01	905.88
514.38	898.38
514.74	925.91
515.10	923.18
515.46	902.24
515.82	921.36
516.18	907.93
516.54	900.65
516.90	894.51
517.26	925.00
517.63	900.42
517.99	887.68
518.35	919.08
518.71	910.89
519.07	917.03
519.43	907.02
519.79	914.99
520.15	916.35
520.51	906.11
520.87	882.67
521.23	908.39
521.59	906.34
521.95	911.12
522.31	921.36
522.67	907.71
523.03	888.36
523.40	914.53
523.76	907.71
524.12	916.35
524.48	897.69
524.84	908.39
525.20	910.66
525.56	897.92
525.92	926.82
526.28	888.36
526.64	903.84
527.00	902.93
527.36	957.77
527.72	922.72
528.08	905.88
528.44	910.66
528.80	905.43
529.16	908.62
529.51	894.96
529.87	921.36
530.23	909.30
530.59	903.84
530.95	921.59
531.31	910.44
531.67	899.06
532.03	902.93
532.39	928.41
532.75	906.80
533.11	910.66
533.47	899.06
533.83	895.42
534.19	908.16
534.55	897.92
534.91	907.02
535.26	894.05
535.62	906.11
535.98	889.27
536.34	910.21
536.70	896.56
537.06	921.13
537.42	898.38
537.78	902.93
538.14	955.72
538.49	907.25
538.85	943.43
539.21	917.95
539.57	917.26
539.93	901.11
540.29	915.67
540.65	904.75
541.00	895.19
541.36	900.65
541.72	901.33
542.08	905.43
542.44	914.30
542.80	906.80
543.15	908.39
543.51	910.89
543.87	901.56
544.23	922.04
544.59	889.73
544.95	907.02
545.30	904.75
545.66	915.21
546.02	898.60
546.38	932.05
546.73	904.97
547.09	905.20
547.45	925.23
547.81	911.12
548.17	901.56
548.52	921.13
548.88	910.21
549.24	914.30
549.60	899.97
549.95	901.56
550.31	904.97
550.67	914.76
551.03	896.56
551.38	911.35
551.74	905.88
552.10	910.21
552.46	910.66
552.81	919.99
553.17	911.57
553.53	893.82
553.88	920.22
554.24	891.09
554.60	907.93
554.95	929.10
555.31	897.01
555.67	898.60
556.03	889.50
556.38	881.99
556.74	912.26
557.10	909.30
557.45	897.92
557.81	900.65
558.17	903.61
558.52	910.89
558.88	890.64
559.24	896.10
559.59	914.53
559.95	916.81
560.30	922.04
560.66	903.38
561.02	896.10
561.37	909.98
561.73	913.39
562.09	931.37
562.44	919.54
562.80	904.97
563.15	920.22
563.51	916.35
563.87	897.69
564.22	907.93
564.58	888.82
564.93	886.54
565.29	910.44
565.65	925.45
566.00	912.94
566.36	901.33
566.71	918.40
567.07	916.35
567.42	914.76
567.78	918.63
568.14	892.69
568.49	915.67
568.85	910.89
569.20	915.90
569.56	925.45
569.91	918.86
570.27	906.34
570.62	921.13
570.98	906.80
571.33	901.56
571.69	906.80
572.04	909.75
572.40	901.11
572.75	913.85
573.11	909.75
573.46	908.84
573.82	917.95
574.17	917.26
574.53	904.06
574.88	908.16
575.24	914.76
575.59	891.55
575.95	913.39
576.30	896.33
576.66	913.85
577.01	877.21
577.36	891.78
577.72	925.91
578.07	919.08
578.43	907.93
578.78	910.21
579.14	916.35
579.49	901.56
579.85	928.41
580.20	900.20
580.55	899.51
580.91	907.93
581.26	904.52
581.62	913.39
581.97	914.30
582.32	932.51
582.68	932.74
583.03	924.09
583.39	934.33
583.74	947.07
584.09	929.55
584.45	944.80
584.80	928.87
585.15	942.75
585.51	921.59
585.86	942.29
586.21	933.87
586.57	945.25
586.92	940.70
587.27	932.05
587.63	943.89
587.98	991.22
588.33	974.15
588.69	975.74
589.04	968.69
589.39	966.64
589.75	981.20
590.10	996.91
590.45	999.18
590.81	989.40
591.16	1000.55
591.51	1035.59
591.86	1049.47
592.22	1036.95
592.57	1050.84
592.92	1038.09
593.28	1054.70
593.63	1068.36
593.98	1063.81
594.33	1076.09
594.69	1084.06
595.04	1096.35
595.39	1107.04
595.74	1131.62
596.10	1103.40
596.45	1149.14
596.80	1151.64
597.15	1166.66
597.50	1152.10
597.86	1189.87
598.21	1214.67
598.56	1240.84
598.91	1250.85
599.26	1253.58
599.62	1286.81
599.97	1256.77
600.32	1295.91
600.67	1297.96
601.02	1349.38
601.38	1325.72
601.73	1364.17
602.08	1354.39
602.43	1377.15
602.78	1407.86
603.13	1394.89
603.49	1441.09
603.84	1434.94
604.19	1430.16
604.54	1470.44
604.89	1474.54
605.24	1494.33
605.59	1517.09
605.95	1508.22
606.30	1548.04
606.65	1542.58
607.00	1544.85
607.35	1570.11
607.70	1614.25
608.05	1601.51
608.40	1604.47
608.75	1628.82
609.10	1622.90
609.46	1630.87
609.81	1621.99
610.16	1672.28
610.51	1689.35
610.86	1704.82
611.21	1700.95
611.56	1716.88
611.91	1713.47
612.26	1724.62
612.61	1730.08
612.96	1732.58
613.31	1738.04
613.66	1746.69
614.01	1762.62
614.36	1764.21
614.71	1744.64
615.06	1747.83
615.41	1766.94
615.76	1780.82
616.11	1759.89
616.46	1781.51
616.81	1780.14
617.16	1808.58
617.51	1815.87
617.86	1813.36
618.21	1782.19
618.56	1797.43
618.91	1792.66
619.26	1825.88
619.61	1800.85
619.96	1806.08
620.31	1776.27
620.66	1796.98
621.01	1787.19
621.36	1761.71
621.71	1782.19
622.06	1762.85
622.41	1773.54
622.76	1776.27
623.10	1798.12
623.45	1773.54
623.80	1788.10
624.15	1768.31
624.50	1767.85
624.85	1753.06
625.20	1748.97
625.55	1760.80
625.90	1746.23
626.25	1748.51
626.59	1751.47
626.94	1734.63
627.29	1737.82
627.64	1772.63
627.99	1743.28
628.34	1732.58
628.69	1741.46
629.03	1710.28
629.38	1705.28
629.73	1739.18
630.08	1705.28
630.43	1701.86
630.78	1726.67
631.12	1709.14
631.47	1720.29
631.82	1728.26
632.17	1689.35
632.52	1718.02
632.86	1751.92
633.21	1698.90
633.56	1690.03
633.91	1699.13
634.26	1682.06
634.60	1674.10
634.95	1689.12
635.30	1661.13
635.65	1715.06
635.99	1669.55
636.34	1692.76
636.69	1671.83
637.04	1657.03
637.39	1654.76
637.73	1672.51
638.08	1675.69
638.43	1647.02
638.77	1654.30
639.12	1637.01
639.47	1616.30
639.82	1648.61
640.16	1635.87
640.51	1622.22
640.86	1638.38
641.20	1616.76
641.55	1627.00
641.90	1642.70
642.25	1631.78
642.59	1652.94
642.94	1622.67
643.29	1641.11
643.63	1644.75
643.98	1624.95
644.33	1636.55
644.67	1632.69
645.02	1632.69
645.37	1614.94
645.71	1629.05
646.06	1627.22
646.40	1624.27
646.75	1611.07
647.10	1636.33
647.44	1632.91
647.79	1630.41
648.14	1624.49
648.48	1627.68
648.83	1614.03
649.17	1642.24
649.52	1618.81
649.87	1625.18
650.21	1605.84
650.56	1617.90
650.90	1595.14
651.25	1610.16
651.59	1647.02
651.94	1613.57
652.29	1607.43
652.63	1604.92
652.98	1626.54
653.32	1634.73
653.67	1597.87
654.01	1635.19
654.36	1616.76
654.70	1604.01
655.05	1612.66
655.39	1614.48
655.74	1612.43
656.08	1622.45
656.43	1621.54
656.78	1586.04
657.12	1634.05
657.47	1624.72
657.81	1620.85
658.15	1617.67
658.50	1627.00
658.84	1639.97
659.19	1646.34
659.53	1611.75
659.88	1617.90
660.22	1643.84
660.57	1617.44
660.91	1619.72
661.26	1619.49
661.60	1642.93
661.95	1644.75
662.29	1639.51
662.63	1641.79
662.98	1636.78
663.32	1653.62
663.67	1641.11
664.01	1637.92
664.36	1651.57
664.70	1659.99
665.04	1654.76
665.39	1643.61
665.73	1640.65
666.08	1811.54
666.42	1662.04
666.76	1668.64
667.11	1656.12
667.45	1658.63
667.79	1690.48
668.14	1688.66
668.48	1669.55
668.83	1680.02
669.17	1706.41
669.51	1693.44
669.86	1666.36
670.20	1695.95
670.54	1702.09
670.89	1714.38
671.23	1719.38
671.57	1722.34
671.92	1742.37
672.26	1750.10
672.60	1781.51
672.94	1761.71
673.29	1822.92
673.63	1828.84
673.97	1846.13
674.32	1889.59
674.66	1907.11
675.00	1934.88
675.34	1937.15
675.69	2013.84
676.03	2065.04
676.37	2100.08
676.71	2152.87
677.06	2211.58
677.40	2290.08
677.74	2381.79
678.08	2469.85
678.43	2557.46
678.77	2698.31
679.11	2820.74
679.45	2990.03
679.80	3132.48
680.14	3307.24
680.48	3456.97
680.82	3706.82
681.16	3968.28
681.51	4137.81
681.85	4430.44
682.19	4622.72
682.53	4944.02
682.87	5230.51
683.21	5490.60
683.56	5804.85
683.90	6108.18
684.24	6409.91
684.58	6739.41
684.92	7039.10
685.26	7288.49
685.61	7567.93
685.95	7886.73
686.29	8068.31
686.63	8276.52
686.97	8431.71
687.31	8614.21
687.65	8710.01
687.99	8865.66
688.33	8952.35
688.68	8976.47
689.02	9002.87
689.36	9016.75
689.70	9004.92
690.04	9038.37
690.38	9074.32
690.72	9074.78
691.06	9038.37
691.40	9103.90
691.74	9083.20
692.08	9109.82
692.42	9155.56
692.76	9184.68
693.10	9219.05
693.44	9214.95
693.78	9241.80
694.13	9276.84
694.47	9379.70
694.81	9321.67
695.15	9419.52
695.49	9391.53
695.83	9411.33
696.17	9374.92
696.51	9431.81
696.85	9484.60
697.19	9440.23
697.53	9419.29
697.87	9446.82
698.20	9424.75
698.54	9449.56
698.88	9470.49
699.22	9442.27
699.56	9418.38
699.90	9341.47
700.24	9374.92
700.58	9313.48
700.92	9250.45
701.26	9256.59
701.60	9186.73
701.94	9125.52
702.28	9115.51
702.62	9070.00
702.96	8956.22
703.30	8893.19
703.63	8816.28
703.97	8737.54
704.31	8705.00
704.65	8639.93
704.99	8621.27
705.33	8477.23
705.67	8360.04
706.01	8297.69
706.34	8232.38
706.68	8221.68
707.02	8047.15
707.36	8029.40
707.70	7909.26
708.04	7772.72
708.38	7734.72
708.71	7679.20
709.05	7576.12
709.39	7498.07
709.73	7433.67
710.07	7338.33
710.40	7320.12
710.74	7253.45
711.08	7132.39
711.42	7050.93
711.76	7018.84
712.09	6918.27
712.43	6823.83
712.77	6773.32
713.11	6732.58
713.45	6677.29
713.78	6650.44
714.12	6503.89
714.46	6477.04
714.80	6357.35
715.13	6406.73
715.47	6207.62
715.81	6209.90
716.15	6134.58
716.48	6083.38
716.82	6092.71
717.16	5995.09
717.49	5958.00
717.83	5838.30
718.17	5867.66
718.51	5757.07
718.84	5709.28
719.18	5622.13
719.52	5580.71
719.85	5481.96
720.19	5443.27
720.53	5391.16
720.86	5308.33
721.20	5234.61
721.54	5193.19
721.87	5146.77
722.21	5074.18
722.55	5068.72
722.88	4984.30
723.22	4934.24
723.55	4800.44
723.89	4843.45
724.23	4772.45
724.56	4684.16
724.90	4681.43
725.24	4590.41
725.57	4554.23
725.91	4493.47
726.24	4459.11
726.58	4394.71
726.92	4340.56
727.25	4313.02
727.59	4252.72
727.92	4181.27
728.26	4158.29
728.59	4102.08
728.93	4052.70
729.26	4024.49
729.60	3975.33
729.94	3972.15
730.27	3887.73
730.61	3837.89
730.94	3756.20
731.28	3727.53
731.61	3694.08
731.95	3673.37
732.28	3630.82
732.62	3590.32
732.95	3562.78
733.29	3518.64
733.62	3454.47
733.96	3444.23
734.29	3403.72
734.63	3335.69
734.96	3370.27
735.30	3317.03
735.63	3265.60
735.97	3250.81
736.30	3214.40
736.63	3203.93
736.97	3122.01
737.30	3084.92
737.64	3075.14
737.97	3019.39
738.31	3003.69
738.64	2981.84
738.97	2977.75
739.31	2916.99
739.64	2927.91
739.98	2880.35
740.31	2850.54
740.64	2839.39
740.98	2793.66
741.31	2776.59
741.65	2749.06
741.98	2716.97
742.31	2697.86
742.65	2705.59
742.98	2670.55
743.31	2628.45
743.65	2623.68
743.98	2595.46
744.31	2589.54
744.65	2566.10
744.98	2574.98
745.31	2542.67
745.65	2515.59
745.98	2469.40
746.31	2481.68
746.65	2489.19
746.98	2429.80
747.31	2447.78
747.65	2416.60
747.98	2384.52
748.31	2396.12
748.64	2390.43
748.98	2350.39
749.31	2347.88
749.64	2336.28
749.98	2338.78
750.31	2343.79
750.64	2311.02
750.97	2286.90
751.31	2280.75
751.64	2245.48
751.97	2256.86
752.30	2227.28
752.63	2231.15
752.97	2220.68
753.30	2225.46
753.63	2191.33
753.96	2182.45
754.29	2145.59
754.63	2165.39
754.96	2175.17
755.29	2121.47
755.62	2107.59
755.95	2117.37
756.29	2109.41
756.62	2088.70
756.95	2059.35
757.28	2063.21
757.61	2087.11
757.94	2041.14
758.27	2032.27
758.61	2016.11
758.94	2001.09
759.27	2017.93
759.60	1997.45
759.93	2003.37
760.26	1969.69
760.59	1982.21
760.92	1954.90
761.26	1957.86
761.59	1919.63
761.92	1950.80
762.25	1933.51
762.58	1909.84
762.91	1922.36
763.24	1921.45
763.57	1895.74
763.90	1886.41
764.23	1898.92
764.56	1897.10
764.89	1849.32
765.22	1829.06
765.55	1828.61
765.88	1844.31
766.21	1821.78
766.54	1826.11
766.87	1819.73
767.20	1809.95
767.53	1786.28
767.86	1785.83
768.19	1770.58
768.52	1763.30
768.85	1773.77
769.18	1737.59
769.51	1730.99
769.84	1717.34
770.17	1726.89
770.50	1685.93
770.83	1729.62
771.16	1723.48
771.49	1710.74
771.82	1678.20
772.15	1680.93
772.48	1661.13
772.81	1666.36
773.14	1637.69
773.47	1664.54
773.80	1631.55
774.13	1645.43
774.46	1632.00
774.78	1641.33
775.11	1611.52
775.44	1606.29
775.77	1594.46
776.10	1576.03
776.43	1599.92
776.76	1603.56
777.09	1572.61
777.41	1574.43
777.74	1562.15
778.07	1563.28
778.40	1509.58
778.73	1532.34
779.06	1530.29
779.38	1513.45
779.71	1531.43
780.04	1534.38
780.37	1516.18
780.70	1509.13
781.03	1483.87
781.35	1489.33
781.68	1486.83
782.01	1488.87
782.34	1465.89
782.67	1448.60
782.99	1464.07
783.32	1439.49
783.65	1446.78
783.98	1436.76
784.30	1439.95
784.63	1415.60
784.96	1421.29
785.29	1441.77
785.61	1414.24
785.94	1408.77
786.27	1397.62
786.60	1419.01
786.92	1400.36
787.25	1366.45
787.58	1383.06
787.90	1389.89
788.23	1395.80
788.56	1381.24
788.88	1382.38
789.21	1363.72
789.54	1342.78
789.87	1386.25
790.19	1338.69
790.52	1342.33
790.85	1346.65
791.17	1336.19
791.50	1344.15
791.82	1335.05
792.15	1317.53
792.48	1317.53
792.80	1307.29
793.13	1320.48
793.46	1314.34
793.78	1328.22
794.11	1307.74
794.43	1339.83
794.76	1300.92
795.09	1356.67
795.41	1322.76
795.74	1315.25
796.06	1338.23
796.39	1313.20
796.72	1307.97
797.04	1317.30
797.37	1318.66
797.69	1305.69
798.02	1314.34
798.34	1288.17
798.67	1306.15
798.99	1292.95
799.32	1329.59
799.64	1305.92
799.97	1289.54
800.30	1287.72
800.62	1297.50
800.95	1276.57
801.27	1278.39
801.60	1292.04
801.92	1276.57
802.25	1257.00
802.57	1253.58
802.89	1265.87
803.22	1265.64
803.54	1259.96
803.87	1264.51
804.19	1265.42
804.52	1265.19
804.84	1273.38
805.17	1242.89
805.49	1238.11
805.82	1245.62
806.14	1227.19
806.46	1242.89
806.79	1230.60
807.11	1236.52
807.44	1240.16
807.76	1236.75
808.08	1232.42
808.41	1244.48
808.73	1248.58
809.06	1227.87
809.38	1245.16
809.70	1219.91
810.03	1214.67
810.35	1221.95
810.67	1222.64
811.00	1240.16
811.32	1216.04
811.64	1213.08
811.97	1202.39
812.29	1189.41
812.61	1188.96
812.94	1203.07
813.26	1170.07
813.58	1179.86
813.91	1205.34
814.23	1181.91
814.55	1173.94
814.88	1213.54
815.20	1170.07
815.52	1195.10
815.84	1168.94
816.17	1162.79
816.49	1185.32
816.81	1146.86
817.13	1187.14
817.46	1172.58
817.78	1150.28
818.10	1151.64
818.42	1167.11
818.75	1156.42
819.07	1174.62
819.39	1159.61
819.71	1195.79
820.04	1166.89
820.36	1147.77
820.68	1165.75
821.00	1149.14
821.32	1156.87
821.65	1167.34
821.97	1168.25
822.29	1148.46
822.61	1171.21
822.93	1152.32
823.25	1126.61
823.58	1156.65
823.90	1135.94
824.22	1119.10
824.54	1117.96
824.86	1145.50
825.18	1132.07
825.50	1111.82
825.82	1119.78
826.15	1126.38
826.47	1115.01
826.79	1116.83
827.11	1119.33
827.43	1145.95
827.75	1121.60
828.07	1107.50
828.39	1102.49
828.71	1121.60
829.03	1103.40
829.35	1099.99
829.67	1105.22
830.00	1107.27
830.32	1089.29
830.64	1108.63
830.96	1109.77
831.28	1096.57
831.60	1103.86
831.92	1092.48
832.24	1109.77
832.56	1098.62
832.88	1089.52
833.20	1089.06
833.52	1095.89
833.84	1088.38
834.16	1116.37
834.48	1073.14
834.80	1112.05
835.12	1113.18
835.44	1092.25
835.76	1082.01
836.08	1087.93
836.40	1074.05
836.71	1077.91
837.03	1088.61
837.35	1079.96
837.67	1090.88
837.99	1084.06
838.31	1076.55
838.63	1101.12
838.95	1085.42
839.27	1098.85
839.59	1098.39
839.91	1090.88
840.23	1074.27
840.54	1089.52
840.86	1086.11
841.18	1091.79
841.50	1078.14
841.82	1065.85
842.14	1101.12
842.46	1086.56
842.77	1083.38
843.09	1064.03
843.41	1072.00
843.73	1086.33
844.05	1082.92
844.37	1067.67
844.68	1080.87
845.00	1063.58
845.32	1052.20
845.64	1065.40
845.96	1061.30
846.27	1077.46
846.59	1065.85
846.91	1080.19
847.23	1068.58
847.54	1067.90
847.86	1060.62
848.18	1056.52
848.50	1064.72
848.82	1067.45
849.13	1063.58
849.45	1067.22
849.77	1054.48
850.08	1074.27
850.40	1066.76
850.72	1059.48
851.04	1071.77
851.35	1059.94
851.67	1065.85
851.99	1051.97
852.30	1056.75
852.62	1044.46
852.94	1049.02
853.25	1051.75
853.57	1051.52
853.89	1079.73
854.20	1059.03
854.52	1060.85
854.84	1056.75
855.15	1051.97
855.47	1063.58
855.79	1050.84
856.10	1038.09
856.42	1052.88
856.73	1060.62
857.05	1041.28
857.37	1026.94
857.68	1031.95
858.00	1049.47
858.32	1070.40
858.63	1046.06
858.95	1043.10
859.26	1054.70
859.58	1042.42
859.89	1013.29
860.21	1035.36
860.52	1036.04
860.84	1052.43
861.16	1030.81
861.47	1046.51
861.79	1037.18
862.10	1036.27
862.42	1019.21
862.73	1033.31
863.05	1042.87
863.36	1013.06
863.68	1036.95
863.99	1017.61
864.31	1029.90
864.62	1032.40
864.94	999.64
865.25	1040.37
865.57	1018.52
865.88	1014.43
866.20	1030.13
866.51	1044.01
866.82	1036.50
867.14	1021.48
867.45	1017.84
867.77	1023.53
868.08	1023.53
868.40	1029.90
868.71	1021.25
869.02	1030.58
869.34	1012.38
869.65	1019.43
869.97	1018.30
870.28	1011.47
870.59	1017.61
870.91	1003.73
871.22	1010.33
871.54	1019.43
871.85	993.95
872.16	1000.32
872.48	994.40
872.79	1008.97
873.10	1015.79
873.42	1008.06
873.73	1020.12
874.04	1016.93
874.36	1009.19
874.67	995.77
874.98	1016.93
875.30	1037.64
875.61	1008.51
875.92	1007.37
876.23	1017.61
876.55	994.40
876.86	1005.33
877.17	1021.71
877.49	996.45
877.80	989.17
878.11	1242.43
878.42	1004.41
878.74	990.08
879.05	997.13
879.36	993.95
879.67	990.53
879.98	983.94
880.30	976.88
880.61	976.43
880.92	977.11
881.23	974.61
881.55	982.80
881.86	996.45
882.17	987.35
882.48	1004.41
882.79	991.67
883.10	981.89
883.42	1002.14
883.73	985.07
884.04	993.26
884.35	1002.82
884.66	985.53
884.97	1012.61
885.28	997.13
885.60	993.72
885.91	983.48
886.22	984.39
886.53	977.79
886.84	991.44
887.15	978.93
887.46	986.89
887.77	983.48
888.08	1000.32
888.40	998.73
888.71	978.25
889.02	992.58
889.33	991.67
889.64	999.64
889.95	987.35
890.26	988.26
890.57	980.29
890.88	981.20
891.19	998.95
891.50	999.18
891.81	988.94
892.12	980.75
892.43	997.13
892.74	1007.37
893.05	978.47
893.36	984.85
893.67	981.43
893.98	996.91
894.29	985.30
894.60	978.25
894.91	979.84
895.22	984.16
895.53	982.34
895.84	992.35
896.15	987.12
896.46	998.27
896.77	977.79
897.08	982.80
897.38	998.04
897.69	984.16
898.00	963.00
898.31	979.61
898.62	962.55
898.93	975.74
899.24	973.01
899.55	986.21
899.86	974.38
900.16	979.84
900.47	976.43
900.78	973.92
901.09	985.53
901.40	965.96
901.71	989.62
902.02	973.01
902.32	973.92
902.63	964.59
902.94	975.29
903.25	986.44
903.56	960.50
903.87	973.70
904.17	956.17
904.48	967.78
904.79	963.91
905.10	968.46
905.41	974.15
905.71	969.83
906.02	960.95
906.33	971.87
906.64	968.23
906.94	968.23
907.25	976.65
907.56	976.43
907.87	972.56
908.17	967.32
908.48	952.99
908.79	957.08
909.09	952.31
909.40	964.14
909.71	964.14
910.02	1067.22
910.32	966.19
910.63	965.28
910.94	970.74
911.24	960.04
911.55	959.36
911.86	926.82
912.16	918.63
912.47	952.76
912.78	953.90
913.08	954.81
913.39	939.11
913.69	944.34
914.00	941.61
914.31	971.65
914.61	943.66
914.92	978.70
915.23	924.77
915.53	973.70
915.84	943.43
916.14	964.82
916.45	972.33
916.75	941.38
917.06	939.56
917.37	938.42
917.67	939.79
917.98	952.08
918.28	926.14
918.59	941.38
918.89	959.13
919.20	953.44
919.50	939.56
919.81	936.83
920.11	983.02
920.42	958.68
920.72	938.65
921.03	952.08
921.33	960.72
921.64	948.66
921.94	932.96
922.25	926.59
922.55	935.47
922.86	935.47
923.16	944.57
923.47	944.34
923.77	940.70
924.08	953.44
924.38	947.07
924.69	920.22
924.99	931.14
925.29	928.18
925.60	944.34
925.90	937.06
926.21	934.33
926.51	951.85
926.81	940.47
927.12	939.34
927.42	926.36
927.73	936.60
928.03	925.91
928.33	931.14
928.64	935.47
928.94	941.38
929.24	929.78
929.55	932.96
929.85	915.44
930.15	922.50
930.46	912.94
930.76	931.60
931.06	901.79
931.37	919.31
931.67	937.06
931.97	939.79
932.27	947.98
932.58	926.14
932.88	922.95
933.18	937.97
933.49	936.15
933.79	917.26
934.09	929.55
934.39	947.98
934.70	931.83
935.00	948.44
935.30	929.55
935.60	935.69
935.91	932.05
936.21	922.27
936.51	919.77
936.81	912.03
937.11	936.38
937.42	917.72
937.72	925.45
938.02	923.41
938.32	924.54
938.62	950.71
938.92	931.83
939.23	918.63
939.53	913.62
939.83	917.03
940.13	914.53
940.43	926.14
940.73	942.07
941.03	916.35
941.34	912.71
941.64	914.76
941.94	911.57
942.24	913.85
942.54	931.60
942.84	926.36
943.14	922.04
943.44	925.23
943.74	909.30
944.04	912.48
944.34	908.62
944.65	905.88
944.95	914.30
945.25	899.29
945.55	936.38
945.85	904.52
946.15	918.86
946.45	901.33
946.75	920.45
947.05	920.45
947.35	918.63
947.65	912.48
947.95	915.21
948.25	925.00
948.55	922.27
948.85	914.76
949.15	927.73
949.45	907.48
949.75	897.01
950.05	913.39
950.35	923.41
950.65	909.75
950.94	914.30
951.24	909.30
951.54	923.41
951.84	957.31
952.14	920.68
952.44	921.59
952.74	918.17
953.04	922.50
953.34	908.84
953.64	936.38
953.94	925.45
954.23	918.86
954.53	918.86
954.83	914.08
955.13	904.97
955.43	928.41
955.73	915.90
956.03	928.18
956.32	908.84
956.62	927.73
956.92	952.08
957.22	930.23
957.52	925.00
957.82	924.77
958.11	907.02
958.41	902.02
958.71	936.60
959.01	904.06
959.30	1019.21
959.60	942.98
959.90	904.29
960.20	890.18
960.50	909.30
960.79	891.32
961.09	904.97
961.39	925.23
961.69	888.36
961.98	917.26
962.28	924.32
962.58	909.98
962.87	917.26
963.17	926.59
963.47	908.62
963.76	931.83
964.06	915.90
964.36	911.80
964.66	918.63
964.95	933.19
965.25	911.35
965.55	918.86
965.84	909.98
966.14	914.53
966.43	927.05
966.73	915.90
967.03	941.84
967.32	924.77
967.62	906.80
967.92	917.03
968.21	930.69
968.51	909.53
968.80	911.35
969.10	917.03
969.40	905.66
969.69	920.22
969.99	916.81
970.28	922.27
970.58	922.50
970.87	933.65
971.17	907.48
971.46	937.06
971.76	905.43
972.06	935.24
972.35	907.25
972.65	908.84
972.94	902.70
973.24	917.26
973.53	890.18
973.83	911.12
974.12	891.09
974.42	904.29
974.71	930.23
975.01	909.07
975.30	930.46
975.59	926.82
975.89	904.97
976.18	911.57
976.48	914.99
976.77	920.68
977.07	909.53
977.36	904.97
977.65	914.30
977.95	897.01
978.24	907.25
978.54	916.12
978.83	915.44
979.13	940.02
979.42	911.80
979.71	917.03
980.01	922.50
980.30	901.79
980.59	916.58
980.89	932.74
981.18	944.34
981.47	911.12
981.77	916.81
982.06	906.80
982.35	916.12
982.65	904.29
982.94	922.95
983.23	910.66
983.53	923.63
983.82	902.70
984.11	924.77
984.41	922.72
984.70	938.65
984.99	908.39
985.28	907.93
985.58	913.17
985.87	897.01
986.16	922.27
986.45	913.17
986.75	922.50
987.04	898.83
987.33	921.13
987.62	917.72
987.91	901.56
988.21	930.01
988.50	906.57
988.79	887.45
989.08	889.27
989.37	911.12
989.67	902.24
989.96	913.85
990.25	909.53
990.54	907.48
990.83	891.78
991.12	922.72
991.42	906.34
991.71	922.27
992.00	914.30
992.29	882.22
992.58	893.82
992.87	939.34
993.16	931.60
993.45	918.17
993.75	902.02
994.04	912.26
994.33	903.38
994.62	931.14
994.91	911.12
995.20	925.91
995.49	899.97
995.78	914.99
996.07	903.15
996.36	910.44
996.65	899.74
996.94	900.20
997.23	917.03
997.52	906.11
997.81	914.99
998.10	930.69
998.39	919.31
998.68	921.36
998.97	916.58
999.26	909.98
999.55	895.87
999.84	902.70
1000.13	917.95
1000.42	908.39
1000.71	895.65
1001.00	909.98
1001.29	892.00
1001.58	880.85
1001.87	902.70
1002.16	907.71
1002.45	899.74
1002.74	927.73
1003.02	905.20
1003.31	919.77
1003.60	918.40
1003.89	899.97
1004.18	902.70
1004.47	892.23
1004.76	912.03
1005.05	896.33
1005.33	896.78
1005.62	889.50
1005.91	896.56
1006.20	908.84
1006.49	929.10
1006.78	893.60
1007.06	898.60
1007.35	905.20
1007.64	920.45
1007.93	922.72
1008.22	893.37
1008.50	909.75
1008.79	900.20
1009.08	923.18
1009.37	904.52
1009.66	924.32
1009.94	912.48
1010.23	892.46
1010.52	921.59
1010.81	913.62
1011.09	897.01
1011.38	908.39
1011.67	911.12
1011.95	912.71
1012.24	890.18
1012.53	919.31
1012.82	885.63
1013.10	893.14
1013.39	903.61
1013.68	897.24
[truncated: 48 more rows]
