# Supplementary material for: Unique photosynthetic electron transport tuning and excitation distribution in heterokont algae
Source: PLoS One. 2019 Jan 9;14(1):e0209920. doi: 10.1371/journal.pone.0209920 (PMC6326504; doi:10.1371/journal.pone.0209920)
Supplement: S1 Dataset — (ZIP) [file pone.0209920.s004.zip › S1 Dataset/77K/Nannochloropsis_DCMU/NDCMU_t=20,1.txt]

340.01	967.78
340.39	967.78
340.76	967.78
341.14	980.07
341.52	983.48
341.89	998.95
342.27	994.86
342.65	1019.43
343.03	1008.51
343.40	1030.13
343.78	1003.05
344.16	997.13
344.53	1029.90
344.91	1021.71
345.29	1002.14
345.66	1027.40
346.04	993.49
346.42	1018.75
346.79	1014.43
347.17	999.86
347.54	1002.82
347.92	995.31
348.30	990.76
348.67	980.75
349.05	993.49
349.43	986.21
349.80	965.73
350.18	1000.09
350.56	989.62
350.93	970.51
351.31	985.30
351.68	960.50
352.06	960.95
352.44	961.64
352.81	983.71
353.19	1000.77
353.56	984.39
353.94	973.47
354.32	957.99
354.69	972.10
355.07	971.87
355.44	990.08
355.82	966.64
356.19	1013.52
356.57	988.71
356.95	961.86
357.32	960.95
357.70	968.69
358.07	980.29
358.45	974.15
358.82	957.08
359.20	951.40
359.58	958.22
359.95	963.23
360.33	957.08
360.70	974.38
361.08	954.58
361.45	972.56
361.83	985.53
362.20	987.35
362.58	963.46
362.95	965.28
363.33	983.71
363.70	972.56
364.08	969.83
364.45	994.40
364.83	985.53
365.20	985.76
365.58	971.19
365.95	993.72
366.33	988.94
366.70	972.79
367.08	973.47
367.45	967.78
367.83	997.36
368.20	989.17
368.58	969.60
368.95	973.24
369.33	982.80
369.70	973.92
370.08	968.46
370.45	962.09
370.83	984.85
371.20	974.15
371.57	1049.02
371.95	971.87
372.32	963.68
372.70	978.25
373.07	969.14
373.45	973.47
373.82	975.52
374.19	987.58
374.57	982.11
374.94	960.27
375.32	978.02
375.69	989.62
376.07	991.90
376.44	962.09
376.81	977.79
377.19	968.23
377.56	985.07
377.94	968.01
378.31	965.50
378.68	955.26
379.06	971.19
379.43	981.89
379.81	991.22
380.18	979.61
380.55	991.67
380.93	957.08
381.30	963.68
381.67	949.80
382.05	960.72
382.42	961.86
382.79	970.74
383.17	975.06
383.54	988.26
383.91	970.28
384.29	966.19
384.66	985.07
385.04	972.10
385.41	977.79
385.78	978.93
386.15	970.28
386.53	987.12
386.90	957.77
387.27	980.75
387.65	979.61
388.02	962.55
388.39	996.22
388.77	963.00
389.14	967.32
389.51	978.25
389.89	987.58
390.26	975.52
390.63	980.07
391.00	975.52
391.38	974.15
391.75	976.65
392.12	990.53
392.50	976.65
392.87	948.44
393.24	970.05
393.61	978.70
393.99	970.74
394.36	978.93
394.73	974.38
395.10	969.83
395.48	975.52
395.85	974.61
396.22	969.83
396.59	951.85
396.97	968.92
397.34	992.13
397.71	982.57
398.08	981.20
398.45	981.20
398.83	968.01
399.20	986.21
399.57	979.84
399.94	992.35
400.32	985.98
400.69	988.26
401.06	980.07
401.43	970.05
401.80	965.73
402.17	979.84
402.55	961.64
402.92	952.08
403.29	988.03
403.66	972.56
404.03	985.76
404.41	966.41
404.78	949.12
405.15	980.29
405.52	952.31
405.89	964.59
406.26	996.00
406.64	977.11
407.01	969.37
407.38	981.89
407.75	976.20
408.12	999.18
408.49	988.49
408.86	974.83
409.23	972.10
409.61	963.23
409.98	1001.46
410.35	987.58
410.72	961.41
411.09	960.27
411.46	980.98
411.83	970.74
412.20	997.36
412.57	995.54
412.95	975.52
413.32	963.00
413.69	998.04
414.06	955.95
414.43	958.90
414.80	969.83
415.17	971.42
415.54	972.79
415.91	949.35
416.28	960.27
416.65	980.29
417.02	987.80
417.39	962.09
417.76	975.74
418.14	966.19
418.51	983.94
418.88	972.33
419.25	983.71
419.62	986.89
419.99	948.21
420.36	984.62
420.73	969.60
421.10	982.34
421.47	978.25
421.84	964.37
422.21	968.69
422.58	992.13
422.95	994.86
423.32	960.50
423.69	964.82
424.06	965.73
424.43	979.61
424.80	975.06
425.17	971.87
425.54	973.24
425.91	976.43
426.28	978.93
426.65	983.02
427.02	982.80
427.39	980.98
427.76	975.97
428.13	954.13
428.49	973.24
428.86	967.32
429.23	966.19
429.60	989.85
429.97	952.99
430.34	966.41
430.71	983.71
431.08	970.51
431.45	975.29
431.82	1004.41
432.19	985.53
432.56	985.53
432.93	989.62
433.30	992.81
433.67	988.49
434.03	1009.88
434.40	987.80
434.77	984.85
435.14	966.19
435.51	984.62
435.88	1001.00
436.25	975.97
436.62	982.57
436.99	978.25
437.35	978.93
437.72	974.15
438.09	984.62
438.46	1059.25
438.83	1002.59
439.20	957.77
439.57	962.77
439.93	940.47
440.30	977.11
440.67	953.44
441.04	981.89
441.41	957.08
441.78	977.79
442.14	964.14
442.51	995.09
442.88	990.76
443.25	977.56
443.62	992.13
443.99	983.48
444.35	973.92
444.72	976.20
445.09	982.34
445.46	980.29
445.83	970.96
446.19	983.25
446.56	963.91
446.93	969.37
447.30	958.90
447.66	980.52
448.03	966.64
448.40	969.14
448.77	979.38
449.14	952.76
449.50	951.40
449.87	976.65
450.24	974.83
450.61	971.65
450.97	955.04
451.34	996.00
451.71	992.13
452.08	973.92
452.44	960.72
452.81	968.69
453.18	968.23
453.54	990.08
453.91	968.69
454.28	959.81
454.65	963.46
455.01	983.71
455.38	969.37
455.75	983.94
456.11	986.67
456.48	991.90
456.85	969.14
457.21	989.62
457.58	976.65
457.95	979.38
458.32	968.69
458.68	967.55
459.05	981.20
459.42	980.07
459.78	984.16
460.15	960.04
460.52	963.68
460.88	993.04
461.25	970.28
461.61	993.26
461.98	976.88
462.35	980.75
462.71	991.90
463.08	950.03
463.45	976.88
463.81	961.64
464.18	965.05
464.55	980.29
464.91	1000.32
465.28	995.77
465.64	976.43
466.01	982.57
466.38	972.56
466.74	976.88
467.11	970.05
467.47	1002.59
467.84	1000.77
468.21	972.79
468.57	959.81
468.94	986.89
469.30	970.28
469.67	969.60
470.03	974.38
470.40	974.15
470.77	970.96
471.13	991.22
471.50	973.47
471.86	960.50
472.23	972.56
472.59	979.16
472.96	973.70
473.32	956.40
473.69	988.94
474.05	972.56
474.42	976.88
474.78	974.83
475.15	973.24
475.51	973.47
475.88	970.28
476.24	966.41
476.61	977.11
476.97	989.85
477.34	965.96
477.70	995.31
478.07	980.98
478.43	964.82
478.80	976.20
479.16	968.46
479.53	982.34
479.89	978.70
480.26	972.56
480.62	981.66
480.99	975.06
481.35	988.71
481.72	973.01
482.08	966.64
482.45	1257.91
482.81	976.88
483.17	963.00
483.54	970.28
483.90	957.08
484.27	989.40
484.63	974.83
485.00	973.24
485.36	973.01
485.72	968.69
486.09	961.64
486.45	980.07
486.82	965.50
487.18	983.71
487.54	946.16
487.91	970.74
488.27	995.77
488.64	968.46
489.00	970.74
489.36	1000.09
489.73	975.06
490.09	987.58
490.45	990.31
490.82	971.42
491.18	974.38
491.55	1009.42
491.91	986.21
492.27	984.62
492.64	975.29
493.00	969.83
493.36	966.41
493.73	994.40
494.09	999.18
494.45	976.88
494.82	967.32
495.18	986.67
495.54	990.99
495.91	977.56
496.27	967.10
496.63	977.11
496.99	950.94
497.36	984.85
497.72	993.49
498.08	976.43
498.45	996.68
498.81	1000.09
499.17	989.62
499.53	997.13
499.90	984.62
500.26	988.49
500.62	998.50
500.99	985.98
501.35	975.74
501.71	985.98
502.07	980.52
502.44	985.07
502.80	967.55
503.16	963.23
503.52	978.02
503.88	999.41
504.25	965.96
504.61	989.17
504.97	977.34
505.33	988.71
505.70	965.73
506.06	982.11
506.42	984.16
506.78	960.95
507.14	981.66
507.51	960.72
507.87	978.47
508.23	973.70
508.59	949.57
508.95	975.29
509.32	991.44
509.68	964.14
510.04	989.85
510.40	976.65
510.76	975.74
511.12	992.13
511.48	946.62
511.85	966.41
512.21	972.56
512.57	963.00
512.93	966.41
513.29	977.79
513.65	975.29
514.01	978.93
514.38	975.06
514.74	982.11
515.10	958.45
515.46	972.79
515.82	993.26
516.18	993.26
516.54	984.85
516.90	965.96
517.26	975.97
517.63	983.25
517.99	955.26
518.35	972.56
518.71	943.43
519.07	961.86
519.43	992.81
519.79	987.58
520.15	977.56
520.51	963.91
520.87	967.78
521.23	982.80
521.59	984.85
521.95	969.83
522.31	973.70
522.67	982.11
523.03	959.59
523.40	981.20
523.76	985.53
524.12	975.29
524.48	998.50
524.84	983.02
525.20	985.30
525.56	973.47
525.92	982.57
526.28	981.43
526.64	982.80
527.00	978.70
527.36	996.22
527.72	976.65
528.08	980.75
528.44	967.10
528.80	990.76
529.16	973.24
529.51	990.53
529.87	961.64
530.23	994.63
530.59	957.99
530.95	979.61
531.31	980.29
531.67	998.04
532.03	1001.23
532.39	993.49
532.75	983.48
533.11	998.95
533.47	1006.24
533.83	979.84
534.19	993.04
534.55	985.53
534.91	981.89
535.26	972.10
535.62	978.02
535.98	971.65
536.34	972.79
536.70	976.20
537.06	991.22
537.42	990.08
537.78	988.26
538.14	1105.22
538.49	980.98
538.85	1024.89
539.21	977.11
539.57	978.70
539.93	970.05
540.29	978.02
540.65	1000.77
541.00	977.79
541.36	973.01
541.72	980.07
542.08	974.38
542.44	962.32
542.80	995.09
543.15	983.25
543.51	982.57
543.87	969.60
544.23	974.83
544.59	979.61
544.95	975.06
545.30	972.79
545.66	968.46
546.02	994.18
546.38	990.76
546.73	968.69
547.09	964.14
547.45	979.84
547.81	969.14
548.17	984.39
548.52	966.87
548.88	991.90
549.24	978.02
549.60	973.24
549.95	966.19
550.31	968.23
550.67	978.02
551.03	970.05
551.38	965.28
551.74	969.83
552.10	947.07
552.46	966.87
552.81	995.54
553.17	968.01
553.53	988.71
553.88	975.06
554.24	967.10
554.60	972.56
554.95	946.16
555.31	977.79
555.67	973.47
556.03	982.34
556.38	985.53
556.74	994.18
557.10	986.21
557.45	974.83
557.81	975.06
558.17	977.11
558.52	985.07
558.88	967.55
559.24	971.87
559.59	958.45
559.95	973.47
560.30	998.95
560.66	981.43
561.02	959.81
561.37	948.44
561.73	969.83
562.09	979.61
562.44	974.38
562.80	967.55
563.15	974.38
563.51	990.53
563.87	967.55
564.22	983.71
564.58	969.14
564.93	978.02
565.29	987.58
565.65	988.03
566.00	987.80
566.36	1004.87
566.71	994.63
567.07	984.62
567.42	970.74
567.78	978.47
568.14	991.67
568.49	970.05
568.85	973.24
569.20	975.74
569.56	966.64
569.91	978.02
570.27	984.39
570.62	993.04
570.98	989.62
571.33	984.39
571.69	978.93
572.04	988.49
572.40	967.32
572.75	974.15
573.11	964.82
573.46	964.59
573.82	961.18
574.17	995.09
574.53	973.24
574.88	986.44
575.24	979.84
575.59	1010.79
575.95	989.40
576.30	972.79
576.66	992.35
577.01	972.79
577.36	979.61
577.72	989.17
578.07	994.40
578.43	983.25
578.78	958.45
579.14	982.80
579.49	985.07
579.85	993.04
580.20	980.75
580.55	968.01
580.91	984.39
581.26	986.89
581.62	969.83
581.97	978.70
582.32	989.17
582.68	993.49
583.03	990.76
583.39	994.18
583.74	992.13
584.09	991.67
584.45	1005.10
584.80	977.11
585.15	1002.82
585.51	1005.78
585.86	1014.88
586.21	1021.48
586.57	990.31
586.92	1030.81
587.27	1030.36
587.63	1056.75
587.98	1055.39
588.33	1049.47
588.69	1041.96
589.04	1058.57
589.39	1047.42
589.75	1068.58
590.10	1054.70
590.45	1060.17
590.81	1049.93
591.16	1071.32
591.51	1084.51
591.86	1097.03
592.22	1118.65
592.57	1090.20
592.92	1089.52
593.28	1121.38
593.63	1124.79
593.98	1120.69
594.33	1135.71
594.69	1160.97
595.04	1149.59
595.39	1168.48
595.74	1186.23
596.10	1187.59
596.45	1221.04
596.80	1211.71
597.15	1241.52
597.50	1224.23
597.86	1258.36
598.21	1290.68
598.56	1310.70
598.91	1348.70
599.26	1320.71
599.62	1312.75
599.97	1330.04
600.32	1359.62
600.67	1373.28
601.02	1403.31
601.38	1355.07
601.73	1403.77
602.08	1414.01
602.43	1419.01
602.78	1460.88
603.13	1457.47
603.49	1479.77
603.84	1477.95
604.19	1509.81
604.54	1510.04
604.89	1574.43
605.24	1564.65
605.59	1550.77
605.95	1578.76
606.30	1578.53
606.65	1617.21
607.00	1614.25
607.35	1635.64
607.70	1654.53
608.05	1651.35
608.40	1663.18
608.75	1674.78
609.10	1672.28
609.46	1711.87
609.81	1708.69
610.16	1734.40
610.51	1725.53
610.86	1738.95
611.21	1723.93
611.56	1767.62
611.91	1735.08
612.26	1740.09
612.61	1766.94
612.96	1774.68
613.31	1781.73
613.66	1796.98
614.01	1804.26
614.36	1825.20
614.71	1778.77
615.06	1798.80
615.41	1812.22
615.76	1785.15
616.11	1791.52
616.46	1813.13
616.81	1808.36
617.16	1828.84
617.51	1824.74
617.86	1834.30
618.21	1809.95
618.56	1822.69
618.91	1799.48
619.26	1866.84
619.61	1842.26
619.96	1853.18
620.31	1842.03
620.66	1842.26
621.01	1848.86
621.36	1838.17
621.71	1840.67
622.06	1838.39
622.41	1842.72
622.76	1834.52
623.10	1828.15
623.45	1831.34
623.80	1809.72
624.15	1840.67
624.50	1817.69
624.85	1828.15
625.20	1788.33
625.55	1802.21
625.90	1811.77
626.25	1806.76
626.59	1771.04
626.94	1780.60
627.29	1786.28
627.64	1789.70
627.99	1791.97
628.34	1796.98
628.69	1774.22
629.03	1792.66
629.38	1770.36
629.73	1779.68
630.08	1746.01
630.43	1754.20
630.78	1768.08
631.12	1765.12
631.47	1766.94
631.82	1747.37
632.17	1750.79
632.52	1739.64
632.86	1773.54
633.21	1718.70
633.56	1724.62
633.91	1724.62
634.26	1735.08
634.60	1733.04
634.95	1719.16
635.30	1697.31
635.65	1712.56
635.99	1691.62
636.34	1715.97
636.69	1710.96
637.04	1703.23
637.39	1693.67
637.73	1687.75
638.08	1687.98
638.43	1693.67
638.77	1689.12
639.12	1708.69
639.47	1693.90
639.82	1690.03
640.16	1682.98
640.51	1689.12
640.86	1664.09
641.20	1685.71
641.55	1690.03
641.90	1677.06
642.25	1660.45
642.59	1665.00
642.94	1681.15
643.29	1634.96
643.63	1668.87
643.98	1666.14
644.33	1660.90
644.67	1651.80
645.02	1663.18
645.37	1666.14
645.71	1662.04
646.06	1682.98
646.40	1669.32
646.75	1656.12
647.10	1633.82
647.44	1647.02
647.79	1637.24
648.14	1649.98
648.48	1645.66
648.83	1651.80
649.17	1672.51
649.52	1654.53
649.87	1659.54
650.21	1652.48
650.56	1641.33
650.90	1634.51
651.25	1659.08
651.59	1670.00
651.94	1658.17
652.29	1663.86
652.63	1652.71
652.98	1660.22
653.32	1653.62
653.67	1677.97
654.01	1657.94
654.36	1667.96
654.70	1652.71
655.05	1665.45
655.39	1669.32
655.74	1687.53
656.08	1654.76
656.43	1642.93
656.78	1640.88
657.12	1642.02
657.47	1638.38
657.81	1655.90
658.15	1657.94
658.50	1665.68
658.84	1651.80
659.19	1680.02
659.53	1634.73
659.88	1663.63
660.22	1682.75
660.57	1662.04
660.91	1669.32
661.26	1646.34
661.60	1703.45
661.95	1685.93
662.29	1700.95
662.63	1682.98
662.98	1674.33
663.32	1672.28
663.67	1672.96
664.01	1658.17
664.36	1698.90
664.70	1699.36
665.04	1677.97
665.39	1681.84
665.73	1696.40
666.08	1823.83
666.42	1711.42
666.76	1697.99
667.11	1692.08
667.45	1682.06
667.79	1678.65
668.14	1687.53
668.48	1692.76
668.83	1687.53
669.17	1722.11
669.51	1699.59
669.86	1707.32
670.20	1750.56
670.54	1730.99
670.89	1744.87
671.23	1751.92
671.57	1747.37
671.92	1727.58
672.26	1730.99
672.60	1762.62
672.94	1814.96
673.29	1783.10
673.63	1812.45
673.97	1831.11
674.32	1854.09
674.66	1875.48
675.00	1897.56
675.34	1901.43
675.69	1956.49
676.03	1980.16
676.37	2037.73
676.71	2073.00
677.06	2139.22
677.40	2166.30
677.74	2220.45
678.08	2276.43
678.43	2410.46
678.77	2483.05
679.11	2572.25
679.45	2696.04
679.80	2818.46
680.14	2963.87
680.48	3085.83
680.82	3248.76
681.16	3454.24
681.51	3575.75
681.85	3784.87
682.19	3975.79
682.53	4249.54
682.87	4459.79
683.21	4640.24
683.56	4904.20
683.90	5142.68
684.24	5434.63
684.58	5608.70
684.92	5878.35
685.26	6025.81
685.61	6274.98
685.95	6387.16
686.29	6615.39
686.63	6815.64
686.97	6923.50
687.31	7053.43
687.65	7109.86
687.99	7254.82
688.33	7277.57
688.68	7282.80
689.02	7328.09
689.36	7280.53
689.70	7361.99
690.04	7342.42
690.38	7303.51
690.72	7339.01
691.06	7263.23
691.40	7324.22
691.74	7324.22
692.08	7313.98
692.42	7338.78
692.76	7367.68
693.10	7430.71
693.44	7421.61
693.78	7371.32
694.13	7387.93
694.47	7480.77
694.81	7460.98
695.15	7461.66
695.49	7465.76
695.83	7522.87
696.17	7540.62
696.51	7544.49
696.85	7568.38
697.19	7506.26
697.53	7565.42
697.87	7527.20
698.20	7493.52
698.54	7496.48
698.88	7525.83
699.22	7455.97
699.56	7515.82
699.90	7474.86
700.24	7403.41
700.58	7403.86
700.92	7364.04
701.26	7313.30
701.60	7262.55
701.94	7265.74
702.28	7170.85
702.62	7162.43
702.96	7149.91
703.30	7014.75
703.63	6992.22
703.97	6928.05
704.31	6832.71
704.65	6816.55
704.99	6761.48
705.33	6757.84
705.67	6619.26
706.01	6574.66
706.34	6508.90
706.68	6438.59
707.02	6334.14
707.36	6300.01
707.70	6241.53
708.04	6110.68
708.38	6082.47
708.71	6039.46
709.05	5979.61
709.39	5868.11
709.73	5862.42
710.07	5770.72
710.40	5682.20
710.74	5642.84
711.08	5578.89
711.42	5546.35
711.76	5433.26
712.09	5415.51
712.43	5394.58
712.77	5302.87
713.11	5271.24
713.45	5206.39
713.78	5190.92
714.12	5123.79
714.46	5070.77
714.80	5037.32
715.13	4949.71
715.47	4908.07
715.81	4836.16
716.15	4801.35
716.48	4789.52
716.82	4689.17
717.16	4645.25
717.49	4617.49
717.83	4515.54
718.17	4535.57
718.51	4447.51
718.84	4390.84
719.18	4350.57
719.52	4355.80
719.85	4269.79
720.19	4234.97
720.53	4199.93
720.86	4136.44
721.20	4080.92
721.54	4111.64
721.87	4011.97
722.21	3992.40
722.55	3942.11
722.88	3884.09
723.22	3853.82
723.55	3817.41
723.89	3808.08
724.23	3760.30
724.56	3689.76
724.90	3647.66
725.24	3613.53
725.57	3563.92
725.91	3578.48
726.24	3518.41
726.58	3461.07
726.92	3466.98
727.25	3402.36
727.59	3370.73
727.92	3359.35
728.26	3323.85
728.59	3302.24
728.93	3264.01
729.26	3219.41
729.60	3200.75
729.94	3142.95
730.27	3109.04
730.61	3067.63
730.94	3050.11
731.28	3038.73
731.61	2979.79
731.95	2961.59
732.28	2932.92
732.62	2903.11
732.95	2861.01
733.29	2865.34
733.62	2830.52
733.96	2810.72
734.29	2777.96
734.63	2735.18
734.96	2749.97
735.30	2719.93
735.63	2693.99
735.97	2688.30
736.30	2638.01
736.63	2638.24
736.97	2608.88
737.30	2575.21
737.64	2580.21
737.97	2508.76
738.31	2505.35
738.64	2487.60
738.97	2494.43
739.31	2458.70
739.64	2463.93
739.98	2420.70
740.31	2394.30
740.64	2401.36
740.98	2369.73
741.31	2367.22
741.65	2342.42
741.98	2304.65
742.31	2303.51
742.65	2323.53
742.98	2280.30
743.31	2250.49
743.65	2310.34
743.98	2248.90
744.31	2266.65
744.65	2237.06
744.98	2244.12
745.31	2232.51
745.65	2206.80
745.98	2189.73
746.31	2174.03
746.65	2148.09
746.98	2173.58
747.31	2138.99
747.65	2118.96
747.98	2141.04
748.31	2129.66
748.64	2110.77
748.98	2139.90
749.31	2075.28
749.64	2059.12
749.98	2076.19
750.31	2070.50
750.64	2051.84
750.97	2075.50
751.31	2032.27
751.64	2034.09
751.97	2004.51
752.30	2020.21
752.63	2027.03
752.97	1980.84
753.30	1989.72
753.63	1983.34
753.96	1986.76
754.29	1957.63
754.63	1958.77
754.96	1986.53
755.29	1946.25
755.62	1960.59
755.95	1938.52
756.29	1930.32
756.62	1913.49
756.95	1896.87
757.28	1887.09
757.61	1931.92
757.94	1888.23
758.27	1886.41
758.61	1866.61
758.94	1871.16
759.27	1839.76
759.60	1824.29
759.93	1853.87
760.26	1836.35
760.59	1839.53
760.92	1831.57
761.26	1808.58
761.59	1811.77
761.92	1784.69
762.25	1795.84
762.58	1772.63
762.91	1789.70
763.24	1758.07
763.57	1756.02
763.90	1772.86
764.23	1771.72
764.56	1777.18
764.89	1748.97
765.22	1744.64
765.55	1715.29
765.88	1740.77
766.21	1722.57
766.54	1698.90
766.87	1698.45
767.20	1666.36
767.53	1686.16
767.86	1673.87
768.19	1673.65
768.52	1674.78
768.85	1666.14
769.18	1628.59
769.51	1653.85
769.84	1660.45
770.17	1645.66
770.50	1606.75
770.83	1631.55
771.16	1615.62
771.49	1605.61
771.82	1633.14
772.15	1615.85
772.48	1582.62
772.81	1555.77
773.14	1551.22
773.47	1567.83
773.80	1565.56
774.13	1567.38
774.46	1555.55
774.78	1549.86
775.11	1524.83
775.44	1539.62
775.77	1539.62
776.10	1533.47
776.43	1517.09
776.76	1547.13
777.09	1507.08
777.41	1517.77
777.74	1527.78
778.07	1492.06
778.40	1470.67
778.73	1464.30
779.06	1483.18
779.38	1492.97
779.71	1460.88
780.04	1454.51
780.37	1485.23
780.70	1458.15
781.03	1441.31
781.35	1436.08
781.68	1441.09
782.01	1433.58
782.34	1435.63
782.67	1431.08
782.99	1434.49
783.32	1418.79
783.65	1396.71
783.98	1423.11
784.30	1388.07
784.63	1399.22
784.96	1383.52
785.29	1384.43
785.61	1381.70
785.94	1399.45
786.27	1387.16
786.60	1377.83
786.92	1369.86
787.25	1373.73
787.58	1370.55
787.90	1368.27
788.23	1359.85
788.56	1348.25
788.88	1371.68
789.21	1344.15
789.54	1334.14
789.87	1346.43
790.19	1337.32
790.52	1338.46
790.85	1336.41
791.17	1329.59
791.50	1297.96
791.82	1321.62
792.15	1321.39
792.48	1320.48
792.80	1310.70
793.13	1328.45
793.46	1305.47
793.78	1331.63
794.11	1316.62
794.43	1304.78
794.76	1327.31
795.09	1333.91
795.41	1308.42
795.74	1312.07
796.06	1301.37
796.39	1311.61
796.72	1310.70
797.04	1320.03
797.37	1303.87
797.69	1293.86
798.02	1296.14
798.34	1306.83
798.67	1313.66
798.99	1260.64
799.32	1289.99
799.64	1307.51
799.97	1279.07
800.30	1282.03
800.62	1283.39
800.95	1294.09
801.27	1291.81
801.60	1291.59
801.92	1275.66
802.25	1284.53
802.57	1282.71
802.89	1281.35
803.22	1278.16
803.54	1271.79
803.87	1277.93
804.19	1267.24
804.52	1277.93
804.84	1274.06
805.17	1275.20
805.49	1271.11
805.82	1279.30
806.14	1263.60
806.46	1277.02
806.79	1277.25
807.11	1235.38
807.44	1246.99
807.76	1257.23
808.08	1253.13
808.41	1243.80
808.73	1239.25
809.06	1254.04
809.38	1254.72
809.70	1240.16
810.03	1240.61
810.35	1267.47
810.67	1223.09
811.00	1253.13
811.32	1210.35
811.64	1232.88
811.97	1226.73
812.29	1233.56
812.61	1201.02
812.94	1234.01
813.26	1200.79
813.58	1209.67
813.91	1211.03
814.23	1225.14
814.55	1210.35
814.88	1242.43
815.20	1208.07
815.52	1198.06
815.84	1202.84
816.17	1199.20
816.49	1199.88
816.81	1200.11
817.13	1211.49
817.46	1212.85
817.78	1184.41
818.10	1216.72
818.42	1191.69
818.75	1180.31
819.07	1222.64
819.39	1188.05
819.71	1189.41
820.04	1200.34
820.36	1174.17
820.68	1176.67
821.00	1184.41
821.32	1164.61
821.65	1187.59
821.97	1179.63
822.29	1169.62
822.61	1206.03
822.93	1167.80
823.25	1169.39
823.58	1173.49
823.90	1165.52
824.22	1165.29
824.54	1153.46
824.86	1163.70
825.18	1176.67
825.50	1145.04
825.82	1152.78
826.15	1160.29
826.47	1151.64
826.79	1156.65
827.11	1167.11
827.43	1159.15
827.75	1155.74
828.07	1157.10
828.39	1160.06
828.71	1148.91
829.03	1149.59
829.35	1138.67
829.67	1133.66
830.00	1133.89
830.32	1143.90
830.64	1145.95
830.96	1131.16
831.28	1155.28
831.60	1137.53
831.92	1136.40
832.24	1155.28
832.56	1155.74
832.88	1138.90
833.20	1137.08
833.52	1139.58
833.84	1138.44
834.16	1135.48
834.48	1132.98
834.80	1150.73
835.12	1151.19
835.44	1135.71
835.76	1140.72
836.08	1161.20
836.40	1159.38
836.71	1132.75
837.03	1131.16
837.35	1139.35
837.67	1125.47
837.99	1136.85
838.31	1139.58
838.63	1122.74
838.95	1126.16
839.27	1109.09
839.59	1140.26
839.91	1139.13
840.23	1132.07
840.54	1120.47
840.86	1118.19
841.18	1130.48
841.50	1135.26
841.82	1115.23
842.14	1132.30
842.46	1138.22
842.77	1116.83
843.09	1144.13
843.41	1133.44
843.73	1122.97
844.05	1122.06
844.37	1118.87
844.68	1135.48
845.00	1138.67
845.32	1140.04
845.64	1150.73
845.96	1120.47
846.27	1123.42
846.59	1125.25
846.91	1145.95
847.23	1106.13
847.54	1115.69
847.86	1101.35
848.18	1122.29
848.50	1104.31
848.82	1122.06
849.13	1109.09
849.45	1115.69
849.77	1114.32
850.08	1127.29
850.40	1123.88
850.72	1121.15
851.04	1122.51
851.35	1091.34
851.67	1120.69
851.99	1117.51
852.30	1125.02
852.62	1102.72
852.94	1112.73
853.25	1112.05
853.57	1104.08
853.89	1097.03
854.20	1104.99
854.52	1096.57
854.84	1098.85
855.15	1108.18
855.47	1120.01
855.79	1100.44
856.10	1101.58
856.42	1112.05
856.73	1128.20
857.05	1104.77
857.37	1094.07
857.68	1099.99
858.00	1116.83
858.32	1098.62
858.63	1109.32
858.95	1102.26
859.26	1077.23
859.58	1097.26
859.89	1101.35
860.21	1101.35
860.52	1077.91
860.84	1100.90
861.16	1093.39
861.47	1083.38
861.79	1086.11
862.10	1099.30
862.42	1102.03
862.73	1109.77
863.05	1099.99
863.36	1090.20
863.68	1107.72
863.99	1097.71
864.31	1099.30
864.62	1092.71
864.94	1077.69
865.25	1095.89
865.57	1088.61
865.88	1068.58
866.20	1084.74
866.51	1087.02
866.82	1076.09
867.14	1089.75
867.45	1072.91
867.77	1067.45
868.08	1079.51
868.40	1098.85
868.71	1066.99
869.02	1073.82
869.34	1047.19
869.65	1092.02
869.97	1074.27
870.28	1066.54
870.59	1089.52
870.91	1085.65
871.22	1077.69
871.54	1064.49
871.85	1064.72
872.16	1074.05
872.48	1065.85
872.79	1074.73
873.10	1059.25
873.42	1078.37
873.73	1063.12
874.04	1060.17
874.36	1054.25
874.67	1080.42
874.98	1069.27
875.30	1058.12
875.61	1079.51
875.92	1050.15
876.23	1075.64
876.55	1044.24
876.86	1062.21
877.17	1048.10
877.49	1066.54
877.80	1068.36
878.11	1277.48
878.42	1078.60
878.74	1051.06
879.05	1038.09
879.36	1034.91
879.67	1036.04
879.98	1046.28
880.30	1034.22
880.61	1037.64
880.92	1049.47
881.23	1056.52
881.55	1059.25
881.86	1052.88
882.17	1057.66
882.48	1034.00
882.79	1061.30
883.10	1050.38
883.42	1051.06
883.73	1046.06
884.04	1062.90
884.35	1031.49
884.66	1031.49
884.97	1054.70
885.28	1049.02
885.60	1038.55
885.91	1057.43
886.22	1054.48
886.53	1082.47
886.84	1037.18
887.15	1029.45
887.46	1043.78
887.77	1055.39
888.08	1044.69
888.40	1031.72
888.71	1052.20
889.02	1033.09
889.33	1041.96
889.64	1049.93
889.95	1034.68
890.26	1065.40
890.57	1044.69
890.88	1029.90
891.19	1042.64
891.50	1063.81
891.81	1051.97
892.12	1044.69
892.43	1060.39
892.74	1030.81
893.05	1084.97
893.36	1068.58
893.67	1045.83
893.98	1059.71
894.29	1036.50
894.60	1022.39
894.91	1058.57
895.22	1042.19
895.53	1021.71
895.84	1034.68
896.15	1049.24
896.46	1024.44
896.77	1016.48
897.08	1039.69
897.38	1041.51
897.69	1038.32
898.00	1031.04
898.31	1011.24
898.62	1035.36
898.93	1032.40
899.24	1030.58
899.55	1042.64
899.86	1045.15
900.16	1041.28
900.47	1024.44
900.78	1029.67
901.09	1018.07
901.40	1026.49
901.71	1045.60
902.02	1051.29
902.32	1046.97
902.63	1026.26
902.94	1043.78
903.25	1049.93
903.56	1021.48
903.87	1034.45
904.17	1047.88
904.48	1047.42
904.79	1022.62
905.10	1023.76
905.41	1036.27
905.71	1021.03
906.02	1022.39
906.33	1038.55
906.64	1028.08
906.94	1031.72
907.25	1033.54
907.56	1019.66
907.87	1036.04
908.17	1031.49
908.48	1024.67
908.79	1034.22
909.09	1037.41
909.40	1022.62
909.71	1049.02
910.02	1122.06
910.32	1045.60
910.63	1022.39
910.94	1036.50
911.24	1013.06
911.55	1023.53
911.86	1019.21
912.16	1019.66
912.47	1018.52
912.78	1001.46
913.08	1022.16
913.39	1018.98
913.69	1022.39
914.00	993.95
914.31	1008.97
914.61	1021.03
914.92	1005.33
915.23	1001.23
915.53	1004.41
915.84	1016.93
916.14	1007.83
916.45	1005.55
916.75	991.67
917.06	1012.61
917.37	1000.32
917.67	1021.71
917.98	1003.73
918.28	1000.09
918.59	1005.78
918.89	1031.72
919.20	1026.49
919.50	1007.15
919.81	1027.85
920.11	1018.98
920.42	1015.79
920.72	1018.52
921.03	1011.70
921.33	1014.43
921.64	1010.56
921.94	1021.48
922.25	1007.37
922.55	1015.79
922.86	1023.53
923.16	1023.53
923.47	1007.37
923.77	1007.15
924.08	998.50
924.38	991.67
924.69	1013.06
924.99	1008.74
925.29	996.00
925.60	990.99
925.90	982.80
926.21	1008.06
926.51	1008.28
926.81	992.81
927.12	997.13
927.42	996.45
927.73	1024.21
928.03	995.31
928.33	1004.87
928.64	1007.15
928.94	994.63
929.24	988.71
929.55	1010.56
929.85	1015.11
930.15	992.81
930.46	1001.23
930.76	1006.01
931.06	998.27
931.37	999.64
931.67	1022.62
931.97	1002.14
932.27	1004.87
932.58	1019.43
932.88	1007.15
933.18	979.16
933.49	980.07
933.79	996.68
934.09	997.13
934.39	1034.45
934.70	1016.48
935.00	1011.24
935.30	997.13
935.60	996.68
935.91	989.62
936.21	990.31
936.51	993.72
936.81	1011.70
937.11	987.80
937.42	989.62
937.72	996.22
938.02	1006.69
938.32	992.81
938.62	977.34
938.92	996.00
939.23	985.76
939.53	998.50
939.83	978.93
940.13	998.50
940.43	964.82
940.73	984.39
941.03	983.94
941.34	979.84
941.64	992.35
941.94	997.82
942.24	987.58
942.54	996.22
942.84	994.63
943.14	988.94
943.44	977.79
943.74	987.35
944.04	988.26
944.34	979.38
944.65	974.83
944.95	980.07
945.25	959.81
945.55	977.11
945.85	967.55
946.15	982.34
946.45	971.65
946.75	977.56
947.05	969.37
947.35	983.94
947.65	983.94
947.95	988.94
948.25	1011.70
948.55	966.19
948.85	980.07
949.15	967.10
949.45	979.84
949.75	976.88
950.05	980.52
950.35	987.80
950.65	966.41
950.94	997.36
951.24	975.06
951.54	972.10
951.84	1040.37
952.14	969.83
952.44	966.41
952.74	982.34
953.04	978.02
953.34	991.67
953.64	1009.65
953.94	979.61
954.23	995.31
954.53	971.42
954.83	974.38
955.13	993.95
955.43	1002.82
955.73	989.85
956.03	974.15
956.32	973.01
956.62	988.71
956.92	998.27
957.22	990.99
957.52	990.08
957.82	968.69
958.11	992.13
958.41	988.26
958.71	1021.71
959.01	1006.92
959.30	1105.45
959.60	1008.97
959.90	983.25
960.20	995.77
960.50	990.31
960.79	976.88
961.09	965.05
961.39	983.02
961.69	982.11
961.98	994.63
962.28	983.94
962.58	998.04
962.87	975.74
963.17	977.11
963.47	984.39
963.76	995.77
964.06	984.16
964.36	989.40
964.66	983.02
964.95	985.53
965.25	969.37
965.55	980.52
965.84	986.89
966.14	978.47
966.43	981.89
966.73	976.43
967.03	983.25
967.32	993.49
967.62	999.64
967.92	970.74
968.21	981.43
968.51	987.12
968.80	966.64
969.10	982.34
969.40	976.88
969.69	995.31
969.99	973.01
970.28	980.29
970.58	981.20
970.87	1003.05
971.17	960.27
971.46	986.21
971.76	963.00
972.06	994.63
972.35	972.10
972.65	960.50
972.94	980.29
973.24	972.56
973.53	956.17
973.83	981.89
974.12	947.98
974.42	981.43
974.71	997.82
975.01	991.90
975.30	990.76
975.59	993.04
975.89	988.94
976.18	987.80
976.48	1001.23
976.77	978.25
977.07	982.80
977.36	996.00
977.65	981.43
977.95	988.49
978.24	981.66
978.54	980.52
978.83	993.26
979.13	985.53
979.42	984.39
979.71	988.49
980.01	973.47
980.30	975.74
980.59	972.56
980.89	999.64
981.18	994.63
981.47	978.93
981.77	977.11
982.06	993.04
982.35	992.13
982.65	988.03
982.94	993.72
983.23	993.72
983.53	981.20
983.82	983.71
984.11	981.43
984.41	996.91
984.70	952.31
984.99	983.71
985.28	991.67
985.58	988.94
985.87	984.16
986.16	989.17
986.45	992.58
986.75	999.41
987.04	968.92
987.33	993.72
987.62	977.34
987.91	1003.73
988.21	1003.50
988.50	988.49
988.79	970.51
989.08	990.53
989.37	977.56
989.67	972.56
989.96	971.87
990.25	983.02
990.54	978.93
990.83	970.51
991.12	984.16
991.42	965.96
991.71	987.35
992.00	975.97
992.29	978.25
992.58	978.25
992.87	989.62
993.16	964.82
993.45	997.13
993.75	981.89
994.04	966.19
994.33	989.62
994.62	978.93
994.91	984.62
995.20	986.89
995.49	973.01
995.78	975.97
996.07	983.25
996.36	959.36
996.65	987.12
996.94	961.41
997.23	1003.50
997.52	977.34
997.81	973.92
998.10	963.91
998.39	972.56
998.68	982.80
998.97	990.08
999.26	969.60
999.55	968.46
999.84	973.92
1000.13	966.41
1000.42	982.34
1000.71	975.06
1001.00	985.98
1001.29	985.98
1001.58	971.65
1001.87	993.04
1002.16	983.25
1002.45	979.38
1002.74	984.85
1003.02	971.19
1003.31	991.90
1003.60	994.40
1003.89	985.07
1004.18	977.56
1004.47	982.57
1004.76	986.67
1005.05	970.28
1005.33	994.18
1005.62	947.98
1005.91	959.36
1006.20	964.14
1006.49	963.46
1006.78	970.74
1007.06	971.87
1007.35	978.93
1007.64	980.98
1007.93	984.62
1008.22	988.71
1008.50	971.42
1008.79	971.19
1009.08	957.31
1009.37	986.44
1009.66	975.29
1009.94	955.49
1010.23	981.66
1010.52	986.44
1010.81	976.88
1011.09	980.75
1011.38	996.00
1011.67	974.38
1011.95	983.94
1012.24	984.16
1012.53	973.70
1012.82	998.95
1013.10	996.45
1013.39	976.88
1013.68	979.38
[truncated: 48 more rows]
