# Supplementary material for: Unique photosynthetic electron transport tuning and excitation distribution in heterokont algae
Source: PLoS One. 2019 Jan 9;14(1):e0209920. doi: 10.1371/journal.pone.0209920 (PMC6326504; doi:10.1371/journal.pone.0209920)
Supplement: S1 Dataset — (ZIP) [file pone.0209920.s004.zip › S1 Dataset/77K/Nannochloropsis_DCMU/NDCMU_t=20,2.txt]

340.01	910.21
340.39	910.21
340.76	910.21
341.14	910.44
341.52	910.44
341.89	953.44
342.27	962.32
342.65	973.92
343.03	959.59
343.40	955.49
343.78	962.77
344.16	967.78
344.53	994.86
344.91	980.52
345.29	977.11
345.66	960.04
346.04	939.11
346.42	925.00
346.79	965.96
347.17	967.32
347.54	941.16
347.92	937.74
348.30	933.19
348.67	918.86
349.05	931.37
349.43	938.65
349.80	949.80
350.18	947.07
350.56	937.51
350.93	949.12
351.31	948.44
351.68	952.99
352.06	936.83
352.44	945.93
352.81	946.62
353.19	947.53
353.56	925.68
353.94	962.55
354.32	926.36
354.69	950.94
355.07	921.13
355.44	935.24
355.82	957.54
356.19	935.24
356.57	941.16
356.95	917.49
357.32	919.77
357.70	953.44
358.07	934.56
358.45	932.05
358.82	937.51
359.20	937.06
359.58	932.51
359.95	931.37
360.33	922.50
360.70	916.35
361.08	916.12
361.45	917.26
361.83	937.74
362.20	925.00
362.58	972.33
362.95	916.58
363.33	912.71
363.70	933.19
364.08	930.01
364.45	926.14
364.83	907.71
365.20	914.30
365.58	932.28
365.95	961.41
366.33	943.66
366.70	920.90
367.08	915.90
367.45	934.56
367.83	908.62
368.20	905.66
368.58	933.19
368.95	919.54
369.33	981.66
369.70	938.65
370.08	935.47
370.45	921.36
370.83	951.40
371.20	927.96
371.57	1134.57
371.95	949.57
372.32	926.36
372.70	940.47
373.07	912.94
373.45	951.85
373.82	929.32
374.19	950.49
374.57	932.28
374.94	933.19
375.32	925.68
375.69	949.57
376.07	940.25
376.44	927.27
376.81	928.64
377.19	937.51
377.56	967.78
377.94	909.53
378.31	965.96
378.68	941.84
379.06	931.60
379.43	910.21
379.81	929.10
380.18	919.99
380.55	935.01
380.93	936.60
381.30	935.47
381.67	929.10
382.05	926.36
382.42	903.84
382.79	918.40
383.17	932.51
383.54	953.22
383.91	924.09
384.29	920.22
384.66	918.63
385.04	931.60
385.41	929.55
385.78	940.47
386.15	917.49
386.53	908.39
386.90	918.63
387.27	919.77
387.65	938.42
388.02	936.38
388.39	955.26
388.77	935.92
389.14	939.34
389.51	912.26
389.89	911.57
390.26	935.47
390.63	928.64
391.00	919.99
391.38	925.45
391.75	938.20
392.12	940.70
392.50	941.38
392.87	928.18
393.24	940.02
393.61	927.27
393.99	927.50
394.36	921.13
394.73	932.05
395.10	903.84
395.48	903.15
395.85	923.63
396.22	911.12
396.59	913.17
396.97	898.83
397.34	960.72
397.71	940.02
398.08	939.34
398.45	927.96
398.83	925.00
399.20	963.68
399.57	951.62
399.94	932.96
400.32	910.89
400.69	917.72
401.06	953.67
401.43	939.79
401.80	931.37
402.17	926.36
402.55	931.14
402.92	909.53
403.29	927.96
403.66	915.67
404.03	922.04
404.41	914.30
404.78	961.86
405.15	948.89
405.52	920.45
405.89	902.47
406.26	944.34
406.64	917.49
407.01	934.33
407.38	906.34
407.75	927.96
408.12	918.40
408.49	922.04
408.86	921.36
409.23	929.10
409.61	935.92
409.98	925.91
410.35	938.65
410.72	906.11
411.09	905.88
411.46	944.80
411.83	914.99
412.20	923.63
412.57	930.92
412.95	915.21
413.32	950.49
413.69	965.96
414.06	948.89
414.43	943.89
414.80	935.69
415.17	946.16
415.54	945.71
415.91	937.51
416.28	921.36
416.65	928.64
417.02	902.47
417.39	914.76
417.76	928.41
418.14	926.14
418.51	928.18
418.88	917.72
419.25	900.65
419.62	946.16
419.99	930.46
420.36	938.65
420.73	907.25
421.10	960.27
421.47	926.59
421.84	913.62
422.21	933.65
422.58	937.06
422.95	925.45
423.32	906.80
423.69	938.20
424.06	931.83
424.43	955.04
424.80	930.46
425.17	940.02
425.54	925.23
425.91	913.39
426.28	934.56
426.65	929.55
427.02	944.57
427.39	912.94
427.76	918.40
428.13	933.65
428.49	930.46
428.86	920.22
429.23	926.82
429.60	913.62
429.97	932.51
430.34	926.36
430.71	926.36
431.08	917.95
431.45	935.69
431.82	915.67
432.19	913.85
432.56	934.10
432.93	946.39
433.30	931.83
433.67	921.13
434.03	981.43
434.40	931.83
434.77	915.90
435.14	943.66
435.51	912.26
435.88	958.22
436.25	903.38
436.62	926.14
436.99	915.67
437.35	929.78
437.72	920.90
438.09	907.71
438.46	1065.63
438.83	944.11
439.20	938.20
439.57	929.10
439.93	914.76
440.30	923.41
440.67	911.12
441.04	924.32
441.41	924.54
441.78	946.16
442.14	933.42
442.51	921.36
442.88	939.56
443.25	918.17
443.62	913.85
443.99	918.86
444.35	936.83
444.72	929.10
445.09	944.11
445.46	910.89
445.83	929.10
446.19	939.33
446.56	902.02
446.93	917.72
447.30	937.74
447.66	931.14
448.03	926.36
448.40	945.48
448.77	906.34
449.14	922.27
449.50	952.99
449.87	945.02
450.24	955.72
450.61	904.29
450.97	905.88
451.34	907.71
451.71	966.87
452.08	934.33
452.44	922.50
452.81	941.84
453.18	934.78
453.54	964.82
453.91	943.66
454.28	929.55
454.65	936.60
455.01	928.87
455.38	933.87
455.75	929.78
456.11	920.22
456.48	927.96
456.85	917.03
457.21	934.10
457.58	921.13
457.95	918.40
458.32	921.36
458.68	922.27
459.05	913.62
459.42	942.98
459.78	928.41
460.15	904.75
460.52	937.74
460.88	948.89
461.25	951.40
461.61	935.47
461.98	916.58
462.35	967.78
462.71	932.05
463.08	921.81
463.45	928.87
463.81	930.92
464.18	920.68
464.55	931.14
464.91	943.89
465.28	913.85
465.64	922.72
466.01	925.91
466.38	930.92
466.74	927.27
467.11	937.74
467.47	922.72
467.84	1015.79
468.21	945.02
468.57	910.44
468.94	918.86
469.30	922.04
469.67	928.41
470.03	936.15
470.40	911.57
470.77	922.95
471.13	905.20
471.50	948.89
471.86	939.56
472.23	976.65
472.59	951.85
472.96	929.78
473.32	921.59
473.69	980.52
474.05	935.24
474.42	916.12
474.78	930.46
475.15	883.81
475.51	922.04
475.88	927.73
476.24	919.08
476.61	922.72
476.97	960.95
477.34	930.23
477.70	919.54
478.07	955.49
478.43	936.15
478.80	940.25
479.16	931.83
479.53	955.95
479.89	919.77
480.26	942.29
480.62	930.46
480.99	964.14
481.35	917.03
481.72	946.39
482.08	934.56
482.45	1826.33
482.81	990.99
483.17	927.50
483.54	934.33
483.90	953.67
484.27	946.16
484.63	919.77
485.00	924.32
485.36	919.08
485.72	932.51
486.09	937.29
486.45	937.29
486.82	924.32
487.18	924.32
487.54	915.21
487.91	941.16
488.27	934.10
488.64	951.85
489.00	939.56
489.36	911.57
489.73	945.93
490.09	927.73
490.45	930.69
490.82	941.61
491.18	930.69
491.55	936.83
491.91	952.31
492.27	936.83
492.64	918.40
493.00	929.10
493.36	940.02
493.73	985.98
494.09	946.62
494.45	928.64
494.82	944.57
495.18	957.77
495.54	928.18
495.91	918.86
496.27	912.94
496.63	933.87
496.99	927.50
497.36	925.45
497.72	959.81
498.08	942.29
498.45	980.29
498.81	960.04
499.17	947.53
499.53	935.47
499.90	961.18
500.26	925.23
500.62	948.44
500.99	923.18
501.35	913.62
501.71	921.13
502.07	942.29
502.44	939.11
502.80	945.48
503.16	928.64
503.52	943.89
503.88	928.18
504.25	923.63
504.61	961.64
504.97	941.61
505.33	948.44
505.70	951.40
506.06	940.93
506.42	956.86
506.78	933.65
507.14	963.00
507.51	909.07
507.87	930.23
508.23	907.02
508.59	916.12
508.95	906.34
509.32	942.98
509.68	960.27
510.04	959.81
510.40	961.41
510.76	944.57
511.12	955.49
511.48	925.00
511.85	939.79
512.21	955.49
512.57	936.38
512.93	932.96
513.29	923.18
513.65	932.05
514.01	914.99
514.38	924.54
514.74	947.53
515.10	917.72
515.46	928.64
515.82	925.00
516.18	926.59
516.54	928.18
516.90	930.92
517.26	939.56
517.63	923.41
517.99	932.51
518.35	922.72
518.71	920.90
519.07	941.84
519.43	949.12
519.79	957.31
520.15	937.51
520.51	952.08
520.87	925.45
521.23	943.89
521.59	957.08
521.95	950.94
522.31	933.65
522.67	926.82
523.03	923.86
523.40	925.68
523.76	899.74
524.12	935.24
524.48	931.60
524.84	920.22
525.20	932.74
525.56	937.74
525.92	930.01
526.28	931.83
526.64	937.97
527.00	954.58
527.36	1012.61
527.72	972.79
528.08	968.69
528.44	933.87
528.80	955.72
529.16	924.32
529.51	951.17
529.87	948.89
530.23	935.01
530.59	910.89
530.95	955.95
531.31	927.27
531.67	938.20
532.03	939.11
532.39	936.15
532.75	919.99
533.11	947.53
533.47	939.56
533.83	910.44
534.19	918.17
534.55	911.12
534.91	917.95
535.26	904.75
535.62	931.60
535.98	950.26
536.34	919.54
536.70	927.96
537.06	927.96
537.42	912.03
537.78	912.03
538.14	1025.12
538.49	944.57
538.85	1043.78
539.21	937.51
539.57	932.51
539.93	928.18
540.29	968.69
540.65	927.73
541.00	945.71
541.36	932.05
541.72	932.74
542.08	928.18
542.44	921.81
542.80	969.14
543.15	980.29
543.51	940.93
543.87	924.54
544.23	933.65
544.59	935.69
544.95	945.71
545.30	923.63
545.66	933.65
546.02	912.03
546.38	916.81
546.73	928.87
547.09	922.27
547.45	969.14
547.81	950.94
548.17	933.42
548.52	949.80
548.88	937.29
549.24	960.50
549.60	950.49
549.95	930.01
550.31	911.35
550.67	907.48
551.03	909.07
551.38	941.61
551.74	904.06
552.10	936.60
552.46	935.47
552.81	957.77
553.17	917.95
553.53	952.76
553.88	935.47
554.24	930.01
554.60	922.72
554.95	940.02
555.31	945.48
555.67	937.29
556.03	932.96
556.38	935.92
556.74	925.68
557.10	940.25
557.45	930.92
557.81	928.41
558.17	916.12
558.52	938.42
558.88	942.52
559.24	932.51
559.59	928.87
559.95	926.36
560.30	980.52
560.66	940.25
561.02	937.06
561.37	927.05
561.73	907.25
562.09	951.17
562.44	942.29
562.80	950.71
563.15	933.65
563.51	925.45
563.87	936.60
564.22	938.42
564.58	950.03
564.93	940.93
565.29	908.16
565.65	967.78
566.00	942.29
566.36	934.56
566.71	949.57
567.07	932.51
567.42	953.67
567.78	923.63
568.14	927.05
568.49	957.99
568.85	912.03
569.20	954.58
569.56	924.09
569.91	950.71
570.27	924.77
570.62	966.64
570.98	955.72
571.33	921.13
571.69	930.69
572.04	923.18
572.40	935.24
572.75	932.96
573.11	925.68
573.46	922.95
573.82	948.44
574.17	945.02
574.53	948.44
574.88	947.98
575.24	936.38
575.59	950.71
575.95	965.28
576.30	910.89
576.66	937.51
577.01	960.50
577.36	965.28
577.72	936.83
578.07	959.13
578.43	942.75
578.78	947.07
579.14	952.31
579.49	946.84
579.85	972.10
580.20	975.29
580.55	978.25
580.91	965.28
581.26	987.35
581.62	999.18
581.97	981.66
582.32	1008.06
582.68	972.33
583.03	985.53
583.39	987.12
583.74	1049.93
584.09	1020.12
584.45	1019.66
584.80	1018.07
585.15	1019.21
585.51	1025.35
585.86	1053.79
586.21	1080.64
586.57	1065.85
586.92	1103.86
587.27	1090.20
587.63	1113.18
587.98	1213.08
588.33	1159.38
588.69	1140.95
589.04	1153.92
589.39	1175.31
589.75	1164.84
590.10	1184.18
590.45	1207.62
590.81	1256.77
591.16	1276.11
591.51	1292.04
591.86	1328.90
592.22	1315.71
592.57	1356.67
592.92	1383.06
593.28	1422.66
593.63	1430.62
593.98	1483.41
594.33	1485.69
594.69	1547.58
595.04	1561.23
595.39	1586.49
595.74	1637.92
596.10	1672.96
596.45	1692.08
596.80	1786.74
597.15	1794.93
597.50	1826.79
597.86	1857.05
598.21	1953.31
598.56	1976.29
598.91	2044.33
599.26	2052.06
599.62	2082.56
599.97	2172.21
600.32	2180.40
600.67	2261.87
601.02	2338.78
601.38	2348.34
601.73	2399.54
602.08	2441.18
602.43	2500.80
602.78	2570.43
603.13	2588.63
603.49	2632.78
603.84	2671.01
604.19	2728.58
604.54	2773.18
604.89	2835.53
605.24	2875.80
605.59	2942.48
605.95	3001.64
606.30	3019.16
606.65	3091.52
607.00	3102.90
607.35	3136.12
607.70	3173.67
608.05	3246.94
608.40	3248.31
608.75	3314.52
609.10	3359.12
609.46	3377.56
609.81	3401.90
610.16	3496.34
610.51	3504.30
610.86	3564.15
611.21	3558.69
611.56	3623.54
611.91	3600.10
612.26	3603.74
612.61	3679.06
612.96	3675.19
613.31	3650.39
613.66	3768.49
614.01	3758.71
614.36	3792.84
614.71	3767.12
615.06	3793.75
615.41	3805.35
615.76	3813.32
616.11	3820.14
616.46	3871.57
616.81	3800.57
617.16	3881.81
617.51	3895.24
617.86	3867.48
618.21	3861.10
618.56	3908.21
618.91	3862.47
619.26	3912.30
619.61	3871.12
619.96	3897.51
620.31	3900.24
620.66	3892.96
621.01	3883.86
621.36	3864.74
621.71	3914.35
622.06	3911.85
622.41	3803.76
622.76	3813.77
623.10	3872.71
623.45	3851.77
623.80	3856.55
624.15	3856.33
624.50	3850.64
624.85	3813.32
625.20	3820.14
625.55	3791.93
625.90	3817.64
626.25	3789.42
626.59	3809.45
626.94	3749.60
627.29	3771.90
627.64	3754.61
627.99	3752.11
628.34	3743.46
628.69	3741.41
629.03	3696.58
629.38	3699.77
629.73	3755.97
630.08	3701.59
630.43	3627.41
630.78	3643.11
631.12	3683.84
631.47	3643.79
631.82	3630.59
632.17	3593.73
632.52	3591.00
632.86	3707.96
633.21	3558.46
633.56	3555.27
633.91	3588.72
634.26	3539.35
634.60	3555.27
634.95	3561.87
635.30	3557.78
635.65	3568.24
635.99	3525.69
636.34	3512.27
636.69	3547.76
637.04	3475.86
637.39	3439.90
637.73	3455.38
638.08	3489.28
638.43	3460.38
638.77	3471.53
639.12	3430.35
639.47	3436.95
639.82	3445.82
640.16	3456.97
640.51	3452.42
640.86	3400.08
641.20	3376.42
641.55	3406.00
641.90	3393.94
642.25	3438.99
642.59	3371.87
642.94	3379.38
643.29	3380.97
643.63	3374.14
643.98	3353.89
644.33	3385.06
644.67	3357.99
645.02	3395.76
645.37	3394.17
645.71	3368.68
646.06	3366.18
646.40	3336.60
646.75	3372.09
647.10	3332.05
647.44	3403.27
647.79	3333.41
648.14	3321.81
648.48	3345.24
648.83	3346.84
649.17	3400.99
649.52	3360.26
649.87	3349.34
650.21	3335.91
650.56	3324.76
650.90	3332.50
651.25	3310.20
651.59	3374.37
651.94	3355.03
652.29	3398.26
652.63	3372.32
652.98	3381.65
653.32	3377.33
653.67	3369.14
654.01	3378.92
654.36	3343.88
654.70	3362.08
655.05	3328.18
655.39	3407.82
655.74	3393.94
656.08	3375.74
656.43	3345.47
656.78	3378.01
657.12	3386.20
657.47	3359.35
657.81	3445.14
658.15	3399.17
658.50	3359.12
658.84	3413.74
659.19	3387.34
659.53	3409.19
659.88	3457.88
660.22	3407.59
660.57	3438.54
660.91	3412.83
661.26	3401.68
661.60	3441.95
661.95	3449.92
662.29	3431.71
662.63	3411.92
662.98	3458.34
663.32	3454.47
663.67	3487.46
664.01	3437.63
664.36	3457.20
664.70	3515.22
665.04	3479.95
665.39	3468.80
665.73	3514.09
666.08	3973.97
666.42	3505.44
666.76	3537.52
667.11	3532.52
667.45	3548.22
667.79	3507.26
668.14	3492.47
668.48	3553.68
668.83	3554.59
669.17	3573.93
669.51	3572.80
669.86	3598.28
670.20	3563.24
670.54	3624.68
670.89	3622.86
671.23	3644.47
671.57	3601.92
671.92	3680.88
672.26	3654.49
672.60	3677.47
672.94	3793.75
673.29	3795.34
673.63	3806.26
673.97	3828.56
674.32	3918.22
674.66	3897.97
675.00	3972.60
675.34	3989.67
675.69	4084.33
676.03	4163.75
676.37	4254.54
676.71	4407.46
677.06	4526.01
677.40	4620.22
677.74	4815.46
678.08	4988.62
678.43	5165.66
678.77	5420.29
679.11	5636.24
679.45	5879.49
679.80	6136.62
680.14	6422.89
680.48	6811.09
680.82	7189.96
681.16	7550.63
681.51	8007.33
681.85	8450.37
682.19	8888.18
682.53	9510.31
682.87	9964.28
683.21	10416.88
683.56	10964.37
683.90	11556.00
684.24	12154.01
684.58	12741.55
684.92	13270.84
685.26	13690.22
685.61	14100.49
685.95	14619.08
686.29	14952.22
686.63	15267.61
686.97	15633.51
687.31	15862.88
687.65	15955.72
687.99	16277.03
688.33	16419.48
688.68	16387.16
689.02	16497.07
689.36	16510.50
689.70	16553.05
690.04	16541.67
690.38	16587.64
690.72	16533.71
691.06	16544.86
691.40	16496.39
691.74	16498.89
692.08	16523.01
692.42	16607.21
692.76	16594.69
693.10	16698.00
693.44	16692.77
693.78	16794.71
694.13	16698.91
694.47	16803.13
694.81	16878.45
695.15	16894.15
695.49	16911.67
695.83	17013.39
696.17	16896.65
696.51	16986.31
696.85	17080.51
697.19	16952.86
697.53	16882.77
697.87	16989.72
698.20	16890.28
698.54	17044.11
698.88	17003.37
699.22	16916.90
699.56	16914.86
699.90	16779.69
700.24	16792.66
700.58	16658.18
700.92	16605.16
701.26	16487.51
701.60	16381.70
701.94	16214.00
702.28	16264.06
702.62	16054.71
702.96	16054.94
703.30	15771.18
703.63	15744.56
703.97	15548.63
704.31	15416.43
704.65	15246.22
704.99	15250.09
705.33	15074.42
705.67	14931.29
706.01	14770.41
706.34	14629.32
706.68	14453.43
707.02	14178.54
707.36	14191.06
707.70	14045.42
708.04	13724.12
708.38	13662.23
708.71	13522.97
709.05	13443.09
709.39	13314.98
709.73	13107.91
710.07	12935.43
710.40	12789.56
710.74	12656.90
711.08	12479.41
711.42	12379.52
711.76	12331.05
712.09	12165.16
712.43	12070.96
712.77	11831.34
713.11	11828.16
713.45	11708.92
713.78	11613.58
714.12	11522.33
714.46	11426.98
714.80	11256.32
715.13	11177.81
715.47	11034.68
715.81	10903.61
716.15	10732.49
716.48	10681.29
716.82	10553.64
717.16	10411.42
717.49	10376.15
717.83	10142.22
718.17	10158.61
718.51	10021.85
718.84	9889.87
719.18	9812.27
719.52	9702.14
719.85	9536.03
720.19	9468.44
720.53	9385.61
720.86	9284.35
721.20	9073.87
721.54	9124.16
721.87	8972.38
722.21	8819.92
722.55	8785.56
722.88	8590.77
723.22	8530.93
723.55	8356.40
723.89	8394.62
724.23	8257.87
724.56	8171.17
724.90	8049.65
725.24	7967.28
725.57	7899.24
725.91	7783.42
726.24	7763.39
726.58	7619.81
726.92	7557.69
727.25	7470.76
727.59	7386.57
727.92	7298.96
728.26	7225.01
728.59	7143.32
728.93	7029.99
729.26	6980.16
729.60	6915.08
729.94	6817.46
730.27	6751.70
730.61	6668.41
730.94	6572.16
731.28	6503.89
731.61	6484.55
731.95	6363.95
732.28	6305.47
732.62	6168.48
732.95	6132.98
733.29	6081.10
733.62	6099.08
733.96	6016.48
734.29	5932.51
734.63	5823.74
734.96	5787.79
735.30	5770.95
735.63	5686.98
735.97	5657.17
736.30	5547.04
736.63	5529.29
736.97	5449.64
737.30	5425.30
737.64	5285.35
737.97	5296.27
738.31	5230.06
738.64	5237.79
738.97	5169.07
739.31	5104.90
739.64	5100.58
739.98	5068.50
740.31	4957.45
740.64	4992.49
740.98	4913.08
741.31	4805.67
741.65	4853.46
741.98	4852.55
742.31	4777.68
742.65	4726.94
742.98	4733.08
743.31	4623.63
743.65	4601.33
743.98	4535.80
744.31	4551.95
744.65	4517.82
744.98	4554.45
745.31	4479.14
745.65	4445.91
745.98	4356.71
746.31	4439.54
746.65	4391.76
746.98	4377.65
747.31	4342.60
747.65	4292.54
747.98	4266.60
748.31	4243.39
748.64	4206.98
748.98	4184.23
749.31	4173.31
749.64	4131.89
749.98	4129.39
750.31	4101.85
750.64	4067.95
750.97	4031.77
751.31	4003.32
751.64	3973.06
751.97	4004.23
752.30	3949.39
752.63	3916.63
752.97	3892.73
753.30	3854.05
753.63	3868.39
753.96	3866.11
754.29	3769.40
754.63	3812.86
754.96	3927.09
755.29	3744.60
755.62	3727.53
755.95	3705.91
756.29	3653.58
756.62	3679.06
756.95	3647.89
757.28	3669.50
757.61	3720.48
757.94	3577.35
758.27	3558.00
758.61	3561.87
758.94	3549.58
759.27	3502.48
759.60	3501.57
759.93	3570.75
760.26	3447.87
760.59	3433.99
760.92	3422.61
761.26	3398.95
761.59	3392.12
761.92	3349.57
762.25	3341.15
762.58	3341.60
762.91	3303.83
763.24	3299.96
763.57	3238.52
763.90	3261.50
764.23	3269.70
764.56	3242.39
764.89	3233.52
765.22	3199.38
765.55	3181.41
765.88	3172.30
766.21	3127.25
766.54	3103.81
766.87	3086.06
767.20	3073.55
767.53	3071.50
767.86	3065.81
768.19	3024.85
768.52	3014.15
768.85	3050.79
769.18	2987.30
769.51	2995.50
769.84	2965.23
770.17	2957.95
770.50	2889.23
770.83	2905.84
771.16	2884.00
771.49	2874.44
771.82	2838.26
772.15	2827.56
772.48	2800.48
772.81	2770.22
773.14	2755.88
773.47	2756.79
773.80	2718.56
774.13	2718.34
774.46	2710.15
774.78	2725.39
775.11	2672.37
775.44	2681.70
775.77	2686.48
776.10	2637.78
776.43	2624.59
776.76	2669.41
777.09	2562.01
777.41	2549.95
777.74	2565.65
778.07	2567.24
778.40	2521.05
778.73	2510.35
779.06	2520.82
779.38	2504.89
779.71	2480.32
780.04	2473.26
780.37	2461.66
780.70	2438.68
781.03	2446.41
781.35	2462.11
781.68	2402.27
782.01	2398.40
782.34	2359.49
782.67	2311.70
782.99	2349.93
783.32	2355.16
783.65	2306.47
783.98	2303.05
784.30	2303.51
784.63	2276.43
784.96	2282.80
785.29	2275.75
785.61	2250.95
785.94	2238.20
786.27	2226.14
786.60	2236.15
786.92	2215.22
787.25	2187.69
787.58	2167.21
787.90	2174.49
788.23	2165.61
788.56	2165.84
788.88	2149.00
789.21	2109.18
789.54	2123.06
789.87	2122.61
790.19	2120.33
790.52	2092.57
790.85	2098.49
791.17	2106.45
791.50	2040.69
791.82	2056.84
792.15	2018.61
792.48	2046.60
792.80	2028.17
793.13	2048.88
793.46	2049.33
793.78	2031.58
794.11	2038.41
794.43	2035.91
794.76	2038.18
795.09	2068.22
795.41	2045.24
795.74	2043.19
796.06	2042.74
796.39	2021.12
796.72	2043.87
797.04	2078.69
797.37	2032.95
797.69	2035.23
798.02	2053.43
798.34	2050.70
798.67	2053.89
798.99	2003.82
799.32	2014.52
799.64	2005.87
799.97	1986.76
800.30	1998.59
800.62	1981.75
800.95	1960.36
801.27	1964.23
801.60	1980.61
801.92	1974.24
802.25	1976.97
802.57	1955.36
802.89	1960.36
803.22	1928.28
803.54	1938.97
803.87	1956.95
804.19	1926.91
804.52	1943.52
804.84	1917.81
805.17	1900.29
805.49	1932.83
805.82	1915.08
806.14	1897.10
806.46	1930.10
806.79	1896.87
807.11	1882.99
807.44	1876.39
807.76	1852.05
808.08	1847.95
808.41	1849.09
808.73	1890.73
809.06	1821.33
809.38	1893.46
809.70	1832.70
810.03	1837.26
810.35	1790.61
810.67	1806.99
811.00	1823.15
811.32	1812.45
811.64	1789.47
811.97	1792.43
812.29	1770.13
812.61	1787.42
812.94	1806.76
813.26	1767.62
813.58	1768.31
813.91	1768.99
814.23	1785.15
814.55	1737.13
814.88	1749.19
815.20	1749.88
815.52	1739.41
815.84	1739.64
816.17	1719.16
816.49	1740.55
816.81	1689.12
817.13	1694.13
817.46	1739.18
817.78	1706.64
818.10	1699.36
818.42	1692.53
818.75	1694.58
819.07	1713.69
819.39	1669.32
819.71	1741.91
820.04	1692.99
820.36	1650.44
820.68	1645.43
821.00	1655.90
821.32	1678.88
821.65	1723.71
821.97	1633.82
822.29	1608.34
822.61	1643.15
822.93	1638.60
823.25	1607.66
823.58	1638.37
823.90	1617.90
824.22	1629.96
824.54	1620.63
824.86	1632.46
825.18	1612.89
825.50	1595.37
825.82	1616.76
826.15	1611.98
826.47	1586.49
826.79	1598.33
827.11	1588.31
827.43	1603.10
827.75	1616.53
828.07	1557.59
828.39	1574.89
828.71	1540.07
829.03	1565.10
829.35	1558.96
829.67	1565.79
830.00	1540.76
830.32	1568.06
830.64	1555.09
830.96	1541.21
831.28	1558.50
831.60	1536.66
831.92	1528.24
832.24	1555.09
832.56	1534.38
832.88	1540.07
833.20	1567.83
833.52	1556.00
833.84	1524.83
834.16	1530.97
834.48	1525.05
834.80	1552.36
835.12	1526.19
835.44	1525.51
835.76	1518.91
836.08	1536.43
836.40	1528.69
836.71	1507.53
837.03	1512.99
837.35	1507.76
837.67	1508.44
837.99	1507.99
838.31	1474.99
838.63	1507.99
838.95	1495.93
839.27	1520.28
839.59	1500.02
839.91	1494.56
840.23	1487.74
840.54	1474.08
840.86	1474.99
841.18	1480.91
841.50	1481.36
841.82	1462.48
842.14	1507.76
842.46	1494.33
842.77	1486.60
843.09	1453.60
843.41	1452.92
843.73	1457.24
844.05	1479.09
844.37	1440.18
844.68	1482.27
845.00	1480.68
845.32	1445.41
845.64	1464.07
845.96	1423.79
846.27	1470.44
846.59	1469.76
846.91	1468.62
847.23	1426.30
847.54	1451.33
847.86	1447.00
848.18	1421.97
848.50	1447.69
848.82	1498.66
849.13	1433.12
849.45	1468.62
849.77	1435.85
850.08	1469.99
850.40	1461.11
850.72	1458.38
851.04	1425.39
851.35	1426.52
851.67	1452.92
851.99	1416.97
852.30	1434.26
852.62	1395.35
852.94	1407.86
853.25	1445.64
853.57	1415.37
853.89	1391.25
854.20	1413.78
854.52	1428.57
854.84	1424.70
855.15	1405.82
855.47	1403.09
855.79	1391.25
856.10	1366.68
856.42	1390.57
856.73	1400.36
857.05	1374.41
857.37	1398.08
857.68	1373.96
858.00	1427.43
858.32	1401.04
858.63	1387.84
858.95	1348.47
859.26	1380.56
859.58	1407.86
859.89	1368.73
860.21	1373.28
860.52	1371.46
860.84	1401.72
861.16	1377.37
861.47	1374.87
861.79	1372.14
862.10	1360.76
862.42	1346.65
862.73	1355.07
863.05	1356.89
863.36	1358.71
863.68	1382.61
863.99	1346.88
864.31	1355.53
864.62	1362.35
864.94	1333.00
865.25	1334.59
865.57	1338.46
865.88	1329.13
866.20	1319.35
866.51	1320.26
866.82	1318.66
867.14	1297.50
867.45	1309.79
867.77	1319.35
868.08	1334.14
868.40	1327.54
868.71	1314.57
869.02	1291.13
869.34	1285.44
869.65	1304.56
869.97	1275.88
870.28	1284.76
870.59	1290.45
870.91	1268.83
871.22	1286.35
871.54	1276.34
871.85	1276.34
872.16	1295.91
872.48	1277.70
872.79	1297.50
873.10	1270.88
873.42	1265.87
873.73	1314.34
874.04	1282.48
874.36	1236.75
874.67	1259.96
874.98	1265.87
875.30	1253.13
875.61	1247.67
875.92	1240.61
876.23	1260.41
876.55	1248.12
876.86	1252.67
877.17	1236.06
877.49	1222.64
877.80	1233.33
878.11	1951.94
878.42	1277.25
878.74	1223.09
879.05	1221.50
879.36	1214.22
879.67	1194.88
879.98	1205.80
880.30	1203.52
880.61	1209.44
880.92	1228.33
881.23	1208.53
881.55	1203.75
881.86	1197.38
882.17	1205.57
882.48	1184.64
882.79	1211.49
883.10	1220.13
883.42	1209.67
883.73	1205.80
884.04	1238.57
884.35	1213.31
884.66	1221.95
884.97	1216.95
885.28	1194.19
885.60	1189.87
885.91	1201.93
886.22	1201.48
886.53	1211.26
886.84	1213.08
887.15	1198.52
887.46	1182.36
887.77	1207.16
888.08	1205.80
888.40	1201.93
888.71	1176.22
889.02	1188.50
889.33	1209.89
889.64	1174.62
889.95	1178.95
890.26	1209.89
890.57	1203.52
890.88	1193.28
891.19	1183.95
891.50	1219.22
891.81	1222.86
892.12	1188.73
892.43	1202.16
892.74	1192.60
893.05	1229.69
893.36	1216.49
893.67	1206.48
893.98	1202.39
894.29	1163.93
894.60	1162.79
894.91	1185.55
895.22	1168.94
895.53	1196.47
895.84	1204.21
896.15	1171.89
896.46	1187.82
896.77	1163.47
897.08	1165.98
897.38	1205.57
897.69	1177.81
898.00	1160.29
898.31	1169.16
898.62	1176.67
898.93	1134.12
899.24	1164.38
899.55	1192.15
899.86	1173.94
900.16	1172.80
900.47	1164.84
900.78	1165.98
901.09	1153.69
901.40	1179.63
901.71	1154.14
902.02	1148.00
902.32	1125.47
902.63	1153.46
902.94	1156.42
903.25	1151.19
903.56	1124.79
903.87	1121.38
904.17	1141.40
904.48	1118.19
904.79	1136.62
905.10	1125.02
905.41	1133.89
905.71	1127.75
906.02	1132.98
906.33	1121.83
906.64	1132.30
906.94	1115.46
907.25	1125.93
907.56	1118.42
907.87	1123.20
908.17	1111.36
908.48	1147.77
908.79	1147.32
909.09	1116.37
909.40	1127.75
909.71	1125.47
910.02	1433.12
910.32	1127.75
910.63	1094.75
910.94	1121.83
911.24	1106.13
911.55	1140.49
911.86	1111.36
912.16	1109.77
912.47	1075.41
912.78	1087.24
913.08	1099.53
913.39	1096.57
913.69	1111.82
914.00	1101.58
914.31	1076.78
914.61	1056.07
914.92	1113.41
915.23	1069.49
915.53	1076.78
915.84	1052.43
916.14	1077.46
916.45	1097.94
916.75	1071.32
917.06	1085.65
917.37	1095.44
917.67	1086.11
917.98	1069.04
918.28	1075.41
918.59	1071.54
918.89	1096.35
919.20	1070.18
919.50	1042.87
919.81	1070.63
920.11	1063.35
920.42	1045.60
920.72	1035.82
921.03	1056.07
921.33	1065.85
921.64	1035.13
921.94	1064.03
922.25	1061.99
922.55	1039.00
922.86	1044.46
923.16	1046.06
923.47	1044.92
923.77	1048.10
924.08	1048.79
924.38	1062.67
924.69	1044.92
924.99	1055.61
925.29	1039.00
925.60	1029.22
925.90	1041.73
926.21	1032.86
926.51	1042.19
926.81	1024.67
927.12	998.04
927.42	1009.19
927.73	1033.54
928.03	1036.73
928.33	1041.05
928.64	1022.39
928.94	1010.33
929.24	1001.91
929.55	1007.15
929.85	1034.22
930.15	1026.03
930.46	1013.97
930.76	1012.83
931.06	999.86
931.37	1022.85
931.67	1066.31
931.97	993.49
932.27	999.41
932.58	1015.56
932.88	1014.43
933.18	980.75
933.49	1001.91
933.79	1015.79
934.09	1003.05
934.39	1021.94
934.70	1021.25
935.00	1013.52
935.30	1009.42
935.60	1017.84
935.91	988.26
936.21	1007.83
936.51	1016.25
936.81	999.86
937.11	1032.86
937.42	1014.20
937.72	969.60
938.02	979.84
938.32	989.85
938.62	986.21
938.92	993.95
939.23	983.02
939.53	977.34
939.83	978.47
940.13	950.26
940.43	971.87
940.73	988.03
941.03	958.22
941.34	988.71
941.64	982.57
941.94	954.13
942.24	952.31
942.54	973.92
942.84	952.31
943.14	955.72
943.44	939.79
943.74	947.07
944.04	967.55
944.34	949.12
944.65	963.46
944.95	945.71
945.25	961.86
945.55	947.75
945.85	956.86
946.15	961.64
946.45	966.64
946.75	969.60
947.05	981.89
947.35	958.22
947.65	953.44
947.95	947.75
948.25	969.14
948.55	952.53
948.85	956.40
949.15	933.19
949.45	960.95
949.75	942.07
950.05	952.08
950.35	971.87
950.65	969.14
950.94	957.77
951.24	959.36
951.54	954.58
951.84	1163.47
952.14	996.68
952.44	957.54
952.74	957.77
953.04	953.90
953.34	949.80
953.64	968.23
953.94	957.31
954.23	983.71
954.53	953.67
954.83	960.27
955.13	964.37
955.43	975.52
955.73	981.20
956.03	937.51
956.32	963.46
956.62	958.68
956.92	975.97
957.22	956.63
957.52	966.41
957.82	956.40
958.11	983.25
958.41	968.92
958.71	1063.12
959.01	968.23
959.30	1285.21
959.60	1001.00
959.90	930.92
960.20	943.43
960.50	966.41
960.79	956.17
961.09	941.84
961.39	966.41
961.69	964.37
961.98	938.65
962.28	973.01
962.58	960.50
962.87	947.30
963.17	977.56
963.47	954.58
963.76	1000.77
964.06	958.45
964.36	980.29
964.66	955.49
964.95	943.20
965.25	965.05
965.55	976.43
965.84	967.78
966.14	959.81
966.43	972.10
966.73	970.28
967.03	1007.83
967.32	973.70
967.62	969.14
967.92	989.62
968.21	949.12
968.51	960.04
968.80	945.02
969.10	963.68
969.40	955.04
969.69	972.56
969.99	942.07
970.28	956.40
970.58	996.91
970.87	963.00
971.17	972.10
971.46	1003.96
971.76	938.88
972.06	968.46
972.35	952.31
972.65	949.80
972.94	930.69
973.24	966.64
973.53	945.93
973.83	951.17
974.12	953.44
974.42	942.29
974.71	981.43
975.01	956.86
975.30	934.78
975.59	946.62
975.89	932.05
976.18	942.29
976.48	974.15
976.77	949.57
977.07	950.71
977.36	955.26
977.65	974.83
977.95	965.05
978.24	947.53
978.54	957.31
978.83	956.86
979.13	990.53
979.42	969.14
979.71	939.11
980.01	944.34
980.30	960.95
980.59	951.17
980.89	1005.33
981.18	979.16
981.47	970.28
981.77	952.53
982.06	952.76
982.35	974.61
982.65	941.84
982.94	940.02
983.23	956.86
983.53	982.80
983.82	942.98
984.11	922.72
984.41	948.89
984.70	908.39
984.99	944.57
985.28	953.44
985.58	973.24
985.87	953.44
986.16	956.40
986.45	952.08
986.75	961.18
987.04	928.41
987.33	933.65
987.62	943.20
987.91	935.01
988.21	922.04
988.50	932.51
988.79	978.25
989.08	949.80
989.37	933.19
989.67	934.10
989.96	930.46
990.25	957.31
990.54	935.24
990.83	945.02
991.12	920.68
991.42	956.63
991.71	940.70
992.00	942.07
992.29	933.87
992.58	932.28
992.87	984.85
993.16	960.95
993.45	939.11
993.75	915.21
994.04	945.71
994.33	956.40
994.62	983.02
994.91	937.74
995.20	956.17
995.49	946.84
995.78	965.73
996.07	939.79
996.36	930.46
996.65	957.54
996.94	925.91
997.23	960.04
997.52	945.93
997.81	947.98
998.10	949.80
998.39	940.02
998.68	938.42
998.97	948.21
999.26	945.71
999.55	925.23
999.84	951.40
1000.13	930.69
1000.42	919.31
1000.71	919.77
1001.00	951.85
1001.29	940.02
1001.58	937.29
1001.87	925.68
1002.16	929.32
1002.45	940.02
1002.74	938.42
1003.02	941.16
1003.31	953.67
1003.60	938.65
1003.89	925.91
1004.18	935.24
1004.47	937.29
1004.76	957.99
1005.05	944.11
1005.33	945.93
1005.62	931.14
1005.91	929.78
1006.20	948.21
1006.49	941.38
1006.78	956.63
1007.06	925.91
1007.35	943.66
1007.64	939.79
1007.93	927.05
1008.22	938.88
1008.50	923.86
1008.79	932.05
1009.08	936.83
1009.37	917.49
1009.66	974.38
1009.94	929.55
1010.23	947.75
1010.52	914.76
1010.81	919.77
1011.09	910.89
1011.38	935.69
1011.67	933.65
1011.95	962.32
1012.24	941.16
1012.53	927.96
1012.82	950.71
1013.10	938.88
1013.39	943.66
1013.68	920.68
[truncated: 48 more rows]
