# Supplementary material for: Unique photosynthetic electron transport tuning and excitation distribution in heterokont algae
Source: PLoS One. 2019 Jan 9;14(1):e0209920. doi: 10.1371/journal.pone.0209920 (PMC6326504; doi:10.1371/journal.pone.0209920)
Supplement: S1 Dataset — (ZIP) [file pone.0209920.s004.zip › S1 Dataset/77K/Nannochloropsis_DCMU/NDCMU_t=20,3.txt]

340.01	914.08
340.39	914.08
340.76	914.08
341.14	924.32
341.52	932.96
341.89	967.55
342.27	980.52
342.65	959.81
343.03	952.31
343.40	972.56
343.78	962.32
344.16	957.08
344.53	963.68
344.91	993.26
345.29	947.53
345.66	938.65
346.04	957.77
346.42	944.57
346.79	945.25
347.17	936.83
347.54	948.44
347.92	943.89
348.30	938.20
348.67	933.65
349.05	961.18
349.43	930.92
349.80	957.77
350.18	949.57
350.56	962.32
350.93	931.83
351.31	940.70
351.68	938.65
352.06	908.62
352.44	949.35
352.81	937.74
353.19	957.77
353.56	936.83
353.94	947.07
354.32	914.99
354.69	933.65
355.07	919.77
355.44	934.56
355.82	955.04
356.19	942.98
356.57	949.80
356.95	922.72
357.32	906.11
357.70	904.52
358.07	888.36
358.45	925.45
358.82	945.48
359.20	934.10
359.58	905.20
359.95	942.98
360.33	921.81
360.70	922.95
361.08	909.98
361.45	909.53
361.83	925.23
362.20	930.69
362.58	947.98
362.95	912.03
363.33	913.17
363.70	905.43
364.08	922.50
364.45	916.35
364.83	899.51
365.20	923.63
365.58	945.48
365.95	980.98
366.33	946.39
366.70	920.68
367.08	908.16
367.45	925.00
367.83	941.38
368.20	947.07
368.58	926.14
368.95	924.54
369.33	982.11
369.70	938.42
370.08	907.48
370.45	927.50
370.83	947.07
371.20	925.91
371.57	1132.53
371.95	946.84
372.32	923.63
372.70	917.26
373.07	921.36
373.45	932.96
373.82	916.35
374.19	914.76
374.57	942.52
374.94	925.91
375.32	929.55
375.69	927.27
376.07	934.33
376.44	913.39
376.81	909.07
377.19	913.62
377.56	946.84
377.94	922.95
378.31	937.97
378.68	907.02
379.06	900.88
379.43	906.80
379.81	926.36
380.18	924.54
380.55	917.95
380.93	932.96
381.30	925.91
381.67	922.72
382.05	930.92
382.42	927.73
382.79	906.80
383.17	921.36
383.54	968.92
383.91	930.46
384.29	928.18
384.66	931.60
385.04	921.13
385.41	926.82
385.78	928.64
386.15	926.36
386.53	920.90
386.90	886.54
387.27	939.79
387.65	951.85
388.02	942.98
388.39	948.21
388.77	934.33
389.14	931.83
389.51	927.96
389.89	917.26
390.26	962.77
390.63	947.30
391.00	934.78
391.38	929.32
391.75	952.08
392.12	931.14
392.50	933.19
392.87	930.01
393.24	924.32
393.61	928.18
393.99	945.71
394.36	897.92
394.73	917.26
395.10	918.17
395.48	950.03
395.85	908.84
396.22	936.38
396.59	927.50
396.97	917.95
397.34	940.47
397.71	919.54
398.08	915.90
398.45	917.95
398.83	924.77
399.20	949.35
399.57	931.37
399.94	909.07
400.32	927.73
400.69	899.29
401.06	913.85
401.43	937.06
401.80	932.05
402.17	922.04
402.55	913.17
402.92	914.30
403.29	920.68
403.66	924.32
404.03	913.62
404.41	926.36
404.78	918.17
405.15	943.89
405.52	918.17
405.89	925.68
406.26	958.22
406.64	913.17
407.01	919.77
407.38	950.03
407.75	906.80
408.12	927.05
408.49	927.27
408.86	917.95
409.23	924.54
409.61	934.56
409.98	930.01
410.35	932.05
410.72	927.96
411.09	935.92
411.46	950.26
411.83	893.60
412.20	942.98
412.57	938.42
412.95	932.51
413.32	930.92
413.69	949.35
414.06	907.48
414.43	933.19
414.80	954.13
415.17	931.83
415.54	939.56
415.91	899.06
416.28	911.57
416.65	917.26
417.02	920.90
417.39	915.21
417.76	925.45
418.14	909.30
418.51	914.53
418.88	904.06
419.25	923.41
419.62	933.19
419.99	923.18
420.36	934.10
420.73	946.39
421.10	957.77
421.47	932.05
421.84	920.22
422.21	939.79
422.58	940.02
422.95	932.28
423.32	907.71
423.69	919.99
424.06	925.91
424.43	947.53
424.80	924.32
425.17	942.75
425.54	922.50
425.91	915.67
426.28	934.56
426.65	907.25
427.02	959.59
427.39	933.19
427.76	937.06
428.13	915.90
428.49	945.71
428.86	932.51
429.23	917.49
429.60	927.05
429.97	918.86
430.34	928.87
430.71	927.05
431.08	918.40
431.45	929.10
431.82	931.60
432.19	935.24
432.56	962.77
432.93	927.27
433.30	927.05
433.67	929.55
434.03	990.76
434.40	957.77
434.77	918.40
435.14	919.54
435.51	934.33
435.88	954.13
436.25	923.86
436.62	917.49
436.99	929.32
437.35	933.65
437.72	903.84
438.09	914.08
438.46	1042.19
438.83	928.64
439.20	935.24
439.57	918.17
439.93	892.69
440.30	908.84
440.67	932.05
441.04	925.45
441.41	939.34
441.78	928.87
442.14	926.82
442.51	929.32
442.88	921.13
443.25	914.30
443.62	921.13
443.99	936.83
444.35	913.17
444.72	935.92
445.09	926.59
445.46	915.21
445.83	926.59
446.19	923.86
446.56	918.63
446.93	925.68
447.30	920.45
447.66	940.25
448.03	900.65
448.40	920.45
448.77	903.84
449.14	943.66
449.50	940.25
449.87	942.07
450.24	937.51
450.61	935.69
450.97	930.92
451.34	912.94
451.71	964.82
452.08	947.53
452.44	935.92
452.81	942.29
453.18	932.51
453.54	933.42
453.91	925.00
454.28	931.83
454.65	944.57
455.01	927.73
455.38	918.86
455.75	933.19
456.11	932.05
456.48	932.74
456.85	945.93
457.21	925.68
457.58	951.85
457.95	923.86
458.32	895.19
458.68	914.30
459.05	922.95
459.42	938.88
459.78	914.08
460.15	943.20
460.52	929.78
460.88	931.14
461.25	936.83
461.61	932.74
461.98	932.05
462.35	954.13
462.71	912.71
463.08	943.89
463.45	912.26
463.81	919.31
464.18	915.67
464.55	938.42
464.91	950.49
465.28	903.38
465.64	924.77
466.01	918.86
466.38	912.48
466.74	927.73
467.11	949.80
467.47	932.28
467.84	1002.37
468.21	949.80
468.57	936.38
468.94	925.91
469.30	944.57
469.67	940.47
470.03	931.37
470.40	921.36
470.77	915.67
471.13	940.25
471.50	931.83
471.86	940.47
472.23	977.79
472.59	931.83
472.96	924.77
473.32	935.69
473.69	953.44
474.05	936.15
474.42	930.92
474.78	938.42
475.15	923.86
475.51	928.18
475.88	911.80
476.24	923.41
476.61	945.93
476.97	923.41
477.34	935.24
477.70	931.60
478.07	945.25
478.43	940.25
478.80	926.82
479.16	925.45
479.53	954.13
479.89	920.45
480.26	933.65
480.62	910.66
480.99	943.43
481.35	932.28
481.72	918.63
482.08	939.79
482.45	1806.76
482.81	982.80
483.17	909.98
483.54	939.34
483.90	933.42
484.27	943.20
484.63	900.88
485.00	918.17
485.36	935.24
485.72	922.95
486.09	913.17
486.45	932.05
486.82	906.80
487.18	907.93
487.54	923.63
487.91	940.25
488.27	941.61
488.64	928.41
489.00	933.42
489.36	922.04
489.73	928.18
490.09	942.52
490.45	953.22
490.82	933.87
491.18	916.12
491.55	947.30
491.91	933.65
492.27	931.14
492.64	919.77
493.00	925.00
493.36	930.23
493.73	970.96
494.09	950.26
494.45	935.01
494.82	943.66
495.18	957.54
495.54	947.75
495.91	949.35
496.27	911.57
496.63	954.13
496.99	930.23
497.36	940.47
497.72	938.65
498.08	932.51
498.45	947.30
498.81	943.20
499.17	937.06
499.53	924.32
499.90	935.01
500.26	921.59
500.62	941.38
500.99	943.20
501.35	926.14
501.71	911.80
502.07	923.41
502.44	921.36
502.80	936.60
503.16	933.19
503.52	930.69
503.88	919.99
504.25	911.35
504.61	925.45
504.97	925.45
505.33	933.65
505.70	934.78
506.06	940.25
506.42	923.18
506.78	947.07
507.14	964.82
507.51	950.03
507.87	915.44
508.23	902.93
508.59	937.29
508.95	909.98
509.32	932.28
509.68	923.63
510.04	947.53
510.40	922.50
510.76	954.81
511.12	940.93
511.48	915.44
511.85	930.23
512.21	923.18
512.57	926.82
512.93	924.77
513.29	904.97
513.65	915.67
514.01	929.55
514.38	946.62
514.74	933.19
515.10	935.01
515.46	916.81
515.82	919.99
516.18	945.71
516.54	931.60
516.90	941.61
517.26	969.37
517.63	925.23
517.99	941.16
518.35	934.56
518.71	917.95
519.07	923.41
519.43	930.69
519.79	951.17
520.15	940.93
520.51	935.69
520.87	923.63
521.23	913.39
521.59	928.18
521.95	950.94
522.31	919.54
522.67	913.39
523.03	907.93
523.40	914.76
523.76	920.22
524.12	921.81
524.48	944.34
524.84	937.74
525.20	941.16
525.56	928.87
525.92	921.36
526.28	924.32
526.64	941.61
527.00	940.47
527.36	1008.51
527.72	970.51
528.08	957.08
528.44	924.32
528.80	961.41
529.16	937.74
529.51	944.80
529.87	931.83
530.23	932.74
530.59	937.74
530.95	925.00
531.31	935.24
531.67	946.62
532.03	915.90
532.39	932.05
532.75	917.03
533.11	956.63
533.47	938.88
533.83	950.26
534.19	957.54
534.55	944.11
534.91	930.01
535.26	940.02
535.62	933.19
535.98	937.97
536.34	921.59
536.70	926.36
537.06	927.50
537.42	920.22
537.78	925.45
538.14	1023.98
538.49	936.60
538.85	1055.84
539.21	935.92
539.57	928.64
539.93	917.72
540.29	972.33
540.65	942.29
541.00	944.57
541.36	903.38
541.72	922.04
542.08	945.02
542.44	932.74
542.80	943.66
543.15	961.41
543.51	913.85
543.87	909.53
544.23	928.18
544.59	948.44
544.95	927.05
545.30	916.35
545.66	927.27
546.02	947.53
546.38	916.81
546.73	926.82
547.09	918.17
547.45	965.96
547.81	933.65
548.17	918.17
548.52	930.92
548.88	919.77
549.24	945.02
549.60	930.92
549.95	909.30
550.31	918.63
550.67	940.25
551.03	921.13
551.38	927.73
551.74	907.25
552.10	928.18
552.46	929.10
552.81	930.46
553.17	908.16
553.53	904.06
553.88	925.00
554.24	922.27
554.60	918.63
554.95	921.36
555.31	932.05
555.67	917.95
556.03	933.87
556.38	922.95
556.74	917.49
557.10	943.89
557.45	923.18
557.81	919.77
558.17	909.30
558.52	911.12
558.88	940.93
559.24	935.01
559.59	935.69
559.95	925.91
560.30	964.59
560.66	927.05
561.02	917.95
561.37	931.83
561.73	908.39
562.09	938.20
562.44	959.81
562.80	936.15
563.15	925.45
563.51	928.41
563.87	917.26
564.22	923.41
564.58	908.16
564.93	914.76
565.29	917.72
565.65	967.32
566.00	926.59
566.36	909.98
566.71	937.97
567.07	912.48
567.42	940.25
567.78	930.23
568.14	910.66
568.49	941.61
568.85	924.77
569.20	924.77
569.56	925.91
569.91	922.72
570.27	942.52
570.62	976.20
570.98	945.93
571.33	916.58
571.69	917.03
572.04	937.29
572.40	938.65
572.75	942.98
573.11	935.01
573.46	941.84
573.82	925.68
574.17	942.07
574.53	955.72
574.88	934.78
575.24	927.73
575.59	933.19
575.95	945.25
576.30	931.83
576.66	927.96
577.01	958.45
577.36	960.04
577.72	928.64
578.07	932.74
578.43	933.87
578.78	963.23
579.14	948.21
579.49	945.71
579.85	942.07
580.20	969.60
580.55	942.07
580.91	964.14
581.26	948.89
581.62	985.53
581.97	958.68
582.32	990.08
582.68	969.14
583.03	982.11
583.39	968.92
583.74	1031.72
584.09	996.68
584.45	1020.12
584.80	1013.74
585.15	1043.78
585.51	1028.54
585.86	1047.88
586.21	1056.30
586.57	1065.85
586.92	1069.95
587.27	1079.73
587.63	1097.48
587.98	1191.01
588.33	1129.80
588.69	1132.75
589.04	1142.99
589.39	1128.43
589.75	1147.55
590.10	1174.17
590.45	1171.21
590.81	1203.52
591.16	1257.23
591.51	1267.92
591.86	1319.57
592.22	1290.68
592.57	1342.56
592.92	1352.57
593.28	1388.98
593.63	1406.73
593.98	1432.67
594.33	1459.97
594.69	1492.29
595.04	1524.37
595.39	1567.61
595.74	1588.54
596.10	1596.96
596.45	1641.56
596.80	1703.91
597.15	1722.57
597.50	1771.27
597.86	1817.00
598.21	1850.00
598.56	1850.00
598.91	1914.85
599.26	1938.29
599.62	2004.96
599.97	2052.06
600.32	2086.43
600.67	2157.65
601.02	2224.78
601.38	2234.79
601.73	2282.80
602.08	2293.72
602.43	2383.84
602.78	2411.14
603.13	2417.06
603.49	2456.65
603.84	2503.07
604.19	2543.35
604.54	2607.75
604.89	2628.23
605.24	2690.80
605.59	2719.25
605.95	2767.94
606.30	2827.33
606.65	2865.79
607.00	2898.56
607.35	2939.52
607.70	2955.90
608.05	3068.77
608.40	3045.33
608.75	3036.00
609.10	3096.98
609.46	3137.03
609.81	3155.69
610.16	3201.89
610.51	3239.20
610.86	3334.09
611.21	3264.92
611.56	3338.42
611.91	3333.87
612.26	3357.99
612.61	3375.05
612.96	3378.92
613.31	3403.50
613.66	3456.06
614.01	3448.78
614.36	3473.35
614.71	3474.49
615.06	3495.88
615.41	3484.51
615.76	3489.28
616.11	3513.63
616.46	3537.52
616.81	3523.87
617.16	3547.54
617.51	3522.28
617.86	3570.06
618.21	3581.21
618.56	3576.44
618.91	3589.63
619.26	3554.36
619.61	3549.13
619.96	3551.18
620.31	3628.32
620.66	3554.82
621.01	3586.90
621.36	3561.42
621.71	3568.93
622.06	3548.90
622.41	3543.44
622.76	3513.86
623.10	3562.56
623.45	3532.97
623.80	3566.65
624.15	3540.94
624.50	3508.17
624.85	3477.68
625.20	3479.27
625.55	3492.70
625.90	3456.29
626.25	3462.43
626.59	3469.26
626.94	3471.76
627.29	3436.49
627.64	3448.78
627.99	3432.85
628.34	3385.75
628.69	3410.78
629.03	3401.45
629.38	3370.73
629.73	3383.24
630.08	3380.97
630.43	3344.33
630.78	3323.85
631.12	3296.32
631.47	3320.67
631.82	3306.33
632.17	3263.32
632.52	3250.13
632.86	3364.81
633.21	3247.17
633.56	3279.71
633.91	3262.87
634.26	3252.86
634.60	3248.31
634.95	3232.15
635.30	3240.34
635.65	3236.93
635.99	3194.83
636.34	3204.39
636.69	3208.71
637.04	3208.26
637.39	3143.40
637.73	3172.99
638.08	3160.47
638.43	3152.96
638.77	3147.73
639.12	3116.10
639.47	3138.40
639.82	3108.13
640.16	3105.86
640.51	3143.18
640.86	3094.48
641.20	3111.09
641.55	3113.37
641.90	3106.54
642.25	3074.23
642.59	3081.51
642.94	3098.35
643.29	3067.40
643.63	3068.08
643.98	3076.96
644.33	3036.00
644.67	3046.01
645.02	3060.58
645.37	3085.61
645.71	3033.04
646.06	3057.62
646.40	3056.02
646.75	3054.66
647.10	3037.59
647.44	3066.26
647.79	3020.07
648.14	2996.41
648.48	3055.57
648.83	3046.69
649.17	3093.80
649.52	3002.32
649.87	3017.57
650.21	3016.20
650.56	3010.97
650.90	3016.43
651.25	3018.48
651.59	3023.48
651.94	3046.92
652.29	3020.98
652.63	3025.99
652.98	3040.55
653.32	3036.91
653.67	3091.07
654.01	3056.25
654.36	3004.37
654.70	3058.98
655.05	3028.26
655.39	3049.65
655.74	3019.62
656.08	3038.96
656.43	3055.11
656.78	3020.75
657.12	3053.75
657.47	3035.54
657.81	3080.60
658.15	3043.05
658.50	3030.77
658.84	3068.77
659.19	3043.51
659.53	3055.80
659.88	3086.52
660.22	3097.21
660.57	3076.28
660.91	3069.45
661.26	3052.38
661.60	3115.19
661.95	3096.07
662.29	3087.88
662.63	3082.88
662.98	3094.71
663.32	3092.21
663.67	3088.11
664.01	3102.45
664.36	3141.81
664.70	3126.34
665.04	3147.27
665.39	3111.32
665.73	3095.85
666.08	3567.11
666.42	3167.30
666.76	3159.56
667.11	3150.23
667.45	3141.13
667.79	3129.30
668.14	3165.70
668.48	3175.03
668.83	3207.57
669.17	3189.37
669.51	3159.79
669.86	3213.95
670.20	3202.34
670.54	3232.15
670.89	3214.63
671.23	3238.29
671.57	3212.13
671.92	3265.14
672.26	3292.22
672.60	3269.24
672.94	3363.45
673.29	3363.22
673.63	3371.87
673.97	3354.80
674.32	3453.56
674.66	3474.49
675.00	3551.63
675.34	3531.38
675.69	3661.31
676.03	3705.00
676.37	3816.73
676.71	3872.03
677.06	3981.02
677.40	4126.66
677.74	4250.67
678.08	4364.45
678.43	4573.80
678.77	4720.80
679.11	4895.56
679.45	5079.42
679.80	5408.46
680.14	5652.85
680.48	5879.95
680.82	6298.87
681.16	6605.38
681.51	7005.65
681.85	7330.59
682.19	7701.73
682.53	8245.58
682.87	8595.32
683.21	9055.44
683.56	9472.31
683.90	9979.75
684.24	10477.18
684.58	10915.67
684.92	11414.70
685.26	11721.89
685.61	12112.14
685.95	12539.94
686.29	12849.87
686.63	13197.34
686.97	13396.90
687.31	13632.87
687.65	13745.97
687.99	13912.76
688.33	13996.05
688.68	14160.11
689.02	14058.40
689.36	14204.94
689.70	14157.15
690.04	14094.80
690.38	14222.92
690.72	14224.05
691.06	14222.92
691.40	14211.31
691.74	14097.53
692.08	14186.96
692.42	14190.60
692.76	14322.13
693.10	14338.28
693.44	14247.95
693.78	14413.83
694.13	14437.27
694.47	14525.10
694.81	14529.43
695.15	14531.25
695.49	14447.28
695.83	14582.90
696.17	14595.87
696.51	14663.68
696.85	14554.00
697.19	14508.27
697.53	14531.93
697.87	14620.90
698.20	14510.09
698.54	14620.68
698.88	14555.14
699.22	14544.45
699.56	14440.23
699.90	14346.02
700.24	14365.59
700.58	14227.24
700.92	14273.20
701.26	14110.73
701.60	14098.44
701.94	13937.57
702.28	13938.70
702.62	13793.98
702.96	13789.66
703.30	13592.60
703.63	13512.27
703.97	13400.09
704.31	13252.86
704.65	13163.66
704.99	13047.15
705.33	13048.29
705.67	12767.72
706.01	12720.84
706.34	12607.98
706.68	12419.11
707.02	12249.81
707.36	12254.59
707.70	12051.61
708.04	11826.79
708.38	11771.95
708.71	11638.15
709.05	11506.17
709.39	11396.26
709.73	11249.95
710.07	11189.87
710.40	11056.30
710.74	10952.76
711.08	10849.46
711.42	10734.31
711.76	10621.90
712.09	10553.87
712.43	10430.08
712.77	10329.50
713.11	10174.31
713.45	10165.89
713.78	10076.92
714.12	9957.91
714.46	9851.64
714.80	9725.80
715.13	9637.74
715.47	9499.16
715.81	9427.48
716.15	9297.55
716.48	9301.87
716.82	9102.99
717.16	9068.18
717.49	8960.55
717.83	8799.44
718.17	8822.19
718.51	8636.28
718.84	8603.74
719.18	8545.26
719.52	8430.35
719.85	8315.66
720.19	8188.01
720.53	8146.14
720.86	8048.74
721.20	7918.13
721.54	7915.17
721.87	7836.44
722.21	7743.14
722.55	7587.27
722.88	7535.84
723.22	7451.65
723.55	7316.71
723.89	7361.31
724.23	7243.89
724.56	7116.24
724.90	7045.47
725.24	6934.19
725.57	6862.06
725.91	6846.81
726.24	6796.30
726.58	6660.90
726.92	6593.55
727.25	6534.61
727.59	6457.70
727.92	6338.92
728.26	6306.15
728.59	6289.99
728.93	6227.19
729.26	6093.16
729.60	6095.21
729.94	5999.18
730.27	5930.92
730.61	5839.44
730.94	5785.28
731.28	5655.58
731.61	5621.90
731.95	5596.42
732.28	5567.52
732.62	5457.84
732.95	5410.96
733.29	5396.85
733.62	5327.45
733.96	5239.61
734.29	5150.41
734.63	5122.65
734.96	5076.23
735.30	5073.73
735.63	4982.25
735.97	4975.88
736.30	4900.33
736.63	4880.31
736.97	4825.01
737.30	4735.59
737.64	4673.92
737.97	4656.63
738.31	4612.03
738.64	4536.02
738.97	4556.28
739.31	4538.07
739.64	4501.66
739.98	4411.78
740.31	4381.97
740.64	4388.57
740.98	4320.99
741.31	4300.28
741.65	4244.98
741.98	4216.54
742.31	4172.17
742.65	4163.98
742.98	4146.91
743.31	4050.20
743.65	4100.94
743.98	3999.91
744.31	4041.78
744.65	3979.66
744.98	3973.06
745.31	3943.48
745.65	3899.10
745.98	3860.42
746.31	3862.47
746.65	3878.85
746.98	3828.34
747.31	3850.86
747.65	3806.72
747.98	3749.38
748.31	3756.20
748.64	3718.66
748.98	3719.34
749.31	3668.59
749.64	3659.72
749.98	3646.29
750.31	3594.64
750.64	3575.07
750.97	3594.19
751.31	3543.67
751.64	3514.31
751.97	3553.45
752.30	3524.78
752.63	3464.94
752.97	3463.12
753.30	3427.84
753.63	3444.00
753.96	3427.84
754.29	3371.64
754.63	3406.23
754.96	3495.43
755.29	3339.78
755.62	3313.84
755.95	3272.88
756.29	3272.88
756.62	3238.29
756.95	3201.43
757.28	3241.48
757.61	3323.17
757.94	3195.74
758.27	3163.43
758.61	3122.01
758.94	3170.71
759.27	3139.76
759.60	3064.22
759.93	3147.73
760.26	3047.61
760.59	3040.55
760.92	3030.77
761.26	3019.62
761.59	3020.75
761.92	2973.88
762.25	2997.32
762.58	2991.63
762.91	2961.14
763.24	2930.64
763.57	2935.42
763.90	2899.24
764.23	2893.55
764.56	2861.69
764.89	2849.63
765.22	2832.34
765.55	2820.05
765.88	2802.08
766.21	2793.20
766.54	2773.40
766.87	2730.85
767.20	2717.88
767.53	2737.91
767.86	2724.94
768.19	2713.33
768.52	2690.12
768.85	2674.42
769.18	2666.68
769.51	2620.72
769.84	2652.35
770.17	2629.14
770.50	2583.85
770.83	2583.17
771.16	2537.66
771.49	2588.63
771.82	2534.48
772.15	2548.36
772.48	2526.51
772.81	2500.57
773.14	2517.18
773.47	2497.16
773.80	2460.29
774.13	2452.78
774.46	2441.63
774.78	2425.93
775.11	2414.33
775.44	2409.78
775.77	2371.55
776.10	2335.37
776.43	2324.90
776.76	2368.36
777.09	2318.53
777.41	2313.75
777.74	2320.12
778.07	2291.22
778.40	2267.78
778.73	2228.87
779.06	2261.64
779.38	2231.83
779.71	2237.75
780.04	2220.45
780.37	2221.82
780.70	2193.15
781.03	2188.37
781.35	2192.46
781.68	2180.63
782.01	2167.43
782.34	2132.39
782.67	2122.83
782.99	2128.29
783.32	2121.92
783.65	2075.28
783.98	2079.14
784.30	2068.68
784.63	2056.16
784.96	2075.73
785.29	2070.04
785.61	2056.39
785.94	2024.53
786.27	2002.91
786.60	2019.98
786.92	2033.18
787.25	1998.36
787.58	1966.05
787.90	1991.76
788.23	1976.52
788.56	1978.57
788.88	1940.56
789.21	1906.66
789.54	1918.72
789.87	1923.73
790.19	1928.73
790.52	1894.60
790.85	1907.34
791.17	1927.14
791.50	1881.17
791.82	1871.84
792.15	1895.51
792.48	1901.65
792.80	1867.29
793.13	1863.65
793.46	1866.38
793.78	1875.03
794.11	1855.69
794.43	1849.32
794.76	1860.01
795.09	1927.59
795.41	1889.14
795.74	1860.47
796.06	1859.56
796.39	1843.85
796.72	1865.24
797.04	1868.66
797.37	1859.10
797.69	1860.24
798.02	1864.11
798.34	1865.93
798.67	1837.71
798.99	1816.09
799.32	1855.00
799.64	1833.61
799.97	1852.27
800.30	1805.17
800.62	1821.10
800.95	1793.34
801.27	1773.54
801.60	1803.58
801.92	1782.19
802.25	1802.90
802.57	1788.79
802.89	1777.41
803.22	1765.58
803.54	1786.97
803.87	1779.00
804.19	1752.83
804.52	1793.57
804.84	1756.47
805.17	1737.13
805.49	1728.94
805.82	1763.07
806.14	1723.48
806.46	1754.20
806.79	1749.88
807.11	1727.12
807.44	1693.44
807.76	1724.62
808.08	1726.44
808.41	1718.25
808.73	1745.32
809.06	1682.75
809.38	1725.07
809.70	1708.69
810.03	1705.05
810.35	1678.88
810.67	1677.29
811.00	1685.48
811.32	1685.02
811.64	1662.95
811.97	1657.72
812.29	1637.69
812.61	1637.46
812.94	1649.53
813.26	1639.97
813.58	1626.77
813.91	1650.89
814.23	1629.27
814.55	1599.92
814.88	1651.57
815.20	1605.38
815.52	1601.28
815.84	1597.87
816.17	1581.94
816.49	1602.42
816.81	1625.40
817.13	1577.39
817.46	1621.31
817.78	1588.09
818.10	1560.32
818.42	1571.02
818.75	1553.50
819.07	1573.98
819.39	1587.63
819.71	1610.84
820.04	1536.89
820.36	1523.01
820.68	1543.49
821.00	1538.48
821.32	1563.97
821.65	1560.78
821.97	1493.65
822.29	1517.32
822.61	1546.44
822.93	1505.26
823.25	1531.43
823.58	1526.19
823.90	1532.11
824.22	1492.29
824.54	1501.39
824.86	1474.99
825.18	1470.90
825.50	1487.28
825.82	1480.45
826.15	1493.20
826.47	1459.52
826.79	1479.09
827.11	1493.65
827.43	1502.07
827.75	1479.09
828.07	1464.07
828.39	1485.69
828.71	1462.70
829.03	1438.36
829.35	1436.99
829.67	1459.52
830.00	1456.56
830.32	1466.57
830.64	1446.55
830.96	1462.25
831.28	1479.77
831.60	1435.63
831.92	1415.60
832.24	1457.70
832.56	1437.22
832.88	1449.28
833.20	1440.63
833.52	1423.57
833.84	1406.50
834.16	1447.23
834.48	1421.75
834.80	1452.01
835.12	1406.73
835.44	1421.52
835.76	1420.15
836.08	1414.01
836.40	1432.44
836.71	1420.84
837.03	1415.15
837.35	1418.56
837.67	1401.72
837.99	1411.28
838.31	1393.98
838.63	1396.49
838.95	1400.81
839.27	1441.54
839.59	1409.00
839.91	1403.09
840.23	1424.25
840.54	1414.46
840.86	1398.54
841.18	1370.32
841.50	1401.04
841.82	1365.77
842.14	1408.09
842.46	1417.42
842.77	1364.63
843.09	1371.23
843.41	1376.24
843.73	1369.41
844.05	1364.17
844.37	1323.44
844.68	1373.28
845.00	1373.50
845.32	1371.68
845.64	1385.56
845.96	1362.81
846.27	1372.37
846.59	1341.42
846.91	1372.37
847.23	1360.53
847.54	1354.62
847.86	1351.89
848.18	1350.07
848.50	1352.34
848.82	1389.66
849.13	1337.78
849.45	1378.74
849.77	1337.78
850.08	1360.76
850.40	1369.41
850.72	1371.68
851.04	1319.80
851.35	1338.23
851.67	1382.83
851.99	1347.79
852.30	1333.46
852.62	1332.77
852.94	1337.10
853.25	1348.02
853.57	1346.88
853.89	1317.98
854.20	1324.13
854.52	1366.91
854.84	1303.19
855.15	1319.57
855.47	1306.38
855.79	1336.64
856.10	1320.94
856.42	1336.64
856.73	1333.46
857.05	1308.42
857.37	1299.09
857.68	1307.74
858.00	1361.90
858.32	1320.03
858.63	1303.42
858.95	1288.17
859.26	1289.08
859.58	1291.59
859.89	1277.02
860.21	1289.31
860.52	1288.86
860.84	1316.62
861.16	1297.50
861.47	1281.57
861.79	1290.68
862.10	1283.85
862.42	1278.62
862.73	1289.31
863.05	1279.53
863.36	1261.55
863.68	1308.88
863.99	1287.03
864.31	1257.45
864.62	1289.54
864.94	1264.51
865.25	1292.50
865.57	1266.10
865.88	1249.49
866.20	1268.60
866.51	1270.20
866.82	1236.52
867.14	1216.72
867.45	1236.75
867.77	1253.36
868.08	1264.96
868.40	1269.06
868.71	1268.38
869.02	1247.44
869.34	1255.40
869.65	1235.38
869.97	1246.76
870.28	1200.79
870.59	1239.93
870.91	1219.68
871.22	1223.55
871.54	1228.10
871.85	1223.32
872.16	1236.29
872.48	1226.51
872.79	1203.52
873.10	1200.56
873.42	1193.06
873.73	1244.48
874.04	1207.62
874.36	1189.41
874.67	1170.30
874.98	1203.30
875.30	1205.34
875.61	1191.92
875.92	1188.28
876.23	1199.20
876.55	1196.47
876.86	1201.02
877.17	1201.93
877.49	1188.50
877.80	1173.49
878.11	1911.89
878.42	1232.19
878.74	1187.59
879.05	1132.53
879.36	1169.16
879.67	1156.42
879.98	1180.77
880.30	1175.99
880.61	1160.29
880.92	1175.53
881.23	1170.30
881.55	1186.91
881.86	1168.71
882.17	1139.81
882.48	1149.37
882.79	1183.04
883.10	1162.34
883.42	1181.68
883.73	1173.94
884.04	1171.89
884.35	1150.73
884.66	1164.61
884.97	1165.29
885.28	1156.19
885.60	1138.90
885.91	1151.41
886.22	1155.74
886.53	1153.01
886.84	1154.60
887.15	1153.01
887.46	1130.25
887.77	1175.76
888.08	1150.05
888.40	1168.71
888.71	1150.50
889.02	1148.68
889.33	1141.86
889.64	1133.21
889.95	1147.09
890.26	1176.67
890.57	1138.67
890.88	1161.88
891.19	1148.68
891.50	1189.87
891.81	1158.24
892.12	1133.44
892.43	1126.61
892.74	1144.81
893.05	1159.15
893.36	1172.12
893.67	1122.06
893.98	1150.50
894.29	1139.13
894.60	1137.76
894.91	1130.71
895.22	1102.26
895.53	1136.62
895.84	1139.58
896.15	1144.81
896.46	1149.37
896.77	1152.32
897.08	1131.62
897.38	1154.83
897.69	1153.01
898.00	1128.66
898.31	1112.73
898.62	1155.74
898.93	1118.65
899.24	1123.65
899.55	1140.04
899.86	1131.16
900.16	1125.25
900.47	1120.24
900.78	1110.23
901.09	1130.02
901.40	1109.09
901.71	1127.29
902.02	1131.62
902.32	1118.42
902.63	1109.54
902.94	1106.81
903.25	1092.25
903.56	1084.51
903.87	1092.93
904.17	1099.99
904.48	1079.73
904.79	1092.48
905.10	1096.35
905.41	1127.52
905.71	1112.27
906.02	1099.08
906.33	1091.11
906.64	1092.71
906.94	1062.90
907.25	1089.97
907.56	1080.87
907.87	1080.42
908.17	1085.42
908.48	1096.35
908.79	1073.36
909.09	1080.42
909.40	1085.20
909.71	1101.81
910.02	1379.19
910.32	1088.38
910.63	1091.34
910.94	1092.71
911.24	1079.73
911.55	1119.56
911.86	1069.04
912.16	1078.14
912.47	1059.94
912.78	1058.12
913.08	1069.27
913.39	1067.90
913.69	1078.82
914.00	1064.72
914.31	1045.83
914.61	1053.34
914.92	1085.65
915.23	1050.84
915.53	1062.90
915.84	1026.49
916.14	1072.00
916.45	1085.65
916.75	1052.66
917.06	1046.97
917.37	1046.74
917.67	1060.85
917.98	1038.32
918.28	1030.58
918.59	1050.38
918.89	1066.31
919.20	1028.31
919.50	1017.61
919.81	1067.67
920.11	1041.05
920.42	1032.18
920.72	1033.09
921.03	1039.91
921.33	1045.83
921.64	1033.31
921.94	1031.72
922.25	994.18
922.55	1015.56
922.86	1021.94
923.16	1008.74
923.47	1026.26
923.77	1038.78
924.08	1038.09
924.38	1018.30
924.69	1033.09
924.99	1030.58
925.29	1013.97
925.60	1026.26
925.90	1024.67
926.21	1018.98
926.51	1041.05
926.81	1000.77
927.12	1006.92
927.42	995.77
927.73	1011.92
928.03	1012.38
928.33	1012.38
928.64	1008.06
928.94	994.18
929.24	999.86
929.55	1000.32
929.85	1036.50
930.15	1003.05
930.46	1001.68
930.76	1029.67
931.06	1006.92
931.37	1018.07
931.67	1048.33
931.97	996.22
932.27	1003.96
932.58	978.47
932.88	975.74
933.18	996.45
933.49	974.15
933.79	1011.92
934.09	999.86
934.39	1016.02
934.70	1038.78
935.00	1012.38
935.30	1008.28
935.60	978.02
935.91	968.69
936.21	976.20
936.51	967.78
936.81	975.97
937.11	1011.01
937.42	988.49
937.72	974.83
938.02	935.24
938.32	983.94
938.62	962.09
938.92	975.06
939.23	955.49
939.53	957.31
939.83	952.53
940.13	971.19
940.43	957.77
940.73	957.31
941.03	939.34
941.34	993.72
941.64	966.64
941.94	948.21
942.24	950.94
942.54	954.58
942.84	963.46
943.14	986.89
943.44	965.50
943.74	966.87
944.04	958.68
944.34	972.79
944.65	935.47
944.95	960.95
945.25	957.54
945.55	945.25
945.85	935.69
946.15	956.63
946.45	960.95
946.75	965.50
947.05	953.67
947.35	952.99
947.65	960.27
947.95	978.70
948.25	965.50
948.55	946.16
948.85	955.95
949.15	943.43
949.45	963.91
949.75	943.66
950.05	944.34
950.35	947.53
950.65	941.38
950.94	937.74
951.24	938.20
951.54	931.37
951.84	1163.93
952.14	951.85
952.44	948.89
952.74	974.83
953.04	970.28
953.34	942.98
953.64	969.37
953.94	942.98
954.23	980.75
954.53	949.80
954.83	947.30
955.13	962.55
955.43	965.28
955.73	981.20
956.03	951.62
956.32	941.38
956.62	968.46
956.92	958.22
957.22	931.60
957.52	949.35
957.82	948.21
958.11	933.19
958.41	942.98
958.71	1018.30
959.01	963.91
959.30	1307.74
959.60	989.40
959.90	949.12
960.20	963.46
960.50	969.14
960.79	966.64
961.09	947.98
961.39	949.57
961.69	957.54
961.98	964.37
962.28	957.31
962.58	935.24
962.87	951.17
963.17	957.08
963.47	944.11
963.76	1019.43
964.06	964.14
964.36	965.28
964.66	957.54
964.95	948.66
965.25	964.82
965.55	979.16
965.84	976.43
966.14	935.69
966.43	965.28
966.73	950.94
967.03	986.44
967.32	961.18
967.62	966.87
967.92	970.05
968.21	949.80
968.51	945.02
968.80	958.90
969.10	950.49
969.40	940.47
969.69	955.95
969.99	933.42
970.28	942.75
970.58	974.38
970.87	929.32
971.17	937.97
971.46	963.00
971.76	929.78
972.06	957.08
972.35	957.77
972.65	935.69
972.94	927.27
973.24	976.65
973.53	946.16
973.83	940.25
974.12	947.98
974.42	929.32
974.71	973.24
975.01	945.93
975.30	935.69
975.59	946.62
975.89	935.92
976.18	954.81
976.48	939.79
976.77	930.92
977.07	950.03
977.36	956.40
977.65	955.49
977.95	928.64
978.24	927.50
978.54	962.32
978.83	939.79
979.13	985.76
979.42	968.92
979.71	943.66
980.01	953.22
980.30	939.79
980.59	970.28
980.89	1010.56
981.18	947.07
981.47	947.53
981.77	955.95
982.06	947.98
982.35	952.08
982.65	945.48
982.94	941.84
983.23	948.44
983.53	950.71
983.82	946.39
984.11	933.19
984.41	955.04
984.70	945.93
984.99	929.32
985.28	926.14
985.58	932.51
985.87	945.25
986.16	950.94
986.45	954.58
986.75	964.59
987.04	940.47
987.33	947.98
987.62	954.58
987.91	928.18
988.21	918.86
988.50	919.99
988.79	985.76
989.08	966.64
989.37	946.62
989.67	935.69
989.96	920.68
990.25	942.07
990.54	915.90
990.83	934.78
991.12	933.19
991.42	947.98
991.71	935.24
992.00	930.01
992.29	935.69
992.58	933.42
992.87	977.56
993.16	950.71
993.45	973.92
993.75	931.60
994.04	931.14
994.33	934.10
994.62	968.69
994.91	942.52
995.20	951.40
995.49	942.29
995.78	944.80
996.07	926.14
996.36	915.21
996.65	951.85
996.94	941.61
997.23	969.60
997.52	922.50
997.81	936.38
998.10	919.31
998.39	940.70
998.68	947.30
998.97	925.23
999.26	955.95
999.55	920.45
999.84	974.61
1000.13	919.77
1000.42	944.11
1000.71	930.92
1001.00	950.03
1001.29	968.23
1001.58	940.70
1001.87	935.24
1002.16	938.88
1002.45	940.47
1002.74	932.96
1003.02	934.10
1003.31	937.51
1003.60	920.68
1003.89	902.47
1004.18	937.74
1004.47	911.35
1004.76	935.69
1005.05	927.50
1005.33	919.54
1005.62	926.59
1005.91	910.21
1006.20	931.60
1006.49	932.51
1006.78	940.02
1007.06	926.82
1007.35	942.98
1007.64	936.38
1007.93	934.78
1008.22	964.14
1008.50	939.56
1008.79	930.46
1009.08	932.51
1009.37	928.87
1009.66	991.67
1009.94	913.85
1010.23	959.81
1010.52	912.71
1010.81	936.38
1011.09	930.92
1011.38	923.63
1011.67	956.17
1011.95	940.02
1012.24	909.53
1012.53	926.36
1012.82	928.64
1013.10	924.77
1013.39	915.90
1013.68	930.69
[truncated: 48 more rows]
