# Supplementary material for: Unique photosynthetic electron transport tuning and excitation distribution in heterokont algae
Source: PLoS One. 2019 Jan 9;14(1):e0209920. doi: 10.1371/journal.pone.0209920 (PMC6326504; doi:10.1371/journal.pone.0209920)
Supplement: S1 Dataset — (ZIP) [file pone.0209920.s004.zip › S1 Dataset/77K/Nannochloropsis_DCMU/NDCMU_t=25,1.txt]

340.01	1092.02
340.39	1092.02
340.76	1092.02
341.14	1097.26
341.52	1106.59
341.89	1130.02
342.27	1133.66
342.65	1133.66
343.03	1134.35
343.40	1141.63
343.78	1137.99
344.16	1139.35
344.53	1111.36
344.91	1121.60
345.29	1121.60
345.66	1136.85
346.04	1117.51
346.42	1115.69
346.79	1114.55
347.17	1103.63
347.54	1116.60
347.92	1106.81
348.30	1122.51
348.67	1107.50
349.05	1113.41
349.43	1097.71
349.80	1117.96
350.18	1112.96
350.56	1114.09
350.93	1097.71
351.31	1102.72
351.68	1086.79
352.06	1096.35
352.44	1087.47
352.81	1088.38
353.19	1109.77
353.56	1102.49
353.94	1119.33
354.32	1087.02
354.69	1100.67
355.07	1075.87
355.44	1100.21
355.82	1084.29
356.19	1083.60
356.57	1112.05
356.95	1065.17
357.32	1075.64
357.70	1093.16
358.07	1092.48
358.45	1111.14
358.82	1089.52
359.20	1082.92
359.58	1089.75
359.95	1089.97
360.33	1083.60
360.70	1080.87
361.08	1093.16
361.45	1102.26
361.83	1100.67
362.20	1099.76
362.58	1112.05
362.95	1081.10
363.33	1085.42
363.70	1079.73
364.08	1083.38
364.45	1094.75
364.83	1089.75
365.20	1089.75
365.58	1092.71
365.95	1096.12
366.33	1095.44
366.70	1096.35
367.08	1083.60
367.45	1085.88
367.83	1102.03
368.20	1073.59
368.58	1081.78
368.95	1079.05
369.33	1108.63
369.70	1075.87
370.08	1094.75
370.45	1083.83
370.83	1094.30
371.20	1088.61
371.57	1135.71
371.95	1082.24
372.32	1087.47
372.70	1085.20
373.07	1078.37
373.45	1094.75
373.82	1067.45
374.19	1081.10
374.57	1106.59
374.94	1094.98
375.32	1089.75
375.69	1097.26
376.07	1084.51
376.44	1086.56
376.81	1087.24
377.19	1079.73
377.56	1101.12
377.94	1102.26
378.31	1111.36
378.68	1082.92
379.06	1067.67
379.43	1103.17
379.81	1110.23
380.18	1099.99
380.55	1081.10
380.93	1065.85
381.30	1092.48
381.67	1069.49
382.05	1077.46
382.42	1069.72
382.79	1082.01
383.17	1079.05
383.54	1103.40
383.91	1064.49
384.29	1088.84
384.66	1087.02
385.04	1072.45
385.41	1074.96
385.78	1084.29
386.15	1099.08
386.53	1115.92
386.90	1077.69
387.27	1093.62
387.65	1102.26
388.02	1107.95
388.39	1103.63
388.77	1087.70
389.14	1088.61
389.51	1107.72
389.89	1096.57
390.26	1091.11
390.63	1088.61
391.00	1078.37
391.38	1081.78
391.75	1093.84
392.12	1098.17
392.50	1071.54
392.87	1081.10
393.24	1087.24
393.61	1082.24
393.99	1095.89
394.36	1116.37
394.73	1112.27
395.10	1105.45
395.48	1099.53
395.85	1102.49
396.22	1082.24
396.59	1083.38
396.97	1083.38
397.34	1110.00
397.71	1089.97
398.08	1091.11
398.45	1074.50
398.83	1084.51
399.20	1087.02
399.57	1100.44
399.94	1098.39
400.32	1090.66
400.69	1099.53
401.06	1102.26
401.43	1109.32
401.80	1082.47
402.17	1090.88
402.55	1085.88
402.92	1081.10
403.29	1099.99
403.66	1098.85
404.03	1095.21
404.41	1090.43
404.78	1069.27
405.15	1105.22
405.52	1084.29
405.89	1078.60
406.26	1103.17
406.64	1077.46
407.01	1101.81
407.38	1126.16
407.75	1068.36
408.12	1092.25
408.49	1093.62
408.86	1067.45
409.23	1105.45
409.61	1093.39
409.98	1105.45
410.35	1107.95
410.72	1076.09
411.09	1077.69
411.46	1077.00
411.83	1104.31
412.20	1083.60
412.57	1091.11
412.95	1073.82
413.32	1087.24
413.69	1100.44
414.06	1082.24
414.43	1094.07
414.80	1075.18
415.17	1094.75
415.54	1083.15
415.91	1083.60
416.28	1080.87
416.65	1081.10
417.02	1093.62
417.39	1096.35
417.76	1085.65
418.14	1084.29
418.51	1081.78
418.88	1074.05
419.25	1108.18
419.62	1091.34
419.99	1077.00
420.36	1104.77
420.73	1096.35
421.10	1116.37
421.47	1089.75
421.84	1088.84
422.21	1100.67
422.58	1083.83
422.95	1107.95
423.32	1078.37
423.69	1087.70
424.06	1100.21
424.43	1094.98
424.80	1067.67
425.17	1093.84
425.54	1090.20
425.91	1090.20
426.28	1082.47
426.65	1083.60
427.02	1103.40
427.39	1099.30
427.76	1115.46
428.13	1104.77
428.49	1103.17
428.86	1089.97
429.23	1101.58
429.60	1088.38
429.97	1077.00
430.34	1075.64
430.71	1092.25
431.08	1078.60
431.45	1074.50
431.82	1063.12
432.19	1093.16
432.56	1116.83
432.93	1109.54
433.30	1091.11
433.67	1082.92
434.03	1117.74
434.40	1089.52
434.77	1105.68
435.14	1107.04
435.51	1076.55
435.88	1094.75
436.25	1071.77
436.62	1076.09
436.99	1074.27
437.35	1086.33
437.72	1109.09
438.09	1101.81
438.46	1147.32
438.83	1097.26
439.20	1082.92
439.57	1096.35
439.93	1086.79
440.30	1086.11
440.67	1093.16
441.04	1084.29
441.41	1092.02
441.78	1097.48
442.14	1101.35
442.51	1076.32
442.88	1085.42
443.25	1087.47
443.62	1099.08
443.99	1105.45
444.35	1084.29
444.72	1104.31
445.09	1092.02
445.46	1082.24
445.83	1110.23
446.19	1098.85
446.56	1082.24
446.93	1104.08
447.30	1102.72
447.66	1100.21
448.03	1093.39
448.40	1086.79
448.77	1062.90
449.14	1089.52
449.50	1104.77
449.87	1086.33
450.24	1092.71
450.61	1087.02
450.97	1076.78
451.34	1083.83
451.71	1092.02
452.08	1101.81
452.44	1064.72
452.81	1090.43
453.18	1079.73
453.54	1111.59
453.91	1101.35
454.28	1101.58
454.65	1103.40
455.01	1103.17
455.38	1075.64
455.75	1091.57
456.11	1106.36
456.48	1100.44
456.85	1088.15
457.21	1079.05
457.58	1095.89
457.95	1072.91
458.32	1082.24
458.68	1079.51
459.05	1094.98
459.42	1098.17
459.78	1078.14
460.15	1087.70
460.52	1108.41
460.88	1094.53
461.25	1083.38
461.61	1091.34
461.98	1086.56
462.35	1097.03
462.71	1083.60
463.08	1090.88
463.45	1097.03
463.81	1075.64
464.18	1097.94
464.55	1121.15
464.91	1094.98
465.28	1086.33
465.64	1089.06
466.01	1104.31
466.38	1084.97
466.74	1093.39
467.11	1095.21
467.47	1100.44
467.84	1106.59
468.21	1103.17
468.57	1090.88
468.94	1092.48
469.30	1079.05
469.67	1091.57
470.03	1093.84
470.40	1087.70
470.77	1083.60
471.13	1106.13
471.50	1110.00
471.86	1109.54
472.23	1093.39
472.59	1107.27
472.96	1089.06
473.32	1091.79
473.69	1094.07
474.05	1111.14
474.42	1087.47
474.78	1103.17
475.15	1085.20
475.51	1092.25
475.88	1082.24
476.24	1110.68
476.61	1081.33
476.97	1098.62
477.34	1098.17
477.70	1087.24
478.07	1092.93
478.43	1102.03
478.80	1096.57
479.16	1102.03
479.53	1114.09
479.89	1094.75
480.26	1084.06
480.62	1079.05
480.99	1113.41
481.35	1093.39
481.72	1093.39
482.08	1086.56
482.45	1328.68
482.81	1089.52
483.17	1092.25
483.54	1114.10
483.90	1084.97
484.27	1102.26
484.63	1093.62
485.00	1096.80
485.36	1092.02
485.72	1101.81
486.09	1100.90
486.45	1101.35
486.82	1094.07
487.18	1094.07
487.54	1087.47
487.91	1102.94
488.27	1100.67
488.64	1104.31
489.00	1111.36
489.36	1103.40
489.73	1108.86
490.09	1083.38
490.45	1100.90
490.82	1084.29
491.18	1089.29
491.55	1083.38
491.91	1090.20
492.27	1091.57
492.64	1084.06
493.00	1071.09
493.36	1105.90
493.73	1110.68
494.09	1105.45
494.45	1102.49
494.82	1129.11
495.18	1100.21
495.54	1114.78
495.91	1096.35
496.27	1109.32
496.63	1114.32
496.99	1091.79
497.36	1094.30
497.72	1096.35
498.08	1100.44
498.45	1112.73
498.81	1114.10
499.17	1092.48
499.53	1097.71
499.90	1124.11
500.26	1105.45
500.62	1113.18
500.99	1099.76
501.35	1102.94
501.71	1121.83
502.07	1105.90
502.44	1099.99
502.80	1117.96
503.16	1089.75
503.52	1082.01
503.88	1081.33
504.25	1098.85
504.61	1095.44
504.97	1075.41
505.33	1077.23
505.70	1094.75
506.06	1111.14
506.42	1115.69
506.78	1096.12
507.14	1125.47
507.51	1088.38
507.87	1110.45
508.23	1083.15
508.59	1067.90
508.95	1093.84
509.32	1077.46
509.68	1070.86
510.04	1105.45
510.40	1090.43
510.76	1101.35
511.12	1089.97
511.48	1104.08
511.85	1099.30
512.21	1095.66
512.57	1086.11
512.93	1092.93
513.29	1102.26
513.65	1087.70
514.01	1090.20
514.38	1106.81
514.74	1101.12
515.10	1076.78
515.46	1096.12
515.82	1105.68
516.18	1091.57
516.54	1078.60
516.90	1097.94
517.26	1092.25
517.63	1110.45
517.99	1100.44
518.35	1110.68
518.71	1099.30
519.07	1090.20
519.43	1083.83
519.79	1098.85
520.15	1092.48
520.51	1088.61
520.87	1099.99
521.23	1109.77
521.59	1118.87
521.95	1113.41
522.31	1084.74
522.67	1098.39
523.03	1091.79
523.40	1084.74
523.76	1094.30
524.12	1070.40
524.48	1115.23
524.84	1109.09
525.20	1085.65
525.56	1081.10
525.92	1087.02
526.28	1098.62
526.64	1098.62
527.00	1075.41
527.36	1139.81
527.72	1104.99
528.08	1118.19
528.44	1100.67
528.80	1095.44
529.16	1103.17
529.51	1111.36
529.87	1097.94
530.23	1096.12
530.59	1085.65
530.95	1098.17
531.31	1112.96
531.67	1095.66
532.03	1090.20
532.39	1125.47
532.75	1105.22
533.11	1072.23
533.47	1107.27
533.83	1086.33
534.19	1098.85
534.55	1092.48
534.91	1092.71
535.26	1086.79
535.62	1082.01
535.98	1084.97
536.34	1078.60
536.70	1084.51
537.06	1089.52
537.42	1104.77
537.78	1083.60
538.14	1193.06
538.49	1111.82
538.85	1124.56
539.21	1107.27
539.57	1109.32
539.93	1101.12
540.29	1115.46
540.65	1087.02
541.00	1092.48
541.36	1103.63
541.72	1087.02
542.08	1108.41
542.44	1097.71
542.80	1090.66
543.15	1096.12
543.51	1082.69
543.87	1103.86
544.23	1085.88
544.59	1081.10
544.95	1078.60
545.30	1094.30
545.66	1097.94
546.02	1101.35
546.38	1093.62
546.73	1084.06
547.09	1081.78
547.45	1105.22
547.81	1081.10
548.17	1071.32
548.52	1092.71
548.88	1102.72
549.24	1096.57
549.60	1105.45
549.95	1103.40
550.31	1086.33
550.67	1086.11
551.03	1097.71
551.38	1074.73
551.74	1110.91
552.10	1080.87
552.46	1097.94
552.81	1099.53
553.17	1111.14
553.53	1112.05
553.88	1109.32
554.24	1109.32
554.60	1082.47
554.95	1098.85
555.31	1087.24
555.67	1091.34
556.03	1094.30
556.38	1079.05
556.74	1097.26
557.10	1082.69
557.45	1106.36
557.81	1091.11
558.17	1093.16
558.52	1074.73
558.88	1099.76
559.24	1109.54
559.59	1094.98
559.95	1078.82
560.30	1109.32
560.66	1081.78
561.02	1106.36
561.37	1117.05
561.73	1098.85
562.09	1115.92
562.44	1105.45
562.80	1103.40
563.15	1089.29
563.51	1108.63
563.87	1074.05
564.22	1079.73
564.58	1085.20
564.93	1090.20
565.29	1094.53
565.65	1100.67
566.00	1104.99
566.36	1086.56
566.71	1107.95
567.07	1077.00
567.42	1091.34
567.78	1096.57
568.14	1088.15
568.49	1100.44
568.85	1084.29
569.20	1109.09
569.56	1092.48
569.91	1089.52
570.27	1074.05
570.62	1107.72
570.98	1094.07
571.33	1077.23
571.69	1099.76
572.04	1101.12
572.40	1106.36
572.75	1093.39
573.11	1096.12
573.46	1099.76
573.82	1106.36
574.17	1095.44
574.53	1102.26
574.88	1083.60
575.24	1102.26
575.59	1093.16
575.95	1104.31
576.30	1097.94
576.66	1097.03
577.01	1080.42
577.36	1085.20
577.72	1082.69
578.07	1109.09
578.43	1091.79
578.78	1105.22
579.14	1104.08
579.49	1090.66
579.85	1099.53
580.20	1112.05
580.55	1113.64
580.91	1098.17
581.26	1098.17
581.62	1105.90
581.97	1099.30
582.32	1124.79
582.68	1097.48
583.03	1104.08
583.39	1101.12
583.74	1117.96
584.09	1116.83
584.45	1133.66
584.80	1127.52
585.15	1110.45
585.51	1124.33
585.86	1141.63
586.21	1133.21
586.57	1109.09
586.92	1144.13
587.27	1148.23
587.63	1145.04
587.98	1163.70
588.33	1166.66
588.69	1167.80
589.04	1173.03
589.39	1170.98
589.75	1163.25
590.10	1141.86
590.45	1165.75
590.81	1180.54
591.16	1180.54
591.51	1194.42
591.86	1195.10
592.22	1190.55
592.57	1203.52
592.92	1203.98
593.28	1237.88
593.63	1231.97
593.98	1239.48
594.33	1227.64
594.69	1239.93
595.04	1247.67
595.39	1246.76
595.74	1274.29
596.10	1277.02
596.45	1287.72
596.80	1300.23
597.15	1316.16
597.50	1327.31
597.86	1345.29
598.21	1369.41
598.56	1381.24
598.91	1387.39
599.26	1380.79
599.62	1386.93
599.97	1436.31
600.32	1433.35
600.67	1432.44
601.02	1474.77
601.38	1472.49
601.73	1489.33
602.08	1507.53
602.43	1506.62
602.78	1528.24
603.13	1533.25
603.49	1531.88
603.84	1560.55
604.19	1571.47
604.54	1588.31
604.89	1593.55
605.24	1615.16
605.59	1615.39
605.95	1653.62
606.30	1655.90
606.65	1643.38
607.00	1675.24
607.35	1654.53
607.70	1711.19
608.05	1696.40
608.40	1715.74
608.75	1703.91
609.10	1728.49
609.46	1750.79
609.81	1740.09
610.16	1788.33
610.51	1771.49
610.86	1783.33
611.21	1780.82
611.56	1804.26
611.91	1825.42
612.26	1793.57
612.61	1839.99
612.96	1820.42
613.31	1842.03
613.66	1850.23
614.01	1848.86
614.36	1858.19
614.71	1862.29
615.06	1832.48
615.41	1868.20
615.76	1846.13
616.11	1861.60
616.46	1845.22
616.81	1898.01
617.16	1899.60
617.51	1857.96
617.86	1877.08
618.21	1882.54
618.56	1888.00
618.91	1877.76
619.26	1877.99
619.61	1916.44
619.96	1901.20
620.31	1892.78
620.66	1884.36
621.01	1891.87
621.36	1868.20
621.71	1856.82
622.06	1875.48
622.41	1859.78
622.76	1852.50
623.10	1873.21
623.45	1858.65
623.80	1863.65
624.15	1879.35
624.50	1870.48
624.85	1875.94
625.20	1869.11
625.55	1899.38
625.90	1860.01
626.25	1861.83
626.59	1865.93
626.94	1867.29
627.29	1838.62
627.64	1835.44
627.99	1821.33
628.34	1843.63
628.69	1812.45
629.03	1830.43
629.38	1819.51
629.73	1831.79
630.08	1836.80
630.43	1805.17
630.78	1797.89
631.12	1824.29
631.47	1800.39
631.82	1789.92
632.17	1808.13
632.52	1785.60
632.86	1830.88
633.21	1799.71
633.56	1788.79
633.91	1768.99
634.26	1794.93
634.60	1805.63
634.95	1771.49
635.30	1742.59
635.65	1795.61
635.99	1759.66
636.34	1769.45
636.69	1779.00
637.04	1763.98
637.39	1756.93
637.73	1769.45
638.08	1775.59
638.43	1756.02
638.77	1771.04
639.12	1760.34
639.47	1760.57
639.82	1767.85
640.16	1750.33
640.51	1758.29
640.86	1723.48
641.20	1736.45
641.55	1757.38
641.90	1764.21
642.25	1740.09
642.59	1735.54
642.94	1756.25
643.29	1740.55
643.63	1735.31
643.98	1746.23
644.33	1753.74
644.67	1727.80
645.02	1734.86
645.37	1737.13
645.71	1719.38
646.06	1739.64
646.40	1727.12
646.75	1718.70
647.10	1727.80
647.44	1711.19
647.79	1720.52
648.14	1743.73
648.48	1728.26
648.83	1746.01
649.17	1756.47
649.52	1736.68
649.87	1716.65
650.21	1738.73
650.56	1744.87
650.90	1727.80
651.25	1726.21
651.59	1736.22
651.94	1712.56
652.29	1724.16
652.63	1710.96
652.98	1730.76
653.32	1709.83
653.67	1721.66
654.01	1752.61
654.36	1736.91
654.70	1734.63
655.05	1711.19
655.39	1715.29
655.74	1730.53
656.08	1716.65
656.43	1718.47
656.78	1726.44
657.12	1739.18
657.47	1736.68
657.81	1738.50
658.15	1732.81
658.50	1757.38
658.84	1762.16
659.19	1730.53
659.53	1734.17
659.88	1728.26
660.22	1715.52
660.57	1746.23
660.91	1763.30
661.26	1733.72
661.60	1739.41
661.95	1761.48
662.29	1745.55
662.63	1761.03
662.98	1768.53
663.32	1735.77
663.67	1738.73
664.01	1756.02
664.36	1771.49
664.70	1763.07
665.04	1743.73
665.39	1773.09
665.73	1758.52
666.08	1902.56
666.42	1772.63
666.76	1796.52
667.11	1813.36
667.45	1801.53
667.79	1804.03
668.14	1806.54
668.48	1796.30
668.83	1835.44
669.17	1814.50
669.51	1827.70
669.86	1815.87
670.20	1831.79
670.54	1853.64
670.89	1862.51
671.23	1862.51
671.57	1859.56
671.92	1895.28
672.26	1886.63
672.60	1889.82
672.94	1939.20
673.29	1950.35
673.63	1965.37
673.97	2009.97
674.32	2045.92
674.66	2064.35
675.00	2100.31
675.34	2175.85
675.69	2224.55
676.03	2283.94
676.37	2341.74
676.71	2438.22
677.06	2503.53
677.40	2584.76
677.74	2758.39
678.08	2877.62
678.43	2974.56
678.77	3151.14
679.11	3307.70
679.45	3525.24
679.80	3738.00
680.14	3977.16
680.48	4232.24
680.82	4518.50
681.16	4852.32
681.51	5118.78
681.85	5463.53
682.19	5822.15
682.53	6249.26
682.87	6633.60
683.21	7000.87
683.56	7403.18
683.90	7816.19
684.24	8346.38
684.58	8689.99
684.92	9061.58
685.26	9506.90
685.61	9881.68
685.95	10231.42
686.29	10589.36
686.63	10822.83
686.97	11116.83
687.31	11300.24
687.65	11431.99
687.99	11626.55
688.33	11727.58
688.68	11867.98
689.02	11883.91
689.36	11895.06
689.70	11961.73
690.04	11895.74
690.38	11933.06
690.72	11894.60
691.06	11984.26
691.40	11946.71
691.74	11872.53
692.08	11998.14
692.42	12075.28
692.76	12057.76
693.10	12147.41
693.44	12123.97
693.78	12207.26
694.13	12178.82
694.47	12321.95
694.81	12272.34
695.15	12370.64
695.49	12434.58
695.83	12434.36
696.17	12431.17
696.51	12446.87
696.85	12497.39
697.19	12418.20
697.53	12433.45
697.87	12442.55
698.20	12387.48
698.54	12518.10
698.88	12488.29
699.22	12371.32
699.56	12471.22
699.90	12354.94
700.24	12263.92
700.58	12295.09
700.92	12243.21
701.26	12152.87
701.60	12078.24
701.94	11933.06
702.28	12000.41
702.62	11870.71
702.96	11851.37
703.30	11664.55
703.63	11553.50
703.97	11422.20
704.31	11345.52
704.65	11279.30
704.99	11200.11
705.33	11105.00
705.67	10903.16
706.01	10895.19
706.34	10774.14
706.68	10653.76
707.02	10428.48
707.36	10365.68
707.70	10219.36
708.04	10110.14
708.38	10066.22
708.71	9904.43
709.05	9810.00
709.39	9687.35
709.73	9518.28
710.07	9438.41
710.40	9396.31
710.74	9280.03
711.08	9119.38
711.42	8976.93
711.76	8903.20
712.09	8834.25
712.43	8755.75
712.77	8593.28
713.11	8592.82
713.45	8502.94
713.78	8413.74
714.12	8261.28
714.46	8152.74
714.80	8110.87
715.13	8025.99
715.47	7806.17
715.81	7786.83
716.15	7675.10
716.48	7635.97
716.82	7553.14
717.16	7522.64
717.49	7383.61
717.83	7256.86
718.17	7253.91
718.51	7095.98
718.84	7029.31
719.18	7009.29
719.52	6925.55
719.85	6778.78
720.19	6752.61
720.53	6710.74
720.86	6595.14
721.20	6462.02
721.54	6450.87
721.87	6356.21
722.21	6253.59
722.55	6181.45
722.88	6105.22
723.22	6036.27
723.55	5920.91
723.89	5906.57
724.23	5836.71
724.56	5763.89
724.90	5679.02
725.24	5614.85
725.57	5508.13
725.91	5498.57
726.24	5428.48
726.58	5323.81
726.92	5342.01
727.25	5230.28
727.59	5174.53
727.92	5106.27
728.26	5016.39
728.59	4978.84
728.93	4922.63
729.26	4853.91
729.60	4824.56
729.94	4752.43
730.27	4668.23
730.61	4626.13
730.94	4562.42
731.28	4517.36
731.61	4418.15
731.95	4364.45
732.28	4361.49
732.62	4323.49
732.95	4257.73
733.29	4189.69
733.62	4151.01
733.96	4098.44
734.29	4036.77
734.63	3997.86
734.96	3974.88
735.30	3936.88
735.63	3888.41
735.97	3829.70
736.30	3793.29
736.63	3706.14
736.97	3730.49
737.30	3683.61
737.64	3641.52
737.97	3597.14
738.31	3520.23
738.64	3535.02
738.97	3465.62
739.31	3459.47
739.64	3426.02
739.98	3412.83
740.31	3312.93
740.64	3352.98
740.98	3285.62
741.31	3246.49
741.65	3249.90
741.98	3233.06
742.31	3190.28
742.65	3131.57
742.98	3137.26
743.31	3091.07
743.65	3093.80
743.98	3073.09
744.31	3008.24
744.65	3041.46
744.98	3016.66
745.31	2996.63
745.65	2942.48
745.98	2953.85
746.31	2929.51
746.65	2894.92
746.98	2895.83
747.31	2895.83
747.65	2838.94
747.98	2834.39
748.31	2861.47
748.64	2776.59
748.98	2777.50
749.31	2749.28
749.64	2742.23
749.98	2715.83
750.31	2713.79
750.64	2701.95
750.97	2710.15
751.31	2638.01
751.64	2656.90
751.97	2626.41
752.30	2620.72
752.63	2571.79
752.97	2572.70
753.30	2599.10
753.63	2572.48
753.96	2555.86
754.29	2529.92
754.63	2493.06
754.96	2550.86
755.29	2498.52
755.62	2509.44
755.95	2480.09
756.29	2475.31
756.62	2443.23
756.95	2429.35
757.28	2429.80
757.61	2432.99
757.94	2387.93
758.27	2358.12
758.61	2355.85
758.94	2360.40
759.27	2378.83
759.60	2329.91
759.93	2319.67
760.26	2311.70
760.59	2304.19
760.92	2263.92
761.26	2277.11
761.59	2303.74
761.92	2258.23
762.25	2256.63
762.58	2219.77
762.91	2207.71
763.24	2255.27
763.57	2217.72
763.90	2210.44
764.23	2177.22
764.56	2171.98
764.89	2167.21
765.22	2157.65
765.55	2149.68
765.88	2135.58
766.21	2119.42
766.54	2125.34
766.87	2096.89
767.20	2094.62
767.53	2098.49
767.86	2061.39
768.19	2073.68
768.52	2045.47
768.85	2057.07
769.18	2047.06
769.51	2037.96
769.84	1998.36
770.17	1997.00
770.50	1986.98
770.83	1983.80
771.16	1983.34
771.49	1961.73
771.82	1971.28
772.15	1952.62
772.48	1944.89
772.81	1929.64
773.14	1929.19
773.47	1911.89
773.80	1929.41
774.13	1914.62
774.46	1904.38
774.78	1909.39
775.11	1882.77
775.44	1899.38
775.77	1871.16
776.10	1832.25
776.43	1835.66
776.76	1850.91
777.09	1802.67
777.41	1822.01
777.74	1789.47
778.07	1782.64
778.40	1791.29
778.73	1789.92
779.06	1770.36
779.38	1746.46
779.71	1743.73
780.04	1754.20
780.37	1762.39
780.70	1735.77
781.03	1732.13
781.35	1737.59
781.68	1705.73
782.01	1714.38
782.34	1708.23
782.67	1695.72
782.99	1680.70
783.32	1689.35
783.65	1667.27
783.98	1676.38
784.30	1682.52
784.63	1646.57
784.96	1644.75
785.29	1642.70
785.61	1638.60
785.94	1658.63
786.27	1622.90
786.60	1629.27
786.92	1657.03
787.25	1612.21
787.58	1606.97
787.90	1585.81
788.23	1616.07
788.56	1584.90
788.88	1581.94
789.21	1571.47
789.54	1573.52
789.87	1551.68
790.19	1552.82
790.52	1540.76
790.85	1554.18
791.17	1560.10
791.50	1541.44
791.82	1537.80
792.15	1529.83
792.48	1532.79
792.80	1517.09
793.13	1526.42
793.46	1513.22
793.78	1511.17
794.11	1497.75
794.43	1504.12
794.76	1515.50
795.09	1538.02
795.41	1516.41
795.74	1501.84
796.06	1505.48
796.39	1505.94
796.72	1524.14
797.04	1500.93
797.37	1497.52
797.69	1495.02
798.02	1492.97
798.34	1491.38
798.67	1496.84
798.99	1483.41
799.32	1489.33
799.64	1484.78
799.97	1457.47
800.30	1469.53
800.62	1457.47
800.95	1488.42
801.27	1463.39
801.60	1473.17
801.92	1450.19
802.25	1452.69
802.57	1483.41
802.89	1456.11
803.22	1455.65
803.54	1448.37
803.87	1430.16
804.19	1445.41
804.52	1432.67
804.84	1447.91
805.17	1437.67
805.49	1424.93
805.82	1409.46
806.14	1444.27
806.46	1433.58
806.79	1438.13
807.11	1427.89
807.44	1412.64
807.76	1416.28
808.08	1406.50
808.41	1425.61
808.73	1404.68
809.06	1395.35
809.38	1410.14
809.70	1396.71
810.03	1416.28
810.35	1394.67
810.67	1388.52
811.00	1414.69
811.32	1376.24
811.64	1397.40
811.97	1398.54
812.29	1379.88
812.61	1363.26
812.94	1378.74
813.26	1359.85
813.58	1355.53
813.91	1382.83
814.23	1357.80
814.55	1366.91
814.88	1371.68
815.20	1349.61
815.52	1353.93
815.84	1353.02
816.17	1335.50
816.49	1355.98
816.81	1358.71
817.13	1346.88
817.46	1340.74
817.78	1317.07
818.10	1318.89
818.42	1339.14
818.75	1343.47
819.07	1326.86
819.39	1311.38
819.71	1322.99
820.04	1325.04
820.36	1295.68
820.68	1302.28
821.00	1327.77
821.32	1321.39
821.65	1326.63
821.97	1311.61
822.29	1323.44
822.61	1330.27
822.93	1305.01
823.25	1318.21
823.58	1317.53
823.90	1312.07
824.22	1313.20
824.54	1290.68
824.86	1294.09
825.18	1297.50
825.50	1288.17
825.82	1300.23
826.15	1308.42
826.47	1282.26
826.79	1282.03
827.11	1288.40
827.43	1280.89
827.75	1294.32
828.07	1267.01
828.39	1295.91
828.71	1267.69
829.03	1294.77
829.35	1276.79
829.67	1274.29
830.00	1282.48
830.32	1260.41
830.64	1276.11
830.96	1277.48
831.28	1254.04
831.60	1256.77
831.92	1269.29
832.24	1278.62
832.56	1267.47
832.88	1273.38
833.20	1272.02
833.52	1278.16
833.84	1264.51
834.16	1273.84
834.48	1268.38
834.80	1271.11
835.12	1263.60
835.44	1265.42
835.76	1267.47
836.08	1251.99
836.40	1279.75
836.71	1259.50
837.03	1250.40
837.35	1254.95
837.67	1236.97
837.99	1240.16
838.31	1221.27
838.63	1268.15
838.95	1267.01
839.27	1249.03
839.59	1264.28
839.91	1256.54
840.23	1268.15
840.54	1252.67
840.86	1280.44
841.18	1249.49
841.50	1242.89
841.82	1246.08
842.14	1254.49
842.46	1240.61
842.77	1222.18
843.09	1231.97
843.41	1244.25
843.73	1227.87
844.05	1245.39
844.37	1240.39
844.68	1236.06
845.00	1244.71
845.32	1245.39
845.64	1254.27
845.96	1257.91
846.27	1241.52
846.59	1213.54
846.91	1259.27
847.23	1242.66
847.54	1234.47
847.86	1233.33
848.18	1219.00
848.50	1230.60
848.82	1235.15
849.13	1229.01
849.45	1220.82
849.77	1210.35
850.08	1248.58
850.40	1255.40
850.72	1246.08
851.04	1230.83
851.35	1217.86
851.67	1246.76
851.99	1231.74
852.30	1220.13
852.62	1225.14
852.94	1217.86
853.25	1226.28
853.57	1205.57
853.89	1227.64
854.20	1219.00
854.52	1240.16
854.84	1216.27
855.15	1214.45
855.47	1221.73
855.79	1231.06
856.10	1202.61
856.42	1233.33
856.73	1219.45
857.05	1198.06
857.37	1213.54
857.68	1215.58
858.00	1199.65
858.32	1202.39
858.63	1213.08
858.95	1206.48
859.26	1204.21
859.58	1201.70
859.89	1173.71
860.21	1188.50
860.52	1220.82
860.84	1208.07
861.16	1197.38
861.47	1201.93
861.79	1220.59
862.10	1219.68
862.42	1196.01
862.73	1224.69
863.05	1202.61
863.36	1203.30
863.68	1202.39
863.99	1206.25
864.31	1208.07
864.62	1191.01
864.94	1216.49
865.25	1202.61
865.57	1176.22
865.88	1202.84
866.20	1177.13
866.51	1199.88
866.82	1196.01
867.14	1183.95
867.45	1190.32
867.77	1185.55
868.08	1215.81
868.40	1212.63
868.71	1174.40
869.02	1193.51
869.34	1206.03
869.65	1191.24
869.97	1201.70
870.28	1203.30
870.59	1201.70
870.91	1189.64
871.22	1179.63
871.54	1208.53
871.85	1185.09
872.16	1189.87
872.48	1167.80
872.79	1185.77
873.10	1195.56
873.42	1191.24
873.73	1174.62
874.04	1180.09
874.36	1163.47
874.67	1181.45
874.98	1165.07
875.30	1178.95
875.61	1175.53
875.92	1160.97
876.23	1171.44
876.55	1165.29
876.86	1158.01
877.17	1176.67
877.49	1163.25
877.80	1175.53
878.11	1352.34
878.42	1186.00
878.74	1185.09
879.05	1156.42
879.36	1164.61
879.67	1175.08
879.98	1202.84
880.30	1152.55
880.61	1151.64
880.92	1177.58
881.23	1158.01
881.55	1155.05
881.86	1177.13
882.17	1165.75
882.48	1158.70
882.79	1193.06
883.10	1171.44
883.42	1165.07
883.73	1148.46
884.04	1137.76
884.35	1137.76
884.66	1162.79
884.97	1158.92
885.28	1157.56
885.60	1173.94
885.91	1160.74
886.22	1165.75
886.53	1166.89
886.84	1170.98
887.15	1153.23
887.46	1158.70
887.77	1147.55
888.08	1179.40
888.40	1180.31
888.71	1147.09
889.02	1147.32
889.33	1153.23
889.64	1157.78
889.95	1149.37
890.26	1162.79
890.57	1168.02
890.88	1173.03
891.19	1162.79
891.50	1169.16
891.81	1146.86
892.12	1162.34
892.43	1163.25
892.74	1170.76
893.05	1165.29
893.36	1174.40
893.67	1142.54
893.98	1162.79
894.29	1157.56
894.60	1162.79
894.91	1155.74
895.22	1145.72
895.53	1151.87
895.84	1155.28
896.15	1163.47
896.46	1152.32
896.77	1165.52
897.08	1154.83
897.38	1178.72
897.69	1160.52
898.00	1129.34
898.31	1167.80
898.62	1144.59
898.93	1145.50
899.24	1154.60
899.55	1162.34
899.86	1140.26
900.16	1138.22
900.47	1160.52
900.78	1127.75
901.09	1153.46
901.40	1140.26
901.71	1136.40
902.02	1157.56
902.32	1136.62
902.63	1167.11
902.94	1142.08
903.25	1151.64
903.56	1135.48
903.87	1153.23
904.17	1156.65
904.48	1144.36
904.79	1132.30
905.10	1132.53
905.41	1163.47
905.71	1143.45
906.02	1137.99
906.33	1117.28
906.64	1138.90
906.94	1144.13
907.25	1143.90
907.56	1128.89
907.87	1149.59
908.17	1124.33
908.48	1149.82
908.79	1149.37
909.09	1135.03
909.40	1135.26
909.71	1144.81
910.02	1230.60
910.32	1141.40
910.63	1129.80
910.94	1143.45
911.24	1130.48
911.55	1140.26
911.86	1134.12
912.16	1134.57
912.47	1130.93
912.78	1141.17
913.08	1130.71
913.39	1142.31
913.69	1133.44
914.00	1130.02
914.31	1141.63
914.61	1126.84
914.92	1125.25
915.23	1110.45
915.53	1100.21
915.84	1126.61
916.14	1128.66
916.45	1142.99
916.75	1107.50
917.06	1118.65
917.37	1136.62
917.67	1130.02
917.98	1144.81
918.28	1125.70
918.59	1144.36
918.89	1127.07
919.20	1151.19
919.50	1125.93
919.81	1136.40
920.11	1119.78
920.42	1129.80
920.72	1122.06
921.03	1118.42
921.33	1132.07
921.64	1133.66
921.94	1122.97
922.25	1105.68
922.55	1108.86
922.86	1120.92
923.16	1145.72
923.47	1118.19
923.77	1117.05
924.08	1122.74
924.38	1121.38
924.69	1125.02
924.99	1112.73
925.29	1129.80
925.60	1116.83
925.90	1127.52
926.21	1150.05
926.51	1135.94
926.81	1111.36
927.12	1113.64
927.42	1121.38
927.73	1117.74
928.03	1111.36
928.33	1099.30
928.64	1113.64
928.94	1114.32
929.24	1122.51
929.55	1107.95
929.85	1120.47
930.15	1117.05
930.46	1124.33
930.76	1125.25
931.06	1099.30
931.37	1115.46
931.67	1143.45
931.97	1108.18
932.27	1094.30
932.58	1111.59
932.88	1106.59
933.18	1108.63
933.49	1092.93
933.79	1103.86
934.09	1111.14
934.39	1140.26
934.70	1129.57
935.00	1123.42
935.30	1104.99
935.60	1114.32
935.91	1109.54
936.21	1107.50
936.51	1122.97
936.81	1125.02
937.11	1125.93
937.42	1107.27
937.72	1101.81
938.02	1109.32
938.32	1101.58
938.62	1086.56
938.92	1100.44
939.23	1097.71
939.53	1079.05
939.83	1108.18
940.13	1099.30
940.43	1092.48
940.73	1108.86
941.03	1082.24
941.34	1108.63
941.64	1113.18
941.94	1105.45
942.24	1085.65
942.54	1089.97
942.84	1092.48
943.14	1089.75
943.44	1097.26
943.74	1107.27
944.04	1101.81
944.34	1079.51
944.65	1077.46
944.95	1104.54
945.25	1111.59
945.55	1085.42
945.85	1102.49
946.15	1081.78
946.45	1101.58
946.75	1086.11
947.05	1107.04
947.35	1109.77
947.65	1123.88
947.95	1114.55
948.25	1092.48
948.55	1080.19
948.85	1130.02
949.15	1105.90
949.45	1094.98
949.75	1099.30
950.05	1100.90
950.35	1091.57
950.65	1086.56
950.94	1095.66
951.24	1093.39
951.54	1100.67
951.84	1160.29
952.14	1097.03
952.44	1105.45
952.74	1095.89
953.04	1098.85
953.34	1091.57
953.64	1121.15
953.94	1111.14
954.23	1104.31
954.53	1090.66
954.83	1099.99
955.13	1093.62
955.43	1105.22
955.73	1102.72
956.03	1098.39
956.32	1090.66
956.62	1113.87
956.92	1111.14
957.22	1100.67
957.52	1100.21
957.82	1110.23
958.11	1110.23
958.41	1089.29
958.71	1114.10
959.01	1083.15
959.30	1192.60
959.60	1122.97
959.90	1098.39
960.20	1113.64
960.50	1092.71
960.79	1097.94
961.09	1090.88
961.39	1100.67
961.69	1093.62
961.98	1099.30
962.28	1103.63
962.58	1107.04
962.87	1095.89
963.17	1099.99
963.47	1097.94
963.76	1094.98
964.06	1089.06
964.36	1092.48
964.66	1115.23
964.95	1090.66
965.25	1117.74
965.55	1097.03
965.84	1100.67
966.14	1095.66
966.43	1102.72
966.73	1085.65
967.03	1107.50
967.32	1084.29
967.62	1106.81
967.92	1094.30
968.21	1099.08
968.51	1115.23
968.80	1103.40
969.10	1092.48
969.40	1094.30
969.69	1102.03
969.99	1087.02
970.28	1109.54
970.58	1108.18
970.87	1110.23
971.17	1092.93
971.46	1090.66
971.76	1086.56
972.06	1097.94
972.35	1094.30
972.65	1094.98
972.94	1110.00
973.24	1109.54
973.53	1100.67
973.83	1096.80
974.12	1086.56
974.42	1108.18
974.71	1098.62
975.01	1087.47
975.30	1101.12
975.59	1085.65
975.89	1086.56
976.18	1086.56
976.48	1108.63
976.77	1112.27
977.07	1114.78
977.36	1104.08
977.65	1101.35
977.95	1074.05
978.24	1090.20
978.54	1097.03
978.83	1086.11
979.13	1082.47
979.42	1091.34
979.71	1106.13
980.01	1085.65
980.30	1102.94
980.59	1112.05
980.89	1117.28
981.18	1117.96
981.47	1102.49
981.77	1089.52
982.06	1100.90
982.35	1096.57
982.65	1096.35
982.94	1115.46
983.23	1112.50
983.53	1106.81
983.82	1104.31
984.11	1101.81
984.41	1105.22
984.70	1097.94
984.99	1076.09
985.28	1101.81
985.58	1081.56
985.87	1087.47
986.16	1095.66
986.45	1093.84
986.75	1097.71
987.04	1104.77
987.33	1099.76
987.62	1104.08
987.91	1079.28
988.21	1087.93
988.50	1090.66
988.79	1093.39
989.08	1095.89
989.37	1092.71
989.67	1097.94
989.96	1089.52
990.25	1094.75
990.54	1097.48
990.83	1100.44
991.12	1106.36
991.42	1100.90
991.71	1090.66
992.00	1086.79
992.29	1085.42
992.58	1114.32
992.87	1080.42
993.16	1116.14
993.45	1077.69
993.75	1086.79
994.04	1090.66
994.33	1095.44
994.62	1098.62
994.91	1084.06
995.20	1101.58
995.49	1075.41
995.78	1126.61
996.07	1090.43
996.36	1092.48
996.65	1079.96
996.94	1088.15
997.23	1104.54
997.52	1083.38
997.81	1075.18
998.10	1090.43
998.39	1065.63
998.68	1086.11
998.97	1087.02
999.26	1088.15
999.55	1088.15
999.84	1090.66
1000.13	1091.11
1000.42	1104.99
1000.71	1096.57
1001.00	1107.72
1001.29	1111.36
1001.58	1099.30
1001.87	1106.36
1002.16	1092.93
1002.45	1090.88
1002.74	1093.62
1003.02	1094.98
1003.31	1087.47
1003.60	1119.33
1003.89	1091.34
1004.18	1084.51
1004.47	1086.56
1004.76	1115.23
1005.05	1068.81
1005.33	1076.78
1005.62	1082.47
1005.91	1089.97
1006.20	1083.38
1006.49	1093.39
1006.78	1102.49
1007.06	1096.35
1007.35	1099.30
1007.64	1081.78
1007.93	1098.17
1008.22	1088.84
1008.50	1085.88
1008.79	1096.35
1009.08	1082.24
1009.37	1084.74
1009.66	1100.90
1009.94	1103.40
1010.23	1108.86
1010.52	1087.47
1010.81	1103.17
1011.09	1098.62
1011.38	1102.49
1011.67	1103.17
1011.95	1098.62
1012.24	1078.60
1012.53	1100.67
1012.82	1087.93
1013.10	1072.00
1013.39	1083.83
1013.68	1076.55
[truncated: 48 more rows]
