# Supplementary material for: Unique photosynthetic electron transport tuning and excitation distribution in heterokont algae
Source: PLoS One. 2019 Jan 9;14(1):e0209920. doi: 10.1371/journal.pone.0209920 (PMC6326504; doi:10.1371/journal.pone.0209920)
Supplement: S1 Dataset — (ZIP) [file pone.0209920.s004.zip › S1 Dataset/77K/Nannochloropsis_DCMU/NDCMU_t=25,2.txt]

340.01	1215.13
340.39	1215.13
340.76	1215.13
341.14	1225.60
341.52	1238.11
341.89	1261.09
342.27	1264.96
342.65	1258.59
343.03	1245.62
343.40	1262.69
343.78	1266.10
344.16	1269.74
344.53	1262.23
344.91	1284.76
345.29	1274.06
345.66	1251.76
346.04	1251.76
346.42	1252.67
346.79	1278.39
347.17	1274.52
347.54	1274.75
347.92	1241.75
348.30	1241.07
348.67	1249.03
349.05	1248.58
349.43	1241.07
349.80	1263.82
350.18	1255.63
350.56	1252.45
350.93	1261.55
351.31	1249.72
351.68	1240.39
352.06	1231.06
352.44	1236.75
352.81	1257.00
353.19	1259.73
353.56	1247.90
353.94	1246.53
354.32	1218.54
354.69	1229.24
355.07	1240.84
355.44	1234.70
355.82	1246.08
356.19	1229.24
356.57	1252.67
356.95	1235.84
357.32	1249.72
357.70	1228.33
358.07	1246.53
358.45	1236.97
358.82	1224.91
359.20	1235.15
359.58	1232.88
359.95	1250.85
360.33	1249.26
360.70	1234.70
361.08	1224.91
361.45	1226.96
361.83	1240.16
362.20	1247.90
362.58	1231.51
362.95	1224.91
363.33	1224.46
363.70	1228.55
364.08	1215.36
364.45	1243.80
364.83	1239.02
365.20	1237.66
365.58	1236.75
365.95	1249.72
366.33	1225.82
366.70	1246.30
367.08	1235.84
367.45	1235.84
367.83	1241.30
368.20	1243.34
368.58	1236.52
368.95	1234.24
369.33	1230.15
369.70	1234.01
370.08	1226.96
370.45	1259.05
370.83	1233.10
371.20	1239.25
371.57	1302.28
371.95	1228.33
372.32	1239.70
372.70	1228.33
373.07	1242.89
373.45	1250.85
373.82	1252.67
374.19	1236.06
374.57	1231.74
374.94	1217.18
375.32	1221.73
375.69	1252.67
376.07	1223.78
376.44	1219.91
376.81	1219.68
377.19	1218.77
377.56	1214.90
377.94	1234.93
378.31	1250.40
378.68	1236.06
379.06	1254.95
379.43	1242.66
379.81	1254.72
380.18	1223.32
380.55	1237.20
380.93	1229.69
381.30	1232.42
381.67	1259.05
382.05	1234.24
382.42	1227.19
382.79	1219.45
383.17	1232.88
383.54	1235.38
383.91	1220.82
384.29	1244.03
384.66	1236.52
385.04	1260.18
385.41	1247.67
385.78	1247.90
386.15	1248.81
386.53	1242.89
386.90	1219.45
387.27	1243.34
387.65	1237.88
388.02	1214.22
388.39	1241.52
388.77	1227.42
389.14	1251.76
389.51	1237.88
389.89	1234.93
390.26	1242.66
390.63	1234.93
391.00	1237.88
391.38	1230.60
391.75	1231.51
392.12	1226.51
392.50	1239.02
392.87	1223.09
393.24	1229.69
393.61	1218.77
393.99	1247.21
394.36	1223.32
394.73	1220.13
395.10	1230.60
395.48	1235.61
395.85	1251.76
396.22	1246.99
396.59	1249.94
396.97	1251.54
397.34	1229.46
397.71	1249.03
398.08	1249.03
398.45	1244.94
398.83	1234.70
399.20	1249.26
399.57	1240.61
399.94	1237.66
400.32	1239.70
400.69	1242.21
401.06	1247.44
401.43	1233.33
401.80	1237.43
402.17	1246.08
402.55	1249.72
402.92	1239.25
403.29	1223.09
403.66	1235.61
404.03	1242.21
404.41	1233.33
404.78	1229.69
405.15	1222.41
405.52	1252.67
405.89	1236.75
406.26	1258.36
406.64	1227.87
407.01	1224.46
407.38	1246.30
407.75	1241.30
408.12	1259.73
408.49	1249.49
408.86	1241.30
409.23	1231.97
409.61	1228.10
409.98	1230.60
410.35	1251.31
410.72	1216.27
411.09	1242.21
411.46	1237.20
411.83	1241.52
412.20	1229.01
412.57	1240.84
412.95	1229.24
413.32	1239.25
413.69	1250.63
414.06	1241.07
414.43	1226.96
414.80	1258.14
415.17	1235.15
415.54	1232.19
415.91	1250.40
416.28	1236.06
416.65	1228.78
417.02	1217.63
417.39	1239.02
417.76	1221.04
418.14	1232.88
418.51	1238.11
418.88	1226.28
419.25	1251.76
419.62	1234.01
419.99	1244.94
420.36	1241.98
420.73	1250.40
421.10	1239.93
421.47	1246.53
421.84	1239.70
422.21	1231.97
422.58	1245.39
422.95	1218.31
423.32	1209.44
423.69	1229.24
424.06	1243.80
424.43	1233.79
424.80	1239.70
425.17	1245.85
425.54	1226.51
425.91	1243.57
426.28	1234.01
426.65	1231.74
427.02	1246.76
427.39	1244.94
427.76	1211.49
428.13	1222.86
428.49	1242.21
428.86	1227.19
429.23	1225.82
429.60	1226.96
429.97	1216.04
430.34	1236.06
430.71	1234.93
431.08	1237.20
431.45	1235.38
431.82	1240.61
432.19	1223.55
432.56	1226.51
432.93	1233.10
433.30	1223.78
433.67	1259.73
434.03	1247.21
434.40	1243.57
434.77	1234.47
435.14	1245.62
435.51	1230.60
435.88	1247.21
436.25	1243.57
436.62	1242.89
436.99	1253.36
437.35	1219.22
437.72	1241.98
438.09	1235.38
438.46	1265.42
438.83	1243.57
439.20	1239.93
439.57	1243.57
439.93	1246.99
440.30	1251.08
440.67	1236.97
441.04	1232.65
441.41	1237.43
441.78	1237.20
442.14	1261.32
442.51	1238.34
442.88	1246.30
443.25	1252.22
443.62	1226.05
443.99	1236.97
444.35	1258.36
444.72	1239.93
445.09	1234.93
445.46	1232.65
445.83	1236.75
446.19	1235.84
446.56	1224.69
446.93	1238.11
447.30	1256.77
447.66	1236.97
448.03	1239.02
448.40	1224.23
448.77	1233.33
449.14	1253.58
449.50	1242.43
449.87	1234.47
450.24	1224.91
450.61	1225.37
450.97	1236.75
451.34	1217.63
451.71	1242.89
452.08	1234.24
452.44	1248.58
452.81	1238.57
453.18	1260.41
453.54	1240.39
453.91	1241.98
454.28	1231.51
454.65	1243.57
455.01	1239.70
455.38	1242.89
455.75	1229.24
456.11	1257.00
456.48	1239.48
456.85	1246.53
457.21	1259.96
457.58	1242.21
457.95	1232.42
458.32	1237.43
458.68	1241.52
459.05	1228.33
459.42	1244.94
459.78	1216.49
460.15	1232.42
460.52	1235.15
460.88	1248.58
461.25	1242.43
461.61	1231.97
461.98	1237.66
462.35	1241.98
462.71	1254.04
463.08	1230.83
463.45	1244.71
463.81	1246.99
464.18	1233.33
464.55	1245.39
464.91	1266.33
465.28	1241.75
465.64	1242.21
466.01	1239.25
466.38	1231.06
466.74	1221.95
467.11	1239.93
467.47	1228.10
467.84	1257.00
468.21	1227.42
468.57	1248.58
468.94	1219.68
469.30	1260.18
469.67	1249.49
470.03	1253.58
470.40	1250.40
470.77	1246.08
471.13	1237.66
471.50	1232.19
471.86	1235.61
472.23	1254.04
472.59	1247.21
472.96	1234.24
473.32	1229.01
473.69	1232.19
474.05	1248.35
474.42	1239.93
474.78	1261.09
475.15	1255.86
475.51	1246.08
475.88	1206.71
476.24	1237.20
476.61	1244.03
476.97	1253.58
477.34	1249.49
477.70	1221.95
478.07	1249.49
478.43	1242.66
478.80	1244.71
479.16	1233.33
479.53	1234.01
479.89	1248.58
480.26	1228.55
480.62	1245.62
480.99	1244.03
481.35	1212.40
481.72	1229.92
482.08	1231.28
482.45	1463.16
482.81	1262.46
483.17	1259.27
483.54	1214.67
483.90	1249.49
484.27	1234.01
484.63	1248.35
485.00	1262.00
485.36	1243.34
485.72	1229.01
486.09	1234.93
486.45	1226.96
486.82	1233.33
487.18	1261.55
487.54	1260.41
487.91	1240.16
488.27	1231.97
488.64	1251.99
489.00	1247.90
489.36	1257.68
489.73	1248.58
490.09	1242.43
490.45	1242.43
490.82	1241.75
491.18	1234.93
491.55	1243.12
491.91	1231.97
492.27	1225.14
492.64	1241.52
493.00	1249.03
493.36	1247.44
493.73	1255.18
494.09	1234.93
494.45	1243.57
494.82	1255.40
495.18	1246.08
495.54	1235.61
495.91	1252.90
496.27	1229.24
496.63	1238.79
496.99	1246.08
497.36	1234.70
497.72	1245.62
498.08	1258.14
498.45	1249.94
498.81	1251.31
499.17	1254.95
499.53	1237.88
499.90	1228.78
500.26	1226.28
500.62	1259.73
500.99	1231.06
501.35	1228.33
501.71	1245.85
502.07	1230.37
502.44	1247.67
502.80	1256.09
503.16	1226.05
503.52	1246.30
503.88	1249.26
504.25	1241.52
504.61	1254.27
504.97	1231.06
505.33	1235.15
505.70	1263.14
506.06	1247.90
506.42	1246.99
506.78	1235.15
507.14	1258.82
507.51	1253.58
507.87	1239.93
508.23	1214.67
508.59	1261.32
508.95	1242.66
509.32	1253.13
509.68	1231.51
510.04	1249.26
510.40	1215.13
510.76	1238.11
511.12	1242.21
511.48	1239.48
511.85	1232.19
512.21	1243.12
512.57	1236.06
512.93	1234.70
513.29	1238.11
513.65	1242.43
514.01	1234.24
514.38	1231.97
514.74	1223.32
515.10	1216.72
515.46	1222.41
515.82	1244.94
516.18	1232.19
516.54	1236.75
516.90	1245.39
517.26	1236.97
517.63	1218.54
517.99	1220.59
518.35	1232.42
518.71	1228.33
519.07	1241.75
519.43	1232.88
519.79	1257.68
520.15	1248.58
520.51	1248.35
520.87	1236.06
521.23	1233.56
521.59	1229.46
521.95	1252.67
522.31	1249.26
522.67	1242.21
523.03	1244.71
523.40	1229.46
523.76	1241.30
524.12	1232.19
524.48	1258.36
524.84	1242.43
525.20	1251.76
525.56	1248.12
525.92	1233.10
526.28	1240.16
526.64	1235.61
527.00	1247.90
527.36	1258.59
527.72	1254.04
528.08	1243.57
528.44	1231.28
528.80	1243.34
529.16	1238.57
529.51	1231.51
529.87	1230.83
530.23	1263.82
530.59	1252.90
530.95	1234.70
531.31	1238.57
531.67	1229.69
532.03	1254.27
532.39	1238.79
532.75	1228.78
533.11	1234.01
533.47	1244.03
533.83	1206.94
534.19	1251.76
534.55	1245.39
534.91	1247.44
535.26	1228.78
535.62	1242.66
535.98	1257.68
536.34	1255.63
536.70	1227.64
537.06	1254.27
537.42	1255.40
537.78	1239.48
538.14	1270.65
538.49	1259.96
538.85	1269.51
539.21	1224.23
539.57	1236.52
539.93	1236.75
540.29	1239.93
540.65	1257.00
541.00	1241.07
541.36	1219.45
541.72	1243.80
542.08	1245.62
542.44	1234.01
542.80	1257.00
543.15	1230.37
543.51	1223.32
543.87	1237.66
544.23	1222.64
544.59	1244.25
544.95	1231.28
545.30	1246.53
545.66	1225.82
546.02	1238.79
546.38	1229.24
546.73	1221.50
547.09	1235.15
547.45	1244.48
547.81	1232.19
548.17	1229.01
548.52	1240.39
548.88	1234.47
549.24	1231.74
549.60	1216.72
549.95	1223.32
550.31	1237.88
550.67	1218.77
551.03	1218.54
551.38	1230.83
551.74	1234.24
552.10	1231.97
552.46	1242.43
552.81	1236.52
553.17	1239.93
553.53	1231.97
553.88	1232.42
554.24	1235.38
554.60	1248.12
554.95	1229.24
555.31	1221.95
555.67	1237.66
556.03	1234.24
556.38	1235.61
556.74	1226.28
557.10	1232.65
557.45	1227.87
557.81	1234.47
558.17	1237.20
558.52	1236.75
558.88	1226.73
559.24	1233.33
559.59	1241.98
559.95	1243.57
560.30	1243.12
560.66	1225.82
561.02	1230.83
561.37	1229.24
561.73	1237.88
562.09	1229.92
562.44	1234.24
562.80	1234.93
563.15	1267.47
563.51	1214.67
563.87	1251.31
564.22	1230.15
564.58	1247.21
564.93	1233.10
565.29	1224.91
565.65	1229.92
566.00	1216.04
566.36	1233.79
566.71	1250.40
567.07	1242.66
567.42	1255.18
567.78	1250.17
568.14	1246.53
568.49	1231.28
568.85	1224.46
569.20	1257.23
569.56	1236.29
569.91	1245.39
570.27	1255.63
570.62	1277.48
570.98	1251.08
571.33	1250.40
571.69	1236.52
572.04	1228.78
572.40	1251.99
572.75	1225.14
573.11	1226.28
573.46	1239.70
573.82	1233.56
574.17	1257.45
574.53	1267.01
574.88	1254.49
575.24	1236.97
575.59	1232.42
575.95	1242.43
576.30	1247.67
576.66	1262.23
577.01	1225.60
577.36	1244.48
577.72	1242.66
578.07	1244.94
578.43	1249.26
578.78	1231.51
579.14	1231.28
579.49	1247.67
579.85	1260.64
580.20	1249.03
580.55	1258.59
580.91	1259.27
581.26	1236.29
581.62	1251.76
581.97	1252.22
582.32	1237.20
582.68	1241.98
583.03	1253.58
583.39	1239.02
583.74	1251.54
584.09	1249.72
584.45	1250.63
584.80	1244.25
585.15	1267.24
585.51	1268.60
585.86	1251.54
586.21	1274.52
586.57	1284.53
586.92	1282.71
587.27	1279.98
587.63	1305.01
587.98	1318.89
588.33	1315.93
588.69	1291.81
589.04	1306.15
589.39	1282.94
589.75	1309.79
590.10	1304.56
590.45	1317.53
590.81	1316.84
591.16	1337.32
591.51	1335.50
591.86	1334.59
592.22	1341.42
592.57	1342.10
592.92	1327.08
593.28	1346.43
593.63	1345.74
593.98	1360.99
594.33	1395.80
594.69	1403.77
595.04	1391.25
595.39	1389.89
595.74	1415.15
596.10	1394.67
596.45	1425.84
596.80	1439.04
597.15	1480.68
597.50	1450.19
597.86	1474.54
598.21	1484.55
598.56	1497.75
598.91	1526.87
599.26	1510.26
599.62	1536.43
599.97	1535.52
600.32	1552.36
600.67	1561.46
601.02	1591.50
601.38	1620.17
601.73	1627.45
602.08	1643.84
602.43	1623.58
602.78	1652.03
603.13	1670.46
603.49	1650.21
603.84	1683.20
604.19	1689.80
604.54	1710.74
604.89	1715.74
605.24	1744.19
605.59	1729.40
605.95	1755.79
606.30	1780.37
606.65	1780.14
607.00	1768.76
607.35	1819.05
607.70	1814.73
608.05	1852.96
608.40	1860.69
608.75	1855.00
609.10	1865.02
609.46	1862.97
609.81	1891.19
610.16	1905.07
610.51	1902.56
610.86	1913.71
611.21	1918.26
611.56	1903.70
611.91	1919.86
612.26	1944.89
612.61	1935.10
612.96	1967.19
613.31	1954.67
613.66	1967.87
614.01	1951.71
614.36	1990.17
614.71	1965.37
615.06	2004.73
615.41	1986.76
615.76	1987.44
616.11	1995.18
616.46	2007.01
616.81	1970.60
617.16	2007.92
617.51	2021.35
617.86	2051.84
618.21	2007.24
618.56	2005.42
618.91	2009.51
619.26	2007.01
619.61	1992.67
619.96	2029.99
620.31	2007.92
620.66	2009.28
621.01	2014.06
621.36	2005.87
621.71	2025.90
622.06	1999.73
622.41	2003.60
622.76	1991.54
623.10	2024.99
623.45	1999.50
623.80	2031.59
624.15	2007.01
624.50	1978.34
624.85	2008.37
625.20	1971.28
625.55	1993.13
625.90	1977.66
626.25	1979.02
626.59	1944.89
626.94	1975.83
627.29	1955.81
627.64	1958.54
627.99	1991.08
628.34	1990.17
628.69	1972.65
629.03	1942.16
629.38	1962.41
629.73	1947.16
630.08	1965.14
630.43	1933.51
630.78	1944.89
631.12	1938.97
631.47	1958.77
631.82	1931.92
632.17	1944.66
632.52	1941.93
632.86	1960.13
633.21	1933.74
633.56	1928.50
633.91	1922.13
634.26	1909.39
634.60	1907.57
634.95	1919.17
635.30	1908.48
635.65	1931.69
635.99	1919.17
636.34	1905.52
636.69	1902.11
637.04	1904.38
637.39	1896.19
637.73	1911.21
638.08	1893.69
638.43	1915.08
638.77	1897.10
639.12	1929.41
639.47	1892.78
639.82	1889.82
640.16	1886.41
640.51	1876.39
640.86	1882.77
641.20	1860.24
641.55	1863.65
641.90	1892.78
642.25	1867.52
642.59	1892.78
642.94	1893.92
643.29	1892.78
643.63	1878.21
643.98	1880.49
644.33	1858.42
644.67	1868.66
645.02	1854.32
645.37	1872.30
645.71	1864.79
646.06	1873.89
646.40	1860.92
646.75	1871.84
647.10	1852.50
647.44	1830.20
647.79	1876.85
648.14	1849.09
648.48	1845.22
648.83	1855.46
649.17	1890.73
649.52	1854.78
649.87	1862.29
650.21	1871.16
650.56	1857.05
650.90	1874.80
651.25	1878.90
651.59	1871.16
651.94	1839.30
652.29	1887.54
652.63	1859.78
652.98	1868.89
653.32	1888.91
653.67	1867.06
654.01	1860.47
654.36	1861.15
654.70	1868.89
655.05	1851.14
655.39	1861.60
655.74	1842.72
656.08	1869.80
656.43	1863.20
656.78	1864.11
657.12	1884.36
657.47	1879.81
657.81	1877.30
658.15	1840.90
658.50	1841.81
658.84	1894.37
659.19	1882.77
659.53	1878.44
659.88	1857.96
660.22	1870.71
660.57	1878.44
660.91	1883.68
661.26	1876.62
661.60	1885.95
661.95	1870.93
662.29	1876.85
662.63	1895.74
662.98	1893.69
663.32	1873.44
663.67	1869.57
664.01	1883.22
664.36	1895.74
664.70	1923.73
665.04	1915.76
665.39	1911.44
665.73	1909.62
666.08	2023.39
666.42	1924.86
666.76	1929.64
667.11	1928.73
667.45	1927.82
667.79	1922.36
668.14	1902.56
668.48	1927.59
668.83	1910.53
669.17	1936.47
669.51	1948.07
669.86	1960.82
670.20	1953.99
670.54	1981.07
670.89	1945.34
671.23	1973.79
671.57	1988.81
671.92	2006.33
672.26	2012.24
672.60	2003.37
672.94	2033.41
673.29	2047.74
673.63	2070.72
673.97	2079.83
674.32	2103.95
674.66	2160.83
675.00	2169.25
675.34	2204.30
675.69	2244.35
676.03	2315.57
676.37	2354.94
676.71	2424.57
677.06	2465.98
677.40	2544.49
677.74	2615.26
678.08	2726.30
678.43	2838.71
678.77	2961.14
679.11	3081.06
679.45	3211.67
679.80	3400.99
680.14	3537.75
680.48	3748.01
680.82	3953.95
681.16	4227.46
681.51	4394.71
681.85	4671.42
682.19	4949.71
682.53	5281.26
682.87	5547.49
683.21	5788.47
683.56	6095.21
683.90	6489.79
684.24	6748.51
684.58	7076.19
684.92	7407.50
685.26	7651.67
685.61	7917.90
685.95	8236.48
686.29	8431.94
686.63	8617.17
686.97	8831.75
687.31	8891.37
687.65	9064.99
687.99	9266.60
688.33	9268.42
688.68	9268.20
689.02	9385.84
689.36	9354.89
689.70	9419.52
690.04	9323.72
690.38	9382.43
690.72	9385.84
691.06	9376.74
691.40	9459.80
691.74	9331.46
692.08	9463.44
692.42	9466.39
692.76	9460.25
693.10	9589.50
693.44	9506.67
693.78	9574.48
694.13	9511.68
694.47	9608.39
694.81	9660.95
695.15	9663.91
695.49	9611.80
695.83	9736.50
696.17	9737.86
696.51	9702.82
696.85	9761.07
697.19	9736.04
697.53	9774.50
697.87	9807.72
698.20	9698.04
698.54	9799.30
698.88	9711.01
699.22	9747.42
699.56	9728.99
699.90	9650.48
700.24	9579.03
700.58	9659.81
700.92	9524.88
701.26	9556.28
701.60	9476.18
701.94	9388.34
702.28	9349.43
702.62	9271.38
702.96	9296.64
703.30	9173.53
703.63	9081.38
703.97	9034.73
704.31	8968.06
704.65	8869.53
704.99	8810.36
705.33	8844.27
705.67	8661.54
706.01	8611.03
706.34	8539.35
706.68	8442.86
707.02	8314.53
707.36	8162.07
707.70	8142.04
708.04	7963.87
708.38	7952.72
708.71	7951.58
709.05	7787.97
709.39	7693.31
709.73	7632.55
710.07	7603.20
710.40	7485.78
710.74	7408.64
711.08	7376.33
711.42	7293.73
711.76	7154.24
712.09	7113.28
712.43	7113.73
712.77	7000.41
713.11	6932.37
713.45	6910.76
713.78	6803.35
714.12	6707.55
714.46	6688.44
714.80	6573.98
715.13	6545.76
715.47	6502.07
715.81	6360.31
716.15	6345.29
716.48	6326.86
716.82	6239.71
717.16	6189.19
717.49	6084.74
717.83	5980.98
718.17	5965.51
718.51	5916.13
718.84	5838.99
719.18	5783.92
719.52	5749.10
719.85	5664.00
720.19	5609.16
720.53	5599.60
720.86	5503.35
721.20	5428.94
721.54	5411.64
721.87	5362.49
722.21	5193.88
722.55	5208.44
722.88	5171.80
723.22	5066.67
723.55	5007.97
723.89	4998.18
724.23	4924.68
724.56	4888.27
724.90	4831.39
725.24	4770.40
725.57	4716.47
725.91	4653.44
726.24	4624.31
726.58	4571.07
726.92	4577.44
727.25	4510.99
727.59	4481.64
727.92	4410.41
728.26	4357.17
728.59	4332.59
728.93	4235.65
729.26	4187.87
729.60	4165.57
729.94	4117.78
730.27	4069.31
730.61	4047.70
730.94	3958.50
731.28	3962.14
731.61	3925.05
731.95	3873.62
732.28	3817.64
732.62	3763.48
732.95	3740.50
733.29	3712.06
733.62	3703.87
733.96	3670.64
734.29	3566.88
734.63	3563.24
734.96	3515.00
735.30	3502.25
735.63	3457.88
735.97	3453.79
736.30	3391.89
736.63	3372.32
736.97	3373.00
737.30	3298.60
737.64	3288.13
737.97	3222.14
738.31	3231.01
738.64	3164.11
738.97	3149.09
739.31	3148.41
739.64	3124.97
739.98	3061.71
740.31	3027.35
740.64	3039.64
740.98	3016.89
741.31	2974.33
741.65	2961.14
741.98	2933.15
742.31	2922.22
742.65	2890.59
742.98	2880.35
743.31	2863.29
743.65	2868.52
743.98	2803.21
744.31	2799.12
744.65	2801.39
744.98	2775.23
745.31	2757.93
745.65	2715.38
745.98	2718.11
746.31	2720.61
746.65	2707.87
746.98	2697.40
747.31	2667.82
747.65	2664.86
747.98	2646.89
748.31	2619.58
748.64	2604.56
748.98	2579.30
749.31	2590.68
749.64	2580.44
749.98	2531.97
750.31	2544.26
750.64	2557.00
750.97	2527.65
751.31	2513.09
751.64	2484.87
751.97	2503.98
752.30	2482.14
752.63	2473.72
752.97	2450.28
753.30	2422.75
753.63	2420.70
753.96	2450.28
754.29	2386.57
754.63	2425.25
754.96	2401.36
755.29	2365.63
755.62	2361.76
755.95	2329.22
756.29	2315.11
756.62	2332.18
756.95	2297.59
757.28	2315.34
757.61	2304.42
757.94	2287.81
758.27	2290.54
758.61	2263.23
758.94	2267.10
759.27	2249.35
759.60	2249.81
759.93	2258.68
760.26	2221.82
760.59	2233.20
760.92	2232.97
761.26	2208.39
761.59	2209.08
761.92	2166.75
762.25	2165.61
762.58	2169.25
762.91	2143.09
763.24	2138.31
763.57	2122.83
763.90	2117.83
764.23	2136.03
764.56	2117.14
764.89	2083.01
765.22	2109.18
765.55	2076.87
765.88	2085.51
766.21	2075.28
766.54	2073.91
766.87	2073.45
767.20	2060.48
767.53	2059.12
767.86	2024.76
768.19	1978.34
768.52	2024.53
768.85	2020.21
769.18	2001.32
769.51	1989.94
769.84	1970.37
770.17	2016.79
770.50	1993.13
770.83	1962.18
771.16	1972.42
771.49	1951.26
771.82	1970.37
772.15	1914.62
772.48	1935.33
772.81	1916.90
773.14	1906.89
773.47	1912.12
773.80	1893.92
774.13	1879.81
774.46	1901.65
774.78	1890.28
775.11	1884.36
775.44	1866.15
775.77	1861.60
776.10	1856.37
776.43	1859.56
776.76	1868.89
777.09	1832.25
777.41	1825.20
777.74	1820.87
778.07	1804.72
778.40	1826.79
778.73	1798.57
779.06	1781.28
779.38	1782.87
779.71	1778.32
780.04	1770.81
780.37	1776.50
780.70	1757.61
781.03	1779.23
781.35	1764.89
781.68	1720.98
782.01	1734.86
782.34	1724.84
782.67	1715.52
782.99	1716.88
783.32	1744.41
783.65	1717.11
783.98	1696.17
784.30	1695.49
784.63	1700.95
784.96	1692.30
785.29	1669.32
785.61	1651.80
785.94	1698.68
786.27	1676.83
786.60	1675.92
786.92	1676.83
787.25	1665.45
787.58	1667.05
787.90	1662.04
788.23	1665.45
788.56	1655.90
788.88	1644.52
789.21	1616.99
789.54	1641.56
789.87	1652.26
790.19	1652.48
790.52	1609.70
790.85	1623.13
791.17	1622.22
791.50	1617.90
791.82	1606.97
792.15	1607.43
792.48	1607.20
792.80	1596.05
793.13	1604.24
793.46	1591.50
793.78	1605.15
794.11	1599.69
794.43	1596.51
794.76	1611.98
795.09	1611.07
795.41	1608.34
795.74	1590.36
796.06	1599.46
796.39	1594.46
796.72	1606.06
797.04	1577.39
797.37	1571.70
797.69	1570.11
798.02	1569.88
798.34	1607.43
798.67	1586.95
798.99	1573.52
799.32	1572.84
799.64	1565.10
799.97	1558.05
800.30	1579.21
800.62	1568.06
800.95	1552.36
801.27	1550.77
801.60	1550.77
801.92	1529.83
802.25	1551.68
802.57	1527.10
802.89	1565.33
803.22	1553.50
803.54	1532.34
803.87	1554.86
804.19	1541.67
804.52	1539.16
804.84	1524.60
805.17	1513.45
805.49	1552.13
805.82	1539.16
806.14	1516.86
806.46	1534.16
806.79	1527.10
807.11	1506.62
807.44	1533.47
807.76	1531.65
808.08	1529.38
808.41	1510.26
808.73	1520.96
809.06	1507.99
809.38	1509.35
809.70	1502.75
810.03	1489.33
810.35	1482.50
810.67	1485.00
811.00	1464.30
811.32	1483.87
811.64	1485.46
811.97	1478.86
812.29	1485.00
812.61	1488.19
812.94	1469.08
813.26	1485.46
813.58	1493.88
813.91	1483.64
814.23	1471.81
814.55	1475.90
814.88	1459.52
815.20	1472.94
815.52	1472.49
815.84	1477.04
816.17	1438.13
816.49	1463.16
816.81	1455.20
817.13	1462.70
817.46	1456.33
817.78	1447.69
818.10	1461.79
818.42	1437.22
818.75	1449.05
819.07	1457.93
819.39	1454.51
819.71	1477.50
820.04	1464.75
820.36	1457.70
820.68	1463.62
821.00	1416.06
821.32	1447.69
821.65	1432.21
821.97	1420.84
822.29	1420.61
822.61	1456.56
822.93	1400.36
823.25	1425.84
823.58	1430.62
823.90	1419.24
824.22	1431.53
824.54	1429.71
824.86	1428.34
825.18	1437.67
825.50	1397.85
825.82	1413.10
826.15	1398.99
826.47	1419.70
826.79	1410.37
827.11	1421.06
827.43	1412.19
827.75	1396.94
828.07	1413.33
828.39	1400.36
828.71	1418.10
829.03	1411.96
829.35	1414.01
829.67	1414.01
830.00	1394.44
830.32	1391.71
830.64	1395.58
830.96	1382.15
831.28	1406.27
831.60	1368.27
831.92	1389.66
832.24	1397.85
832.56	1388.52
832.88	1378.51
833.20	1393.07
833.52	1398.54
833.84	1386.47
834.16	1377.15
834.48	1368.50
834.80	1403.77
835.12	1369.86
835.44	1373.96
835.76	1377.60
836.08	1388.75
836.40	1378.74
836.71	1404.45
837.03	1396.03
837.35	1391.94
837.67	1373.28
837.99	1373.50
838.31	1367.36
838.63	1368.04
838.95	1371.91
839.27	1400.81
839.59	1371.23
839.91	1378.51
840.23	1378.28
840.54	1360.31
840.86	1348.47
841.18	1369.86
841.50	1373.73
841.82	1386.02
842.14	1377.15
842.46	1363.04
842.77	1375.78
843.09	1381.70
843.41	1351.66
843.73	1376.46
844.05	1382.38
844.37	1360.31
844.68	1386.25
845.00	1376.46
845.32	1368.95
845.64	1368.95
845.96	1368.27
846.27	1358.03
846.59	1376.92
846.91	1376.46
847.23	1350.29
847.54	1370.55
847.86	1354.16
848.18	1358.71
848.50	1353.48
848.82	1377.37
849.13	1362.58
849.45	1374.41
849.77	1378.28
850.08	1377.83
850.40	1362.81
850.72	1359.17
851.04	1345.74
851.35	1374.19
851.67	1367.59
851.99	1347.34
852.30	1372.82
852.62	1359.62
852.94	1350.07
853.25	1361.67
853.57	1366.91
853.89	1372.14
854.20	1361.22
854.52	1358.03
854.84	1364.86
855.15	1340.74
855.47	1338.46
855.79	1344.15
856.10	1345.06
856.42	1359.40
856.73	1331.18
857.05	1357.58
857.37	1367.82
857.68	1364.17
858.00	1351.20
858.32	1349.16
858.63	1340.51
858.95	1347.11
859.26	1345.97
859.58	1353.93
859.89	1330.27
860.21	1347.11
860.52	1349.61
860.84	1338.92
861.16	1354.85
861.47	1348.25
861.79	1333.91
862.10	1331.18
862.42	1313.89
862.73	1326.63
863.05	1342.33
863.36	1322.99
863.68	1347.11
863.99	1348.47
864.31	1360.76
864.62	1330.04
864.94	1326.86
865.25	1363.26
865.57	1345.29
865.88	1346.88
866.20	1330.27
866.51	1347.34
866.82	1316.39
867.14	1334.59
867.45	1321.85
867.77	1344.38
868.08	1333.68
868.40	1317.98
868.71	1317.30
869.02	1312.75
869.34	1325.04
869.65	1318.89
869.97	1314.80
870.28	1318.66
870.59	1315.02
870.91	1310.70
871.22	1331.86
871.54	1314.57
871.85	1314.34
872.16	1312.98
872.48	1316.62
872.79	1327.31
873.10	1326.63
873.42	1309.33
873.73	1313.20
874.04	1312.98
874.36	1309.79
874.67	1317.98
874.98	1316.62
875.30	1308.88
875.61	1310.02
875.92	1317.53
876.23	1297.96
876.55	1304.33
876.86	1300.01
877.17	1294.54
877.49	1309.56
877.80	1325.49
878.11	1467.48
878.42	1337.10
878.74	1307.51
879.05	1321.62
879.36	1292.95
879.67	1311.38
879.98	1300.23
880.30	1310.93
880.61	1306.38
880.92	1305.24
881.23	1283.39
881.55	1321.17
881.86	1311.16
882.17	1305.92
882.48	1317.07
882.79	1313.89
883.10	1321.17
883.42	1305.69
883.73	1292.95
884.04	1282.48
884.35	1301.83
884.66	1304.33
884.97	1311.38
885.28	1299.78
885.60	1305.24
885.91	1310.93
886.22	1290.22
886.53	1301.60
886.84	1315.25
887.15	1321.39
887.46	1309.11
887.77	1314.57
888.08	1296.59
888.40	1295.91
888.71	1309.11
889.02	1292.95
889.33	1289.31
889.64	1292.72
889.95	1286.12
890.26	1297.50
890.57	1283.39
890.88	1302.05
891.19	1298.87
891.50	1285.67
891.81	1291.81
892.12	1282.03
892.43	1287.49
892.74	1285.21
893.05	1307.74
893.36	1298.87
893.67	1307.29
893.98	1291.13
894.29	1290.22
894.60	1275.66
894.91	1298.64
895.22	1288.40
895.53	1307.74
895.84	1299.32
896.15	1295.23
896.46	1317.30
896.77	1298.41
897.08	1292.04
897.38	1288.86
897.69	1300.69
898.00	1291.36
898.31	1304.10
898.62	1313.20
898.93	1304.33
899.24	1273.61
899.55	1290.45
899.86	1292.95
900.16	1284.99
900.47	1286.58
900.78	1295.00
901.09	1282.26
901.40	1283.17
901.71	1273.15
902.02	1294.32
902.32	1281.35
902.63	1280.66
902.94	1268.83
903.25	1300.01
903.56	1259.05
903.87	1281.57
904.17	1267.24
904.48	1282.48
904.79	1301.83
905.10	1282.48
905.41	1280.21
905.71	1282.71
906.02	1283.62
906.33	1275.43
906.64	1290.22
906.94	1277.48
907.25	1268.60
907.56	1274.97
907.87	1294.09
908.17	1287.72
908.48	1295.00
908.79	1284.53
909.09	1292.27
909.40	1269.06
909.71	1298.87
910.02	1364.40
910.32	1262.23
910.63	1291.13
910.94	1286.81
911.24	1292.04
911.55	1299.09
911.86	1284.76
912.16	1292.72
912.47	1292.72
912.78	1277.25
913.08	1281.12
913.39	1262.46
913.69	1275.88
914.00	1262.23
914.31	1246.08
914.61	1287.49
914.92	1281.80
915.23	1269.29
915.53	1263.37
915.84	1269.06
916.14	1255.63
916.45	1265.64
916.75	1265.64
917.06	1273.61
917.37	1241.75
917.67	1277.48
917.98	1265.19
918.28	1260.18
918.59	1259.96
918.89	1267.24
919.20	1264.28
919.50	1261.55
919.81	1255.18
920.11	1263.82
920.42	1257.91
920.72	1265.87
921.03	1276.11
921.33	1256.77
921.64	1276.79
921.94	1277.70
922.25	1269.97
922.55	1267.24
922.86	1259.50
923.16	1278.39
923.47	1269.97
923.77	1255.18
924.08	1263.60
924.38	1265.64
924.69	1271.79
924.99	1257.91
925.29	1265.42
925.60	1266.33
925.90	1255.18
926.21	1265.64
926.51	1263.82
926.81	1257.23
927.12	1256.77
927.42	1259.27
927.73	1249.49
928.03	1259.27
928.33	1256.09
928.64	1254.27
928.94	1266.78
929.24	1237.43
929.55	1252.90
929.85	1266.55
930.15	1243.57
930.46	1268.83
930.76	1273.61
931.06	1248.58
931.37	1262.00
931.67	1251.76
931.97	1241.52
932.27	1241.52
932.58	1253.81
932.88	1254.49
933.18	1239.70
933.49	1261.32
933.79	1241.07
934.09	1252.45
934.39	1272.70
934.70	1256.54
935.00	1268.60
935.30	1264.05
935.60	1256.54
935.91	1250.63
936.21	1246.76
936.51	1233.10
936.81	1267.01
937.11	1258.82
937.42	1255.40
937.72	1242.43
938.02	1259.96
938.32	1275.88
938.62	1250.17
938.92	1247.67
939.23	1245.85
939.53	1239.02
939.83	1249.26
940.13	1244.71
940.43	1243.80
940.73	1259.96
941.03	1264.96
941.34	1255.40
941.64	1233.10
941.94	1244.48
942.24	1246.30
942.54	1240.84
942.84	1238.34
943.14	1236.52
943.44	1245.85
943.74	1236.97
944.04	1253.58
944.34	1217.86
944.65	1248.81
944.95	1249.72
945.25	1255.63
945.55	1249.72
945.85	1251.31
946.15	1248.12
946.45	1240.39
946.75	1233.33
947.05	1242.21
947.35	1233.56
947.65	1253.81
947.95	1240.39
948.25	1240.16
948.55	1219.45
948.85	1247.67
949.15	1245.85
949.45	1269.29
949.75	1247.67
950.05	1242.89
950.35	1261.32
950.65	1247.21
950.94	1251.31
951.24	1231.28
951.54	1241.07
951.84	1300.23
952.14	1244.71
952.44	1231.97
952.74	1252.67
953.04	1239.25
953.34	1235.15
953.64	1256.32
953.94	1226.96
954.23	1250.40
954.53	1248.58
954.83	1246.53
955.13	1256.09
955.43	1239.93
955.73	1249.72
956.03	1247.90
956.32	1226.28
956.62	1236.52
956.92	1267.69
957.22	1234.47
957.52	1227.64
957.82	1252.67
958.11	1240.61
958.41	1237.20
958.71	1271.11
959.01	1263.14
959.30	1335.73
959.60	1252.67
959.90	1235.15
960.20	1247.67
960.50	1239.02
960.79	1258.59
961.09	1264.73
961.39	1257.45
961.69	1254.95
961.98	1247.44
962.28	1251.08
962.58	1238.57
962.87	1268.15
963.17	1244.03
963.47	1242.89
963.76	1264.73
964.06	1264.51
964.36	1255.86
964.66	1258.82
964.95	1244.94
965.25	1236.75
965.55	1249.49
965.84	1241.75
966.14	1232.42
966.43	1262.23
966.73	1242.89
967.03	1256.32
967.32	1245.17
967.62	1242.21
967.92	1225.82
968.21	1237.20
968.51	1249.94
968.80	1251.54
969.10	1235.15
969.40	1228.33
969.69	1239.02
969.99	1237.66
970.28	1247.90
970.58	1250.63
970.87	1242.21
971.17	1229.92
971.46	1251.76
971.76	1246.76
972.06	1235.38
972.35	1255.40
972.65	1234.01
972.94	1228.10
973.24	1247.67
973.53	1238.11
973.83	1225.60
974.12	1230.83
974.42	1232.88
974.71	1233.10
975.01	1227.64
975.30	1241.75
975.59	1227.87
975.89	1237.66
976.18	1231.51
976.48	1248.58
976.77	1243.57
977.07	1246.30
977.36	1255.86
977.65	1250.40
977.95	1252.67
978.24	1240.16
978.54	1263.82
978.83	1235.38
979.13	1241.07
979.42	1261.55
979.71	1236.06
980.01	1229.46
980.30	1235.61
980.59	1250.40
980.89	1249.03
981.18	1235.15
981.47	1236.75
981.77	1252.22
982.06	1217.63
982.35	1251.76
982.65	1247.90
982.94	1230.37
983.23	1235.61
983.53	1237.88
983.82	1238.57
984.11	1250.63
984.41	1258.14
984.70	1243.57
984.99	1236.29
985.28	1245.39
985.58	1247.67
985.87	1246.76
986.16	1248.12
986.45	1237.20
986.75	1261.55
987.04	1238.79
987.33	1212.40
987.62	1239.70
987.91	1241.98
988.21	1236.75
988.50	1229.46
988.79	1273.15
989.08	1257.45
989.37	1240.39
989.67	1257.91
989.96	1254.04
990.25	1253.36
990.54	1244.94
990.83	1249.26
991.12	1238.34
991.42	1249.49
991.71	1219.91
992.00	1245.85
992.29	1251.31
992.58	1253.58
992.87	1236.97
993.16	1246.99
993.45	1264.51
993.75	1241.98
994.04	1262.91
994.33	1249.72
994.62	1236.29
994.91	1254.04
995.20	1243.34
995.49	1228.55
995.78	1240.16
996.07	1236.52
996.36	1233.79
996.65	1231.28
996.94	1254.49
997.23	1251.08
997.52	1233.79
997.81	1239.93
998.10	1245.16
998.39	1225.37
998.68	1243.12
998.97	1233.33
999.26	1253.58
999.55	1242.43
999.84	1255.40
1000.13	1247.67
1000.42	1239.02
1000.71	1245.16
1001.00	1236.29
1001.29	1232.65
1001.58	1249.26
1001.87	1230.60
1002.16	1213.31
1002.45	1222.18
1002.74	1251.76
1003.02	1246.76
1003.31	1234.70
1003.60	1244.25
1003.89	1239.48
1004.18	1231.97
1004.47	1237.88
1004.76	1240.16
1005.05	1223.78
1005.33	1232.65
1005.62	1240.61
1005.91	1240.39
1006.20	1229.01
1006.49	1238.57
1006.78	1238.57
1007.06	1222.86
1007.35	1236.29
1007.64	1244.94
1007.93	1227.64
1008.22	1239.93
1008.50	1217.63
1008.79	1240.61
1009.08	1238.34
1009.37	1234.93
1009.66	1244.25
1009.94	1243.34
1010.23	1229.92
1010.52	1230.60
1010.81	1236.29
1011.09	1236.29
1011.38	1235.61
1011.67	1241.52
1011.95	1223.55
1012.24	1234.93
1012.53	1238.79
1012.82	1250.63
1013.10	1225.37
1013.39	1235.15
1013.68	1231.06
[truncated: 48 more rows]
