# Supplementary material for: Unique photosynthetic electron transport tuning and excitation distribution in heterokont algae
Source: PLoS One. 2019 Jan 9;14(1):e0209920. doi: 10.1371/journal.pone.0209920 (PMC6326504; doi:10.1371/journal.pone.0209920)
Supplement: S1 Dataset — (ZIP) [file pone.0209920.s004.zip › S1 Dataset/77K/Nannochloropsis_DCMU/NDCMU_t=25,3.txt]

340.01	906.11
340.39	906.11
340.76	906.11
341.14	927.50
341.52	950.26
341.89	938.20
342.27	963.23
342.65	966.64
343.03	926.82
343.40	945.02
343.78	942.98
344.16	938.20
344.53	942.98
344.91	957.54
345.29	930.01
345.66	933.65
346.04	920.45
346.42	930.46
346.79	918.63
347.17	920.90
347.54	933.87
347.92	908.62
348.30	915.90
348.67	931.37
349.05	922.27
349.43	938.20
349.80	925.23
350.18	921.81
350.56	915.44
350.93	922.50
351.31	918.63
351.68	922.72
352.06	912.71
352.44	902.93
352.81	904.97
353.19	917.26
353.56	900.88
353.94	898.83
354.32	914.08
354.69	896.10
355.07	909.98
355.44	891.32
355.82	896.33
356.19	895.87
356.57	921.13
356.95	899.97
357.32	901.11
357.70	904.06
358.07	907.93
358.45	899.97
358.82	917.26
359.20	895.42
359.58	906.11
359.95	923.41
360.33	903.38
360.70	894.28
361.08	900.65
361.45	908.62
361.83	919.99
362.20	917.26
362.58	907.71
362.95	904.97
363.33	907.25
363.70	905.43
364.08	892.69
364.45	898.38
364.83	880.40
365.20	889.96
365.58	911.12
365.95	928.64
366.33	911.35
366.70	897.69
367.08	908.84
367.45	907.71
367.83	911.80
368.20	900.20
368.58	899.97
368.95	907.25
369.33	902.47
369.70	901.56
370.08	894.51
370.45	903.38
370.83	918.86
371.20	900.42
371.57	960.50
371.95	931.60
372.32	885.63
372.70	897.69
373.07	916.58
373.45	885.18
373.82	908.39
374.19	911.35
374.57	897.69
374.94	917.72
375.32	899.51
375.69	900.65
376.07	883.81
376.44	917.03
376.81	910.89
377.19	903.61
377.56	914.30
377.94	892.46
378.31	893.37
378.68	891.78
379.06	887.45
379.43	898.83
379.81	903.38
380.18	906.34
380.55	904.52
380.93	913.39
381.30	923.86
381.67	914.76
382.05	908.62
382.42	904.29
382.79	905.43
383.17	896.56
383.54	905.88
383.91	901.33
384.29	922.50
384.66	909.98
385.04	920.90
385.41	898.60
385.78	897.24
386.15	899.97
386.53	892.23
386.90	908.39
387.27	900.88
387.65	920.45
388.02	899.29
388.39	908.84
388.77	902.47
389.14	903.61
389.51	906.57
389.89	914.30
390.26	925.00
390.63	901.33
391.00	897.47
391.38	909.53
391.75	906.80
392.12	922.50
392.50	926.59
392.87	902.24
393.24	910.66
393.61	914.08
393.99	909.53
394.36	908.16
394.73	906.57
395.10	909.07
395.48	898.83
395.85	904.75
396.22	905.88
396.59	919.08
396.97	904.06
397.34	914.99
397.71	892.91
398.08	902.47
398.45	901.33
398.83	885.86
399.20	904.75
399.57	889.27
399.94	906.57
400.32	898.60
400.69	894.73
401.06	894.73
401.43	915.67
401.80	907.71
402.17	904.06
402.55	917.72
402.92	906.57
403.29	882.67
403.66	920.22
404.03	915.67
404.41	919.54
404.78	894.28
405.15	908.16
405.52	904.52
405.89	919.77
406.26	902.93
406.64	888.14
407.01	874.71
407.38	901.56
407.75	883.36
408.12	908.84
408.49	895.87
408.86	898.38
409.23	904.75
409.61	907.02
409.98	922.72
410.35	908.39
410.72	902.70
411.09	932.28
411.46	925.23
411.83	910.44
412.20	910.89
412.57	904.29
412.95	906.57
413.32	896.33
413.69	903.61
414.06	889.73
414.43	911.80
414.80	907.93
415.17	908.62
415.54	895.64
415.91	901.56
416.28	898.60
416.65	899.74
417.02	905.88
417.39	895.19
417.76	913.39
418.14	910.66
418.51	887.23
418.88	908.84
419.25	905.20
419.62	917.95
419.99	911.80
420.36	920.68
420.73	907.02
421.10	914.76
421.47	904.97
421.84	898.15
422.21	912.26
422.58	908.39
422.95	910.89
423.32	894.51
423.69	899.06
424.06	902.93
424.43	914.76
424.80	904.06
425.17	897.47
425.54	901.56
425.91	904.52
426.28	916.35
426.65	922.72
427.02	930.92
427.39	928.87
427.76	928.87
428.13	905.20
428.49	916.12
428.86	892.69
429.23	900.88
429.60	904.75
429.97	898.83
430.34	911.35
430.71	894.28
431.08	907.25
431.45	921.36
431.82	911.35
432.19	910.66
432.56	904.52
432.93	912.48
433.30	893.37
433.67	895.64
434.03	912.26
434.40	902.93
434.77	902.70
435.14	898.83
435.51	894.96
435.88	920.45
436.25	909.30
436.62	895.19
436.99	892.69
437.35	895.42
437.72	891.32
438.09	889.96
438.46	947.98
438.83	888.82
439.20	909.30
439.57	910.66
439.93	879.26
440.30	905.88
440.67	879.72
441.04	902.70
441.41	913.17
441.78	925.68
442.14	921.13
442.51	912.26
442.88	898.60
443.25	891.78
443.62	900.42
443.99	908.62
444.35	903.84
444.72	910.44
445.09	894.73
445.46	916.12
445.83	902.24
446.19	896.56
446.56	891.78
446.93	899.74
447.30	907.71
447.66	904.97
448.03	894.05
448.40	914.76
448.77	903.15
449.14	901.33
449.50	932.96
449.87	908.84
450.24	901.79
450.61	908.84
450.97	908.62
451.34	904.52
451.71	913.62
452.08	900.88
452.44	889.50
452.81	902.02
453.18	908.39
453.54	907.71
453.91	907.93
454.28	889.50
454.65	907.93
455.01	900.20
455.38	902.93
455.75	901.56
456.11	896.10
456.48	906.57
456.85	883.36
457.21	911.57
457.58	903.84
457.95	899.06
458.32	916.35
458.68	904.29
459.05	901.79
459.42	927.50
459.78	917.03
460.15	899.97
460.52	924.77
460.88	904.29
461.25	904.06
461.61	902.47
461.98	904.52
462.35	926.59
462.71	903.61
463.08	927.73
463.45	919.77
463.81	906.80
464.18	885.86
464.55	922.72
464.91	889.05
465.28	891.09
465.64	907.25
466.01	898.60
466.38	890.87
466.74	901.56
467.11	895.87
467.47	914.76
467.84	931.14
468.21	927.05
468.57	904.75
468.94	914.76
469.30	891.09
469.67	900.42
470.03	910.66
470.40	926.14
470.77	932.51
471.13	916.12
471.50	901.56
471.86	916.35
472.23	908.39
472.59	917.03
472.96	915.21
473.32	898.15
473.69	896.56
474.05	925.00
474.42	901.79
474.78	896.10
475.15	911.12
475.51	887.68
475.88	888.14
476.24	888.59
476.61	902.47
476.97	894.28
477.34	904.29
477.70	887.91
478.07	902.93
478.43	904.06
478.80	892.69
479.16	912.71
479.53	944.11
479.89	897.24
480.26	897.69
480.62	904.06
480.99	912.26
481.35	922.50
481.72	922.50
482.08	902.24
482.45	1213.99
482.81	932.05
483.17	907.02
483.54	931.14
483.90	899.74
484.27	935.01
484.63	903.61
485.00	896.10
485.36	910.89
485.72	917.95
486.09	937.97
486.45	933.42
486.82	903.84
487.18	911.35
487.54	910.44
487.91	906.11
488.27	902.02
488.64	908.16
489.00	927.73
489.36	894.96
489.73	909.30
490.09	905.88
490.45	915.67
490.82	915.90
491.18	898.83
491.55	900.20
491.91	910.21
492.27	910.21
492.64	900.20
493.00	897.24
493.36	907.02
493.73	926.14
494.09	915.67
494.45	903.61
494.82	911.80
495.18	923.18
495.54	926.59
495.91	904.97
496.27	902.70
496.63	903.61
496.99	909.98
497.36	916.81
497.72	904.97
498.08	905.43
498.45	912.26
498.81	911.35
499.17	904.75
499.53	910.44
499.90	926.36
500.26	917.72
500.62	904.29
500.99	894.51
501.35	900.88
501.71	907.25
502.07	933.87
502.44	894.05
502.80	910.66
503.16	898.38
503.52	917.03
503.88	923.41
504.25	918.40
504.61	931.37
504.97	928.64
505.33	902.02
505.70	911.12
506.06	897.24
506.42	921.81
506.78	903.15
507.14	919.08
507.51	900.42
507.87	883.58
508.23	902.02
508.59	934.78
508.95	917.95
509.32	913.17
509.68	895.19
510.04	905.20
510.40	913.62
510.76	919.08
511.12	935.69
511.48	926.82
511.85	904.97
512.21	895.87
512.57	896.10
512.93	892.46
513.29	902.24
513.65	918.17
514.01	932.96
514.38	918.63
514.74	899.06
515.10	909.53
515.46	907.71
515.82	908.62
516.18	901.56
516.54	885.86
516.90	905.43
517.26	904.52
517.63	898.15
517.99	909.75
518.35	932.05
518.71	908.62
519.07	918.17
519.43	917.95
519.79	918.63
520.15	901.33
520.51	924.09
520.87	910.44
521.23	904.52
521.59	920.68
521.95	917.26
522.31	912.71
522.67	895.64
523.03	896.78
523.40	907.25
523.76	894.96
524.12	922.72
524.48	917.49
524.84	936.38
525.20	916.81
525.56	931.83
525.92	915.67
526.28	892.69
526.64	918.17
527.00	904.29
527.36	928.41
527.72	917.49
528.08	912.03
528.44	917.49
528.80	921.81
529.16	905.66
529.51	874.03
529.87	910.89
530.23	901.33
530.59	910.89
530.95	910.44
531.31	908.84
531.67	915.44
532.03	900.20
532.39	908.84
532.75	899.51
533.11	916.12
533.47	906.34
533.83	898.15
534.19	903.61
534.55	912.48
534.91	925.00
535.26	912.71
535.62	915.67
535.98	900.88
536.34	902.02
536.70	912.94
537.06	897.01
537.42	899.06
537.78	912.48
538.14	1018.07
538.49	908.62
538.85	968.92
539.21	904.29
539.57	903.38
539.93	897.47
540.29	922.04
540.65	925.23
541.00	933.42
541.36	913.62
541.72	907.48
542.08	905.20
542.44	895.19
542.80	917.72
543.15	917.03
543.51	902.47
543.87	889.73
544.23	904.75
544.59	915.21
544.95	909.07
545.30	911.80
545.66	914.99
546.02	901.56
546.38	901.11
546.73	917.49
547.09	915.90
547.45	920.68
547.81	893.60
548.17	890.64
548.52	899.06
548.88	905.88
549.24	917.03
549.60	896.33
549.95	881.31
550.31	910.89
550.67	928.64
551.03	900.42
551.38	905.88
551.74	890.64
552.10	902.70
552.46	914.99
552.81	914.76
553.17	926.82
553.53	917.72
553.88	917.72
554.24	934.78
554.60	920.68
554.95	878.58
555.31	910.89
555.67	911.80
556.03	906.57
556.38	908.39
556.74	884.04
557.10	906.11
557.45	917.03
557.81	911.80
558.17	921.36
558.52	925.91
558.88	907.48
559.24	919.77
559.59	910.44
559.95	917.95
560.30	934.56
560.66	928.64
561.02	889.73
561.37	915.67
561.73	905.66
562.09	921.59
562.44	936.38
562.80	917.26
563.15	907.02
563.51	906.57
563.87	898.15
564.22	908.84
564.58	897.92
564.93	905.43
565.29	910.89
565.65	904.06
566.00	910.89
566.36	899.51
566.71	890.41
567.07	887.00
567.42	916.58
567.78	923.41
568.14	927.96
568.49	909.07
568.85	915.90
569.20	919.08
569.56	915.90
569.91	916.58
570.27	926.14
570.62	933.19
570.98	915.44
571.33	899.51
571.69	917.95
572.04	889.73
572.40	875.17
572.75	893.60
573.11	895.19
573.46	914.53
573.82	905.43
574.17	911.12
574.53	911.57
574.88	922.72
575.24	918.63
575.59	913.62
575.95	918.40
576.30	929.10
576.66	921.13
577.01	947.75
577.36	919.54
577.72	910.44
578.07	908.16
578.43	917.95
578.78	913.85
579.14	912.48
579.49	926.82
579.85	924.54
580.20	918.40
580.55	901.33
580.91	910.44
581.26	903.84
581.62	933.42
581.97	916.58
582.32	950.49
582.68	911.35
583.03	918.17
583.39	932.05
583.74	952.99
584.09	935.01
584.45	946.84
584.80	931.37
585.15	924.54
585.51	957.08
585.86	961.18
586.21	965.73
586.57	939.11
586.92	950.94
587.27	968.69
587.63	961.41
587.98	1003.73
588.33	985.76
588.69	978.70
589.04	983.71
589.39	981.66
589.75	1000.77
590.10	1003.96
590.45	1015.56
590.81	1028.99
591.16	1037.87
591.51	1045.37
591.86	1043.33
592.22	1053.57
592.57	1054.93
592.92	1074.96
593.28	1068.13
593.63	1071.77
593.98	1088.84
594.33	1085.42
594.69	1108.18
595.04	1110.68
595.39	1133.21
595.74	1136.17
596.10	1178.95
596.45	1168.94
596.80	1183.73
597.15	1230.60
597.50	1220.13
597.86	1237.20
598.21	1252.45
598.56	1239.25
598.91	1265.87
599.26	1284.08
599.62	1283.17
599.97	1298.64
600.32	1309.79
600.67	1337.10
601.02	1372.82
601.38	1373.50
601.73	1375.10
602.08	1414.46
602.43	1417.88
602.78	1436.54
603.13	1451.78
603.49	1446.09
603.84	1476.81
604.19	1504.57
604.54	1504.80
604.89	1527.33
605.24	1540.07
605.59	1562.60
605.95	1597.87
606.30	1608.57
606.65	1603.79
607.00	1614.71
607.35	1626.09
607.70	1660.90
608.05	1679.79
608.40	1665.68
608.75	1667.27
609.10	1690.26
609.46	1700.95
609.81	1715.06
610.16	1742.37
610.51	1732.13
610.86	1769.22
611.21	1740.32
611.56	1762.85
611.91	1789.92
612.26	1773.54
612.61	1795.84
612.96	1799.48
613.31	1789.47
613.66	1804.72
614.01	1827.02
614.36	1802.90
614.71	1831.11
615.06	1836.35
615.41	1841.81
615.76	1854.32
616.11	1854.09
616.46	1857.96
616.81	1843.85
617.16	1868.66
617.51	1845.22
617.86	1862.97
618.21	1861.83
618.56	1848.63
618.91	1863.20
619.26	1883.90
619.61	1846.59
619.96	1874.57
620.31	1861.15
620.66	1855.23
621.01	1885.27
621.36	1858.42
621.71	1869.11
622.06	1848.18
622.41	1839.99
622.76	1860.92
623.10	1869.34
623.45	1843.85
623.80	1874.57
624.15	1834.52
624.50	1847.27
624.85	1847.27
625.20	1821.10
625.55	1839.76
625.90	1837.03
626.25	1805.85
626.59	1827.93
626.94	1795.16
627.29	1806.99
627.64	1844.08
627.99	1823.83
628.34	1811.77
628.69	1794.48
629.03	1790.38
629.38	1784.24
629.73	1769.67
630.08	1781.73
630.43	1792.88
630.78	1768.53
631.12	1774.45
631.47	1791.97
631.82	1736.22
632.17	1746.92
632.52	1760.80
632.86	1762.85
633.21	1756.47
633.56	1764.21
633.91	1785.60
634.26	1751.24
634.60	1741.68
634.95	1732.13
635.30	1736.68
635.65	1740.55
635.99	1737.13
636.34	1726.44
636.69	1749.65
637.04	1738.27
637.39	1730.53
637.73	1695.95
638.08	1712.33
638.43	1729.17
638.77	1717.56
639.12	1713.24
639.47	1699.36
639.82	1720.07
640.16	1703.91
640.51	1716.88
640.86	1703.00
641.20	1688.89
641.55	1697.99
641.90	1704.82
642.25	1667.27
642.59	1697.99
642.94	1703.91
643.29	1662.72
643.63	1672.96
643.98	1680.24
644.33	1685.48
644.67	1677.06
645.02	1689.12
645.37	1672.51
645.71	1690.71
646.06	1673.65
646.40	1708.01
646.75	1674.33
647.10	1664.54
647.44	1679.33
647.79	1648.39
648.14	1658.85
648.48	1675.69
648.83	1683.66
649.17	1680.24
649.52	1649.98
649.87	1649.30
650.21	1686.84
650.56	1680.02
650.90	1650.89
651.25	1673.19
651.59	1670.91
651.94	1653.62
652.29	1657.94
652.63	1665.91
652.98	1659.31
653.32	1657.26
653.67	1679.79
654.01	1681.38
654.36	1672.74
654.70	1637.24
655.05	1662.27
655.39	1678.88
655.74	1649.75
656.08	1671.83
656.43	1680.93
656.78	1680.24
657.12	1656.12
657.47	1682.75
657.81	1694.13
658.15	1697.54
658.50	1690.26
658.84	1675.69
659.19	1701.41
659.53	1670.69
659.88	1702.77
660.22	1687.98
660.57	1698.90
660.91	1689.80
661.26	1695.26
661.60	1713.69
661.95	1704.59
662.29	1701.18
662.63	1697.08
662.98	1676.83
663.32	1682.52
663.67	1679.56
664.01	1692.53
664.36	1695.95
664.70	1725.53
665.04	1701.86
665.39	1689.57
665.73	1718.02
666.08	1865.02
666.42	1678.65
666.76	1704.59
667.11	1723.48
667.45	1715.29
667.79	1739.64
668.14	1745.55
668.48	1718.47
668.83	1730.53
669.17	1757.84
669.51	1737.82
669.86	1751.70
670.20	1786.28
670.54	1784.69
670.89	1765.80
671.23	1786.51
671.57	1748.06
671.92	1801.76
672.26	1824.29
672.60	1824.06
672.94	1845.45
673.29	1856.82
673.63	1854.09
673.97	1874.35
674.32	1896.42
674.66	1931.46
675.00	1979.93
675.34	2037.05
675.69	2054.57
676.03	2063.90
676.37	2168.34
676.71	2247.53
677.06	2297.59
677.40	2357.89
677.74	2473.49
678.08	2570.43
678.43	2666.46
678.77	2813.23
679.11	2921.77
679.45	3081.06
679.80	3268.79
680.14	3387.11
680.48	3592.36
680.82	3860.65
681.16	4092.75
681.51	4291.40
681.85	4599.06
682.19	4827.97
682.53	5093.75
682.87	5433.94
683.21	5729.76
683.56	6027.17
683.90	6373.73
684.24	6692.31
684.58	7031.13
684.92	7391.57
685.26	7641.65
685.61	7864.88
685.95	8205.07
686.29	8424.89
686.63	8626.50
686.97	8898.20
687.31	9049.06
687.65	9139.86
687.99	9337.60
688.33	9346.47
688.68	9410.64
689.02	9528.74
689.36	9452.29
689.70	9501.21
690.04	9482.78
690.38	9534.89
690.72	9493.25
691.06	9420.20
691.40	9519.19
691.74	9516.91
692.08	9528.29
692.42	9598.15
692.76	9605.43
693.10	9662.77
693.44	9663.68
693.78	9685.75
694.13	9683.71
694.47	9754.48
694.81	9730.81
695.15	9766.54
695.49	9823.65
695.83	9841.63
696.17	9893.05
696.51	9892.14
696.85	9868.48
697.19	9899.43
697.53	9833.66
697.87	9897.15
698.20	9892.14
698.54	9942.66
698.88	9943.57
699.22	9857.10
699.56	9934.01
699.90	9864.16
700.24	9791.79
700.58	9777.69
700.92	9751.29
701.26	9683.48
701.60	9614.76
701.94	9578.35
702.28	9522.37
702.62	9465.03
702.96	9405.64
703.30	9338.74
703.63	9197.43
703.97	9176.27
704.31	9080.69
704.65	9039.28
704.99	8921.86
705.33	8901.38
705.67	8717.29
706.01	8679.29
706.34	8616.94
706.68	8537.75
707.02	8334.32
707.36	8354.80
707.70	8206.89
708.04	8112.69
708.38	8059.89
708.71	7938.61
709.05	7879.45
709.39	7814.14
709.73	7728.12
710.07	7639.38
710.40	7565.20
710.74	7520.37
711.08	7417.06
711.42	7335.82
711.76	7240.48
712.09	7122.38
712.43	7078.24
712.77	6992.90
713.11	6983.35
713.45	6886.41
713.78	6862.97
714.12	6788.11
714.46	6740.78
714.80	6586.27
715.13	6572.84
715.47	6485.92
715.81	6406.96
716.15	6381.47
716.48	6277.93
716.82	6218.77
717.16	6155.06
717.49	6110.46
717.83	5997.82
718.17	5962.09
718.51	5876.08
718.84	5792.34
719.18	5765.49
719.52	5743.87
719.85	5572.98
720.19	5551.82
720.53	5505.62
720.86	5427.34
721.20	5380.01
721.54	5305.83
721.87	5268.74
722.21	5178.86
722.55	5118.78
722.88	5065.76
723.22	5039.82
723.55	4884.86
723.89	4964.05
724.23	4857.55
724.56	4786.10
724.90	4723.07
725.24	4667.78
725.57	4652.76
725.91	4573.57
726.24	4520.55
726.58	4430.89
726.92	4418.38
727.25	4403.82
727.59	4360.35
727.92	4275.48
728.26	4236.56
728.59	4230.19
728.93	4117.33
729.26	4076.14
729.60	4067.27
729.94	4016.98
730.27	3954.86
730.61	3895.92
730.94	3870.43
731.28	3833.80
731.61	3807.17
731.95	3704.78
732.28	3697.72
732.62	3647.89
732.95	3563.69
733.29	3542.76
733.62	3530.24
733.96	3470.40
734.29	3461.07
734.63	3433.31
734.96	3405.77
735.30	3362.99
735.63	3312.02
735.97	3296.32
736.30	3222.14
736.63	3201.43
736.97	3154.33
737.30	3125.43
737.64	3112.46
737.97	3100.62
738.31	3059.21
738.64	3005.96
738.97	2982.98
739.31	2982.98
739.64	2933.15
739.98	2931.78
740.31	2863.52
740.64	2870.34
740.98	2849.41
741.31	2782.51
741.65	2786.15
741.98	2762.25
742.31	2749.74
742.65	2742.69
742.98	2700.59
743.31	2673.96
743.65	2662.36
743.98	2638.69
744.31	2628.00
744.65	2605.02
744.98	2621.63
745.31	2584.99
745.65	2525.83
745.98	2530.61
746.31	2549.27
746.65	2522.41
746.98	2506.26
747.31	2493.97
747.65	2491.24
747.98	2492.15
748.31	2456.88
748.64	2438.68
748.98	2386.79
749.31	2395.44
749.64	2371.09
749.98	2364.95
750.31	2364.49
750.64	2316.71
750.97	2306.92
751.31	2319.44
751.64	2269.38
751.97	2285.08
752.30	2305.10
752.63	2263.23
752.97	2223.18
753.30	2230.24
753.63	2252.08
753.96	2242.30
754.29	2186.09
754.63	2189.96
754.96	2229.33
755.29	2213.63
755.62	2171.07
755.95	2134.44
756.29	2150.82
756.62	2125.34
756.95	2100.31
757.28	2112.37
757.61	2127.38
757.94	2088.47
758.27	2102.81
758.61	2070.50
758.94	2064.35
759.27	2032.95
759.60	1994.72
759.93	2038.64
760.26	2002.23
760.59	2002.69
760.92	1985.16
761.26	1993.13
761.59	1994.27
761.92	1963.09
762.25	1967.87
762.58	1955.81
762.91	1915.31
763.24	1935.10
763.57	1937.61
763.90	1962.86
764.23	1917.58
764.56	1874.35
764.89	1929.64
765.22	1866.15
765.55	1868.43
765.88	1839.76
766.21	1844.08
766.54	1845.90
766.87	1852.27
767.20	1821.55
767.53	1806.08
767.86	1800.62
768.19	1813.36
768.52	1789.24
768.85	1805.40
769.18	1769.22
769.51	1760.34
769.84	1766.26
770.17	1755.34
770.50	1740.32
770.83	1734.40
771.16	1708.46
771.49	1706.87
771.82	1697.54
772.15	1722.11
772.48	1698.68
772.81	1690.48
773.14	1689.12
773.47	1663.86
773.80	1685.48
774.13	1665.45
774.46	1653.39
774.78	1659.08
775.11	1628.59
775.44	1631.78
775.77	1618.12
776.10	1619.03
776.43	1603.56
776.76	1604.92
777.09	1584.90
777.41	1606.97
777.74	1579.67
778.07	1589.00
778.40	1561.92
778.73	1569.65
779.06	1547.58
779.38	1536.20
779.71	1535.75
780.04	1549.40
780.37	1543.71
780.70	1486.37
781.03	1531.88
781.35	1513.45
781.68	1508.90
782.01	1485.23
782.34	1493.88
782.67	1483.87
782.99	1489.33
783.32	1482.05
783.65	1469.99
783.98	1480.45
784.30	1443.59
784.63	1454.97
784.96	1427.43
785.29	1429.25
785.61	1447.69
785.94	1426.30
786.27	1431.76
786.60	1409.23
786.92	1437.67
787.25	1415.60
787.58	1399.90
787.90	1404.91
788.23	1404.00
788.56	1393.76
788.88	1389.89
789.21	1374.64
789.54	1368.95
789.87	1354.85
790.19	1349.16
790.52	1363.72
790.85	1375.55
791.17	1384.20
791.50	1334.37
791.82	1356.89
792.15	1361.67
792.48	1352.57
792.80	1346.88
793.13	1345.52
793.46	1325.04
793.78	1338.01
794.11	1315.25
794.43	1337.55
794.76	1353.93
795.09	1343.70
795.41	1335.05
795.74	1336.41
796.06	1323.67
796.39	1284.30
796.72	1321.62
797.04	1318.21
797.37	1330.04
797.69	1306.60
798.02	1319.80
798.34	1345.52
798.67	1331.41
798.99	1315.48
799.32	1310.70
799.64	1322.76
799.97	1302.96
800.30	1296.59
800.62	1274.06
800.95	1297.05
801.27	1298.41
801.60	1298.41
801.92	1292.95
802.25	1280.21
802.57	1289.99
802.89	1284.99
803.22	1290.68
803.54	1275.20
803.87	1289.31
804.19	1302.28
804.52	1268.38
804.84	1273.15
805.17	1255.18
805.49	1250.40
805.82	1259.73
806.14	1243.80
806.46	1267.47
806.79	1259.05
807.11	1251.31
807.44	1244.48
807.76	1258.36
808.08	1224.23
808.41	1246.53
808.73	1236.29
809.06	1251.31
809.38	1226.05
809.70	1257.00
810.03	1215.81
810.35	1240.61
810.67	1231.51
811.00	1207.85
811.32	1229.01
811.64	1199.20
811.97	1195.10
812.29	1180.54
812.61	1186.00
812.94	1228.33
813.26	1199.65
813.58	1212.40
813.91	1189.19
814.23	1221.95
814.55	1198.74
814.88	1191.69
815.20	1190.10
815.52	1195.33
815.84	1205.34
816.17	1175.99
816.49	1163.70
816.81	1160.52
817.13	1177.13
817.46	1183.73
817.78	1186.68
818.10	1152.10
818.42	1173.26
818.75	1148.00
819.07	1179.63
819.39	1178.49
819.71	1170.53
820.04	1159.15
820.36	1142.08
820.68	1155.51
821.00	1154.14
821.32	1139.13
821.65	1164.84
821.97	1131.39
822.29	1124.79
822.61	1137.76
822.93	1129.80
823.25	1135.26
823.58	1158.70
823.90	1135.71
824.22	1142.31
824.54	1148.00
824.86	1117.74
825.18	1131.84
825.50	1142.77
825.82	1128.66
826.15	1118.65
826.47	1105.45
826.79	1132.07
827.11	1118.42
827.43	1117.96
827.75	1138.90
828.07	1123.20
828.39	1120.92
828.71	1119.56
829.03	1115.92
829.35	1116.14
829.67	1126.84
830.00	1101.58
830.32	1107.72
830.64	1099.53
830.96	1097.71
831.28	1130.48
831.60	1089.75
831.92	1120.24
832.24	1105.68
832.56	1133.66
832.88	1116.60
833.20	1093.16
833.52	1133.89
833.84	1100.21
834.16	1098.62
834.48	1099.99
834.80	1105.22
835.12	1111.82
835.44	1089.75
835.76	1091.79
836.08	1114.09
836.40	1102.72
836.71	1089.06
837.03	1099.30
837.35	1106.36
837.67	1076.55
837.99	1098.85
838.31	1102.03
838.63	1082.69
838.95	1083.60
839.27	1104.99
839.59	1092.71
839.91	1091.79
840.23	1094.53
840.54	1059.71
840.86	1083.15
841.18	1058.80
841.50	1105.68
841.82	1082.47
842.14	1096.35
842.46	1068.58
842.77	1082.69
843.09	1085.88
843.41	1073.59
843.73	1079.28
844.05	1057.43
844.37	1078.37
844.68	1068.36
845.00	1076.32
845.32	1085.42
845.64	1071.54
845.96	1048.79
846.27	1066.99
846.59	1069.72
846.91	1088.38
847.23	1077.69
847.54	1082.69
847.86	1086.33
848.18	1073.59
848.50	1083.83
848.82	1081.78
849.13	1078.14
849.45	1089.75
849.77	1064.94
850.08	1086.33
850.40	1082.69
850.72	1076.32
851.04	1081.56
851.35	1054.48
851.67	1077.91
851.99	1064.49
852.30	1049.24
852.62	1054.02
852.94	1056.75
853.25	1062.90
853.57	1041.96
853.89	1051.29
854.20	1047.42
854.52	1078.37
854.84	1048.79
855.15	1074.27
855.47	1046.51
855.79	1058.34
856.10	1027.63
856.42	1052.43
856.73	1064.94
857.05	1056.98
857.37	1027.63
857.68	1051.52
858.00	1054.48
858.32	1075.18
858.63	1054.70
858.95	1041.28
859.26	1032.63
859.58	1050.61
859.89	1030.58
860.21	1042.19
860.52	1042.87
860.84	1051.29
861.16	1035.59
861.47	1054.93
861.79	1051.97
862.10	1043.33
862.42	1035.13
862.73	1046.74
863.05	1044.46
863.36	1057.43
863.68	1044.46
863.99	1051.29
864.31	1018.75
864.62	1027.63
864.94	1023.53
865.25	1037.41
865.57	1036.50
865.88	1023.98
866.20	1006.46
866.51	1042.19
866.82	1029.90
867.14	1026.72
867.45	1033.77
867.77	1030.81
868.08	1047.19
868.40	1016.48
868.71	1014.20
869.02	1006.92
869.34	999.86
869.65	1015.34
869.97	1022.39
870.28	1021.25
870.59	1015.79
870.91	1005.78
871.22	1013.97
871.54	1035.36
871.85	1027.85
872.16	1012.83
872.48	982.34
872.79	1008.51
873.10	995.31
873.42	991.22
873.73	1029.45
874.04	991.44
874.36	1002.82
874.67	995.31
874.98	1011.47
875.30	1013.97
875.61	1013.52
875.92	1030.13
876.23	997.36
876.55	990.08
876.86	1008.28
877.17	978.47
877.49	993.95
877.80	1003.96
878.11	1245.85
878.42	998.73
878.74	991.22
879.05	1005.33
879.36	969.60
879.67	973.47
879.98	976.43
880.30	1002.14
880.61	1003.28
880.92	1040.82
881.23	1005.78
881.55	1009.42
881.86	995.31
882.17	1009.42
882.48	984.62
882.79	1005.33
883.10	999.18
883.42	987.58
883.73	993.95
884.04	1001.00
884.35	982.57
884.66	990.99
884.97	1011.92
885.28	987.58
885.60	981.43
885.91	997.36
886.22	982.80
886.53	1002.82
886.84	974.38
887.15	996.45
887.46	975.74
887.77	998.50
888.08	978.25
888.40	981.66
888.71	984.16
889.02	990.99
889.33	979.61
889.64	990.53
889.95	975.29
890.26	1003.73
890.57	976.43
890.88	978.70
891.19	998.27
891.50	990.08
891.81	980.75
892.12	973.24
892.43	985.98
892.74	993.26
893.05	996.45
893.36	990.08
893.67	987.35
893.98	985.98
894.29	987.12
894.60	984.62
894.91	979.16
895.22	987.58
895.53	981.66
895.84	983.94
896.15	968.92
896.46	984.16
896.77	986.21
897.08	978.02
897.38	991.22
897.69	978.93
898.00	979.84
898.31	964.59
898.62	973.01
898.93	976.43
899.24	971.19
899.55	989.85
899.86	981.20
900.16	994.40
900.47	978.70
900.78	973.70
901.09	983.71
901.40	981.20
901.71	962.09
902.02	995.54
902.32	970.05
902.63	972.56
902.94	981.89
903.25	969.60
903.56	963.91
903.87	998.27
904.17	986.89
904.48	965.73
904.79	949.12
905.10	962.77
905.41	990.31
905.71	964.37
906.02	963.68
906.33	976.20
906.64	976.65
906.94	975.29
907.25	966.19
907.56	952.76
907.87	939.11
908.17	966.87
908.48	970.51
908.79	956.86
909.09	955.04
909.40	940.02
909.71	947.98
910.02	1005.10
910.32	950.94
910.63	962.55
910.94	948.44
911.24	958.68
911.55	972.56
911.86	975.74
912.16	961.18
912.47	970.51
912.78	953.90
913.08	967.78
913.39	949.57
913.69	940.47
914.00	958.68
914.31	951.62
914.61	957.08
914.92	971.65
915.23	943.43
915.53	968.01
915.84	944.11
916.14	960.50
916.45	950.49
916.75	925.23
917.06	931.60
917.37	918.17
917.67	937.74
917.98	936.38
918.28	968.92
918.59	968.23
918.89	964.14
919.20	944.34
919.50	941.38
919.81	960.72
920.11	927.50
920.42	930.23
920.72	955.04
921.03	946.62
921.33	934.10
921.64	936.38
921.94	930.01
922.25	937.06
922.55	938.88
922.86	933.87
923.16	945.48
923.47	953.22
923.77	945.25
924.08	942.75
924.38	941.61
924.69	932.96
924.99	942.07
925.29	936.83
925.60	956.17
925.90	940.02
926.21	943.20
926.51	950.03
926.81	929.32
927.12	942.75
927.42	935.92
927.73	936.83
928.03	917.49
928.33	923.63
928.64	920.22
928.94	919.54
929.24	930.92
929.55	922.27
929.85	945.25
930.15	938.88
930.46	932.05
930.76	934.78
931.06	935.92
931.37	932.74
931.67	971.19
931.97	942.07
932.27	945.48
932.58	931.37
932.88	929.32
933.18	940.70
933.49	949.12
933.79	924.77
934.09	923.18
934.39	928.64
934.70	949.12
935.00	953.90
935.30	922.27
935.60	930.69
935.91	926.36
936.21	931.14
936.51	919.31
936.81	902.70
937.11	935.01
937.42	923.18
937.72	922.72
938.02	922.50
938.32	919.31
938.62	916.81
938.92	908.62
939.23	923.86
939.53	907.71
939.83	926.82
940.13	929.78
940.43	907.48
940.73	923.86
941.03	926.59
941.34	924.09
941.64	927.05
941.94	888.59
942.24	899.97
942.54	924.77
942.84	921.36
943.14	925.23
943.44	901.11
943.74	921.59
944.04	912.71
944.34	886.77
944.65	919.54
944.95	912.48
945.25	912.71
945.55	928.18
945.85	914.08
946.15	898.38
946.45	896.33
946.75	930.46
947.05	940.47
947.35	917.72
947.65	918.63
947.95	931.83
948.25	934.56
948.55	912.71
948.85	922.27
949.15	909.53
949.45	896.33
949.75	922.50
950.05	925.45
950.35	914.30
950.65	902.47
950.94	924.32
951.24	930.01
951.54	927.50
951.84	989.85
952.14	908.62
952.44	907.93
952.74	911.35
953.04	929.32
953.34	910.89
953.64	921.36
953.94	924.32
954.23	917.26
954.53	899.29
954.83	892.00
955.13	912.03
955.43	925.00
955.73	923.63
956.03	902.02
956.32	917.49
956.62	914.08
956.92	916.81
957.22	924.32
957.52	921.81
957.82	914.76
958.11	907.71
958.41	916.81
958.71	934.10
959.01	928.18
959.30	1031.72
959.60	926.36
959.90	906.57
960.20	892.91
960.50	915.21
960.79	906.11
961.09	921.59
961.39	918.40
961.69	911.35
961.98	915.67
962.28	920.22
962.58	912.26
962.87	905.88
963.17	926.59
963.47	916.58
963.76	945.48
964.06	937.74
964.36	948.21
964.66	916.12
964.95	918.86
965.25	920.90
965.55	931.83
965.84	944.57
966.14	905.66
966.43	922.72
966.73	908.39
967.03	937.06
967.32	910.66
967.62	932.51
967.92	905.88
968.21	922.95
968.51	913.85
968.80	918.17
969.10	921.81
969.40	918.86
969.69	904.29
969.99	914.99
970.28	908.16
970.58	935.92
970.87	922.50
971.17	904.75
971.46	909.30
971.76	914.30
972.06	919.31
972.35	906.80
972.65	905.43
972.94	920.45
973.24	928.41
973.53	919.54
973.83	927.27
974.12	903.61
974.42	902.24
974.71	930.23
975.01	903.38
975.30	909.75
975.59	893.37
975.89	906.11
976.18	909.75
976.48	918.17
976.77	899.97
977.07	899.51
977.36	929.32
977.65	922.04
977.95	917.95
978.24	917.03
978.54	930.69
978.83	917.95
979.13	922.27
979.42	928.87
979.71	916.35
980.01	900.65
980.30	909.75
980.59	909.53
980.89	923.86
981.18	912.48
981.47	921.36
981.77	943.43
982.06	926.82
982.35	925.91
982.65	916.58
982.94	908.62
983.23	903.38
983.53	941.38
983.82	902.70
984.11	902.47
984.41	920.45
984.70	912.03
984.99	917.95
985.28	923.86
985.58	918.63
985.87	933.87
986.16	913.17
986.45	895.87
986.75	904.52
987.04	904.52
987.33	925.23
987.62	901.33
987.91	919.31
988.21	903.84
988.50	894.28
988.79	918.86
989.08	924.77
989.37	900.88
989.67	918.40
989.96	902.93
990.25	917.95
990.54	918.17
990.83	920.22
991.12	928.87
991.42	918.86
991.71	915.21
992.00	904.52
992.29	897.24
992.58	909.75
992.87	909.30
993.16	930.23
993.45	907.93
993.75	913.39
994.04	906.57
994.33	906.57
994.62	917.72
994.91	915.21
995.20	925.23
995.49	924.32
995.78	920.68
996.07	902.70
996.36	924.32
996.65	907.25
996.94	909.75
997.23	923.18
997.52	892.91
997.81	896.10
998.10	911.80
998.39	897.01
998.68	911.80
998.97	916.12
999.26	922.27
999.55	897.47
999.84	914.53
1000.13	924.09
1000.42	922.50
1000.71	912.03
1001.00	922.95
1001.29	916.35
1001.58	905.20
1001.87	899.51
1002.16	907.93
1002.45	930.01
1002.74	925.00
1003.02	910.89
1003.31	904.06
1003.60	917.26
1003.89	902.47
1004.18	914.30
1004.47	904.29
1004.76	906.34
1005.05	901.33
1005.33	921.36
1005.62	911.57
1005.91	902.02
1006.20	902.47
1006.49	905.88
1006.78	903.84
1007.06	931.14
1007.35	906.80
1007.64	880.85
1007.93	929.78
1008.22	925.45
1008.50	885.41
1008.79	901.79
1009.08	913.85
1009.37	909.30
1009.66	914.08
1009.94	899.06
1010.23	899.51
1010.52	903.84
1010.81	917.95
1011.09	902.70
1011.38	901.33
1011.67	918.86
1011.95	909.07
1012.24	909.53
1012.53	895.42
1012.82	904.75
1013.10	899.51
1013.39	914.30
1013.68	915.21
[truncated: 48 more rows]
