# Supplementary material for: Unique photosynthetic electron transport tuning and excitation distribution in heterokont algae
Source: PLoS One. 2019 Jan 9;14(1):e0209920. doi: 10.1371/journal.pone.0209920 (PMC6326504; doi:10.1371/journal.pone.0209920)
Supplement: S1 Dataset — (ZIP) [file pone.0209920.s004.zip › S1 Dataset/77K/Nannochloropsis_DCMU/NDCMU_t=30,1.txt]

340.01	1121.38
340.39	1121.38
340.76	1121.38
341.14	1156.42
341.52	1128.20
341.89	1153.01
342.27	1162.56
342.65	1155.74
343.03	1140.95
343.40	1169.85
343.78	1147.55
344.16	1178.26
344.53	1168.25
344.91	1181.22
345.29	1157.10
345.66	1141.63
346.04	1159.15
346.42	1168.94
346.79	1155.96
347.17	1145.95
347.54	1149.59
347.92	1141.40
348.30	1147.32
348.67	1143.90
349.05	1139.35
349.43	1125.47
349.80	1132.07
350.18	1146.41
350.56	1137.99
350.93	1130.93
351.31	1129.11
351.68	1131.16
352.06	1126.84
352.44	1125.93
352.81	1118.42
353.19	1147.09
353.56	1132.98
353.94	1143.45
354.32	1126.38
354.69	1122.51
355.07	1124.56
355.44	1145.27
355.82	1112.96
356.19	1130.71
356.57	1129.57
356.95	1135.94
357.32	1135.94
357.70	1137.53
358.07	1117.05
358.45	1139.13
358.82	1126.38
359.20	1137.08
359.58	1138.90
359.95	1130.48
360.33	1112.50
360.70	1118.87
361.08	1120.24
361.45	1134.35
361.83	1129.11
362.20	1118.42
362.58	1116.14
362.95	1132.98
363.33	1134.35
363.70	1126.61
364.08	1128.20
364.45	1136.17
364.83	1125.02
365.20	1128.66
365.58	1131.62
365.95	1145.04
366.33	1127.98
366.70	1113.64
367.08	1141.63
367.45	1136.17
367.83	1137.76
368.20	1121.38
368.58	1125.25
368.95	1153.69
369.33	1161.43
369.70	1134.35
370.08	1124.56
370.45	1132.75
370.83	1132.53
371.20	1131.84
371.57	1172.35
371.95	1126.38
372.32	1129.57
372.70	1130.71
373.07	1111.36
373.45	1129.34
373.82	1134.80
374.19	1135.26
374.57	1134.12
374.94	1123.42
375.32	1143.45
375.69	1129.57
376.07	1142.54
376.44	1140.26
376.81	1127.29
377.19	1133.44
377.56	1134.57
377.94	1125.47
378.31	1122.74
378.68	1114.55
379.06	1118.65
379.43	1131.62
379.81	1102.49
380.18	1126.16
380.55	1131.62
380.93	1105.68
381.30	1110.91
381.67	1118.42
382.05	1139.13
382.42	1119.10
382.79	1146.18
383.17	1113.87
383.54	1129.80
383.91	1120.01
384.29	1118.42
384.66	1131.39
385.04	1138.22
385.41	1134.35
385.78	1125.70
386.15	1151.19
386.53	1130.71
386.90	1130.48
387.27	1127.52
387.65	1131.16
388.02	1115.92
388.39	1135.48
388.77	1142.08
389.14	1124.79
389.51	1105.45
389.89	1120.92
390.26	1138.22
390.63	1135.94
391.00	1133.21
391.38	1125.47
391.75	1112.05
392.12	1138.67
392.50	1124.33
392.87	1129.11
393.24	1107.72
393.61	1138.67
393.99	1122.06
394.36	1126.84
394.73	1116.14
395.10	1130.48
395.48	1126.16
395.85	1135.03
396.22	1130.48
396.59	1132.30
396.97	1121.60
397.34	1141.17
397.71	1148.91
398.08	1113.87
398.45	1109.32
398.83	1142.77
399.20	1140.72
399.57	1113.87
399.94	1106.59
400.32	1118.42
400.69	1118.42
401.06	1130.48
401.43	1144.36
401.80	1142.31
402.17	1127.52
402.55	1112.50
402.92	1143.22
403.29	1125.25
403.66	1128.66
404.03	1140.49
404.41	1122.74
404.78	1140.72
405.15	1132.98
405.52	1126.61
405.89	1125.93
406.26	1116.60
406.64	1112.73
407.01	1136.17
407.38	1133.66
407.75	1118.87
408.12	1148.00
408.49	1143.22
408.86	1127.98
409.23	1117.74
409.61	1136.17
409.98	1132.07
410.35	1145.95
410.72	1139.35
411.09	1125.93
411.46	1127.75
411.83	1143.22
412.20	1115.46
412.57	1137.31
412.95	1111.82
413.32	1124.79
413.69	1133.21
414.06	1130.71
414.43	1120.47
414.80	1134.35
415.17	1130.93
415.54	1132.07
415.91	1119.10
416.28	1118.87
416.65	1120.69
417.02	1117.74
417.39	1120.47
417.76	1112.96
418.14	1106.13
418.51	1128.89
418.88	1135.94
419.25	1116.14
419.62	1146.41
419.99	1124.33
420.36	1137.76
420.73	1122.29
421.10	1144.36
421.47	1108.63
421.84	1133.21
422.21	1116.83
422.58	1119.10
422.95	1130.02
423.32	1121.38
423.69	1101.12
424.06	1134.12
424.43	1142.77
424.80	1133.66
425.17	1127.52
425.54	1136.40
425.91	1117.96
426.28	1114.55
426.65	1127.07
427.02	1134.35
427.39	1148.91
427.76	1148.68
428.13	1121.15
428.49	1123.20
428.86	1110.68
429.23	1121.60
429.60	1123.88
429.97	1119.33
430.34	1130.48
430.71	1125.93
431.08	1132.98
431.45	1124.56
431.82	1127.07
432.19	1118.65
432.56	1131.39
432.93	1130.93
433.30	1119.33
433.67	1128.89
434.03	1153.01
434.40	1132.75
434.77	1110.45
435.14	1130.71
435.51	1139.81
435.88	1135.48
436.25	1140.26
436.62	1119.56
436.99	1138.44
437.35	1130.02
437.72	1127.07
438.09	1124.56
438.46	1160.29
438.83	1134.35
439.20	1145.04
439.57	1154.83
439.93	1115.92
440.30	1130.25
440.67	1119.10
441.04	1120.92
441.41	1133.89
441.78	1126.16
442.14	1104.31
442.51	1127.07
442.88	1137.76
443.25	1128.43
443.62	1154.14
443.99	1125.93
444.35	1125.93
444.72	1130.48
445.09	1141.17
445.46	1116.83
445.83	1136.62
446.19	1129.80
446.56	1105.22
446.93	1144.36
447.30	1141.40
447.66	1135.71
448.03	1125.47
448.40	1132.53
448.77	1118.87
449.14	1128.66
449.50	1140.26
449.87	1160.52
450.24	1147.55
450.61	1128.89
450.97	1129.11
451.34	1134.35
451.71	1134.57
452.08	1134.57
452.44	1120.92
452.81	1130.71
453.18	1111.82
453.54	1111.59
453.91	1099.53
454.28	1122.06
454.65	1125.02
455.01	1135.94
455.38	1113.87
455.75	1126.84
456.11	1126.84
456.48	1139.81
456.85	1122.74
457.21	1128.66
457.58	1130.71
457.95	1110.45
458.32	1133.66
458.68	1128.20
459.05	1145.72
459.42	1132.53
459.78	1134.12
460.15	1144.81
460.52	1135.03
460.88	1142.31
461.25	1140.72
461.61	1132.07
461.98	1135.03
462.35	1131.39
462.71	1104.08
463.08	1131.84
463.45	1116.60
463.81	1125.93
464.18	1129.11
464.55	1133.21
464.91	1131.84
465.28	1128.66
465.64	1144.36
466.01	1136.17
466.38	1139.13
466.74	1122.06
467.11	1130.48
467.47	1128.66
467.84	1138.90
468.21	1129.11
468.57	1094.75
468.94	1117.51
469.30	1118.42
469.67	1132.98
470.03	1134.12
470.40	1143.68
470.77	1139.81
471.13	1138.67
471.50	1131.84
471.86	1138.44
472.23	1159.61
472.59	1145.27
472.96	1139.35
473.32	1112.96
473.69	1136.62
474.05	1132.98
474.42	1116.37
474.78	1138.90
475.15	1131.39
475.51	1118.42
475.88	1142.54
476.24	1120.92
476.61	1131.16
476.97	1128.89
477.34	1130.02
477.70	1127.07
478.07	1149.37
478.43	1133.66
478.80	1113.41
479.16	1126.84
479.53	1125.25
479.89	1123.65
480.26	1110.45
480.62	1114.09
480.99	1145.72
481.35	1142.31
481.72	1113.18
482.08	1115.69
482.45	1348.70
482.81	1140.26
483.17	1118.87
483.54	1133.44
483.90	1135.26
484.27	1134.35
484.63	1131.16
485.00	1132.30
485.36	1139.58
485.72	1128.43
486.09	1126.61
486.45	1125.25
486.82	1127.29
487.18	1119.10
487.54	1135.26
487.91	1123.65
488.27	1148.91
488.64	1119.10
489.00	1156.87
489.36	1128.89
489.73	1139.81
490.09	1126.16
490.45	1135.03
490.82	1133.44
491.18	1126.84
491.55	1118.19
491.91	1156.87
492.27	1137.31
492.64	1131.39
493.00	1131.62
493.36	1145.50
493.73	1126.84
494.09	1145.04
494.45	1132.98
494.82	1145.72
495.18	1129.80
495.54	1144.13
495.91	1140.95
496.27	1118.19
496.63	1122.97
496.99	1118.87
497.36	1128.89
497.72	1138.44
498.08	1152.55
498.45	1159.15
498.81	1134.35
499.17	1127.98
499.53	1150.28
499.90	1140.04
500.26	1126.61
500.62	1129.57
500.99	1117.96
501.35	1133.21
501.71	1126.38
502.07	1116.14
502.44	1115.46
502.80	1109.09
503.16	1123.88
503.52	1130.02
503.88	1135.03
504.25	1138.67
504.61	1123.65
504.97	1132.53
505.33	1146.63
505.70	1131.16
506.06	1136.40
506.42	1132.07
506.78	1136.62
507.14	1138.67
507.51	1131.84
507.87	1128.66
508.23	1120.47
508.59	1128.89
508.95	1139.35
509.32	1119.10
509.68	1131.39
510.04	1137.99
510.40	1127.75
510.76	1150.05
511.12	1130.71
511.48	1128.20
511.85	1132.75
512.21	1129.80
512.57	1114.55
512.93	1154.14
513.29	1112.05
513.65	1118.19
514.01	1147.55
514.38	1139.81
514.74	1120.01
515.10	1132.30
515.46	1125.02
515.82	1130.71
516.18	1131.39
516.54	1120.69
516.90	1137.76
517.26	1141.40
517.63	1127.29
517.99	1118.65
518.35	1124.33
518.71	1116.14
519.07	1122.74
519.43	1128.66
519.79	1117.05
520.15	1135.48
520.51	1117.51
520.87	1130.48
521.23	1113.64
521.59	1125.93
521.95	1129.80
522.31	1132.30
522.67	1120.24
523.03	1126.84
523.40	1139.35
523.76	1149.14
524.12	1123.88
524.48	1131.62
524.84	1126.38
525.20	1135.26
525.56	1112.05
525.92	1142.08
526.28	1146.63
526.64	1127.75
527.00	1117.74
527.36	1153.69
527.72	1148.91
528.08	1145.50
528.44	1113.64
528.80	1139.81
529.16	1120.92
529.51	1128.66
529.87	1137.99
530.23	1122.29
530.59	1135.03
530.95	1132.53
531.31	1136.17
531.67	1163.25
532.03	1134.35
532.39	1137.76
532.75	1134.57
533.11	1140.72
533.47	1145.50
533.83	1139.35
534.19	1113.64
534.55	1102.72
534.91	1140.04
535.26	1131.84
535.62	1125.70
535.98	1145.04
536.34	1131.16
536.70	1142.54
537.06	1123.42
537.42	1140.49
537.78	1116.83
538.14	1237.66
538.49	1147.32
538.85	1198.52
539.21	1125.02
539.57	1132.53
539.93	1144.81
540.29	1151.19
540.65	1108.86
541.00	1142.77
541.36	1127.75
541.72	1115.01
542.08	1135.26
542.44	1125.02
542.80	1130.25
543.15	1140.95
543.51	1122.29
543.87	1105.45
544.23	1144.36
544.59	1145.04
544.95	1132.98
545.30	1127.07
545.66	1115.01
546.02	1138.67
546.38	1109.32
546.73	1115.92
547.09	1102.03
547.45	1136.40
547.81	1134.35
548.17	1113.64
548.52	1124.33
548.88	1143.90
549.24	1129.11
549.60	1125.02
549.95	1092.25
550.31	1133.21
550.67	1134.12
551.03	1124.79
551.38	1121.60
551.74	1116.14
552.10	1122.06
552.46	1121.83
552.81	1126.61
553.17	1110.23
553.53	1115.46
553.88	1120.92
554.24	1128.66
554.60	1113.87
554.95	1124.33
555.31	1144.13
555.67	1127.07
556.03	1139.58
556.38	1117.96
556.74	1127.98
557.10	1132.98
557.45	1152.55
557.81	1124.11
558.17	1106.36
558.52	1128.20
558.88	1134.35
559.24	1126.38
559.59	1133.21
559.95	1125.02
560.30	1133.89
560.66	1127.75
561.02	1112.05
561.37	1119.10
561.73	1135.03
562.09	1148.00
562.44	1132.53
562.80	1145.27
563.15	1132.53
563.51	1125.47
563.87	1138.67
564.22	1114.55
564.58	1149.82
564.93	1115.01
565.29	1125.02
565.65	1140.04
566.00	1145.72
566.36	1121.15
566.71	1125.47
567.07	1102.49
567.42	1125.70
567.78	1107.72
568.14	1112.73
568.49	1137.76
568.85	1123.42
569.20	1132.30
569.56	1150.05
569.91	1150.05
570.27	1137.31
570.62	1141.63
570.98	1129.11
571.33	1137.53
571.69	1142.31
572.04	1121.83
572.40	1131.62
572.75	1133.89
573.11	1136.40
573.46	1124.56
573.82	1127.98
574.17	1128.66
574.53	1149.59
574.88	1148.68
575.24	1116.37
575.59	1132.07
575.95	1127.07
576.30	1150.05
576.66	1150.05
577.01	1117.96
577.36	1132.98
577.72	1135.94
578.07	1141.86
578.43	1120.92
578.78	1121.83
579.14	1130.71
579.49	1132.98
579.85	1130.48
580.20	1140.26
580.55	1118.65
580.91	1124.11
581.26	1132.53
581.62	1138.44
581.97	1139.35
582.32	1137.08
582.68	1139.35
583.03	1141.17
583.39	1149.37
583.74	1132.75
584.09	1149.82
584.45	1144.81
584.80	1132.07
585.15	1138.90
585.51	1157.10
585.86	1147.77
586.21	1131.62
586.57	1155.96
586.92	1183.27
587.27	1161.65
587.63	1169.39
587.98	1199.20
588.33	1193.97
588.69	1194.42
589.04	1180.31
589.39	1193.06
589.75	1200.34
590.10	1205.12
590.45	1208.53
590.81	1216.27
591.16	1234.70
591.51	1222.86
591.86	1248.58
592.22	1226.05
592.57	1250.85
592.92	1253.13
593.28	1256.77
593.63	1268.38
593.98	1280.89
594.33	1282.48
594.69	1288.63
595.04	1292.04
595.39	1313.43
595.74	1303.19
596.10	1328.68
596.45	1346.65
596.80	1376.01
597.15	1365.54
597.50	1376.69
597.86	1410.14
598.21	1383.52
598.56	1419.47
598.91	1428.12
599.26	1433.12
599.62	1452.92
599.97	1477.72
600.32	1474.54
600.67	1506.39
601.02	1503.89
601.38	1489.10
601.73	1542.35
602.08	1561.92
602.43	1574.43
602.78	1572.38
603.13	1585.58
603.49	1611.07
603.84	1612.66
604.19	1616.99
604.54	1621.76
604.89	1635.42
605.24	1648.61
605.59	1666.36
605.95	1693.44
606.30	1692.53
606.65	1726.89
607.00	1723.93
607.35	1734.40
607.70	1735.08
608.05	1777.64
608.40	1782.19
608.75	1769.90
609.10	1775.13
609.46	1805.63
609.81	1798.12
610.16	1829.06
610.51	1811.31
610.86	1817.46
611.21	1830.66
611.56	1872.30
611.91	1862.51
612.26	1857.51
612.61	1877.30
612.96	1879.35
613.31	1887.09
613.66	1892.10
614.01	1888.45
614.36	1884.13
614.71	1923.50
615.06	1923.27
615.41	1901.88
615.76	1933.05
616.11	1928.96
616.46	1931.23
616.81	1933.51
617.16	1934.65
617.51	1927.59
617.86	1927.59
618.21	1931.69
618.56	1920.31
618.91	1942.38
619.26	1946.48
619.61	1950.80
619.96	1944.43
620.31	1948.76
620.66	1924.64
621.01	1948.53
621.36	1954.90
621.71	1941.47
622.06	1941.47
622.41	1956.04
622.76	1926.23
623.10	1934.42
623.45	1928.28
623.80	1916.44
624.15	1956.04
624.50	1941.25
624.85	1925.32
625.20	1924.86
625.55	1905.29
625.90	1924.18
626.25	1921.90
626.59	1916.22
626.94	1887.32
627.29	1904.38
627.64	1894.37
627.99	1918.49
628.34	1889.82
628.69	1915.53
629.03	1864.79
629.38	1892.55
629.73	1870.25
630.08	1891.87
630.43	1876.62
630.78	1867.29
631.12	1883.22
631.47	1854.32
631.82	1874.80
632.17	1862.97
632.52	1865.70
632.86	1867.06
633.21	1844.54
633.56	1853.87
633.91	1848.18
634.26	1878.90
634.60	1864.56
634.95	1834.75
635.30	1815.18
635.65	1852.27
635.99	1818.82
636.34	1862.06
636.69	1841.12
637.04	1820.19
637.39	1819.96
637.73	1828.84
638.08	1823.60
638.43	1820.42
638.77	1806.31
639.12	1822.24
639.47	1799.71
639.82	1820.87
640.16	1801.07
640.51	1802.21
640.86	1788.56
641.20	1792.88
641.55	1794.70
641.90	1804.03
642.25	1821.55
642.59	1816.55
642.94	1802.90
643.29	1771.04
643.63	1809.04
643.98	1788.79
644.33	1796.75
644.67	1777.18
645.02	1787.65
645.37	1804.03
645.71	1763.98
646.06	1796.30
646.40	1785.60
646.75	1795.16
647.10	1779.68
647.44	1783.55
647.79	1765.80
648.14	1775.36
648.48	1781.05
648.83	1769.67
649.17	1779.68
649.52	1761.48
649.87	1785.60
650.21	1780.37
650.56	1786.06
650.90	1762.16
651.25	1773.77
651.59	1781.28
651.94	1778.77
652.29	1790.83
652.63	1795.39
652.98	1774.00
653.32	1780.14
653.67	1794.48
654.01	1776.27
654.36	1769.67
654.70	1788.33
655.05	1769.44
655.39	1784.24
655.74	1796.75
656.08	1801.30
656.43	1767.40
656.78	1778.77
657.12	1782.42
657.47	1796.30
657.81	1796.30
658.15	1770.13
658.50	1774.22
658.84	1749.42
659.19	1793.79
659.53	1776.04
659.88	1775.36
660.22	1790.61
660.57	1810.40
660.91	1784.46
661.26	1800.62
661.60	1782.42
661.95	1793.11
662.29	1801.07
662.63	1789.92
662.98	1779.46
663.32	1809.27
663.67	1801.98
664.01	1812.22
664.36	1815.87
664.70	1832.02
665.04	1827.47
665.39	1839.99
665.73	1835.21
666.08	1950.80
666.42	1835.44
666.76	1850.00
667.11	1837.03
667.45	1826.79
667.79	1815.18
668.14	1825.20
668.48	1835.44
668.83	1835.21
669.17	1859.10
669.51	1816.55
669.86	1873.44
670.20	1860.24
670.54	1882.08
670.89	1837.94
671.23	1833.16
671.57	1863.20
671.92	1894.60
672.26	1873.21
672.60	1889.82
672.94	1899.38
673.29	1939.65
673.63	1948.76
673.97	1956.72
674.32	1984.94
674.66	2010.88
675.00	2031.81
675.34	2055.48
675.69	2101.22
676.03	2112.37
676.37	2146.50
676.71	2201.79
677.06	2281.44
677.40	2303.05
677.74	2376.55
678.08	2463.48
678.43	2566.33
678.77	2657.81
679.11	2756.57
679.45	2840.53
679.80	2960.23
680.14	3115.87
680.48	3236.47
680.82	3461.07
681.16	3602.15
681.51	3774.18
681.85	3983.07
682.19	4164.20
682.53	4405.41
682.87	4656.63
683.21	4854.37
683.56	5093.53
683.90	5360.67
684.24	5613.03
684.58	5853.09
684.92	6155.74
685.26	6272.02
685.61	6520.28
685.95	6683.66
686.29	6923.50
686.63	7053.89
686.97	7167.89
687.31	7306.70
687.65	7448.92
687.99	7531.06
688.33	7554.96
688.68	7631.19
689.02	7581.35
689.36	7611.62
689.70	7642.79
690.04	7643.70
690.38	7677.83
690.72	7621.40
691.06	7684.66
691.40	7677.61
691.74	7673.06
692.08	7670.78
692.42	7680.34
692.76	7751.56
693.10	7729.49
693.44	7722.89
693.78	7808.68
694.13	7772.27
694.47	7880.36
694.81	7824.83
695.15	7802.76
695.49	7860.10
695.83	7917.45
696.17	7919.72
696.51	7886.73
696.85	7916.31
697.19	7879.45
697.53	7998.68
697.87	7957.95
698.20	7879.67
698.54	7971.83
698.88	7910.39
699.22	7922.23
699.56	7963.41
699.90	7887.64
700.24	7883.77
700.58	7849.18
700.92	7808.22
701.26	7786.15
701.60	7732.67
701.94	7634.14
702.28	7597.74
702.62	7572.25
702.96	7555.64
703.30	7415.47
703.63	7391.57
703.97	7355.17
704.31	7298.51
704.65	7197.02
704.99	7233.43
705.33	7140.58
705.67	7038.41
706.01	6969.69
706.34	6938.06
706.68	6831.34
707.02	6752.15
707.36	6734.18
707.70	6633.60
708.04	6527.56
708.38	6521.87
708.71	6487.05
709.05	6369.41
709.39	6312.52
709.73	6281.58
710.07	6169.16
710.40	6072.23
710.74	6119.33
711.08	6036.27
711.42	5995.77
711.76	5907.93
712.09	5883.13
712.43	5816.69
712.77	5738.41
713.11	5670.83
713.45	5666.50
713.78	5592.32
714.12	5526.10
714.46	5508.81
714.80	5373.19
715.13	5369.55
715.47	5365.68
715.81	5259.41
716.15	5268.97
716.48	5208.21
716.82	5144.04
717.16	5091.71
717.49	5020.03
717.83	4948.58
718.17	4942.43
718.51	4895.10
718.84	4844.58
719.18	4798.85
719.52	4758.34
719.85	4718.52
720.19	4642.97
720.53	4631.14
720.86	4583.35
721.20	4499.16
721.54	4519.18
721.87	4433.85
722.21	4403.82
722.55	4322.35
722.88	4298.46
723.22	4224.73
723.55	4184.68
723.89	4182.41
724.23	4142.13
724.56	4100.72
724.90	4077.51
725.24	4011.06
725.57	3953.26
725.91	3962.36
726.24	3867.02
726.58	3839.49
726.92	3808.31
727.25	3754.38
727.59	3707.51
727.92	3705.91
728.26	3669.05
728.59	3634.46
728.93	3568.47
729.26	3508.17
729.60	3511.13
729.94	3509.76
730.27	3426.48
730.61	3424.89
730.94	3378.69
731.28	3327.72
731.61	3330.22
731.95	3312.48
732.28	3241.93
732.62	3233.97
732.95	3234.88
733.29	3173.44
733.62	3159.56
733.96	3114.28
734.29	3072.86
734.63	3043.74
734.96	3035.77
735.30	3003.00
735.63	2979.11
735.97	2932.24
736.30	2890.82
736.63	2927.91
736.97	2890.14
737.30	2833.93
737.64	2815.73
737.97	2791.84
738.31	2765.21
738.64	2734.04
738.97	2697.17
739.31	2695.58
739.64	2712.19
739.98	2665.55
740.31	2645.07
740.64	2639.15
740.98	2633.01
741.31	2585.67
741.65	2592.73
741.98	2571.79
742.31	2557.46
742.65	2532.43
742.98	2538.12
743.31	2509.22
743.65	2466.89
743.98	2468.26
744.31	2479.18
744.65	2438.22
744.98	2465.07
745.31	2427.98
745.65	2405.45
745.98	2402.72
746.31	2384.52
746.65	2351.07
746.98	2375.19
747.31	2372.69
747.65	2354.03
747.98	2325.35
748.31	2323.31
748.64	2326.26
748.98	2302.60
749.31	2305.33
749.64	2303.51
749.98	2254.36
750.31	2260.73
750.64	2251.86
750.97	2225.69
751.31	2235.24
751.64	2230.92
751.97	2176.76
752.30	2195.88
752.63	2187.46
752.97	2178.58
753.30	2175.85
753.63	2170.85
753.96	2147.64
754.29	2130.34
754.63	2164.70
754.96	2180.40
755.29	2138.99
755.62	2103.95
755.95	2079.37
756.29	2054.11
756.62	2085.06
756.95	2083.47
757.28	2062.99
757.61	2122.83
757.94	2016.11
758.27	2045.92
758.61	2044.56
758.94	2034.09
759.27	2052.29
759.60	2013.61
759.93	2027.26
760.26	1997.68
760.59	1976.52
760.92	1973.33
761.26	1974.01
761.59	1951.03
761.92	1946.48
762.25	1966.28
762.58	1960.59
762.91	1926.00
763.24	1938.06
763.57	1938.06
763.90	1931.69
764.23	1927.14
764.56	1891.64
764.89	1905.75
765.22	1918.72
765.55	1880.72
765.88	1855.69
766.21	1878.21
766.54	1879.13
766.87	1881.63
767.20	1839.99
767.53	1821.33
767.86	1841.12
768.19	1831.57
768.52	1846.81
768.85	1825.88
769.18	1826.79
769.51	1818.82
769.84	1811.54
770.17	1803.81
770.50	1788.79
770.83	1803.12
771.16	1801.30
771.49	1782.64
771.82	1763.07
772.15	1760.57
772.48	1735.31
772.81	1742.14
773.14	1717.56
773.47	1710.28
773.80	1736.91
774.13	1734.86
774.46	1682.98
774.78	1738.27
775.11	1707.10
775.44	1727.12
775.77	1692.30
776.10	1681.61
776.43	1682.52
776.76	1693.90
777.09	1680.47
777.41	1669.78
777.74	1679.79
778.07	1676.83
778.40	1629.73
778.73	1629.05
779.06	1640.65
779.38	1623.36
779.71	1637.69
780.04	1614.03
780.37	1615.16
780.70	1594.23
781.03	1611.52
781.35	1614.25
781.68	1611.98
782.01	1604.01
782.34	1610.84
782.67	1597.87
782.99	1588.09
783.32	1565.56
783.65	1571.02
783.98	1564.19
784.30	1573.07
784.63	1565.33
784.96	1578.76
785.29	1568.52
785.61	1554.86
785.94	1553.27
786.27	1550.77
786.60	1518.91
786.92	1517.54
787.25	1505.48
787.58	1528.47
787.90	1548.26
788.23	1513.22
788.56	1518.91
788.88	1485.46
789.21	1509.58
789.54	1499.34
789.87	1523.46
790.19	1496.61
790.52	1488.65
790.85	1502.98
791.17	1506.85
791.50	1471.58
791.82	1471.58
792.15	1471.58
792.48	1466.35
792.80	1496.15
793.13	1486.37
793.46	1469.76
793.78	1456.11
794.11	1486.37
794.43	1480.00
794.76	1476.81
795.09	1468.39
795.41	1466.35
795.74	1455.65
796.06	1461.11
796.39	1471.81
796.72	1480.91
797.04	1445.64
797.37	1466.80
797.69	1455.88
798.02	1473.63
798.34	1481.36
798.67	1455.42
798.99	1452.01
799.32	1441.77
799.64	1436.54
799.97	1429.48
800.30	1435.85
800.62	1439.72
800.95	1416.74
801.27	1434.03
801.60	1432.67
801.92	1428.34
802.25	1431.76
802.57	1432.21
802.89	1420.84
803.22	1427.66
803.54	1414.92
803.87	1414.92
804.19	1427.21
804.52	1432.67
804.84	1412.87
805.17	1403.77
805.49	1427.89
805.82	1399.45
806.14	1426.30
806.46	1440.40
806.79	1416.74
807.11	1397.17
807.44	1392.16
807.76	1402.40
808.08	1402.40
808.41	1394.67
808.73	1406.04
809.06	1395.80
809.38	1391.94
809.70	1414.69
810.03	1398.08
810.35	1385.34
810.67	1381.70
811.00	1375.55
811.32	1399.67
811.64	1387.16
811.97	1364.86
812.29	1368.04
812.61	1382.61
812.94	1386.93
813.26	1391.25
813.58	1363.26
813.91	1344.38
814.23	1368.27
814.55	1378.28
814.88	1358.49
815.20	1386.25
815.52	1379.88
815.84	1345.29
816.17	1350.07
816.49	1366.91
816.81	1356.21
817.13	1336.87
817.46	1357.80
817.78	1359.17
818.10	1347.79
818.42	1335.73
818.75	1347.79
819.07	1355.98
819.39	1338.46
819.71	1349.16
820.04	1311.38
820.36	1348.93
820.68	1325.49
821.00	1302.05
821.32	1314.11
821.65	1339.37
821.97	1321.85
822.29	1309.33
822.61	1336.19
822.93	1322.08
823.25	1313.43
823.58	1304.33
823.90	1323.67
824.22	1308.42
824.54	1305.69
824.86	1315.48
825.18	1309.11
825.50	1292.72
825.82	1304.33
826.15	1317.75
826.47	1300.23
826.79	1324.35
827.11	1321.85
827.43	1315.25
827.75	1314.11
828.07	1296.59
828.39	1297.73
828.71	1288.63
829.03	1283.62
829.35	1289.54
829.67	1287.03
830.00	1299.09
830.32	1307.51
830.64	1313.20
830.96	1290.90
831.28	1295.45
831.60	1286.35
831.92	1264.96
832.24	1267.69
832.56	1275.43
832.88	1275.66
833.20	1300.23
833.52	1288.63
833.84	1289.54
834.16	1262.23
834.48	1290.22
834.80	1289.31
835.12	1274.06
835.44	1286.35
835.76	1286.81
836.08	1312.29
836.40	1286.81
836.71	1265.19
837.03	1278.62
837.35	1293.86
837.67	1279.07
837.99	1261.55
838.31	1276.79
838.63	1264.73
838.95	1272.93
839.27	1306.60
839.59	1277.25
839.91	1280.21
840.23	1288.17
840.54	1261.09
840.86	1265.19
841.18	1265.42
841.50	1245.62
841.82	1262.69
842.14	1287.03
842.46	1278.39
842.77	1282.94
843.09	1281.12
843.41	1287.26
843.73	1255.40
844.05	1262.00
844.37	1262.46
844.68	1270.88
845.00	1274.97
845.32	1260.41
845.64	1271.11
845.96	1254.27
846.27	1294.09
846.59	1266.10
846.91	1266.55
847.23	1262.69
847.54	1283.62
847.86	1268.38
848.18	1254.72
848.50	1254.04
848.82	1267.69
849.13	1264.05
849.45	1264.05
849.77	1243.80
850.08	1273.38
850.40	1252.45
850.72	1243.12
851.04	1253.36
851.35	1265.19
851.67	1279.07
851.99	1257.68
852.30	1285.90
852.62	1274.52
852.94	1257.23
853.25	1263.37
853.57	1253.58
853.89	1239.70
854.20	1249.26
854.52	1257.45
854.84	1252.67
855.15	1251.31
855.47	1250.85
855.79	1254.95
856.10	1264.73
856.42	1250.63
856.73	1238.34
857.05	1259.05
857.37	1245.39
857.68	1244.48
858.00	1252.45
858.32	1247.90
858.63	1227.42
858.95	1232.19
859.26	1246.99
859.58	1230.60
859.89	1208.76
860.21	1215.58
860.52	1249.72
860.84	1241.52
861.16	1233.56
861.47	1228.78
861.79	1248.35
862.10	1236.06
862.42	1239.02
862.73	1234.70
863.05	1238.79
863.36	1225.60
863.68	1232.88
863.99	1249.03
864.31	1204.21
864.62	1249.03
864.94	1229.01
865.25	1246.30
865.57	1236.75
865.88	1221.50
866.20	1230.60
866.51	1248.58
866.82	1225.82
867.14	1223.09
867.45	1222.41
867.77	1210.35
868.08	1223.55
868.40	1236.52
868.71	1231.28
869.02	1199.65
869.34	1217.40
869.65	1217.86
869.97	1206.94
870.28	1208.07
870.59	1223.32
870.91	1234.01
871.22	1220.36
871.54	1218.54
871.85	1196.70
872.16	1232.65
872.48	1209.21
872.79	1221.27
873.10	1210.12
873.42	1199.65
873.73	1221.73
874.04	1206.94
874.36	1224.00
874.67	1211.94
874.98	1215.81
875.30	1213.99
875.61	1232.65
875.92	1202.84
876.23	1216.49
876.55	1210.12
876.86	1213.76
877.17	1200.11
877.49	1209.89
877.80	1213.31
878.11	1420.84
878.42	1206.71
878.74	1203.07
879.05	1204.43
879.36	1207.62
879.67	1182.59
879.98	1196.70
880.30	1200.79
880.61	1197.61
880.92	1215.36
881.23	1194.19
881.55	1200.11
881.86	1202.39
882.17	1223.78
882.48	1206.71
882.79	1192.83
883.10	1207.16
883.42	1189.19
883.73	1187.82
884.04	1192.60
884.35	1213.08
884.66	1187.14
884.97	1213.31
885.28	1185.55
885.60	1191.69
885.91	1182.13
886.22	1185.09
886.53	1203.52
886.84	1182.82
887.15	1187.37
887.46	1179.17
887.77	1179.86
888.08	1193.28
888.40	1199.43
888.71	1189.19
889.02	1171.44
889.33	1191.92
889.64	1190.78
889.95	1179.40
890.26	1202.61
890.57	1203.52
890.88	1183.95
891.19	1189.64
891.50	1208.76
891.81	1185.77
892.12	1189.19
892.43	1190.10
892.74	1193.51
893.05	1216.95
893.36	1200.11
893.67	1193.28
893.98	1206.71
894.29	1180.54
894.60	1183.04
894.91	1186.23
895.22	1188.73
895.53	1195.33
895.84	1195.33
896.15	1196.01
896.46	1190.10
896.77	1207.85
897.08	1192.83
897.38	1206.25
897.69	1186.46
898.00	1186.91
898.31	1208.53
898.62	1187.37
898.93	1201.48
899.24	1186.46
899.55	1193.06
899.86	1197.83
900.16	1175.76
900.47	1183.27
900.78	1179.40
901.09	1192.60
901.40	1165.29
901.71	1192.83
902.02	1188.50
902.32	1192.83
902.63	1179.17
902.94	1192.15
903.25	1168.48
903.56	1174.85
903.87	1170.98
904.17	1184.41
904.48	1188.73
904.79	1168.94
905.10	1193.51
905.41	1201.70
905.71	1167.34
906.02	1175.99
906.33	1200.11
906.64	1165.98
906.94	1169.62
907.25	1174.62
907.56	1179.17
907.87	1182.82
908.17	1187.37
908.48	1175.53
908.79	1180.31
909.09	1173.71
909.40	1194.65
909.71	1181.45
910.02	1258.82
910.32	1187.82
910.63	1190.10
910.94	1192.15
911.24	1155.05
911.55	1178.04
911.86	1171.44
912.16	1161.88
912.47	1181.91
912.78	1148.00
913.08	1182.13
913.39	1168.25
913.69	1181.45
914.00	1173.71
914.31	1155.74
914.61	1153.92
914.92	1167.11
915.23	1149.14
915.53	1173.26
915.84	1143.45
916.14	1153.92
916.45	1158.01
916.75	1165.29
917.06	1163.02
917.37	1175.76
917.67	1160.74
917.98	1156.42
918.28	1161.65
918.59	1147.55
918.89	1167.57
919.20	1158.24
919.50	1153.46
919.81	1154.83
920.11	1164.38
920.42	1152.32
920.72	1163.93
921.03	1175.08
921.33	1163.70
921.64	1153.92
921.94	1160.29
922.25	1167.34
922.55	1141.63
922.86	1167.80
923.16	1156.87
923.47	1158.01
923.77	1142.77
924.08	1159.15
924.38	1149.14
924.69	1155.05
924.99	1166.89
925.29	1157.56
925.60	1138.67
925.90	1138.90
926.21	1169.16
926.51	1164.38
926.81	1160.52
927.12	1144.36
927.42	1148.46
927.73	1137.31
928.03	1148.23
928.33	1149.82
928.64	1145.95
928.94	1155.05
929.24	1140.26
929.55	1138.22
929.85	1160.52
930.15	1147.77
930.46	1148.23
930.76	1118.42
931.06	1143.45
931.37	1150.28
931.67	1165.98
931.97	1174.17
932.27	1151.19
932.58	1143.90
932.88	1169.39
933.18	1157.56
933.49	1150.28
933.79	1159.83
934.09	1163.02
934.39	1146.86
934.70	1145.04
935.00	1159.83
935.30	1135.26
935.60	1148.00
935.91	1155.74
936.21	1128.89
936.51	1153.92
936.81	1153.46
937.11	1132.98
937.42	1136.62
937.72	1139.13
938.02	1151.64
938.32	1158.47
938.62	1142.54
938.92	1148.68
939.23	1155.96
939.53	1141.63
939.83	1132.53
940.13	1143.68
940.43	1123.42
940.73	1135.48
941.03	1129.11
941.34	1138.90
941.64	1127.75
941.94	1125.25
942.24	1142.99
942.54	1134.80
942.84	1130.25
943.14	1134.57
943.44	1149.59
943.74	1134.57
944.04	1139.58
944.34	1136.62
944.65	1122.06
944.95	1114.10
945.25	1144.59
945.55	1118.42
945.85	1120.92
946.15	1128.20
946.45	1115.23
946.75	1120.69
947.05	1136.17
947.35	1130.25
947.65	1129.34
947.95	1132.30
948.25	1143.90
948.55	1144.81
948.85	1142.77
949.15	1140.49
949.45	1135.94
949.75	1122.06
950.05	1139.58
950.35	1129.57
950.65	1153.46
950.94	1130.71
951.24	1139.58
951.54	1149.14
951.84	1182.82
952.14	1129.57
952.44	1126.84
952.74	1155.05
953.04	1123.42
953.34	1132.75
953.64	1147.77
953.94	1137.99
954.23	1134.80
954.53	1135.48
954.83	1125.70
955.13	1145.04
955.43	1114.32
955.73	1142.99
956.03	1142.99
956.32	1150.96
956.62	1133.44
956.92	1143.90
957.22	1142.31
957.52	1127.29
957.82	1120.69
958.11	1140.26
958.41	1137.53
958.71	1163.02
959.01	1153.46
959.30	1235.38
959.60	1149.37
959.90	1135.03
960.20	1135.03
960.50	1125.25
960.79	1133.89
961.09	1136.40
961.39	1137.31
961.69	1123.20
961.98	1127.75
962.28	1142.99
962.58	1132.30
962.87	1127.98
963.17	1132.53
963.47	1121.83
963.76	1149.37
964.06	1127.07
964.36	1130.93
964.66	1128.20
964.95	1142.08
965.25	1132.98
965.55	1141.86
965.84	1155.96
966.14	1110.00
966.43	1133.66
966.73	1143.22
967.03	1121.15
967.32	1143.45
967.62	1127.07
967.92	1139.35
968.21	1130.48
968.51	1141.17
968.80	1147.09
969.10	1123.65
969.40	1132.07
969.69	1162.79
969.99	1135.26
970.28	1134.12
970.58	1161.43
970.87	1137.99
971.17	1132.30
971.46	1147.09
971.76	1136.40
972.06	1126.84
972.35	1148.68
972.65	1124.56
972.94	1115.46
973.24	1156.65
973.53	1131.16
973.83	1113.18
974.12	1127.98
974.42	1140.49
974.71	1143.45
975.01	1124.79
975.30	1144.81
975.59	1152.55
975.89	1117.51
976.18	1136.40
976.48	1160.97
976.77	1120.92
977.07	1121.60
977.36	1142.08
977.65	1113.87
977.95	1121.15
978.24	1131.16
978.54	1153.01
978.83	1139.58
979.13	1143.45
979.42	1149.14
979.71	1141.86
980.01	1129.57
980.30	1134.35
980.59	1117.28
980.89	1127.98
981.18	1141.40
981.47	1139.81
981.77	1137.31
982.06	1130.48
982.35	1116.60
982.65	1125.47
982.94	1152.32
983.23	1133.21
983.53	1131.84
983.82	1130.25
984.11	1116.37
984.41	1149.59
984.70	1127.75
984.99	1157.56
985.28	1123.20
985.58	1134.80
985.87	1141.63
986.16	1129.80
986.45	1116.14
986.75	1127.29
987.04	1135.94
987.33	1125.25
987.62	1127.98
987.91	1146.18
988.21	1134.57
988.50	1134.57
988.79	1143.90
989.08	1139.35
989.37	1143.45
989.67	1145.50
989.96	1136.40
990.25	1128.89
990.54	1132.98
990.83	1138.90
991.12	1127.07
991.42	1143.68
991.71	1119.10
992.00	1140.72
992.29	1148.68
992.58	1108.18
992.87	1139.13
993.16	1134.57
993.45	1136.62
993.75	1146.41
994.04	1124.79
994.33	1128.89
994.62	1116.60
994.91	1139.35
995.20	1156.19
995.49	1128.66
995.78	1121.60
996.07	1112.73
996.36	1125.70
996.65	1134.57
996.94	1123.20
997.23	1117.05
997.52	1131.84
997.81	1132.53
998.10	1121.83
998.39	1123.20
998.68	1126.84
998.97	1112.27
999.26	1140.04
999.55	1122.74
999.84	1112.50
1000.13	1125.93
1000.42	1122.29
1000.71	1110.68
1001.00	1118.42
1001.29	1112.05
1001.58	1125.47
1001.87	1131.39
1002.16	1143.22
1002.45	1121.38
1002.74	1127.98
1003.02	1126.38
1003.31	1140.72
1003.60	1128.66
1003.89	1141.86
1004.18	1153.92
1004.47	1128.20
1004.76	1144.59
1005.05	1130.25
1005.33	1129.34
1005.62	1133.89
1005.91	1129.57
1006.20	1124.33
1006.49	1110.68
1006.78	1148.46
1007.06	1133.89
1007.35	1120.24
1007.64	1129.34
1007.93	1118.42
1008.22	1145.95
1008.50	1112.50
1008.79	1144.59
1009.08	1116.83
1009.37	1136.85
1009.66	1137.99
1009.94	1131.62
1010.23	1138.22
1010.52	1131.84
1010.81	1139.35
1011.09	1138.67
1011.38	1131.39
1011.67	1142.54
1011.95	1147.55
1012.24	1116.83
1012.53	1144.13
1012.82	1136.40
1013.10	1115.01
1013.39	1138.22
1013.68	1133.44
[truncated: 48 more rows]
