# Supplementary material for: Unique photosynthetic electron transport tuning and excitation distribution in heterokont algae
Source: PLoS One. 2019 Jan 9;14(1):e0209920. doi: 10.1371/journal.pone.0209920 (PMC6326504; doi:10.1371/journal.pone.0209920)
Supplement: S1 Dataset — (ZIP) [file pone.0209920.s004.zip › S1 Dataset/77K/Nannochloropsis_DCMU/NDCMU_t=30,2.txt]

340.01	1108.18
340.39	1108.18
340.76	1108.18
341.14	1116.60
341.52	1115.69
341.89	1141.86
342.27	1143.45
342.65	1161.65
343.03	1154.83
343.40	1148.46
343.78	1145.72
344.16	1138.90
344.53	1136.62
344.91	1139.13
345.29	1127.52
345.66	1128.89
346.04	1127.29
346.42	1131.62
346.79	1135.71
347.17	1124.79
347.54	1131.39
347.92	1122.74
348.30	1117.74
348.67	1133.89
349.05	1113.64
349.43	1111.14
349.80	1125.47
350.18	1114.78
350.56	1125.47
350.93	1104.31
351.31	1121.15
351.68	1119.10
352.06	1127.75
352.44	1122.74
352.81	1113.41
353.19	1124.56
353.56	1113.64
353.94	1112.73
354.32	1109.32
354.69	1113.41
355.07	1119.78
355.44	1096.80
355.82	1128.89
356.19	1132.07
356.57	1113.64
356.95	1098.85
357.32	1099.99
357.70	1126.61
358.07	1107.72
358.45	1107.50
358.82	1114.78
359.20	1114.10
359.58	1105.90
359.95	1110.23
360.33	1105.45
360.70	1097.94
361.08	1114.55
361.45	1115.23
361.83	1109.54
362.20	1107.27
362.58	1107.72
362.95	1119.33
363.33	1111.36
363.70	1112.50
364.08	1113.87
364.45	1086.79
364.83	1127.52
365.20	1106.36
365.58	1104.08
365.95	1102.26
366.33	1102.26
366.70	1123.20
367.08	1115.46
367.45	1117.96
367.83	1116.14
368.20	1110.00
368.58	1111.82
368.95	1098.39
369.33	1114.78
369.70	1115.46
370.08	1117.28
370.45	1105.45
370.83	1115.69
371.20	1103.86
371.57	1159.83
371.95	1117.96
372.32	1099.08
372.70	1106.13
373.07	1082.47
373.45	1114.10
373.82	1100.90
374.19	1120.69
374.57	1106.36
374.94	1101.12
375.32	1100.67
375.69	1113.41
376.07	1099.08
376.44	1090.43
376.81	1101.35
377.19	1105.68
377.56	1119.10
377.94	1115.23
378.31	1145.50
378.68	1112.73
379.06	1100.67
379.43	1115.92
379.81	1092.48
380.18	1105.68
380.55	1097.94
380.93	1114.32
381.30	1089.75
381.67	1109.32
382.05	1109.54
382.42	1066.76
382.79	1107.27
383.17	1083.15
383.54	1115.92
383.91	1123.42
384.29	1117.51
384.66	1116.14
385.04	1104.54
385.41	1099.08
385.78	1113.64
386.15	1099.30
386.53	1104.54
386.90	1088.15
387.27	1105.45
387.65	1102.03
388.02	1104.99
388.39	1119.78
388.77	1110.00
389.14	1107.95
389.51	1097.94
389.89	1107.27
390.26	1107.95
390.63	1113.18
391.00	1113.18
391.38	1104.08
391.75	1105.68
392.12	1110.45
392.50	1091.34
392.87	1100.21
393.24	1119.10
393.61	1108.18
393.99	1112.73
394.36	1114.55
394.73	1099.30
395.10	1118.87
395.48	1108.86
395.85	1106.13
396.22	1103.40
396.59	1117.05
396.97	1124.33
397.34	1122.29
397.71	1115.46
398.08	1114.55
398.45	1102.72
398.83	1096.35
399.20	1110.91
399.57	1130.48
399.94	1087.93
400.32	1101.58
400.69	1093.16
401.06	1109.32
401.43	1100.67
401.80	1119.10
402.17	1099.99
402.55	1117.51
402.92	1103.40
403.29	1103.63
403.66	1105.68
404.03	1118.65
404.41	1117.05
404.78	1123.20
405.15	1113.64
405.52	1100.90
405.89	1102.26
406.26	1096.12
406.64	1095.44
407.01	1075.41
407.38	1106.36
407.75	1096.80
408.12	1131.62
408.49	1121.83
408.86	1096.35
409.23	1107.95
409.61	1094.07
409.98	1116.37
410.35	1123.65
410.72	1109.54
411.09	1120.69
411.46	1125.47
411.83	1094.75
412.20	1105.68
412.57	1106.59
412.95	1097.48
413.32	1086.33
413.69	1125.70
414.06	1124.33
414.43	1124.33
414.80	1101.81
415.17	1118.65
415.54	1102.26
415.91	1101.58
416.28	1096.12
416.65	1101.12
417.02	1128.43
417.39	1106.59
417.76	1115.01
418.14	1091.11
418.51	1108.18
418.88	1115.92
419.25	1104.54
419.62	1123.42
419.99	1100.90
420.36	1121.83
420.73	1101.12
421.10	1115.92
421.47	1109.54
421.84	1108.63
422.21	1124.33
422.58	1112.96
422.95	1106.81
423.32	1113.64
423.69	1117.05
424.06	1111.36
424.43	1117.28
424.80	1107.72
425.17	1111.14
425.54	1100.67
425.91	1095.44
426.28	1120.92
426.65	1125.93
427.02	1122.74
427.39	1123.20
427.76	1104.54
428.13	1109.32
428.49	1112.73
428.86	1118.42
429.23	1085.20
429.60	1107.95
429.97	1105.22
430.34	1132.30
430.71	1126.61
431.08	1102.49
431.45	1124.33
431.82	1131.84
432.19	1111.59
432.56	1122.06
432.93	1096.80
433.30	1103.63
433.67	1109.54
434.03	1137.53
434.40	1120.01
434.77	1103.63
435.14	1110.23
435.51	1106.13
435.88	1117.28
436.25	1120.47
436.62	1098.85
436.99	1112.96
437.35	1098.85
437.72	1132.07
438.09	1114.78
438.46	1137.76
438.83	1126.16
439.20	1111.59
439.57	1102.26
439.93	1096.80
440.30	1101.58
440.67	1095.44
441.04	1129.34
441.41	1080.64
441.78	1120.24
442.14	1095.66
442.51	1123.65
442.88	1120.01
443.25	1102.26
443.62	1114.32
443.99	1123.42
444.35	1112.05
444.72	1131.39
445.09	1127.07
445.46	1117.51
445.83	1124.79
446.19	1109.54
446.56	1109.54
446.93	1103.86
447.30	1111.82
447.66	1117.51
448.03	1131.62
448.40	1107.27
448.77	1093.39
449.14	1113.18
449.50	1103.86
449.87	1125.70
450.24	1117.28
450.61	1108.63
450.97	1091.57
451.34	1085.65
451.71	1122.97
452.08	1087.93
452.44	1119.10
452.81	1130.02
453.18	1118.42
453.54	1124.79
453.91	1095.66
454.28	1119.10
454.65	1109.09
455.01	1105.45
455.38	1094.98
455.75	1108.41
456.11	1099.76
456.48	1110.91
456.85	1115.01
457.21	1094.30
457.58	1107.72
457.95	1101.81
458.32	1105.22
458.68	1111.14
459.05	1121.38
459.42	1114.78
459.78	1106.36
460.15	1099.99
460.52	1125.25
460.88	1110.00
461.25	1105.90
461.61	1118.19
461.98	1102.03
462.35	1105.90
462.71	1106.81
463.08	1127.98
463.45	1095.89
463.81	1096.57
464.18	1105.90
464.55	1111.59
464.91	1084.74
465.28	1110.00
465.64	1111.59
466.01	1121.83
466.38	1120.24
466.74	1112.27
467.11	1123.42
467.47	1117.96
467.84	1130.48
468.21	1133.44
468.57	1109.09
468.94	1116.60
469.30	1104.77
469.67	1124.79
470.03	1091.11
470.40	1109.77
470.77	1084.06
471.13	1113.18
471.50	1111.14
471.86	1116.83
472.23	1128.89
472.59	1102.03
472.96	1118.42
473.32	1103.40
473.69	1123.20
474.05	1112.50
474.42	1108.18
474.78	1089.75
475.15	1097.94
475.51	1102.03
475.88	1111.14
476.24	1099.08
476.61	1111.59
476.97	1112.50
477.34	1110.68
477.70	1121.15
478.07	1110.45
478.43	1120.69
478.80	1117.74
479.16	1090.88
479.53	1121.60
479.89	1089.97
480.26	1120.01
480.62	1102.72
480.99	1123.65
481.35	1102.03
481.72	1110.68
482.08	1112.05
482.45	1355.76
482.81	1109.54
483.17	1099.30
483.54	1108.41
483.90	1116.60
484.27	1112.50
484.63	1096.80
485.00	1109.54
485.36	1108.63
485.72	1095.66
486.09	1106.59
486.45	1112.50
486.82	1083.83
487.18	1118.65
487.54	1128.66
487.91	1107.27
488.27	1110.68
488.64	1117.51
489.00	1121.38
489.36	1115.69
489.73	1119.33
490.09	1094.98
490.45	1137.99
490.82	1117.28
491.18	1101.35
491.55	1104.54
491.91	1130.93
492.27	1112.27
492.64	1105.45
493.00	1122.74
493.36	1104.99
493.73	1128.43
494.09	1109.09
494.45	1106.13
494.82	1135.71
495.18	1112.05
495.54	1132.98
495.91	1110.68
496.27	1125.93
496.63	1099.76
496.99	1120.92
497.36	1117.74
497.72	1101.12
498.08	1114.09
498.45	1137.53
498.81	1094.07
499.17	1123.65
499.53	1107.50
499.90	1097.03
500.26	1121.60
500.62	1115.46
500.99	1131.39
501.35	1126.38
501.71	1137.99
502.07	1114.78
502.44	1118.19
502.80	1107.50
503.16	1112.96
503.52	1107.95
503.88	1126.61
504.25	1117.05
504.61	1117.28
504.97	1119.33
505.33	1118.42
505.70	1121.60
506.06	1104.31
506.42	1123.20
506.78	1110.45
507.14	1100.67
507.51	1118.19
507.87	1090.66
508.23	1103.86
508.59	1107.72
508.95	1107.27
509.32	1121.38
509.68	1112.05
510.04	1125.25
510.40	1116.14
510.76	1111.59
511.12	1124.33
511.48	1101.35
511.85	1104.54
512.21	1113.41
512.57	1109.77
512.93	1100.90
513.29	1109.32
513.65	1115.69
514.01	1105.22
514.38	1115.01
514.74	1108.63
515.10	1120.47
515.46	1112.73
515.82	1109.77
516.18	1119.78
516.54	1108.63
516.90	1085.65
517.26	1107.50
517.63	1110.23
517.99	1100.90
518.35	1121.15
518.71	1107.04
519.07	1112.96
519.43	1093.84
519.79	1113.64
520.15	1108.18
520.51	1111.59
520.87	1120.92
521.23	1102.03
521.59	1108.18
521.95	1114.78
522.31	1124.11
522.67	1119.56
523.03	1094.53
523.40	1097.94
523.76	1112.27
524.12	1096.35
524.48	1101.81
524.84	1109.09
525.20	1104.54
525.56	1090.20
525.92	1115.92
526.28	1096.57
526.64	1091.79
527.00	1144.81
527.36	1136.62
527.72	1127.98
528.08	1113.18
528.44	1100.44
528.80	1141.40
529.16	1109.54
529.51	1111.59
529.87	1110.23
530.23	1118.42
530.59	1112.96
530.95	1130.71
531.31	1112.50
531.67	1100.21
532.03	1117.28
532.39	1112.27
532.75	1099.53
533.11	1119.56
533.47	1114.32
533.83	1094.53
534.19	1100.67
534.55	1104.77
534.91	1112.73
535.26	1126.61
535.62	1122.51
535.98	1111.82
536.34	1109.32
536.70	1097.03
537.06	1100.21
537.42	1117.51
537.78	1092.25
538.14	1211.94
538.49	1101.12
538.85	1143.45
539.21	1115.23
539.57	1105.22
539.93	1114.55
540.29	1124.56
540.65	1115.46
541.00	1104.08
541.36	1110.45
541.72	1084.06
542.08	1106.81
542.44	1100.21
542.80	1117.05
543.15	1124.56
543.51	1102.49
543.87	1102.03
544.23	1104.99
544.59	1104.54
544.95	1112.05
545.30	1115.23
545.66	1122.97
546.02	1111.14
546.38	1111.59
546.73	1109.77
547.09	1101.58
547.45	1100.67
547.81	1106.59
548.17	1115.69
548.52	1115.69
548.88	1111.36
549.24	1107.95
549.60	1091.11
549.95	1105.22
550.31	1084.74
550.67	1113.87
551.03	1097.48
551.38	1112.05
551.74	1101.12
552.10	1098.17
552.46	1134.35
552.81	1101.12
553.17	1116.37
553.53	1109.77
553.88	1104.99
554.24	1112.96
554.60	1124.79
554.95	1099.76
555.31	1122.97
555.67	1121.38
556.03	1115.23
556.38	1112.96
556.74	1087.47
557.10	1117.96
557.45	1115.23
557.81	1113.64
558.17	1099.53
558.52	1092.48
558.88	1104.54
559.24	1123.65
559.59	1141.40
559.95	1098.39
560.30	1130.71
560.66	1107.50
561.02	1102.03
561.37	1113.41
561.73	1117.96
562.09	1122.51
562.44	1115.01
562.80	1109.32
563.15	1125.93
563.51	1114.09
563.87	1108.86
564.22	1109.77
564.58	1117.96
564.93	1112.50
565.29	1110.23
565.65	1130.25
566.00	1116.14
566.36	1101.35
566.71	1129.57
567.07	1103.63
567.42	1108.41
567.78	1111.36
568.14	1107.04
568.49	1108.63
568.85	1103.63
569.20	1117.96
569.56	1097.94
569.91	1100.21
570.27	1113.18
570.62	1123.42
570.98	1128.20
571.33	1109.54
571.69	1118.87
572.04	1106.36
572.40	1110.23
572.75	1102.26
573.11	1116.60
573.46	1125.02
573.82	1104.08
574.17	1121.83
574.53	1104.08
574.88	1112.05
575.24	1122.29
575.59	1128.89
575.95	1109.32
576.30	1127.98
576.66	1110.68
577.01	1138.67
577.36	1122.29
577.72	1106.36
578.07	1099.99
578.43	1121.60
578.78	1108.18
579.14	1107.72
579.49	1130.71
579.85	1099.76
580.20	1104.54
580.55	1099.53
580.91	1098.85
581.26	1110.91
581.62	1132.07
581.97	1104.77
582.32	1133.44
582.68	1124.56
583.03	1110.23
583.39	1129.34
583.74	1121.60
584.09	1135.94
584.45	1125.25
584.80	1123.65
585.15	1145.50
585.51	1141.63
585.86	1124.56
586.21	1141.63
586.57	1139.81
586.92	1151.19
587.27	1163.70
587.63	1158.92
587.98	1191.24
588.33	1172.12
588.69	1160.74
589.04	1180.31
589.39	1191.92
589.75	1179.40
590.10	1182.82
590.45	1188.73
590.81	1206.94
591.16	1178.26
591.51	1212.85
591.86	1214.22
592.22	1218.77
592.57	1221.73
592.92	1233.10
593.28	1235.84
593.63	1256.09
593.98	1246.76
594.33	1264.96
594.69	1277.48
595.04	1289.08
595.39	1285.44
595.74	1311.84
596.10	1316.39
596.45	1330.50
596.80	1313.20
597.15	1352.80
597.50	1354.39
597.86	1349.38
598.21	1364.63
598.56	1390.12
598.91	1401.72
599.26	1384.43
599.62	1432.21
599.97	1441.77
600.32	1463.84
600.67	1464.30
601.02	1473.63
601.38	1502.98
601.73	1528.47
602.08	1535.52
602.43	1548.26
602.78	1540.53
603.13	1579.44
603.49	1582.85
603.84	1587.86
604.19	1588.31
604.54	1620.63
604.89	1653.85
605.24	1647.02
605.59	1637.46
605.95	1665.68
606.30	1701.41
606.65	1700.27
607.00	1693.90
607.35	1700.27
607.70	1727.80
608.05	1737.59
608.40	1754.43
608.75	1777.64
609.10	1770.13
609.46	1796.75
609.81	1803.81
610.16	1817.69
610.51	1814.50
610.86	1840.90
611.21	1824.51
611.56	1842.94
611.91	1829.75
612.26	1864.56
612.61	1845.22
612.96	1865.02
613.31	1893.92
613.66	1889.36
614.01	1888.23
614.36	1896.87
614.71	1908.25
615.06	1894.37
615.41	1913.71
615.76	1903.93
616.11	1909.62
616.46	1912.80
616.81	1918.49
617.16	1941.25
617.51	1936.70
617.86	1909.39
618.21	1930.32
618.56	1913.49
618.91	1927.14
619.26	1953.99
619.61	1900.51
619.96	1928.50
620.31	1950.58
620.66	1916.22
621.01	1936.01
621.36	1925.09
621.71	1940.56
622.06	1932.60
622.41	1923.27
622.76	1921.90
623.10	1915.76
623.45	1918.04
623.80	1923.04
624.15	1938.52
624.50	1903.25
624.85	1913.94
625.20	1893.23
625.55	1912.58
625.90	1914.17
626.25	1905.98
626.59	1898.24
626.94	1895.05
627.29	1894.37
627.64	1882.99
627.99	1886.41
628.34	1884.36
628.69	1889.82
629.03	1888.00
629.38	1885.50
629.73	1871.62
630.08	1844.54
630.43	1846.81
630.78	1856.82
631.12	1846.59
631.47	1867.06
631.82	1844.31
632.17	1842.49
632.52	1847.95
632.86	1872.30
633.21	1821.78
633.56	1813.13
633.91	1845.45
634.26	1825.65
634.60	1807.67
634.95	1817.23
635.30	1838.85
635.65	1834.07
635.99	1815.87
636.34	1824.06
636.69	1805.85
637.04	1817.69
637.39	1811.31
637.73	1806.76
638.08	1805.63
638.43	1823.83
638.77	1786.74
639.12	1776.27
639.47	1767.62
639.82	1800.85
640.16	1769.45
640.51	1786.28
640.86	1788.56
641.20	1796.07
641.55	1772.63
641.90	1778.55
642.25	1779.23
642.59	1790.83
642.94	1781.28
643.29	1771.49
643.63	1767.85
643.98	1757.84
644.33	1790.15
644.67	1794.70
645.02	1778.32
645.37	1777.64
645.71	1769.90
646.06	1754.88
646.40	1771.95
646.75	1769.90
647.10	1747.83
647.44	1774.91
647.79	1775.82
648.14	1768.08
648.48	1774.91
648.83	1759.43
649.17	1745.10
649.52	1741.00
649.87	1758.29
650.21	1748.06
650.56	1765.80
650.90	1774.68
651.25	1746.92
651.59	1777.86
651.94	1774.45
652.29	1768.53
652.63	1746.01
652.98	1777.86
653.32	1763.76
653.67	1773.77
654.01	1756.02
654.36	1756.02
654.70	1762.85
655.05	1747.83
655.39	1784.46
655.74	1752.61
656.08	1770.36
656.43	1763.76
656.78	1755.79
657.12	1757.84
657.47	1755.34
657.81	1774.22
658.15	1759.21
658.50	1763.53
658.84	1758.29
659.19	1780.60
659.53	1763.76
659.88	1763.30
660.22	1781.05
660.57	1763.98
660.91	1791.97
661.26	1775.13
661.60	1769.22
661.95	1769.22
662.29	1775.82
662.63	1795.16
662.98	1773.77
663.32	1763.76
663.67	1770.81
664.01	1799.48
664.36	1793.57
664.70	1813.13
665.04	1801.98
665.39	1766.71
665.73	1778.55
666.08	1902.56
666.42	1822.69
666.76	1827.70
667.11	1800.16
667.45	1823.83
667.79	1807.45
668.14	1815.41
668.48	1831.11
668.83	1814.05
669.17	1828.38
669.51	1806.31
669.86	1838.17
670.20	1804.94
670.54	1856.82
670.89	1840.67
671.23	1850.23
671.57	1867.98
671.92	1859.78
672.26	1868.43
672.60	1881.17
672.94	1898.92
673.29	1914.85
673.63	1938.52
673.97	1949.89
674.32	1952.40
674.66	1983.80
675.00	2023.39
675.34	2024.08
675.69	2088.47
676.03	2118.28
676.37	2134.44
676.71	2195.88
677.06	2265.05
677.40	2286.90
677.74	2399.08
678.08	2481.91
678.43	2595.69
678.77	2665.32
679.11	2763.85
679.45	2904.25
679.80	3013.24
680.14	3170.94
680.48	3330.00
680.82	3505.89
681.16	3686.80
681.51	3917.08
681.85	4075.91
682.19	4311.43
682.53	4585.17
682.87	4796.80
683.21	5022.76
683.56	5284.21
683.90	5566.15
684.24	5808.49
684.58	6042.65
684.92	6353.03
685.26	6550.54
685.61	6772.41
685.95	6949.90
686.29	7187.69
686.63	7335.82
686.97	7451.65
687.31	7592.28
687.65	7678.52
687.99	7809.59
688.33	7843.72
688.68	7830.52
689.02	7891.96
689.36	7951.12
689.70	7905.39
690.04	7850.32
690.38	7886.27
690.72	7954.77
691.06	7933.38
691.40	7894.92
691.74	7903.34
692.08	7949.30
692.42	7981.39
692.76	7997.55
693.10	8050.57
693.44	8037.37
693.78	8013.25
694.13	8064.45
694.47	8096.30
694.81	8177.77
695.15	8141.59
695.49	8172.31
695.83	8140.90
696.17	8169.57
696.51	8218.27
696.85	8213.95
697.19	8163.89
697.53	8181.86
697.87	8223.73
698.20	8147.27
698.54	8267.88
698.88	8226.46
699.22	8167.30
699.56	8179.13
699.90	8185.96
700.24	8098.12
700.58	8150.69
700.92	8066.27
701.26	8023.49
701.60	7963.87
701.94	7931.10
702.28	7843.27
702.62	7820.51
702.96	7802.31
703.30	7705.60
703.63	7745.87
703.97	7623.22
704.31	7596.37
704.65	7465.30
704.99	7429.80
705.33	7431.17
705.67	7258.46
706.01	7196.79
706.34	7105.09
706.68	7089.39
707.02	6969.24
707.36	6997.45
707.70	6872.53
708.04	6774.45
708.38	6710.28
708.71	6663.41
709.05	6601.06
709.39	6585.81
709.73	6474.77
710.07	6429.94
710.40	6315.94
710.74	6285.22
711.08	6170.07
711.42	6156.42
711.76	6051.07
712.09	6006.46
712.43	5990.31
712.77	5888.59
713.11	5863.11
713.45	5850.36
713.78	5820.55
714.12	5729.31
714.46	5683.57
714.80	5603.24
715.13	5570.25
715.47	5485.60
715.81	5448.73
716.15	5373.64
716.48	5326.54
716.82	5294.91
717.16	5268.97
717.49	5163.16
717.83	5148.82
718.17	5089.88
718.51	5027.54
718.84	4977.70
719.18	4916.95
719.52	4926.73
719.85	4804.76
720.19	4794.29
720.53	4791.79
720.86	4703.05
721.20	4622.27
721.54	4624.31
721.87	4582.22
722.21	4502.80
722.55	4435.90
722.88	4426.34
723.22	4346.02
723.55	4255.45
723.89	4311.66
724.23	4249.08
724.56	4176.04
724.90	4157.60
725.24	4087.06
725.57	4036.09
725.91	4024.26
726.24	4017.66
726.58	3937.33
726.92	3943.25
727.25	3860.42
727.59	3813.32
727.92	3767.81
728.26	3724.80
728.59	3735.95
728.93	3701.36
729.26	3638.10
729.60	3590.77
729.94	3596.69
730.27	3557.32
730.61	3516.59
730.94	3452.42
731.28	3480.41
731.61	3387.57
731.95	3355.71
732.28	3353.44
732.62	3272.65
732.95	3250.35
733.29	3219.41
733.62	3200.29
733.96	3190.51
734.29	3140.22
734.63	3125.43
734.96	3089.47
735.30	3043.28
735.63	3020.75
735.97	2998.23
736.30	2964.09
736.63	2954.08
736.97	2894.23
737.30	2865.34
737.64	2882.40
737.97	2839.62
738.31	2822.78
738.64	2785.92
738.97	2793.88
739.31	2767.03
739.64	2736.54
739.98	2716.29
740.31	2717.20
740.64	2676.92
740.98	2671.01
741.31	2627.77
741.65	2617.99
741.98	2626.41
742.31	2595.00
742.65	2577.03
742.98	2583.40
743.31	2532.43
743.65	2542.89
743.98	2508.31
744.31	2493.29
744.65	2469.62
744.98	2452.78
745.31	2430.94
745.65	2450.51
745.98	2426.39
746.31	2421.61
746.65	2404.09
746.98	2393.39
747.31	2363.36
747.65	2353.57
747.98	2372.00
748.31	2331.73
748.64	2341.97
748.98	2302.14
749.31	2324.90
749.64	2310.56
749.98	2278.25
750.31	2301.23
750.64	2253.90
750.97	2269.15
751.31	2241.84
751.64	2215.45
751.97	2223.41
752.30	2225.00
752.63	2184.50
752.97	2200.20
753.30	2184.04
753.63	2191.10
753.96	2176.08
754.29	2145.59
754.63	2189.05
754.96	2194.74
755.29	2118.51
755.62	2104.86
755.95	2105.99
756.29	2114.41
756.62	2106.90
756.95	2085.29
757.28	2088.47
757.61	2127.61
757.94	2093.02
758.27	2031.36
758.61	2041.14
758.94	2048.20
759.27	2051.15
759.60	2007.46
759.93	2044.78
760.26	2005.87
760.59	2012.24
760.92	1981.98
761.26	1987.44
761.59	1976.97
761.92	1986.07
762.25	1976.29
762.58	1950.58
762.91	1946.48
763.24	1926.46
763.57	1925.32
763.90	1934.65
764.23	1943.29
764.56	1922.36
764.89	1923.73
765.22	1909.84
765.55	1889.82
765.88	1872.53
766.21	1866.38
766.54	1875.94
766.87	1851.14
767.20	1843.63
767.53	1869.11
767.86	1850.23
768.19	1845.67
768.52	1830.43
768.85	1810.63
769.18	1836.35
769.51	1822.01
769.84	1787.19
770.17	1783.33
770.50	1787.19
770.83	1803.58
771.16	1771.72
771.49	1758.52
771.82	1771.04
772.15	1762.85
772.48	1734.86
772.81	1740.55
773.14	1751.47
773.47	1723.48
773.80	1735.31
774.13	1707.32
774.46	1705.28
774.78	1711.65
775.11	1701.18
775.44	1705.96
775.77	1703.45
776.10	1700.04
776.43	1681.38
776.76	1702.32
777.09	1674.78
777.41	1667.05
777.74	1663.63
778.07	1661.81
778.40	1657.72
778.73	1635.19
779.06	1618.12
779.38	1637.92
779.71	1634.73
780.04	1648.61
780.37	1620.63
780.70	1599.01
781.03	1596.05
781.35	1616.99
781.68	1583.53
782.01	1604.70
782.34	1589.91
782.67	1576.94
782.99	1576.03
783.32	1568.97
783.65	1578.07
783.98	1548.72
784.30	1546.44
784.63	1573.07
784.96	1539.16
785.29	1558.73
785.61	1549.17
785.94	1523.92
786.27	1530.06
786.60	1520.50
786.92	1545.53
787.25	1521.41
787.58	1528.92
787.90	1517.32
788.23	1523.01
788.56	1512.08
788.88	1539.16
789.21	1506.62
789.54	1489.33
789.87	1502.07
790.19	1481.82
790.52	1493.20
790.85	1472.49
791.17	1495.24
791.50	1480.91
791.82	1464.07
792.15	1474.77
792.48	1473.85
792.80	1457.02
793.13	1441.77
793.46	1461.57
793.78	1459.97
794.11	1440.18
794.43	1482.50
794.76	1481.59
795.09	1466.35
795.41	1431.30
795.74	1452.46
796.06	1457.02
796.39	1421.97
796.72	1457.70
797.04	1443.59
797.37	1458.38
797.69	1433.81
798.02	1446.55
798.34	1442.68
798.67	1457.93
798.99	1444.96
799.32	1453.15
799.64	1438.36
799.97	1437.90
800.30	1429.03
800.62	1415.15
800.95	1421.97
801.27	1409.91
801.60	1416.06
801.92	1418.33
802.25	1426.75
802.57	1436.99
802.89	1408.77
803.22	1411.05
803.54	1410.82
803.87	1404.68
804.19	1414.69
804.52	1404.22
804.84	1409.46
805.17	1402.86
805.49	1420.15
805.82	1378.97
806.14	1394.21
806.46	1410.60
806.79	1387.84
807.11	1379.65
807.44	1378.74
807.76	1383.29
808.08	1396.71
808.41	1405.13
808.73	1377.15
809.06	1386.93
809.38	1412.42
809.70	1382.61
810.03	1375.78
810.35	1379.88
810.67	1380.79
811.00	1388.75
811.32	1367.36
811.64	1371.00
811.97	1351.66
812.29	1361.22
812.61	1356.89
812.94	1363.49
813.26	1354.85
813.58	1369.41
813.91	1351.43
814.23	1354.62
814.55	1356.21
814.88	1355.30
815.20	1355.53
815.52	1338.46
815.84	1349.61
816.17	1348.02
816.49	1337.32
816.81	1350.29
817.13	1344.15
817.46	1344.61
817.78	1338.46
818.10	1334.82
818.42	1340.96
818.75	1336.19
819.07	1345.97
819.39	1337.10
819.71	1334.59
820.04	1329.81
820.36	1333.68
820.68	1317.53
821.00	1312.98
821.32	1312.29
821.65	1328.45
821.97	1314.34
822.29	1325.26
822.61	1309.33
822.93	1309.79
823.25	1316.39
823.58	1308.65
823.90	1298.41
824.22	1287.03
824.54	1300.69
824.86	1309.79
825.18	1310.70
825.50	1288.86
825.82	1292.72
826.15	1302.05
826.47	1301.14
826.79	1305.69
827.11	1272.24
827.43	1294.09
827.75	1303.42
828.07	1289.31
828.39	1305.01
828.71	1297.05
829.03	1285.44
829.35	1295.23
829.67	1274.52
830.00	1269.06
830.32	1262.23
830.64	1258.36
830.96	1266.33
831.28	1281.12
831.60	1276.11
831.92	1274.97
832.24	1282.94
832.56	1269.74
832.88	1265.42
833.20	1250.17
833.52	1271.79
833.84	1260.64
834.16	1270.65
834.48	1254.04
834.80	1296.36
835.12	1252.22
835.44	1258.14
835.76	1261.55
836.08	1256.09
836.40	1254.95
836.71	1258.82
837.03	1273.61
837.35	1274.97
837.67	1258.59
837.99	1285.67
838.31	1233.56
838.63	1271.56
838.95	1276.34
839.27	1242.43
839.59	1257.68
839.91	1259.05
840.23	1268.38
840.54	1261.09
840.86	1264.96
841.18	1247.21
841.50	1262.46
841.82	1248.81
842.14	1276.11
842.46	1254.04
842.77	1257.68
843.09	1250.85
843.41	1271.56
843.73	1236.29
844.05	1259.73
844.37	1248.58
844.68	1263.82
845.00	1264.28
845.32	1234.01
845.64	1236.75
845.96	1256.77
846.27	1261.09
846.59	1231.06
846.91	1255.40
847.23	1256.54
847.54	1249.94
847.86	1232.65
848.18	1254.72
848.50	1238.79
848.82	1239.25
849.13	1241.75
849.45	1246.76
849.77	1264.28
850.08	1248.58
850.40	1274.29
850.72	1252.90
851.04	1239.25
851.35	1235.38
851.67	1234.93
851.99	1224.46
852.30	1249.72
852.62	1242.43
852.94	1244.48
853.25	1241.52
853.57	1224.46
853.89	1221.27
854.20	1226.51
854.52	1254.95
854.84	1234.47
855.15	1239.48
855.47	1234.47
855.79	1228.78
856.10	1219.00
856.42	1236.06
856.73	1238.57
857.05	1239.70
857.37	1227.42
857.68	1233.10
858.00	1229.01
858.32	1232.19
858.63	1244.48
858.95	1209.67
859.26	1242.66
859.58	1218.09
859.89	1216.95
860.21	1221.50
860.52	1223.78
860.84	1212.63
861.16	1242.21
861.47	1209.44
861.79	1217.18
862.10	1212.17
862.42	1195.56
862.73	1227.42
863.05	1230.37
863.36	1221.50
863.68	1234.01
863.99	1229.92
864.31	1217.18
864.62	1220.13
864.94	1244.48
865.25	1223.32
865.57	1203.07
865.88	1230.37
866.20	1208.53
866.51	1221.04
866.82	1194.19
867.14	1216.72
867.45	1200.79
867.77	1198.97
868.08	1199.88
868.40	1203.52
868.71	1199.20
869.02	1220.59
869.34	1208.30
869.65	1208.30
869.97	1212.85
870.28	1209.21
870.59	1216.95
870.91	1178.04
871.22	1224.91
871.54	1200.79
871.85	1187.14
872.16	1201.25
872.48	1220.59
872.79	1200.56
873.10	1183.04
873.42	1200.11
873.73	1216.72
874.04	1212.17
874.36	1179.86
874.67	1172.58
874.98	1173.71
875.30	1178.49
875.61	1180.77
875.92	1212.63
876.23	1199.43
876.55	1178.04
876.86	1187.59
877.17	1195.33
877.49	1179.63
877.80	1188.28
878.11	1381.24
878.42	1185.77
878.74	1185.09
879.05	1185.55
879.36	1164.16
879.67	1179.17
879.98	1182.59
880.30	1168.02
880.61	1177.35
880.92	1205.34
881.23	1176.22
881.55	1186.46
881.86	1166.66
882.17	1178.49
882.48	1173.03
882.79	1196.47
883.10	1197.15
883.42	1186.23
883.73	1168.71
884.04	1178.72
884.35	1187.82
884.66	1176.90
884.97	1182.13
885.28	1165.07
885.60	1185.55
885.91	1172.58
886.22	1179.86
886.53	1186.00
886.84	1173.49
887.15	1174.17
887.46	1176.90
887.77	1190.10
888.08	1177.81
888.40	1178.95
888.71	1186.00
889.02	1183.73
889.33	1174.17
889.64	1181.45
889.95	1182.59
890.26	1171.21
890.57	1171.21
890.88	1191.69
891.19	1197.83
891.50	1156.42
891.81	1159.38
892.12	1161.88
892.43	1163.70
892.74	1185.09
893.05	1182.82
893.36	1189.41
893.67	1189.19
893.98	1178.04
894.29	1191.01
894.60	1181.68
894.91	1174.17
895.22	1175.31
895.53	1156.65
895.84	1181.00
896.15	1182.13
896.46	1180.54
896.77	1157.78
897.08	1161.65
897.38	1192.83
897.69	1192.60
898.00	1162.56
898.31	1186.68
898.62	1171.44
898.93	1171.67
899.24	1164.84
899.55	1171.67
899.86	1175.53
900.16	1173.26
900.47	1181.91
900.78	1191.92
901.09	1165.29
901.40	1157.33
901.71	1169.16
902.02	1176.90
902.32	1169.85
902.63	1169.85
902.94	1169.85
903.25	1169.62
903.56	1165.75
903.87	1167.11
904.17	1162.11
904.48	1171.21
904.79	1165.29
905.10	1177.58
905.41	1170.07
905.71	1180.09
906.02	1160.97
906.33	1138.44
906.64	1151.41
906.94	1172.35
907.25	1155.74
907.56	1155.51
907.87	1165.52
908.17	1163.93
908.48	1155.05
908.79	1137.08
909.09	1135.26
909.40	1145.95
909.71	1141.86
910.02	1179.63
910.32	1160.29
910.63	1144.13
910.94	1146.86
911.24	1140.49
911.55	1155.74
911.86	1143.45
912.16	1155.28
912.47	1149.82
912.78	1144.59
913.08	1166.89
913.39	1132.98
913.69	1128.43
914.00	1168.71
914.31	1138.22
914.61	1153.01
914.92	1160.97
915.23	1137.76
915.53	1127.75
915.84	1148.68
916.14	1148.68
916.45	1164.16
916.75	1147.09
917.06	1139.81
917.37	1124.11
917.67	1153.01
917.98	1138.67
918.28	1124.33
918.59	1141.63
918.89	1146.86
919.20	1154.37
919.50	1129.57
919.81	1144.13
920.11	1142.54
920.42	1145.04
920.72	1144.59
921.03	1123.88
921.33	1131.84
921.64	1120.69
921.94	1148.00
922.25	1140.49
922.55	1145.50
922.86	1148.23
923.16	1149.37
923.47	1137.76
923.77	1161.65
924.08	1132.98
924.38	1129.34
924.69	1142.08
924.99	1127.98
925.29	1147.77
925.60	1156.42
925.90	1143.22
926.21	1134.12
926.51	1142.54
926.81	1144.81
927.12	1124.79
927.42	1140.04
927.73	1135.94
928.03	1143.90
928.33	1126.61
928.64	1129.80
928.94	1117.74
929.24	1129.80
929.55	1132.07
929.85	1131.84
930.15	1134.80
930.46	1140.04
930.76	1129.80
931.06	1133.21
931.37	1132.30
931.67	1162.11
931.97	1139.81
932.27	1152.55
932.58	1137.76
932.88	1146.86
933.18	1125.93
933.49	1144.13
933.79	1112.96
934.09	1140.95
934.39	1132.98
934.70	1154.37
935.00	1128.89
935.30	1115.46
935.60	1135.94
935.91	1125.25
936.21	1130.25
936.51	1148.00
936.81	1129.11
937.11	1123.20
937.42	1120.01
937.72	1141.17
938.02	1116.14
938.32	1144.13
938.62	1152.55
938.92	1129.57
939.23	1109.09
939.53	1111.14
939.83	1111.59
940.13	1117.51
940.43	1117.05
940.73	1128.20
941.03	1132.30
941.34	1124.79
941.64	1128.89
941.94	1114.78
942.24	1092.71
942.54	1100.44
942.84	1105.45
943.14	1124.11
943.44	1097.03
943.74	1112.96
944.04	1109.77
944.34	1112.05
944.65	1129.34
944.95	1091.79
945.25	1107.50
945.55	1108.41
945.85	1107.04
946.15	1101.12
946.45	1103.63
946.75	1117.96
947.05	1104.77
947.35	1125.25
947.65	1109.77
947.95	1112.05
948.25	1121.38
948.55	1125.93
948.85	1113.41
949.15	1132.53
949.45	1108.41
949.75	1134.12
950.05	1126.38
950.35	1102.94
950.65	1122.29
950.94	1117.28
951.24	1127.75
951.54	1127.98
951.84	1158.92
952.14	1106.36
952.44	1112.05
952.74	1132.07
953.04	1095.21
953.34	1119.33
953.64	1120.24
953.94	1127.29
954.23	1133.44
954.53	1105.45
954.83	1116.14
955.13	1117.51
955.43	1125.25
955.73	1138.67
956.03	1128.20
956.32	1110.00
956.62	1140.49
956.92	1142.77
957.22	1121.15
957.52	1125.02
957.82	1095.89
958.11	1115.69
958.41	1119.78
958.71	1137.08
959.01	1118.65
959.30	1208.76
959.60	1141.17
959.90	1109.32
960.20	1141.63
960.50	1101.81
960.79	1120.01
961.09	1129.57
961.39	1118.42
961.69	1120.92
961.98	1120.24
962.28	1110.00
962.58	1129.34
962.87	1102.72
963.17	1104.54
963.47	1102.26
963.76	1122.97
964.06	1102.94
964.36	1112.05
964.66	1135.48
964.95	1100.90
965.25	1126.84
965.55	1107.04
965.84	1127.98
966.14	1130.02
966.43	1127.75
966.73	1121.15
967.03	1123.88
967.32	1117.51
967.62	1119.56
967.92	1119.78
968.21	1109.32
968.51	1111.36
968.80	1103.63
969.10	1112.96
969.40	1103.63
969.69	1108.63
969.99	1103.63
970.28	1095.44
970.58	1106.36
970.87	1122.97
971.17	1127.29
971.46	1121.83
971.76	1113.18
972.06	1102.94
972.35	1114.10
972.65	1123.65
972.94	1121.83
973.24	1124.56
973.53	1107.50
973.83	1097.94
974.12	1110.91
974.42	1109.77
974.71	1129.57
975.01	1090.88
975.30	1124.79
975.59	1122.29
975.89	1098.62
976.18	1120.47
976.48	1120.69
976.77	1115.46
977.07	1125.25
977.36	1135.26
977.65	1098.39
977.95	1089.29
978.24	1113.64
978.54	1112.05
978.83	1111.59
979.13	1110.68
979.42	1114.78
979.71	1090.66
980.01	1117.05
980.30	1107.50
980.59	1105.68
980.89	1127.75
981.18	1132.30
981.47	1118.42
981.77	1128.20
982.06	1113.18
982.35	1104.54
982.65	1105.90
982.94	1113.64
983.23	1116.14
983.53	1130.02
983.82	1110.68
984.11	1122.06
984.41	1114.32
984.70	1120.24
984.99	1090.43
985.28	1121.15
985.58	1120.47
985.87	1150.50
986.16	1121.15
986.45	1130.48
986.75	1116.14
987.04	1106.36
987.33	1099.53
987.62	1118.19
987.91	1107.72
988.21	1114.55
988.50	1119.10
988.79	1126.16
989.08	1120.47
989.37	1084.51
989.67	1121.83
989.96	1118.87
990.25	1106.36
990.54	1102.94
990.83	1115.69
991.12	1110.00
991.42	1128.20
991.71	1115.01
992.00	1108.18
992.29	1109.32
992.58	1121.83
992.87	1122.74
993.16	1121.38
993.45	1122.74
993.75	1112.27
994.04	1117.74
994.33	1103.40
994.62	1124.79
994.91	1124.79
995.20	1116.37
995.49	1106.81
995.78	1109.54
996.07	1110.68
996.36	1111.59
996.65	1095.66
996.94	1097.48
997.23	1119.10
997.52	1101.58
997.81	1104.08
998.10	1108.86
998.39	1113.87
998.68	1104.54
998.97	1106.36
999.26	1106.36
999.55	1113.18
999.84	1111.59
1000.13	1107.95
1000.42	1109.32
1000.71	1118.65
1001.00	1105.22
1001.29	1116.37
1001.58	1087.02
1001.87	1088.15
1002.16	1128.20
1002.45	1106.59
1002.74	1117.05
1003.02	1128.20
1003.31	1109.32
1003.60	1113.87
1003.89	1102.26
1004.18	1081.10
1004.47	1123.65
1004.76	1107.50
1005.05	1106.59
1005.33	1105.45
1005.62	1108.18
1005.91	1111.14
1006.20	1104.99
1006.49	1110.91
1006.78	1107.72
1007.06	1123.20
1007.35	1110.23
1007.64	1121.83
1007.93	1123.42
1008.22	1112.73
1008.50	1114.78
1008.79	1114.78
1009.08	1132.75
1009.37	1126.16
1009.66	1116.60
1009.94	1099.99
1010.23	1099.30
1010.52	1111.82
1010.81	1124.56
1011.09	1111.36
1011.38	1103.63
1011.67	1122.51
1011.95	1115.01
1012.24	1106.36
1012.53	1109.77
1012.82	1101.81
1013.10	1128.20
1013.39	1103.86
1013.68	1106.36
[truncated: 48 more rows]
