# Supplementary material for: Unique photosynthetic electron transport tuning and excitation distribution in heterokont algae
Source: PLoS One. 2019 Jan 9;14(1):e0209920. doi: 10.1371/journal.pone.0209920 (PMC6326504; doi:10.1371/journal.pone.0209920)
Supplement: S1 Dataset — (ZIP) [file pone.0209920.s004.zip › S1 Dataset/77K/Nannochloropsis_DCMU/NDCMU_t=30,3.txt]

340.01	1201.93
340.39	1201.93
340.76	1201.93
341.14	1198.06
341.52	1186.91
341.89	1212.40
342.27	1237.20
342.65	1238.34
343.03	1220.13
343.40	1228.33
343.78	1229.01
344.16	1219.68
344.53	1230.60
344.91	1230.60
345.29	1230.83
345.66	1228.33
346.04	1221.95
346.42	1218.31
346.79	1221.04
347.17	1213.99
347.54	1206.03
347.92	1203.75
348.30	1207.62
348.67	1213.31
349.05	1214.45
349.43	1200.34
349.80	1208.07
350.18	1210.58
350.56	1198.29
350.93	1199.65
351.31	1197.38
351.68	1212.85
352.06	1195.56
352.44	1189.64
352.81	1195.33
353.19	1198.97
353.56	1208.30
353.94	1188.05
354.32	1181.68
354.69	1204.66
355.07	1190.10
355.44	1202.39
355.82	1193.28
356.19	1196.24
356.57	1195.79
356.95	1184.41
357.32	1199.65
357.70	1185.32
358.07	1198.06
358.45	1184.86
358.82	1185.09
359.20	1182.36
359.58	1182.13
359.95	1186.68
360.33	1182.13
360.70	1184.86
361.08	1170.07
361.45	1196.47
361.83	1185.32
362.20	1192.83
362.58	1213.99
362.95	1174.40
363.33	1159.38
363.70	1178.49
364.08	1185.77
364.45	1175.31
364.83	1175.08
365.20	1193.74
365.58	1207.16
365.95	1195.79
366.33	1197.83
366.70	1196.70
367.08	1179.17
367.45	1201.70
367.83	1185.32
368.20	1186.00
368.58	1169.16
368.95	1188.05
369.33	1194.65
369.70	1186.46
370.08	1191.92
370.45	1184.86
370.83	1178.95
371.20	1181.45
371.57	1272.02
371.95	1188.28
372.32	1188.96
372.70	1206.03
373.07	1192.83
373.45	1205.12
373.82	1214.45
374.19	1202.39
374.57	1198.74
374.94	1197.15
375.32	1213.08
375.69	1200.34
376.07	1186.91
376.44	1188.05
376.81	1184.41
377.19	1177.58
377.56	1189.64
377.94	1208.98
378.31	1185.09
378.68	1185.32
379.06	1190.78
379.43	1182.36
379.81	1201.93
380.18	1183.95
380.55	1202.84
380.93	1182.13
381.30	1186.00
381.67	1184.41
382.05	1179.86
382.42	1189.41
382.79	1196.47
383.17	1173.49
383.54	1206.48
383.91	1186.23
384.29	1198.97
384.66	1190.32
385.04	1199.43
385.41	1188.73
385.78	1188.05
386.15	1187.82
386.53	1182.59
386.90	1179.86
387.27	1191.69
387.65	1209.44
388.02	1196.24
388.39	1204.66
388.77	1171.89
389.14	1206.94
389.51	1193.97
389.89	1193.51
390.26	1190.32
390.63	1178.72
391.00	1226.05
391.38	1186.23
391.75	1198.29
392.12	1199.43
392.50	1176.44
392.87	1181.00
393.24	1193.97
393.61	1188.05
393.99	1171.21
394.36	1157.33
394.73	1197.15
395.10	1196.92
395.48	1184.18
395.85	1179.17
396.22	1193.51
396.59	1179.63
396.97	1188.73
397.34	1187.14
397.71	1183.50
398.08	1185.09
398.45	1185.09
398.83	1176.44
399.20	1189.64
399.57	1197.38
399.94	1194.65
400.32	1181.22
400.69	1186.00
401.06	1198.29
401.43	1190.55
401.80	1191.24
402.17	1200.11
402.55	1182.36
402.92	1196.24
403.29	1185.09
403.66	1196.47
404.03	1173.49
404.41	1191.69
404.78	1191.92
405.15	1183.04
405.52	1198.74
405.89	1182.13
406.26	1194.88
406.64	1177.35
407.01	1187.82
407.38	1189.19
407.75	1194.65
408.12	1183.95
408.49	1211.94
408.86	1197.38
409.23	1205.12
409.61	1200.34
409.98	1197.61
410.35	1206.48
410.72	1186.23
411.09	1193.28
411.46	1193.97
411.83	1193.74
412.20	1191.92
412.57	1197.83
412.95	1191.46
413.32	1185.09
413.69	1176.90
414.06	1206.48
414.43	1201.48
414.80	1200.79
415.17	1195.79
415.54	1183.95
415.91	1198.74
416.28	1178.04
416.65	1183.95
417.02	1190.32
417.39	1175.76
417.76	1197.38
418.14	1213.76
418.51	1186.91
418.88	1179.40
419.25	1193.06
419.62	1201.70
419.99	1196.24
420.36	1199.20
420.73	1191.01
421.10	1195.33
421.47	1198.29
421.84	1196.70
422.21	1197.83
422.58	1195.79
422.95	1192.15
423.32	1186.46
423.69	1198.29
424.06	1196.01
424.43	1182.59
424.80	1199.65
425.17	1197.61
425.54	1189.87
425.91	1183.95
426.28	1197.83
426.65	1182.59
427.02	1175.31
427.39	1181.68
427.76	1190.55
428.13	1183.50
428.49	1169.16
428.86	1191.92
429.23	1173.03
429.60	1199.43
429.97	1182.36
430.34	1199.65
430.71	1184.64
431.08	1186.46
431.45	1192.83
431.82	1176.22
432.19	1183.27
432.56	1197.15
432.93	1199.65
433.30	1205.12
433.67	1203.07
434.03	1211.71
434.40	1219.91
434.77	1183.27
435.14	1199.88
435.51	1199.88
435.88	1196.70
436.25	1218.09
436.62	1171.67
436.99	1190.55
437.35	1193.74
437.72	1190.10
438.09	1191.92
438.46	1242.89
438.83	1201.70
439.20	1181.22
439.57	1183.95
439.93	1195.79
440.30	1174.40
440.67	1191.92
441.04	1197.83
441.41	1195.56
441.78	1187.14
442.14	1198.74
442.51	1206.48
442.88	1209.67
443.25	1204.43
443.62	1202.39
443.99	1173.03
444.35	1194.65
444.72	1200.56
445.09	1179.40
445.46	1164.38
445.83	1191.01
446.19	1181.45
446.56	1167.80
446.93	1201.48
447.30	1193.51
447.66	1176.44
448.03	1171.89
448.40	1191.01
448.77	1185.77
449.14	1187.59
449.50	1183.50
449.87	1189.64
450.24	1191.69
450.61	1189.87
450.97	1176.22
451.34	1180.09
451.71	1198.06
452.08	1190.10
452.44	1188.73
452.81	1196.01
453.18	1183.27
453.54	1186.00
453.91	1191.46
454.28	1180.31
454.65	1190.55
455.01	1196.92
455.38	1194.65
455.75	1190.32
456.11	1198.29
456.48	1200.34
456.85	1221.95
457.21	1191.92
457.58	1178.95
457.95	1161.65
458.32	1198.29
458.68	1194.42
459.05	1182.82
459.42	1189.64
459.78	1199.20
460.15	1201.25
460.52	1186.23
460.88	1207.39
461.25	1200.34
461.61	1203.52
461.98	1207.85
462.35	1191.24
462.71	1191.01
463.08	1182.82
463.45	1189.41
463.81	1203.07
464.18	1183.27
464.55	1191.46
464.91	1196.24
465.28	1192.83
465.64	1187.82
466.01	1175.99
466.38	1195.33
466.74	1183.04
467.11	1191.69
467.47	1191.46
467.84	1225.14
468.21	1217.40
468.57	1197.83
468.94	1175.31
469.30	1188.05
469.67	1178.95
470.03	1189.41
470.40	1196.47
470.77	1193.06
471.13	1190.10
471.50	1185.32
471.86	1195.10
472.23	1209.44
472.59	1185.32
472.96	1185.55
473.32	1163.25
473.69	1185.77
474.05	1196.01
474.42	1185.77
474.78	1191.01
475.15	1190.55
475.51	1199.43
475.88	1175.99
476.24	1193.74
476.61	1211.03
476.97	1195.56
477.34	1195.10
477.70	1193.28
478.07	1196.47
478.43	1207.39
478.80	1205.12
479.16	1197.15
479.53	1179.40
479.89	1177.35
480.26	1196.70
480.62	1181.00
480.99	1219.22
481.35	1204.43
481.72	1185.77
482.08	1197.83
482.45	1423.34
482.81	1193.74
483.17	1193.28
483.54	1181.45
483.90	1194.88
484.27	1183.73
484.63	1218.31
485.00	1183.95
485.36	1195.33
485.72	1183.95
486.09	1207.39
486.45	1190.78
486.82	1186.46
487.18	1191.92
487.54	1198.52
487.91	1193.74
488.27	1183.04
488.64	1184.64
489.00	1193.97
489.36	1203.98
489.73	1197.61
490.09	1188.05
490.45	1200.11
490.82	1189.19
491.18	1187.37
491.55	1203.52
491.91	1192.60
492.27	1212.85
492.64	1186.91
493.00	1172.80
493.36	1187.82
493.73	1182.13
494.09	1208.53
494.45	1196.92
494.82	1205.12
495.18	1204.21
495.54	1185.55
495.91	1190.55
496.27	1193.51
496.63	1206.48
496.99	1188.28
497.36	1158.01
497.72	1198.06
498.08	1184.18
498.45	1197.38
498.81	1184.86
499.17	1193.97
499.53	1198.74
499.90	1177.35
500.26	1210.58
500.62	1200.34
500.99	1207.85
501.35	1211.49
501.71	1198.06
502.07	1182.13
502.44	1193.97
502.80	1200.34
503.16	1193.06
503.52	1220.13
503.88	1184.86
504.25	1202.39
504.61	1179.86
504.97	1196.24
505.33	1200.56
505.70	1199.88
506.06	1161.20
506.42	1185.09
506.78	1174.17
507.14	1196.70
507.51	1189.87
507.87	1180.54
508.23	1186.23
508.59	1188.05
508.95	1178.26
509.32	1191.24
509.68	1177.81
510.04	1210.58
510.40	1188.96
510.76	1197.61
511.12	1213.08
511.48	1201.25
511.85	1177.58
512.21	1189.19
512.57	1207.85
512.93	1196.47
513.29	1201.48
513.65	1183.95
514.01	1168.02
514.38	1167.57
514.74	1210.35
515.10	1184.86
515.46	1185.09
515.82	1186.23
516.18	1183.04
516.54	1178.49
516.90	1194.65
517.26	1196.47
517.63	1175.76
517.99	1195.79
518.35	1176.44
518.71	1186.23
519.07	1163.93
519.43	1199.65
519.79	1199.43
520.15	1209.21
520.51	1180.77
520.87	1178.72
521.23	1191.01
521.59	1196.70
521.95	1181.91
522.31	1198.97
522.67	1186.00
523.03	1178.95
523.40	1199.43
523.76	1175.99
524.12	1188.28
524.48	1200.79
524.84	1199.88
525.20	1188.96
525.56	1181.91
525.92	1191.24
526.28	1181.00
526.64	1208.53
527.00	1178.72
527.36	1218.77
527.72	1195.33
528.08	1198.29
528.44	1205.57
528.80	1209.89
529.16	1183.27
529.51	1196.92
529.87	1194.88
530.23	1183.73
530.59	1188.73
530.95	1190.55
531.31	1186.91
531.67	1188.28
532.03	1187.14
532.39	1174.62
532.75	1208.53
533.11	1209.89
533.47	1197.61
533.83	1184.41
534.19	1206.48
534.55	1202.84
534.91	1209.67
535.26	1199.20
535.62	1193.06
535.98	1180.31
536.34	1213.76
536.70	1204.43
537.06	1175.31
537.42	1196.92
537.78	1192.37
538.14	1205.80
538.49	1181.22
538.85	1231.51
539.21	1203.30
539.57	1194.65
539.93	1166.89
540.29	1191.92
540.65	1193.28
541.00	1173.03
541.36	1188.28
541.72	1192.37
542.08	1187.37
542.44	1196.24
542.80	1192.37
543.15	1212.17
543.51	1201.93
543.87	1207.85
544.23	1196.70
544.59	1189.64
544.95	1181.45
545.30	1191.92
545.66	1181.00
546.02	1171.67
546.38	1204.43
546.73	1198.52
547.09	1193.51
547.45	1198.29
547.81	1174.40
548.17	1185.09
548.52	1185.77
548.88	1187.14
549.24	1196.47
549.60	1187.37
549.95	1171.44
550.31	1196.47
550.67	1184.41
551.03	1192.60
551.38	1192.15
551.74	1181.45
552.10	1186.23
552.46	1199.43
552.81	1196.70
553.17	1203.07
553.53	1205.80
553.88	1202.61
554.24	1193.97
554.60	1199.88
554.95	1198.06
555.31	1206.71
555.67	1200.56
556.03	1196.24
556.38	1200.56
556.74	1198.74
557.10	1198.52
557.45	1181.00
557.81	1198.06
558.17	1178.95
558.52	1175.99
558.88	1181.45
559.24	1187.59
559.59	1197.38
559.95	1211.71
560.30	1213.54
560.66	1169.85
561.02	1164.61
561.37	1190.10
561.73	1187.82
562.09	1170.98
562.44	1189.41
562.80	1206.94
563.15	1183.50
563.51	1192.15
563.87	1182.13
564.22	1198.97
564.58	1184.18
564.93	1200.79
565.29	1180.77
565.65	1194.19
566.00	1192.15
566.36	1184.86
566.71	1203.07
567.07	1207.85
567.42	1202.61
567.78	1189.87
568.14	1189.87
568.49	1197.15
568.85	1195.56
569.20	1206.94
569.56	1177.81
569.91	1214.67
570.27	1200.56
570.62	1205.34
570.98	1196.24
571.33	1192.15
571.69	1180.09
572.04	1176.90
572.40	1185.55
572.75	1185.77
573.11	1203.52
573.46	1175.76
573.82	1195.10
574.17	1196.01
574.53	1210.12
574.88	1190.32
575.24	1207.16
575.59	1209.44
575.95	1216.49
576.30	1208.07
576.66	1211.49
577.01	1202.39
577.36	1207.16
577.72	1188.05
578.07	1206.71
578.43	1204.66
578.78	1211.94
579.14	1188.96
579.49	1194.65
579.85	1207.85
580.20	1191.92
580.55	1195.33
580.91	1203.07
581.26	1199.65
581.62	1197.15
581.97	1205.34
582.32	1216.27
582.68	1234.24
583.03	1206.94
583.39	1202.39
583.74	1235.84
584.09	1206.48
584.45	1227.19
584.80	1224.69
585.15	1218.54
585.51	1237.43
585.86	1250.85
586.21	1250.63
586.57	1233.56
586.92	1264.05
587.27	1228.78
587.63	1256.54
587.98	1261.78
588.33	1272.02
588.69	1282.94
589.04	1282.26
589.39	1278.62
589.75	1299.55
590.10	1297.96
590.45	1269.74
590.81	1310.70
591.16	1303.65
591.51	1340.05
591.86	1321.39
592.22	1344.38
592.57	1368.27
592.92	1344.83
593.28	1371.23
593.63	1355.76
593.98	1390.12
594.33	1397.40
594.69	1409.46
595.04	1411.96
595.39	1434.94
595.74	1430.85
596.10	1459.29
596.45	1471.81
596.80	1492.74
597.15	1526.42
597.50	1517.09
597.86	1548.26
598.21	1554.86
598.56	1575.80
598.91	1622.67
599.26	1613.34
599.62	1640.20
599.97	1670.69
600.32	1681.38
600.67	1675.69
601.02	1734.63
601.38	1720.29
601.73	1776.04
602.08	1779.46
602.43	1812.22
602.78	1819.51
603.13	1832.93
603.49	1844.31
603.84	1870.71
604.19	1883.22
604.54	1880.95
604.89	1911.21
605.24	1942.38
605.59	1982.21
605.95	1971.06
606.30	1998.82
606.65	2028.17
607.00	2031.81
607.35	2052.06
607.70	2042.28
608.05	2103.49
608.40	2096.89
608.75	2077.10
609.10	2140.81
609.46	2151.73
609.81	2148.09
610.16	2189.51
610.51	2182.00
610.86	2201.34
611.21	2192.92
611.56	2230.92
611.91	2213.85
612.26	2214.31
612.61	2269.15
612.96	2264.60
613.31	2284.62
613.66	2285.08
614.01	2288.49
614.36	2310.79
614.71	2294.41
615.06	2310.79
615.41	2317.85
615.76	2325.81
616.11	2327.18
616.46	2338.33
616.81	2327.86
617.16	2321.03
617.51	2356.98
617.86	2356.76
618.21	2339.24
618.56	2359.26
618.91	2363.81
619.26	2370.87
619.61	2337.42
619.96	2346.29
620.31	2355.39
620.66	2332.64
621.01	2329.45
621.36	2352.21
621.71	2363.81
622.06	2325.35
622.41	2334.68
622.76	2336.50
623.10	2342.19
623.45	2329.00
623.80	2331.95
624.15	2333.09
624.50	2302.37
624.85	2309.43
625.20	2333.32
625.55	2310.11
625.90	2304.19
626.25	2292.59
626.59	2316.71
626.94	2278.25
627.29	2284.62
627.64	2275.98
627.99	2295.32
628.34	2277.80
628.69	2275.29
629.03	2285.31
629.38	2258.91
629.73	2260.73
630.08	2259.14
630.43	2259.14
630.78	2250.72
631.12	2249.81
631.47	2256.18
631.82	2256.18
632.17	2229.78
632.52	2245.26
632.86	2246.17
633.21	2240.02
633.56	2214.99
633.91	2200.66
634.26	2217.95
634.60	2226.14
634.95	2221.59
635.30	2198.84
635.65	2212.72
635.99	2162.88
636.34	2183.36
636.69	2169.94
637.04	2178.13
637.39	2170.85
637.73	2171.07
638.08	2187.00
638.43	2166.52
638.77	2160.83
639.12	2157.19
639.47	2155.37
639.82	2158.79
640.16	2157.42
640.51	2146.73
640.86	2147.64
641.20	2161.06
641.55	2135.58
641.90	2133.98
642.25	2138.08
642.59	2120.33
642.94	2130.80
643.29	2138.31
643.63	2128.07
643.98	2138.53
644.33	2131.25
644.67	2112.82
645.02	2116.01
645.37	2118.51
645.71	2124.65
646.06	2142.63
646.40	2101.67
646.75	2103.95
647.10	2115.10
647.44	2121.24
647.79	2092.34
648.14	2105.54
648.48	2120.10
648.83	2136.71
649.17	2124.20
649.52	2115.10
649.87	2105.54
650.21	2119.65
650.56	2112.82
650.90	2108.04
651.25	2080.05
651.59	2112.14
651.94	2078.46
652.29	2110.09
652.63	2083.24
652.98	2108.04
653.32	2113.28
653.67	2098.03
654.01	2100.08
654.36	2075.05
654.70	2101.90
655.05	2103.04
655.39	2111.91
655.74	2123.06
656.08	2120.10
656.43	2129.43
656.78	2094.39
657.12	2107.81
657.47	2102.13
657.81	2136.71
658.15	2105.77
658.50	2121.92
658.84	2100.99
659.19	2113.50
659.53	2102.13
659.88	2139.67
660.22	2107.59
660.57	2088.93
660.91	2113.05
661.26	2088.25
661.60	2144.22
661.95	2157.19
662.29	2122.61
662.63	2118.74
662.98	2132.39
663.32	2137.62
663.67	2132.39
664.01	2169.03
664.36	2135.35
664.70	2144.22
665.04	2137.17
665.39	2150.37
665.73	2148.77
666.08	2281.21
666.42	2178.81
666.76	2206.80
667.11	2183.82
667.45	2184.27
667.79	2165.84
668.14	2187.69
668.48	2232.06
668.83	2212.03
669.17	2249.35
669.51	2236.84
669.86	2251.17
670.20	2257.32
670.54	2323.99
670.89	2304.88
671.23	2318.07
671.57	2329.91
671.92	2343.33
672.26	2358.58
672.60	2392.94
672.94	2436.63
673.29	2454.60
673.63	2490.33
673.97	2540.85
674.32	2556.78
674.66	2616.62
675.00	2678.52
675.34	2668.73
675.69	2793.66
676.03	2859.19
676.37	2893.55
676.71	3001.87
677.06	3107.22
677.40	3142.72
677.74	3322.72
678.08	3442.18
678.43	3560.73
678.77	3671.55
679.11	3781.01
679.45	3927.55
679.80	4087.97
680.14	4208.80
680.48	4355.57
680.82	4628.64
681.16	4813.86
681.51	4970.65
681.85	5173.17
682.19	5400.04
682.53	5597.55
682.87	5770.95
683.21	5923.41
683.56	6122.52
683.90	6257.68
684.24	6424.25
684.58	6619.95
684.92	6706.42
685.26	6818.37
685.61	6880.95
685.95	6967.19
686.29	6995.18
686.63	7016.80
686.97	7068.68
687.31	7078.46
687.65	6948.30
687.99	6967.64
688.33	6935.10
688.68	6825.42
689.02	6741.91
689.36	6663.18
689.70	6539.39
690.04	6500.48
690.38	6442.00
690.72	6345.52
691.06	6257.00
691.40	6184.18
691.74	6087.25
692.08	5975.52
692.42	5985.76
692.76	5974.61
693.10	5931.83
693.44	5823.29
693.78	5826.02
694.13	5739.32
694.47	5723.62
694.81	5673.10
695.15	5664.45
695.49	5559.10
695.83	5551.36
696.17	5509.72
696.51	5476.27
696.85	5443.05
697.19	5382.97
697.53	5338.14
697.87	5328.13
698.20	5295.59
698.54	5285.12
698.88	5265.10
699.22	5224.14
699.56	5168.85
699.90	5157.47
700.24	5171.80
700.58	5096.94
700.92	5108.32
701.26	5055.75
701.60	5046.88
701.94	4993.86
702.28	5000.00
702.62	4888.27
702.96	4916.95
703.30	4884.41
703.63	4821.83
703.97	4774.04
704.31	4751.06
704.65	4747.42
704.99	4712.83
705.33	4726.48
705.67	4663.22
706.01	4634.78
706.34	4587.45
706.68	4540.80
707.02	4489.60
707.36	4511.45
707.70	4478.45
708.04	4403.36
708.38	4437.04
708.71	4336.69
709.05	4286.17
709.39	4322.81
709.73	4266.83
710.07	4252.49
710.40	4218.36
710.74	4179.45
711.08	4184.68
711.42	4119.38
711.76	4135.99
712.09	4107.54
712.43	4044.28
712.77	4073.18
713.11	4030.86
713.45	4014.02
713.78	4010.61
714.12	3958.27
714.46	3958.50
714.80	3904.79
715.13	3936.65
715.47	3874.98
715.81	3855.64
716.15	3833.80
716.48	3831.75
716.82	3781.46
717.16	3770.08
717.49	3740.96
717.83	3693.40
718.17	3680.20
718.51	3672.24
718.84	3670.87
719.18	3637.42
719.52	3627.64
719.85	3550.50
720.19	3546.17
720.53	3520.69
720.86	3555.50
721.20	3485.87
721.54	3498.39
721.87	3451.74
722.21	3418.97
722.55	3393.03
722.88	3408.50
723.22	3365.04
723.55	3336.37
723.89	3335.46
724.23	3299.96
724.56	3268.79
724.90	3276.29
725.24	3234.65
725.57	3233.74
725.91	3222.14
726.24	3198.02
726.58	3205.98
726.92	3187.09
727.25	3143.86
727.59	3116.33
727.92	3093.80
728.26	3087.20
728.59	3042.37
728.93	3058.98
729.26	3049.88
729.60	3019.84
729.94	3002.09
730.27	2990.03
730.61	2965.91
730.94	2952.94
731.28	2939.29
731.61	2957.95
731.95	2910.62
732.28	2892.19
732.62	2871.93
732.95	2879.22
733.29	2852.82
733.62	2822.10
733.96	2848.04
734.29	2810.72
734.63	2830.75
734.96	2814.14
735.30	2780.69
735.63	2756.34
735.97	2757.48
736.30	2740.86
736.63	2707.87
736.97	2689.21
737.30	2721.07
737.64	2702.86
737.97	2638.01
738.31	2640.74
738.64	2617.53
738.97	2600.92
739.31	2607.75
739.64	2599.10
739.98	2591.14
740.31	2589.54
740.64	2573.16
740.98	2580.67
741.31	2575.21
741.65	2516.27
741.98	2501.94
742.31	2522.19
742.65	2496.70
742.98	2510.81
743.31	2487.14
743.65	2471.44
743.98	2487.83
744.31	2509.22
744.65	2470.53
744.98	2446.41
745.31	2439.59
745.65	2452.78
745.98	2421.15
746.31	2421.61
746.65	2447.32
746.98	2388.84
747.31	2379.51
747.65	2392.94
747.98	2357.67
748.31	2341.74
748.64	2337.87
748.98	2351.52
749.31	2320.35
749.64	2307.83
749.98	2300.78
750.31	2328.54
750.64	2267.10
750.97	2294.18
751.31	2266.65
751.64	2262.10
751.97	2265.96
752.30	2234.79
752.63	2203.84
752.97	2222.05
753.30	2232.29
753.63	2208.17
753.96	2205.89
754.29	2203.39
754.63	2216.36
754.96	2204.30
755.29	2183.82
755.62	2166.52
755.95	2185.18
756.29	2140.58
756.62	2148.09
756.95	2117.60
757.28	2119.88
757.61	2149.46
757.94	2105.08
758.27	2107.36
758.61	2100.53
758.94	2085.97
759.27	2064.35
759.60	2067.08
759.93	2090.98
760.26	2064.35
760.59	2051.84
760.92	2028.40
761.26	2048.42
761.59	2035.45
761.92	2023.17
762.25	2008.83
762.58	1990.17
762.91	1980.84
763.24	1984.71
763.57	1990.40
763.90	1983.57
764.23	1977.20
764.56	1979.70
764.89	1974.24
765.22	2005.87
765.55	1967.87
765.88	1963.09
766.21	1964.68
766.54	1945.80
766.87	1924.64
767.20	1914.40
767.53	1908.48
767.86	1904.38
768.19	1898.47
768.52	1883.22
768.85	1916.90
769.18	1862.29
769.51	1876.17
769.84	1883.45
770.17	1856.37
770.50	1841.12
770.83	1837.48
771.16	1836.12
771.49	1824.97
771.82	1835.44
772.15	1820.19
772.48	1809.49
772.81	1810.18
773.14	1797.66
773.47	1773.31
773.80	1832.48
774.13	1775.59
774.46	1777.64
774.78	1813.59
775.11	1760.34
775.44	1789.92
775.77	1778.55
776.10	1765.80
776.43	1758.52
776.76	1762.62
777.09	1756.47
777.41	1752.15
777.74	1733.49
778.07	1726.21
778.40	1721.89
778.73	1692.53
779.06	1704.82
779.38	1706.87
779.71	1694.81
780.04	1710.74
780.37	1699.59
780.70	1697.31
781.03	1697.77
781.35	1704.59
781.68	1653.85
782.01	1677.29
782.34	1676.38
782.67	1677.51
782.99	1674.78
783.32	1679.33
783.65	1657.49
783.98	1659.31
784.30	1652.94
784.63	1643.84
784.96	1635.42
785.29	1650.89
785.61	1624.27
785.94	1633.60
786.27	1635.87
786.60	1633.82
786.92	1626.31
787.25	1603.33
787.58	1627.45
787.90	1613.80
788.23	1599.46
788.56	1599.46
788.88	1629.96
789.21	1599.92
789.54	1604.92
789.87	1581.03
790.19	1611.30
790.52	1597.87
790.85	1587.18
791.17	1584.22
791.50	1593.09
791.82	1590.36
792.15	1595.14
792.48	1576.25
792.80	1564.42
793.13	1573.98
793.46	1574.89
793.78	1578.76
794.11	1582.40
794.43	1584.45
794.76	1594.23
795.09	1600.37
795.41	1561.69
795.74	1581.03
796.06	1583.99
796.39	1573.98
796.72	1604.92
797.04	1582.17
797.37	1584.90
797.69	1579.21
798.02	1574.66
798.34	1557.59
798.67	1578.76
798.99	1557.37
799.32	1582.40
799.64	1543.26
799.97	1556.91
800.30	1519.59
800.62	1552.36
800.95	1551.45
801.27	1551.22
801.60	1560.10
801.92	1551.45
802.25	1545.31
802.57	1556.23
802.89	1568.06
803.22	1557.14
803.54	1563.28
803.87	1547.81
804.19	1553.04
804.52	1560.10
804.84	1540.07
805.17	1538.48
805.49	1555.32
805.82	1516.86
806.14	1548.95
806.46	1561.46
806.79	1543.94
807.11	1519.14
807.44	1530.29
807.76	1538.02
808.08	1530.74
808.41	1532.11
808.73	1538.48
809.06	1506.17
809.38	1541.44
809.70	1507.30
810.03	1539.84
810.35	1516.41
810.67	1530.06
811.00	1505.48
811.32	1521.87
811.64	1508.90
811.97	1492.74
812.29	1491.38
812.61	1502.53
812.94	1495.93
813.26	1502.53
813.58	1494.79
813.91	1504.12
814.23	1488.87
814.55	1501.16
814.88	1490.92
815.20	1468.17
815.52	1479.77
815.84	1482.73
816.17	1499.34
816.49	1468.85
816.81	1478.41
817.13	1479.77
817.46	1470.21
817.78	1493.88
818.10	1498.66
818.42	1476.59
818.75	1474.31
819.07	1460.66
819.39	1476.59
819.71	1465.44
820.04	1462.02
820.36	1458.15
820.68	1455.20
821.00	1451.33
821.32	1434.49
821.65	1469.08
821.97	1454.74
822.29	1434.26
822.61	1459.97
822.93	1453.83
823.25	1419.70
823.58	1452.69
823.90	1455.20
824.22	1461.34
824.54	1436.99
824.86	1437.67
825.18	1434.72
825.50	1434.72
825.82	1429.03
826.15	1449.96
826.47	1444.50
826.79	1435.17
827.11	1423.57
827.43	1414.01
827.75	1423.11
828.07	1413.78
828.39	1426.07
828.71	1385.79
829.03	1405.36
829.35	1434.49
829.67	1444.50
830.00	1429.94
830.32	1410.82
830.64	1431.08
830.96	1408.09
831.28	1411.51
831.60	1419.92
831.92	1424.70
832.24	1432.21
832.56	1426.98
832.88	1412.87
833.20	1415.83
833.52	1407.18
833.84	1428.12
834.16	1426.52
834.48	1416.51
834.80	1424.48
835.12	1418.56
835.44	1394.89
835.76	1425.61
836.08	1419.92
836.40	1399.45
836.71	1409.91
837.03	1418.79
837.35	1403.77
837.67	1402.86
837.99	1416.51
838.31	1411.73
838.63	1414.92
838.95	1383.52
839.27	1389.43
839.59	1387.61
839.91	1415.60
840.23	1405.36
840.54	1401.27
840.86	1383.97
841.18	1381.24
841.50	1384.43
841.82	1389.89
842.14	1393.76
842.46	1404.00
842.77	1387.39
843.09	1375.55
843.41	1401.04
843.73	1377.15
844.05	1380.10
844.37	1381.70
844.68	1411.73
845.00	1376.01
845.32	1382.38
845.64	1367.36
845.96	1396.26
846.27	1392.62
846.59	1392.16
846.91	1372.59
847.23	1370.55
847.54	1411.96
847.86	1365.08
848.18	1388.30
848.50	1374.19
848.82	1385.79
849.13	1382.83
849.45	1374.19
849.77	1369.86
850.08	1364.40
850.40	1386.70
850.72	1392.62
851.04	1371.00
851.35	1362.13
851.67	1388.52
851.99	1365.31
852.30	1372.59
852.62	1379.88
852.94	1359.17
853.25	1381.01
853.57	1365.77
853.89	1378.51
854.20	1385.11
854.52	1375.78
854.84	1361.67
855.15	1375.78
855.47	1387.84
855.79	1380.56
856.10	1357.12
856.42	1342.56
856.73	1374.41
857.05	1380.56
857.37	1372.82
857.68	1361.44
858.00	1347.79
858.32	1370.09
858.63	1366.91
858.95	1346.65
859.26	1345.97
859.58	1362.35
859.89	1349.38
860.21	1358.26
860.52	1331.86
860.84	1350.29
861.16	1366.45
861.47	1352.57
861.79	1354.62
862.10	1335.28
862.42	1361.22
862.73	1347.11
863.05	1330.72
863.36	1340.74
863.68	1332.09
863.99	1341.19
864.31	1340.51
864.62	1334.14
864.94	1355.98
865.25	1342.78
865.57	1355.98
865.88	1353.93
866.20	1360.53
866.51	1333.23
866.82	1335.05
867.14	1339.14
867.45	1346.20
867.77	1349.84
868.08	1320.71
868.40	1334.59
868.71	1346.20
869.02	1326.17
869.34	1317.53
869.65	1321.17
869.97	1329.13
870.28	1326.86
870.59	1317.30
870.91	1330.50
871.22	1343.01
871.54	1302.51
871.85	1306.60
872.16	1314.80
872.48	1315.02
872.79	1311.16
873.10	1313.89
873.42	1330.04
873.73	1311.84
874.04	1317.07
874.36	1289.77
874.67	1310.93
874.98	1311.38
875.30	1310.02
875.61	1311.61
875.92	1308.65
876.23	1326.63
876.55	1330.04
876.86	1304.56
877.17	1320.03
877.49	1310.24
877.80	1304.78
878.11	1497.75
878.42	1325.49
878.74	1318.44
879.05	1288.63
879.36	1290.68
879.67	1291.81
879.98	1309.11
880.30	1296.82
880.61	1290.22
880.92	1287.03
881.23	1299.32
881.55	1302.05
881.86	1302.05
882.17	1300.46
882.48	1303.65
882.79	1299.78
883.10	1304.33
883.42	1290.45
883.73	1303.19
884.04	1312.29
884.35	1288.17
884.66	1287.49
884.97	1305.01
885.28	1297.05
885.60	1289.31
885.91	1297.27
886.22	1297.73
886.53	1300.01
886.84	1296.59
887.15	1300.69
887.46	1287.49
887.77	1309.79
888.08	1307.06
888.40	1292.27
888.71	1292.27
889.02	1280.89
889.33	1280.21
889.64	1267.01
889.95	1291.81
890.26	1302.74
890.57	1291.81
890.88	1273.38
891.19	1303.42
891.50	1308.42
891.81	1308.88
892.12	1295.00
892.43	1302.28
892.74	1295.91
893.05	1299.32
893.36	1311.38
893.67	1301.60
893.98	1307.51
894.29	1276.11
894.60	1282.94
894.91	1302.28
895.22	1282.26
895.53	1288.86
895.84	1297.73
896.15	1299.55
896.46	1277.93
896.77	1288.17
897.08	1272.93
897.38	1289.77
897.69	1285.90
898.00	1298.64
898.31	1269.51
898.62	1291.13
898.93	1285.90
899.24	1295.68
899.55	1309.56
899.86	1287.26
900.16	1291.13
900.47	1249.72
900.78	1295.68
901.09	1257.23
901.40	1267.69
901.71	1272.24
902.02	1259.96
902.32	1282.03
902.63	1275.43
902.94	1270.20
903.25	1263.14
903.56	1256.77
903.87	1264.51
904.17	1274.97
904.48	1291.36
904.79	1289.99
905.10	1290.90
905.41	1289.31
905.71	1271.33
906.02	1277.25
906.33	1275.20
906.64	1274.75
906.94	1261.78
907.25	1270.42
907.56	1269.29
907.87	1247.21
908.17	1267.47
908.48	1249.49
908.79	1262.69
909.09	1278.84
909.40	1251.31
909.71	1262.00
910.02	1347.56
910.32	1287.03
910.63	1279.75
910.94	1259.73
911.24	1264.73
911.55	1266.33
911.86	1279.30
912.16	1257.91
912.47	1269.97
912.78	1252.67
913.08	1254.95
913.39	1263.82
913.69	1250.40
914.00	1250.85
914.31	1245.39
914.61	1234.01
914.92	1250.40
915.23	1253.13
915.53	1260.18
915.84	1247.21
916.14	1225.37
916.45	1240.16
916.75	1240.84
917.06	1263.82
917.37	1248.12
917.67	1243.57
917.98	1222.41
918.28	1257.68
918.59	1239.02
918.89	1238.34
919.20	1251.76
919.50	1244.94
919.81	1239.48
920.11	1242.66
920.42	1237.20
920.72	1239.48
921.03	1238.11
921.33	1255.18
921.64	1264.73
921.94	1226.73
922.25	1237.66
922.55	1253.36
922.86	1232.88
923.16	1233.33
923.47	1232.19
923.77	1241.30
924.08	1221.95
924.38	1222.64
924.69	1236.06
924.99	1237.88
925.29	1193.28
925.60	1219.91
925.90	1232.65
926.21	1215.36
926.51	1238.57
926.81	1230.83
927.12	1207.16
927.42	1226.51
927.73	1227.42
928.03	1224.46
928.33	1208.30
928.64	1227.64
928.94	1223.78
929.24	1215.81
929.55	1224.46
929.85	1229.46
930.15	1215.58
930.46	1223.09
930.76	1226.96
931.06	1221.04
931.37	1205.12
931.67	1225.14
931.97	1217.86
932.27	1237.88
932.58	1233.10
932.88	1229.24
933.18	1239.48
933.49	1210.80
933.79	1244.48
934.09	1238.34
934.39	1216.49
934.70	1227.87
935.00	1224.69
935.30	1208.53
935.60	1216.49
935.91	1226.73
936.21	1241.30
936.51	1213.08
936.81	1205.12
937.11	1229.46
937.42	1208.98
937.72	1211.03
938.02	1220.36
938.32	1192.15
938.62	1202.16
938.92	1210.35
939.23	1205.57
939.53	1214.45
939.83	1211.03
940.13	1230.60
940.43	1206.94
940.73	1208.53
941.03	1210.12
941.34	1203.07
941.64	1211.71
941.94	1196.92
942.24	1196.24
942.54	1198.52
942.84	1191.69
943.14	1201.70
943.44	1210.58
943.74	1199.88
944.04	1202.61
944.34	1206.48
944.65	1198.52
944.95	1198.06
945.25	1183.04
945.55	1197.83
945.85	1198.06
946.15	1182.82
946.45	1203.75
946.75	1193.51
947.05	1187.14
947.35	1195.79
947.65	1203.30
947.95	1187.37
948.25	1201.70
948.55	1190.32
948.85	1199.88
949.15	1198.29
949.45	1188.96
949.75	1178.04
950.05	1200.11
950.35	1197.61
950.65	1198.97
950.94	1208.53
951.24	1188.50
951.54	1193.06
951.84	1253.36
952.14	1189.41
952.44	1193.06
952.74	1182.82
953.04	1191.01
953.34	1208.76
953.64	1213.99
953.94	1206.03
954.23	1195.33
954.53	1210.12
954.83	1207.39
955.13	1197.38
955.43	1205.57
955.73	1191.92
956.03	1193.51
956.32	1186.68
956.62	1212.85
956.92	1208.98
957.22	1186.23
957.52	1206.94
957.82	1194.42
958.11	1209.44
958.41	1218.77
958.71	1219.68
959.01	1194.65
959.30	1296.36
959.60	1204.89
959.90	1215.58
960.20	1201.48
960.50	1198.74
960.79	1189.87
961.09	1191.92
961.39	1198.74
961.69	1209.44
961.98	1209.67
962.28	1220.13
962.58	1214.90
962.87	1194.42
963.17	1189.87
963.47	1200.34
963.76	1199.20
964.06	1189.41
964.36	1213.76
964.66	1184.41
964.95	1182.59
965.25	1183.95
965.55	1211.71
965.84	1213.08
966.14	1184.86
966.43	1194.88
966.73	1195.79
967.03	1196.92
967.32	1195.79
967.62	1198.74
967.92	1204.43
968.21	1200.79
968.51	1203.98
968.80	1219.00
969.10	1192.37
969.40	1204.66
969.69	1206.48
969.99	1198.97
970.28	1188.28
970.58	1212.17
970.87	1200.34
971.17	1197.83
971.46	1212.17
971.76	1179.63
972.06	1204.66
972.35	1206.03
972.65	1182.36
972.94	1193.06
973.24	1214.45
973.53	1188.50
973.83	1199.20
974.12	1217.86
974.42	1201.48
974.71	1195.10
975.01	1196.24
975.30	1200.11
975.59	1189.87
975.89	1205.34
976.18	1189.87
976.48	1203.98
976.77	1208.53
977.07	1209.21
977.36	1218.54
977.65	1204.89
977.95	1193.74
978.24	1197.15
978.54	1212.17
978.83	1198.06
979.13	1218.77
979.42	1199.20
979.71	1191.24
980.01	1183.50
980.30	1200.56
980.59	1204.89
980.89	1217.86
981.18	1214.67
981.47	1210.12
981.77	1211.94
982.06	1214.45
982.35	1210.12
982.65	1204.89
982.94	1190.55
983.23	1190.78
983.53	1212.17
983.82	1197.61
984.11	1185.55
984.41	1196.70
984.70	1188.96
984.99	1198.06
985.28	1182.82
985.58	1184.64
985.87	1178.26
986.16	1201.02
986.45	1202.84
986.75	1228.55
987.04	1201.25
987.33	1221.04
987.62	1206.03
987.91	1215.81
988.21	1185.55
988.50	1202.61
988.79	1205.34
989.08	1198.52
989.37	1212.40
989.67	1196.01
989.96	1220.82
990.25	1191.01
990.54	1188.28
990.83	1192.37
991.12	1174.40
991.42	1191.46
991.71	1180.54
992.00	1194.65
992.29	1209.89
992.58	1185.55
992.87	1218.54
993.16	1190.32
993.45	1223.32
993.75	1193.06
994.04	1206.03
994.33	1201.48
994.62	1207.85
994.91	1206.25
995.20	1185.77
995.49	1188.05
995.78	1194.88
996.07	1211.94
996.36	1180.31
996.65	1192.60
996.94	1196.92
997.23	1196.01
997.52	1189.64
997.81	1193.74
998.10	1191.92
998.39	1188.96
998.68	1173.26
998.97	1205.57
999.26	1205.12
999.55	1186.00
999.84	1192.60
1000.13	1196.70
1000.42	1189.19
1000.71	1163.70
1001.00	1201.93
1001.29	1192.15
1001.58	1181.91
1001.87	1170.07
1002.16	1182.13
1002.45	1188.96
1002.74	1211.26
1003.02	1195.79
1003.31	1203.75
1003.60	1217.86
1003.89	1195.56
1004.18	1188.96
1004.47	1194.42
1004.76	1209.67
1005.05	1199.88
1005.33	1186.91
1005.62	1181.22
1005.91	1171.44
1006.20	1188.96
1006.49	1205.57
1006.78	1184.41
1007.06	1179.86
1007.35	1187.59
1007.64	1180.77
1007.93	1185.09
1008.22	1188.28
1008.50	1200.34
1008.79	1194.42
1009.08	1198.29
1009.37	1176.44
1009.66	1188.28
1009.94	1196.70
1010.23	1199.88
1010.52	1187.37
1010.81	1200.56
1011.09	1187.59
1011.38	1192.83
1011.67	1199.43
1011.95	1212.17
1012.24	1178.49
1012.53	1197.83
1012.82	1211.94
1013.10	1203.75
1013.39	1203.30
1013.68	1206.25
[truncated: 48 more rows]
