# Supplementary material for: Unique photosynthetic electron transport tuning and excitation distribution in heterokont algae
Source: PLoS One. 2019 Jan 9;14(1):e0209920. doi: 10.1371/journal.pone.0209920 (PMC6326504; doi:10.1371/journal.pone.0209920)
Supplement: S1 Dataset — (ZIP) [file pone.0209920.s004.zip › S1 Dataset/77K/Nannochloropsis_DCMU/NDCMU_t=5,1.txt]

340.01	953.22
340.39	953.22
340.76	953.22
341.14	950.71
341.52	977.34
341.89	1003.96
342.27	1005.78
342.65	1008.28
343.03	1013.52
343.40	1020.34
343.78	990.08
344.16	1012.38
344.53	1023.76
344.91	1025.12
345.29	992.58
345.66	981.20
346.04	986.21
346.42	987.58
346.79	977.79
347.17	995.31
347.54	985.30
347.92	967.32
348.30	992.35
348.67	977.56
349.05	986.44
349.43	964.59
349.80	985.98
350.18	982.34
350.56	978.93
350.93	962.55
351.31	981.66
351.68	969.14
352.06	975.52
352.44	971.65
352.81	981.66
353.19	975.97
353.56	972.10
353.94	960.27
354.32	952.99
354.69	957.08
355.07	956.86
355.44	976.88
355.82	945.71
356.19	960.04
356.57	984.62
356.95	954.35
357.32	947.75
357.70	969.83
358.07	971.42
358.45	959.59
358.82	986.21
359.20	957.77
359.58	977.56
359.95	973.24
360.33	972.56
360.70	975.06
361.08	969.83
361.45	983.02
361.83	949.80
362.20	985.98
362.58	989.17
362.95	963.00
363.33	965.96
363.70	954.35
364.08	968.23
364.45	947.98
364.83	954.81
365.20	973.24
365.58	962.32
365.95	980.75
366.33	987.80
366.70	976.88
367.08	962.77
367.45	987.58
367.83	968.46
368.20	970.74
368.58	987.35
368.95	968.69
369.33	989.62
369.70	959.81
370.08	955.95
370.45	941.16
370.83	961.64
371.20	941.84
371.57	1015.56
371.95	977.34
372.32	966.41
372.70	964.14
373.07	973.01
373.45	977.11
373.82	970.96
374.19	962.32
374.57	976.43
374.94	950.26
375.32	948.44
375.69	971.87
376.07	950.71
376.44	940.02
376.81	940.93
377.19	953.90
377.56	975.97
377.94	949.57
378.31	974.38
378.68	964.59
379.06	958.90
379.43	978.93
379.81	967.78
380.18	973.47
380.55	955.72
380.93	954.13
381.30	956.40
381.67	969.60
382.05	970.96
382.42	968.01
382.79	949.35
383.17	960.95
383.54	966.64
383.91	956.40
384.29	953.90
384.66	988.26
385.04	962.32
385.41	960.27
385.78	949.35
386.15	959.13
386.53	958.45
386.90	957.54
387.27	959.59
387.65	975.52
388.02	958.68
388.39	969.60
388.77	963.68
389.14	968.92
389.51	966.19
389.89	949.80
390.26	969.60
390.63	961.64
391.00	970.05
391.38	966.87
391.75	994.40
392.12	969.83
392.50	963.91
392.87	949.80
393.24	963.68
393.61	970.96
393.99	956.63
394.36	973.70
394.73	976.88
395.10	968.92
395.48	968.01
395.85	953.67
396.22	960.50
396.59	955.49
396.97	957.77
397.34	976.88
397.71	989.40
398.08	961.41
398.45	967.32
398.83	963.00
399.20	979.16
399.57	988.26
399.94	956.40
400.32	934.56
400.69	972.10
401.06	960.95
401.43	960.95
401.80	979.84
402.17	962.77
402.55	971.65
402.92	957.31
403.29	971.19
403.66	944.11
404.03	955.95
404.41	963.91
404.78	967.78
405.15	949.80
405.52	936.38
405.89	975.97
406.26	956.40
406.64	961.86
407.01	970.51
407.38	970.05
407.75	963.46
408.12	984.39
408.49	953.44
408.86	961.18
409.23	974.61
409.61	947.30
409.98	949.80
410.35	967.78
410.72	947.98
411.09	948.21
411.46	950.71
411.83	974.83
412.20	978.02
412.57	984.16
412.95	946.62
413.32	960.27
413.69	978.02
414.06	969.60
414.43	966.19
414.80	970.05
415.17	960.72
415.54	952.76
415.91	963.68
416.28	948.44
416.65	954.58
417.02	971.42
417.39	968.92
417.76	965.73
418.14	954.58
418.51	961.18
418.88	980.75
419.25	970.96
419.62	974.15
419.99	975.52
420.36	992.35
420.73	976.43
421.10	972.10
421.47	965.28
421.84	964.14
422.21	957.99
422.58	972.79
422.95	984.39
423.32	956.86
423.69	955.26
424.06	959.59
424.43	973.47
424.80	966.19
425.17	981.20
425.54	986.67
425.91	980.75
426.28	987.12
426.65	978.02
427.02	981.66
427.39	964.59
427.76	959.13
428.13	973.01
428.49	970.74
428.86	975.97
429.23	968.01
429.60	952.76
429.97	964.14
430.34	964.14
430.71	945.48
431.08	967.10
431.45	964.37
431.82	965.73
432.19	972.79
432.56	959.59
432.93	965.05
433.30	956.17
433.67	943.66
434.03	997.59
434.40	975.29
434.77	980.52
435.14	944.34
435.51	955.04
435.88	986.89
436.25	949.57
436.62	968.23
436.99	960.50
437.35	965.05
437.72	976.43
438.09	963.91
438.46	1027.63
438.83	973.92
439.20	963.91
439.57	968.01
439.93	953.67
440.30	970.96
440.67	948.21
441.04	962.32
441.41	963.91
441.78	948.21
442.14	971.19
442.51	981.43
442.88	952.08
443.25	947.07
443.62	958.45
443.99	948.21
444.35	958.90
444.72	968.01
445.09	935.24
445.46	959.36
445.83	968.01
446.19	975.06
446.56	960.50
446.93	961.64
447.30	957.99
447.66	975.52
448.03	968.69
448.40	947.98
448.77	969.37
449.14	953.44
449.50	955.26
449.87	974.61
450.24	964.82
450.61	947.53
450.97	978.25
451.34	962.09
451.71	980.07
452.08	968.01
452.44	978.25
452.81	963.46
453.18	970.51
453.54	993.95
453.91	952.31
454.28	946.62
454.65	992.13
455.01	962.55
455.38	967.78
455.75	979.16
456.11	971.42
456.48	955.95
456.85	975.29
457.21	961.18
457.58	946.39
457.95	944.11
458.32	947.30
458.68	975.74
459.05	968.69
459.42	971.19
459.78	963.00
460.15	964.37
460.52	983.71
460.88	975.74
461.25	973.24
461.61	968.23
461.98	982.11
462.35	998.50
462.71	980.29
463.08	985.53
463.45	1001.23
463.81	964.82
464.18	956.63
464.55	966.87
464.91	970.28
465.28	955.72
465.64	958.90
466.01	956.40
466.38	968.01
466.74	956.17
467.11	947.30
467.47	951.17
467.84	991.44
468.21	996.68
468.57	966.41
468.94	957.54
469.30	972.79
469.67	965.96
470.03	972.10
470.40	977.34
470.77	966.41
471.13	985.30
471.50	972.79
471.86	987.58
472.23	988.26
472.59	981.20
472.96	975.74
473.32	969.60
473.69	957.31
474.05	953.44
474.42	952.99
474.78	968.92
475.15	949.80
475.51	963.91
475.88	950.94
476.24	983.94
476.61	968.46
476.97	979.38
477.34	939.79
477.70	958.68
478.07	983.25
478.43	967.55
478.80	986.89
479.16	988.94
479.53	956.40
479.89	953.22
480.26	966.64
480.62	937.74
480.99	969.83
481.35	981.20
481.72	981.43
482.08	986.89
482.45	1240.16
482.81	995.54
483.17	962.55
483.54	976.20
483.90	968.69
484.27	981.20
484.63	985.76
485.00	962.09
485.36	987.35
485.72	965.96
486.09	950.26
486.45	962.09
486.82	973.70
487.18	976.20
487.54	960.72
487.91	970.51
488.27	957.54
488.64	967.55
489.00	972.56
489.36	977.79
489.73	964.59
490.09	989.17
490.45	968.46
490.82	969.37
491.18	976.88
491.55	987.35
491.91	980.29
492.27	972.79
492.64	979.38
493.00	975.06
493.36	975.29
493.73	993.72
494.09	964.14
494.45	972.79
494.82	985.07
495.18	958.68
495.54	972.10
495.91	973.01
496.27	982.34
496.63	975.29
496.99	957.77
497.36	959.81
497.72	973.70
498.08	999.41
498.45	998.04
498.81	952.31
499.17	970.96
499.53	992.35
499.90	957.54
500.26	986.67
500.62	975.97
500.99	974.15
501.35	983.94
501.71	983.94
502.07	959.13
502.44	974.38
502.80	951.17
503.16	975.29
503.52	978.93
503.88	985.76
504.25	967.32
504.61	976.43
504.97	979.61
505.33	976.43
505.70	983.25
506.06	979.16
506.42	979.16
506.78	977.11
507.14	985.30
507.51	959.13
507.87	955.04
508.23	966.19
508.59	979.84
508.95	965.96
509.32	975.97
509.68	972.79
510.04	979.16
510.40	982.80
510.76	966.64
511.12	967.55
511.48	964.59
511.85	988.26
512.21	960.50
512.57	959.59
512.93	967.78
513.29	974.38
513.65	987.35
514.01	967.78
514.38	970.51
514.74	977.11
515.10	945.71
515.46	977.34
515.82	979.61
516.18	966.64
516.54	971.42
516.90	973.92
517.26	977.34
517.63	965.50
517.99	949.57
518.35	987.58
518.71	978.47
519.07	965.05
519.43	947.98
519.79	999.64
520.15	957.54
520.51	957.77
520.87	989.62
521.23	973.70
521.59	945.93
521.95	947.53
522.31	982.80
522.67	975.97
523.03	970.05
523.40	981.43
523.76	966.19
524.12	970.28
524.48	971.42
524.84	973.92
525.20	972.79
525.56	973.24
525.92	973.01
526.28	965.28
526.64	979.84
527.00	981.66
527.36	996.22
527.72	983.25
528.08	956.17
528.44	968.01
528.80	966.19
529.16	963.00
529.51	979.38
529.87	976.65
530.23	972.79
530.59	967.10
530.95	979.16
531.31	966.87
531.67	976.20
532.03	982.80
532.39	981.43
532.75	957.77
533.11	961.41
533.47	970.74
533.83	957.08
534.19	965.50
534.55	970.96
534.91	978.93
535.26	965.28
535.62	980.52
535.98	993.49
536.34	949.35
536.70	972.10
537.06	953.67
537.42	982.34
537.78	964.37
538.14	993.72
538.49	979.84
538.85	1003.28
539.21	994.18
539.57	968.92
539.93	975.06
540.29	968.92
540.65	980.98
541.00	982.80
541.36	967.78
541.72	971.65
542.08	970.05
542.44	972.56
542.80	971.42
543.15	964.14
543.51	969.60
543.87	965.96
544.23	955.26
544.59	970.51
544.95	973.92
545.30	975.74
545.66	953.67
546.02	970.96
546.38	953.22
546.73	958.22
547.09	958.68
547.45	989.85
547.81	974.38
548.17	947.75
548.52	958.22
548.88	959.36
549.24	974.83
549.60	974.38
549.95	966.87
550.31	944.34
550.67	981.20
551.03	968.01
551.38	982.11
551.74	981.89
552.10	966.64
552.46	968.01
552.81	965.50
553.17	953.67
553.53	961.41
553.88	976.65
554.24	960.95
554.60	978.93
554.95	964.37
555.31	980.75
555.67	960.27
556.03	949.57
556.38	942.98
556.74	947.30
557.10	962.55
557.45	963.91
557.81	979.38
558.17	953.44
558.52	968.46
558.88	975.74
559.24	956.86
559.59	965.28
559.95	965.96
560.30	970.96
560.66	964.59
561.02	963.23
561.37	963.68
561.73	983.71
562.09	983.94
562.44	980.52
562.80	991.90
563.15	962.55
563.51	975.52
563.87	964.14
564.22	960.50
564.58	972.33
564.93	964.59
565.29	976.20
565.65	985.07
566.00	970.74
566.36	972.10
566.71	962.09
567.07	957.77
567.42	983.25
567.78	980.98
568.14	967.10
568.49	969.60
568.85	964.59
569.20	962.77
569.56	974.38
569.91	971.19
570.27	971.19
570.62	1000.09
570.98	953.44
571.33	969.83
571.69	975.74
572.04	981.89
572.40	972.56
572.75	960.50
573.11	974.83
573.46	974.15
573.82	949.80
574.17	966.41
574.53	978.02
574.88	958.68
575.24	952.99
575.59	961.64
575.95	954.58
576.30	975.29
576.66	950.03
577.01	983.25
577.36	963.00
577.72	968.69
578.07	975.06
578.43	965.96
578.78	975.74
579.14	975.29
579.49	958.90
579.85	989.17
580.20	967.78
580.55	955.95
580.91	983.02
581.26	989.62
581.62	974.83
581.97	977.11
582.32	991.67
582.68	1005.10
583.03	986.89
583.39	960.72
583.74	998.50
584.09	1008.06
584.45	1002.82
584.80	998.50
585.15	1013.52
585.51	987.58
585.86	1001.23
586.21	1031.27
586.57	997.13
586.92	1008.51
587.27	1003.05
587.63	995.09
587.98	1034.00
588.33	1029.90
588.69	1041.51
589.04	1024.21
589.39	1042.42
589.75	1032.63
590.10	1043.55
590.45	1067.67
590.81	1035.59
591.16	1073.59
591.51	1084.29
591.86	1099.53
592.22	1087.02
592.57	1114.32
592.92	1089.52
593.28	1100.67
593.63	1108.63
593.98	1141.17
594.33	1149.37
594.69	1137.31
595.04	1148.46
595.39	1167.11
595.74	1150.50
596.10	1193.28
596.45	1197.61
596.80	1228.33
597.15	1224.91
597.50	1224.46
597.86	1232.42
598.21	1276.79
598.56	1277.02
598.91	1287.49
599.26	1299.78
599.62	1316.84
599.97	1343.01
600.32	1361.22
600.67	1358.94
601.02	1400.81
601.38	1388.52
601.73	1405.13
602.08	1437.45
602.43	1441.31
602.78	1448.60
603.13	1458.61
603.49	1472.49
603.84	1502.30
604.19	1518.00
604.54	1505.03
604.89	1547.58
605.24	1529.61
605.59	1559.19
605.95	1584.67
606.30	1581.26
606.65	1608.79
607.00	1586.04
607.35	1638.37
607.70	1646.34
608.05	1647.48
608.40	1689.57
608.75	1665.00
609.10	1675.92
609.46	1704.37
609.81	1707.32
610.16	1719.16
610.51	1713.92
610.86	1749.88
611.21	1736.91
611.56	1762.39
611.91	1761.25
612.26	1787.65
612.61	1784.01
612.96	1789.47
613.31	1770.58
613.66	1782.64
614.01	1813.13
614.36	1829.29
614.71	1834.30
615.06	1813.14
615.41	1816.09
615.76	1813.36
616.11	1832.93
616.46	1851.82
616.81	1834.75
617.16	1856.82
617.51	1859.56
617.86	1852.73
618.21	1868.43
618.56	1820.19
618.91	1839.99
619.26	1860.24
619.61	1836.80
619.96	1842.94
620.31	1848.86
620.66	1829.97
621.01	1859.10
621.36	1847.50
621.71	1853.64
622.06	1843.17
622.41	1835.66
622.76	1834.98
623.10	1877.30
623.45	1847.04
623.80	1864.11
624.15	1809.95
624.50	1822.69
624.85	1858.19
625.20	1804.03
625.55	1827.47
625.90	1823.83
626.25	1828.38
626.59	1826.79
626.94	1791.29
627.29	1782.42
627.64	1786.51
627.99	1798.80
628.34	1773.77
628.69	1769.90
629.03	1777.86
629.38	1771.49
629.73	1793.79
630.08	1778.77
630.43	1774.45
630.78	1754.20
631.12	1781.73
631.47	1789.01
631.82	1745.32
632.17	1751.01
632.52	1743.73
632.86	1799.48
633.21	1759.89
633.56	1772.63
633.91	1743.28
634.26	1762.62
634.60	1771.04
634.95	1747.60
635.30	1738.27
635.65	1742.14
635.99	1704.37
636.34	1722.57
636.69	1723.93
637.04	1728.26
637.39	1722.34
637.73	1722.80
638.08	1715.74
638.43	1701.86
638.77	1720.29
639.12	1701.86
639.47	1698.68
639.82	1719.61
640.16	1697.31
640.51	1692.53
640.86	1695.72
641.20	1674.56
641.55	1670.69
641.90	1680.70
642.25	1684.80
642.59	1686.84
642.94	1695.95
643.29	1686.39
643.63	1690.48
643.98	1667.50
644.33	1667.73
644.67	1667.96
645.02	1669.78
645.37	1682.98
645.71	1681.61
646.06	1663.86
646.40	1674.56
646.75	1659.76
647.10	1672.51
647.44	1692.99
647.79	1670.69
648.14	1653.62
648.48	1667.05
648.83	1655.21
649.17	1678.65
649.52	1643.15
649.87	1680.70
650.21	1677.29
650.56	1665.23
650.90	1676.60
651.25	1658.40
651.59	1697.77
651.94	1670.00
652.29	1675.01
652.63	1653.17
652.98	1662.72
653.32	1653.39
653.67	1675.01
654.01	1672.74
654.36	1674.10
654.70	1673.19
655.05	1670.00
655.39	1681.61
655.74	1708.01
656.08	1662.50
656.43	1692.53
656.78	1679.11
657.12	1681.61
657.47	1647.48
657.81	1692.99
658.15	1689.35
658.50	1674.78
658.84	1686.62
659.19	1687.07
659.53	1687.30
659.88	1690.71
660.22	1701.63
660.57	1689.12
660.91	1688.89
661.26	1698.45
661.60	1714.15
661.95	1689.80
662.29	1697.08
662.63	1703.45
662.98	1690.26
663.32	1700.72
663.67	1694.35
664.01	1721.89
664.36	1733.26
664.70	1733.49
665.04	1749.19
665.39	1721.89
665.73	1737.13
666.08	1842.26
666.42	1750.33
666.76	1738.73
667.11	1745.78
667.45	1752.83
667.79	1748.28
668.14	1751.70
668.48	1755.79
668.83	1768.76
669.17	1762.16
669.51	1768.31
669.86	1799.25
670.20	1791.06
670.54	1799.71
670.89	1773.31
671.23	1814.50
671.57	1823.15
671.92	1824.06
672.26	1843.17
672.60	1879.13
672.94	1939.65
673.29	1900.97
673.63	1955.58
673.97	1956.04
674.32	2000.64
674.66	2032.50
675.00	2058.44
675.34	2088.25
675.69	2164.02
676.03	2220.23
676.37	2296.68
676.71	2374.73
677.06	2472.58
677.40	2538.80
677.74	2655.53
678.08	2776.82
678.43	2902.43
678.77	3058.07
679.11	3231.92
679.45	3387.57
679.80	3571.66
680.14	3834.48
680.48	4053.61
680.82	4336.00
681.16	4608.84
681.51	4850.27
681.85	5147.00
682.19	5509.95
682.53	5897.69
682.87	6231.51
683.21	6532.34
683.56	6946.71
683.90	7309.20
684.24	7770.68
684.58	8121.33
684.92	8557.78
685.26	8858.83
685.61	9162.84
685.95	9511.22
686.29	9843.22
686.63	10032.77
686.97	10401.63
687.31	10499.48
687.65	10651.71
687.99	10817.83
688.33	10882.68
688.68	10974.84
689.02	11016.71
689.36	11036.96
689.70	11085.43
690.04	11030.13
690.38	11059.49
690.72	11111.37
691.06	11142.32
691.40	11123.43
691.74	11108.41
692.08	11139.58
692.42	11148.46
692.76	11239.02
693.10	11233.79
693.44	11206.94
693.78	11290.00
694.13	11256.55
694.47	11329.82
694.81	11335.73
695.15	11382.84
695.49	11437.00
695.83	11449.97
696.17	11350.75
696.51	11454.97
696.85	11442.46
697.19	11421.75
697.53	11433.81
697.87	11491.15
698.20	11394.44
698.54	11467.03
698.88	11485.24
699.22	11445.41
699.56	11359.17
699.90	11326.40
700.24	11272.48
700.58	11279.53
700.92	11183.73
701.26	11065.86
701.60	10992.59
701.94	10972.33
702.28	10938.88
702.62	10884.50
702.96	10757.75
703.30	10686.53
703.63	10575.03
703.97	10503.12
704.31	10411.42
704.65	10327.22
704.99	10228.92
705.33	10190.92
705.67	10005.69
706.01	9928.10
706.34	9859.60
706.68	9759.94
707.02	9596.55
707.36	9470.95
707.70	9434.31
708.04	9188.78
708.38	9227.92
708.71	9115.96
709.05	8980.57
709.39	8931.87
709.73	8759.62
710.07	8671.78
710.40	8645.84
710.74	8511.81
711.08	8425.80
711.42	8262.19
711.76	8229.65
712.09	8110.18
712.43	8069.22
712.77	8016.43
713.11	7918.58
713.45	7847.82
713.78	7786.15
714.12	7706.96
714.46	7618.67
714.80	7587.72
715.13	7486.01
715.47	7397.95
715.81	7283.94
716.15	7258.46
716.48	7180.63
716.82	7124.66
717.16	7008.60
717.49	6989.94
717.83	6833.16
718.17	6829.52
718.51	6675.47
718.84	6662.04
719.18	6552.13
719.52	6510.49
719.85	6444.28
720.19	6366.00
720.53	6324.13
720.86	6256.09
721.20	6162.34
721.54	6099.99
721.87	6045.15
722.21	5910.21
722.55	5879.49
722.88	5859.47
723.22	5773.68
723.55	5631.69
723.89	5651.48
724.23	5511.08
724.56	5468.76
724.90	5395.03
725.24	5305.83
725.57	5286.49
725.91	5238.02
726.24	5222.09
726.58	5093.07
726.92	5045.74
727.25	4960.86
727.59	4937.88
727.92	4832.30
728.26	4853.69
728.59	4826.15
728.93	4722.62
729.26	4663.00
729.60	4618.85
729.94	4541.26
730.27	4477.31
730.61	4453.65
730.94	4416.33
731.28	4302.33
731.61	4255.45
731.95	4268.19
732.28	4156.92
732.62	4104.13
732.95	4059.30
733.29	4049.97
733.62	3967.60
733.96	3914.81
734.29	3843.13
734.63	3813.55
734.96	3779.41
735.30	3779.64
735.63	3716.15
735.97	3690.67
736.30	3643.34
736.63	3598.96
736.97	3532.06
737.30	3527.06
737.64	3483.59
737.97	3431.94
738.31	3405.32
738.64	3344.33
738.97	3324.99
739.31	3328.40
739.64	3263.32
739.98	3248.08
740.31	3194.60
740.64	3173.21
740.98	3179.59
741.31	3126.34
741.65	3109.04
741.98	3097.21
742.31	3053.98
742.65	3043.05
742.98	2982.98
743.31	2924.95
743.65	2943.84
743.98	2922.45
744.31	2917.67
744.65	2875.58
744.98	2818.92
745.31	2827.79
745.65	2778.18
745.98	2787.74
746.31	2778.87
746.65	2764.30
746.98	2754.52
747.31	2767.49
747.65	2733.58
747.98	2695.13
748.31	2698.54
748.64	2670.32
748.98	2629.59
749.31	2608.66
749.64	2579.08
749.98	2565.65
750.31	2572.70
750.64	2547.67
750.97	2532.43
751.31	2509.90
751.64	2508.76
751.97	2527.65
752.30	2475.31
752.63	2471.22
752.97	2455.97
753.30	2485.10
753.63	2438.68
753.96	2392.48
754.29	2365.86
754.63	2397.94
754.96	2417.97
755.29	2374.73
755.62	2345.15
755.95	2336.05
756.29	2324.67
756.62	2322.17
756.95	2268.01
757.28	2283.03
757.61	2281.21
757.94	2280.53
758.27	2246.17
758.61	2232.97
758.94	2242.75
759.27	2213.40
759.60	2198.38
759.93	2223.64
760.26	2187.69
760.59	2169.03
760.92	2172.21
761.26	2154.01
761.59	2152.87
761.92	2146.50
762.25	2111.00
762.58	2098.49
762.91	2106.45
763.24	2060.03
763.57	2046.60
763.90	2074.36
764.23	2043.19
764.56	2062.08
764.89	2030.90
765.22	2012.24
765.55	2013.38
765.88	1991.54
766.21	1999.73
766.54	1967.64
766.87	1966.96
767.20	1931.69
767.53	1954.90
767.86	1948.76
768.19	1933.74
768.52	1935.33
768.85	1916.22
769.18	1888.91
769.51	1909.16
769.84	1893.23
770.17	1892.55
770.50	1881.86
770.83	1869.57
771.16	1856.82
771.49	1854.78
771.82	1857.96
772.15	1835.89
772.48	1801.30
772.81	1805.63
773.14	1816.55
773.47	1797.21
773.80	1796.52
774.13	1786.51
774.46	1764.89
774.78	1757.16
775.11	1739.41
775.44	1756.02
775.77	1733.26
776.10	1734.86
776.43	1736.22
776.76	1711.19
777.09	1679.56
777.41	1687.53
777.74	1662.04
778.07	1685.71
778.40	1650.89
778.73	1666.36
779.06	1650.66
779.38	1656.35
779.71	1640.42
780.04	1626.77
780.37	1634.73
780.70	1621.99
781.03	1617.21
781.35	1624.04
781.68	1634.05
782.01	1597.19
782.34	1593.09
782.67	1560.55
782.99	1574.89
783.32	1574.66
783.65	1583.31
783.98	1554.41
784.30	1555.55
784.63	1561.23
784.96	1523.92
785.29	1531.43
785.61	1548.49
785.94	1536.66
786.27	1532.56
786.60	1493.20
786.92	1479.77
787.25	1490.01
787.58	1485.46
787.90	1488.65
788.23	1463.62
788.56	1477.95
788.88	1479.54
789.21	1479.32
789.54	1461.79
789.87	1476.59
790.19	1458.38
790.52	1445.64
790.85	1445.41
791.17	1441.77
791.50	1424.25
791.82	1408.09
792.15	1440.86
792.48	1438.36
792.80	1428.34
793.13	1442.68
793.46	1408.09
793.78	1419.92
794.11	1405.36
794.43	1423.34
794.76	1395.12
795.09	1413.33
795.41	1434.26
795.74	1408.32
796.06	1391.94
796.39	1376.01
796.72	1391.25
797.04	1410.14
797.37	1399.90
797.69	1384.20
798.02	1378.97
798.34	1383.52
798.67	1370.32
798.99	1389.43
799.32	1407.86
799.64	1390.12
799.97	1393.07
800.30	1357.58
800.62	1376.46
800.95	1369.41
801.27	1343.47
801.60	1383.06
801.92	1350.07
802.25	1340.96
802.57	1358.49
802.89	1362.81
803.22	1367.59
803.54	1366.00
803.87	1354.85
804.19	1330.95
804.52	1321.62
804.84	1334.59
805.17	1326.17
805.49	1351.66
805.82	1341.65
806.14	1320.26
806.46	1332.09
806.79	1325.72
807.11	1333.91
807.44	1313.89
807.76	1327.31
808.08	1303.87
808.41	1299.55
808.73	1290.90
809.06	1295.23
809.38	1320.03
809.70	1305.01
810.03	1306.60
810.35	1306.15
810.67	1281.12
811.00	1284.99
811.32	1279.53
811.64	1271.56
811.97	1290.22
812.29	1273.84
812.61	1279.98
812.94	1271.33
813.26	1278.84
813.58	1256.32
813.91	1257.68
814.23	1274.52
814.55	1250.17
814.88	1255.18
815.20	1263.37
815.52	1274.75
815.84	1234.93
816.17	1250.40
816.49	1242.89
816.81	1225.14
817.13	1235.84
817.46	1237.43
817.78	1211.03
818.10	1241.52
818.42	1225.14
818.75	1220.36
819.07	1225.82
819.39	1224.91
819.71	1236.97
820.04	1217.86
820.36	1241.52
820.68	1228.10
821.00	1201.93
821.32	1225.82
821.65	1219.68
821.97	1213.76
822.29	1203.75
822.61	1231.74
822.93	1198.06
823.25	1192.37
823.58	1212.63
823.90	1184.41
824.22	1193.28
824.54	1196.24
824.86	1211.94
825.18	1197.15
825.50	1182.36
825.82	1198.29
826.15	1167.80
826.47	1212.17
826.79	1190.78
827.11	1176.44
827.43	1179.40
827.75	1176.44
828.07	1172.12
828.39	1173.94
828.71	1157.33
829.03	1185.32
829.35	1180.09
829.67	1166.89
830.00	1155.51
830.32	1166.20
830.64	1167.34
830.96	1159.38
831.28	1174.17
831.60	1164.16
831.92	1164.61
832.24	1174.85
832.56	1164.38
832.88	1160.52
833.20	1142.31
833.52	1154.60
833.84	1167.57
834.16	1157.33
834.48	1149.37
834.80	1165.75
835.12	1137.08
835.44	1142.77
835.76	1151.87
836.08	1161.88
836.40	1178.04
836.71	1149.82
837.03	1153.92
837.35	1154.83
837.67	1133.44
837.99	1146.41
838.31	1143.68
838.63	1147.55
838.95	1158.01
839.27	1155.51
839.59	1166.43
839.91	1153.92
840.23	1142.31
840.54	1147.09
840.86	1129.11
841.18	1139.35
841.50	1158.01
841.82	1156.19
842.14	1167.80
842.46	1139.58
842.77	1151.87
843.09	1158.24
843.41	1147.32
843.73	1144.36
844.05	1130.48
844.37	1126.84
844.68	1141.86
845.00	1136.40
845.32	1139.81
845.64	1136.40
845.96	1117.74
846.27	1133.21
846.59	1134.12
846.91	1138.67
847.23	1112.05
847.54	1123.20
847.86	1102.03
848.18	1139.81
848.50	1120.01
848.82	1130.25
849.13	1115.01
849.45	1127.98
849.77	1143.45
850.08	1127.98
850.40	1154.14
850.72	1123.88
851.04	1143.68
851.35	1108.41
851.67	1165.29
851.99	1147.09
852.30	1131.39
852.62	1120.69
852.94	1109.77
853.25	1112.96
853.57	1105.45
853.89	1101.58
854.20	1088.84
854.52	1118.87
854.84	1119.56
855.15	1111.82
855.47	1117.05
855.79	1110.23
856.10	1090.88
856.42	1099.30
856.73	1095.66
857.05	1105.68
857.37	1117.96
857.68	1083.15
858.00	1094.30
858.32	1126.38
858.63	1118.87
858.95	1103.63
859.26	1107.72
859.58	1120.92
859.89	1097.03
860.21	1100.21
860.52	1090.43
860.84	1109.77
861.16	1107.04
861.47	1109.77
861.79	1097.26
862.10	1067.67
862.42	1074.50
862.73	1102.03
863.05	1087.02
863.36	1093.39
863.68	1098.39
863.99	1088.38
864.31	1088.15
864.62	1107.72
864.94	1081.78
865.25	1089.52
865.57	1093.62
865.88	1059.48
866.20	1098.39
866.51	1099.08
866.82	1086.33
867.14	1084.74
867.45	1084.97
867.77	1071.54
868.08	1082.24
868.40	1097.26
868.71	1088.38
869.02	1088.15
869.34	1075.64
869.65	1081.33
869.97	1097.03
870.28	1084.06
870.59	1091.34
870.91	1102.94
871.22	1078.37
871.54	1062.44
871.85	1077.23
872.16	1078.37
872.48	1063.58
872.79	1060.62
873.10	1083.60
873.42	1057.21
873.73	1101.81
874.04	1069.27
874.36	1056.98
874.67	1067.67
874.98	1070.18
875.30	1070.63
875.61	1038.32
875.92	1049.93
876.23	1060.85
876.55	1068.81
876.86	1067.67
877.17	1064.26
877.49	1056.07
877.80	1064.94
878.11	1287.94
878.42	1061.53
878.74	1069.95
879.05	1073.36
879.36	1062.21
879.67	1057.21
879.98	1060.85
880.30	1057.66
880.61	1064.03
880.92	1041.73
881.23	1029.90
881.55	1058.34
881.86	1053.11
882.17	1065.85
882.48	1060.17
882.79	1056.75
883.10	1029.90
883.42	1049.70
883.73	1042.64
884.04	1056.07
884.35	1051.75
884.66	1047.42
884.97	1032.40
885.28	1045.37
885.60	1038.55
885.91	1037.18
886.22	1042.64
886.53	1028.54
886.84	1037.18
887.15	1014.65
887.46	1046.97
887.77	1050.61
888.08	1048.10
888.40	1052.88
888.71	1046.51
889.02	1039.69
889.33	1053.57
889.64	1038.09
889.95	1034.68
890.26	1047.65
890.57	1041.05
890.88	1048.10
891.19	1030.58
891.50	1047.88
891.81	1036.50
892.12	1048.33
892.43	1035.59
892.74	1032.40
893.05	1030.13
893.36	1049.47
893.67	1047.42
893.98	1043.55
894.29	1031.27
894.60	1062.90
894.91	1044.92
895.22	1049.02
895.53	1054.02
895.84	1049.93
896.15	1052.20
896.46	1043.33
896.77	1041.51
897.08	1038.32
897.38	1040.37
897.69	1036.95
898.00	1026.49
898.31	1044.24
898.62	1048.79
898.93	1052.43
899.24	1035.36
899.55	1040.14
899.86	1056.30
900.16	1063.12
900.47	1039.46
900.78	1015.11
901.09	1041.96
901.40	1034.68
901.71	1008.28
902.02	1043.10
902.32	1039.69
902.63	1016.93
902.94	1030.58
903.25	1031.27
903.56	1024.89
903.87	1056.75
904.17	1035.82
904.48	1016.48
904.79	1013.29
905.10	1022.62
905.41	1031.72
905.71	1024.89
906.02	1012.38
906.33	1028.08
906.64	1059.71
906.94	1039.69
907.25	1041.51
907.56	1035.36
907.87	1032.86
908.17	1014.43
908.48	1032.40
908.79	1043.78
909.09	1033.31
909.40	1014.20
909.71	1030.58
910.02	1110.00
910.32	1005.78
910.63	1008.51
910.94	1002.59
911.24	1014.88
911.55	1023.98
911.86	1021.94
912.16	1017.39
912.47	1006.24
912.78	995.31
913.08	1020.12
913.39	1032.40
913.69	1023.30
914.00	998.27
914.31	1029.45
914.61	1009.88
914.92	1011.24
915.23	1015.11
915.53	1002.37
915.84	1011.70
916.14	1031.72
916.45	1027.63
916.75	1006.01
917.06	1025.12
917.37	1011.92
917.67	1017.84
917.98	1009.42
918.28	1006.24
918.59	984.39
918.89	1011.01
919.20	1004.87
919.50	991.44
919.81	986.21
920.11	1005.33
920.42	1009.88
920.72	992.35
921.03	1009.65
921.33	1005.78
921.64	994.18
921.94	994.86
922.25	1001.68
922.55	989.85
922.86	1005.78
923.16	983.94
923.47	1005.10
923.77	1001.23
924.08	1006.46
924.38	982.80
924.69	993.72
924.99	1020.34
925.29	1006.46
925.60	993.95
925.90	992.81
926.21	971.65
926.51	1003.05
926.81	985.53
927.12	972.56
927.42	1001.23
927.73	985.76
928.03	992.35
928.33	999.86
928.64	1012.61
928.94	995.77
929.24	982.57
929.55	988.03
929.85	993.04
930.15	985.76
930.46	1006.24
930.76	1016.93
931.06	998.95
931.37	985.98
931.67	994.40
931.97	976.43
932.27	983.48
932.58	970.96
932.88	980.75
933.18	999.18
933.49	990.08
933.79	994.63
934.09	993.26
934.39	991.22
934.70	998.95
935.00	995.54
935.30	992.81
935.60	1006.69
935.91	1001.91
936.21	971.19
936.51	970.74
936.81	1003.50
937.11	1005.55
937.42	987.58
937.72	979.38
938.02	976.20
938.32	983.02
938.62	976.88
938.92	971.87
939.23	970.05
939.53	970.05
939.83	983.02
940.13	969.60
940.43	980.52
940.73	977.34
941.03	957.77
941.34	963.46
941.64	968.01
941.94	965.96
942.24	989.17
942.54	1001.00
942.84	995.31
943.14	968.92
943.44	984.16
943.74	966.41
944.04	983.25
944.34	970.74
944.65	968.01
944.95	982.57
945.25	966.41
945.55	967.10
945.85	969.60
946.15	979.38
946.45	965.05
946.75	978.93
947.05	971.65
947.35	951.62
947.65	976.88
947.95	966.87
948.25	961.18
948.55	973.70
948.85	979.84
949.15	960.50
949.45	997.59
949.75	998.27
950.05	969.37
950.35	982.11
950.65	977.56
950.94	977.34
951.24	990.08
951.54	971.87
951.84	1046.06
952.14	974.15
952.44	991.44
952.74	987.35
953.04	969.60
953.34	973.92
953.64	975.74
953.94	974.83
954.23	968.46
954.53	962.55
954.83	981.43
955.13	990.99
955.43	993.04
955.73	990.53
956.03	974.61
956.32	970.96
956.62	955.95
956.92	972.56
957.22	980.75
957.52	953.67
957.82	987.35
958.11	974.83
958.41	976.43
958.71	981.43
959.01	980.98
959.30	1075.87
959.60	987.80
959.90	966.41
960.20	967.55
960.50	971.65
960.79	957.08
961.09	980.52
961.39	977.11
961.69	971.65
961.98	963.91
962.28	989.40
962.58	970.74
962.87	967.10
963.17	994.18
963.47	978.25
963.76	999.86
964.06	969.14
964.36	983.94
964.66	979.38
964.95	980.98
965.25	980.29
965.55	954.13
965.84	983.25
966.14	968.23
966.43	957.54
966.73	963.00
967.03	981.89
967.32	960.04
967.62	975.97
967.92	969.60
968.21	963.00
968.51	965.50
968.80	948.89
969.10	988.03
969.40	959.13
969.69	956.17
969.99	964.14
970.28	954.81
970.58	970.51
970.87	955.95
971.17	984.62
971.46	972.79
971.76	969.37
972.06	976.65
972.35	975.29
972.65	993.26
972.94	960.50
973.24	977.56
973.53	980.98
973.83	970.74
974.12	963.23
974.42	960.27
974.71	976.88
975.01	971.42
975.30	958.90
975.59	960.04
975.89	975.29
976.18	965.50
976.48	969.60
976.77	963.68
977.07	996.45
977.36	960.04
977.65	977.34
977.95	971.87
978.24	966.87
978.54	970.51
978.83	980.98
979.13	985.98
979.42	991.90
979.71	969.14
980.01	973.70
980.30	971.65
980.59	960.27
980.89	984.16
981.18	951.62
981.47	981.20
981.77	982.11
982.06	964.59
982.35	975.97
982.65	981.20
982.94	984.85
983.23	956.40
983.53	957.99
983.82	961.18
984.11	975.29
984.41	974.38
984.70	961.18
984.99	974.38
985.28	954.13
985.58	958.90
985.87	966.64
986.16	973.92
986.45	963.46
986.75	956.63
987.04	953.44
987.33	970.96
987.62	956.63
987.91	966.41
988.21	967.32
988.50	982.11
988.79	987.12
989.08	1010.33
989.37	975.29
989.67	974.83
989.96	977.79
990.25	979.61
990.54	976.88
990.83	965.05
991.12	969.37
991.42	960.95
991.71	963.23
992.00	966.87
992.29	964.59
992.58	966.64
992.87	968.46
993.16	960.95
993.45	968.92
993.75	969.60
994.04	968.01
994.33	960.50
994.62	972.33
994.91	967.10
995.20	983.25
995.49	961.41
995.78	967.55
996.07	959.13
996.36	968.92
996.65	968.23
996.94	965.73
997.23	983.48
997.52	953.90
997.81	952.76
998.10	955.72
998.39	973.01
998.68	978.25
998.97	986.21
999.26	983.48
999.55	959.36
999.84	967.78
1000.13	957.08
1000.42	995.09
1000.71	960.27
1001.00	959.81
1001.29	964.37
1001.58	952.08
1001.87	963.68
1002.16	961.18
1002.45	968.01
1002.74	972.10
1003.02	972.79
1003.31	938.88
1003.60	972.33
1003.89	961.18
1004.18	975.52
1004.47	985.07
1004.76	960.04
1005.05	954.58
1005.33	961.86
1005.62	972.10
1005.91	976.65
1006.20	983.48
1006.49	953.67
1006.78	957.31
1007.06	993.95
1007.35	963.68
1007.64	961.64
1007.93	965.96
1008.22	966.87
1008.50	979.61
1008.79	971.87
1009.08	977.56
1009.37	966.87
1009.66	983.94
1009.94	982.34
1010.23	974.38
1010.52	970.96
1010.81	953.90
1011.09	990.31
1011.38	953.67
1011.67	970.74
1011.95	965.05
1012.24	967.55
1012.53	970.51
1012.82	955.04
1013.10	967.32
1013.39	938.20
1013.68	961.41
[truncated: 48 more rows]
