# Supplementary material for: Unique photosynthetic electron transport tuning and excitation distribution in heterokont algae
Source: PLoS One. 2019 Jan 9;14(1):e0209920. doi: 10.1371/journal.pone.0209920 (PMC6326504; doi:10.1371/journal.pone.0209920)
Supplement: S1 Dataset — (ZIP) [file pone.0209920.s004.zip › S1 Dataset/77K/Nannochloropsis_DCMU/NDCMU_t=5,2.txt]

340.01	947.53
340.39	947.53
340.76	947.53
341.14	964.59
341.52	963.46
341.89	981.20
342.27	988.94
342.65	1002.59
343.03	977.79
343.40	971.87
343.78	996.68
344.16	1012.83
344.53	1009.65
344.91	997.13
345.29	983.02
345.66	988.49
346.04	967.78
346.42	978.02
346.79	986.44
347.17	972.10
347.54	988.94
347.92	965.50
348.30	970.28
348.67	968.23
349.05	981.43
349.43	964.59
349.80	968.23
350.18	980.98
350.56	967.78
350.93	962.77
351.31	947.98
351.68	965.28
352.06	951.62
352.44	947.30
352.81	964.82
353.19	956.86
353.56	940.25
353.94	970.28
354.32	940.02
354.69	938.20
355.07	943.20
355.44	949.57
355.82	952.76
356.19	952.99
356.57	955.95
356.95	970.51
357.32	961.86
357.70	980.07
358.07	954.58
358.45	958.68
358.82	948.89
359.20	967.55
359.58	950.94
359.95	936.38
360.33	952.31
360.70	978.93
361.08	955.04
361.45	949.12
361.83	952.08
362.20	973.47
362.58	968.23
362.95	949.12
363.33	938.20
363.70	954.58
364.08	967.78
364.45	947.53
364.83	961.64
365.20	947.07
365.58	961.86
365.95	987.58
366.33	966.19
366.70	985.07
367.08	947.30
367.45	972.33
367.83	964.82
368.20	947.53
368.58	974.38
368.95	967.55
369.33	980.98
369.70	960.72
370.08	948.66
370.45	959.59
370.83	952.76
371.20	953.22
371.57	1026.72
371.95	978.47
372.32	978.02
372.70	970.05
373.07	943.43
373.45	955.72
373.82	955.04
374.19	946.16
374.57	958.22
374.94	958.45
375.32	964.14
375.69	949.80
376.07	949.12
376.44	952.99
376.81	969.14
377.19	956.86
377.56	976.43
377.94	949.12
378.31	934.78
378.68	939.56
379.06	951.40
379.43	949.57
379.81	960.04
380.18	960.72
380.55	968.92
380.93	937.97
381.30	967.78
381.67	945.71
382.05	943.20
382.42	968.92
382.79	937.74
383.17	947.98
383.54	953.90
383.91	975.74
384.29	962.55
384.66	952.08
385.04	965.73
385.41	964.82
385.78	955.72
386.15	962.55
386.53	963.23
386.90	962.55
387.27	957.54
387.65	962.77
388.02	946.39
388.39	952.76
388.77	948.21
389.14	964.59
389.51	941.38
389.89	940.70
390.26	973.24
390.63	956.17
391.00	953.67
391.38	944.34
391.75	944.34
392.12	947.75
392.50	928.87
392.87	961.18
393.24	959.36
393.61	957.31
393.99	959.81
394.36	949.12
394.73	964.59
395.10	958.90
395.48	958.68
395.85	955.95
396.22	953.44
396.59	949.80
396.97	937.06
397.34	968.01
397.71	964.37
398.08	969.83
398.45	971.19
398.83	953.22
399.20	970.51
399.57	989.62
399.94	963.46
400.32	957.54
400.69	957.77
401.06	947.30
401.43	963.68
401.80	968.46
402.17	965.50
402.55	975.97
402.92	950.71
403.29	959.81
403.66	952.08
404.03	958.68
404.41	948.89
404.78	959.59
405.15	966.87
405.52	948.44
405.89	968.23
406.26	956.63
406.64	973.70
407.01	965.96
407.38	969.37
407.75	941.61
408.12	961.41
408.49	949.35
408.86	945.48
409.23	926.36
409.61	950.03
409.98	949.57
410.35	960.27
410.72	974.83
411.09	954.13
411.46	957.08
411.83	942.75
412.20	940.47
412.57	955.49
412.95	957.08
413.32	964.82
413.69	961.64
414.06	965.50
414.43	946.39
414.80	948.89
415.17	969.37
415.54	957.99
415.91	958.90
416.28	955.26
416.65	950.71
417.02	944.80
417.39	947.07
417.76	931.37
418.14	952.99
418.51	936.15
418.88	961.86
419.25	951.17
419.62	963.46
419.99	972.79
420.36	943.89
420.73	947.75
421.10	953.44
421.47	969.60
421.84	955.26
422.21	956.63
422.58	968.92
422.95	955.72
423.32	950.94
423.69	975.06
424.06	963.46
424.43	971.19
424.80	954.13
425.17	961.86
425.54	974.15
425.91	946.84
426.28	940.25
426.65	946.16
427.02	951.17
427.39	957.77
427.76	958.22
428.13	970.96
428.49	950.94
428.86	953.44
429.23	927.50
429.60	956.63
429.97	941.38
430.34	952.99
430.71	948.44
431.08	942.29
431.45	953.44
431.82	935.24
432.19	956.40
432.56	952.53
432.93	956.17
433.30	951.17
433.67	955.95
434.03	985.07
434.40	970.51
434.77	985.53
435.14	959.59
435.51	962.32
435.88	978.25
436.25	944.57
436.62	947.98
436.99	951.17
437.35	967.10
437.72	977.34
438.09	960.27
438.46	998.27
438.83	936.38
439.20	958.45
439.57	964.14
439.93	962.09
440.30	956.86
440.67	958.90
441.04	971.42
441.41	966.64
441.78	958.45
442.14	951.62
442.51	962.32
442.88	973.01
443.25	972.10
443.62	953.22
443.99	957.99
444.35	957.99
444.72	950.49
445.09	955.04
445.46	954.35
445.83	960.95
446.19	965.96
446.56	950.26
446.93	953.90
447.30	968.69
447.66	962.09
448.03	960.95
448.40	942.52
448.77	953.90
449.14	949.57
449.50	966.87
449.87	948.66
450.24	965.05
450.61	933.42
450.97	965.05
451.34	965.50
451.71	980.98
452.08	955.95
452.44	957.54
452.81	974.38
453.18	965.28
453.54	942.07
453.91	955.95
454.28	949.35
454.65	968.92
455.01	966.19
455.38	973.47
455.75	967.55
456.11	960.50
456.48	961.41
456.85	968.01
457.21	943.20
457.58	945.02
457.95	968.92
458.32	960.27
458.68	939.56
459.05	952.53
459.42	970.74
459.78	965.96
460.15	957.54
460.52	961.86
460.88	962.77
461.25	950.71
461.61	943.89
461.98	962.77
462.35	957.77
462.71	955.26
463.08	971.42
463.45	972.33
463.81	948.21
464.18	937.29
464.55	951.40
464.91	950.03
465.28	953.67
465.64	949.35
466.01	961.18
466.38	950.71
466.74	954.81
467.11	950.03
467.47	955.26
467.84	988.03
468.21	958.68
468.57	976.43
468.94	951.40
469.30	973.24
469.67	956.86
470.03	985.53
470.40	957.08
470.77	958.45
471.13	953.67
471.50	968.46
471.86	990.76
472.23	986.44
472.59	967.10
472.96	975.06
473.32	963.46
473.69	986.89
474.05	976.20
474.42	976.65
474.78	960.50
475.15	963.68
475.51	960.27
475.88	960.50
476.24	960.04
476.61	953.90
476.97	957.31
477.34	958.45
477.70	966.19
478.07	953.67
478.43	951.62
478.80	944.34
479.16	955.49
479.53	952.31
479.89	958.68
480.26	952.76
480.62	961.64
480.99	960.27
481.35	959.36
481.72	960.27
482.08	940.93
482.45	1257.45
482.81	984.39
483.17	950.94
483.54	962.32
483.90	964.82
484.27	956.86
484.63	959.59
485.00	967.10
485.36	966.64
485.72	965.73
486.09	940.25
486.45	982.34
486.82	964.37
487.18	954.58
487.54	982.57
487.91	953.67
488.27	967.55
488.64	970.96
489.00	945.48
489.36	962.32
489.73	963.68
490.09	978.47
490.45	965.28
490.82	966.87
491.18	951.40
491.55	962.09
491.91	966.19
492.27	955.72
492.64	955.04
493.00	956.86
493.36	927.73
493.73	964.37
494.09	968.92
494.45	937.51
494.82	945.48
495.18	981.89
495.54	968.92
495.91	968.01
496.27	977.34
496.63	989.62
496.99	961.41
497.36	952.08
497.72	971.19
498.08	960.50
498.45	978.25
498.81	969.14
499.17	954.58
499.53	981.20
499.90	962.32
500.26	981.43
500.62	966.19
500.99	953.67
501.35	975.52
501.71	957.31
502.07	972.33
502.44	968.69
502.80	980.29
503.16	975.74
503.52	984.16
503.88	978.25
504.25	993.04
504.61	950.71
504.97	981.20
505.33	952.31
505.70	960.95
506.06	967.32
506.42	981.43
506.78	964.37
507.14	975.06
507.51	961.86
507.87	947.75
508.23	952.31
508.59	946.84
508.95	980.52
509.32	967.10
509.68	977.79
510.04	971.19
510.40	963.00
510.76	960.50
511.12	971.19
511.48	961.64
511.85	981.20
512.21	974.15
512.57	967.10
512.93	960.95
513.29	967.10
513.65	973.47
514.01	961.41
514.38	957.99
514.74	954.58
515.10	959.13
515.46	950.49
515.82	977.79
516.18	929.10
516.54	937.51
516.90	967.10
517.26	978.70
517.63	967.32
517.99	954.13
518.35	959.13
518.71	963.00
519.07	958.90
519.43	966.64
519.79	970.96
520.15	959.36
520.51	946.39
520.87	971.19
521.23	964.37
521.59	977.79
521.95	968.46
522.31	974.38
522.67	954.58
523.03	941.84
523.40	957.77
523.76	949.80
524.12	940.25
524.48	977.11
524.84	961.64
525.20	978.93
525.56	964.37
525.92	973.47
526.28	958.90
526.64	938.88
527.00	954.13
527.36	1004.64
527.72	970.05
528.08	956.86
528.44	941.16
528.80	970.96
529.16	952.76
529.51	963.68
529.87	959.13
530.23	958.45
530.59	962.32
530.95	967.32
531.31	978.70
531.67	957.54
532.03	957.31
532.39	969.14
532.75	940.02
533.11	973.70
533.47	969.14
533.83	958.22
534.19	963.68
534.55	951.85
534.91	963.68
535.26	972.56
535.62	970.28
535.98	978.25
536.34	978.25
536.70	972.56
537.06	987.12
537.42	964.82
537.78	975.52
538.14	1094.75
538.49	963.23
538.85	1012.15
539.21	947.30
539.57	973.01
539.93	977.34
540.29	975.97
540.65	957.31
541.00	969.14
541.36	962.77
541.72	953.90
542.08	959.59
542.44	973.01
542.80	970.28
543.15	977.11
543.51	942.29
543.87	970.05
544.23	963.68
544.59	973.70
544.95	975.97
545.30	957.31
545.66	962.09
546.02	976.43
546.38	975.29
546.73	967.32
547.09	956.86
547.45	978.25
547.81	971.87
548.17	968.46
548.52	981.89
548.88	955.72
549.24	941.84
549.60	956.40
549.95	961.41
550.31	952.53
550.67	957.08
551.03	961.18
551.38	955.26
551.74	940.93
552.10	941.38
552.46	957.08
552.81	961.86
553.17	973.70
553.53	952.76
553.88	937.97
554.24	947.98
554.60	968.46
554.95	965.50
555.31	967.10
555.67	949.57
556.03	954.35
556.38	945.02
556.74	958.45
557.10	961.18
557.45	958.22
557.81	978.02
558.17	957.99
558.52	948.44
558.88	948.89
559.24	944.57
559.59	962.55
559.95	946.84
560.30	988.94
560.66	971.42
561.02	948.89
561.37	952.08
561.73	981.89
562.09	970.96
562.44	982.80
562.80	938.88
563.15	949.35
563.51	949.57
563.87	971.42
564.22	964.82
564.58	961.86
564.93	959.81
565.29	953.22
565.65	981.43
566.00	952.99
566.36	964.14
566.71	975.52
567.07	959.59
567.42	964.37
567.78	956.17
568.14	959.59
568.49	979.38
568.85	967.78
569.20	988.94
569.56	984.85
569.91	979.61
570.27	970.05
570.62	963.00
570.98	986.67
571.33	944.34
571.69	962.32
572.04	964.37
572.40	962.77
572.75	989.62
573.11	973.01
573.46	981.43
573.82	968.92
574.17	971.87
574.53	970.05
574.88	972.79
575.24	971.42
575.59	960.27
575.95	955.95
576.30	969.60
576.66	978.02
577.01	960.72
577.36	972.10
577.72	954.35
578.07	959.59
578.43	950.03
578.78	966.64
579.14	969.83
579.49	980.07
579.85	988.49
580.20	952.31
580.55	987.80
580.91	962.77
581.26	961.18
581.62	961.41
581.97	971.42
582.32	979.61
582.68	956.63
583.03	993.72
583.39	992.13
583.74	990.99
584.09	965.50
584.45	980.52
584.80	974.83
585.15	983.03
585.51	981.43
585.86	987.12
586.21	978.93
586.57	1003.50
586.92	1002.37
587.27	1002.14
587.63	986.67
587.98	1032.86
588.33	1030.13
588.69	1021.71
589.04	1018.75
589.39	1027.63
589.75	1032.18
590.10	1022.85
590.45	1029.90
590.81	1042.87
591.16	1049.70
591.51	1073.14
591.86	1065.63
592.22	1060.39
592.57	1083.60
592.92	1074.05
593.28	1095.66
593.63	1098.39
593.98	1104.99
594.33	1116.37
594.69	1137.08
595.04	1129.11
595.39	1131.62
595.74	1136.85
596.10	1155.96
596.45	1163.02
596.80	1178.04
597.15	1199.20
597.50	1208.53
597.86	1208.53
598.21	1240.84
598.56	1250.17
598.91	1267.69
599.26	1264.28
599.62	1282.26
599.97	1288.40
600.32	1311.16
600.67	1324.81
601.02	1346.65
601.38	1351.66
601.73	1379.19
602.08	1392.39
602.43	1409.91
602.78	1408.32
603.13	1407.18
603.49	1409.91
603.84	1449.73
604.19	1467.03
604.54	1455.42
604.89	1458.61
605.24	1477.95
605.59	1518.46
605.95	1535.98
606.30	1518.00
606.65	1553.95
607.00	1535.07
607.35	1571.02
607.70	1594.68
608.05	1586.49
608.40	1608.34
608.75	1614.48
609.10	1602.42
609.46	1621.08
609.81	1628.14
610.16	1645.43
610.51	1640.65
610.86	1672.05
611.21	1665.00
611.56	1688.89
611.91	1680.70
612.26	1666.59
612.61	1713.92
612.96	1712.33
613.31	1720.52
613.66	1714.60
614.01	1706.64
614.36	1749.42
614.71	1738.73
615.06	1727.80
615.41	1752.83
615.76	1748.28
616.11	1755.34
616.46	1751.47
616.81	1748.06
617.16	1766.03
617.51	1771.04
617.86	1756.25
618.21	1755.79
618.56	1750.10
618.91	1782.87
619.26	1767.62
619.61	1733.49
619.96	1762.85
620.31	1778.55
620.66	1785.60
621.01	1753.97
621.36	1764.89
621.71	1765.80
622.06	1784.92
622.41	1760.12
622.76	1768.99
623.10	1764.67
623.45	1762.39
623.80	1766.03
624.15	1784.01
624.50	1771.49
624.85	1739.86
625.20	1754.20
625.55	1740.32
625.90	1755.34
626.25	1755.56
626.59	1742.59
626.94	1729.62
627.29	1709.83
627.64	1734.63
627.99	1721.89
628.34	1736.91
628.69	1711.42
629.03	1718.47
629.38	1708.01
629.73	1711.19
630.08	1704.82
630.43	1687.30
630.78	1704.82
631.12	1705.05
631.47	1702.32
631.82	1689.35
632.17	1683.43
632.52	1703.68
632.86	1693.90
633.21	1681.38
633.56	1684.11
633.91	1687.07
634.26	1686.84
634.60	1674.78
634.95	1676.83
635.30	1647.25
635.65	1671.83
635.99	1656.35
636.34	1678.42
636.69	1671.37
637.04	1644.29
637.39	1637.69
637.73	1640.42
638.08	1644.75
638.43	1658.17
638.77	1651.12
639.12	1625.40
639.47	1648.16
639.82	1635.64
640.16	1638.15
640.51	1639.29
640.86	1642.47
641.20	1641.11
641.55	1621.54
641.90	1614.71
642.25	1638.37
642.59	1606.52
642.94	1630.64
643.29	1599.69
643.63	1619.26
643.98	1610.16
644.33	1606.52
644.67	1616.76
645.02	1611.30
645.37	1616.07
645.71	1614.03
646.06	1612.43
646.40	1593.55
646.75	1600.15
647.10	1572.38
647.44	1634.51
647.79	1616.30
648.14	1605.38
648.48	1599.24
648.83	1585.36
649.17	1634.51
649.52	1601.28
649.87	1617.90
650.21	1607.20
650.56	1585.13
650.90	1617.44
651.25	1600.83
651.59	1602.65
651.94	1618.81
652.29	1601.06
652.63	1599.92
652.98	1614.48
653.32	1603.56
653.67	1608.11
654.01	1585.58
654.36	1593.55
654.70	1605.61
655.05	1598.55
655.39	1605.61
655.74	1631.09
656.08	1618.12
656.43	1597.42
656.78	1604.47
657.12	1636.78
657.47	1592.18
657.81	1625.18
658.15	1606.06
658.50	1593.32
658.84	1615.16
659.19	1620.40
659.53	1608.79
659.88	1661.36
660.22	1621.99
660.57	1611.30
660.91	1628.36
661.26	1632.69
661.60	1622.45
661.95	1622.45
662.29	1624.27
662.63	1610.84
662.98	1628.36
663.32	1628.59
663.67	1636.10
664.01	1625.63
664.36	1663.86
664.70	1649.53
665.04	1658.40
665.39	1654.53
665.73	1658.40
666.08	1780.14
666.42	1686.84
666.76	1675.01
667.11	1663.41
667.45	1678.20
667.79	1664.09
668.14	1725.07
668.48	1682.29
668.83	1687.07
669.17	1668.64
669.51	1700.72
669.86	1684.80
670.20	1700.50
670.54	1726.21
670.89	1735.99
671.23	1729.17
671.57	1753.29
671.92	1737.82
672.26	1784.92
672.60	1784.46
672.94	1822.69
673.29	1814.27
673.63	1832.93
673.97	1881.17
674.32	1898.92
674.66	1939.20
675.00	1971.06
675.34	2048.88
675.69	2088.70
676.03	2148.32
676.37	2218.63
676.71	2276.89
677.06	2382.93
677.40	2462.34
677.74	2569.52
678.08	2680.56
678.43	2848.72
678.77	2977.52
679.11	3150.00
679.45	3304.06
679.80	3501.80
680.14	3726.17
680.48	3963.73
680.82	4268.42
681.16	4541.94
681.51	4761.07
681.85	5144.73
682.19	5470.12
682.53	5813.27
682.87	6186.46
683.21	6504.80
683.56	6921.00
683.90	7306.24
684.24	7719.93
684.58	8092.89
684.92	8503.85
685.26	8919.13
685.61	9167.85
685.95	9581.99
686.29	9818.19
686.63	10039.14
686.97	10345.66
687.31	10570.48
687.65	10699.73
687.99	10847.41
688.33	10980.98
688.68	11018.75
689.02	11099.99
689.36	11118.19
689.70	11130.03
690.04	11173.26
690.38	11131.62
690.72	11153.92
691.06	11129.12
691.40	11188.96
691.74	11126.16
692.08	11161.20
692.42	11249.26
692.76	11193.51
693.10	11249.04
693.44	11278.62
693.78	11327.09
694.13	11280.67
694.47	11442.23
694.81	11395.58
695.15	11421.29
695.49	11367.59
695.83	11488.42
696.17	11487.28
696.51	11496.84
696.85	11501.39
697.19	11431.08
697.53	11471.13
697.87	11524.60
698.20	11460.43
698.54	11525.29
698.88	11468.85
699.22	11447.24
699.56	11422.43
699.90	11339.15
700.24	11307.06
700.58	11314.57
700.92	11254.50
701.26	11191.92
701.60	11071.32
701.94	10960.27
702.28	10997.14
702.62	10842.17
702.96	10866.07
703.30	10724.30
703.63	10700.86
703.97	10588.00
704.31	10504.26
704.65	10320.85
704.99	10218.68
705.33	10206.62
705.67	10071.68
706.01	9925.37
706.34	9856.87
706.68	9712.61
707.02	9546.95
707.36	9491.42
707.70	9423.16
708.04	9250.22
708.38	9206.53
708.71	9130.30
709.05	9054.75
709.39	8945.76
709.73	8820.37
710.07	8727.53
710.40	8639.24
710.74	8562.56
711.08	8435.81
711.42	8353.66
711.76	8258.32
712.09	8169.35
712.43	8158.42
712.77	8057.39
713.11	7990.26
713.45	7934.29
713.78	7798.44
714.12	7759.07
714.46	7571.57
714.80	7578.17
715.13	7469.85
715.47	7332.18
715.81	7285.54
716.15	7251.63
716.48	7170.85
716.82	7116.69
717.16	6976.97
717.49	6877.99
717.83	6836.80
718.17	6806.54
718.51	6692.53
718.84	6640.20
719.18	6591.96
719.52	6514.13
719.85	6397.63
720.19	6316.39
720.53	6224.91
720.86	6233.79
721.20	6071.32
721.54	6075.87
721.87	6044.24
722.21	5907.93
722.55	5827.61
722.88	5777.55
723.22	5728.62
723.55	5622.13
723.89	5618.72
724.23	5552.27
724.56	5450.56
724.90	5371.82
725.24	5329.72
725.57	5256.91
725.91	5202.52
726.24	5148.37
726.58	5024.58
726.92	4977.93
727.25	4938.34
727.59	4946.53
727.92	4834.57
728.26	4749.92
728.59	4754.25
728.93	4664.59
729.26	4612.25
729.60	4532.38
729.94	4544.67
730.27	4436.36
730.61	4385.61
730.94	4322.81
731.28	4246.80
731.61	4285.94
731.95	4208.80
732.28	4113.69
732.62	4095.48
732.95	4069.77
733.29	3963.05
733.62	3970.78
733.96	3925.96
734.29	3803.76
734.63	3773.27
734.96	3772.36
735.30	3703.87
735.63	3638.33
735.97	3631.96
736.30	3589.86
736.63	3558.23
736.97	3514.54
737.30	3468.12
737.64	3401.45
737.97	3362.54
738.31	3339.78
738.64	3322.94
738.97	3265.14
739.31	3254.68
739.64	3203.71
739.98	3153.64
740.31	3150.23
740.64	3133.85
740.98	3097.89
741.31	3077.41
741.65	3042.60
741.98	3012.33
742.31	2957.04
742.65	2951.81
742.98	2943.84
743.31	2876.03
743.65	2900.61
743.98	2858.51
744.31	2843.72
744.65	2807.54
744.98	2794.79
745.31	2780.91
745.65	2753.15
745.98	2757.70
746.31	2733.13
746.65	2717.43
746.98	2678.29
747.31	2668.28
747.65	2656.90
747.98	2656.90
748.31	2622.54
748.64	2612.98
748.98	2573.84
749.31	2563.83
749.64	2554.73
749.98	2533.11
750.31	2485.78
750.64	2483.05
750.97	2500.34
751.31	2483.50
751.64	2445.96
751.97	2456.65
752.30	2428.44
752.63	2405.00
752.97	2383.38
753.30	2383.38
753.63	2385.66
753.96	2367.91
754.29	2302.83
754.63	2336.73
754.96	2337.87
755.29	2292.13
755.62	2259.36
755.95	2280.75
756.29	2249.81
756.62	2214.31
756.95	2227.28
757.28	2251.86
757.61	2264.37
757.94	2207.03
758.27	2201.11
758.61	2177.22
758.94	2164.70
759.27	2146.27
759.60	2135.12
759.93	2162.20
760.26	2122.15
760.59	2117.60
760.92	2152.19
761.26	2105.77
761.59	2082.10
761.92	2075.28
762.25	2063.44
762.58	2062.53
762.91	2026.81
763.24	1999.73
763.57	2014.75
763.90	2011.56
764.23	2021.35
764.56	1998.36
764.89	1959.45
765.22	1983.34
765.55	1962.86
765.88	1965.37
766.21	1934.19
766.54	1938.97
766.87	1954.44
767.20	1920.77
767.53	1895.51
767.86	1890.96
768.19	1909.62
768.52	1878.67
768.85	1865.93
769.18	1856.14
769.51	1863.88
769.84	1842.03
770.17	1832.02
770.50	1829.29
770.83	1779.68
771.16	1806.31
771.49	1799.25
771.82	1812.22
772.15	1795.84
772.48	1793.79
772.81	1773.09
773.14	1775.82
773.47	1723.93
773.80	1738.27
774.13	1721.43
774.46	1715.97
774.78	1700.72
775.11	1695.04
775.44	1691.39
775.77	1699.13
776.10	1685.02
776.43	1658.17
776.76	1674.33
777.09	1649.53
777.41	1657.26
777.74	1654.53
778.07	1589.45
778.40	1621.76
778.73	1584.22
779.06	1601.97
779.38	1607.43
779.71	1569.65
780.04	1598.55
780.37	1578.07
780.70	1545.08
781.03	1556.46
781.35	1555.77
781.68	1547.13
782.01	1573.07
782.34	1564.19
782.67	1525.74
782.99	1550.31
783.32	1517.09
783.65	1515.27
783.98	1526.42
784.30	1490.69
784.63	1473.17
784.96	1477.27
785.29	1480.91
785.61	1485.46
785.94	1476.36
786.27	1475.90
786.60	1440.18
786.92	1480.91
787.25	1462.02
787.58	1409.23
787.90	1445.18
788.23	1449.51
788.56	1439.72
788.88	1427.21
789.21	1406.95
789.54	1409.91
789.87	1446.78
790.19	1401.49
790.52	1401.95
790.85	1399.45
791.17	1417.42
791.50	1397.85
791.82	1404.22
792.15	1382.15
792.48	1396.94
792.80	1389.21
793.13	1386.70
793.46	1397.40
793.78	1358.71
794.11	1375.78
794.43	1357.58
794.76	1366.22
795.09	1374.64
795.41	1402.63
795.74	1367.59
796.06	1398.76
796.39	1357.35
796.72	1371.68
797.04	1349.84
797.37	1355.76
797.69	1323.44
798.02	1352.11
798.34	1359.62
798.67	1338.46
798.99	1345.06
799.32	1345.74
799.64	1323.44
799.97	1308.20
800.30	1320.48
800.62	1310.24
800.95	1323.22
801.27	1324.81
801.60	1321.62
801.92	1302.05
802.25	1326.40
802.57	1323.44
802.89	1294.09
803.22	1304.56
803.54	1287.49
803.87	1303.65
804.19	1309.11
804.52	1296.14
804.84	1291.36
805.17	1293.86
805.49	1304.10
805.82	1293.63
806.14	1265.19
806.46	1270.42
806.79	1289.77
807.11	1273.15
807.44	1248.35
807.76	1257.68
808.08	1273.84
808.41	1269.29
808.73	1264.96
809.06	1254.27
809.38	1273.61
809.70	1269.74
810.03	1256.09
810.35	1233.56
810.67	1254.49
811.00	1237.88
811.32	1236.29
811.64	1244.71
811.97	1241.98
812.29	1220.36
812.61	1248.58
812.94	1242.66
813.26	1224.91
813.58	1233.33
813.91	1214.45
814.23	1238.57
814.55	1229.24
814.88	1226.05
815.20	1230.37
815.52	1209.21
815.84	1208.07
816.17	1198.74
816.49	1186.23
816.81	1190.10
817.13	1210.80
817.46	1207.62
817.78	1204.89
818.10	1194.19
818.42	1206.25
818.75	1192.37
819.07	1214.22
819.39	1195.10
819.71	1204.66
820.04	1226.51
820.36	1186.46
820.68	1193.28
821.00	1185.32
821.32	1194.42
821.65	1177.81
821.97	1173.26
822.29	1165.75
822.61	1165.07
822.93	1181.45
823.25	1160.97
823.58	1181.68
823.90	1160.06
824.22	1170.30
824.54	1173.71
824.86	1165.98
825.18	1164.38
825.50	1164.84
825.82	1150.73
826.15	1152.10
826.47	1150.50
826.79	1153.46
827.11	1164.61
827.43	1140.49
827.75	1153.01
828.07	1127.52
828.39	1149.82
828.71	1127.52
829.03	1135.03
829.35	1154.83
829.67	1132.07
830.00	1125.02
830.32	1143.90
830.64	1156.42
830.96	1141.40
831.28	1140.72
831.60	1122.97
831.92	1152.78
832.24	1118.65
832.56	1136.85
832.88	1132.75
833.20	1118.42
833.52	1126.84
833.84	1119.56
834.16	1135.26
834.48	1115.46
834.80	1139.13
835.12	1118.42
835.44	1102.03
835.76	1129.34
836.08	1123.42
836.40	1132.53
836.71	1088.84
837.03	1116.83
837.35	1122.51
837.67	1112.05
837.99	1100.44
838.31	1100.21
838.63	1123.42
838.95	1125.70
839.27	1096.35
839.59	1116.83
839.91	1107.27
840.23	1120.01
840.54	1106.59
840.86	1094.75
841.18	1110.68
841.50	1112.05
841.82	1080.19
842.14	1126.16
842.46	1135.94
842.77	1128.89
843.09	1122.29
843.41	1121.60
843.73	1104.54
844.05	1109.09
844.37	1094.75
844.68	1084.06
845.00	1090.43
845.32	1073.82
845.64	1075.87
845.96	1102.03
846.27	1091.34
846.59	1093.39
846.91	1115.23
847.23	1101.12
847.54	1078.60
847.86	1100.67
848.18	1099.53
848.50	1094.07
848.82	1112.96
849.13	1102.03
849.45	1114.09
849.77	1125.02
850.08	1096.12
850.40	1115.46
850.72	1092.71
851.04	1089.29
851.35	1106.36
851.67	1114.32
851.99	1081.10
852.30	1096.80
852.62	1081.78
852.94	1084.74
853.25	1104.08
853.57	1101.35
853.89	1103.40
854.20	1090.88
854.52	1099.99
854.84	1086.11
855.15	1093.62
855.47	1080.42
855.79	1080.87
856.10	1066.54
856.42	1073.82
856.73	1065.40
857.05	1063.58
857.37	1073.59
857.68	1091.34
858.00	1081.33
858.32	1088.84
858.63	1072.68
858.95	1063.35
859.26	1058.12
859.58	1085.20
859.89	1066.08
860.21	1080.87
860.52	1081.78
860.84	1093.16
861.16	1082.92
861.47	1079.28
861.79	1062.67
862.10	1045.37
862.42	1073.14
862.73	1072.68
863.05	1056.98
863.36	1060.62
863.68	1070.86
863.99	1060.39
864.31	1052.66
864.62	1054.93
864.94	1056.30
865.25	1065.17
865.57	1063.12
865.88	1070.86
866.20	1059.71
866.51	1059.48
866.82	1080.87
867.14	1050.38
867.45	1044.01
867.77	1048.10
868.08	1059.94
868.40	1061.76
868.71	1042.19
869.02	1062.67
869.34	1033.54
869.65	1058.80
869.97	1055.16
870.28	1052.66
870.59	1039.23
870.91	1060.17
871.22	1049.24
871.54	1065.17
871.85	1043.10
872.16	1034.45
872.48	1056.52
872.79	1052.66
873.10	1039.46
873.42	1025.35
873.73	1031.49
874.04	1039.91
874.36	1021.48
874.67	1039.46
874.98	1013.06
875.30	1024.44
875.61	1017.61
875.92	1034.22
876.23	1054.93
876.55	1043.55
876.86	1044.69
877.17	1048.56
877.49	1040.82
877.80	1023.98
878.11	1255.63
878.42	1065.85
878.74	1055.61
879.05	1036.04
879.36	1027.85
879.67	1039.46
879.98	1039.46
880.30	1041.96
880.61	1023.76
880.92	1030.81
881.23	1024.67
881.55	1038.78
881.86	1029.90
882.17	1019.66
882.48	1026.94
882.79	1040.82
883.10	1039.23
883.42	1050.15
883.73	1038.55
884.04	1035.36
884.35	1031.72
884.66	1022.39
884.97	1061.30
885.28	1040.82
885.60	1011.24
885.91	1014.20
886.22	1027.85
886.53	1020.12
886.84	1041.73
887.15	1016.02
887.46	1031.04
887.77	1024.44
888.08	1006.92
888.40	1036.04
888.71	1047.42
889.02	1019.89
889.33	1016.93
889.64	1022.85
889.95	1019.21
890.26	1029.90
890.57	1024.21
890.88	1027.17
891.19	1038.09
891.50	1051.97
891.81	1042.64
892.12	1014.20
892.43	1026.94
892.74	1013.52
893.05	1024.21
893.36	1013.29
893.67	1024.67
893.98	1021.48
894.29	1036.73
894.60	1020.12
894.91	1031.49
895.22	1038.32
895.53	1009.42
895.84	1011.01
896.15	1009.88
896.46	1025.80
896.77	1019.43
897.08	1025.12
897.38	1006.01
897.69	1018.07
898.00	1001.91
898.31	1002.82
898.62	1005.78
898.93	1012.61
899.24	1023.53
899.55	1027.40
899.86	1028.31
900.16	1030.13
900.47	1023.76
900.78	1018.98
901.09	1001.00
901.40	1003.50
901.71	1024.89
902.02	1016.02
902.32	1015.34
902.63	990.53
902.94	995.31
903.25	1005.55
903.56	990.76
903.87	996.22
904.17	993.72
904.48	1013.97
904.79	1016.02
905.10	1011.70
905.41	1016.02
905.71	1009.65
906.02	1018.75
906.33	1023.07
906.64	1006.46
906.94	1003.73
907.25	1026.94
907.56	1012.83
907.87	994.18
908.17	1019.21
908.48	1005.10
908.79	1013.74
909.09	987.80
909.40	1010.79
909.71	1002.59
910.02	1117.51
910.32	1000.77
910.63	1014.20
910.94	1009.88
911.24	996.45
911.55	1030.81
911.86	1008.74
912.16	995.54
912.47	984.39
912.78	1001.91
913.08	1008.06
913.39	1002.14
913.69	992.58
914.00	994.40
914.31	1004.64
914.61	1002.82
914.92	1013.97
915.23	992.81
915.53	997.36
915.84	984.62
916.14	991.44
916.45	988.94
916.75	980.07
917.06	1000.77
917.37	997.82
917.67	984.39
917.98	985.30
918.28	993.04
918.59	985.30
918.89	995.31
919.20	985.98
919.50	1002.14
919.81	987.35
920.11	990.08
920.42	974.83
920.72	983.94
921.03	975.74
921.33	994.40
921.64	999.86
921.94	977.34
922.25	988.71
922.55	980.98
922.86	978.02
923.16	958.68
923.47	986.89
923.77	1004.19
924.08	972.56
924.38	979.38
924.69	971.65
924.99	967.32
925.29	967.55
925.60	965.50
925.90	983.25
926.21	982.57
926.51	981.43
926.81	1007.83
927.12	970.96
927.42	980.98
927.73	984.16
928.03	983.02
928.33	983.25
928.64	966.41
928.94	990.31
929.24	971.65
929.55	962.55
929.85	984.62
930.15	989.40
930.46	970.96
930.76	966.87
931.06	991.90
931.37	970.51
931.67	974.15
931.97	975.52
932.27	969.60
932.58	982.80
932.88	990.31
933.18	987.35
933.49	985.53
933.79	1001.23
934.09	990.31
934.39	989.62
934.70	1003.50
935.00	986.44
935.30	990.76
935.60	976.43
935.91	985.30
936.21	979.16
936.51	978.02
936.81	997.82
937.11	988.71
937.42	949.35
937.72	974.83
938.02	970.96
938.32	967.10
938.62	974.83
938.92	996.22
939.23	970.74
939.53	967.55
939.83	968.46
940.13	978.25
940.43	971.42
940.73	957.08
941.03	979.38
941.34	978.93
941.64	966.19
941.94	971.19
942.24	951.85
942.54	956.40
942.84	974.15
943.14	970.05
943.44	968.92
943.74	967.32
944.04	970.28
944.34	969.37
944.65	964.14
944.95	974.15
945.25	971.42
945.55	965.73
945.85	960.50
946.15	946.16
946.45	960.27
946.75	968.69
947.05	967.32
947.35	951.40
947.65	963.00
947.95	963.23
948.25	974.15
948.55	961.18
948.85	990.53
949.15	972.33
949.45	929.32
949.75	945.71
950.05	961.41
950.35	957.31
950.65	960.50
950.94	955.26
951.24	970.51
951.54	953.90
951.84	1026.94
952.14	967.32
952.44	961.18
952.74	955.04
953.04	971.42
953.34	962.32
953.64	971.87
953.94	959.81
954.23	957.77
954.53	969.83
954.83	975.29
955.13	964.37
955.43	988.26
955.73	979.16
956.03	973.01
956.32	954.35
956.62	982.80
956.92	976.65
957.22	965.50
957.52	957.77
957.82	953.44
958.11	963.46
958.41	990.31
958.71	982.11
959.01	976.65
959.30	1077.69
959.60	987.35
959.90	969.37
960.20	948.21
960.50	969.83
960.79	974.83
961.09	989.62
961.39	975.29
961.69	945.93
961.98	964.14
962.28	1007.37
962.58	980.29
962.87	975.52
963.17	971.65
963.47	960.72
963.76	991.22
964.06	965.28
964.36	984.39
964.66	964.82
964.95	955.04
965.25	972.56
965.55	971.42
965.84	975.97
966.14	969.14
966.43	992.13
966.73	966.87
967.03	970.28
967.32	965.50
967.62	978.25
967.92	973.70
968.21	984.39
968.51	953.90
968.80	962.09
969.10	961.41
969.40	945.71
969.69	972.33
969.99	968.92
970.28	953.22
970.58	983.71
970.87	958.45
971.17	960.72
971.46	959.13
971.76	971.19
972.06	963.46
972.35	968.69
972.65	967.78
972.94	955.72
973.24	976.65
973.53	953.44
973.83	943.20
974.12	944.57
974.42	979.84
974.71	963.00
975.01	949.57
975.30	966.64
975.59	948.66
975.89	970.74
976.18	951.17
976.48	965.73
976.77	966.19
977.07	976.20
977.36	975.97
977.65	963.68
977.95	964.82
978.24	982.57
978.54	952.31
978.83	965.05
979.13	964.37
979.42	959.36
979.71	950.26
980.01	928.64
980.30	975.52
980.59	978.70
980.89	987.80
981.18	969.83
981.47	985.07
981.77	983.25
982.06	942.75
982.35	976.65
982.65	977.11
982.94	958.68
983.23	947.53
983.53	958.90
983.82	978.25
984.11	944.57
984.41	956.17
984.70	960.95
984.99	960.04
985.28	957.77
985.58	963.46
985.87	938.42
986.16	990.08
986.45	967.32
986.75	972.33
987.04	947.98
987.33	965.96
987.62	956.17
987.91	964.37
988.21	977.56
988.50	963.00
988.79	991.22
989.08	970.28
989.37	967.78
989.67	962.32
989.96	973.24
990.25	963.91
990.54	974.38
990.83	972.10
991.12	962.32
991.42	978.25
991.71	959.59
992.00	967.78
992.29	959.81
992.58	942.52
992.87	971.87
993.16	966.19
993.45	989.40
993.75	974.15
994.04	961.18
994.33	960.50
994.62	961.64
994.91	958.22
995.20	973.70
995.49	960.72
995.78	961.86
996.07	968.69
996.36	952.99
996.65	954.35
996.94	956.17
997.23	979.61
997.52	947.75
997.81	949.57
998.10	960.27
998.39	957.31
998.68	970.28
998.97	952.53
999.26	965.50
999.55	972.10
999.84	942.29
1000.13	944.57
1000.42	952.53
1000.71	942.52
1001.00	956.40
1001.29	973.01
1001.58	959.13
1001.87	971.42
1002.16	973.92
1002.45	964.14
1002.74	954.13
1003.02	951.17
1003.31	982.80
1003.60	972.79
1003.89	959.59
1004.18	959.36
1004.47	953.90
1004.76	947.30
1005.05	957.77
1005.33	945.93
1005.62	975.29
1005.91	953.90
1006.20	953.44
1006.49	923.41
1006.78	954.13
1007.06	943.43
1007.35	958.45
1007.64	948.44
1007.93	953.67
1008.22	984.39
1008.50	982.34
1008.79	957.77
1009.08	963.00
1009.37	953.22
1009.66	976.20
1009.94	962.32
1010.23	962.09
1010.52	980.75
1010.81	948.66
1011.09	960.04
1011.38	950.94
1011.67	963.00
1011.95	971.19
1012.24	959.13
1012.53	965.28
1012.82	961.41
1013.10	942.52
1013.39	952.53
1013.68	956.17
[truncated: 48 more rows]
