# Supplementary material for: Unique photosynthetic electron transport tuning and excitation distribution in heterokont algae
Source: PLoS One. 2019 Jan 9;14(1):e0209920. doi: 10.1371/journal.pone.0209920 (PMC6326504; doi:10.1371/journal.pone.0209920)
Supplement: S1 Dataset — (ZIP) [file pone.0209920.s004.zip › S1 Dataset/77K/Nannochloropsis_DCMU/NDCMU_t=5,3.txt]

340.01	978.02
340.39	978.02
340.76	978.02
341.14	973.92
341.52	984.16
341.89	997.13
342.27	992.35
342.65	998.50
343.03	1028.76
343.40	1019.21
343.78	981.66
344.16	972.79
344.53	997.59
344.91	1003.73
345.29	995.09
345.66	987.35
346.04	978.93
346.42	980.52
346.79	1002.59
347.17	992.13
347.54	995.09
347.92	988.71
348.30	977.34
348.67	958.22
349.05	980.29
349.43	1000.55
349.80	961.41
350.18	971.87
350.56	972.56
350.93	979.61
351.31	963.91
351.68	963.46
352.06	960.50
352.44	961.64
352.81	987.80
353.19	957.54
353.56	965.05
353.94	954.13
354.32	957.99
354.69	947.30
355.07	951.62
355.44	970.28
355.82	955.95
356.19	948.44
356.57	957.77
356.95	952.99
357.32	967.32
357.70	965.28
358.07	977.11
358.45	959.59
358.82	976.65
359.20	960.27
359.58	965.50
359.95	972.10
360.33	976.20
360.70	956.40
361.08	964.14
361.45	980.29
361.83	964.14
362.20	968.01
362.58	981.89
362.95	970.51
363.33	956.40
363.70	955.26
364.08	935.69
364.45	960.72
364.83	943.43
365.20	975.06
365.58	960.72
365.95	982.80
366.33	964.59
366.70	992.13
367.08	991.90
367.45	965.28
367.83	993.72
368.20	965.73
368.58	965.50
368.95	939.79
369.33	990.76
369.70	967.55
370.08	975.52
370.45	950.94
370.83	968.01
371.20	965.73
371.57	1005.55
371.95	941.38
372.32	959.59
372.70	952.76
373.07	949.80
373.45	983.71
373.82	956.63
374.19	943.89
374.57	969.83
374.94	962.32
375.32	972.56
375.69	956.63
376.07	974.83
376.44	966.87
376.81	958.68
377.19	963.23
377.56	960.95
377.94	971.19
378.31	963.23
378.68	968.23
379.06	935.01
379.43	955.49
379.81	971.65
380.18	941.84
380.55	964.82
380.93	961.18
381.30	966.87
381.67	965.05
382.05	959.59
382.42	956.63
382.79	965.50
383.17	939.11
383.54	990.31
383.91	970.28
384.29	990.53
384.66	963.91
385.04	968.01
385.41	977.56
385.78	962.32
386.15	960.95
386.53	951.85
386.90	949.12
387.27	945.25
387.65	963.00
388.02	965.50
388.39	976.43
388.77	955.26
389.14	950.71
389.51	949.12
389.89	955.26
390.26	968.92
390.63	979.16
391.00	969.60
391.38	985.30
391.75	996.45
392.12	971.42
392.50	974.38
392.87	986.44
393.24	978.25
393.61	974.38
393.99	953.67
394.36	964.37
394.73	951.17
395.10	961.64
395.48	976.65
395.85	965.50
396.22	962.55
396.59	978.02
396.97	953.44
397.34	975.74
397.71	970.28
398.08	991.90
398.45	967.55
398.83	948.21
399.20	971.87
399.57	945.25
399.94	967.32
400.32	970.05
400.69	964.59
401.06	979.16
401.43	963.00
401.80	970.96
402.17	972.56
402.55	970.05
402.92	969.83
403.29	983.94
403.66	951.62
404.03	971.87
404.41	953.67
404.78	956.40
405.15	966.19
405.52	976.65
405.89	949.35
406.26	950.94
406.64	945.02
407.01	964.37
407.38	953.90
407.75	959.81
408.12	963.00
408.49	965.05
408.86	957.54
409.23	956.17
409.61	972.10
409.98	964.14
410.35	951.40
410.72	948.21
411.09	934.56
411.46	960.72
411.83	944.57
412.20	970.28
412.57	961.18
412.95	947.75
413.32	973.01
413.69	963.46
414.06	950.71
414.43	959.36
414.80	980.29
415.17	969.37
415.54	964.82
415.91	961.41
416.28	959.13
416.65	950.26
417.02	960.50
417.39	970.28
417.76	973.24
418.14	950.49
418.51	934.33
418.88	963.46
419.25	958.68
419.62	975.06
419.99	954.13
420.36	956.86
420.73	969.60
421.10	971.87
421.47	967.55
421.84	949.80
422.21	960.04
422.58	957.31
422.95	956.63
423.32	965.73
423.69	970.51
424.06	963.00
424.43	974.61
424.80	960.04
425.17	975.52
425.54	975.52
425.91	974.61
426.28	969.14
426.65	987.35
427.02	983.71
427.39	983.71
427.76	984.62
428.13	976.43
428.49	961.64
428.86	984.62
429.23	973.01
429.60	976.88
429.97	940.70
430.34	963.91
430.71	975.52
431.08	969.14
431.45	952.08
431.82	975.74
432.19	955.95
432.56	958.90
432.93	967.10
433.30	960.95
433.67	973.24
434.03	982.34
434.40	972.56
434.77	981.66
435.14	942.07
435.51	954.35
435.88	976.88
436.25	968.01
436.62	947.98
436.99	965.50
437.35	962.32
437.72	976.65
438.09	966.41
438.46	1001.00
438.83	956.40
439.20	956.63
439.57	976.43
439.93	950.49
440.30	958.68
440.67	963.00
441.04	959.81
441.41	964.59
441.78	951.17
442.14	962.09
442.51	956.17
442.88	950.49
443.25	943.66
443.62	980.98
443.99	956.63
444.35	973.01
444.72	956.86
445.09	961.41
445.46	965.28
445.83	974.61
446.19	962.55
446.56	946.39
446.93	973.01
447.30	950.49
447.66	979.84
448.03	950.26
448.40	958.22
448.77	972.33
449.14	961.64
449.50	959.36
449.87	975.06
450.24	962.32
450.61	950.03
450.97	969.37
451.34	964.37
451.71	982.80
452.08	973.70
452.44	954.35
452.81	965.96
453.18	980.75
453.54	983.02
453.91	949.35
454.28	959.81
454.65	970.96
455.01	969.14
455.38	953.44
455.75	943.66
456.11	960.72
456.48	955.04
456.85	957.77
457.21	967.32
457.58	968.69
457.95	958.22
458.32	952.99
458.68	978.02
459.05	962.32
459.42	980.98
459.78	968.23
460.15	968.46
460.52	981.89
460.88	973.70
461.25	992.58
461.61	997.59
461.98	985.30
462.35	993.04
462.71	963.46
463.08	958.45
463.45	970.28
463.81	970.51
464.18	969.37
464.55	965.50
464.91	979.84
465.28	950.26
465.64	966.41
466.01	970.74
466.38	980.29
466.74	956.86
467.11	976.88
467.47	964.14
467.84	1003.96
468.21	951.40
468.57	949.80
468.94	965.96
469.30	970.05
469.67	996.45
470.03	996.00
470.40	967.55
470.77	966.64
471.13	970.74
471.50	950.71
471.86	977.11
472.23	958.22
472.59	958.45
472.96	959.13
473.32	971.42
473.69	970.74
474.05	970.96
474.42	940.70
474.78	959.36
475.15	979.38
475.51	967.32
475.88	959.81
476.24	966.64
476.61	967.10
476.97	973.24
477.34	976.88
477.70	958.90
478.07	959.59
478.43	952.76
478.80	953.44
479.16	954.58
479.53	967.32
479.89	959.36
480.26	970.28
480.62	956.40
480.99	970.05
481.35	968.01
481.72	968.01
482.08	978.25
482.45	1247.44
482.81	974.61
483.17	950.26
483.54	967.55
483.90	969.14
484.27	960.50
484.63	960.50
485.00	945.48
485.36	955.95
485.72	973.24
486.09	981.89
486.45	956.40
486.82	973.24
487.18	953.22
487.54	972.33
487.91	955.49
488.27	955.26
488.64	944.34
489.00	958.45
489.36	962.32
489.73	952.53
490.09	942.98
490.45	949.35
490.82	964.59
491.18	957.54
491.55	961.41
491.91	975.74
492.27	970.96
492.64	972.10
493.00	969.37
493.36	974.83
493.73	997.36
494.09	971.65
494.45	957.08
494.82	985.07
495.18	977.79
495.54	978.47
495.91	973.70
496.27	971.19
496.63	974.61
496.99	970.51
497.36	966.87
497.72	969.83
498.08	987.12
498.45	983.94
498.81	983.71
499.17	969.83
499.53	970.96
499.90	972.10
500.26	966.64
500.62	955.49
500.99	944.34
501.35	964.37
501.71	953.67
502.07	966.41
502.44	989.40
502.80	952.53
503.16	971.42
503.52	973.47
503.88	961.18
504.25	985.76
504.61	971.87
504.97	980.98
505.33	963.68
505.70	956.40
506.06	969.83
506.42	982.11
506.78	962.77
507.14	964.82
507.51	966.64
507.87	963.23
508.23	950.49
508.59	971.65
508.95	975.29
509.32	977.56
509.68	950.03
510.04	967.78
510.40	981.20
510.76	972.56
511.12	977.34
511.48	953.90
511.85	960.95
512.21	973.70
512.57	974.61
512.93	975.74
513.29	984.85
513.65	966.87
514.01	972.33
514.38	956.17
514.74	966.87
515.10	957.99
515.46	962.55
515.82	962.55
516.18	957.31
516.54	980.52
516.90	953.22
517.26	981.89
517.63	972.10
517.99	950.94
518.35	978.02
518.71	950.71
519.07	946.62
519.43	957.99
519.79	975.06
520.15	960.04
520.51	955.72
520.87	961.18
521.23	957.77
521.59	977.56
521.95	974.15
522.31	965.50
522.67	949.12
523.03	944.11
523.40	978.25
523.76	952.99
524.12	952.76
524.48	976.65
524.84	988.71
525.20	970.96
525.56	972.79
525.92	969.83
526.28	960.04
526.64	970.05
527.00	983.94
527.36	998.95
527.72	985.30
528.08	984.62
528.44	957.77
528.80	976.20
529.16	966.19
529.51	978.02
529.87	970.96
530.23	965.73
530.59	963.46
530.95	957.31
531.31	979.38
531.67	960.27
532.03	965.28
532.39	970.05
532.75	956.63
533.11	971.42
533.47	986.67
533.83	954.81
534.19	973.24
534.55	970.28
534.91	976.88
535.26	957.08
535.62	969.60
535.98	983.02
536.34	942.98
536.70	983.48
537.06	977.56
537.42	966.19
537.78	949.35
538.14	1003.28
538.49	948.44
538.85	1009.65
539.21	992.35
539.57	968.23
539.93	973.01
540.29	971.19
540.65	963.00
541.00	967.10
541.36	962.09
541.72	966.19
542.08	963.46
542.44	970.28
542.80	983.48
543.15	972.33
543.51	969.37
543.87	978.02
544.23	964.59
544.59	974.83
544.95	965.28
545.30	973.70
545.66	956.86
546.02	963.91
546.38	980.07
546.73	997.13
547.09	962.32
547.45	963.46
547.81	972.33
548.17	951.85
548.52	970.51
548.88	960.95
549.24	975.29
549.60	971.65
549.95	952.76
550.31	955.26
550.67	960.50
551.03	957.54
551.38	960.27
551.74	961.41
552.10	937.51
552.46	964.82
552.81	990.08
553.17	952.08
553.53	955.72
553.88	967.10
554.24	952.99
554.60	978.93
554.95	962.77
555.31	968.46
555.67	963.91
556.03	949.12
556.38	957.99
556.74	942.52
557.10	957.54
557.45	956.40
557.81	967.10
558.17	970.74
558.52	980.52
558.88	970.05
559.24	965.28
559.59	970.74
559.95	968.23
560.30	987.35
560.66	969.37
561.02	961.41
561.37	962.55
561.73	966.64
562.09	966.19
562.44	967.55
562.80	968.23
563.15	962.77
563.51	946.16
563.87	970.96
564.22	970.51
564.58	973.24
564.93	938.65
565.29	946.62
565.65	980.52
566.00	952.99
566.36	962.32
566.71	948.21
567.07	947.07
567.42	965.96
567.78	961.86
568.14	957.77
568.49	979.84
568.85	955.49
569.20	972.33
569.56	974.38
569.91	981.89
570.27	948.44
570.62	970.51
570.98	972.79
571.33	973.01
571.69	960.04
572.04	969.83
572.40	973.24
572.75	961.18
573.11	971.87
573.46	983.71
573.82	981.20
574.17	957.08
574.53	963.68
574.88	976.65
575.24	967.10
575.59	965.28
575.95	970.28
576.30	953.22
576.66	983.94
577.01	962.32
577.36	954.35
577.72	973.24
578.07	993.72
578.43	962.55
578.78	960.72
579.14	970.28
579.49	971.65
579.85	985.30
580.20	957.08
580.55	963.23
580.91	968.92
581.26	961.64
581.62	955.72
581.97	951.62
582.32	994.18
582.68	962.32
583.03	970.51
583.39	957.99
583.74	987.80
584.09	990.53
584.45	986.89
584.80	996.00
585.15	994.63
585.51	1004.64
585.86	1014.20
586.21	1008.51
586.57	1001.91
586.92	1012.15
587.27	999.41
587.63	1006.92
587.98	1051.29
588.33	1033.31
588.69	1010.56
589.04	1016.93
589.39	1039.46
589.75	1026.49
590.10	1039.69
590.45	1039.91
590.81	1059.94
591.16	1071.32
591.51	1081.33
591.86	1105.45
592.22	1097.94
592.57	1101.35
592.92	1099.30
593.28	1124.79
593.63	1112.50
593.98	1129.57
594.33	1162.56
594.69	1142.99
595.04	1145.95
595.39	1176.90
595.74	1177.35
596.10	1167.34
596.45	1216.04
596.80	1198.74
597.15	1202.39
597.50	1209.89
597.86	1252.45
598.21	1250.63
598.56	1273.38
598.91	1290.68
599.26	1294.09
599.62	1298.64
599.97	1308.20
600.32	1339.83
600.67	1371.00
601.02	1372.82
601.38	1397.17
601.73	1414.92
602.08	1407.41
602.43	1413.33
602.78	1460.66
603.13	1429.25
603.49	1452.69
603.84	1473.40
604.19	1509.58
604.54	1492.29
604.89	1510.49
605.24	1533.47
605.59	1551.22
605.95	1563.74
606.30	1578.53
606.65	1575.12
607.00	1596.73
607.35	1622.90
607.70	1631.32
608.05	1659.99
608.40	1658.85
608.75	1676.60
609.10	1675.01
609.46	1683.20
609.81	1692.08
610.16	1719.61
610.51	1727.58
610.86	1738.27
611.21	1727.80
611.56	1741.46
611.91	1745.10
612.26	1771.49
612.61	1793.11
612.96	1771.95
613.31	1745.10
613.66	1787.42
614.01	1793.34
614.36	1785.15
614.71	1798.57
615.06	1797.66
615.41	1804.26
615.76	1814.96
616.11	1820.64
616.46	1829.06
616.81	1819.51
617.16	1852.73
617.51	1855.91
617.86	1850.00
618.21	1834.07
618.56	1819.51
618.91	1833.61
619.26	1836.80
619.61	1813.14
619.96	1822.69
620.31	1843.40
620.66	1824.29
621.01	1835.66
621.36	1837.94
621.71	1834.30
622.06	1827.70
622.41	1824.74
622.76	1819.73
623.10	1859.10
623.45	1815.64
623.80	1843.40
624.15	1835.89
624.50	1819.51
624.85	1813.82
625.20	1832.48
625.55	1822.92
625.90	1799.03
626.25	1838.39
626.59	1805.40
626.94	1793.79
627.29	1811.31
627.64	1802.90
627.99	1803.12
628.34	1791.97
628.69	1802.21
629.03	1778.09
629.38	1785.15
629.73	1764.21
630.08	1762.39
630.43	1754.20
630.78	1751.24
631.12	1750.10
631.47	1766.03
631.82	1735.77
632.17	1750.56
632.52	1725.98
632.86	1763.76
633.21	1752.83
633.56	1728.49
633.91	1735.54
634.26	1718.93
634.60	1730.99
634.95	1715.29
635.30	1739.41
635.65	1750.56
635.99	1710.51
636.34	1734.63
636.69	1705.50
637.04	1704.82
637.39	1700.95
637.73	1690.26
638.08	1703.91
638.43	1674.56
638.77	1694.81
639.12	1696.17
639.47	1714.15
639.82	1697.54
640.16	1691.39
640.51	1703.91
640.86	1692.08
641.20	1674.56
641.55	1678.20
641.90	1688.89
642.25	1665.00
642.59	1665.23
642.94	1688.21
643.29	1661.59
643.63	1672.05
643.98	1664.54
644.33	1672.28
644.67	1662.04
645.02	1666.82
645.37	1666.36
645.71	1649.53
646.06	1685.48
646.40	1672.74
646.75	1674.10
647.10	1651.57
647.44	1682.06
647.79	1672.74
648.14	1678.42
648.48	1659.31
648.83	1638.15
649.17	1681.61
649.52	1652.48
649.87	1661.81
650.21	1649.75
650.56	1664.77
650.90	1648.61
651.25	1637.92
651.59	1654.08
651.94	1619.72
652.29	1649.98
652.63	1658.17
652.98	1650.89
653.32	1645.88
653.67	1657.49
654.01	1655.44
654.36	1649.98
654.70	1646.79
655.05	1654.08
655.39	1677.74
655.74	1654.08
656.08	1647.48
656.43	1665.23
656.78	1669.32
657.12	1662.04
657.47	1668.64
657.81	1696.63
658.15	1654.76
658.50	1672.74
658.84	1678.42
659.19	1671.14
659.53	1662.27
659.88	1698.68
660.22	1662.72
660.57	1690.03
660.91	1649.98
661.26	1653.62
661.60	1682.98
661.95	1671.83
662.29	1661.81
662.63	1669.55
662.98	1689.12
663.32	1694.35
663.67	1678.88
664.01	1688.21
664.36	1677.06
664.70	1688.89
665.04	1686.62
665.39	1702.77
665.73	1688.66
666.08	1838.39
666.42	1718.25
666.76	1731.90
667.11	1728.26
667.45	1705.73
667.79	1732.81
668.14	1725.53
668.48	1732.13
668.83	1735.77
669.17	1753.52
669.51	1736.22
669.86	1750.56
670.20	1735.54
670.54	1787.88
670.89	1760.34
671.23	1794.93
671.57	1773.31
671.92	1803.81
672.26	1827.47
672.60	1847.72
672.94	1858.65
673.29	1875.48
673.63	1910.30
673.97	1944.43
674.32	1983.12
674.66	2017.93
675.00	2050.47
675.34	2083.01
675.69	2159.70
676.03	2223.87
676.37	2283.26
676.71	2335.59
677.06	2452.78
677.40	2536.52
677.74	2691.71
678.08	2766.81
678.43	2937.24
678.77	3074.23
679.11	3259.46
679.45	3398.04
679.80	3637.19
680.14	3888.18
680.48	4114.14
680.82	4412.69
681.16	4668.91
681.51	4995.00
681.85	5283.30
682.19	5658.31
682.53	6048.56
682.87	6397.85
683.21	6761.03
683.56	7163.34
683.90	7609.11
684.24	7929.28
684.58	8427.39
684.92	8878.63
685.26	9136.67
685.61	9488.01
685.95	9839.81
686.29	10202.30
686.63	10453.06
686.97	10672.42
687.31	10897.01
687.65	11064.72
687.99	11262.01
688.33	11343.47
688.68	11421.75
689.02	11473.63
689.36	11480.23
689.70	11511.86
690.04	11426.53
690.38	11489.10
690.72	11487.06
691.06	11478.86
691.40	11536.21
691.74	11526.20
692.08	11501.85
692.42	11553.05
692.76	11598.78
693.10	11632.69
693.44	11591.73
693.78	11637.70
694.13	11689.35
694.47	11746.47
694.81	11775.14
695.15	11757.39
695.49	11739.41
695.83	11834.53
696.17	11839.53
696.51	11840.67
696.85	11891.64
697.19	11828.16
697.53	11832.25
697.87	11913.49
698.20	11780.14
698.54	11874.12
698.88	11872.30
699.22	11767.86
699.56	11812.00
699.90	11695.04
700.24	11628.37
700.58	11620.86
700.92	11586.72
701.26	11456.34
701.60	11481.60
701.94	11341.42
702.28	11356.90
702.62	11272.02
702.96	11182.36
703.30	11058.12
703.63	10983.26
703.97	10894.74
704.31	10817.83
704.65	10678.34
704.99	10647.39
705.33	10521.33
705.67	10344.52
706.01	10291.04
706.34	10177.49
706.68	10072.82
707.02	9920.59
707.36	9850.05
707.70	9723.07
708.04	9556.05
708.38	9494.84
708.71	9410.64
709.05	9278.21
709.39	9296.41
709.73	9052.48
710.07	8984.44
710.40	8930.28
710.74	8785.33
711.08	8663.82
711.42	8624.22
711.76	8478.36
712.09	8421.02
712.43	8347.07
712.77	8237.61
713.11	8199.16
713.45	8121.79
713.78	8041.69
714.12	7932.01
714.46	7863.29
714.80	7780.46
715.13	7683.30
715.47	7621.63
715.81	7529.70
716.15	7450.51
716.48	7339.01
716.82	7301.24
717.16	7186.55
717.49	7139.22
717.83	6993.59
718.17	7001.78
718.51	6872.30
718.84	6832.93
719.18	6793.57
719.52	6736.45
719.85	6603.33
720.19	6497.98
720.53	6429.71
720.86	6348.25
721.20	6249.95
721.54	6214.45
721.87	6152.10
722.21	6032.18
722.55	6027.17
722.88	5902.70
723.22	5838.53
723.55	5769.13
723.89	5765.03
724.23	5656.26
724.56	5587.77
724.90	5498.11
725.24	5460.11
725.57	5358.40
725.91	5358.17
726.24	5250.99
726.58	5165.89
726.92	5134.94
727.25	5119.24
727.59	5028.22
727.92	4964.05
728.26	4911.03
728.59	4862.33
728.93	4789.74
729.26	4701.23
729.60	4680.52
729.94	4616.80
730.27	4566.74
730.61	4486.42
730.94	4451.37
731.28	4379.47
731.61	4338.51
731.95	4329.63
732.28	4242.25
732.62	4191.05
732.95	4107.77
733.29	4055.89
733.62	4017.89
733.96	3975.79
734.29	3935.06
734.63	3887.95
734.96	3816.50
735.30	3793.52
735.63	3729.58
735.97	3707.05
736.30	3650.62
736.63	3613.30
736.97	3584.40
737.30	3577.12
737.64	3473.58
737.97	3453.33
738.31	3421.02
738.64	3411.23
738.97	3358.90
739.31	3314.52
739.64	3321.58
739.98	3272.65
740.31	3223.50
740.64	3187.78
740.98	3167.53
741.31	3145.45
741.65	3087.88
741.98	3060.35
742.31	3041.92
742.65	3038.28
742.98	3000.73
743.31	2992.77
743.65	2985.03
743.98	2948.62
744.31	2881.95
744.65	2917.90
744.98	2874.67
745.31	2870.34
745.65	2814.14
745.98	2807.31
746.31	2790.24
746.65	2773.63
746.98	2756.11
747.31	2759.98
747.65	2712.65
747.98	2695.81
748.31	2702.18
748.64	2651.21
748.98	2662.59
749.31	2625.50
749.64	2611.16
749.98	2595.46
750.31	2599.55
750.64	2573.84
750.97	2558.60
751.31	2544.71
751.64	2497.61
751.97	2538.80
752.30	2480.77
752.63	2484.19
752.97	2444.36
753.30	2449.37
753.63	2452.78
753.96	2439.36
754.29	2383.15
754.63	2417.51
754.96	2397.94
755.29	2347.88
755.62	2335.82
755.95	2321.71
756.29	2311.47
756.62	2292.59
756.95	2287.13
757.28	2303.05
757.61	2311.25
757.94	2265.05
758.27	2219.09
758.61	2224.32
758.94	2221.36
759.27	2209.08
759.60	2174.03
759.93	2191.33
760.26	2169.94
760.59	2170.62
760.92	2147.41
761.26	2137.17
761.59	2129.66
761.92	2105.77
762.25	2090.52
762.58	2108.50
762.91	2057.53
763.24	2103.72
763.57	2053.43
763.90	2051.38
764.23	2030.22
764.56	2055.02
764.89	2016.34
765.22	2013.61
765.55	1999.27
765.88	1994.72
766.21	1984.71
766.54	1964.68
766.87	1977.43
767.20	1953.31
767.53	1951.71
767.86	1934.19
768.19	1922.82
768.52	1919.17
768.85	1909.84
769.18	1849.09
769.51	1904.16
769.84	1863.65
770.17	1877.99
770.50	1847.27
770.83	1848.41
771.16	1832.25
771.49	1844.31
771.82	1796.98
772.15	1815.41
772.48	1774.68
772.81	1791.75
773.14	1803.81
773.47	1773.77
773.80	1778.55
774.13	1762.62
774.46	1779.46
774.78	1740.32
775.11	1735.77
775.44	1735.77
775.77	1697.31
776.10	1713.01
776.43	1698.22
776.76	1713.92
777.09	1695.72
777.41	1711.19
777.74	1692.08
778.07	1670.23
778.40	1645.88
778.73	1657.03
779.06	1644.06
779.38	1644.97
779.71	1602.88
780.04	1611.30
780.37	1614.48
780.70	1628.36
781.03	1603.10
781.35	1586.72
781.68	1597.42
782.01	1606.75
782.34	1603.10
782.67	1590.36
782.99	1582.62
783.32	1557.14
783.65	1541.67
783.98	1541.67
784.30	1535.75
784.63	1522.55
784.96	1529.61
785.29	1504.35
785.61	1493.20
785.94	1498.66
786.27	1517.09
786.60	1506.62
786.92	1489.78
787.25	1482.27
787.58	1482.73
787.90	1465.66
788.23	1480.91
788.56	1482.50
788.88	1467.71
789.21	1444.50
789.54	1429.03
789.87	1446.55
790.19	1429.25
790.52	1404.00
790.85	1434.72
791.17	1433.81
791.50	1412.64
791.82	1423.34
792.15	1395.80
792.48	1378.74
792.80	1384.88
793.13	1387.84
793.46	1395.80
793.78	1404.00
794.11	1377.15
794.43	1355.76
794.76	1398.31
795.09	1402.63
795.41	1392.62
795.74	1366.91
796.06	1392.39
796.39	1381.70
796.72	1392.62
797.04	1399.90
797.37	1383.97
797.69	1386.70
798.02	1396.03
798.34	1367.13
798.67	1380.10
798.99	1349.16
799.32	1372.82
799.64	1359.62
799.97	1340.51
800.30	1345.52
800.62	1350.29
800.95	1360.99
801.27	1333.68
801.60	1340.51
801.92	1333.23
802.25	1342.10
802.57	1337.78
802.89	1338.69
803.22	1314.80
803.54	1318.44
803.87	1325.04
804.19	1327.99
804.52	1336.87
804.84	1306.60
805.17	1305.92
805.49	1306.15
805.82	1296.14
806.14	1299.09
806.46	1317.30
806.79	1292.95
807.11	1308.65
807.44	1290.90
807.76	1281.12
808.08	1296.14
808.41	1297.73
808.73	1279.75
809.06	1269.97
809.38	1290.68
809.70	1251.08
810.03	1298.41
810.35	1263.82
810.67	1295.23
811.00	1298.64
811.32	1295.91
811.64	1271.79
811.97	1260.64
812.29	1241.75
812.61	1251.99
812.94	1264.28
813.26	1234.47
813.58	1249.49
813.91	1246.30
814.23	1246.76
814.55	1249.94
814.88	1241.30
815.20	1228.10
815.52	1223.78
815.84	1218.54
816.17	1199.20
816.49	1225.82
816.81	1227.87
817.13	1216.04
817.46	1230.60
817.78	1212.63
818.10	1212.85
818.42	1208.53
818.75	1212.17
819.07	1202.39
819.39	1210.80
819.71	1224.46
820.04	1199.43
820.36	1195.56
820.68	1186.00
821.00	1196.24
821.32	1196.24
821.65	1188.73
821.97	1214.67
822.29	1185.32
822.61	1186.91
822.93	1178.26
823.25	1164.61
823.58	1178.04
823.90	1178.95
824.22	1164.16
824.54	1178.95
824.86	1167.80
825.18	1161.65
825.50	1188.28
825.82	1176.22
826.15	1161.43
826.47	1165.98
826.79	1173.03
827.11	1153.23
827.43	1183.04
827.75	1164.16
828.07	1164.16
828.39	1162.11
828.71	1150.05
829.03	1135.26
829.35	1189.87
829.67	1153.23
830.00	1154.60
830.32	1149.37
830.64	1164.84
830.96	1171.89
831.28	1152.32
831.60	1161.88
831.92	1155.74
832.24	1149.37
832.56	1143.90
832.88	1153.01
833.20	1137.08
833.52	1148.00
833.84	1127.29
834.16	1134.57
834.48	1141.63
834.80	1140.72
835.12	1145.27
835.44	1133.89
835.76	1125.25
836.08	1131.16
836.40	1121.38
836.71	1155.96
837.03	1133.21
837.35	1130.02
837.67	1127.98
837.99	1148.00
838.31	1130.48
838.63	1107.95
838.95	1129.57
839.27	1137.99
839.59	1132.75
839.91	1115.69
840.23	1137.99
840.54	1123.42
840.86	1124.79
841.18	1133.89
841.50	1142.31
841.82	1128.66
842.14	1140.95
842.46	1157.10
842.77	1147.77
843.09	1130.93
843.41	1103.86
843.73	1126.61
844.05	1114.09
844.37	1105.45
844.68	1111.59
845.00	1103.17
845.32	1106.81
845.64	1100.44
845.96	1099.53
846.27	1130.02
846.59	1104.99
846.91	1131.84
847.23	1118.19
847.54	1107.04
847.86	1091.79
848.18	1099.08
848.50	1103.63
848.82	1115.23
849.13	1107.50
849.45	1127.07
849.77	1099.99
850.08	1112.05
850.40	1122.29
850.72	1127.07
851.04	1102.49
851.35	1089.75
851.67	1110.91
851.99	1105.68
852.30	1093.84
852.62	1096.12
852.94	1096.12
853.25	1064.94
853.57	1097.26
853.89	1108.63
854.20	1111.14
854.52	1095.44
854.84	1101.58
855.15	1083.60
855.47	1082.47
855.79	1110.45
856.10	1083.83
856.42	1088.15
856.73	1096.12
857.05	1095.89
857.37	1086.79
857.68	1103.17
858.00	1104.77
858.32	1103.17
858.63	1073.14
858.95	1081.10
859.26	1086.56
859.58	1059.71
859.89	1092.71
860.21	1084.06
860.52	1074.27
860.84	1098.39
861.16	1081.10
861.47	1089.06
861.79	1072.45
862.10	1062.44
862.42	1112.27
862.73	1082.01
863.05	1080.19
863.36	1086.79
863.68	1087.24
863.99	1084.74
864.31	1080.64
864.62	1066.08
864.94	1068.81
865.25	1076.78
865.57	1077.23
865.88	1065.17
866.20	1061.99
866.51	1093.16
866.82	1065.17
867.14	1077.46
867.45	1057.21
867.77	1065.17
868.08	1074.27
868.40	1055.39
868.71	1078.60
869.02	1068.13
869.34	1060.62
869.65	1075.87
869.97	1061.76
870.28	1084.51
870.59	1085.20
870.91	1067.45
871.22	1067.45
871.54	1076.55
871.85	1067.45
872.16	1071.54
872.48	1040.60
872.79	1056.75
873.10	1049.70
873.42	1060.62
873.73	1046.51
874.04	1030.58
874.36	1063.12
874.67	1037.87
874.98	1033.77
875.30	1061.99
875.61	1045.37
875.92	1052.20
876.23	1046.97
876.55	1069.27
876.86	1060.39
877.17	1041.73
877.49	1038.32
877.80	1060.85
878.11	1274.06
878.42	1063.81
878.74	1031.27
879.05	1044.69
879.36	1047.88
879.67	1039.46
879.98	1040.82
880.30	1031.95
880.61	1040.60
880.92	1051.75
881.23	1062.21
881.55	1059.94
881.86	1038.32
882.17	1016.25
882.48	1026.94
882.79	1038.32
883.10	1035.59
883.42	1051.06
883.73	1032.63
884.04	1022.85
884.35	1018.07
884.66	1031.95
884.97	1032.18
885.28	1014.65
885.60	1041.73
885.91	1013.74
886.22	1035.36
886.53	1024.44
886.84	1038.09
887.15	1035.82
887.46	1030.81
887.77	1022.39
888.08	1037.41
888.40	1032.18
888.71	1032.86
889.02	1038.09
889.33	1014.20
889.64	1011.24
889.95	1033.77
890.26	1035.36
890.57	1033.09
890.88	1030.13
891.19	1040.14
891.50	1031.72
891.81	1032.86
892.12	1038.55
892.43	1026.71
892.74	1041.73
893.05	1026.03
893.36	1045.60
893.67	1029.67
893.98	1015.56
894.29	1027.17
894.60	1024.67
894.91	1038.78
895.22	1046.51
895.53	1036.04
895.84	1009.19
896.15	1028.08
896.46	1041.05
896.77	1032.63
897.08	1016.25
897.38	1027.85
897.69	1035.59
898.00	1036.73
898.31	1047.42
898.62	1046.74
898.93	1011.01
899.24	1037.41
899.55	1051.06
899.86	1047.88
900.16	1020.57
900.47	1050.15
900.78	1034.00
901.09	1022.62
901.40	1013.52
901.71	1018.52
902.02	1020.34
902.32	1020.57
902.63	1008.74
902.94	997.82
903.25	1033.77
903.56	1009.19
903.87	1004.64
904.17	1007.15
904.48	1014.65
904.79	1000.09
905.10	1034.22
905.41	1031.04
905.71	1007.15
906.02	983.25
906.33	1022.85
906.64	1027.40
906.94	992.81
907.25	1008.51
907.56	1000.09
907.87	1000.55
908.17	1023.53
908.48	1004.41
908.79	997.13
909.09	1008.97
909.40	1014.65
909.71	995.09
910.02	1121.15
910.32	1020.34
910.63	1017.61
910.94	1012.38
911.24	988.94
911.55	1040.14
911.86	989.85
912.16	1007.60
912.47	1017.84
912.78	1008.28
913.08	1000.77
913.39	1007.60
913.69	998.27
914.00	1019.66
914.31	1004.41
914.61	998.95
914.92	1026.94
915.23	996.68
915.53	987.80
915.84	1003.96
916.14	1011.24
916.45	1007.60
916.75	1009.42
917.06	1004.19
917.37	1012.38
917.67	997.82
917.98	1004.64
918.28	1003.50
918.59	994.18
918.89	992.81
919.20	999.18
919.50	980.75
919.81	1003.28
920.11	1003.28
920.42	998.95
920.72	993.49
921.03	993.26
921.33	1018.07
921.64	999.41
921.94	979.16
922.25	984.62
922.55	965.96
922.86	996.91
923.16	988.26
923.47	1001.00
923.77	1006.24
924.08	995.54
924.38	990.76
924.69	983.25
924.99	984.62
925.29	1011.01
925.60	1001.91
925.90	980.75
926.21	994.40
926.51	993.49
926.81	1009.19
927.12	1008.51
927.42	999.64
927.73	1014.88
928.03	997.13
928.33	1001.91
928.64	990.08
928.94	991.22
929.24	992.35
929.55	988.71
929.85	1001.68
930.15	974.38
930.46	989.85
930.76	986.21
931.06	976.88
931.37	978.02
931.67	1017.84
931.97	996.45
932.27	980.98
932.58	1004.87
932.88	981.43
933.18	980.07
933.49	980.98
933.79	993.95
934.09	989.40
934.39	1015.79
934.70	1005.33
935.00	987.35
935.30	991.67
935.60	1003.96
935.91	996.22
936.21	987.58
936.51	991.22
936.81	970.28
937.11	980.98
937.42	972.56
937.72	980.75
938.02	961.18
938.32	975.97
938.62	971.19
938.92	995.54
939.23	988.71
939.53	963.23
939.83	974.61
940.13	964.14
940.43	948.89
940.73	970.51
941.03	954.13
941.34	972.33
941.64	974.38
941.94	962.32
942.24	956.63
942.54	974.38
942.84	978.47
943.14	960.27
943.44	957.54
943.74	963.23
944.04	972.56
944.34	990.31
944.65	995.31
944.95	957.99
945.25	980.75
945.55	968.92
945.85	981.43
946.15	975.06
946.45	973.47
946.75	972.10
947.05	955.49
947.35	968.46
947.65	989.40
947.95	975.52
948.25	967.10
948.55	960.04
948.85	970.51
949.15	945.93
949.45	972.10
949.75	962.55
950.05	975.52
950.35	951.40
950.65	987.58
950.94	985.98
951.24	960.27
951.54	963.68
951.84	1033.77
952.14	964.37
952.44	982.57
952.74	970.74
953.04	954.81
953.34	981.66
953.64	999.18
953.94	964.37
954.23	992.35
954.53	979.61
954.83	995.09
955.13	983.94
955.43	987.12
955.73	988.71
956.03	965.50
956.32	979.16
956.62	978.93
956.92	976.43
957.22	960.72
957.52	971.19
957.82	950.71
958.11	973.70
958.41	969.60
958.71	1014.43
959.01	974.15
959.30	1084.74
959.60	1004.87
959.90	986.89
960.20	955.49
960.50	984.39
960.79	969.37
961.09	969.60
961.39	967.32
961.69	964.37
961.98	977.34
962.28	990.08
962.58	968.01
962.87	957.08
963.17	968.69
963.47	970.28
963.76	985.98
964.06	972.56
964.36	962.09
964.66	974.38
964.95	977.34
965.25	984.85
965.55	971.87
965.84	969.14
966.14	942.98
966.43	968.46
966.73	975.29
967.03	977.79
967.32	961.41
967.62	983.02
967.92	963.91
968.21	961.18
968.51	971.65
968.80	954.58
969.10	986.67
969.40	962.09
969.69	976.88
969.99	952.53
970.28	973.92
970.58	976.65
970.87	978.25
971.17	965.05
971.46	964.37
971.76	975.06
972.06	986.21
972.35	967.32
972.65	972.33
972.94	952.31
973.24	974.38
973.53	957.31
973.83	969.60
974.12	962.09
974.42	954.81
974.71	987.58
975.01	974.83
975.30	963.23
975.59	965.28
975.89	943.66
976.18	960.72
976.48	969.14
976.77	965.73
977.07	960.95
977.36	960.95
977.65	992.81
977.95	974.38
978.24	961.86
978.54	979.38
978.83	964.14
979.13	958.68
979.42	973.92
979.71	931.83
980.01	970.51
980.30	969.60
980.59	958.22
980.89	991.44
981.18	990.08
981.47	981.89
981.77	949.12
982.06	973.01
982.35	982.11
982.65	999.41
982.94	988.94
983.23	959.59
983.53	990.76
983.82	967.10
984.11	955.26
984.41	953.22
984.70	955.95
984.99	971.19
985.28	950.49
985.58	965.96
985.87	973.24
986.16	988.94
986.45	968.92
986.75	967.78
987.04	963.23
987.33	975.52
987.62	970.74
987.91	958.45
988.21	957.31
988.50	966.87
988.79	990.99
989.08	975.29
989.37	980.52
989.67	975.97
989.96	967.78
990.25	952.76
990.54	954.81
990.83	956.40
991.12	968.92
991.42	967.32
991.71	954.58
992.00	957.54
992.29	959.36
992.58	975.97
992.87	973.01
993.16	977.79
993.45	977.79
993.75	957.99
994.04	971.87
994.33	948.66
994.62	974.15
994.91	977.34
995.20	959.59
995.49	979.84
995.78	973.92
996.07	973.47
996.36	969.37
996.65	962.32
996.94	959.81
997.23	962.09
997.52	964.82
997.81	959.81
998.10	967.32
998.39	972.10
998.68	985.07
998.97	965.50
999.26	976.65
999.55	973.92
999.84	985.30
1000.13	963.91
1000.42	963.46
1000.71	965.05
1001.00	965.28
1001.29	963.23
1001.58	960.72
1001.87	978.47
1002.16	963.00
1002.45	947.53
1002.74	943.89
1003.02	969.83
1003.31	983.71
1003.60	952.76
1003.89	962.32
1004.18	953.44
1004.47	952.99
1004.76	948.89
1005.05	952.08
1005.33	951.40
1005.62	928.41
1005.91	968.01
1006.20	961.41
1006.49	963.00
1006.78	959.81
1007.06	973.92
1007.35	960.95
1007.64	976.88
1007.93	961.86
1008.22	981.43
1008.50	987.80
1008.79	979.16
1009.08	982.80
1009.37	973.01
1009.66	1010.79
1009.94	973.47
1010.23	963.91
1010.52	966.64
1010.81	954.13
1011.09	960.72
1011.38	957.99
1011.67	980.52
1011.95	979.16
1012.24	941.16
1012.53	947.07
1012.82	963.00
1013.10	961.64
1013.39	966.19
1013.68	956.86
[truncated: 48 more rows]
