# Supplementary material for: Unique photosynthetic electron transport tuning and excitation distribution in heterokont algae
Source: PLoS One. 2019 Jan 9;14(1):e0209920. doi: 10.1371/journal.pone.0209920 (PMC6326504; doi:10.1371/journal.pone.0209920)
Supplement: S1 Dataset — (ZIP) [file pone.0209920.s004.zip › S1 Dataset/77K/Nannochloropsis_no_inhibitor/NNI_t=0i,1.txt]

340.01	961.18
340.39	961.18
340.76	961.18
341.14	980.75
341.52	1012.61
341.89	1002.37
342.27	1022.85
342.65	1021.25
343.03	1019.21
343.40	1009.65
343.78	1009.19
344.16	1013.52
344.53	1044.24
344.91	1019.43
345.29	998.04
345.66	1011.92
346.04	992.13
346.42	1000.55
346.79	1000.09
347.17	990.53
347.54	1006.46
347.92	998.95
348.30	1004.87
348.67	989.17
349.05	997.36
349.43	1001.00
349.80	1017.84
350.18	991.44
350.56	985.98
350.93	980.52
351.31	977.79
351.68	987.35
352.06	998.27
352.44	991.44
352.81	991.22
353.19	969.14
353.56	997.36
353.94	998.04
354.32	983.71
354.69	990.53
355.07	983.02
355.44	979.84
355.82	981.89
356.19	976.88
356.57	1002.37
356.95	978.70
357.32	988.71
357.70	996.22
358.07	977.79
358.45	973.92
358.82	998.73
359.20	980.98
359.58	964.37
359.95	988.71
360.33	977.79
360.70	976.88
361.08	984.39
361.45	971.87
361.83	970.51
362.20	987.58
362.58	998.95
362.95	982.57
363.33	974.38
363.70	958.45
364.08	999.41
364.45	987.58
364.83	974.38
365.20	974.61
365.58	982.80
365.95	970.74
366.33	983.48
366.70	984.85
367.08	987.80
367.45	996.22
367.83	982.34
368.20	977.11
368.58	981.20
368.95	988.03
369.33	1007.15
369.70	990.99
370.08	977.11
370.45	973.70
370.83	983.02
371.20	993.04
371.57	1047.19
371.95	1009.65
372.32	980.75
372.70	988.03
373.07	982.57
373.45	970.51
373.82	980.29
374.19	972.10
374.57	988.49
374.94	973.92
375.32	982.57
375.69	973.92
376.07	986.67
376.44	961.86
376.81	988.26
377.19	984.39
377.56	985.98
377.94	985.53
378.31	980.98
378.68	968.01
379.06	966.87
379.43	990.53
379.81	988.26
380.18	992.58
380.55	997.82
380.93	959.36
381.30	994.63
381.67	974.61
382.05	971.65
382.42	964.82
382.79	978.93
383.17	991.90
383.54	991.67
383.91	982.57
384.29	981.89
384.66	983.48
385.04	992.13
385.41	982.11
385.78	962.77
386.15	973.92
386.53	978.47
386.90	979.38
387.27	978.93
387.65	983.48
388.02	988.49
388.39	985.98
388.77	980.52
389.14	981.89
389.51	987.58
389.89	978.93
390.26	978.02
390.63	988.03
391.00	988.71
391.38	998.27
391.75	983.25
392.12	992.35
392.50	988.26
392.87	1001.46
393.24	962.32
393.61	987.80
393.99	981.20
394.36	1006.92
394.73	985.30
395.10	976.88
395.48	965.73
395.85	995.77
396.22	964.14
396.59	985.76
396.97	997.59
397.34	994.63
397.71	983.94
398.08	971.19
398.45	974.61
398.83	965.28
399.20	974.38
399.57	997.82
399.94	987.80
400.32	992.58
400.69	986.21
401.06	1001.46
401.43	1019.66
401.80	998.95
402.17	996.22
402.55	973.47
402.92	992.35
403.29	988.94
403.66	996.68
404.03	994.86
404.41	992.58
404.78	985.98
405.15	979.38
405.52	980.07
405.89	988.94
406.26	975.06
406.64	970.96
407.01	1001.00
407.38	1008.74
407.75	962.55
408.12	974.15
408.49	984.62
408.86	984.62
409.23	987.80
409.61	991.22
409.98	980.52
410.35	977.11
410.72	972.56
411.09	980.29
411.46	985.76
411.83	974.38
412.20	983.25
412.57	968.46
412.95	966.19
413.32	986.67
413.69	963.46
414.06	994.63
414.43	964.82
414.80	998.95
415.17	982.11
415.54	979.38
415.91	971.65
416.28	992.13
416.65	957.99
417.02	995.31
417.39	988.94
417.76	988.94
418.14	999.18
418.51	988.49
418.88	976.88
419.25	979.61
419.62	999.86
419.99	989.85
420.36	1004.64
420.73	996.68
421.10	991.44
421.47	984.62
421.84	1009.65
422.21	992.35
422.58	987.80
422.95	977.79
423.32	975.06
423.69	975.06
424.06	975.06
424.43	994.86
424.80	992.13
425.17	1006.01
425.54	982.80
425.91	974.61
426.28	1000.09
426.65	997.36
427.02	1006.01
427.39	1011.47
427.76	989.85
428.13	994.63
428.49	997.36
428.86	971.19
429.23	987.12
429.60	985.07
429.97	985.30
430.34	981.20
430.71	985.98
431.08	974.15
431.45	993.72
431.82	972.79
432.19	966.64
432.56	982.80
432.93	986.67
433.30	968.92
433.67	990.76
434.03	1004.64
434.40	990.53
434.77	982.34
435.14	997.13
435.51	970.28
435.88	989.85
436.25	987.35
436.62	966.41
436.99	983.02
437.35	980.75
437.72	1005.78
438.09	994.40
438.46	1024.67
438.83	979.16
439.20	991.90
439.57	969.37
439.93	980.07
440.30	985.30
440.67	988.26
441.04	990.99
441.41	983.03
441.78	977.79
442.14	991.22
442.51	983.71
442.88	974.83
443.25	987.80
443.62	989.62
443.99	995.09
444.35	979.38
444.72	985.53
445.09	982.34
445.46	983.48
445.83	983.71
446.19	995.09
446.56	975.97
446.93	988.03
447.30	974.15
447.66	1004.64
448.03	996.00
448.40	1001.68
448.77	985.53
449.14	979.61
449.50	979.61
449.87	980.75
450.24	961.18
450.61	970.74
450.97	977.79
451.34	990.76
451.71	985.53
452.08	986.44
452.44	1008.97
452.81	988.49
453.18	1009.19
453.54	1001.91
453.91	994.63
454.28	984.39
454.65	990.53
455.01	992.81
455.38	985.30
455.75	1008.51
456.11	989.17
456.48	976.43
456.85	965.96
457.21	953.44
457.58	993.49
457.95	994.18
458.32	974.38
458.68	1008.97
459.05	999.64
459.42	995.31
459.78	994.63
460.15	981.66
460.52	996.00
460.88	990.08
461.25	998.04
461.61	990.31
461.98	982.57
462.35	988.03
462.71	966.64
463.08	980.52
463.45	986.21
463.81	999.18
464.18	982.11
464.55	989.62
464.91	1000.55
465.28	979.61
465.64	997.82
466.01	975.06
466.38	968.92
466.74	990.99
467.11	976.43
467.47	999.86
467.84	1026.49
468.21	969.14
468.57	967.32
468.94	971.87
469.30	972.33
469.67	984.16
470.03	994.86
470.40	981.66
470.77	974.83
471.13	988.03
471.50	988.94
471.86	984.62
472.23	996.22
472.59	980.75
472.96	982.80
473.32	990.99
473.69	1023.07
474.05	989.40
474.42	973.01
474.78	993.04
475.15	981.89
475.51	988.94
475.88	970.96
476.24	984.39
476.61	982.80
476.97	998.04
477.34	994.18
477.70	987.80
478.07	990.31
478.43	975.29
478.80	983.71
479.16	973.92
479.53	979.16
479.89	991.90
480.26	973.92
480.62	988.03
480.99	972.33
481.35	981.20
481.72	982.80
482.08	973.47
482.45	1263.82
482.81	1001.23
483.17	989.17
483.54	986.67
483.90	979.84
484.27	993.04
484.63	999.64
485.00	977.56
485.36	976.43
485.72	992.81
486.09	984.62
486.45	983.71
486.82	988.26
487.18	980.98
487.54	996.91
487.91	989.62
488.27	990.99
488.64	989.40
489.00	993.04
489.36	975.52
489.73	969.83
490.09	972.56
490.45	986.44
490.82	1005.10
491.18	1007.15
491.55	1004.87
491.91	1005.55
492.27	987.80
492.64	1005.10
493.00	993.95
493.36	992.35
493.73	998.04
494.09	991.67
494.45	993.26
494.82	998.95
495.18	1013.52
495.54	1003.28
495.91	982.57
496.27	986.21
496.63	990.31
496.99	998.73
497.36	1017.16
497.72	1009.19
498.08	985.30
498.45	1006.01
498.81	995.54
499.17	1012.15
499.53	996.68
499.90	987.80
500.26	999.86
500.62	1008.06
500.99	1000.77
501.35	975.74
501.71	981.20
502.07	982.80
502.44	982.80
502.80	998.73
503.16	995.77
503.52	984.39
503.88	987.12
504.25	977.34
504.61	982.11
504.97	1003.05
505.33	990.99
505.70	996.00
506.06	981.20
506.42	992.81
506.78	993.49
507.14	995.77
507.51	982.34
507.87	1021.25
508.23	988.94
508.59	993.26
508.95	982.34
509.32	994.18
509.68	994.40
510.04	1018.30
510.40	983.02
510.76	975.06
511.12	1008.74
511.48	980.98
511.85	984.62
512.21	988.49
512.57	989.17
512.93	986.89
513.29	986.44
513.65	989.40
514.01	974.61
514.38	981.89
514.74	990.08
515.10	983.02
515.46	964.59
515.82	978.25
516.18	992.35
516.54	996.00
516.90	989.40
517.26	997.36
517.63	981.20
517.99	992.58
518.35	986.67
518.71	993.72
519.07	992.58
519.43	986.44
519.79	998.73
520.15	982.80
520.51	1007.37
520.87	992.58
521.23	986.21
521.59	993.72
521.95	993.49
522.31	979.16
522.67	983.48
523.03	1006.46
523.40	990.53
523.76	991.22
524.12	978.02
524.48	996.45
524.84	1010.56
525.20	995.31
525.56	991.44
525.92	997.13
526.28	984.85
526.64	999.18
527.00	987.80
527.36	1012.38
527.72	996.00
528.08	998.50
528.44	976.20
528.80	991.67
529.16	1006.24
529.51	992.81
529.87	1002.37
530.23	1002.14
530.59	990.76
530.95	1006.24
531.31	990.31
531.67	1002.59
532.03	970.96
532.39	1008.28
532.75	978.47
533.11	983.25
533.47	999.86
533.83	993.72
534.19	992.81
534.55	992.58
534.91	979.61
535.26	975.74
535.62	965.73
535.98	995.09
536.34	986.89
536.70	984.62
537.06	992.58
537.42	978.70
537.78	998.95
538.14	1092.02
538.49	982.34
538.85	1035.59
539.21	987.12
539.57	986.67
539.93	990.31
540.29	994.18
540.65	978.02
541.00	1005.33
541.36	986.89
541.72	973.01
542.08	973.01
542.44	1000.09
542.80	987.58
543.15	984.16
543.51	987.35
543.87	1002.37
544.23	995.09
544.59	983.03
544.95	991.90
545.30	986.89
545.66	992.58
546.02	979.61
546.38	980.98
546.73	984.62
547.09	1008.51
547.45	987.12
547.81	986.67
548.17	992.13
548.52	1000.77
548.88	1001.91
549.24	996.45
549.60	981.43
549.95	976.43
550.31	993.95
550.67	996.22
551.03	989.62
551.38	1001.46
551.74	967.55
552.10	990.76
552.46	996.00
552.81	986.89
553.17	983.48
553.53	987.80
553.88	1002.37
554.24	995.54
554.60	977.34
554.95	989.62
555.31	999.18
555.67	977.79
556.03	971.19
556.38	986.44
556.74	985.76
557.10	1008.74
557.45	981.43
557.81	977.56
558.17	998.50
558.52	993.49
558.88	1007.15
559.24	990.31
559.59	1012.61
559.95	982.11
560.30	1008.51
560.66	969.60
561.02	992.35
561.37	993.26
561.73	981.89
562.09	988.03
562.44	986.21
562.80	994.18
563.15	977.56
563.51	970.51
563.87	995.54
564.22	965.73
564.58	966.87
564.93	976.88
565.29	971.65
565.65	999.64
566.00	978.93
566.36	990.99
566.71	1009.65
567.07	971.65
567.42	1006.24
567.78	1002.59
568.14	1013.06
568.49	986.44
568.85	996.22
569.20	976.20
569.56	978.25
569.91	1000.77
570.27	991.90
570.62	1020.80
570.98	996.45
571.33	996.00
571.69	988.49
572.04	989.40
572.40	996.45
572.75	992.35
573.11	981.20
573.46	1002.59
573.82	987.58
574.17	985.76
574.53	997.59
574.88	986.67
575.24	977.11
575.59	982.11
575.95	982.34
576.30	990.76
576.66	988.71
577.01	971.87
577.36	989.40
577.72	1011.47
578.07	984.85
578.43	1011.24
578.78	982.57
579.14	984.39
579.49	983.94
579.85	985.76
580.20	977.11
580.55	1006.46
580.91	1015.34
581.26	999.18
581.62	1012.83
581.97	989.17
582.32	1017.61
582.68	997.59
583.03	1017.61
583.39	996.91
583.74	1014.65
584.09	998.27
584.45	1028.31
584.80	1000.32
585.15	1032.18
585.51	1034.45
585.86	1028.31
586.21	1028.08
586.57	1039.91
586.92	1042.42
587.27	1049.47
587.63	1065.85
587.98	1063.12
588.33	1073.59
588.69	1058.34
589.04	1063.12
589.39	1046.97
589.75	1061.99
590.10	1080.64
590.45	1064.49
590.81	1079.73
591.16	1107.72
591.51	1131.16
591.86	1124.56
592.22	1117.96
592.57	1158.47
592.92	1135.94
593.28	1136.17
593.63	1163.70
593.98	1174.62
594.33	1175.76
594.69	1190.78
595.04	1196.47
595.39	1193.74
595.74	1208.98
596.10	1225.14
596.45	1251.31
596.80	1239.48
597.15	1244.03
597.50	1277.25
597.86	1310.02
598.21	1329.36
598.56	1334.14
598.91	1360.31
599.26	1360.08
599.62	1387.39
599.97	1397.17
600.32	1392.85
600.67	1405.59
601.02	1464.07
601.38	1445.41
601.73	1482.50
602.08	1458.61
602.43	1494.56
602.78	1511.40
603.13	1537.34
603.49	1518.46
603.84	1548.04
604.19	1551.45
604.54	1597.19
604.89	1594.00
605.24	1592.41
605.59	1637.92
605.95	1640.42
606.30	1675.24
606.65	1689.57
607.00	1670.00
607.35	1698.22
607.70	1698.90
608.05	1723.93
608.40	1726.67
608.75	1743.73
609.10	1771.27
609.46	1768.99
609.81	1764.67
610.16	1803.58
610.51	1799.48
610.86	1823.37
611.21	1824.51
611.56	1819.51
611.91	1834.30
612.26	1847.50
612.61	1865.02
612.96	1856.82
613.31	1877.76
613.66	1905.75
614.01	1874.35
614.36	1923.27
614.71	1890.50
615.06	1910.98
615.41	1896.42
615.76	1917.13
616.11	1944.89
616.46	1922.82
616.81	1907.57
617.16	1930.10
617.51	1911.67
617.86	1918.26
618.21	1894.60
618.56	1913.49
618.91	1921.22
619.26	1923.27
619.61	1922.59
619.96	1936.24
620.31	1926.68
620.66	1918.49
621.01	1910.75
621.36	1908.71
621.71	1943.75
622.06	1930.10
622.41	1925.09
622.76	1929.87
623.10	1928.96
623.45	1938.74
623.80	1934.19
624.15	1965.82
624.50	1925.32
624.85	1913.71
625.20	1903.02
625.55	1913.71
625.90	1930.78
626.25	1919.63
626.59	1914.17
626.94	1905.98
627.29	1881.63
627.64	1886.41
627.99	1881.63
628.34	1881.40
628.69	1887.09
629.03	1847.50
629.38	1891.64
629.73	1879.58
630.08	1876.17
630.43	1860.47
630.78	1855.00
631.12	1868.20
631.47	1875.26
631.82	1880.26
632.17	1866.61
632.52	1858.87
632.86	1875.48
633.21	1866.38
633.56	1845.67
633.91	1823.83
634.26	1838.17
634.60	1815.18
634.95	1829.29
635.30	1816.09
635.65	1820.19
635.99	1815.41
636.34	1821.33
636.69	1798.12
637.04	1806.08
637.39	1765.12
637.73	1776.95
638.08	1821.78
638.43	1788.33
638.77	1777.64
639.12	1770.58
639.47	1791.29
639.82	1767.85
640.16	1788.56
640.51	1793.11
640.86	1770.13
641.20	1780.60
641.55	1767.62
641.90	1782.64
642.25	1756.70
642.59	1760.80
642.94	1751.70
643.29	1740.09
643.63	1758.52
643.98	1766.94
644.33	1741.23
644.67	1735.08
645.02	1744.87
645.37	1766.94
645.71	1732.58
646.06	1756.70
646.40	1723.02
646.75	1754.20
647.10	1749.88
647.44	1751.70
647.79	1756.70
648.14	1714.38
648.48	1736.91
648.83	1771.72
649.17	1771.72
649.52	1718.25
649.87	1737.59
650.21	1745.55
650.56	1717.79
650.90	1728.71
651.25	1730.53
651.59	1727.35
651.94	1734.40
652.29	1758.98
652.63	1749.65
652.98	1752.61
653.32	1732.13
653.67	1734.63
654.01	1728.71
654.36	1739.86
654.70	1758.07
655.05	1725.53
655.39	1759.21
655.74	1758.07
656.08	1757.61
656.43	1756.70
656.78	1746.46
657.12	1773.77
657.47	1749.88
657.81	1777.18
658.15	1754.65
658.50	1753.29
658.84	1736.91
659.19	1784.92
659.53	1751.47
659.88	1771.27
660.22	1776.04
660.57	1758.29
660.91	1769.45
661.26	1753.29
661.60	1774.45
661.95	1768.08
662.29	1764.67
662.63	1780.82
662.98	1771.49
663.32	1773.54
663.67	1775.59
664.01	1800.16
664.36	1777.64
664.70	1804.03
665.04	1806.08
665.39	1815.18
665.73	1790.38
666.08	1917.35
666.42	1804.49
666.76	1831.57
667.11	1807.67
667.45	1812.45
667.79	1810.18
668.14	1805.40
668.48	1798.34
668.83	1846.81
669.17	1850.91
669.51	1847.95
669.86	1837.26
670.20	1851.14
670.54	1883.22
670.89	1884.13
671.23	1852.05
671.57	1859.78
671.92	1909.62
672.26	1954.90
672.60	1974.92
672.94	2002.91
673.29	2017.93
673.63	2042.28
673.97	2080.96
674.32	2115.32
674.66	2166.75
675.00	2224.78
675.34	2244.80
675.69	2370.18
676.03	2420.93
676.37	2501.48
676.71	2562.92
677.06	2678.29
677.40	2782.05
677.74	2988.44
678.08	3087.20
678.43	3283.80
678.77	3466.30
679.11	3689.98
679.45	3879.31
679.80	4120.51
680.14	4406.77
680.48	4647.98
680.82	5024.58
681.16	5332.23
681.51	5727.26
681.85	6098.40
682.19	6433.81
682.53	6980.62
682.87	7409.32
683.21	7841.90
683.56	8280.39
683.90	8759.62
684.24	9225.87
684.58	9720.11
684.92	10226.87
685.26	10642.61
685.61	10939.34
685.95	11450.88
686.29	11786.29
686.63	11974.02
686.97	12346.52
687.31	12472.13
687.65	12662.36
687.99	12910.62
688.33	12901.98
688.68	12874.90
689.02	12951.58
689.36	13033.50
689.70	13066.50
690.04	12975.47
690.38	12966.83
690.72	12908.80
691.06	12928.14
691.40	12887.18
691.74	12862.15
692.08	12840.31
692.42	12942.48
692.76	13003.69
693.10	13055.35
693.44	12961.59
693.78	13100.17
694.13	13096.99
694.47	13137.04
694.81	13037.82
695.15	13206.67
695.49	13016.89
695.83	13187.55
696.17	13180.50
696.51	13100.63
696.85	13180.27
697.19	13142.04
697.53	13125.89
697.87	13137.95
698.20	12980.25
698.54	13172.76
698.88	13140.45
699.22	12967.97
699.56	13052.62
699.90	12905.39
700.24	12923.37
700.58	12797.98
700.92	12859.42
701.26	12686.26
701.60	12651.21
701.94	12465.76
702.28	12412.74
702.62	12354.03
702.96	12306.93
703.30	12191.79
703.63	12060.03
703.97	11961.50
704.31	11827.47
704.65	11741.69
704.99	11573.07
705.33	11622.00
705.67	11393.31
706.01	11293.41
706.34	11214.22
706.68	11085.43
707.02	10856.74
707.36	10816.92
707.70	10708.60
708.04	10490.61
708.38	10478.09
708.71	10383.43
709.05	10327.00
709.39	10145.86
709.73	10012.97
710.07	9869.84
710.40	9833.66
710.74	9773.82
711.08	9627.50
711.42	9529.88
711.76	9434.08
712.09	9358.53
712.43	9363.54
712.77	9164.66
713.11	9123.47
713.45	9051.11
713.78	8931.87
714.12	8853.82
714.46	8755.07
714.80	8644.25
715.13	8602.38
715.47	8506.58
715.81	8406.00
716.15	8274.02
716.48	8278.12
716.82	8240.34
717.16	8119.51
717.49	8012.11
717.83	7898.11
718.17	7910.17
718.51	7744.28
718.84	7637.33
719.18	7571.57
719.52	7635.51
719.85	7469.17
720.19	7327.86
720.53	7311.25
720.86	7252.54
721.20	7095.98
721.54	7111.46
721.87	6973.33
722.21	6846.36
722.55	6866.84
722.88	6755.11
723.22	6640.88
723.55	6483.64
723.89	6535.07
724.23	6440.41
724.56	6357.35
724.90	6279.53
725.24	6231.06
725.57	6124.34
725.91	6066.77
726.24	5999.41
726.58	5901.34
726.92	5832.39
727.25	5799.39
727.59	5727.94
727.92	5656.72
728.26	5582.99
728.59	5475.81
728.93	5447.82
729.26	5381.15
729.60	5281.48
729.94	5256.68
730.27	5209.12
730.61	5086.02
730.94	5008.65
731.28	4994.77
731.61	4929.69
731.95	4876.67
732.28	4771.54
732.62	4736.95
732.95	4702.14
733.29	4602.70
733.62	4533.07
733.96	4491.42
734.29	4458.20
734.63	4400.40
734.96	4336.92
735.30	4268.65
735.63	4242.71
735.97	4184.00
736.30	4101.85
736.63	4109.59
736.97	4051.11
737.30	3957.13
737.64	3951.44
737.97	3923.45
738.31	3866.56
738.64	3819.01
738.97	3761.89
739.31	3747.78
739.64	3723.66
739.98	3678.38
740.31	3640.61
740.64	3597.37
740.98	3581.44
741.31	3527.74
741.65	3479.50
741.98	3461.52
742.31	3425.80
742.65	3374.60
742.98	3363.22
743.31	3303.60
743.65	3314.30
743.98	3273.79
744.31	3249.90
744.65	3198.93
744.98	3189.14
745.31	3162.52
745.65	3109.95
745.98	3128.84
746.31	3111.32
746.65	3077.64
746.98	3096.98
747.31	3050.11
747.65	3008.69
747.98	3056.48
748.31	2987.76
748.64	2972.29
748.98	2959.09
749.31	2918.81
749.64	2901.29
749.98	2856.23
750.31	2872.16
750.64	2814.36
750.97	2808.22
751.31	2794.34
751.64	2813.00
751.97	2778.64
752.30	2761.57
752.63	2696.72
752.97	2705.82
753.30	2683.98
753.63	2662.13
753.96	2643.47
754.29	2612.98
754.63	2656.67
754.96	2673.96
755.29	2579.99
755.62	2574.75
755.95	2541.76
756.29	2500.80
756.62	2509.90
756.95	2515.13
757.28	2501.25
757.61	2521.05
757.94	2460.07
758.27	2432.30
758.61	2445.05
758.94	2436.17
759.27	2394.30
759.60	2392.94
759.93	2369.04
760.26	2342.19
760.59	2355.85
760.92	2331.27
761.26	2314.66
761.59	2295.55
761.92	2336.28
762.25	2309.88
762.58	2266.87
762.91	2276.66
763.24	2228.42
763.57	2248.21
763.90	2233.20
764.23	2197.47
764.56	2216.81
764.89	2212.03
765.22	2181.77
765.55	2172.44
765.88	2159.47
766.21	2153.33
766.54	2152.19
766.87	2124.65
767.20	2102.35
767.53	2082.78
767.86	2079.83
768.19	2068.22
768.52	2071.86
768.85	2060.26
769.18	2055.48
769.51	2027.72
769.84	2032.72
770.17	1994.04
770.50	2001.32
770.83	1993.58
771.16	1984.25
771.49	1973.33
771.82	1953.99
772.15	1977.43
772.48	1945.57
772.81	1941.02
773.14	1941.02
773.47	1909.84
773.80	1902.79
774.13	1895.74
774.46	1866.15
774.78	1883.22
775.11	1865.93
775.44	1866.84
775.77	1849.09
776.10	1840.21
776.43	1824.97
776.76	1833.16
777.09	1791.75
777.41	1774.45
777.74	1782.19
778.07	1784.69
778.40	1753.97
778.73	1759.89
779.06	1776.95
779.38	1751.92
779.71	1737.13
780.04	1723.71
780.37	1709.14
780.70	1743.73
781.03	1708.23
781.35	1723.71
781.68	1694.58
782.01	1715.74
782.34	1680.93
782.67	1667.73
782.99	1662.95
783.32	1647.48
783.65	1617.67
783.98	1629.96
784.30	1625.40
784.63	1642.24
784.96	1616.07
785.29	1605.15
785.61	1609.70
785.94	1580.35
786.27	1594.46
786.60	1573.07
786.92	1604.01
787.25	1598.10
787.58	1548.72
787.90	1546.44
788.23	1550.31
788.56	1567.61
788.88	1543.26
789.21	1534.84
789.54	1526.87
789.87	1534.38
790.19	1513.22
790.52	1510.26
790.85	1534.38
791.17	1526.19
791.50	1504.35
791.82	1466.57
792.15	1484.55
792.48	1500.02
792.80	1482.27
793.13	1500.93
793.46	1467.26
793.78	1484.55
794.11	1477.50
794.43	1479.54
794.76	1470.90
795.09	1474.99
795.41	1460.88
795.74	1471.81
796.06	1478.18
796.39	1462.25
796.72	1462.70
797.04	1481.59
797.37	1447.23
797.69	1459.52
798.02	1451.10
798.34	1447.23
798.67	1445.41
798.99	1432.44
799.32	1451.10
799.64	1445.87
799.97	1429.25
800.30	1430.39
800.62	1448.14
800.95	1419.92
801.27	1415.15
801.60	1429.03
801.92	1421.97
802.25	1424.48
802.57	1405.36
802.89	1411.28
803.22	1378.74
803.54	1416.28
803.87	1417.65
804.19	1410.82
804.52	1406.27
804.84	1393.30
805.17	1383.52
805.49	1381.47
805.82	1396.26
806.14	1373.96
806.46	1378.06
806.79	1370.55
807.11	1364.40
807.44	1363.72
807.76	1361.44
808.08	1357.58
808.41	1358.49
808.73	1377.83
809.06	1361.67
809.38	1370.09
809.70	1371.00
810.03	1368.27
810.35	1350.07
810.67	1335.96
811.00	1326.63
811.32	1322.53
811.64	1321.85
811.97	1314.80
812.29	1312.75
812.61	1301.37
812.94	1325.72
813.26	1295.00
813.58	1299.09
813.91	1314.34
814.23	1291.59
814.55	1295.23
814.88	1302.05
815.20	1297.50
815.52	1288.86
815.84	1295.68
816.17	1278.39
816.49	1287.03
816.81	1298.64
817.13	1305.01
817.46	1286.35
817.78	1265.19
818.10	1266.55
818.42	1258.59
818.75	1272.24
819.07	1281.57
819.39	1256.77
819.71	1283.17
820.04	1253.81
820.36	1254.27
820.68	1249.94
821.00	1242.43
821.32	1256.32
821.65	1269.29
821.97	1227.87
822.29	1246.08
822.61	1261.78
822.93	1215.81
823.25	1253.36
823.58	1232.19
823.90	1247.21
824.22	1239.48
824.54	1217.40
824.86	1213.54
825.18	1227.87
825.50	1223.78
825.82	1221.04
826.15	1227.64
826.47	1196.01
826.79	1219.45
827.11	1208.76
827.43	1230.60
827.75	1214.90
828.07	1205.57
828.39	1201.25
828.71	1201.25
829.03	1213.08
829.35	1199.43
829.67	1188.96
830.00	1216.49
830.32	1193.51
830.64	1207.16
830.96	1198.52
831.28	1181.45
831.60	1192.60
831.92	1210.35
832.24	1183.04
832.56	1186.23
832.88	1198.52
833.20	1198.29
833.52	1170.07
833.84	1193.97
834.16	1193.51
834.48	1181.68
834.80	1194.19
835.12	1191.69
835.44	1171.44
835.76	1208.07
836.08	1197.38
836.40	1179.17
836.71	1166.89
837.03	1205.12
837.35	1177.35
837.67	1166.43
837.99	1180.09
838.31	1168.02
838.63	1161.88
838.95	1170.30
839.27	1186.46
839.59	1170.07
839.91	1195.79
840.23	1181.45
840.54	1167.11
840.86	1152.78
841.18	1170.07
841.50	1168.71
841.82	1165.52
842.14	1177.35
842.46	1184.64
842.77	1168.94
843.09	1159.83
843.41	1172.80
843.73	1169.16
844.05	1162.11
844.37	1173.49
844.68	1171.21
845.00	1175.76
845.32	1135.26
845.64	1174.17
845.96	1157.78
846.27	1168.25
846.59	1162.34
846.91	1158.47
847.23	1145.95
847.54	1174.17
847.86	1173.03
848.18	1177.58
848.50	1153.23
848.82	1170.30
849.13	1140.49
849.45	1155.96
849.77	1142.99
850.08	1146.18
850.40	1183.73
850.72	1151.19
851.04	1155.05
851.35	1131.39
851.67	1145.04
851.99	1142.08
852.30	1144.59
852.62	1132.75
852.94	1137.08
853.25	1155.51
853.57	1135.94
853.89	1116.14
854.20	1131.62
854.52	1149.82
854.84	1137.53
855.15	1155.05
855.47	1120.92
855.79	1119.56
856.10	1126.16
856.42	1145.27
856.73	1147.55
857.05	1134.57
857.37	1130.02
857.68	1121.60
858.00	1133.89
858.32	1146.41
858.63	1124.33
858.95	1105.68
859.26	1145.04
859.58	1129.11
859.89	1123.20
860.21	1141.17
860.52	1136.62
860.84	1135.03
861.16	1155.28
861.47	1115.01
861.79	1135.03
862.10	1112.96
862.42	1116.83
862.73	1137.31
863.05	1125.70
863.36	1122.97
863.68	1089.06
863.99	1120.92
864.31	1127.52
864.62	1115.23
864.94	1105.90
865.25	1121.38
865.57	1093.39
865.88	1104.77
866.20	1125.25
866.51	1113.64
866.82	1122.29
867.14	1105.90
867.45	1084.97
867.77	1109.54
868.08	1116.83
868.40	1134.12
868.71	1117.74
869.02	1115.92
869.34	1119.56
869.65	1103.86
869.97	1116.60
870.28	1098.39
870.59	1097.94
870.91	1112.73
871.22	1112.73
871.54	1119.10
871.85	1074.73
872.16	1095.44
872.48	1074.73
872.79	1103.17
873.10	1085.20
873.42	1086.33
873.73	1089.29
874.04	1067.67
874.36	1075.87
874.67	1079.73
874.98	1089.75
875.30	1082.47
875.61	1084.74
875.92	1083.60
876.23	1091.79
876.55	1076.32
876.86	1072.91
877.17	1076.09
877.49	1096.57
877.80	1084.97
878.11	1281.35
878.42	1091.79
878.74	1065.17
879.05	1073.82
879.36	1075.64
879.67	1061.76
879.98	1083.83
880.30	1068.81
880.61	1067.45
880.92	1070.40
881.23	1061.99
881.55	1060.39
881.86	1063.12
882.17	1084.74
882.48	1067.45
882.79	1070.63
883.10	1062.67
883.42	1085.20
883.73	1076.78
884.04	1071.77
884.35	1058.57
884.66	1040.82
884.97	1070.18
885.28	1056.98
885.60	1045.37
885.91	1064.94
886.22	1051.29
886.53	1070.63
886.84	1068.81
887.15	1071.77
887.46	1079.73
887.77	1068.81
888.08	1074.50
888.40	1065.85
888.71	1061.76
889.02	1071.32
889.33	1066.54
889.64	1055.84
889.95	1071.32
890.26	1067.22
890.57	1063.12
890.88	1088.38
891.19	1059.03
891.50	1080.19
891.81	1068.36
892.12	1050.84
892.43	1053.34
892.74	1045.83
893.05	1068.58
893.36	1053.34
893.67	1072.23
893.98	1063.35
894.29	1057.21
894.60	1062.44
894.91	1048.33
895.22	1052.66
895.53	1060.17
895.84	1058.80
896.15	1052.43
896.46	1072.45
896.77	1076.78
897.08	1063.35
897.38	1059.94
897.69	1052.88
898.00	1037.41
898.31	1058.80
898.62	1065.85
898.93	1061.30
899.24	1054.02
899.55	1077.46
899.86	1044.46
900.16	1057.89
900.47	1046.28
900.78	1044.46
901.09	1040.14
901.40	1040.14
901.71	1030.13
902.02	1042.64
902.32	1056.07
902.63	1057.43
902.94	1064.49
903.25	1061.30
903.56	1062.67
903.87	1055.39
904.17	1058.57
904.48	1049.70
904.79	1066.76
905.10	1070.40
905.41	1071.77
905.71	1040.37
906.02	1055.84
906.33	1052.43
906.64	1034.45
906.94	1055.16
907.25	1028.08
907.56	1030.81
907.87	1043.33
908.17	1045.60
908.48	1051.29
908.79	1064.03
909.09	1051.06
909.40	1028.76
909.71	1048.79
910.02	1121.15
910.32	1017.84
910.63	1028.31
910.94	1037.87
911.24	1048.56
911.55	1046.06
911.86	1054.93
912.16	1030.81
912.47	1022.62
912.78	1027.17
913.08	1019.43
913.39	1042.64
913.69	1035.13
914.00	1035.82
914.31	1023.07
914.61	1014.88
914.92	1021.48
915.23	1024.89
915.53	1031.49
915.84	1018.75
916.14	1022.62
916.45	1032.63
916.75	1034.22
917.06	1028.08
917.37	1035.82
917.67	1028.76
917.98	1017.39
918.28	1021.03
918.59	1020.34
918.89	1031.72
919.20	1028.76
919.50	1019.89
919.81	1022.16
920.11	1020.80
920.42	1028.54
920.72	1029.90
921.03	1028.76
921.33	1018.07
921.64	1015.34
921.94	1033.54
922.25	1026.26
922.55	1020.57
922.86	1028.99
923.16	1025.58
923.47	1034.45
923.77	1014.43
924.08	1035.13
924.38	1011.01
924.69	1030.36
924.99	1008.28
925.29	1020.80
925.60	1019.43
925.90	1023.53
926.21	1012.83
926.51	1012.61
926.81	1023.30
927.12	1007.37
927.42	1005.55
927.73	1008.06
928.03	1006.24
928.33	1008.51
928.64	1017.84
928.94	1015.79
929.24	1012.83
929.55	1020.12
929.85	1018.98
930.15	1000.32
930.46	1018.07
930.76	1011.70
931.06	1011.01
931.37	1020.80
931.67	1020.57
931.97	1005.55
932.27	1012.15
932.58	1007.37
932.88	1006.46
933.18	1017.16
933.49	1018.07
933.79	1007.15
934.09	1023.30
934.39	996.00
934.70	1032.86
935.00	991.90
935.30	983.94
935.60	1008.74
935.91	998.50
936.21	999.18
936.51	1008.28
936.81	991.67
937.11	1007.83
937.42	1016.48
937.72	1007.83
938.02	1013.29
938.32	997.59
938.62	1008.97
938.92	987.80
939.23	1011.01
939.53	990.76
939.83	980.29
940.13	993.04
940.43	1007.15
940.73	994.40
941.03	997.36
941.34	984.39
941.64	985.76
941.94	986.21
942.24	1005.55
942.54	1001.68
942.84	995.77
943.14	991.44
943.44	998.50
943.74	993.49
944.04	985.53
944.34	982.80
944.65	997.36
944.95	1006.01
945.25	1009.65
945.55	996.91
945.85	985.07
946.15	988.49
946.45	975.97
946.75	998.04
947.05	1000.09
947.35	974.61
947.65	1009.42
947.95	973.70
948.25	996.00
948.55	961.64
948.85	1018.75
949.15	994.86
949.45	1005.33
949.75	993.04
950.05	982.80
950.35	990.31
950.65	998.04
950.94	979.16
951.24	997.36
951.54	994.63
951.84	1053.57
952.14	1000.32
952.44	986.89
952.74	999.18
953.04	987.80
953.34	983.25
953.64	993.26
953.94	995.09
954.23	990.99
954.53	996.68
954.83	989.17
955.13	1021.94
955.43	1003.05
955.73	989.40
956.03	989.17
956.32	993.49
956.62	999.86
956.92	998.50
957.22	989.17
957.52	978.93
957.82	984.16
958.11	989.85
958.41	979.38
958.71	1026.71
959.01	1007.15
959.30	1115.46
959.60	997.59
959.90	998.04
960.20	990.99
960.50	1002.14
960.79	981.66
961.09	985.30
961.39	1016.02
961.69	1001.00
961.98	981.43
962.28	1001.46
962.58	1006.24
962.87	1013.52
963.17	1006.24
963.47	983.71
963.76	1024.21
964.06	993.04
964.36	989.62
964.66	1007.15
964.95	987.35
965.25	990.76
965.55	983.25
965.84	1000.55
966.14	972.10
966.43	986.21
966.73	992.81
967.03	990.53
967.32	999.41
967.62	990.76
967.92	974.15
968.21	988.71
968.51	981.43
968.80	985.53
969.10	1009.42
969.40	1006.92
969.69	986.44
969.99	966.64
970.28	998.73
970.58	1016.02
970.87	985.30
971.17	995.31
971.46	1018.75
971.76	978.02
972.06	982.80
972.35	993.04
972.65	984.39
972.94	992.13
973.24	1007.60
973.53	982.80
973.83	993.26
974.12	989.40
974.42	979.16
974.71	998.73
975.01	997.82
975.30	981.20
975.59	979.38
975.89	985.30
976.18	1004.87
976.48	987.80
976.77	978.25
977.07	1001.46
977.36	995.54
977.65	1002.37
977.95	993.72
978.24	990.76
978.54	1000.32
978.83	986.89
979.13	1001.23
979.42	1009.88
979.71	1001.91
980.01	1002.14
980.30	1007.15
980.59	1002.82
980.89	1011.70
981.18	990.53
981.47	986.67
981.77	992.35
982.06	989.62
982.35	1000.09
982.65	1003.28
982.94	981.43
983.23	985.98
983.53	984.85
983.82	988.03
984.11	990.76
984.41	985.76
984.70	976.43
984.99	995.77
985.28	1004.64
985.58	983.94
985.87	987.58
986.16	979.16
986.45	1006.01
986.75	1002.37
987.04	970.74
987.33	1001.23
987.62	983.94
987.91	992.35
988.21	998.95
988.50	987.12
988.79	994.86
989.08	999.86
989.37	1003.96
989.67	985.07
989.96	980.75
990.25	979.38
990.54	982.11
990.83	978.25
991.12	988.03
991.42	1008.28
991.71	998.27
992.00	976.65
992.29	978.25
992.58	980.75
992.87	982.80
993.16	990.08
993.45	998.04
993.75	967.32
994.04	981.66
994.33	1015.56
994.62	988.94
994.91	977.79
995.20	996.68
995.49	989.62
995.78	995.77
996.07	989.40
996.36	973.24
996.65	999.86
996.94	1001.68
997.23	992.13
997.52	988.71
997.81	985.07
998.10	990.31
998.39	994.63
998.68	973.47
998.97	985.07
999.26	1010.79
999.55	984.39
999.84	995.09
1000.13	971.65
1000.42	996.91
1000.71	998.04
1001.00	975.29
1001.29	989.40
1001.58	976.65
1001.87	986.44
1002.16	987.35
1002.45	987.80
1002.74	981.43
1003.02	1007.60
1003.31	1016.48
1003.60	997.36
1003.89	985.53
1004.18	988.26
1004.47	969.14
1004.76	986.21
1005.05	977.11
1005.33	966.64
1005.62	986.21
1005.91	994.86
1006.20	974.83
1006.49	972.79
1006.78	1000.55
1007.06	968.46
1007.35	974.38
1007.64	999.41
1007.93	996.22
1008.22	992.13
1008.50	1004.64
1008.79	981.89
1009.08	996.22
1009.37	981.20
1009.66	997.36
1009.94	996.45
1010.23	998.04
1010.52	1003.28
1010.81	993.95
1011.09	991.90
1011.38	982.57
1011.67	983.48
1011.95	1016.02
1012.24	989.62
1012.53	986.89
1012.82	983.25
1013.10	997.82
1013.39	979.16
1013.68	1006.46
[truncated: 48 more rows]
