# Supplementary material for: Unique photosynthetic electron transport tuning and excitation distribution in heterokont algae
Source: PLoS One. 2019 Jan 9;14(1):e0209920. doi: 10.1371/journal.pone.0209920 (PMC6326504; doi:10.1371/journal.pone.0209920)
Supplement: S1 Dataset — (ZIP) [file pone.0209920.s004.zip › S1 Dataset/77K/Nannochloropsis_no_inhibitor/NNI_t=0i,2.txt]

340.01	926.59
340.39	926.59
340.76	926.59
341.14	908.62
341.52	917.03
341.89	939.79
342.27	946.84
342.65	939.79
343.03	955.95
343.40	937.06
343.78	936.15
344.16	926.82
344.53	928.64
344.91	936.38
345.29	926.14
345.66	935.01
346.04	926.14
346.42	925.23
346.79	931.37
347.17	949.80
347.54	918.40
347.92	912.94
348.30	893.37
348.67	918.86
349.05	907.02
349.43	909.75
349.80	928.18
350.18	923.63
350.56	907.71
350.93	910.89
351.31	916.35
351.68	900.65
352.06	894.73
352.44	901.79
352.81	912.26
353.19	900.42
353.56	900.42
353.94	923.41
354.32	922.50
354.69	911.80
355.07	903.38
355.44	893.14
355.82	905.20
356.19	903.38
356.57	909.98
356.95	891.32
357.32	903.38
357.70	910.44
358.07	882.45
358.45	905.20
358.82	896.10
359.20	923.63
359.58	894.05
359.95	908.39
360.33	910.89
360.70	907.93
361.08	913.62
361.45	909.53
361.83	899.51
362.20	902.70
362.58	919.54
362.95	902.24
363.33	892.46
363.70	904.06
364.08	892.91
364.45	908.16
364.83	928.87
365.20	899.29
365.58	923.18
365.95	941.38
366.33	908.16
366.70	887.00
367.08	888.82
367.45	893.14
367.83	907.02
368.20	901.56
368.58	902.47
368.95	906.11
369.33	911.35
369.70	921.36
370.08	889.50
370.45	909.98
370.83	916.12
371.20	893.60
371.57	968.01
371.95	924.54
372.32	914.08
372.70	890.41
373.07	895.42
373.45	880.63
373.82	894.05
374.19	905.66
374.57	896.56
374.94	917.26
375.32	917.26
375.69	917.03
376.07	909.53
376.44	897.01
376.81	929.55
377.19	908.62
377.56	895.87
377.94	900.42
378.31	917.95
378.68	893.37
379.06	909.30
379.43	871.30
379.81	873.80
380.18	883.13
380.55	895.87
380.93	905.88
381.30	905.88
381.67	904.97
382.05	926.59
382.42	915.67
382.79	912.94
383.17	902.24
383.54	910.66
383.91	916.35
384.29	887.45
384.66	915.21
385.04	888.82
385.41	888.82
385.78	912.26
386.15	920.68
386.53	905.43
386.90	914.53
387.27	920.22
387.65	924.77
388.02	908.16
388.39	916.35
388.77	900.20
389.14	896.56
389.51	907.93
389.89	904.52
390.26	909.30
390.63	913.39
391.00	912.94
391.38	888.36
391.75	910.66
392.12	905.43
392.50	905.88
392.87	909.07
393.24	907.93
393.61	893.37
393.99	932.05
394.36	906.80
394.73	892.00
395.10	902.02
395.48	896.56
395.85	915.67
396.22	905.88
396.59	906.80
396.97	906.11
397.34	898.38
397.71	899.06
398.08	896.78
398.45	914.30
398.83	905.43
399.20	897.92
399.57	924.32
399.94	913.39
400.32	896.56
400.69	885.18
401.06	878.35
401.43	895.64
401.80	885.63
402.17	893.14
402.55	889.96
402.92	896.56
403.29	925.91
403.66	909.07
404.03	897.92
404.41	908.84
404.78	904.29
405.15	910.21
405.52	895.64
405.89	919.77
406.26	911.80
406.64	909.30
407.01	920.90
407.38	888.59
407.75	913.85
408.12	919.31
408.49	915.44
408.86	904.06
409.23	904.97
409.61	905.43
409.98	911.57
410.35	908.84
410.72	897.47
411.09	899.51
411.46	909.53
411.83	907.48
412.20	906.34
412.57	900.42
412.95	904.06
413.32	897.69
413.69	903.61
414.06	916.12
414.43	897.92
414.80	903.84
415.17	913.39
415.54	894.51
415.91	894.96
416.28	883.58
416.65	889.96
417.02	905.20
417.39	902.02
417.76	926.14
418.14	895.19
418.51	900.88
418.88	892.23
419.25	889.05
419.62	901.79
419.99	905.88
420.36	921.36
420.73	907.93
421.10	904.97
421.47	900.65
421.84	900.88
422.21	902.70
422.58	919.08
422.95	912.71
423.32	897.01
423.69	906.11
424.06	898.38
424.43	917.49
424.80	910.89
425.17	899.29
425.54	888.14
425.91	904.06
426.28	887.00
426.65	903.84
427.02	907.25
427.39	915.21
427.76	935.24
428.13	912.26
428.49	896.33
428.86	900.20
429.23	902.47
429.60	896.56
429.97	892.46
430.34	912.71
430.71	910.21
431.08	902.70
431.45	908.16
431.82	906.80
432.19	906.11
432.56	910.89
432.93	927.50
433.30	904.97
433.67	895.87
434.03	925.68
434.40	920.68
434.77	920.22
435.14	913.17
435.51	916.12
435.88	927.73
436.25	910.89
436.62	885.41
436.99	909.75
437.35	900.88
437.72	899.29
438.09	907.71
438.46	951.85
438.83	896.10
439.20	898.83
439.57	899.06
439.93	911.12
440.30	916.35
440.67	913.62
441.04	893.60
441.41	894.96
441.78	902.93
442.14	904.06
442.51	884.27
442.88	924.77
443.25	897.24
443.62	911.35
443.99	925.00
444.35	914.99
444.72	929.55
445.09	927.27
445.46	904.29
445.83	897.47
446.19	921.59
446.56	885.86
446.93	913.17
447.30	898.60
447.66	906.57
448.03	916.35
448.40	907.02
448.77	913.62
449.14	907.25
449.50	918.86
449.87	935.47
450.24	914.30
450.61	908.16
450.97	918.86
451.34	910.21
451.71	929.32
452.08	925.23
452.44	903.38
452.81	901.33
453.18	917.49
453.54	904.75
453.91	898.60
454.28	889.50
454.65	902.24
455.01	907.48
455.38	893.37
455.75	910.21
456.11	904.52
456.48	903.38
456.85	907.71
457.21	896.78
457.58	899.29
457.95	902.02
458.32	907.93
458.68	898.38
459.05	886.77
459.42	901.33
459.78	892.00
460.15	897.01
460.52	908.62
460.88	912.94
461.25	919.08
461.61	922.72
461.98	899.29
462.35	906.57
462.71	898.83
463.08	897.92
463.45	914.30
463.81	900.42
464.18	901.56
464.55	909.75
464.91	918.17
465.28	907.71
465.64	930.92
466.01	923.63
466.38	910.44
466.74	907.48
467.11	902.47
467.47	907.02
467.84	934.33
468.21	923.63
468.57	908.39
468.94	901.33
469.30	916.35
469.67	897.69
470.03	893.60
470.40	918.17
470.77	897.24
471.13	902.02
471.50	892.69
471.86	915.21
472.23	913.62
472.59	914.53
472.96	899.06
473.32	892.00
473.69	917.95
474.05	907.93
474.42	906.34
474.78	897.92
475.15	872.66
475.51	898.15
475.88	893.14
476.24	895.19
476.61	916.12
476.97	887.23
477.34	900.88
477.70	907.25
478.07	907.71
478.43	911.80
478.80	912.03
479.16	924.77
479.53	918.63
479.89	898.60
480.26	907.71
480.62	897.69
480.99	914.08
481.35	896.10
481.72	923.86
482.08	917.49
482.45	1193.06
482.81	920.45
483.17	914.76
483.54	910.89
483.90	925.45
484.27	921.36
484.63	901.11
485.00	918.63
485.36	928.18
485.72	921.81
486.09	902.24
486.45	902.93
486.82	906.57
487.18	922.04
487.54	912.48
487.91	911.12
488.27	921.13
488.64	924.32
489.00	905.43
489.36	909.98
489.73	897.47
490.09	896.56
490.45	901.79
490.82	913.17
491.18	910.21
491.55	907.71
491.91	905.20
492.27	919.77
492.64	898.15
493.00	903.15
493.36	916.35
493.73	923.41
494.09	900.88
494.45	899.29
494.82	922.95
495.18	909.07
495.54	926.82
495.91	902.70
496.27	897.01
496.63	927.96
496.99	904.29
497.36	898.38
497.72	923.63
498.08	911.35
498.45	904.29
498.81	925.68
499.17	912.71
499.53	935.92
499.90	922.95
500.26	913.39
500.62	913.62
500.99	927.27
501.35	916.58
501.71	904.06
502.07	903.15
502.44	897.92
502.80	912.03
503.16	905.88
503.52	907.93
503.88	914.53
504.25	897.69
504.61	915.21
504.97	916.12
505.33	899.97
505.70	878.58
506.06	908.62
506.42	921.36
506.78	901.33
507.14	917.95
507.51	906.34
507.87	900.65
508.23	894.05
508.59	913.62
508.95	905.88
509.32	914.76
509.68	908.84
510.04	912.03
510.40	901.11
510.76	908.16
511.12	906.57
511.48	890.18
511.85	924.32
512.21	902.02
512.57	901.11
512.93	902.47
513.29	899.51
513.65	920.45
514.01	913.85
514.38	894.96
514.74	895.87
515.10	906.11
515.46	906.11
515.82	912.26
516.18	907.25
516.54	890.41
516.90	895.42
517.26	933.19
517.63	907.93
517.99	888.14
518.35	946.39
518.71	901.11
519.07	926.14
519.43	909.98
519.79	907.02
520.15	903.61
520.51	902.47
520.87	905.20
521.23	906.11
521.59	907.02
521.95	913.62
522.31	919.08
522.67	887.23
523.03	919.77
523.40	907.48
523.76	902.24
524.12	904.75
524.48	916.58
524.84	909.07
525.20	909.30
525.56	900.65
525.92	908.62
526.28	917.72
526.64	920.22
527.00	901.56
527.36	935.92
527.72	924.54
528.08	920.45
528.44	890.64
528.80	889.05
529.16	876.99
529.51	892.91
529.87	899.06
530.23	925.91
530.59	915.67
530.95	914.30
531.31	904.06
531.67	912.03
532.03	911.57
532.39	921.81
532.75	916.12
533.11	919.31
533.47	919.31
533.83	902.02
534.19	926.59
534.55	926.36
534.91	886.54
535.26	912.71
535.62	902.47
535.98	901.33
536.34	922.27
536.70	891.09
537.06	921.13
537.42	901.56
537.78	901.79
538.14	1004.64
538.49	905.88
538.85	935.01
539.21	904.06
539.57	915.90
539.93	909.53
540.29	906.80
540.65	897.47
541.00	904.29
541.36	905.66
541.72	901.56
542.08	905.66
542.44	882.22
542.80	912.03
543.15	916.12
543.51	910.21
543.87	877.67
544.23	921.81
544.59	912.48
544.95	905.66
545.30	907.02
545.66	912.26
546.02	926.14
546.38	908.16
546.73	912.71
547.09	917.72
547.45	935.47
547.81	899.06
548.17	899.51
548.52	919.77
548.88	906.57
549.24	909.07
549.60	914.76
549.95	908.39
550.31	922.95
550.67	911.12
551.03	898.60
551.38	919.99
551.74	908.39
552.10	905.20
552.46	901.11
552.81	899.51
553.17	897.01
553.53	893.82
553.88	895.65
554.24	912.26
554.60	909.30
554.95	916.81
555.31	896.33
555.67	935.24
556.03	914.08
556.38	913.85
556.74	919.77
557.10	919.54
557.45	913.62
557.81	922.04
558.17	923.86
558.52	894.96
558.88	914.76
559.24	889.73
559.59	920.45
559.95	898.83
560.30	934.56
560.66	891.55
561.02	892.23
561.37	902.70
561.73	887.91
562.09	921.59
562.44	909.75
562.80	900.42
563.15	904.06
563.51	895.42
563.87	912.71
564.22	923.63
564.58	935.47
564.93	920.68
565.29	901.79
565.65	923.18
566.00	935.01
566.36	905.43
566.71	905.43
567.07	902.93
567.42	920.22
567.78	909.98
568.14	904.97
568.49	897.47
568.85	884.95
569.20	913.39
569.56	914.76
569.91	894.73
570.27	892.91
570.62	934.56
570.98	912.71
571.33	900.20
571.69	913.85
572.04	919.99
572.40	921.81
572.75	897.01
573.11	894.28
573.46	890.18
573.82	896.33
574.17	908.84
574.53	923.18
574.88	920.68
575.24	885.63
575.59	913.39
575.95	919.54
576.30	925.23
576.66	904.97
577.01	899.29
577.36	940.47
577.72	908.62
578.07	913.85
578.43	914.76
578.78	925.45
579.14	904.06
579.49	907.93
579.85	928.87
580.20	924.54
580.55	918.63
580.91	900.42
581.26	904.06
581.62	933.42
581.97	916.35
582.32	941.16
582.68	930.46
583.03	928.64
583.39	914.99
583.74	940.47
584.09	919.77
584.45	932.05
584.80	937.74
585.15	937.51
585.51	940.93
585.86	939.56
586.21	952.53
586.57	959.59
586.92	942.52
587.27	960.95
587.63	960.04
587.98	988.71
588.33	975.06
588.69	988.71
589.04	964.37
589.39	981.43
589.75	951.85
590.10	969.37
590.45	985.76
590.81	981.89
591.16	985.07
591.51	1003.73
591.86	1025.35
592.22	1036.27
592.57	1025.80
592.92	1012.61
593.28	1032.63
593.63	1056.52
593.98	1062.21
594.33	1059.94
594.69	1077.46
595.04	1066.76
595.39	1114.78
595.74	1097.71
596.10	1113.41
596.45	1117.28
596.80	1148.46
597.15	1163.93
597.50	1166.43
597.86	1177.81
598.21	1179.63
598.56	1199.88
598.91	1216.95
599.26	1211.03
599.62	1222.18
599.97	1259.50
600.32	1268.83
600.67	1288.63
601.02	1295.91
601.38	1325.26
601.73	1314.34
602.08	1354.39
602.43	1355.07
602.78	1353.93
603.13	1386.70
603.49	1351.43
603.84	1377.83
604.19	1400.58
604.54	1411.51
604.89	1431.08
605.24	1464.30
605.59	1477.72
605.95	1459.29
606.30	1512.54
606.65	1533.02
607.00	1493.42
607.35	1528.92
607.70	1531.88
608.05	1548.49
608.40	1565.33
608.75	1573.75
609.10	1563.51
609.46	1571.70
609.81	1574.89
610.16	1610.61
610.51	1620.63
610.86	1634.28
611.21	1620.17
611.56	1645.66
611.91	1645.88
612.26	1647.70
612.61	1676.60
612.96	1678.42
613.31	1664.09
613.66	1687.07
614.01	1691.17
614.36	1708.46
614.71	1697.08
615.06	1680.02
615.41	1697.99
615.76	1679.11
616.11	1700.27
616.46	1705.96
616.81	1711.42
617.16	1736.68
617.51	1723.93
617.86	1715.29
618.21	1702.32
618.56	1718.47
618.91	1705.73
619.26	1734.40
619.61	1676.83
619.96	1749.42
620.31	1757.38
620.66	1710.51
621.01	1733.95
621.36	1697.31
621.71	1726.89
622.06	1724.16
622.41	1731.67
622.76	1717.79
623.10	1723.48
623.45	1729.85
623.80	1726.21
624.15	1687.53
624.50	1722.80
624.85	1704.82
625.20	1712.56
625.55	1682.52
625.90	1714.38
626.25	1687.53
626.59	1697.54
626.94	1705.50
627.29	1684.11
627.64	1695.04
627.99	1678.42
628.34	1689.57
628.69	1682.75
629.03	1695.26
629.38	1648.61
629.73	1686.62
630.08	1671.14
630.43	1657.49
630.78	1683.43
631.12	1676.15
631.47	1676.60
631.82	1673.42
632.17	1650.89
632.52	1652.71
632.86	1682.75
633.21	1663.63
633.56	1632.69
633.91	1636.55
634.26	1638.83
634.60	1643.61
634.95	1646.57
635.30	1620.17
635.65	1654.76
635.99	1620.40
636.34	1646.11
636.69	1624.04
637.04	1622.67
637.39	1617.90
637.73	1632.23
638.08	1615.39
638.43	1610.84
638.77	1601.28
639.12	1605.61
639.47	1604.47
639.82	1611.52
640.16	1608.11
640.51	1589.91
640.86	1593.55
641.20	1590.82
641.55	1571.25
641.90	1598.78
642.25	1597.19
642.59	1584.45
642.94	1605.38
643.29	1592.18
643.63	1587.63
643.98	1598.55
644.33	1544.62
644.67	1567.61
645.02	1615.62
645.37	1544.17
645.71	1569.20
646.06	1564.65
646.40	1575.34
646.75	1572.61
647.10	1568.29
647.44	1584.90
647.79	1570.79
648.14	1550.08
648.48	1582.62
648.83	1556.46
649.17	1579.21
649.52	1569.20
649.87	1583.53
650.21	1590.13
650.56	1545.99
650.90	1569.20
651.25	1554.18
651.59	1577.62
651.94	1549.17
652.29	1561.01
652.63	1542.80
652.98	1553.27
653.32	1541.89
653.67	1556.46
654.01	1566.47
654.36	1552.59
654.70	1549.40
655.05	1562.37
655.39	1587.63
655.74	1569.65
656.08	1573.98
656.43	1561.01
656.78	1575.57
657.12	1572.61
657.47	1554.18
657.81	1572.61
658.15	1543.26
658.50	1569.20
658.84	1590.59
659.19	1583.08
659.53	1566.47
659.88	1593.77
660.22	1594.00
660.57	1564.88
660.91	1580.80
661.26	1554.18
661.60	1573.52
661.95	1578.98
662.29	1586.95
662.63	1598.10
662.98	1606.97
663.32	1602.42
663.67	1615.39
664.01	1605.38
664.36	1585.36
664.70	1592.64
665.04	1603.79
665.39	1591.95
665.73	1604.47
666.08	1738.04
666.42	1629.27
666.76	1647.25
667.11	1619.26
667.45	1643.38
667.79	1606.97
668.14	1626.54
668.48	1640.65
668.83	1632.69
669.17	1648.16
669.51	1639.97
669.86	1657.03
670.20	1682.98
670.54	1689.35
670.89	1667.50
671.23	1697.77
671.57	1701.18
671.92	1691.17
672.26	1717.34
672.60	1728.03
672.94	1753.29
673.29	1790.38
673.63	1806.08
673.97	1827.93
674.32	1872.98
674.66	1899.83
675.00	1934.42
675.34	1972.65
675.69	2028.17
676.03	2116.01
676.37	2170.62
676.71	2249.81
677.06	2318.07
677.40	2418.20
677.74	2513.31
678.08	2632.78
678.43	2800.03
678.77	2899.92
679.11	3074.46
679.45	3238.07
679.80	3382.79
680.14	3621.49
680.48	3861.10
680.82	4144.86
681.16	4356.71
681.51	4630.46
681.85	4899.20
682.19	5204.57
682.53	5567.29
682.87	5943.89
683.21	6261.10
683.56	6607.66
683.90	6984.48
684.24	7329.68
684.58	7785.92
684.92	8125.66
685.26	8352.75
685.61	8677.02
685.95	8999.68
686.29	9277.07
686.63	9543.76
686.97	9679.61
687.31	9870.30
687.65	9945.39
687.99	10090.34
688.33	10094.44
688.68	10106.95
689.02	10217.32
689.36	10206.17
689.70	10235.07
690.04	10203.44
690.38	10192.74
690.72	10093.76
691.06	10098.99
691.40	10188.42
691.74	10088.29
692.08	10130.62
692.42	10145.18
692.76	10157.47
693.10	10231.20
693.44	10165.21
693.78	10223.46
694.13	10196.61
694.47	10301.74
694.81	10281.49
695.15	10331.09
695.49	10247.13
695.83	10284.22
696.17	10313.34
696.51	10299.23
696.85	10227.33
697.19	10241.44
697.53	10289.68
697.87	10360.45
698.20	10227.56
698.54	10253.72
698.88	10254.41
699.22	10200.25
699.56	10190.01
699.90	10117.42
700.24	10085.56
700.58	10041.87
700.92	10024.58
701.26	9901.47
701.60	9928.78
701.94	9740.82
702.28	9792.02
702.62	9618.17
702.96	9686.66
703.30	9527.15
703.63	9488.47
703.97	9435.45
704.31	9303.92
704.65	9218.13
704.99	9131.67
705.33	9141.68
705.67	9007.88
706.01	8938.02
706.34	8823.56
706.68	8755.29
707.02	8578.71
707.36	8570.29
707.70	8453.10
708.04	8283.12
708.38	8297.00
708.71	8231.47
709.05	8136.12
709.39	8012.34
709.73	7963.19
710.07	7881.49
710.40	7837.58
710.74	7706.28
711.08	7665.32
711.42	7657.13
711.76	7476.45
712.09	7410.69
712.43	7408.19
712.77	7297.82
713.11	7256.64
713.45	7199.75
713.78	7238.66
714.12	7100.31
714.46	6986.08
714.80	6909.16
715.13	6895.06
715.47	6756.48
715.81	6730.76
716.15	6696.86
716.48	6603.56
716.82	6590.82
717.16	6510.95
717.49	6390.80
717.83	6363.04
718.17	6331.64
718.51	6211.72
718.84	6169.16
719.18	6128.21
719.52	6084.74
719.85	6008.74
720.19	5892.92
720.53	5913.85
720.86	5845.13
721.20	5716.56
721.54	5746.60
721.87	5650.80
722.21	5596.42
722.55	5487.42
722.88	5454.42
723.22	5382.29
723.55	5277.62
723.89	5291.04
724.23	5223.00
724.56	5136.53
724.90	5146.32
725.24	5014.79
725.57	4963.59
725.91	4917.63
726.24	4954.49
726.58	4810.00
726.92	4762.44
727.25	4733.08
727.59	4676.65
727.92	4576.07
728.26	4579.49
728.59	4557.64
728.93	4448.64
729.26	4417.70
729.60	4379.24
729.94	4286.17
730.27	4223.82
730.61	4202.66
730.94	4141.68
731.28	4097.30
731.61	4047.92
731.95	3981.25
732.28	3929.14
732.62	3908.43
732.95	3847.91
733.29	3813.55
733.62	3759.62
733.96	3717.29
734.29	3646.07
734.63	3633.78
734.96	3593.96
735.30	3524.10
735.63	3505.89
735.97	3508.17
736.30	3475.40
736.63	3388.93
736.97	3381.20
737.30	3337.05
737.64	3306.33
737.97	3239.20
738.31	3218.95
738.64	3203.02
738.97	3156.60
739.31	3132.71
739.64	3102.90
739.98	3064.67
740.31	3064.44
740.64	3010.51
740.98	2953.40
741.31	2950.90
741.65	2958.63
741.98	2913.80
742.31	2848.95
742.65	2816.64
742.98	2830.29
743.31	2768.40
743.65	2771.13
743.98	2769.54
744.31	2743.37
744.65	2702.86
744.98	2717.65
745.31	2658.95
745.65	2639.38
745.98	2635.96
746.31	2627.09
746.65	2634.60
746.98	2564.74
747.31	2554.95
747.65	2563.83
747.98	2559.51
748.31	2517.41
748.64	2496.70
748.98	2486.92
749.31	2455.29
749.64	2413.64
749.98	2417.97
750.31	2393.39
750.64	2358.12
750.97	2364.95
751.31	2362.45
751.64	2322.85
751.97	2326.26
752.30	2294.64
752.63	2304.65
752.97	2263.46
753.30	2265.51
753.63	2286.90
753.96	2273.70
754.29	2230.01
754.63	2245.94
754.96	2255.72
755.29	2195.42
755.62	2201.79
755.95	2191.33
756.29	2151.73
756.62	2144.91
756.95	2123.06
757.28	2133.76
757.61	2162.65
757.94	2108.73
758.27	2083.69
758.61	2086.20
758.94	2068.45
759.27	2052.29
759.60	2060.94
759.93	2045.69
760.26	2011.79
760.59	2008.37
760.92	1996.54
761.26	1990.17
761.59	1994.72
761.92	1976.06
762.25	1965.14
762.58	1960.36
762.91	1941.93
763.24	1920.77
763.57	1933.74
763.90	1905.29
764.23	1902.79
764.56	1891.19
764.89	1908.71
765.22	1874.80
765.55	1855.69
765.88	1864.79
766.21	1843.17
766.54	1830.66
766.87	1829.75
767.20	1793.11
767.53	1803.58
767.86	1824.29
768.19	1813.82
768.52	1791.06
768.85	1798.34
769.18	1773.31
769.51	1796.30
769.84	1716.20
770.17	1747.83
770.50	1747.37
770.83	1722.57
771.16	1693.22
771.49	1703.23
771.82	1723.02
772.15	1719.38
772.48	1674.56
772.81	1683.89
773.14	1676.38
773.47	1648.84
773.80	1661.81
774.13	1654.76
774.46	1633.37
774.78	1651.80
775.11	1609.48
775.44	1617.44
775.77	1609.48
776.10	1601.06
776.43	1574.21
776.76	1591.27
777.09	1565.79
777.41	1595.37
777.74	1578.30
778.07	1568.52
778.40	1556.23
778.73	1539.16
779.06	1532.79
779.38	1520.05
779.71	1530.52
780.04	1509.81
780.37	1498.66
780.70	1476.13
781.03	1502.53
781.35	1488.42
781.68	1464.53
782.01	1463.84
782.34	1491.15
782.67	1461.11
782.99	1473.85
783.32	1434.26
783.65	1439.72
783.98	1419.70
784.30	1419.70
784.63	1415.60
784.96	1425.39
785.29	1408.55
785.61	1419.47
785.94	1411.73
786.27	1403.09
786.60	1407.18
786.92	1401.95
787.25	1386.70
787.58	1396.03
787.90	1391.25
788.23	1369.41
788.56	1363.72
788.88	1338.69
789.21	1372.37
789.54	1331.18
789.87	1375.10
790.19	1367.82
790.52	1351.66
790.85	1366.68
791.17	1329.36
791.50	1331.18
791.82	1324.58
792.15	1323.67
792.48	1346.65
792.80	1336.19
793.13	1323.22
793.46	1319.57
793.78	1337.32
794.11	1297.73
794.43	1294.09
794.76	1317.98
795.09	1319.80
795.41	1302.74
795.74	1325.72
796.06	1310.02
796.39	1317.98
796.72	1302.05
797.04	1315.02
797.37	1302.96
797.69	1304.78
798.02	1323.90
798.34	1297.27
798.67	1289.54
798.99	1302.96
799.32	1272.93
799.64	1287.26
799.97	1282.48
800.30	1267.24
800.62	1280.66
800.95	1250.63
801.27	1263.14
801.60	1277.48
801.92	1263.14
802.25	1264.51
802.57	1261.78
802.89	1263.60
803.22	1235.84
803.54	1258.59
803.87	1274.97
804.19	1247.67
804.52	1257.68
804.84	1254.04
805.17	1246.99
805.49	1231.51
805.82	1207.39
806.14	1223.32
806.46	1244.03
806.79	1237.43
807.11	1221.95
807.44	1239.93
807.76	1228.55
808.08	1221.50
808.41	1229.24
808.73	1216.95
809.06	1213.54
809.38	1214.67
809.70	1211.71
810.03	1202.84
810.35	1188.50
810.67	1222.41
811.00	1179.86
811.32	1208.53
811.64	1195.79
811.97	1191.46
812.29	1182.36
812.61	1187.14
812.94	1194.42
813.26	1210.58
813.58	1175.08
813.91	1164.61
814.23	1167.80
814.55	1172.35
814.88	1158.92
815.20	1160.52
815.52	1173.49
815.84	1142.54
816.17	1170.07
816.49	1155.05
816.81	1160.74
817.13	1149.59
817.46	1172.80
817.78	1148.46
818.10	1150.96
818.42	1142.77
818.75	1145.04
819.07	1139.13
819.39	1164.38
819.71	1151.64
820.04	1171.89
820.36	1151.19
820.68	1133.44
821.00	1130.25
821.32	1132.53
821.65	1152.55
821.97	1139.13
822.29	1128.66
822.61	1139.81
822.93	1122.74
823.25	1121.60
823.58	1120.47
823.90	1104.54
824.22	1096.12
824.54	1094.53
824.86	1125.70
825.18	1115.92
825.50	1114.55
825.82	1087.70
826.15	1106.36
826.47	1100.67
826.79	1098.17
827.11	1112.96
827.43	1103.86
827.75	1100.90
828.07	1089.06
828.39	1095.66
828.71	1082.24
829.03	1092.93
829.35	1110.45
829.67	1092.93
830.00	1086.11
830.32	1089.06
830.64	1090.43
830.96	1094.98
831.28	1102.72
831.60	1074.96
831.92	1086.33
832.24	1083.38
832.56	1109.54
832.88	1093.39
833.20	1082.24
833.52	1095.44
833.84	1082.47
834.16	1078.14
834.48	1086.79
834.80	1089.06
835.12	1077.69
835.44	1078.82
835.76	1066.76
836.08	1064.94
836.40	1077.00
836.71	1079.51
837.03	1096.80
837.35	1081.33
837.67	1067.45
837.99	1070.40
838.31	1061.99
838.63	1072.00
838.95	1054.02
839.27	1096.80
839.59	1074.27
839.91	1068.36
840.23	1066.08
840.54	1083.60
840.86	1067.67
841.18	1075.41
841.50	1057.43
841.82	1061.99
842.14	1099.99
842.46	1059.71
842.77	1071.54
843.09	1060.39
843.41	1083.15
843.73	1047.88
844.05	1059.03
844.37	1070.41
844.68	1026.94
845.00	1049.70
845.32	1046.06
845.64	1054.48
845.96	1041.28
846.27	1007.15
846.59	1059.94
846.91	1049.47
847.23	1056.98
847.54	1039.00
847.86	1054.02
848.18	1030.81
848.50	1045.60
848.82	1069.72
849.13	1038.55
849.45	1049.70
849.77	1066.99
850.08	1076.09
850.40	1044.69
850.72	1047.65
851.04	1054.25
851.35	1066.08
851.67	1061.08
851.99	1044.24
852.30	1034.00
852.62	1032.63
852.94	1066.08
853.25	1028.76
853.57	1042.19
853.89	1044.69
854.20	1045.15
854.52	1037.64
854.84	1038.09
855.15	1035.36
855.47	1060.62
855.79	1027.63
856.10	1029.45
856.42	1013.52
856.73	1028.31
857.05	1029.22
857.37	1025.35
857.68	999.41
858.00	1027.85
858.32	1050.61
858.63	1027.17
858.95	1013.52
859.26	1040.14
859.58	1046.51
859.89	1033.54
860.21	1027.17
860.52	1043.78
860.84	1020.80
861.16	1019.66
861.47	1022.62
861.79	1038.32
862.10	1020.57
862.42	1043.55
862.73	1054.70
863.05	1028.54
863.36	1026.72
863.68	1028.08
863.99	1025.12
864.31	1035.82
864.62	1028.08
864.94	1017.16
865.25	1005.10
865.57	1024.67
865.88	1009.19
866.20	1006.69
866.51	1024.21
866.82	1004.41
867.14	1011.92
867.45	1017.61
867.77	999.18
868.08	1020.12
868.40	1014.88
868.71	1008.51
869.02	1011.70
869.34	1003.73
869.65	1000.09
869.97	998.50
870.28	989.62
870.59	998.04
870.91	999.64
871.22	1005.78
871.54	1013.29
871.85	987.12
872.16	1008.74
872.48	994.86
872.79	1018.30
873.10	992.58
873.42	981.66
873.73	1013.29
874.04	978.70
874.36	987.58
874.67	1003.50
874.98	1002.82
875.30	986.21
875.61	995.31
875.92	982.11
876.23	991.22
876.55	987.80
876.86	973.92
877.17	985.53
877.49	978.02
877.80	984.39
878.11	1219.91
878.42	1021.03
878.74	978.70
879.05	983.94
879.36	984.39
879.67	1001.23
879.98	988.71
880.30	972.56
880.61	984.39
880.92	988.26
881.23	980.07
881.55	979.16
881.86	972.79
882.17	976.88
882.48	965.28
882.79	968.92
883.10	980.98
883.42	996.22
883.73	995.54
884.04	1000.77
884.35	971.87
884.66	979.61
884.97	977.56
885.28	985.30
885.60	957.99
885.91	970.05
886.22	988.71
886.53	967.78
886.84	980.98
887.15	969.83
887.46	976.20
887.77	998.95
888.08	965.73
888.40	994.86
888.71	962.55
889.02	973.92
889.33	985.98
889.64	962.09
889.95	969.83
890.26	968.69
890.57	962.09
890.88	980.07
891.19	953.22
891.50	999.64
891.81	985.76
892.12	976.65
892.43	982.57
892.74	989.17
893.05	978.25
893.36	982.11
893.67	975.52
893.98	957.77
894.29	993.49
894.60	975.29
894.91	958.68
895.22	954.35
895.53	969.14
895.84	960.27
896.15	982.57
896.46	970.51
896.77	977.11
897.08	957.54
897.38	974.61
897.69	959.59
898.00	1004.41
898.31	966.41
898.62	996.45
898.93	976.88
899.24	961.18
899.55	962.32
899.86	962.09
900.16	969.83
900.47	991.22
900.78	951.17
901.09	955.72
901.40	942.52
901.71	963.91
902.02	971.65
902.32	971.87
902.63	967.78
902.94	943.89
903.25	960.95
903.56	955.49
903.87	945.25
904.17	949.80
904.48	949.35
904.79	975.52
905.10	945.71
905.41	966.87
905.71	944.34
906.02	961.86
906.33	971.87
906.64	964.82
906.94	973.01
907.25	947.98
907.56	964.37
907.87	957.54
908.17	954.35
908.48	959.13
908.79	944.80
909.09	947.53
909.40	952.53
909.71	966.41
910.02	1048.10
910.32	952.53
910.63	961.86
910.94	962.77
911.24	949.57
911.55	957.31
911.86	944.34
912.16	956.63
912.47	959.59
912.78	958.68
913.08	951.17
913.39	949.57
913.69	960.95
914.00	961.86
914.31	920.68
914.61	937.74
914.92	950.49
915.23	918.40
915.53	934.56
915.84	940.93
916.14	957.99
916.45	958.22
916.75	938.88
917.06	939.79
917.37	942.75
917.67	940.47
917.98	942.52
918.28	949.80
918.59	944.57
918.89	932.51
919.20	941.84
919.50	912.48
919.81	957.08
920.11	941.84
920.42	920.22
920.72	940.47
921.03	943.43
921.33	952.08
921.64	948.21
921.94	943.43
922.25	926.82
922.55	925.23
922.86	917.03
923.16	897.92
923.47	921.81
923.77	942.75
924.08	913.85
924.38	945.25
924.69	918.63
924.99	925.45
925.29	958.68
925.60	939.34
925.90	940.25
926.21	930.23
926.51	930.92
926.81	914.76
927.12	959.59
927.42	946.16
927.73	926.36
928.03	915.21
928.33	936.83
928.64	918.40
928.94	911.12
929.24	911.57
929.55	934.10
929.85	922.04
930.15	907.48
930.46	936.15
930.76	913.17
931.06	917.49
931.37	936.83
931.67	914.30
931.97	928.18
932.27	920.90
932.58	917.72
932.88	921.36
933.18	933.19
933.49	931.37
933.79	903.84
934.09	928.64
934.39	950.94
934.70	950.26
935.00	926.59
935.30	927.05
935.60	927.50
935.91	937.74
936.21	930.01
936.51	921.81
936.81	914.76
937.11	931.37
937.42	929.32
937.72	889.27
938.02	912.71
938.32	906.11
938.62	902.02
938.92	911.12
939.23	923.41
939.53	919.99
939.83	916.81
940.13	916.58
940.43	919.54
940.73	915.44
941.03	902.02
941.34	920.90
941.64	933.42
941.94	899.51
942.24	899.74
942.54	919.08
942.84	890.87
943.14	927.96
943.44	924.32
943.74	918.40
944.04	932.28
944.34	913.17
944.65	924.09
944.95	915.67
945.25	910.66
945.55	905.88
945.85	921.81
946.15	919.99
946.45	917.26
946.75	914.99
947.05	915.44
947.35	931.60
947.65	921.81
947.95	907.48
948.25	909.30
948.55	911.12
948.85	912.71
949.15	911.12
949.45	909.98
949.75	910.21
950.05	913.85
950.35	908.84
950.65	910.89
950.94	919.77
951.24	902.93
951.54	913.85
951.84	964.14
952.14	929.78
952.44	918.63
952.74	902.02
953.04	918.17
953.34	905.43
953.64	938.88
953.94	927.96
954.23	944.11
954.53	915.67
954.83	913.62
955.13	906.34
955.43	918.86
955.73	925.00
956.03	921.13
956.32	920.45
956.62	907.25
956.92	925.00
957.22	912.26
957.52	906.57
957.82	903.38
958.11	910.66
958.41	913.85
958.71	932.74
959.01	911.80
959.30	1009.42
959.60	922.04
959.90	897.92
960.20	897.01
960.50	924.09
960.79	918.86
961.09	923.18
961.39	924.09
961.69	886.54
961.98	922.72
962.28	917.49
962.58	926.59
962.87	916.12
963.17	902.93
963.47	910.66
963.76	944.11
964.06	927.96
964.36	919.08
964.66	941.61
964.95	917.95
965.25	905.43
965.55	932.51
965.84	920.68
966.14	932.28
966.43	919.99
966.73	907.02
967.03	916.81
967.32	924.09
967.62	898.15
967.92	928.64
968.21	925.23
968.51	929.78
968.80	906.11
969.10	909.53
969.40	911.57
969.69	906.34
969.99	906.34
970.28	913.62
970.58	908.16
970.87	897.47
971.17	921.13
971.46	914.76
971.76	894.73
972.06	941.38
972.35	903.15
972.65	914.08
972.94	914.76
973.24	903.84
973.53	899.74
973.83	897.92
974.12	908.84
974.42	895.65
974.71	916.81
975.01	900.20
975.30	902.02
975.59	923.18
975.89	932.28
976.18	901.33
976.48	917.26
976.77	905.43
977.07	912.71
977.36	913.62
977.65	913.17
977.95	914.53
978.24	916.81
978.54	932.28
978.83	894.05
979.13	910.21
979.42	916.81
979.71	917.72
980.01	909.07
980.30	919.99
980.59	919.31
980.89	941.38
981.18	920.22
981.47	921.13
981.77	924.77
982.06	906.57
982.35	930.23
982.65	909.07
982.94	915.44
983.23	900.42
983.53	895.87
983.82	911.57
984.11	886.54
984.41	899.06
984.70	919.99
984.99	911.12
985.28	904.52
985.58	911.12
985.87	900.88
986.16	898.83
986.45	904.06
986.75	891.55
987.04	903.15
987.33	922.72
987.62	906.57
987.91	908.16
988.21	926.36
988.50	929.10
988.79	927.50
989.08	932.28
989.37	905.43
989.67	903.38
989.96	891.78
990.25	907.93
990.54	897.47
990.83	889.05
991.12	902.02
991.42	895.65
991.71	905.43
992.00	920.22
992.29	889.05
992.58	901.56
992.87	925.00
993.16	918.17
993.45	948.89
993.75	896.10
994.04	913.85
994.33	906.57
994.62	924.54
994.91	905.66
995.20	912.03
995.49	924.77
995.78	933.65
996.07	910.66
996.36	897.47
996.65	903.61
996.94	930.01
997.23	907.02
997.52	913.39
997.81	906.34
998.10	907.71
998.39	914.30
998.68	907.02
998.97	909.98
999.26	918.86
999.55	901.11
999.84	909.75
1000.13	895.19
1000.42	900.88
1000.71	881.99
1001.00	914.30
1001.29	920.45
1001.58	919.77
1001.87	913.85
1002.16	912.71
1002.45	910.89
1002.74	918.86
1003.02	912.03
1003.31	923.18
1003.60	913.85
1003.89	902.47
1004.18	893.37
1004.47	883.36
1004.76	905.66
1005.05	919.08
1005.33	908.62
1005.62	895.87
1005.91	906.34
1006.20	895.87
1006.49	897.47
1006.78	923.63
1007.06	900.20
1007.35	919.77
1007.64	911.57
1007.93	920.68
1008.22	906.57
1008.50	900.88
1008.79	914.99
1009.08	898.38
1009.37	917.72
1009.66	900.65
1009.94	901.79
1010.23	913.85
1010.52	891.32
1010.81	896.56
1011.09	920.45
1011.38	914.08
1011.67	897.92
1011.95	895.65
1012.24	891.78
1012.53	912.03
1012.82	900.42
1013.10	902.47
1013.39	909.53
1013.68	914.99
[truncated: 48 more rows]
