# Supplementary material for: Unique photosynthetic electron transport tuning and excitation distribution in heterokont algae
Source: PLoS One. 2019 Jan 9;14(1):e0209920. doi: 10.1371/journal.pone.0209920 (PMC6326504; doi:10.1371/journal.pone.0209920)
Supplement: S1 Dataset — (ZIP) [file pone.0209920.s004.zip › S1 Dataset/77K/Nannochloropsis_no_inhibitor/NNI_t=0i,3.txt]

340.01	908.16
340.39	908.16
340.76	908.16
341.14	931.14
341.52	925.23
341.89	952.76
342.27	958.22
342.65	946.62
343.03	964.59
343.40	940.47
343.78	940.70
344.16	961.41
344.53	944.11
344.91	957.99
345.29	952.99
345.66	923.41
346.04	926.36
346.42	926.36
346.79	921.59
347.17	917.49
347.54	926.59
347.92	911.80
348.30	908.62
348.67	916.58
349.05	914.53
349.43	914.76
349.80	935.01
350.18	917.26
350.56	908.62
350.93	915.67
351.31	922.95
351.68	912.26
352.06	912.94
352.44	897.69
352.81	912.94
353.19	922.04
353.56	922.27
353.94	922.04
354.32	899.97
354.69	914.76
355.07	898.15
355.44	903.38
355.82	915.67
356.19	907.25
356.57	918.63
356.95	904.75
357.32	892.23
357.70	907.02
358.07	910.44
358.45	909.53
358.82	899.51
359.20	907.02
359.58	890.18
359.95	915.90
360.33	906.34
360.70	911.57
361.08	898.83
361.45	904.29
361.83	905.20
362.20	926.36
362.58	930.01
362.95	902.47
363.33	888.59
363.70	890.18
364.08	898.83
364.45	909.98
364.83	886.54
365.20	903.15
365.58	919.31
365.95	903.84
366.33	903.61
366.70	909.53
367.08	885.41
367.45	897.47
367.83	911.80
368.20	899.74
368.58	897.69
368.95	886.54
369.33	909.98
369.70	897.92
370.08	899.97
370.45	914.76
370.83	905.88
371.20	896.56
371.57	967.78
371.95	909.75
372.32	889.27
372.70	890.64
373.07	898.38
373.45	909.75
373.82	880.85
374.19	907.48
374.57	906.57
374.94	919.54
375.32	896.56
375.69	902.93
376.07	899.74
376.44	894.05
376.81	909.07
377.19	896.10
377.56	897.92
377.94	901.11
378.31	893.60
378.68	902.70
379.06	888.36
379.43	906.80
379.81	891.78
380.18	903.38
380.55	927.73
380.93	926.14
381.30	924.32
381.67	922.27
382.05	891.09
382.42	901.33
382.79	928.18
383.17	907.25
383.54	931.37
383.91	915.67
384.29	883.58
384.66	899.74
385.04	907.48
385.41	901.79
385.78	904.29
386.15	902.02
386.53	897.24
386.90	898.15
387.27	911.80
387.65	931.83
388.02	898.60
388.39	922.50
388.77	889.05
389.14	909.75
389.51	914.30
389.89	882.45
390.26	923.86
390.63	909.98
391.00	907.71
391.38	896.10
391.75	909.75
392.12	919.08
392.50	919.31
392.87	919.08
393.24	913.85
393.61	909.75
393.99	889.05
394.36	895.87
394.73	914.99
395.10	912.26
395.48	922.50
395.85	914.53
396.22	919.54
396.59	910.66
396.97	902.47
397.34	921.13
397.71	922.50
398.08	892.00
398.45	914.76
398.83	901.79
399.20	888.82
399.57	905.43
399.94	913.62
400.32	922.27
400.69	917.72
401.06	903.61
401.43	903.84
401.80	902.47
402.17	900.88
402.55	888.82
402.92	883.58
403.29	904.97
403.66	903.61
404.03	911.80
404.41	894.28
404.78	926.36
405.15	910.44
405.52	887.45
405.89	893.60
406.26	908.62
406.64	919.08
407.01	894.96
407.38	891.55
407.75	903.84
408.12	912.48
408.49	909.30
408.86	895.87
409.23	899.74
409.61	885.63
409.98	914.76
410.35	916.12
410.72	889.96
411.09	898.15
411.46	908.62
411.83	904.06
412.20	907.25
412.57	900.65
412.95	903.84
413.32	904.29
413.69	911.80
414.06	905.88
414.43	907.02
414.80	928.64
415.17	912.26
415.54	912.71
415.91	905.20
416.28	896.56
416.65	917.03
417.02	892.00
417.39	901.11
417.76	912.26
418.14	904.97
418.51	901.11
418.88	905.43
419.25	910.89
419.62	918.40
419.99	893.82
420.36	929.32
420.73	915.67
421.10	918.86
421.47	899.74
421.84	909.75
422.21	920.68
422.58	919.31
422.95	898.15
423.32	906.11
423.69	909.75
424.06	911.12
424.43	911.12
424.80	898.83
425.17	916.35
425.54	904.97
425.91	894.28
426.28	900.88
426.65	925.00
427.02	910.66
427.39	891.78
427.76	906.57
428.13	910.21
428.49	914.30
428.86	911.80
429.23	894.51
429.60	906.34
429.97	903.38
430.34	901.79
430.71	912.26
431.08	894.51
431.45	903.84
431.82	911.35
432.19	914.08
432.56	900.88
432.93	899.29
433.30	918.40
433.67	903.15
434.03	923.86
434.40	898.38
434.77	892.00
435.14	895.87
435.51	910.44
435.88	919.08
436.25	910.21
436.62	911.80
436.99	909.98
437.35	918.17
437.72	904.29
438.09	911.80
438.46	959.81
438.83	916.81
439.20	902.02
439.57	902.02
439.93	900.20
440.30	907.25
440.67	902.24
441.04	893.82
441.41	916.81
441.78	907.02
442.14	906.57
442.51	896.78
442.88	930.46
443.25	920.22
443.62	917.72
443.99	910.66
444.35	917.03
444.72	897.47
445.09	884.95
445.46	887.45
445.83	917.03
446.19	907.25
446.56	895.19
446.93	899.51
447.30	899.06
447.66	918.86
448.03	902.02
448.40	912.48
448.77	914.99
449.14	916.58
449.50	926.14
449.87	915.21
450.24	901.33
450.61	914.53
450.97	918.40
451.34	914.08
451.71	910.89
452.08	910.66
452.44	914.76
452.81	898.83
453.18	918.86
453.54	923.63
453.91	912.94
454.28	884.95
454.65	916.12
455.01	919.31
455.38	908.39
455.75	899.29
456.11	906.11
456.48	924.54
456.85	911.80
457.21	895.42
457.58	899.97
457.95	919.08
458.32	907.71
458.68	912.94
459.05	887.91
459.42	911.12
459.78	891.32
460.15	912.26
460.52	915.21
460.88	906.11
461.25	892.23
461.61	917.03
461.98	918.40
462.35	904.97
462.71	915.90
463.08	889.73
463.45	912.94
463.81	904.06
464.18	897.47
464.55	899.51
464.91	933.87
465.28	904.06
465.64	895.87
466.01	890.41
466.38	908.62
466.74	891.78
467.11	890.87
467.47	908.84
467.84	934.33
468.21	909.53
468.57	900.20
468.94	902.70
469.30	897.47
469.67	896.10
470.03	908.62
470.40	900.20
470.77	915.21
471.13	914.08
471.50	920.45
471.86	904.29
472.23	926.36
472.59	916.12
472.96	903.38
473.32	884.27
473.69	901.11
474.05	914.30
474.42	909.75
474.78	899.06
475.15	909.07
475.51	901.79
475.88	909.30
476.24	898.15
476.61	909.07
476.97	920.45
477.34	890.41
477.70	932.05
478.07	924.54
478.43	912.03
478.80	902.02
479.16	897.24
479.53	925.68
479.89	906.80
480.26	910.44
480.62	894.28
480.99	904.97
481.35	888.59
481.72	907.93
482.08	898.60
482.45	1192.83
482.81	921.13
483.17	891.55
483.54	904.97
483.90	932.51
484.27	912.48
484.63	935.92
485.00	915.44
485.36	909.53
485.72	908.62
486.09	901.56
486.45	914.53
486.82	913.17
487.18	892.69
487.54	913.17
487.91	905.20
488.27	918.40
488.64	907.48
489.00	894.96
489.36	922.04
489.73	909.98
490.09	897.01
490.45	894.51
490.82	923.63
491.18	906.80
491.55	921.13
491.91	909.30
492.27	901.79
492.64	887.45
493.00	908.39
493.36	906.11
493.73	918.63
494.09	898.15
494.45	907.48
494.82	926.14
495.18	927.05
495.54	926.14
495.91	921.59
496.27	927.96
496.63	923.41
496.99	911.57
497.36	909.75
497.72	921.59
498.08	904.06
498.45	905.88
498.81	934.78
499.17	914.30
499.53	911.35
499.90	922.95
500.26	914.99
500.62	912.03
500.99	919.31
501.35	929.55
501.71	897.24
502.07	902.93
502.44	899.06
502.80	896.78
503.16	906.11
503.52	897.47
503.88	906.80
504.25	903.38
504.61	884.27
504.97	901.79
505.33	917.03
505.70	901.56
506.06	918.86
506.42	886.54
506.78	921.13
507.14	948.44
507.51	882.67
507.87	914.76
508.23	897.92
508.59	906.57
508.95	916.58
509.32	922.72
509.68	934.10
510.04	935.01
510.40	905.66
510.76	893.37
511.12	919.31
511.48	903.38
511.85	917.26
512.21	900.42
512.57	936.38
512.93	891.55
513.29	922.04
513.65	914.99
514.01	912.26
514.38	922.04
514.74	903.84
515.10	912.03
515.46	909.98
515.82	922.27
516.18	915.67
516.54	911.80
516.90	895.87
517.26	910.44
517.63	893.14
517.99	897.92
518.35	901.79
518.71	899.51
519.07	899.06
519.43	905.20
519.79	911.12
520.15	890.87
520.51	893.60
520.87	899.97
521.23	902.70
521.59	916.81
521.95	919.77
522.31	930.69
522.67	909.98
523.03	917.95
523.40	937.97
523.76	925.68
524.12	897.69
524.48	921.59
524.84	916.81
525.20	888.14
525.56	900.42
525.92	913.39
526.28	934.78
526.64	917.03
527.00	906.80
527.36	933.42
527.72	927.50
528.08	907.71
528.44	908.16
528.80	911.57
529.16	891.32
529.51	914.99
529.87	940.47
530.23	899.51
530.59	904.97
530.95	899.97
531.31	907.25
531.67	953.22
532.03	906.34
532.39	919.08
532.75	915.44
533.11	920.90
533.47	923.86
533.83	917.49
534.19	902.02
534.55	912.71
534.91	913.85
535.26	887.91
535.62	916.58
535.98	899.51
536.34	896.56
536.70	914.76
537.06	904.52
537.42	913.85
537.78	918.40
538.14	1023.07
538.49	917.49
538.85	940.02
539.21	902.02
539.57	916.12
539.93	916.35
540.29	919.77
540.65	900.65
541.00	925.23
541.36	905.88
541.72	903.61
542.08	901.79
542.44	916.81
542.80	924.09
543.15	927.73
543.51	901.56
543.87	900.20
544.23	903.84
544.59	909.53
544.95	909.07
545.30	916.35
545.66	909.53
546.02	911.57
546.38	907.71
546.73	898.15
547.09	899.29
547.45	920.68
547.81	888.59
548.17	889.96
548.52	917.26
548.88	915.44
549.24	914.08
549.60	930.46
549.95	919.77
550.31	894.73
550.67	915.90
551.03	930.23
551.38	921.36
551.74	894.51
552.10	898.15
552.46	889.05
552.81	903.15
553.17	911.35
553.53	915.90
553.88	909.30
554.24	903.61
554.60	910.66
554.95	898.15
555.31	910.66
555.67	909.98
556.03	917.03
556.38	916.58
556.74	913.62
557.10	922.27
557.45	897.92
557.81	908.39
558.17	890.87
558.52	907.48
558.88	909.53
559.24	928.18
559.59	918.86
559.95	895.64
560.30	924.54
560.66	898.15
561.02	919.08
561.37	901.79
561.73	905.20
562.09	924.09
562.44	919.31
562.80	907.25
563.15	933.87
563.51	894.73
563.87	922.27
564.22	894.73
564.58	901.11
564.93	910.44
565.29	943.89
565.65	914.53
566.00	902.70
566.36	908.39
566.71	915.90
567.07	898.60
567.42	922.50
567.78	897.69
568.14	902.02
568.49	922.27
568.85	920.90
569.20	906.34
569.56	899.29
569.91	909.07
570.27	903.15
570.62	906.11
570.98	905.20
571.33	896.33
571.69	904.29
572.04	903.15
572.40	920.45
572.75	910.89
573.11	917.72
573.46	919.08
573.82	909.30
574.17	908.62
574.53	931.14
574.88	908.39
575.24	927.50
575.59	898.83
575.95	912.71
576.30	889.96
576.66	899.29
577.01	905.43
577.36	908.62
577.72	903.38
578.07	914.53
578.43	903.84
578.78	912.03
579.14	909.07
579.49	909.30
579.85	914.99
580.20	915.67
580.55	897.47
580.91	942.52
581.26	927.27
581.62	939.56
581.97	908.16
582.32	922.50
582.68	887.68
583.03	920.22
583.39	939.79
583.74	915.90
584.09	911.57
584.45	933.19
584.80	930.69
585.15	952.31
585.51	929.10
585.86	939.33
586.21	957.08
586.57	941.84
586.92	959.81
587.27	950.94
587.63	958.90
587.98	998.50
588.33	977.56
588.69	980.07
589.04	975.52
589.39	965.05
589.75	992.58
590.10	985.07
590.45	1008.06
590.81	1024.67
591.16	1026.72
591.51	1027.85
591.86	1036.04
592.22	1032.18
592.57	1068.13
592.92	1042.64
593.28	1061.08
593.63	1070.86
593.98	1071.09
594.33	1102.49
594.69	1098.62
595.04	1114.09
595.39	1132.75
595.74	1125.70
596.10	1150.05
596.45	1136.17
596.80	1179.40
597.15	1185.09
597.50	1182.36
597.86	1194.65
598.21	1237.66
598.56	1224.91
598.91	1246.08
599.26	1285.21
599.62	1274.75
599.97	1274.52
600.32	1319.12
600.67	1356.44
601.02	1345.52
601.38	1352.57
601.73	1378.74
602.08	1384.20
602.43	1393.07
602.78	1421.75
603.13	1426.75
603.49	1422.88
603.84	1444.27
604.19	1490.01
604.54	1473.63
604.89	1491.60
605.24	1521.41
605.59	1533.70
605.95	1559.87
606.30	1574.43
606.65	1578.76
607.00	1599.92
607.35	1601.97
607.70	1628.14
608.05	1655.67
608.40	1637.92
608.75	1677.29
609.10	1661.59
609.46	1682.75
609.81	1680.70
610.16	1680.02
610.51	1719.61
610.86	1707.32
611.21	1731.44
611.56	1721.20
611.91	1739.18
612.26	1744.41
612.61	1772.40
612.96	1754.43
613.31	1756.47
613.66	1796.30
614.01	1771.04
614.36	1800.85
614.71	1796.75
615.06	1789.92
615.41	1796.75
615.76	1771.49
616.11	1780.60
616.46	1813.59
616.81	1797.43
617.16	1815.64
617.51	1792.66
617.86	1802.67
618.21	1804.03
618.56	1784.69
618.91	1798.57
619.26	1827.02
619.61	1822.46
619.96	1796.98
620.31	1815.41
620.66	1794.70
621.01	1814.05
621.36	1830.88
621.71	1827.93
622.06	1832.93
622.41	1821.55
622.76	1819.05
623.10	1833.61
623.45	1810.40
623.80	1804.26
624.15	1793.57
624.50	1798.12
624.85	1781.05
625.20	1797.21
625.55	1820.19
625.90	1794.02
626.25	1786.74
626.59	1802.21
626.94	1773.77
627.29	1771.04
627.64	1804.03
627.99	1774.45
628.34	1769.45
628.69	1760.57
629.03	1784.46
629.38	1794.93
629.73	1795.61
630.08	1775.36
630.43	1747.83
630.78	1735.31
631.12	1766.49
631.47	1760.12
631.82	1733.95
632.17	1754.88
632.52	1731.67
632.86	1754.43
633.21	1735.77
633.56	1733.72
633.91	1719.61
634.26	1697.31
634.60	1741.46
634.95	1713.24
635.30	1690.26
635.65	1709.83
635.99	1690.71
636.34	1709.37
636.69	1720.75
637.04	1697.99
637.39	1701.41
637.73	1705.96
638.08	1700.04
638.43	1706.87
638.77	1688.44
639.12	1664.77
639.47	1682.29
639.82	1689.35
640.16	1685.71
640.51	1702.77
640.86	1677.97
641.20	1674.33
641.55	1667.27
641.90	1652.71
642.25	1656.12
642.59	1659.31
642.94	1669.32
643.29	1633.82
643.63	1651.57
643.98	1647.48
644.33	1674.78
644.67	1611.75
645.02	1654.99
645.37	1668.18
645.71	1646.34
646.06	1657.26
646.40	1640.42
646.75	1613.80
647.10	1644.75
647.44	1659.99
647.79	1637.92
648.14	1639.97
648.48	1637.69
648.83	1637.24
649.17	1660.68
649.52	1659.54
649.87	1617.44
650.21	1631.55
650.56	1631.32
650.90	1619.94
651.25	1650.89
651.59	1628.36
651.94	1622.90
652.29	1624.95
652.63	1613.57
652.98	1660.90
653.32	1656.35
653.67	1628.36
654.01	1623.13
654.36	1615.62
654.70	1598.10
655.05	1617.44
655.39	1636.78
655.74	1642.24
656.08	1634.28
656.43	1653.17
656.78	1636.55
657.12	1646.11
657.47	1626.77
657.81	1640.42
658.15	1652.48
658.50	1648.16
658.84	1633.60
659.19	1682.29
659.53	1647.93
659.88	1666.14
660.22	1642.47
660.57	1665.68
660.91	1695.95
661.26	1646.11
661.60	1665.68
661.95	1653.39
662.29	1671.37
662.63	1632.69
662.98	1675.47
663.32	1664.54
663.67	1656.58
664.01	1668.41
664.36	1663.86
664.70	1672.96
665.04	1662.72
665.39	1676.83
665.73	1657.72
666.08	1843.63
666.42	1692.99
666.76	1674.56
667.11	1705.50
667.45	1687.53
667.79	1707.55
668.14	1705.05
668.48	1696.86
668.83	1700.95
669.17	1715.29
669.51	1705.28
669.86	1726.21
670.20	1755.34
670.54	1734.17
670.89	1729.85
671.23	1715.97
671.57	1758.07
671.92	1772.18
672.26	1822.01
672.60	1828.15
672.94	1826.79
673.29	1842.72
673.63	1865.24
673.97	1886.63
674.32	1900.06
674.66	1954.90
675.00	1988.12
675.34	2012.70
675.69	2068.45
676.03	2133.07
676.37	2179.27
676.71	2260.27
677.06	2333.55
677.40	2407.05
677.74	2512.63
678.08	2599.10
678.43	2734.49
678.77	2857.37
679.11	3006.19
679.45	3162.52
679.80	3338.87
680.14	3550.72
680.48	3781.23
680.82	4008.33
681.16	4222.00
681.51	4490.74
681.85	4789.29
682.19	5027.54
682.53	5357.49
682.87	5619.40
683.21	5946.62
683.56	6328.91
683.90	6619.72
684.24	6976.52
684.58	7295.55
684.92	7670.33
685.26	7915.85
685.61	8208.94
685.95	8415.56
686.29	8717.75
686.63	8943.71
686.97	9116.65
687.31	9281.85
687.65	9352.85
687.99	9464.12
688.33	9465.48
688.68	9531.47
689.02	9545.35
689.36	9593.37
689.70	9538.76
690.04	9531.02
690.38	9534.66
690.72	9539.89
691.06	9512.59
691.40	9528.74
691.74	9511.45
692.08	9482.10
692.42	9614.76
692.76	9584.72
693.10	9655.26
693.44	9531.02
693.78	9606.79
694.13	9653.90
694.47	9653.90
694.81	9650.48
695.15	9648.21
695.49	9668.92
695.83	9692.81
696.17	9662.09
696.51	9708.28
696.85	9717.38
697.19	9647.53
697.53	9666.41
697.87	9680.98
698.20	9586.54
698.54	9681.89
698.88	9681.43
699.22	9557.64
699.56	9584.04
699.90	9462.98
700.24	9467.53
700.58	9461.62
700.92	9376.74
701.26	9389.03
701.60	9272.97
701.94	9230.20
702.28	9231.11
702.62	9160.56
702.96	9099.13
703.30	8959.86
703.63	8885.00
703.97	8847.91
704.31	8787.61
704.65	8680.88
704.99	8651.99
705.33	8580.08
705.67	8434.90
706.01	8358.90
706.34	8340.47
706.68	8237.61
707.02	8047.83
707.36	8023.94
707.70	7943.39
708.04	7861.01
708.38	7828.02
708.71	7738.36
709.05	7636.88
709.39	7570.89
709.73	7526.06
710.07	7440.04
710.40	7381.11
710.74	7338.10
711.08	7234.34
711.42	7165.62
711.76	7086.20
712.09	7056.16
712.43	6979.71
712.77	6924.64
713.11	6842.04
713.45	6795.16
713.78	6771.27
714.12	6679.34
714.46	6666.59
714.80	6622.90
715.13	6438.59
715.47	6440.18
715.81	6352.12
716.15	6370.09
716.48	6278.39
716.82	6194.42
717.16	6182.82
717.49	6071.77
717.83	5986.67
718.17	6008.29
718.51	5909.76
718.84	5877.22
719.18	5784.83
719.52	5735.22
719.85	5727.03
720.19	5665.36
720.53	5604.84
720.86	5578.44
721.20	5473.54
721.54	5441.23
721.87	5364.09
722.21	5295.59
722.55	5248.26
722.88	5183.41
723.22	5159.74
723.55	5086.93
723.89	5055.52
724.23	5025.49
724.56	4920.59
724.90	4887.82
725.24	4839.12
725.57	4762.44
725.91	4721.02
726.24	4656.40
726.58	4627.50
726.92	4557.64
727.25	4500.07
727.59	4466.16
727.92	4402.91
728.26	4383.34
728.59	4350.80
728.93	4291.18
729.26	4257.04
729.60	4169.66
729.94	4172.17
730.27	4102.08
730.61	4026.31
730.94	3987.40
731.28	3963.96
731.61	3866.34
731.95	3847.22
732.28	3805.58
732.62	3783.28
732.95	3715.47
733.29	3704.32
733.62	3637.42
733.96	3592.82
734.29	3556.18
734.63	3520.23
734.96	3515.68
735.30	3432.17
735.63	3373.23
735.97	3361.40
736.30	3312.02
736.63	3310.43
736.97	3282.89
737.30	3229.19
737.64	3188.00
737.97	3180.04
738.31	3134.53
738.64	3140.45
738.97	3086.97
739.31	3043.05
739.64	3023.71
739.98	2963.87
740.31	2955.90
740.64	2997.09
740.98	2914.03
741.31	2863.06
741.65	2849.18
741.98	2852.14
742.31	2821.65
742.65	2820.74
742.98	2772.04
743.31	2738.13
743.65	2703.77
743.98	2690.35
744.31	2691.71
744.65	2657.81
744.98	2661.45
745.31	2639.38
745.65	2612.53
745.98	2604.56
746.31	2560.64
746.65	2553.59
746.98	2534.48
747.31	2532.43
747.65	2516.73
747.98	2514.68
748.31	2484.41
748.64	2485.10
748.98	2438.68
749.31	2438.68
749.64	2397.26
749.98	2353.34
750.31	2389.52
750.64	2343.56
750.97	2325.13
751.31	2289.17
751.64	2327.86
751.97	2287.81
752.30	2302.60
752.63	2286.67
752.97	2300.10
753.30	2266.65
753.63	2263.46
753.96	2274.84
754.29	2225.00
754.63	2199.97
754.96	2246.62
755.29	2206.80
755.62	2176.99
755.95	2157.19
756.29	2129.66
756.62	2136.03
756.95	2100.99
757.28	2101.90
757.61	2139.90
757.94	2089.16
758.27	2098.49
758.61	2067.31
758.94	2087.11
759.27	2047.06
759.60	2041.37
759.93	2039.55
760.26	2018.61
760.59	2009.97
760.92	1992.45
761.26	1980.39
761.59	1988.35
761.92	1961.95
762.25	1939.20
762.58	1919.86
762.91	1921.45
763.24	1929.64
763.57	1901.20
763.90	1902.79
764.23	1899.15
764.56	1874.35
764.89	1882.54
765.22	1912.35
765.55	1879.13
765.88	1869.11
766.21	1842.26
766.54	1832.25
766.87	1844.08
767.20	1826.33
767.53	1822.69
767.86	1796.98
768.19	1809.95
768.52	1800.62
768.85	1807.90
769.18	1790.38
769.51	1761.94
769.84	1752.61
770.17	1751.92
770.50	1728.94
770.83	1741.23
771.16	1719.38
771.49	1706.64
771.82	1717.34
772.15	1708.92
772.48	1695.26
772.81	1676.83
773.14	1671.14
773.47	1627.45
773.80	1659.54
774.13	1679.11
774.46	1672.51
774.78	1631.32
775.11	1632.00
775.44	1620.17
775.77	1614.48
776.10	1591.73
776.43	1587.86
776.76	1616.99
777.09	1592.64
777.41	1578.76
777.74	1579.67
778.07	1552.82
778.40	1535.98
778.73	1553.50
779.06	1530.06
779.38	1559.19
779.71	1529.61
780.04	1516.18
780.37	1523.01
780.70	1517.32
781.03	1490.24
781.35	1519.59
781.68	1505.71
782.01	1483.64
782.34	1495.70
782.67	1486.37
782.99	1476.36
783.32	1467.03
783.65	1471.12
783.98	1452.92
784.30	1434.26
784.63	1425.39
784.96	1419.70
785.29	1443.36
785.61	1428.80
785.94	1430.16
786.27	1400.13
786.60	1405.36
786.92	1421.29
787.25	1420.15
787.58	1385.11
787.90	1376.46
788.23	1397.62
788.56	1369.86
788.88	1376.92
789.21	1393.98
789.54	1403.54
789.87	1392.16
790.19	1363.04
790.52	1353.93
790.85	1358.03
791.17	1364.63
791.50	1345.97
791.82	1352.80
792.15	1334.14
792.48	1356.21
792.80	1354.62
793.13	1360.99
793.46	1324.35
793.78	1330.72
794.11	1342.78
794.43	1311.16
794.76	1311.16
795.09	1335.96
795.41	1336.64
795.74	1322.76
796.06	1328.68
796.39	1323.22
796.72	1314.57
797.04	1316.39
797.37	1315.93
797.69	1306.38
798.02	1302.96
798.34	1301.37
798.67	1318.89
798.99	1297.50
799.32	1299.78
799.64	1273.61
799.97	1295.91
800.30	1320.71
800.62	1282.26
800.95	1294.54
801.27	1277.70
801.60	1280.44
801.92	1295.91
802.25	1292.95
802.57	1273.38
802.89	1302.28
803.22	1278.62
803.54	1267.01
803.87	1241.75
804.19	1239.48
804.52	1257.23
804.84	1277.02
805.17	1256.09
805.49	1271.33
805.82	1257.45
806.14	1259.73
806.46	1253.13
806.79	1250.40
807.11	1232.88
807.44	1247.90
807.76	1253.81
808.08	1241.75
808.41	1222.18
808.73	1234.47
809.06	1240.61
809.38	1239.48
809.70	1228.33
810.03	1225.14
810.35	1235.61
810.67	1227.64
811.00	1213.76
811.32	1217.86
811.64	1220.59
811.97	1228.33
812.29	1216.27
812.61	1208.30
812.94	1237.20
813.26	1210.80
813.58	1206.71
813.91	1196.24
814.23	1194.42
814.55	1184.86
814.88	1187.14
815.20	1177.58
815.52	1176.90
815.84	1178.49
816.17	1183.04
816.49	1166.20
816.81	1182.36
817.13	1173.26
817.46	1165.29
817.78	1166.20
818.10	1163.02
818.42	1184.18
818.75	1168.94
819.07	1186.68
819.39	1170.76
819.71	1206.48
820.04	1150.28
820.36	1155.05
820.68	1162.79
821.00	1160.29
821.32	1152.10
821.65	1179.40
821.97	1147.32
822.29	1127.75
822.61	1143.90
822.93	1150.50
823.25	1159.61
823.58	1140.26
823.90	1136.17
824.22	1163.02
824.54	1124.79
824.86	1126.84
825.18	1144.13
825.50	1133.89
825.82	1127.52
826.15	1127.07
826.47	1123.42
826.79	1120.24
827.11	1140.95
827.43	1146.86
827.75	1118.87
828.07	1119.10
828.39	1114.78
828.71	1096.57
829.03	1107.50
829.35	1124.11
829.67	1120.69
830.00	1119.56
830.32	1131.62
830.64	1119.78
830.96	1097.03
831.28	1110.45
831.60	1110.68
831.92	1119.78
832.24	1112.96
832.56	1102.03
832.88	1119.78
833.20	1094.75
833.52	1084.74
833.84	1082.24
834.16	1108.41
834.48	1096.35
834.80	1103.86
835.12	1101.35
835.44	1102.26
835.76	1110.00
836.08	1101.35
836.40	1115.69
836.71	1105.90
837.03	1098.62
837.35	1086.56
837.67	1065.63
837.99	1086.56
838.31	1089.75
838.63	1090.43
838.95	1076.55
839.27	1086.33
839.59	1092.25
839.91	1081.78
840.23	1050.61
840.54	1080.87
840.86	1080.42
841.18	1088.61
841.50	1067.45
841.82	1084.29
842.14	1088.61
842.46	1072.68
842.77	1085.88
843.09	1081.78
843.41	1088.61
843.73	1072.68
844.05	1069.49
844.37	1058.12
844.68	1079.05
845.00	1072.00
845.32	1106.36
845.64	1078.14
845.96	1059.94
846.27	1050.38
846.59	1070.18
846.91	1075.18
847.23	1059.71
847.54	1060.62
847.86	1056.52
848.18	1062.44
848.50	1061.76
848.82	1082.47
849.13	1056.98
849.45	1076.09
849.77	1036.95
850.08	1078.37
850.40	1076.09
850.72	1065.63
851.04	1068.36
851.35	1054.93
851.67	1048.10
851.99	1061.76
852.30	1062.90
852.62	1082.01
852.94	1074.27
853.25	1079.96
853.57	1041.96
853.89	1051.52
854.20	1071.32
854.52	1062.44
854.84	1038.55
855.15	1041.73
855.47	1033.77
855.79	1040.37
856.10	1030.81
856.42	1041.51
856.73	1053.57
857.05	1057.43
857.37	1046.28
857.68	1051.06
858.00	1075.41
858.32	1066.31
858.63	1052.66
858.95	1058.34
859.26	1045.15
859.58	1061.53
859.89	1045.60
860.21	1067.67
860.52	1047.65
860.84	1066.31
861.16	1046.51
861.47	1044.46
861.79	1035.13
862.10	1036.50
862.42	1036.73
862.73	1021.03
863.05	1036.50
863.36	1042.87
863.68	1050.61
863.99	1034.45
864.31	1029.90
864.62	1047.65
864.94	1026.94
865.25	1032.63
865.57	1042.64
865.88	1065.17
866.20	1049.70
866.51	1049.47
866.82	1041.05
867.14	1036.27
867.45	1017.16
867.77	1028.54
868.08	1036.04
868.40	1008.97
868.71	1029.45
869.02	1019.43
869.34	1027.40
869.65	1017.61
869.97	1001.91
870.28	1004.87
870.59	1017.84
870.91	1024.67
871.22	1010.33
871.54	1018.98
871.85	1005.55
872.16	1013.06
872.48	1011.92
872.79	1014.88
873.10	996.45
873.42	993.49
873.73	1019.43
874.04	1003.96
874.36	984.16
874.67	1002.14
874.98	1017.16
875.30	1009.19
875.61	1007.83
875.92	1006.01
876.23	995.77
876.55	1007.60
876.86	1001.46
877.17	1021.94
877.49	989.17
877.80	996.22
878.11	1240.84
878.42	1010.79
878.74	1014.43
879.05	1007.37
879.36	982.11
879.67	1004.19
879.98	975.06
880.30	988.71
880.61	1001.46
880.92	991.90
881.23	1000.77
881.55	1015.34
881.86	989.62
882.17	997.36
882.48	1000.77
882.79	1007.37
883.10	988.49
883.42	974.15
883.73	989.85
884.04	1002.37
884.35	1016.70
884.66	972.56
884.97	985.30
885.28	978.47
885.60	990.53
885.91	985.53
886.22	986.44
886.53	992.13
886.84	992.81
887.15	1002.14
887.46	973.47
887.77	988.49
888.08	1001.23
888.40	968.46
888.71	978.02
889.02	990.08
889.33	993.95
889.64	977.34
889.95	986.89
890.26	977.34
890.57	991.67
890.88	980.29
891.19	991.90
891.50	992.58
891.81	977.34
892.12	989.40
892.43	991.22
892.74	994.18
893.05	988.26
893.36	1011.92
893.67	993.72
893.98	1000.55
894.29	979.84
894.60	978.25
894.91	975.29
895.22	979.16
895.53	986.89
895.84	974.38
896.15	994.40
896.46	979.16
896.77	990.08
897.08	995.77
897.38	985.07
897.69	988.26
898.00	962.32
898.31	971.87
898.62	975.29
898.93	972.79
899.24	954.13
899.55	967.78
899.86	958.45
900.16	978.70
900.47	978.47
900.78	991.44
901.09	975.52
901.40	970.96
901.71	962.55
902.02	976.20
902.32	979.38
902.63	955.95
902.94	984.16
903.25	980.75
903.56	960.95
903.87	985.53
904.17	968.92
904.48	957.31
904.79	955.95
905.10	969.83
905.41	973.92
905.71	958.22
906.02	957.31
906.33	949.35
906.64	960.72
906.94	950.71
907.25	963.23
907.56	961.18
907.87	951.85
908.17	967.78
908.48	958.90
908.79	971.65
909.09	961.41
909.40	943.43
909.71	960.27
910.02	1085.20
910.32	991.90
910.63	955.26
910.94	962.32
911.24	962.32
911.55	970.51
911.86	943.20
912.16	949.80
912.47	960.72
912.78	941.61
913.08	955.49
913.39	953.44
913.69	952.31
914.00	952.31
914.31	950.94
914.61	970.28
914.92	957.08
915.23	942.98
915.53	959.36
915.84	960.04
916.14	951.85
916.45	959.59
916.75	955.26
917.06	947.07
917.37	950.26
917.67	951.40
917.98	955.49
918.28	940.93
918.59	950.03
918.89	950.49
919.20	943.89
919.50	963.68
919.81	951.40
920.11	962.77
920.42	948.21
920.72	933.19
921.03	948.21
921.33	943.20
921.64	932.28
921.94	937.74
922.25	949.80
922.55	943.20
922.86	932.96
923.16	930.69
923.47	943.66
923.77	936.38
924.08	934.10
924.38	937.29
924.69	934.33
924.99	957.99
925.29	945.25
925.60	959.13
925.90	932.96
926.21	945.25
926.51	941.61
926.81	948.66
927.12	929.32
927.42	946.39
927.73	940.25
928.03	934.10
928.33	918.40
928.64	916.81
928.94	942.75
929.24	912.48
929.55	943.89
929.85	942.07
930.15	925.00
930.46	939.11
930.76	935.69
931.06	941.38
931.37	925.91
931.67	947.75
931.97	927.05
932.27	919.31
932.58	930.69
932.88	930.46
933.18	920.22
933.49	925.91
933.79	933.65
934.09	932.74
934.39	912.94
934.70	917.95
935.00	936.38
935.30	933.87
935.60	928.64
935.91	918.17
936.21	937.51
936.51	912.94
936.81	928.41
937.11	956.17
937.42	919.31
937.72	926.59
938.02	923.18
938.32	920.90
938.62	914.53
938.92	914.30
939.23	913.85
939.53	926.14
939.83	925.68
940.13	911.12
940.43	935.01
940.73	932.51
941.03	913.62
941.34	917.26
941.64	903.84
941.94	912.71
942.24	933.19
942.54	936.60
942.84	942.29
943.14	929.32
943.44	929.32
943.74	930.92
944.04	927.73
944.34	909.07
944.65	919.54
944.95	930.46
945.25	902.93
945.55	924.09
945.85	925.45
946.15	902.47
946.45	923.86
946.75	922.50
947.05	912.94
947.35	912.26
947.65	921.81
947.95	921.36
948.25	915.21
948.55	894.96
948.85	927.73
949.15	930.92
949.45	904.75
949.75	932.96
950.05	919.99
950.35	908.62
950.65	911.57
950.94	918.86
951.24	907.25
951.54	922.04
951.84	986.67
952.14	907.71
952.44	904.97
952.74	917.03
953.04	914.53
953.34	924.77
953.64	901.11
953.94	921.59
954.23	915.21
954.53	908.84
954.83	942.75
955.13	920.45
955.43	924.09
955.73	917.72
956.03	917.03
956.32	913.62
956.62	929.55
956.92	913.17
957.22	918.86
957.52	913.39
957.82	930.69
958.11	932.96
958.41	910.44
958.71	937.51
959.01	927.96
959.30	1033.09
959.60	919.08
959.90	908.62
960.20	906.80
960.50	930.69
960.79	916.35
961.09	921.13
961.39	936.60
961.69	941.84
961.98	947.30
962.28	923.18
962.58	908.39
962.87	908.62
963.17	921.81
963.47	912.71
963.76	931.14
964.06	929.10
964.36	914.08
964.66	911.12
964.95	899.29
965.25	924.09
965.55	915.90
965.84	939.79
966.14	901.79
966.43	916.12
966.73	890.87
967.03	904.52
967.32	903.61
967.62	911.35
967.92	940.02
968.21	900.65
968.51	904.97
968.80	903.84
969.10	913.17
969.40	923.86
969.69	909.07
969.99	912.26
970.28	922.27
970.58	910.44
970.87	901.56
971.17	912.94
971.46	925.00
971.76	901.56
972.06	907.48
972.35	917.95
972.65	918.17
972.94	913.85
973.24	903.38
973.53	919.54
973.83	917.72
974.12	904.52
974.42	918.86
974.71	931.37
975.01	928.87
975.30	911.57
975.59	919.31
975.89	911.35
976.18	941.16
976.48	906.57
976.77	896.78
977.07	889.05
977.36	900.20
977.65	927.73
977.95	906.57
978.24	909.98
978.54	932.05
978.83	920.68
979.13	918.86
979.42	919.31
979.71	919.99
980.01	922.95
980.30	912.48
980.59	919.99
980.89	922.04
981.18	910.44
981.47	911.12
981.77	920.90
982.06	884.27
982.35	924.09
982.65	925.00
982.94	900.65
983.23	895.87
983.53	931.83
983.82	898.60
984.11	909.07
984.41	915.44
984.70	909.75
984.99	909.30
985.28	922.04
985.58	921.36
985.87	905.88
986.16	905.43
986.45	908.62
986.75	920.45
987.04	908.16
987.33	909.98
987.62	909.07
987.91	900.65
988.21	910.44
988.50	911.80
988.79	921.59
989.08	908.84
989.37	909.75
989.67	905.66
989.96	922.95
990.25	916.81
990.54	911.35
990.83	910.44
991.12	904.29
991.42	921.36
991.71	920.22
992.00	917.03
992.29	910.66
992.58	907.71
992.87	918.86
993.16	908.39
993.45	895.42
993.75	895.65
994.04	900.20
994.33	938.42
994.62	919.31
994.91	907.48
995.20	926.59
995.49	908.84
995.78	910.21
996.07	922.04
996.36	913.62
996.65	917.72
996.94	912.48
997.23	922.50
997.52	913.17
997.81	910.21
998.10	916.12
998.39	905.66
998.68	914.30
998.97	902.24
999.26	917.26
999.55	905.88
999.84	911.57
1000.13	930.23
1000.42	918.63
1000.71	912.26
1001.00	929.78
1001.29	924.77
1001.58	898.83
1001.87	896.56
1002.16	899.97
1002.45	920.22
1002.74	912.26
1003.02	903.84
1003.31	902.93
1003.60	919.99
1003.89	892.23
1004.18	910.44
1004.47	908.62
1004.76	898.60
1005.05	908.16
1005.33	906.11
1005.62	885.63
1005.91	912.26
1006.20	907.25
1006.49	917.72
1006.78	909.07
1007.06	907.25
1007.35	921.59
1007.64	908.16
1007.93	907.48
1008.22	925.45
1008.50	905.43
1008.79	908.84
1009.08	902.02
1009.37	912.03
1009.66	933.19
1009.94	919.99
1010.23	915.67
1010.52	904.75
1010.81	913.17
1011.09	883.58
1011.38	894.73
1011.67	907.48
1011.95	922.04
1012.24	911.35
1012.53	904.06
1012.82	915.90
1013.10	911.57
1013.39	917.03
1013.68	903.38
[truncated: 48 more rows]
