# Supplementary material for: Unique photosynthetic electron transport tuning and excitation distribution in heterokont algae
Source: PLoS One. 2019 Jan 9;14(1):e0209920. doi: 10.1371/journal.pone.0209920 (PMC6326504; doi:10.1371/journal.pone.0209920)
Supplement: S1 Dataset — (ZIP) [file pone.0209920.s004.zip › S1 Dataset/77K/Nannochloropsis_no_inhibitor/NNI_t=0n,1.txt]

340.01	999.18
340.39	999.18
340.76	999.18
341.14	985.76
341.52	999.64
341.89	989.85
342.27	1001.00
342.65	1026.49
343.03	1023.76
343.40	1016.48
343.78	1020.57
344.16	1027.17
344.53	1037.64
344.91	1030.36
345.29	1000.77
345.66	1025.80
346.04	1028.54
346.42	1005.33
346.79	1002.37
347.17	1001.46
347.54	1000.77
347.92	998.04
348.30	999.86
348.67	998.27
349.05	996.68
349.43	978.70
349.80	998.04
350.18	992.58
350.56	978.70
350.93	996.68
351.31	989.85
351.68	989.40
352.06	998.04
352.44	979.84
352.81	1000.09
353.19	985.76
353.56	990.53
353.94	998.50
354.32	988.71
354.69	976.20
355.07	962.77
355.44	983.48
355.82	989.17
356.19	979.16
356.57	982.34
356.95	984.39
357.32	995.09
357.70	990.53
358.07	980.75
358.45	974.38
358.82	987.80
359.20	978.02
359.58	988.03
359.95	972.10
360.33	994.18
360.70	992.35
361.08	1001.23
361.45	993.95
361.83	983.25
362.20	983.48
362.58	1004.87
362.95	970.74
363.33	977.79
363.70	985.98
364.08	988.94
364.45	1003.96
364.83	972.56
365.20	992.81
365.58	1011.47
365.95	991.22
366.33	984.62
366.70	994.40
367.08	993.04
367.45	1004.19
367.83	996.45
368.20	994.18
368.58	1005.55
368.95	994.40
369.33	1008.74
369.70	969.83
370.08	964.14
370.45	987.35
370.83	981.20
371.20	968.92
371.57	1069.49
371.95	989.62
372.32	999.86
372.70	1005.10
373.07	998.50
373.45	998.04
373.82	980.52
374.19	980.07
374.57	991.22
374.94	993.04
375.32	1005.10
375.69	998.73
376.07	993.49
376.44	975.97
376.81	975.29
377.19	970.51
377.56	1017.84
377.94	1007.60
378.31	993.49
378.68	998.27
379.06	990.76
379.43	983.25
379.81	985.76
380.18	979.38
380.55	980.98
380.93	993.26
381.30	978.25
381.67	982.80
382.05	982.80
382.42	986.21
382.79	962.09
383.17	982.11
383.54	1000.09
383.91	987.58
384.29	987.80
384.66	985.53
385.04	994.40
385.41	979.61
385.78	981.20
386.15	990.31
386.53	988.26
386.90	982.80
387.27	985.76
387.65	1001.91
388.02	995.54
388.39	993.72
388.77	1008.51
389.14	993.04
389.51	986.44
389.89	983.94
390.26	991.67
390.63	995.09
391.00	980.75
391.38	971.65
391.75	1016.02
392.12	983.48
392.50	980.75
392.87	998.27
393.24	977.79
393.61	987.58
393.99	994.63
394.36	1005.33
394.73	1013.52
395.10	990.53
395.48	1009.65
395.85	991.22
396.22	979.84
396.59	988.94
396.97	970.51
397.34	1004.19
397.71	992.58
398.08	981.43
398.45	996.00
398.83	989.40
399.20	994.40
399.57	995.54
399.94	1004.64
400.32	982.11
400.69	989.85
401.06	990.08
401.43	996.68
401.80	990.99
402.17	986.67
402.55	989.17
402.92	990.31
403.29	970.51
403.66	960.50
404.03	983.48
404.41	990.53
404.78	978.93
405.15	991.67
405.52	978.02
405.89	988.94
406.26	1003.73
406.64	997.13
407.01	1030.13
407.38	1000.55
407.75	992.58
408.12	985.98
408.49	995.09
408.86	983.94
409.23	987.80
409.61	977.56
409.98	973.47
410.35	989.62
410.72	958.22
411.09	966.19
411.46	994.40
411.83	976.20
412.20	980.07
412.57	979.16
412.95	971.19
413.32	993.04
413.69	986.67
414.06	993.04
414.43	990.99
414.80	994.86
415.17	987.80
415.54	986.67
415.91	978.02
416.28	991.22
416.65	970.96
417.02	992.35
417.39	980.75
417.76	983.94
418.14	980.29
418.51	996.91
418.88	978.25
419.25	976.88
419.62	969.83
419.99	1000.77
420.36	960.95
420.73	995.54
421.10	1004.19
421.47	1001.46
421.84	973.70
422.21	1004.87
422.58	979.84
422.95	1001.23
423.32	991.67
423.69	985.98
424.06	970.05
424.43	967.10
424.80	986.21
425.17	995.54
425.54	978.47
425.91	980.98
426.28	1004.64
426.65	973.70
427.02	993.26
427.39	1008.28
427.76	998.27
428.13	976.88
428.49	981.20
428.86	989.17
429.23	980.75
429.60	1002.37
429.97	964.37
430.34	979.16
430.71	982.80
431.08	983.48
431.45	969.60
431.82	996.91
432.19	980.52
432.56	989.62
432.93	989.40
433.30	994.63
433.67	997.82
434.03	1017.84
434.40	1005.55
434.77	992.81
435.14	992.81
435.51	990.31
435.88	1017.84
436.25	999.64
436.62	977.56
436.99	997.36
437.35	972.10
437.72	983.94
438.09	990.53
438.46	1011.47
438.83	978.70
439.20	983.02
439.57	998.73
439.93	1002.59
440.30	989.40
440.67	1001.91
441.04	996.22
441.41	980.75
441.78	970.96
442.14	977.79
442.51	979.84
442.88	1006.92
443.25	996.45
443.62	990.99
443.99	980.98
444.35	970.74
444.72	984.39
445.09	977.56
445.46	993.26
445.83	987.80
446.19	986.67
446.56	986.21
446.93	1001.23
447.30	980.98
447.66	973.47
448.03	990.31
448.40	981.89
448.77	989.62
449.14	983.71
449.50	970.51
449.87	986.89
450.24	984.16
450.61	965.28
450.97	995.54
451.34	989.40
451.71	986.44
452.08	975.52
452.44	984.85
452.81	998.50
453.18	982.80
453.54	985.30
453.91	997.13
454.28	1001.46
454.65	990.31
455.01	997.59
455.38	979.16
455.75	992.58
456.11	996.22
456.48	980.29
456.85	998.04
457.21	997.82
457.58	987.35
457.95	993.49
458.32	989.17
458.68	991.44
459.05	970.74
459.42	1000.55
459.78	988.03
460.15	986.89
460.52	999.86
460.88	986.67
461.25	1001.00
461.61	1018.07
461.98	998.95
462.35	993.04
462.71	1008.74
463.08	966.19
463.45	987.12
463.81	992.81
464.18	998.73
464.55	982.57
464.91	990.53
465.28	957.31
465.64	1007.15
466.01	1001.91
466.38	1005.33
466.74	996.68
467.11	989.17
467.47	988.49
467.84	1013.29
468.21	1001.91
468.57	982.57
468.94	991.90
469.30	993.04
469.67	990.76
470.03	987.35
470.40	977.56
470.77	986.89
471.13	965.73
471.50	979.38
471.86	976.43
472.23	994.18
472.59	992.58
472.96	1003.50
473.32	992.58
473.69	1006.01
474.05	978.47
474.42	1003.05
474.78	978.93
475.15	987.80
475.51	986.21
475.88	989.62
476.24	990.99
476.61	999.64
476.97	993.72
477.34	980.75
477.70	978.93
478.07	994.40
478.43	993.26
478.80	980.29
479.16	987.12
479.53	997.82
479.89	987.58
480.26	1006.92
480.62	995.31
480.99	980.07
481.35	992.58
481.72	982.57
482.08	1000.77
482.45	1270.42
482.81	998.95
483.17	1004.87
483.54	1000.77
483.90	1001.46
484.27	990.08
484.63	988.03
485.00	980.52
485.36	978.70
485.72	979.61
486.09	975.29
486.45	987.58
486.82	1001.23
487.18	991.22
487.54	988.03
487.91	986.89
488.27	983.02
488.64	983.25
489.00	1000.32
489.36	1017.39
489.73	1000.55
490.09	990.99
490.45	1008.97
490.82	996.45
491.18	988.94
491.55	990.31
491.91	987.80
492.27	994.18
492.64	997.13
493.00	997.36
493.36	985.76
493.73	1013.06
494.09	1001.68
494.45	1014.65
494.82	1005.33
495.18	975.74
495.54	1012.15
495.91	984.39
496.27	1003.28
496.63	1008.51
496.99	1011.24
497.36	993.04
497.72	1021.71
498.08	982.11
498.45	1003.50
498.81	1010.79
499.17	977.11
499.53	996.91
499.90	1011.70
500.26	1006.01
500.62	988.71
500.99	987.80
501.35	983.48
501.71	968.23
502.07	990.76
502.44	1010.33
502.80	988.26
503.16	981.89
503.52	1003.28
503.88	1005.78
504.25	982.11
504.61	995.77
504.97	993.49
505.33	995.54
505.70	976.43
506.06	990.31
506.42	1004.87
506.78	1009.65
507.14	1017.61
507.51	1007.83
507.87	998.04
508.23	971.42
508.59	988.26
508.95	992.13
509.32	986.89
509.68	986.67
510.04	999.18
510.40	994.40
510.76	985.76
511.12	1004.87
511.48	1003.73
511.85	997.13
512.21	995.09
512.57	963.46
512.93	972.33
513.29	991.22
513.65	983.71
514.01	984.62
514.38	990.99
514.74	1007.83
515.10	1020.12
515.46	992.13
515.82	996.45
516.18	998.50
516.54	991.22
516.90	982.11
517.26	995.54
517.63	992.35
517.99	988.71
518.35	972.56
518.71	978.47
519.07	986.21
519.43	997.13
519.79	994.86
520.15	993.49
520.51	988.94
520.87	1007.37
521.23	993.72
521.59	992.81
521.95	1016.02
522.31	991.44
522.67	1003.73
523.03	986.21
523.40	993.95
523.76	992.81
524.12	965.73
524.48	1003.50
524.84	1024.67
525.20	978.02
525.56	991.44
525.92	972.56
526.28	986.89
526.64	992.81
527.00	973.01
527.36	1022.62
527.72	997.82
528.08	988.49
528.44	1000.55
528.80	1005.33
529.16	989.40
529.51	987.80
529.87	975.97
530.23	979.84
530.59	996.91
530.95	989.85
531.31	957.08
531.67	987.80
532.03	993.95
532.39	1009.19
532.75	992.35
533.11	1023.53
533.47	997.82
533.83	978.02
534.19	994.63
534.55	995.54
534.91	999.64
535.26	978.93
535.62	996.68
535.98	983.48
536.34	976.43
536.70	970.28
537.06	979.16
537.42	979.16
537.78	1005.10
538.14	1024.44
538.49	980.07
538.85	1012.38
539.21	993.04
539.57	983.25
539.93	996.00
540.29	1007.60
540.65	997.36
541.00	999.86
541.36	988.94
541.72	995.54
542.08	979.84
542.44	990.76
542.80	1005.78
543.15	1006.46
543.51	1001.46
543.87	993.72
544.23	982.34
544.59	993.26
544.95	986.44
545.30	986.44
545.66	993.49
546.02	988.49
546.38	985.76
546.73	969.14
547.09	986.21
547.45	997.13
547.81	977.56
548.17	988.71
548.52	987.35
548.88	980.98
549.24	979.16
549.60	985.98
549.95	986.44
550.31	991.44
550.67	966.87
551.03	991.90
551.38	1000.77
551.74	968.69
552.10	964.59
552.46	979.16
552.81	997.13
553.17	978.70
553.53	997.82
553.88	978.25
554.24	995.09
554.60	1008.06
554.95	995.54
555.31	988.49
555.67	991.90
556.03	988.71
556.38	1001.00
556.74	1002.82
557.10	1000.09
557.45	989.17
557.81	993.72
558.17	995.77
558.52	991.22
558.88	990.99
559.24	996.91
559.59	983.02
559.95	1001.68
560.30	1022.39
560.66	1014.43
561.02	982.34
561.37	1002.14
561.73	997.59
562.09	987.35
562.44	992.81
562.80	998.27
563.15	979.84
563.51	1004.19
563.87	1005.55
564.22	995.54
564.58	980.07
564.93	985.76
565.29	983.71
565.65	1001.23
566.00	1006.24
566.36	989.62
566.71	1028.76
567.07	1009.19
567.42	984.16
567.78	992.13
568.14	971.19
568.49	983.71
568.85	967.10
569.20	992.58
569.56	979.84
569.91	980.75
570.27	982.34
570.62	987.12
570.98	1001.00
571.33	980.75
571.69	982.34
572.04	982.57
572.40	976.43
572.75	1006.01
573.11	1000.55
573.46	1009.19
573.82	1000.55
574.17	997.36
574.53	986.67
574.88	987.80
575.24	994.86
575.59	985.98
575.95	1019.66
576.30	995.77
576.66	972.56
577.01	1007.83
577.36	1000.09
577.72	989.40
578.07	993.04
578.43	1006.46
578.78	981.66
579.14	985.07
579.49	999.18
579.85	1011.92
580.20	989.62
580.55	1025.35
580.91	970.51
581.26	997.82
581.62	984.62
581.97	988.26
582.32	1025.80
582.68	1008.28
583.03	999.18
583.39	1005.33
583.74	1003.96
584.09	992.81
584.45	1017.16
584.80	1010.79
585.15	1033.77
585.51	1034.91
585.86	1023.76
586.21	1049.93
586.57	1029.90
586.92	1055.61
587.27	1039.69
587.63	1033.31
587.98	1084.29
588.33	1058.80
588.69	1046.28
589.04	1058.34
589.39	1071.54
589.75	1042.64
590.10	1067.22
590.45	1066.99
590.81	1081.78
591.16	1095.66
591.51	1101.12
591.86	1121.83
592.22	1117.96
592.57	1130.48
592.92	1146.18
593.28	1148.91
593.63	1161.65
593.98	1172.58
594.33	1175.53
594.69	1192.37
595.04	1190.55
595.39	1204.89
595.74	1210.12
596.10	1225.37
596.45	1259.96
596.80	1259.50
597.15	1268.38
597.50	1300.23
597.86	1304.78
598.21	1334.14
598.56	1335.50
598.91	1346.43
599.26	1356.44
599.62	1372.14
599.97	1379.88
600.32	1391.03
600.67	1406.95
601.02	1418.33
601.38	1437.22
601.73	1459.97
602.08	1490.24
602.43	1487.28
602.78	1503.44
603.13	1541.44
603.49	1567.61
603.84	1545.99
604.19	1561.01
604.54	1605.84
604.89	1563.06
605.24	1612.66
605.59	1624.72
605.95	1659.08
606.30	1667.73
606.65	1663.63
607.00	1672.74
607.35	1681.38
607.70	1708.23
608.05	1726.21
608.40	1737.36
608.75	1749.42
609.10	1749.88
609.46	1748.74
609.81	1762.16
610.16	1803.35
610.51	1788.79
610.86	1804.26
611.21	1823.83
611.56	1824.74
611.91	1845.22
612.26	1824.29
612.61	1858.42
612.96	1861.60
613.31	1850.00
613.66	1868.89
614.01	1868.89
614.36	1887.09
614.71	1883.22
615.06	1865.24
615.41	1884.13
615.76	1892.55
616.11	1891.41
616.46	1910.53
616.81	1890.28
617.16	1938.52
617.51	1913.26
617.86	1887.09
618.21	1903.93
618.56	1914.40
618.91	1927.37
619.26	1917.81
619.61	1924.86
619.96	1916.22
620.31	1933.97
620.66	1902.56
621.01	1916.90
621.36	1908.48
621.71	1910.07
622.06	1921.45
622.41	1898.01
622.76	1924.86
623.10	1923.73
623.45	1907.34
623.80	1912.58
624.15	1890.28
624.50	1932.60
624.85	1857.74
625.20	1903.02
625.55	1911.67
625.90	1900.97
626.25	1898.69
626.59	1906.43
626.94	1889.36
627.29	1875.03
627.64	1887.77
627.99	1880.95
628.34	1882.77
628.69	1872.98
629.03	1852.05
629.38	1882.31
629.73	1852.27
630.08	1847.04
630.43	1860.24
630.78	1840.21
631.12	1853.87
631.47	1848.41
631.82	1851.36
632.17	1852.50
632.52	1819.73
632.86	1848.86
633.21	1830.43
633.56	1794.25
633.91	1828.84
634.26	1818.60
634.60	1831.34
634.95	1841.35
635.30	1787.88
635.65	1816.09
635.99	1786.74
636.34	1822.46
636.69	1791.52
637.04	1802.21
637.39	1766.49
637.73	1782.64
638.08	1792.20
638.43	1800.85
638.77	1769.22
639.12	1775.59
639.47	1776.04
639.82	1786.51
640.16	1755.56
640.51	1789.01
640.86	1752.15
641.20	1764.44
641.55	1750.79
641.90	1753.52
642.25	1734.63
642.59	1751.01
642.94	1744.87
643.29	1748.51
643.63	1755.56
643.98	1732.81
644.33	1746.01
644.67	1723.02
645.02	1747.37
645.37	1735.99
645.71	1750.10
646.06	1764.67
646.40	1727.12
646.75	1718.47
647.10	1711.87
647.44	1725.98
647.79	1721.43
648.14	1716.20
648.48	1719.84
648.83	1743.28
649.17	1746.23
649.52	1752.83
649.87	1738.04
650.21	1736.22
650.56	1697.54
650.90	1735.99
651.25	1718.02
651.59	1749.19
651.94	1715.74
652.29	1720.29
652.63	1748.74
652.98	1729.85
653.32	1698.90
653.67	1750.56
654.01	1747.60
654.36	1702.32
654.70	1743.73
655.05	1712.78
655.39	1723.93
655.74	1741.23
656.08	1716.65
656.43	1735.99
656.78	1760.57
657.12	1746.69
657.47	1717.34
657.81	1749.88
658.15	1737.36
658.50	1735.31
658.84	1730.99
659.19	1764.21
659.53	1761.03
659.88	1764.67
660.22	1723.02
660.57	1758.75
660.91	1738.95
661.26	1749.88
661.60	1761.48
661.95	1753.97
662.29	1766.03
662.63	1761.94
662.98	1732.13
663.32	1777.64
663.67	1768.53
664.01	1750.10
664.36	1754.88
664.70	1781.96
665.04	1772.18
665.39	1758.07
665.73	1759.43
666.08	1927.82
666.42	1780.37
666.76	1802.90
667.11	1797.21
667.45	1794.02
667.79	1794.25
668.14	1783.78
668.48	1810.40
668.83	1807.45
669.17	1839.53
669.51	1824.51
669.86	1834.30
670.20	1814.27
670.54	1854.09
670.89	1852.27
671.23	1866.84
671.57	1866.61
671.92	1895.28
672.26	1905.29
672.60	1914.85
672.94	1959.68
673.29	1945.80
673.63	1982.21
673.97	2025.90
674.32	2059.80
674.66	2068.45
675.00	2147.64
675.34	2181.31
675.69	2238.66
676.03	2306.01
676.37	2388.84
676.71	2478.04
677.06	2580.90
677.40	2629.82
677.74	2803.44
678.08	2900.83
678.43	3037.14
678.77	3201.20
679.11	3360.72
679.45	3575.53
679.80	3773.72
680.14	4035.86
680.48	4284.81
680.82	4561.51
681.16	4837.98
681.51	5124.25
681.85	5477.41
682.19	5816.00
682.53	6185.09
682.87	6614.94
683.21	6948.08
683.56	7304.19
683.90	7749.97
684.24	8165.25
684.58	8553.23
684.92	9006.74
685.26	9267.51
685.61	9608.16
685.95	9883.50
686.29	10258.05
686.63	10507.22
686.97	10664.46
687.31	10813.28
687.65	11095.44
687.99	11173.95
688.33	11168.48
688.68	11234.93
689.02	11213.08
689.36	11225.83
689.70	11211.04
690.04	11243.35
690.38	11220.82
690.72	11192.60
691.06	11160.29
691.40	11210.35
691.74	11163.48
692.08	11141.41
692.42	11194.88
692.76	11228.79
693.10	11334.60
693.44	11204.89
693.78	11338.24
694.13	11365.09
694.47	11372.14
694.81	11320.49
695.15	11339.60
695.49	11322.31
695.83	11328.91
696.17	11370.78
696.51	11418.11
696.85	11310.02
697.19	11324.58
697.53	11326.18
697.87	11380.33
698.20	11294.55
698.54	11381.47
698.88	11321.63
699.22	11198.07
699.56	11306.61
699.90	11197.16
700.24	11210.81
700.58	11099.08
700.92	11076.78
701.26	10974.61
701.60	10920.91
701.94	10756.61
702.28	10826.02
702.62	10655.81
702.96	10697.68
703.30	10519.05
703.63	10450.78
703.97	10455.11
704.31	10316.30
704.65	10194.33
704.99	10153.37
705.33	10045.74
705.67	9961.32
706.01	9872.57
706.34	9778.37
706.68	9609.52
707.02	9512.36
707.36	9502.12
707.70	9381.97
708.04	9145.77
708.38	9144.41
708.71	9063.17
709.05	8962.14
709.39	8920.72
709.73	8771.22
710.07	8701.82
710.40	8672.92
710.74	8548.90
711.08	8466.76
711.42	8366.86
711.76	8367.09
712.09	8243.07
712.43	8170.26
712.77	8109.50
713.11	8032.36
713.45	7972.51
713.78	7918.13
714.12	7887.41
714.46	7826.20
714.80	7663.50
715.13	7674.88
715.47	7542.67
715.81	7494.43
716.15	7359.26
716.48	7355.17
716.82	7280.07
717.16	7243.44
717.49	7176.31
717.83	7101.90
718.17	7022.03
718.51	6935.56
718.84	6916.22
719.18	6838.62
719.52	6788.11
719.85	6663.41
720.19	6572.16
720.53	6561.01
720.86	6520.28
721.20	6393.08
721.54	6419.93
721.87	6276.11
722.21	6158.70
722.55	6134.12
722.88	6079.96
723.22	5928.64
723.55	5921.13
723.89	5920.68
724.23	5824.42
724.56	5736.82
724.90	5676.29
725.24	5644.43
725.57	5564.56
725.91	5507.22
726.24	5460.11
726.58	5370.23
726.92	5317.21
727.25	5295.82
727.59	5178.18
727.92	5104.68
728.26	5106.72
728.59	5038.23
728.93	4951.31
729.26	4911.94
729.60	4874.17
729.94	4813.64
730.27	4747.42
730.61	4668.23
730.94	4600.42
731.28	4555.37
731.61	4487.33
731.95	4449.33
732.28	4393.35
732.62	4342.38
732.95	4297.09
733.29	4242.94
733.62	4166.25
733.96	4155.56
734.29	4111.87
734.63	4041.32
734.96	4012.43
735.30	3958.27
735.63	3904.34
735.97	3888.64
736.30	3790.79
736.63	3779.18
736.97	3718.66
737.30	3672.24
737.64	3666.77
737.97	3610.57
738.31	3583.72
738.64	3532.52
738.97	3496.57
739.31	3488.83
739.64	3440.13
739.98	3402.36
740.31	3394.17
740.64	3349.11
740.98	3296.77
741.31	3236.70
741.65	3182.32
741.98	3218.50
742.31	3160.02
742.65	3138.85
742.98	3124.97
743.31	3088.56
743.65	3107.00
743.98	3035.77
744.31	3030.54
744.65	2992.54
744.98	2996.63
745.31	2958.40
745.65	2906.98
745.98	2886.73
746.31	2891.28
746.65	2882.40
746.98	2849.41
747.31	2843.26
747.65	2826.20
747.98	2789.56
748.31	2778.41
748.64	2725.85
748.98	2743.14
749.31	2688.98
749.64	2732.45
749.98	2686.71
750.31	2678.52
750.64	2642.79
750.97	2631.41
751.31	2601.60
751.64	2570.43
751.97	2580.90
752.30	2537.21
752.63	2498.75
752.97	2505.58
753.30	2560.64
753.63	2503.76
753.96	2497.84
754.29	2442.77
754.63	2460.07
754.96	2498.52
755.29	2420.93
755.62	2414.78
755.95	2398.17
756.29	2395.44
756.62	2339.24
756.95	2367.68
757.28	2332.18
757.61	2339.24
757.94	2291.90
758.27	2301.01
758.61	2280.07
758.94	2263.92
759.27	2297.37
759.60	2237.97
759.93	2276.89
760.26	2236.15
760.59	2235.24
760.92	2202.48
761.26	2206.12
761.59	2203.61
761.92	2183.13
762.25	2156.74
762.58	2131.25
762.91	2149.91
763.24	2127.38
763.57	2090.52
763.90	2098.26
764.23	2102.35
764.56	2101.44
764.89	2061.39
765.22	2071.63
765.55	2043.87
765.88	2046.83
766.21	2035.00
766.54	2009.06
766.87	1981.30
767.20	2000.41
767.53	1994.72
767.86	1990.17
768.19	1974.47
768.52	1932.37
768.85	1954.22
769.18	1922.59
769.51	1926.23
769.84	1938.29
770.17	1913.94
770.50	1914.85
770.83	1886.86
771.16	1874.35
771.49	1888.00
771.82	1850.68
772.15	1860.92
772.48	1829.75
772.81	1815.64
773.14	1830.20
773.47	1805.17
773.80	1809.04
774.13	1804.03
774.46	1795.16
774.78	1802.44
775.11	1782.64
775.44	1773.31
775.77	1776.95
776.10	1736.45
776.43	1714.15
776.76	1743.05
777.09	1715.06
777.41	1714.60
777.74	1705.05
778.07	1706.64
778.40	1717.11
778.73	1676.83
779.06	1711.87
779.38	1704.82
779.71	1654.76
780.04	1656.81
780.37	1650.21
780.70	1652.71
781.03	1654.53
781.35	1615.85
781.68	1606.75
782.01	1614.48
782.34	1611.75
782.67	1609.02
782.99	1581.49
783.32	1582.17
783.65	1581.03
783.98	1590.13
784.30	1555.55
784.63	1575.57
784.96	1559.19
785.29	1572.16
785.61	1549.86
785.94	1556.23
786.27	1543.94
786.60	1561.69
786.92	1551.68
787.25	1525.51
787.58	1510.95
787.90	1498.66
788.23	1502.98
788.56	1502.53
788.88	1475.68
789.21	1484.55
789.54	1481.59
789.87	1484.09
790.19	1471.81
790.52	1487.05
790.85	1490.69
791.17	1458.15
791.50	1475.45
791.82	1481.36
792.15	1448.37
792.48	1470.21
792.80	1473.63
793.13	1446.09
793.46	1445.87
793.78	1446.55
794.11	1430.16
794.43	1441.77
794.76	1428.12
795.09	1439.49
795.41	1441.31
795.74	1436.99
796.06	1426.30
796.39	1440.18
796.72	1428.57
797.04	1416.51
797.37	1446.78
797.69	1400.58
798.02	1415.37
798.34	1392.85
798.67	1431.99
798.99	1401.72
799.32	1409.46
799.64	1406.04
799.97	1422.66
800.30	1380.33
800.62	1404.00
800.95	1396.26
801.27	1385.34
801.60	1404.91
801.92	1367.59
802.25	1370.77
802.57	1371.23
802.89	1396.94
803.22	1370.55
803.54	1360.99
803.87	1358.71
804.19	1362.13
804.52	1363.95
804.84	1361.22
805.17	1342.33
805.49	1352.11
805.82	1356.89
806.14	1334.82
806.46	1353.93
806.79	1338.92
807.11	1358.26
807.44	1359.85
807.76	1337.55
808.08	1337.78
808.41	1334.59
808.73	1337.32
809.06	1319.57
809.38	1340.96
809.70	1330.27
810.03	1316.39
810.35	1331.41
810.67	1313.43
811.00	1324.58
811.32	1321.62
811.64	1291.36
811.97	1288.63
812.29	1289.99
812.61	1290.90
812.94	1267.92
813.26	1296.59
813.58	1303.19
813.91	1262.69
814.23	1290.22
814.55	1298.41
814.88	1295.68
815.20	1288.17
815.52	1278.84
815.84	1278.84
816.17	1267.69
816.49	1275.43
816.81	1260.87
817.13	1246.08
817.46	1259.96
817.78	1228.78
818.10	1248.58
818.42	1247.90
818.75	1243.34
819.07	1242.21
819.39	1244.25
819.71	1256.77
820.04	1243.57
820.36	1237.88
820.68	1241.07
821.00	1225.60
821.32	1240.84
821.65	1247.21
821.97	1234.01
822.29	1238.57
822.61	1247.67
822.93	1216.95
823.25	1208.30
823.58	1244.03
823.90	1214.22
824.22	1234.70
824.54	1203.75
824.86	1201.70
825.18	1224.00
825.50	1208.07
825.82	1200.79
826.15	1186.00
826.47	1199.43
826.79	1205.57
827.11	1202.16
827.43	1205.80
827.75	1201.48
828.07	1193.51
828.39	1190.55
828.71	1197.83
829.03	1188.50
829.35	1183.50
829.67	1169.85
830.00	1194.88
830.32	1192.83
830.64	1199.43
830.96	1172.12
831.28	1195.33
831.60	1189.41
831.92	1180.77
832.24	1186.68
832.56	1166.43
832.88	1178.72
833.20	1198.29
833.52	1181.68
833.84	1176.67
834.16	1192.37
834.48	1178.95
834.80	1213.76
835.12	1173.49
835.44	1184.18
835.76	1194.65
836.08	1174.62
836.40	1175.08
836.71	1181.68
837.03	1182.82
837.35	1157.78
837.67	1163.02
837.99	1159.15
838.31	1163.02
838.63	1163.70
838.95	1159.15
839.27	1156.87
839.59	1176.67
839.91	1188.50
840.23	1174.62
840.54	1157.78
840.86	1162.56
841.18	1171.44
841.50	1168.94
841.82	1162.11
842.14	1164.16
842.46	1159.61
842.77	1159.38
843.09	1162.56
843.41	1175.31
843.73	1157.56
844.05	1156.87
844.37	1167.57
844.68	1156.65
845.00	1142.31
845.32	1148.91
845.64	1174.85
845.96	1154.37
846.27	1135.94
846.59	1141.40
846.91	1144.59
847.23	1140.04
847.54	1132.30
847.86	1142.77
848.18	1143.22
848.50	1140.04
848.82	1152.78
849.13	1144.59
849.45	1129.80
849.77	1137.76
850.08	1163.93
850.40	1152.55
850.72	1148.00
851.04	1129.34
851.35	1143.90
851.67	1151.41
851.99	1124.79
852.30	1141.17
852.62	1126.16
852.94	1140.26
853.25	1148.68
853.57	1137.76
853.89	1113.41
854.20	1132.75
854.52	1147.77
854.84	1127.07
855.15	1111.59
855.47	1129.57
855.79	1137.76
856.10	1133.89
856.42	1135.48
856.73	1140.49
857.05	1115.23
857.37	1103.63
857.68	1119.78
858.00	1121.83
858.32	1137.76
858.63	1119.33
858.95	1111.59
859.26	1125.47
859.58	1121.38
859.89	1104.31
860.21	1131.84
860.52	1089.75
860.84	1127.75
861.16	1126.16
861.47	1118.42
861.79	1114.55
862.10	1096.80
862.42	1122.74
862.73	1119.56
863.05	1102.03
863.36	1099.76
863.68	1112.27
863.99	1091.57
864.31	1103.63
864.62	1113.41
864.94	1103.40
865.25	1100.67
865.57	1108.86
865.88	1097.48
866.20	1099.53
866.51	1112.50
866.82	1101.81
867.14	1077.00
867.45	1098.62
867.77	1091.34
868.08	1115.69
868.40	1109.77
868.71	1106.36
869.02	1113.64
869.34	1110.91
869.65	1091.57
869.97	1099.99
870.28	1084.74
870.59	1097.71
870.91	1081.33
871.22	1085.88
871.54	1084.51
871.85	1116.60
872.16	1099.30
872.48	1091.11
872.79	1124.56
873.10	1091.34
873.42	1090.88
873.73	1106.36
874.04	1089.06
874.36	1066.76
874.67	1082.24
874.98	1087.70
875.30	1089.75
875.61	1066.08
875.92	1085.20
876.23	1066.54
876.55	1081.10
876.86	1071.54
877.17	1081.56
877.49	1078.14
877.80	1072.23
878.11	1303.42
878.42	1106.59
878.74	1071.54
879.05	1085.88
879.36	1072.23
879.67	1074.96
879.98	1053.57
880.30	1060.62
880.61	1074.50
880.92	1078.60
881.23	1058.57
881.55	1058.80
881.86	1061.30
882.17	1068.13
882.48	1066.76
882.79	1082.92
883.10	1067.90
883.42	1066.76
883.73	1061.53
884.04	1082.47
884.35	1089.29
884.66	1081.78
884.97	1084.29
885.28	1047.65
885.60	1083.60
885.91	1060.17
886.22	1068.36
886.53	1072.91
886.84	1066.76
887.15	1064.49
887.46	1061.76
887.77	1064.26
888.08	1064.26
888.40	1067.22
888.71	1058.57
889.02	1044.92
889.33	1076.32
889.64	1054.25
889.95	1061.76
890.26	1061.30
890.57	1086.11
890.88	1061.08
891.19	1081.56
891.50	1074.50
891.81	1064.94
892.12	1073.59
892.43	1057.43
892.74	1075.41
893.05	1067.22
893.36	1084.06
893.67	1072.23
893.98	1067.90
894.29	1059.71
894.60	1074.50
894.91	1055.84
895.22	1046.74
895.53	1047.88
895.84	1050.61
896.15	1077.00
896.46	1068.58
896.77	1077.00
897.08	1080.19
897.38	1061.08
897.69	1064.03
898.00	1072.23
898.31	1056.07
898.62	1055.84
898.93	1051.06
899.24	1062.44
899.55	1057.89
899.86	1068.36
900.16	1051.97
900.47	1063.12
900.78	1071.77
901.09	1058.12
901.40	1071.32
901.71	1051.75
902.02	1056.75
902.32	1041.73
902.63	1070.18
902.94	1056.75
903.25	1061.99
903.56	1066.08
903.87	1034.45
904.17	1047.19
904.48	1036.04
904.79	1028.76
905.10	1046.51
905.41	1055.84
905.71	1020.80
906.02	1047.88
906.33	1041.51
906.64	1069.72
906.94	1067.22
907.25	1057.66
907.56	1042.19
907.87	1045.37
908.17	1036.73
908.48	1037.18
908.79	1032.63
909.09	1032.18
909.40	1034.00
909.71	1037.41
910.02	1140.04
910.32	1044.46
910.63	1042.64
910.94	1037.41
911.24	1054.48
911.55	1061.08
911.86	1032.63
912.16	1026.03
912.47	1016.25
912.78	1034.00
913.08	1028.08
913.39	1054.93
913.69	1051.75
914.00	1038.78
914.31	1025.58
914.61	1010.79
914.92	1054.70
915.23	1023.98
915.53	1037.87
915.84	1026.72
916.14	1034.22
916.45	1021.25
916.75	1035.13
917.06	1031.95
917.37	1021.03
917.67	1027.17
917.98	1009.19
918.28	1022.39
918.59	1023.98
918.89	1036.50
919.20	1031.72
919.50	1029.22
919.81	1025.12
920.11	1039.23
920.42	1023.53
920.72	1021.03
921.03	1008.06
921.33	1028.54
921.64	1018.98
921.94	1010.10
922.25	1021.94
922.55	1000.32
922.86	1031.49
923.16	1021.48
923.47	1025.35
923.77	999.86
924.08	1030.13
924.38	1027.17
924.69	992.58
924.99	1015.79
925.29	1020.80
925.60	1021.48
925.90	1009.42
926.21	1030.58
926.51	1035.59
926.81	995.09
927.12	1017.61
927.42	1022.16
927.73	1008.97
928.03	1000.32
928.33	1021.25
928.64	999.64
928.94	1011.70
929.24	998.04
929.55	1008.74
929.85	1014.65
930.15	1019.89
930.46	1012.15
930.76	1013.97
931.06	1008.97
931.37	1008.51
931.67	1036.95
931.97	1014.20
932.27	993.26
932.58	1014.43
932.88	998.27
933.18	1000.32
933.49	1001.23
933.79	1008.28
934.09	1016.02
934.39	993.95
934.70	1032.18
935.00	1007.37
935.30	1003.28
935.60	1014.88
935.91	978.93
936.21	993.49
936.51	987.80
936.81	1024.21
937.11	1026.94
937.42	1002.37
937.72	996.91
938.02	1003.96
938.32	1007.37
938.62	1010.10
938.92	992.13
939.23	1015.56
939.53	1003.50
939.83	988.71
940.13	988.26
940.43	985.76
940.73	1000.77
941.03	992.13
941.34	994.63
941.64	1003.96
941.94	1000.77
942.24	986.21
942.54	999.64
942.84	997.36
943.14	1013.06
943.44	996.45
943.74	1006.01
944.04	994.40
944.34	990.99
944.65	992.58
944.95	1005.78
945.25	976.88
945.55	973.70
945.85	978.70
946.15	989.62
946.45	997.82
946.75	995.54
947.05	1002.14
947.35	991.22
947.65	989.62
947.95	1002.82
948.25	994.63
948.55	1012.15
948.85	998.04
949.15	996.00
949.45	972.56
949.75	992.81
950.05	996.45
950.35	993.95
950.65	1003.28
950.94	1000.09
951.24	1010.10
951.54	1000.55
951.84	1066.31
952.14	1014.65
952.44	1004.19
952.74	974.15
953.04	1006.24
953.34	1016.93
953.64	1016.25
953.94	997.59
954.23	978.25
954.53	1010.79
954.83	998.50
955.13	985.30
955.43	991.67
955.73	997.13
956.03	988.49
956.32	1011.92
956.62	1005.33
956.92	1016.25
957.22	1009.19
957.52	1005.78
957.82	996.68
958.11	1007.37
958.41	996.68
958.71	1035.13
959.01	1007.15
959.30	1095.66
959.60	1003.96
959.90	979.61
960.20	984.62
960.50	984.39
960.79	990.08
961.09	987.80
961.39	1001.23
961.69	1003.73
961.98	998.95
962.28	998.27
962.58	993.72
962.87	1004.64
963.17	992.81
963.47	1003.28
963.76	1014.43
964.06	1006.92
964.36	996.91
964.66	986.44
964.95	994.86
965.25	997.13
965.55	1008.28
965.84	992.81
966.14	997.13
966.43	1003.73
966.73	969.14
967.03	998.27
967.32	993.95
967.62	969.83
967.92	1011.24
968.21	987.58
968.51	991.22
968.80	1006.69
969.10	994.40
969.40	1002.82
969.69	1004.19
969.99	990.76
970.28	984.39
970.58	967.78
970.87	982.34
971.17	988.03
971.46	1010.79
971.76	989.85
972.06	1007.83
972.35	991.67
972.65	996.68
972.94	996.00
973.24	994.63
973.53	959.13
973.83	978.70
974.12	969.83
974.42	988.94
974.71	1016.93
975.01	989.62
975.30	986.44
975.59	1006.69
975.89	1011.47
976.18	983.48
976.48	991.44
976.77	985.98
977.07	981.43
977.36	995.77
977.65	968.01
977.95	997.36
978.24	987.35
978.54	983.48
978.83	1000.32
979.13	1000.55
979.42	996.68
979.71	1000.32
980.01	996.22
980.30	997.59
980.59	995.54
980.89	993.72
981.18	993.95
981.47	1003.73
981.77	996.68
982.06	993.95
982.35	998.50
982.65	1002.14
982.94	1005.10
983.23	1011.01
983.53	1014.65
983.82	988.49
984.11	999.41
984.41	997.82
984.70	984.16
984.99	997.59
985.28	1009.42
985.58	990.53
985.87	1005.33
986.16	995.54
986.45	1001.00
986.75	1008.06
987.04	1020.80
987.33	975.52
987.62	979.61
987.91	993.49
988.21	1014.20
988.50	994.63
988.79	1014.20
989.08	996.00
989.37	1002.59
989.67	986.44
989.96	976.43
990.25	994.63
990.54	985.98
990.83	1008.74
991.12	997.59
991.42	985.07
991.71	997.59
992.00	988.71
992.29	989.62
992.58	1008.28
992.87	1010.56
993.16	1011.24
993.45	992.35
993.75	985.98
994.04	991.44
994.33	999.64
994.62	997.13
994.91	994.63
995.20	986.89
995.49	988.71
995.78	1012.83
996.07	967.55
996.36	1002.14
996.65	993.95
996.94	985.53
997.23	982.57
997.52	963.46
997.81	972.56
998.10	960.72
998.39	986.21
998.68	986.44
998.97	995.09
999.26	981.66
999.55	992.13
999.84	985.76
1000.13	990.76
1000.42	963.23
1000.71	998.50
1001.00	977.56
1001.29	999.18
1001.58	995.09
1001.87	1013.97
1002.16	996.91
1002.45	998.95
1002.74	991.90
1003.02	1003.50
1003.31	985.53
1003.60	985.53
1003.89	995.31
1004.18	996.91
1004.47	983.48
1004.76	993.49
1005.05	973.92
1005.33	990.76
1005.62	964.59
1005.91	972.56
1006.20	1003.50
1006.49	966.41
1006.78	1005.55
1007.06	989.17
1007.35	989.40
1007.64	983.94
1007.93	982.11
1008.22	981.43
1008.50	993.04
1008.79	991.67
1009.08	1002.37
1009.37	990.31
1009.66	1021.94
1009.94	981.89
1010.23	980.75
1010.52	989.40
1010.81	1011.01
1011.09	1003.73
1011.38	1003.05
1011.67	1001.00
1011.95	1004.64
1012.24	967.32
1012.53	1005.10
1012.82	973.70
1013.10	969.60
1013.39	971.65
1013.68	974.38
[truncated: 48 more rows]
