# Supplementary material for: Unique photosynthetic electron transport tuning and excitation distribution in heterokont algae
Source: PLoS One. 2019 Jan 9;14(1):e0209920. doi: 10.1371/journal.pone.0209920 (PMC6326504; doi:10.1371/journal.pone.0209920)
Supplement: S1 Dataset — (ZIP) [file pone.0209920.s004.zip › S1 Dataset/77K/Nannochloropsis_no_inhibitor/NNI_t=0n,2.txt]

340.01	935.01
340.39	935.01
340.76	935.01
341.14	951.85
341.52	961.64
341.89	979.16
342.27	975.29
342.65	995.54
343.03	981.20
343.40	996.45
343.78	990.08
344.16	983.48
344.53	980.29
344.91	979.38
345.29	969.37
345.66	967.32
346.04	974.61
346.42	959.13
346.79	983.25
347.17	989.17
347.54	976.65
347.92	954.81
348.30	964.14
348.67	947.30
349.05	961.41
349.43	935.69
349.80	943.66
350.18	962.09
350.56	963.68
350.93	939.79
351.31	958.68
351.68	960.04
352.06	938.65
352.44	945.48
352.81	950.49
353.19	945.71
353.56	945.48
353.94	947.98
354.32	962.55
354.69	945.48
355.07	944.57
355.44	952.99
355.82	938.65
356.19	939.33
356.57	958.45
356.95	946.39
357.32	944.11
357.70	945.93
358.07	944.80
358.45	935.47
358.82	925.00
359.20	926.36
359.58	935.24
359.95	939.56
360.33	941.84
360.70	939.11
361.08	949.80
361.45	948.66
361.83	943.43
362.20	950.71
362.58	954.58
362.95	938.20
363.33	933.42
363.70	962.55
364.08	936.15
364.45	952.76
364.83	949.12
365.20	937.51
365.58	956.86
365.95	964.59
366.33	968.69
366.70	957.31
367.08	940.25
367.45	937.51
367.83	944.80
368.20	943.43
368.58	944.57
368.95	948.44
369.33	980.98
369.70	950.71
370.08	953.44
370.45	970.05
370.83	975.74
371.20	936.60
371.57	1031.04
371.95	964.14
372.32	942.98
372.70	936.38
373.07	958.22
373.45	939.79
373.82	934.33
374.19	941.38
374.57	952.08
374.94	947.07
375.32	943.43
375.69	973.70
376.07	951.17
376.44	954.35
376.81	938.65
377.19	944.57
377.56	937.51
377.94	932.51
378.31	942.75
378.68	944.34
379.06	955.26
379.43	939.34
379.81	947.75
380.18	923.41
380.55	945.48
380.93	940.02
381.30	943.89
381.67	936.83
382.05	944.11
382.42	922.72
382.79	947.98
383.17	946.39
383.54	956.63
383.91	946.16
384.29	973.24
384.66	950.94
385.04	952.53
385.41	962.55
385.78	932.74
386.15	936.83
386.53	952.53
386.90	929.32
387.27	939.11
387.65	955.26
388.02	929.32
388.39	942.52
388.77	948.21
389.14	963.00
389.51	931.60
389.89	934.33
390.26	942.07
390.63	955.95
391.00	938.88
391.38	945.48
391.75	953.90
392.12	951.62
392.50	949.12
392.87	957.08
393.24	933.19
393.61	942.98
393.99	965.96
394.36	937.29
394.73	940.02
395.10	949.35
395.48	950.49
395.85	953.67
396.22	952.99
396.59	924.77
396.97	952.99
397.34	962.55
397.71	947.30
398.08	948.44
398.45	952.31
398.83	964.37
399.20	953.44
399.57	944.34
399.94	960.27
400.32	945.71
400.69	942.98
401.06	942.98
401.43	950.94
401.80	946.39
402.17	943.89
402.55	948.66
402.92	940.47
403.29	942.29
403.66	948.21
404.03	958.45
404.41	959.36
404.78	973.47
405.15	971.19
405.52	958.90
405.89	932.74
406.26	942.29
406.64	958.45
407.01	950.26
407.38	958.45
407.75	954.13
408.12	939.56
408.49	954.35
408.86	921.81
409.23	948.89
409.61	944.11
409.98	940.25
410.35	952.53
410.72	939.34
411.09	951.40
411.46	951.40
411.83	957.99
412.20	959.81
412.57	931.14
412.95	950.94
413.32	950.49
413.69	955.26
414.06	944.80
414.43	954.81
414.80	941.16
415.17	951.40
415.54	923.41
415.91	930.01
416.28	967.10
416.65	946.62
417.02	919.54
417.39	917.72
417.76	933.42
418.14	945.48
418.51	958.22
418.88	939.11
419.25	945.25
419.62	947.98
419.99	944.80
420.36	962.32
420.73	944.11
421.10	966.64
421.47	945.48
421.84	947.98
422.21	953.90
422.58	960.72
422.95	954.35
423.32	958.45
423.69	945.71
424.06	946.39
424.43	959.81
424.80	942.52
425.17	960.95
425.54	933.42
425.91	941.84
426.28	944.57
426.65	954.58
427.02	929.32
427.39	924.54
427.76	922.04
428.13	936.15
428.49	934.78
428.86	925.68
429.23	959.81
429.60	920.45
429.97	940.02
430.34	945.25
430.71	943.66
431.08	938.20
431.45	945.48
431.82	955.49
432.19	912.26
432.56	942.07
432.93	951.40
433.30	963.23
433.67	930.92
434.03	984.62
434.40	955.95
434.77	944.11
435.14	939.11
435.51	947.53
435.88	964.37
436.25	947.98
436.62	957.08
436.99	958.22
437.35	948.21
437.72	948.89
438.09	954.35
438.46	995.09
438.83	952.76
439.20	983.94
439.57	976.20
439.93	967.55
440.30	953.90
440.67	965.96
441.04	956.17
441.41	966.19
441.78	948.44
442.14	959.13
442.51	949.57
442.88	955.49
443.25	945.71
443.62	967.32
443.99	946.39
444.35	931.60
444.72	953.90
445.09	949.80
445.46	941.61
445.83	936.83
446.19	940.47
446.56	938.20
446.93	970.74
447.30	943.66
447.66	936.83
448.03	957.08
448.40	949.12
448.77	932.74
449.14	954.81
449.50	932.28
449.87	945.93
450.24	951.62
450.61	932.05
450.97	936.83
451.34	946.16
451.71	955.04
452.08	955.04
452.44	956.17
452.81	945.48
453.18	953.44
453.54	973.47
453.91	957.31
454.28	954.81
454.65	953.22
455.01	957.99
455.38	936.83
455.75	971.87
456.11	946.62
456.48	951.62
456.85	926.82
457.21	950.71
457.58	945.02
457.95	930.23
458.32	957.54
458.68	971.65
459.05	938.20
459.42	952.76
459.78	948.44
460.15	954.35
460.52	940.47
460.88	948.89
461.25	953.22
461.61	940.02
461.98	951.85
462.35	942.52
462.71	976.88
463.08	936.83
463.45	944.34
463.81	949.12
464.18	934.78
464.55	948.89
464.91	955.49
465.28	934.56
465.64	939.34
466.01	934.33
466.38	948.66
466.74	949.80
467.11	952.08
467.47	946.62
467.84	986.67
468.21	959.13
468.57	919.77
468.94	945.02
469.30	942.75
469.67	939.56
470.03	941.16
470.40	963.68
470.77	955.95
471.13	952.99
471.50	962.09
471.86	981.66
472.23	975.97
472.59	969.60
472.96	967.32
473.32	953.44
473.69	966.64
474.05	958.45
474.42	952.76
474.78	961.86
475.15	922.72
475.51	952.53
475.88	939.56
476.24	950.49
476.61	935.24
476.97	944.57
477.34	945.02
477.70	946.62
478.07	959.59
478.43	948.44
478.80	930.92
479.16	925.91
479.53	954.35
479.89	952.76
480.26	950.26
480.62	935.01
480.99	945.93
481.35	947.30
481.72	956.17
482.08	962.55
482.45	1214.45
482.81	940.25
483.17	934.56
483.54	945.93
483.90	949.57
484.27	945.48
484.63	934.33
485.00	949.57
485.36	949.35
485.72	964.82
486.09	942.98
486.45	965.50
486.82	940.02
487.18	955.04
487.54	953.44
487.91	940.47
488.27	954.35
488.64	940.70
489.00	945.25
489.36	944.57
489.73	947.07
490.09	937.97
490.45	963.68
490.82	948.89
491.18	941.16
491.55	962.32
491.91	947.53
492.27	956.17
492.64	961.18
493.00	951.40
493.36	950.49
493.73	963.00
494.09	962.55
494.45	961.18
494.82	960.04
495.18	965.50
495.54	955.95
495.91	926.14
496.27	958.45
496.63	955.72
496.99	935.24
497.36	947.07
497.72	950.94
498.08	938.20
498.45	951.40
498.81	954.13
499.17	961.18
499.53	949.57
499.90	966.19
500.26	962.09
500.62	949.35
500.99	942.29
501.35	952.76
501.71	943.89
502.07	944.80
502.44	950.71
502.80	949.35
503.16	951.40
503.52	950.26
503.88	953.67
504.25	952.53
504.61	952.31
504.97	956.63
505.33	935.69
505.70	955.95
506.06	978.02
506.42	980.98
506.78	960.50
507.14	983.25
507.51	963.23
507.87	966.64
508.23	961.86
508.59	957.77
508.95	953.67
509.32	959.36
509.68	943.89
510.04	960.95
510.40	931.60
510.76	951.62
511.12	978.93
511.48	942.29
511.85	952.53
512.21	955.04
512.57	954.13
512.93	953.22
513.29	965.05
513.65	964.14
514.01	932.28
514.38	957.08
514.74	947.07
515.10	954.35
515.46	952.99
515.82	955.95
516.18	936.38
516.54	937.74
516.90	942.98
517.26	940.93
517.63	971.42
517.99	952.99
518.35	932.05
518.71	960.50
519.07	947.75
519.43	961.64
519.79	955.95
520.15	950.94
520.51	955.04
520.87	959.59
521.23	951.62
521.59	956.40
521.95	955.49
522.31	965.05
522.67	956.40
523.03	960.50
523.40	961.86
523.76	939.56
524.12	952.31
524.48	943.43
524.84	947.98
525.20	984.16
525.56	940.47
525.92	943.89
526.28	949.80
526.64	938.42
527.00	959.59
527.36	981.43
527.72	953.22
528.08	958.90
528.44	938.42
528.80	960.27
529.16	951.62
529.51	945.25
529.87	948.66
530.23	930.23
530.59	944.80
530.95	944.11
531.31	942.29
531.67	929.55
532.03	944.57
532.39	930.69
532.75	939.34
533.11	965.73
533.47	957.54
533.83	969.37
534.19	944.34
534.55	942.52
534.91	954.13
535.26	952.53
535.62	940.93
535.98	930.46
536.34	930.69
536.70	954.58
537.06	936.60
537.42	950.94
537.78	945.48
538.14	968.01
538.49	974.83
538.85	993.26
539.21	962.09
539.57	960.04
539.93	976.43
540.29	976.43
540.65	962.55
541.00	957.08
541.36	957.77
541.72	947.75
542.08	951.85
542.44	956.40
542.80	959.36
543.15	976.20
543.51	949.12
543.87	936.15
544.23	961.18
544.59	961.18
544.95	960.95
545.30	944.34
545.66	939.11
546.02	957.08
546.38	962.77
546.73	957.54
547.09	955.26
547.45	960.04
547.81	951.40
548.17	973.47
548.52	970.51
548.88	968.23
549.24	954.35
549.60	934.56
549.95	948.66
550.31	943.20
550.67	955.26
551.03	942.29
551.38	967.32
551.74	939.79
552.10	965.50
552.46	959.13
552.81	956.63
553.17	940.93
553.53	949.12
553.88	971.19
554.24	946.84
554.60	959.81
554.95	956.17
555.31	949.12
555.67	938.65
556.03	931.14
556.38	943.43
556.74	947.53
557.10	952.31
557.45	953.22
557.81	952.76
558.17	974.83
558.52	954.35
558.88	946.39
559.24	953.22
559.59	946.84
559.95	947.30
560.30	943.43
560.66	944.57
561.02	942.98
561.37	933.42
561.73	924.09
562.09	928.87
562.44	954.35
562.80	956.40
563.15	949.12
563.51	951.40
563.87	941.16
564.22	938.20
564.58	955.95
564.93	970.51
565.29	962.32
565.65	950.71
566.00	964.37
566.36	944.11
566.71	976.43
567.07	961.18
567.42	946.39
567.78	950.71
568.14	949.35
568.49	935.69
568.85	954.81
569.20	944.80
569.56	949.57
569.91	952.99
570.27	943.20
570.62	968.92
570.98	955.04
571.33	945.02
571.69	970.74
572.04	971.42
572.40	975.06
572.75	970.51
573.11	972.33
573.46	972.33
573.82	970.51
574.17	946.62
574.53	985.76
574.88	966.87
575.24	957.08
575.59	969.14
575.95	948.21
576.30	960.04
576.66	949.80
577.01	970.05
577.36	950.26
577.72	952.08
578.07	959.36
578.43	956.63
578.78	955.72
579.14	962.77
579.49	955.26
579.85	966.64
580.20	959.59
580.55	959.81
580.91	949.12
581.26	948.89
581.62	975.97
581.97	957.99
582.32	992.13
582.68	959.59
583.03	973.01
583.39	930.46
583.74	978.93
584.09	978.02
584.45	974.61
584.80	971.42
585.15	999.64
585.51	980.52
585.86	995.09
586.21	983.25
586.57	1003.28
586.92	983.94
587.27	998.50
587.63	973.01
587.98	1031.95
588.33	1022.16
588.69	997.59
589.04	1018.75
589.39	1023.98
589.75	1013.52
590.10	1024.21
590.45	1030.58
590.81	1037.18
591.16	1062.21
591.51	1048.79
591.86	1077.91
592.22	1076.78
592.57	1063.81
592.92	1087.02
593.28	1085.65
593.63	1100.67
593.98	1093.16
594.33	1103.40
594.69	1117.74
595.04	1141.17
595.39	1140.72
595.74	1155.74
596.10	1144.81
596.45	1171.89
596.80	1207.85
597.15	1174.85
597.50	1202.16
597.86	1229.92
598.21	1253.81
598.56	1243.57
598.91	1262.00
599.26	1249.26
599.62	1285.44
599.97	1305.47
600.32	1333.23
600.67	1335.50
601.02	1343.47
601.38	1367.82
601.73	1398.99
602.08	1370.77
602.43	1411.73
602.78	1423.11
603.13	1441.09
603.49	1468.62
603.84	1468.39
604.19	1486.14
604.54	1501.16
604.89	1521.87
605.24	1529.61
605.59	1562.83
605.95	1576.94
606.30	1542.80
606.65	1585.36
607.00	1619.94
607.35	1615.39
607.70	1633.14
608.05	1624.95
608.40	1627.68
608.75	1650.44
609.10	1670.69
609.46	1696.17
609.81	1706.87
610.16	1706.41
610.51	1708.69
610.86	1735.77
611.21	1745.78
611.56	1755.11
611.91	1712.56
612.26	1738.50
612.61	1758.98
612.96	1779.23
613.31	1723.93
613.66	1776.95
614.01	1801.30
614.36	1788.56
614.71	1784.92
615.06	1769.90
615.41	1808.81
615.76	1817.46
616.11	1813.59
616.46	1851.59
616.81	1827.47
617.16	1847.72
617.51	1815.18
617.86	1835.66
618.21	1820.87
618.56	1841.12
618.91	1819.05
619.26	1864.79
619.61	1831.34
619.96	1834.75
620.31	1830.43
620.66	1820.19
621.01	1851.82
621.36	1866.38
621.71	1850.23
622.06	1857.74
622.41	1817.69
622.76	1830.43
623.10	1826.11
623.45	1822.24
623.80	1830.20
624.15	1812.68
624.50	1821.33
624.85	1828.84
625.20	1791.97
625.55	1787.42
625.90	1792.43
626.25	1797.43
626.59	1795.84
626.94	1815.64
627.29	1831.79
627.64	1816.32
627.99	1781.73
628.34	1801.07
628.69	1797.21
629.03	1775.13
629.38	1778.09
629.73	1793.57
630.08	1801.07
630.43	1768.53
630.78	1796.07
631.12	1779.00
631.47	1774.00
631.82	1756.93
632.17	1785.60
632.52	1746.23
632.86	1785.15
633.21	1769.90
633.56	1764.89
633.91	1765.12
634.26	1746.69
634.60	1733.95
634.95	1744.64
635.30	1763.53
635.65	1750.33
635.99	1728.94
636.34	1758.52
636.69	1750.79
637.04	1748.97
637.39	1708.01
637.73	1720.52
638.08	1718.93
638.43	1698.68
638.77	1702.09
639.12	1705.73
639.47	1693.67
639.82	1684.57
640.16	1685.25
640.51	1706.19
640.86	1649.30
641.20	1668.64
641.55	1706.19
641.90	1684.80
642.25	1639.51
642.59	1671.60
642.94	1648.61
643.29	1671.83
643.63	1689.12
643.98	1652.48
644.33	1656.81
644.67	1659.76
645.02	1657.94
645.37	1659.31
645.71	1651.57
646.06	1675.01
646.40	1653.85
646.75	1627.22
647.10	1647.93
647.44	1673.19
647.79	1635.19
648.14	1651.57
648.48	1648.84
648.83	1639.74
649.17	1679.79
649.52	1652.48
649.87	1637.01
650.21	1639.97
650.56	1651.57
650.90	1638.38
651.25	1659.76
651.59	1645.66
651.94	1627.68
652.29	1635.42
652.63	1644.97
652.98	1644.75
653.32	1646.79
653.67	1650.89
654.01	1643.38
654.36	1643.15
654.70	1635.87
655.05	1634.51
655.39	1631.78
655.74	1642.02
656.08	1644.97
656.43	1654.76
656.78	1640.65
657.12	1620.17
657.47	1637.69
657.81	1670.69
658.15	1619.49
658.50	1606.06
658.84	1647.70
659.19	1627.68
659.53	1647.93
659.88	1652.48
660.22	1647.48
660.57	1643.84
660.91	1670.91
661.26	1634.73
661.60	1660.45
661.95	1643.84
662.29	1676.38
662.63	1654.99
662.98	1642.47
663.32	1656.35
663.67	1668.41
664.01	1672.05
664.36	1663.18
664.70	1686.84
665.04	1672.96
665.39	1689.57
665.73	1660.45
666.08	1824.51
666.42	1691.85
666.76	1669.32
667.11	1682.52
667.45	1689.80
667.79	1707.10
668.14	1713.47
668.48	1718.02
668.83	1742.82
669.17	1736.45
669.51	1765.35
669.86	1753.74
670.20	1762.39
670.54	1789.70
670.89	1786.06
671.23	1807.22
671.57	1811.54
671.92	1820.19
672.26	1847.72
672.60	1865.47
672.94	1888.00
673.29	1901.65
673.63	1943.98
673.97	1964.46
674.32	1993.13
674.66	2058.44
675.00	2094.16
675.34	2180.18
675.69	2240.93
676.03	2292.36
676.37	2382.24
676.71	2485.55
677.06	2600.92
677.40	2691.94
677.74	2832.34
678.08	2994.13
678.43	3163.66
678.77	3354.35
679.11	3575.53
679.45	3796.93
679.80	4017.20
680.14	4328.72
680.48	4593.37
680.82	4958.13
681.16	5311.29
681.51	5607.11
681.85	5999.41
682.19	6415.60
682.53	6861.15
682.87	7322.17
683.21	7705.60
683.56	8211.22
683.90	8699.77
684.24	9177.18
684.58	9688.26
684.92	10187.73
685.26	10504.03
685.61	10915.67
685.95	11358.03
686.29	11708.92
686.63	11903.93
686.97	12245.72
687.31	12458.02
687.65	12570.43
687.99	12823.47
688.33	12812.78
688.68	12870.57
689.02	12986.40
689.36	12920.41
689.70	12958.41
690.04	12891.74
690.38	12871.94
690.72	12861.24
691.06	12742.23
691.40	12801.17
691.74	12861.24
692.08	12827.11
692.42	12893.78
692.76	12925.19
693.10	12940.66
693.44	12870.35
693.78	12944.07
694.13	12932.24
694.47	13028.72
694.81	12949.99
695.15	13039.64
695.49	12981.16
695.83	12989.36
696.17	13069.91
696.51	13040.33
696.85	13084.70
697.19	13013.48
697.53	13010.06
697.87	13103.59
698.20	12987.76
698.54	13028.72
698.88	13040.33
699.22	12888.55
699.56	12880.59
699.90	12820.06
700.24	12727.44
700.58	12753.84
700.92	12744.05
701.26	12656.90
701.60	12569.98
701.94	12395.90
702.28	12349.48
702.62	12251.86
702.96	12241.62
703.30	12030.91
703.63	11944.89
703.97	11900.06
704.31	11819.28
704.65	11606.98
704.99	11531.43
705.33	11496.84
705.67	11327.54
706.01	11192.38
706.34	11118.65
706.68	10983.71
707.02	10786.20
707.36	10740.23
707.70	10587.77
708.04	10420.98
708.38	10344.97
708.71	10298.78
709.05	10162.70
709.39	10104.68
709.73	9996.59
710.07	9790.88
710.40	9770.18
710.74	9652.30
711.08	9514.18
711.42	9471.86
711.76	9350.80
712.09	9265.69
712.43	9202.43
712.77	9094.57
713.11	9022.21
713.45	8957.59
713.78	8902.75
714.12	8836.07
714.46	8710.47
714.80	8556.41
715.13	8540.94
715.47	8397.58
715.81	8318.62
716.15	8259.46
716.48	8216.45
716.82	8128.16
717.16	8032.13
717.49	7917.90
717.83	7837.58
718.17	7748.38
718.51	7691.49
718.84	7670.10
719.18	7567.47
719.52	7510.36
719.85	7392.26
720.19	7315.57
720.53	7272.56
720.86	7152.42
721.20	7055.71
721.54	6992.68
721.87	6952.85
722.21	6827.47
722.55	6700.73
722.88	6629.05
723.22	6572.39
723.55	6486.14
723.89	6490.92
724.23	6357.81
724.56	6263.37
724.90	6235.38
725.24	6124.56
725.57	6043.78
725.91	6025.81
726.24	5936.38
726.58	5808.95
726.92	5771.40
727.25	5703.59
727.59	5698.13
727.92	5525.19
728.26	5439.63
728.59	5424.39
728.93	5346.11
729.26	5310.84
729.60	5270.56
729.94	5183.41
730.27	5063.26
730.61	5034.36
730.94	4995.91
731.28	4912.85
731.61	4872.35
731.95	4776.32
732.28	4693.26
732.62	4657.99
732.95	4607.70
733.29	4577.89
733.62	4508.72
733.96	4419.52
734.29	4386.52
734.63	4345.33
734.96	4235.88
735.30	4254.31
735.63	4199.25
735.97	4122.33
736.30	4047.01
736.63	4031.31
736.97	3952.12
737.30	3921.41
737.64	3847.00
737.97	3802.17
738.31	3793.98
738.64	3679.29
738.97	3678.38
739.31	3654.71
739.64	3631.96
739.98	3581.67
740.31	3527.28
740.64	3520.23
740.98	3455.15
741.31	3459.47
741.65	3399.63
741.98	3368.91
742.31	3316.57
742.65	3325.45
742.98	3272.20
743.31	3233.52
743.65	3230.10
743.98	3191.42
744.31	3174.58
744.65	3112.91
744.98	3113.14
745.31	3095.85
745.65	3058.30
745.98	3028.26
746.31	3000.05
746.65	2947.25
746.98	3007.10
747.31	2943.39
747.65	2930.87
747.98	2925.64
748.31	2883.77
748.64	2851.46
748.98	2829.38
749.31	2794.57
749.64	2787.51
749.98	2763.85
750.31	2750.65
750.64	2742.69
750.97	2713.56
751.31	2691.26
751.64	2663.27
751.97	2683.75
752.30	2617.99
752.63	2595.23
752.97	2579.08
753.30	2578.85
753.63	2569.29
753.96	2541.98
754.29	2519.00
754.63	2495.56
754.96	2558.60
755.29	2520.82
755.62	2473.72
755.95	2466.89
756.29	2445.27
756.62	2445.96
756.95	2400.67
757.28	2391.12
757.61	2418.42
757.94	2359.94
758.27	2381.56
758.61	2301.46
758.94	2341.51
759.27	2306.01
759.60	2294.41
759.93	2304.42
760.26	2260.50
760.59	2254.13
760.92	2229.78
761.26	2246.17
761.59	2229.33
761.92	2220.45
762.25	2215.22
762.58	2191.33
762.91	2215.67
763.24	2168.12
763.57	2173.58
763.90	2168.57
764.23	2158.56
764.56	2124.65
764.89	2124.88
765.22	2097.58
765.55	2085.06
765.88	2064.58
766.21	2058.21
766.54	2045.47
766.87	2046.83
767.20	1995.63
767.53	1998.13
767.86	1980.16
768.19	1979.70
768.52	1989.49
768.85	1962.18
769.18	1947.16
769.51	1973.79
769.84	1928.96
770.17	1935.79
770.50	1911.21
770.83	1913.94
771.16	1905.75
771.49	1863.20
771.82	1872.07
772.15	1871.84
772.48	1872.53
772.81	1850.00
773.14	1833.84
773.47	1823.37
773.80	1809.27
774.13	1819.28
774.46	1794.70
774.78	1783.10
775.11	1769.67
775.44	1773.31
775.77	1771.27
776.10	1741.68
776.43	1732.13
776.76	1764.67
777.09	1719.84
777.41	1714.15
777.74	1705.73
778.07	1704.37
778.40	1653.62
778.73	1676.60
779.06	1681.84
779.38	1636.10
779.71	1677.06
780.04	1638.38
780.37	1643.38
780.70	1631.78
781.03	1656.58
781.35	1613.80
781.68	1626.31
782.01	1609.93
782.34	1611.07
782.67	1557.14
782.99	1568.29
783.32	1578.07
783.65	1565.10
783.98	1565.56
784.30	1536.43
784.63	1543.94
784.96	1534.61
785.29	1514.36
785.61	1519.37
785.94	1514.59
786.27	1532.79
786.60	1513.45
786.92	1501.84
787.25	1523.92
787.58	1500.93
787.90	1510.04
788.23	1491.15
788.56	1455.42
788.88	1449.96
789.21	1472.03
789.54	1468.17
789.87	1444.50
790.19	1454.74
790.52	1430.62
790.85	1436.31
791.17	1437.67
791.50	1452.69
791.82	1438.58
792.15	1422.66
792.48	1435.63
792.80	1417.42
793.13	1437.45
793.46	1441.77
793.78	1422.43
794.11	1399.45
794.43	1420.38
794.76	1399.90
795.09	1412.64
795.41	1380.10
795.74	1423.79
796.06	1407.18
796.39	1390.12
796.72	1391.48
797.04	1400.58
797.37	1403.77
797.69	1377.60
798.02	1386.47
798.34	1359.85
798.67	1372.59
798.99	1363.72
799.32	1363.26
799.64	1376.92
799.97	1364.86
800.30	1365.31
800.62	1331.86
800.95	1345.29
801.27	1343.47
801.60	1332.54
801.92	1340.05
802.25	1335.96
802.57	1350.75
802.89	1342.78
803.22	1323.90
803.54	1325.72
803.87	1331.86
804.19	1316.62
804.52	1307.51
804.84	1314.80
805.17	1324.35
805.49	1330.95
805.82	1322.76
806.14	1304.10
806.46	1302.74
806.79	1301.37
807.11	1288.40
807.44	1282.48
807.76	1303.42
808.08	1290.90
808.41	1282.71
808.73	1268.83
809.06	1252.22
809.38	1276.79
809.70	1271.11
810.03	1266.10
810.35	1229.01
810.67	1250.40
811.00	1265.87
811.32	1270.65
811.64	1259.05
811.97	1234.47
812.29	1216.04
812.61	1242.66
812.94	1250.63
813.26	1256.54
813.58	1221.95
813.91	1224.46
814.23	1246.08
814.55	1242.21
814.88	1224.46
815.20	1225.60
815.52	1234.24
815.84	1230.37
816.17	1213.54
816.49	1216.49
816.81	1211.03
817.13	1234.24
817.46	1236.52
817.78	1193.74
818.10	1211.71
818.42	1172.35
818.75	1186.23
819.07	1178.49
819.39	1204.89
819.71	1209.44
820.04	1184.64
820.36	1195.56
820.68	1190.32
821.00	1192.83
821.32	1184.86
821.65	1212.63
821.97	1165.75
822.29	1181.91
822.61	1200.11
822.93	1181.45
823.25	1203.07
823.58	1193.51
823.90	1175.76
824.22	1186.23
824.54	1169.85
824.86	1163.02
825.18	1156.19
825.50	1168.25
825.82	1153.92
826.15	1169.62
826.47	1140.04
826.79	1151.19
827.11	1162.79
827.43	1164.84
827.75	1172.35
828.07	1138.67
828.39	1141.40
828.71	1137.99
829.03	1129.80
829.35	1122.06
829.67	1124.33
830.00	1142.08
830.32	1132.07
830.64	1135.26
830.96	1115.92
831.28	1148.91
831.60	1134.12
831.92	1115.01
832.24	1128.20
832.56	1126.84
832.88	1140.95
833.20	1109.77
833.52	1139.58
833.84	1133.44
834.16	1130.02
834.48	1128.43
834.80	1145.50
835.12	1114.55
835.44	1115.23
835.76	1108.86
836.08	1130.93
836.40	1129.11
836.71	1136.62
837.03	1110.91
837.35	1129.80
837.67	1118.19
837.99	1110.68
838.31	1103.63
838.63	1112.05
838.95	1109.54
839.27	1107.72
839.59	1126.84
839.91	1116.60
840.23	1095.89
840.54	1098.85
840.86	1097.71
841.18	1110.23
841.50	1116.14
841.82	1108.41
842.14	1104.08
842.46	1116.37
842.77	1117.74
843.09	1089.97
843.41	1112.96
843.73	1088.61
844.05	1103.86
844.37	1099.76
844.68	1088.84
845.00	1100.21
845.32	1108.41
845.64	1094.75
845.96	1104.54
846.27	1078.82
846.59	1092.71
846.91	1110.00
847.23	1094.75
847.54	1073.59
847.86	1095.66
848.18	1081.56
848.50	1095.44
848.82	1085.88
849.13	1086.56
849.45	1094.30
849.77	1085.42
850.08	1117.96
850.40	1106.81
850.72	1092.02
851.04	1109.09
851.35	1090.43
851.67	1106.81
851.99	1097.26
852.30	1104.31
852.62	1094.53
852.94	1099.99
853.25	1114.32
853.57	1075.87
853.89	1097.48
854.20	1088.15
854.52	1093.84
854.84	1073.82
855.15	1078.60
855.47	1086.56
855.79	1082.01
856.10	1080.42
856.42	1061.76
856.73	1093.39
857.05	1077.91
857.37	1073.36
857.68	1080.64
858.00	1064.94
858.32	1096.57
858.63	1067.22
858.95	1076.09
859.26	1067.67
859.58	1073.59
859.89	1070.63
860.21	1064.03
860.52	1087.24
860.84	1080.87
861.16	1054.02
861.47	1058.12
861.79	1069.04
862.10	1069.49
862.42	1043.10
862.73	1060.39
863.05	1059.25
863.36	1063.12
863.68	1086.79
863.99	1058.34
864.31	1059.71
864.62	1072.23
864.94	1054.93
865.25	1062.44
865.57	1038.32
865.88	1067.67
866.20	1054.48
866.51	1054.02
866.82	1059.94
867.14	1059.71
867.45	1064.26
867.77	1040.37
868.08	1050.84
868.40	1051.29
868.71	1040.14
869.02	1035.59
869.34	1022.62
869.65	1036.50
869.97	1009.19
870.28	1037.64
870.59	1023.30
870.91	1038.09
871.22	1056.07
871.54	1044.92
871.85	1031.72
872.16	1045.83
872.48	1028.54
872.79	1051.75
873.10	1014.88
873.42	1033.09
873.73	1030.81
874.04	1018.52
874.36	1049.02
874.67	1029.90
874.98	1014.65
875.30	1031.04
875.61	1033.09
875.92	1032.40
876.23	1048.56
876.55	1036.73
876.86	1015.79
877.17	1013.52
877.49	1026.94
877.80	1035.59
878.11	1272.93
878.42	1018.98
878.74	1007.37
879.05	1029.67
879.36	1025.58
879.67	1006.69
879.98	1023.07
880.30	1049.93
880.61	1020.12
880.92	1039.69
881.23	1012.38
881.55	1053.34
881.86	1026.26
882.17	1058.57
882.48	1004.64
882.79	1022.85
883.10	1028.76
883.42	1030.13
883.73	1027.63
884.04	1007.60
884.35	1012.38
884.66	1038.78
884.97	1018.30
885.28	997.13
885.60	1017.39
885.91	998.73
886.22	1006.92
886.53	1031.04
886.84	1021.94
887.15	1006.01
887.46	1028.31
887.77	1029.45
888.08	1037.41
888.40	1024.67
888.71	1026.26
889.02	1021.48
889.33	1016.25
889.64	1009.88
889.95	1028.31
890.26	1028.31
890.57	1016.70
890.88	1006.24
891.19	1009.19
891.50	1007.15
891.81	1007.60
892.12	1020.34
892.43	1017.39
892.74	1030.58
893.05	991.67
893.36	1015.34
893.67	1023.76
893.98	1035.13
894.29	1028.54
894.60	1013.97
894.91	1022.16
895.22	1016.48
895.53	1010.79
895.84	1006.24
896.15	1016.25
896.46	1023.30
896.77	1008.28
897.08	1008.06
897.38	1008.97
897.69	1024.67
898.00	999.18
898.31	987.12
898.62	998.50
898.93	992.81
899.24	1007.15
899.55	1012.83
899.86	1000.55
900.16	979.61
900.47	994.86
900.78	1003.28
901.09	1004.19
901.40	999.64
901.71	1034.45
902.02	1007.83
902.32	1011.92
902.63	1012.15
902.94	1006.01
903.25	1010.56
903.56	1010.33
903.87	986.89
904.17	993.95
904.48	996.68
904.79	1002.59
905.10	998.27
905.41	1007.37
905.71	1006.46
906.02	1003.05
906.33	1001.91
906.64	993.04
906.94	970.51
907.25	999.18
907.56	976.88
907.87	970.74
908.17	1004.64
908.48	989.62
908.79	1008.97
909.09	999.86
909.40	1006.46
909.71	1013.74
910.02	1118.65
910.32	1015.79
910.63	1040.60
910.94	1016.25
911.24	1006.92
911.55	1004.19
911.86	1007.37
912.16	985.07
912.47	993.04
912.78	986.44
913.08	1006.46
913.39	976.20
913.69	990.08
914.00	959.13
914.31	988.03
914.61	978.70
914.92	1004.41
915.23	960.04
915.53	972.10
915.84	967.10
916.14	994.40
916.45	993.72
916.75	989.62
917.06	994.63
917.37	986.89
917.67	963.00
917.98	978.93
918.28	975.97
918.59	970.51
918.89	988.03
919.20	982.57
919.50	957.31
919.81	986.67
920.11	975.74
920.42	961.41
920.72	957.77
921.03	988.03
921.33	984.62
921.64	975.06
921.94	966.41
922.25	986.44
922.55	974.83
922.86	965.50
923.16	995.09
923.47	971.87
923.77	1004.64
924.08	972.79
924.38	958.68
924.69	971.19
924.99	951.17
925.29	977.34
925.60	960.72
925.90	965.28
926.21	974.15
926.51	1000.09
926.81	967.78
927.12	968.69
927.42	970.96
927.73	973.70
928.03	969.37
928.33	960.72
928.64	955.95
928.94	968.46
929.24	962.77
929.55	976.88
929.85	981.66
930.15	961.86
930.46	969.14
930.76	970.74
931.06	968.46
931.37	972.33
931.67	979.38
931.97	972.33
932.27	972.33
932.58	958.45
932.88	959.36
933.18	951.85
933.49	944.57
933.79	978.70
934.09	963.46
934.39	970.51
934.70	996.45
935.00	973.47
935.30	957.31
935.60	985.07
935.91	967.32
936.21	985.53
936.51	970.05
936.81	976.20
937.11	980.07
937.42	982.57
937.72	984.16
938.02	975.74
938.32	973.92
938.62	961.86
938.92	946.39
939.23	980.98
939.53	973.47
939.83	955.04
940.13	972.33
940.43	961.64
940.73	970.51
941.03	952.76
941.34	951.17
941.64	944.11
941.94	948.44
942.24	957.99
942.54	958.45
942.84	949.35
943.14	953.90
943.44	960.50
943.74	952.08
944.04	958.22
944.34	969.60
944.65	954.35
944.95	939.11
945.25	932.96
945.55	944.57
945.85	937.29
946.15	960.04
946.45	944.34
946.75	958.22
947.05	944.57
947.35	935.47
947.65	967.55
947.95	940.25
948.25	964.37
948.55	944.11
948.85	955.49
949.15	953.67
949.45	972.79
949.75	968.01
950.05	935.92
950.35	936.83
950.65	941.84
950.94	954.58
951.24	960.04
951.54	959.13
951.84	1032.86
952.14	945.48
952.44	957.31
952.74	957.99
953.04	955.49
953.34	944.80
953.64	958.90
953.94	965.73
954.23	959.81
954.53	950.94
954.83	952.99
955.13	955.95
955.43	960.72
955.73	963.46
956.03	963.00
956.32	957.54
956.62	969.83
956.92	969.60
957.22	949.57
957.52	968.01
957.82	944.80
958.11	963.23
958.41	963.91
958.71	1002.82
959.01	970.51
959.30	1068.13
959.60	973.01
959.90	945.93
960.20	948.44
960.50	943.66
960.79	946.84
961.09	950.26
961.39	947.98
961.69	937.74
961.98	950.49
962.28	961.41
962.58	974.83
962.87	960.50
963.17	955.26
963.47	965.73
963.76	969.37
964.06	942.07
964.36	974.83
964.66	973.70
964.95	969.14
965.25	966.41
965.55	957.54
965.84	959.81
966.14	968.69
966.43	966.19
966.73	973.47
967.03	971.19
967.32	971.87
967.62	952.31
967.92	935.01
968.21	956.40
968.51	961.64
968.80	952.76
969.10	972.10
969.40	956.63
969.69	973.70
969.99	958.22
970.28	957.99
970.58	949.57
970.87	953.67
971.17	952.31
971.46	941.38
971.76	975.74
972.06	959.13
972.35	949.12
972.65	955.04
972.94	955.49
973.24	945.93
973.53	957.99
973.83	967.55
974.12	952.99
974.42	946.62
974.71	942.52
975.01	938.42
975.30	946.62
975.59	948.21
975.89	951.40
976.18	944.11
976.48	985.76
976.77	938.42
977.07	948.44
977.36	944.57
977.65	956.40
977.95	945.48
978.24	950.03
978.54	961.41
978.83	950.26
979.13	948.89
979.42	960.50
979.71	940.02
980.01	950.49
980.30	946.16
980.59	954.13
980.89	971.19
981.18	970.51
981.47	956.86
981.77	944.11
982.06	945.25
982.35	944.11
982.65	963.00
982.94	944.11
983.23	960.50
983.53	953.44
983.82	964.59
984.11	950.03
984.41	925.00
984.70	957.54
984.99	940.02
985.28	945.71
985.58	948.66
985.87	944.57
986.16	951.17
986.45	958.45
986.75	960.27
987.04	944.80
987.33	955.72
987.62	940.93
987.91	933.65
988.21	940.02
988.50	931.37
988.79	968.23
989.08	958.22
989.37	964.37
989.67	942.07
989.96	977.79
990.25	940.47
990.54	936.60
990.83	964.82
991.12	954.35
991.42	977.34
991.71	958.22
992.00	968.46
992.29	953.67
992.58	955.72
992.87	954.58
993.16	967.55
993.45	975.06
993.75	956.86
994.04	976.20
994.33	970.96
994.62	951.40
994.91	948.89
995.20	962.09
995.49	946.16
995.78	972.10
996.07	955.49
996.36	958.90
996.65	938.65
996.94	946.39
997.23	957.77
997.52	943.66
997.81	955.95
998.10	946.62
998.39	944.57
998.68	955.26
998.97	943.20
999.26	958.45
999.55	945.93
999.84	954.58
1000.13	952.76
1000.42	941.61
1000.71	954.58
1001.00	942.98
1001.29	944.34
1001.58	938.65
1001.87	939.79
1002.16	939.11
1002.45	959.13
1002.74	949.35
1003.02	963.46
1003.31	975.97
1003.60	956.17
1003.89	949.35
1004.18	970.96
1004.47	954.13
1004.76	940.47
1005.05	943.20
1005.33	936.83
1005.62	947.07
1005.91	933.42
1006.20	941.38
1006.49	946.62
1006.78	952.31
1007.06	935.47
1007.35	945.71
1007.64	938.88
1007.93	952.08
1008.22	957.77
1008.50	945.48
1008.79	952.53
1009.08	930.92
1009.37	949.57
1009.66	948.89
1009.94	955.72
1010.23	943.43
1010.52	934.78
1010.81	947.75
1011.09	946.16
1011.38	937.97
1011.67	944.34
1011.95	952.31
1012.24	951.85
1012.53	947.30
1012.82	964.37
1013.10	941.38
1013.39	945.71
1013.68	944.11
[truncated: 48 more rows]
