# Supplementary material for: Unique photosynthetic electron transport tuning and excitation distribution in heterokont algae
Source: PLoS One. 2019 Jan 9;14(1):e0209920. doi: 10.1371/journal.pone.0209920 (PMC6326504; doi:10.1371/journal.pone.0209920)
Supplement: S1 Dataset — (ZIP) [file pone.0209920.s004.zip › S1 Dataset/77K/Nannochloropsis_no_inhibitor/NNI_t=0n,3.txt]

340.01	922.27
340.39	922.27
340.76	922.27
341.14	977.56
341.52	966.87
341.89	967.78
342.27	976.88
342.65	985.53
343.03	993.95
343.40	980.29
343.78	995.09
344.16	975.06
344.53	1006.69
344.91	989.17
345.29	973.24
345.66	997.36
346.04	975.06
346.42	983.02
346.79	985.30
347.17	967.32
347.54	954.13
347.92	958.68
348.30	964.37
348.67	936.60
349.05	956.17
349.43	962.09
349.80	975.97
350.18	956.86
350.56	948.21
350.93	959.81
351.31	955.04
351.68	942.75
352.06	929.78
352.44	946.39
352.81	951.40
353.19	948.66
353.56	928.64
353.94	961.41
354.32	939.56
354.69	953.67
355.07	948.89
355.44	929.10
355.82	984.39
356.19	959.81
356.57	975.74
356.95	958.68
357.32	929.55
357.70	972.79
358.07	961.41
358.45	927.50
358.82	953.22
359.20	928.41
359.58	971.42
359.95	954.13
360.33	936.83
360.70	955.95
361.08	950.94
361.45	935.92
361.83	939.34
362.20	940.47
362.58	956.86
362.95	957.54
363.33	943.20
363.70	955.49
364.08	956.63
364.45	948.21
364.83	937.06
365.20	970.51
365.58	954.35
365.95	973.92
366.33	957.31
366.70	955.04
367.08	933.87
367.45	950.26
367.83	934.78
368.20	939.56
368.58	955.26
368.95	933.87
369.33	974.15
369.70	950.26
370.08	942.52
370.45	951.17
370.83	944.34
371.20	945.48
371.57	989.40
371.95	947.75
372.32	950.94
372.70	944.11
373.07	932.05
373.45	945.48
373.82	937.29
374.19	939.34
374.57	946.84
374.94	967.55
375.32	945.48
375.69	939.79
376.07	949.35
376.44	939.34
376.81	941.38
377.19	949.35
377.56	969.14
377.94	934.33
378.31	946.62
378.68	953.67
379.06	948.66
379.43	933.42
379.81	969.14
380.18	948.44
380.55	954.81
380.93	951.17
381.30	942.07
381.67	956.63
382.05	944.11
382.42	937.51
382.79	935.47
383.17	955.49
383.54	956.86
383.91	951.62
384.29	940.02
384.66	955.72
385.04	952.53
385.41	946.84
385.78	959.13
386.15	932.96
386.53	941.84
386.90	959.81
387.27	962.09
387.65	933.87
388.02	953.44
388.39	936.83
388.77	939.11
389.14	932.51
389.51	945.25
389.89	932.74
390.26	949.80
390.63	969.37
391.00	946.39
391.38	948.44
391.75	980.29
392.12	957.77
392.50	963.68
392.87	965.28
393.24	955.26
393.61	938.65
393.99	964.37
394.36	959.13
394.73	941.61
395.10	941.16
395.48	955.72
395.85	951.85
396.22	953.44
396.59	949.80
396.97	946.62
397.34	956.40
397.71	955.49
398.08	980.52
398.45	957.31
398.83	955.72
399.20	959.13
399.57	950.49
399.94	970.74
400.32	953.90
400.69	946.39
401.06	934.78
401.43	949.80
401.80	957.08
402.17	945.93
402.55	960.27
402.92	949.35
403.29	944.57
403.66	958.22
404.03	958.68
404.41	951.85
404.78	963.68
405.15	938.88
405.52	942.52
405.89	939.11
406.26	948.21
406.64	952.08
407.01	964.82
407.38	950.49
407.75	946.62
408.12	955.72
408.49	950.71
408.86	957.77
409.23	946.62
409.61	958.45
409.98	965.96
410.35	954.35
410.72	935.01
411.09	939.79
411.46	952.31
411.83	932.28
412.20	918.40
412.57	939.34
412.95	953.44
413.32	970.51
413.69	952.76
414.06	927.96
414.43	960.50
414.80	950.03
415.17	947.30
415.54	960.04
415.91	941.84
416.28	950.94
416.65	949.35
417.02	945.71
417.39	919.99
417.76	940.02
418.14	946.62
418.51	932.05
418.88	953.22
419.25	935.01
419.62	948.44
419.99	930.46
420.36	934.10
420.73	919.08
421.10	942.52
421.47	939.56
421.84	927.27
422.21	947.30
422.58	942.98
422.95	941.84
423.32	969.83
423.69	955.95
424.06	947.98
424.43	954.58
424.80	957.54
425.17	951.62
425.54	944.57
425.91	950.71
426.28	973.24
426.65	961.41
427.02	955.04
427.39	956.86
427.76	975.74
428.13	940.47
428.49	948.66
428.86	945.02
429.23	934.78
429.60	960.95
429.97	955.49
430.34	954.13
430.71	948.44
431.08	926.36
431.45	949.57
431.82	930.92
432.19	942.52
432.56	949.12
432.93	955.72
433.30	953.90
433.67	945.48
434.03	968.46
434.40	932.51
434.77	939.11
435.14	946.39
435.51	947.07
435.88	939.34
436.25	957.31
436.62	945.71
436.99	953.67
437.35	952.31
437.72	955.72
438.09	954.35
438.46	1010.10
438.83	943.66
439.20	948.44
439.57	937.29
439.93	926.36
440.30	948.44
440.67	957.08
441.04	948.21
441.41	967.10
441.78	931.60
442.14	966.64
442.51	929.32
442.88	946.62
443.25	959.13
443.62	945.25
443.99	936.15
444.35	930.92
444.72	958.68
445.09	943.89
445.46	961.64
445.83	950.26
446.19	935.69
446.56	930.69
446.93	938.42
447.30	947.98
447.66	940.47
448.03	932.28
448.40	955.49
448.77	940.70
449.14	956.17
449.50	946.62
449.87	963.91
450.24	968.46
450.61	940.93
450.97	941.16
451.34	946.39
451.71	960.72
452.08	952.99
452.44	938.20
452.81	947.98
453.18	941.38
453.54	946.16
453.91	956.40
454.28	945.71
454.65	954.13
455.01	943.66
455.38	947.98
455.75	963.00
456.11	949.12
456.48	952.53
456.85	962.32
457.21	937.97
457.58	935.92
457.95	950.49
458.32	921.59
458.68	929.10
459.05	954.13
459.42	941.84
459.78	953.67
460.15	965.05
460.52	965.28
460.88	961.18
461.25	948.66
461.61	943.20
461.98	954.81
462.35	961.41
462.71	969.83
463.08	974.38
463.45	952.76
463.81	959.36
464.18	934.10
464.55	960.95
464.91	961.41
465.28	952.53
465.64	940.02
466.01	957.08
466.38	967.78
466.74	959.13
467.11	960.27
467.47	939.34
467.84	970.28
468.21	951.40
468.57	952.76
468.94	945.48
469.30	943.20
469.67	938.20
470.03	956.86
470.40	962.32
470.77	952.08
471.13	952.76
471.50	955.49
471.86	955.49
472.23	970.05
472.59	945.25
472.96	944.80
473.32	935.92
473.69	959.36
474.05	944.11
474.42	952.99
474.78	958.68
475.15	925.23
475.51	935.69
475.88	935.01
476.24	960.95
476.61	956.40
476.97	967.78
477.34	947.98
477.70	944.80
478.07	956.63
478.43	926.59
478.80	945.93
479.16	949.35
479.53	962.77
479.89	950.49
480.26	955.49
480.62	955.49
480.99	970.74
481.35	927.27
481.72	936.38
482.08	940.70
482.45	1250.63
482.81	968.46
483.17	940.93
483.54	955.49
483.90	961.64
484.27	956.86
484.63	956.17
485.00	932.51
485.36	942.29
485.72	936.15
486.09	954.81
486.45	948.21
486.82	937.06
487.18	952.76
487.54	959.59
487.91	945.48
488.27	956.86
488.64	953.44
489.00	955.26
489.36	940.25
489.73	950.94
490.09	963.46
490.45	964.37
490.82	950.49
491.18	946.84
491.55	949.80
491.91	955.26
492.27	946.39
492.64	970.51
493.00	943.89
493.36	949.35
493.73	966.19
494.09	953.67
494.45	955.49
494.82	964.14
495.18	965.28
495.54	977.56
495.91	961.86
496.27	940.93
496.63	961.41
496.99	936.60
497.36	950.03
497.72	934.78
498.08	951.85
498.45	955.72
498.81	963.68
499.17	957.08
499.53	958.90
499.90	970.05
500.26	947.75
500.62	939.34
500.99	949.35
501.35	966.87
501.71	951.40
502.07	963.46
502.44	962.55
502.80	938.20
503.16	954.35
503.52	951.85
503.88	940.93
504.25	960.04
504.61	931.83
504.97	940.70
505.33	960.72
505.70	937.29
506.06	958.90
506.42	933.87
506.78	950.71
507.14	960.04
507.51	952.31
507.87	952.76
508.23	945.25
508.59	942.75
508.95	935.24
509.32	942.29
509.68	947.07
510.04	963.23
510.40	965.05
510.76	950.26
511.12	952.31
511.48	934.56
511.85	952.31
512.21	941.38
512.57	951.85
512.93	956.40
513.29	943.20
513.65	965.50
514.01	945.48
514.38	930.46
514.74	950.94
515.10	968.46
515.46	948.21
515.82	957.54
516.18	960.27
516.54	953.67
516.90	951.62
517.26	957.54
517.63	942.29
517.99	942.98
518.35	959.81
518.71	925.45
519.07	940.25
519.43	955.72
519.79	949.57
520.15	954.58
520.51	931.37
520.87	955.49
521.23	944.80
521.59	948.21
521.95	937.06
522.31	955.49
522.67	933.19
523.03	946.62
523.40	945.25
523.76	937.51
524.12	952.31
524.48	932.28
524.84	955.49
525.20	942.75
525.56	937.97
525.92	936.38
526.28	956.40
526.64	944.80
527.00	950.03
527.36	979.61
527.72	980.52
528.08	947.07
528.44	960.27
528.80	958.45
529.16	935.47
529.51	971.19
529.87	957.99
530.23	948.89
530.59	947.30
530.95	947.75
531.31	948.66
531.67	955.95
532.03	947.98
532.39	957.99
532.75	954.81
533.11	970.74
533.47	957.77
533.83	931.83
534.19	953.22
534.55	939.79
534.91	936.38
535.26	945.93
535.62	931.83
535.98	939.56
536.34	980.07
536.70	947.53
537.06	960.72
537.42	957.99
537.78	953.44
538.14	1090.66
538.49	965.05
538.85	975.29
539.21	934.10
539.57	954.13
539.93	927.96
540.29	949.12
540.65	945.25
541.00	928.64
541.36	952.53
541.72	946.62
542.08	942.07
542.44	947.53
542.80	959.59
543.15	959.81
543.51	939.34
543.87	937.06
544.23	957.31
544.59	959.13
544.95	943.43
545.30	945.48
545.66	935.01
546.02	957.08
546.38	970.28
546.73	944.34
547.09	941.84
547.45	945.93
547.81	962.32
548.17	927.96
548.52	945.02
548.88	934.56
549.24	964.82
549.60	955.72
549.95	943.20
550.31	929.78
550.67	936.15
551.03	941.61
551.38	953.22
551.74	963.23
552.10	937.29
552.46	935.47
552.81	955.95
553.17	954.81
553.53	942.29
553.88	938.65
554.24	940.02
554.60	924.77
554.95	960.50
555.31	943.66
555.67	946.16
556.03	930.69
556.38	933.65
556.74	957.31
557.10	919.99
557.45	943.20
557.81	939.56
558.17	952.99
558.52	930.23
558.88	960.72
559.24	949.12
559.59	949.80
559.95	949.57
560.30	974.38
560.66	980.29
561.02	984.39
561.37	964.14
561.73	964.37
562.09	957.77
562.44	973.92
562.80	962.55
563.15	965.96
563.51	937.06
563.87	928.87
564.22	945.71
564.58	936.60
564.93	950.49
565.29	966.64
565.65	960.27
566.00	952.76
566.36	950.26
566.71	953.90
567.07	952.99
567.42	948.66
567.78	957.31
568.14	941.16
568.49	967.55
568.85	932.05
569.20	974.61
569.56	966.19
569.91	947.75
570.27	941.84
570.62	967.55
570.98	947.07
571.33	940.02
571.69	962.09
572.04	948.21
572.40	946.16
572.75	935.69
573.11	948.66
573.46	936.38
573.82	948.44
574.17	931.60
574.53	957.77
574.88	947.07
575.24	945.48
575.59	961.64
575.95	950.94
576.30	957.99
576.66	930.92
577.01	951.85
577.36	957.31
577.72	970.74
578.07	957.77
578.43	938.88
578.78	951.17
579.14	963.00
579.49	970.05
579.85	968.46
580.20	981.20
580.55	963.46
580.91	964.82
581.26	953.90
581.62	956.17
581.97	967.78
582.32	965.05
582.68	949.80
583.03	951.17
583.39	953.67
583.74	972.79
584.09	978.47
584.45	997.82
584.80	945.93
585.15	979.16
585.51	965.50
585.86	971.65
586.21	984.16
586.57	996.45
586.92	987.12
587.27	1004.87
587.63	1003.96
587.98	1043.78
588.33	998.95
588.69	1003.05
589.04	1008.97
589.39	1003.05
589.75	1020.57
590.10	1015.34
590.45	1025.12
590.81	1041.73
591.16	1051.52
591.51	1055.39
591.86	1063.35
592.22	1068.58
592.57	1056.30
592.92	1074.96
593.28	1109.77
593.63	1113.18
593.98	1093.62
594.33	1113.87
594.69	1127.98
595.04	1150.28
595.39	1153.69
595.74	1148.00
596.10	1158.70
596.45	1190.78
596.80	1202.16
597.15	1197.38
597.50	1236.75
597.86	1218.31
598.21	1239.02
598.56	1245.16
598.91	1280.21
599.26	1273.15
599.62	1291.13
599.97	1315.93
600.32	1333.46
600.67	1325.04
601.02	1350.29
601.38	1358.94
601.73	1364.86
602.08	1349.84
602.43	1395.35
602.78	1429.48
603.13	1427.66
603.49	1451.10
603.84	1462.93
604.19	1457.47
604.54	1476.59
604.89	1486.60
605.24	1519.59
605.59	1493.65
605.95	1530.06
606.30	1549.40
606.65	1561.23
607.00	1579.21
607.35	1596.28
607.70	1594.23
608.05	1591.27
608.40	1589.91
608.75	1629.50
609.10	1641.56
609.46	1647.25
609.81	1634.73
610.16	1685.93
610.51	1674.33
610.86	1715.29
611.21	1697.99
611.56	1704.82
611.91	1718.02
612.26	1694.58
612.61	1754.88
612.96	1737.82
613.31	1719.16
613.66	1719.38
614.01	1758.98
614.36	1762.62
614.71	1772.40
615.06	1768.08
615.41	1773.54
615.76	1776.04
616.11	1782.64
616.46	1787.88
616.81	1782.42
617.16	1793.57
617.51	1784.69
617.86	1793.11
618.21	1773.09
618.56	1808.58
618.91	1798.34
619.26	1798.57
619.61	1801.53
619.96	1814.96
620.31	1829.97
620.66	1809.49
621.01	1834.75
621.36	1787.19
621.71	1806.54
622.06	1796.52
622.41	1761.48
622.76	1786.97
623.10	1808.58
623.45	1801.07
623.80	1802.44
624.15	1809.04
624.50	1795.16
624.85	1802.44
625.20	1789.70
625.55	1763.98
625.90	1801.98
626.25	1791.75
626.59	1760.57
626.94	1777.64
627.29	1768.31
627.64	1776.73
627.99	1792.88
628.34	1762.62
628.69	1756.70
629.03	1719.61
629.38	1732.13
629.73	1750.33
630.08	1767.85
630.43	1720.98
630.78	1745.10
631.12	1721.20
631.47	1757.38
631.82	1730.76
632.17	1718.02
632.52	1733.26
632.86	1773.77
633.21	1723.93
633.56	1716.88
633.91	1718.47
634.26	1699.59
634.60	1713.47
634.95	1697.54
635.30	1701.41
635.65	1684.11
635.99	1710.96
636.34	1704.37
636.69	1693.67
637.04	1692.76
637.39	1697.77
637.73	1674.78
638.08	1682.29
638.43	1688.21
638.77	1691.39
639.12	1664.09
639.47	1646.34
639.82	1670.00
640.16	1632.23
640.51	1655.90
640.86	1660.45
641.20	1663.63
641.55	1667.05
641.90	1655.67
642.25	1640.88
642.59	1639.29
642.94	1642.02
643.29	1644.97
643.63	1640.65
643.98	1626.77
644.33	1633.14
644.67	1634.51
645.02	1640.88
645.37	1626.31
645.71	1642.70
646.06	1653.39
646.40	1640.42
646.75	1619.94
647.10	1638.15
647.44	1664.54
647.79	1634.51
648.14	1636.10
648.48	1603.10
648.83	1608.34
649.17	1629.96
649.52	1633.14
649.87	1631.55
650.21	1633.60
650.56	1611.52
650.90	1617.44
651.25	1625.63
651.59	1622.90
651.94	1630.87
652.29	1632.23
652.63	1624.49
652.98	1627.91
653.32	1644.06
653.67	1642.47
654.01	1599.01
654.36	1632.91
654.70	1611.75
655.05	1614.25
655.39	1602.19
655.74	1635.64
656.08	1627.68
656.43	1644.75
656.78	1631.78
657.12	1629.05
657.47	1654.08
657.81	1668.18
658.15	1634.28
658.50	1627.45
658.84	1664.09
659.19	1665.45
659.53	1649.98
659.88	1645.66
660.22	1653.85
660.57	1610.16
660.91	1645.66
661.26	1639.29
661.60	1629.50
661.95	1675.92
662.29	1676.60
662.63	1669.32
662.98	1658.63
663.32	1653.62
663.67	1667.50
664.01	1665.00
664.36	1690.71
664.70	1689.57
665.04	1682.98
665.39	1718.93
665.73	1683.43
666.08	1820.64
666.42	1684.11
666.76	1698.22
667.11	1684.34
667.45	1694.35
667.79	1689.57
668.14	1694.58
668.48	1684.80
668.83	1726.89
669.17	1687.53
669.51	1708.46
669.86	1721.66
670.20	1742.59
670.54	1742.37
670.89	1748.06
671.23	1746.46
671.57	1739.18
671.92	1745.55
672.26	1794.48
672.60	1813.59
672.94	1833.61
673.29	1839.76
673.63	1834.07
673.97	1864.33
674.32	1893.01
674.66	1928.50
675.00	1983.12
675.34	2001.78
675.69	2056.84
676.03	2120.33
676.37	2219.09
676.71	2232.97
677.06	2305.56
677.40	2382.47
677.74	2509.22
678.08	2603.88
678.43	2717.43
678.77	2867.38
679.11	3010.74
679.45	3147.73
679.80	3357.08
680.14	3521.14
680.48	3726.39
680.82	3932.10
681.16	4173.31
681.51	4426.57
681.85	4713.51
682.19	4981.34
682.53	5320.40
682.87	5613.94
683.21	5878.58
683.56	6205.57
683.90	6583.31
684.24	6875.71
684.58	7265.74
684.92	7573.84
685.26	7766.13
685.61	8038.96
685.95	8369.82
686.29	8618.08
686.63	8809.45
686.97	8958.04
687.31	9141.68
687.65	9245.90
687.99	9360.35
688.33	9405.87
688.68	9395.17
689.02	9416.56
689.36	9445.46
689.70	9388.57
690.04	9453.88
690.38	9397.22
690.72	9424.30
691.06	9336.69
691.40	9303.92
691.74	9311.43
692.08	9250.22
692.42	9349.66
692.76	9401.31
693.10	9414.28
693.44	9374.69
693.78	9456.61
694.13	9424.30
694.47	9519.64
694.81	9494.38
695.15	9464.12
695.49	9474.13
695.83	9496.66
696.17	9443.87
696.51	9464.57
696.85	9428.39
697.19	9447.73
697.53	9490.51
697.87	9448.65
698.20	9347.61
698.54	9474.36
698.88	9443.18
699.22	9356.49
699.56	9389.25
699.90	9299.83
700.24	9278.44
700.58	9234.75
700.92	9104.13
701.26	9107.77
701.60	9061.58
701.94	9002.42
702.28	8966.23
702.62	8839.26
702.96	8855.19
703.30	8709.78
703.63	8635.15
703.97	8541.17
704.31	8459.93
704.65	8381.43
704.99	8371.41
705.33	8358.67
705.67	8178.90
706.01	8133.39
706.34	8055.34
706.68	7950.67
707.02	7816.87
707.36	7782.28
707.70	7671.92
708.04	7541.53
708.38	7580.67
708.71	7509.22
709.05	7416.15
709.39	7292.13
709.73	7221.37
710.07	7159.02
710.40	7083.24
710.74	6978.11
711.08	6946.48
711.42	6828.61
711.76	6831.80
712.09	6713.70
712.43	6654.53
712.77	6556.46
713.11	6610.84
713.45	6495.25
713.78	6458.84
714.12	6370.32
714.46	6347.34
714.80	6268.60
715.13	6192.37
715.47	6136.40
715.81	6111.14
716.15	6004.87
716.48	5993.27
716.82	5888.14
717.16	5809.18
717.49	5787.33
717.83	5708.37
718.17	5648.30
718.51	5569.56
718.84	5526.33
719.18	5505.62
719.52	5468.76
719.85	5401.86
720.19	5372.50
720.53	5294.00
720.86	5209.35
721.20	5153.83
721.54	5161.34
721.87	5098.99
722.21	4999.09
722.55	4920.36
722.88	4938.11
723.22	4895.56
723.55	4748.78
723.89	4765.85
724.23	4700.54
724.56	4601.79
724.90	4545.13
725.24	4569.02
725.57	4424.30
725.91	4396.31
726.24	4410.64
726.58	4318.26
726.92	4320.30
727.25	4238.84
727.59	4244.30
727.92	4116.64
728.26	4129.39
728.59	4063.17
728.93	4054.52
729.26	3952.81
729.60	3933.92
729.94	3900.47
730.27	3841.99
730.61	3785.10
730.94	3765.99
731.28	3729.81
731.61	3677.92
731.95	3598.96
732.28	3624.22
732.62	3552.54
732.95	3496.79
733.29	3463.80
733.62	3450.14
733.96	3392.57
734.29	3356.17
734.63	3340.92
734.96	3291.77
735.30	3273.11
735.63	3216.68
735.97	3148.87
736.30	3167.07
736.63	3169.57
736.97	3087.65
737.30	3059.44
737.64	3048.06
737.97	3000.27
738.31	2985.48
738.64	2975.70
738.97	2925.64
739.31	2926.32
739.64	2891.28
739.98	2852.37
740.31	2829.84
740.64	2796.16
740.98	2794.11
741.31	2734.95
741.65	2714.01
741.98	2699.00
742.31	2673.28
742.65	2685.57
742.98	2654.17
743.31	2633.46
743.65	2641.88
743.98	2548.81
744.31	2594.55
744.65	2566.33
744.98	2564.51
745.31	2525.15
745.65	2516.95
745.98	2499.66
746.31	2481.00
746.65	2495.79
746.98	2483.50
747.31	2413.87
747.65	2432.08
747.98	2405.68
748.31	2394.30
748.64	2369.73
748.98	2318.53
749.31	2349.48
749.64	2349.02
749.98	2344.47
750.31	2315.57
750.64	2245.71
750.97	2265.05
751.31	2262.32
751.64	2257.54
751.97	2273.02
752.30	2257.32
752.63	2261.87
752.97	2211.81
753.30	2214.08
753.63	2187.91
753.96	2198.61
754.29	2143.09
754.63	2169.71
754.96	2192.01
755.29	2130.12
755.62	2116.23
755.95	2093.02
756.29	2100.99
756.62	2090.29
756.95	2064.58
757.28	2091.20
757.61	2115.32
757.94	2045.47
758.27	2042.05
758.61	2029.99
758.94	2005.87
759.27	2030.45
759.60	1987.67
759.93	1978.34
760.26	1962.41
760.59	1997.45
760.92	1974.01
761.26	1967.64
761.59	1958.54
761.92	1961.50
762.25	1934.88
762.58	1905.29
762.91	1931.92
763.24	1884.59
763.57	1902.56
763.90	1876.62
764.23	1893.23
764.56	1893.23
764.89	1867.52
765.22	1853.87
765.55	1846.36
765.88	1812.45
766.21	1832.48
766.54	1793.34
766.87	1769.67
767.20	1779.00
767.53	1797.21
767.86	1778.09
768.19	1773.54
768.52	1777.41
768.85	1786.97
769.18	1740.55
769.51	1727.58
769.84	1762.62
770.17	1742.82
770.50	1705.73
770.83	1712.10
771.16	1725.76
771.49	1676.60
771.82	1673.19
772.15	1674.33
772.48	1670.23
772.81	1642.02
773.14	1682.06
773.47	1644.06
773.80	1656.12
774.13	1633.82
774.46	1640.42
774.78	1612.66
775.11	1606.97
775.44	1603.56
775.77	1603.79
776.10	1602.65
776.43	1581.49
776.76	1588.09
777.09	1570.34
777.41	1578.76
777.74	1569.88
778.07	1553.50
778.40	1564.42
778.73	1549.40
779.06	1518.91
779.38	1518.68
779.71	1516.86
780.04	1508.67
780.37	1494.79
780.70	1499.57
781.03	1518.23
781.35	1518.91
781.68	1528.92
782.01	1507.30
782.34	1489.33
782.67	1514.59
782.99	1505.94
783.32	1473.85
783.65	1464.53
783.98	1462.70
784.30	1458.61
784.63	1442.00
784.96	1427.66
785.29	1406.27
785.61	1416.06
785.94	1404.00
786.27	1434.03
786.60	1446.32
786.92	1409.46
787.25	1404.00
787.58	1396.26
787.90	1385.34
788.23	1422.66
788.56	1405.59
788.88	1370.55
789.21	1370.32
789.54	1368.04
789.87	1388.98
790.19	1362.13
790.52	1363.49
790.85	1367.82
791.17	1354.39
791.50	1333.00
791.82	1340.51
792.15	1336.19
792.48	1343.92
792.80	1355.53
793.13	1335.96
793.46	1324.58
793.78	1334.37
794.11	1338.92
794.43	1328.90
794.76	1320.48
795.09	1365.08
795.41	1348.02
795.74	1328.90
796.06	1315.25
796.39	1337.10
796.72	1346.20
797.04	1349.16
797.37	1317.53
797.69	1318.66
798.02	1324.81
798.34	1311.16
798.67	1315.25
798.99	1315.02
799.32	1292.04
799.64	1309.56
799.97	1315.02
800.30	1316.39
800.62	1301.37
800.95	1289.31
801.27	1298.41
801.60	1301.83
801.92	1300.46
802.25	1304.78
802.57	1298.87
802.89	1269.51
803.22	1286.58
803.54	1275.88
803.87	1282.03
804.19	1292.72
804.52	1292.27
804.84	1277.48
805.17	1267.92
805.49	1262.46
805.82	1268.83
806.14	1269.06
806.46	1281.12
806.79	1262.91
807.11	1252.90
807.44	1246.08
807.76	1218.77
808.08	1250.40
808.41	1241.98
808.73	1243.80
809.06	1241.30
809.38	1244.03
809.70	1246.30
810.03	1232.42
810.35	1228.10
810.67	1243.80
811.00	1248.12
811.32	1239.70
811.64	1231.51
811.97	1230.37
812.29	1226.28
812.61	1216.27
812.94	1243.57
813.26	1219.45
813.58	1208.53
813.91	1231.51
814.23	1201.02
814.55	1204.89
814.88	1206.03
815.20	1195.33
815.52	1193.74
815.84	1182.13
816.17	1190.55
816.49	1189.41
816.81	1192.83
817.13	1192.37
817.46	1182.59
817.78	1189.87
818.10	1192.37
818.42	1165.75
818.75	1181.91
819.07	1191.46
819.39	1191.69
819.71	1191.46
820.04	1173.03
820.36	1159.38
820.68	1167.11
821.00	1170.76
821.32	1186.46
821.65	1170.76
821.97	1146.18
822.29	1160.74
822.61	1186.23
822.93	1163.93
823.25	1166.66
823.58	1147.32
823.90	1182.36
824.22	1150.96
824.54	1140.72
824.86	1131.62
825.18	1126.61
825.50	1124.56
825.82	1148.23
826.15	1139.81
826.47	1149.82
826.79	1147.55
827.11	1133.89
827.43	1147.32
827.75	1137.76
828.07	1124.56
828.39	1134.80
828.71	1117.51
829.03	1102.49
829.35	1136.62
829.67	1129.11
830.00	1120.47
830.32	1124.11
830.64	1120.47
830.96	1121.15
831.28	1146.41
831.60	1122.97
831.92	1111.36
832.24	1115.69
832.56	1118.87
832.88	1123.65
833.20	1120.47
833.52	1142.31
833.84	1098.39
834.16	1130.48
834.48	1105.45
834.80	1138.67
835.12	1116.14
835.44	1115.92
835.76	1121.38
836.08	1110.45
836.40	1109.77
836.71	1103.40
837.03	1114.55
837.35	1108.63
837.67	1104.54
837.99	1094.53
838.31	1100.21
838.63	1098.39
838.95	1094.98
839.27	1103.17
839.59	1101.58
839.91	1087.47
840.23	1103.86
840.54	1112.73
840.86	1110.91
841.18	1112.50
841.50	1103.17
841.82	1112.50
842.14	1127.75
842.46	1117.74
842.77	1135.26
843.09	1101.12
843.41	1112.73
843.73	1105.68
844.05	1118.19
844.37	1094.30
844.68	1100.21
845.00	1100.90
845.32	1101.35
845.64	1093.16
845.96	1089.06
846.27	1082.69
846.59	1088.61
846.91	1098.62
847.23	1098.17
847.54	1084.29
847.86	1085.42
848.18	1095.21
848.50	1102.26
848.82	1101.81
849.13	1083.15
849.45	1090.88
849.77	1077.00
850.08	1103.40
850.40	1099.99
850.72	1102.03
851.04	1071.54
851.35	1098.17
851.67	1100.90
851.99	1081.56
852.30	1073.36
852.62	1078.14
852.94	1082.24
853.25	1083.60
853.57	1080.64
853.89	1093.84
854.20	1061.76
854.52	1081.78
854.84	1068.13
855.15	1061.76
855.47	1057.89
855.79	1084.97
856.10	1090.88
856.42	1073.59
856.73	1081.10
857.05	1040.60
857.37	1061.30
857.68	1077.46
858.00	1081.56
858.32	1077.69
858.63	1063.12
858.95	1075.64
859.26	1061.53
859.58	1057.66
859.89	1090.88
860.21	1075.64
860.52	1050.84
860.84	1037.41
861.16	1066.76
861.47	1059.03
861.79	1065.40
862.10	1074.50
862.42	1074.27
862.73	1084.06
863.05	1079.05
863.36	1057.43
863.68	1063.58
863.99	1052.20
864.31	1050.15
864.62	1082.69
864.94	1064.49
865.25	1071.32
865.57	1046.74
865.88	1055.39
866.20	1067.90
866.51	1066.76
866.82	1061.99
867.14	1059.25
867.45	1052.66
867.77	1039.23
868.08	1026.03
868.40	1046.06
868.71	1039.91
869.02	1036.27
869.34	1041.51
869.65	1065.40
869.97	1056.30
870.28	1064.72
870.59	1040.37
870.91	1046.28
871.22	1060.62
871.54	1080.42
871.85	1052.43
872.16	1063.81
872.48	1053.57
872.79	1050.15
873.10	1029.45
873.42	1052.88
873.73	1043.10
874.04	1042.19
874.36	1015.11
874.67	1025.12
874.98	1044.01
875.30	1035.36
875.61	1033.77
875.92	1050.61
876.23	1028.54
876.55	1028.31
876.86	1039.69
877.17	1046.06
877.49	1016.70
877.80	1051.29
878.11	1259.73
878.42	1060.85
878.74	1035.82
879.05	1040.14
879.36	1039.69
879.67	1008.97
879.98	1021.03
880.30	1030.58
880.61	1019.66
880.92	1038.09
881.23	1031.49
881.55	1020.12
881.86	1007.37
882.17	1036.95
882.48	1024.21
882.79	1029.22
883.10	1038.09
883.42	1007.60
883.73	1041.96
884.04	1015.79
884.35	1019.66
884.66	1021.25
884.97	1029.45
885.28	992.81
885.60	1017.16
885.91	1008.51
886.22	1028.76
886.53	1018.07
886.84	1042.19
887.15	1016.48
887.46	1013.52
887.77	1024.89
888.08	1008.74
888.40	1026.72
888.71	1024.67
889.02	1020.80
889.33	1005.78
889.64	1013.52
889.95	1007.83
890.26	1027.17
890.57	1011.47
890.88	1026.94
891.19	1018.98
891.50	1026.49
891.81	1032.40
892.12	1025.35
892.43	1013.97
892.74	1035.59
893.05	1036.95
893.36	1034.68
893.67	1024.67
893.98	1012.83
894.29	1001.23
894.60	993.26
894.91	997.36
895.22	1009.19
895.53	1001.00
895.84	1005.55
896.15	1016.25
896.46	1001.23
896.77	1015.34
897.08	997.13
897.38	1020.57
897.69	1001.91
898.00	992.81
898.31	1006.01
898.62	1005.33
898.93	1035.59
899.24	998.27
899.55	1005.10
899.86	1016.48
900.16	1022.62
900.47	1006.01
900.78	1007.83
901.09	1041.73
901.40	1006.69
901.71	1008.74
902.02	1028.99
902.32	1031.72
902.63	1032.40
902.94	1006.01
903.25	996.22
903.56	1001.00
903.87	1014.43
904.17	1011.24
904.48	1018.52
904.79	995.54
905.10	1015.79
905.41	987.35
905.71	996.91
906.02	984.16
906.33	991.67
906.64	1002.82
906.94	996.22
907.25	988.94
907.56	1002.37
907.87	986.44
908.17	1008.06
908.48	1006.69
908.79	1018.30
909.09	1003.50
909.40	998.95
909.71	1005.33
910.02	1039.91
910.32	1010.33
910.63	1003.96
910.94	992.58
911.24	992.58
911.55	995.54
911.86	1009.19
912.16	1003.28
912.47	988.03
912.78	992.13
913.08	1003.73
913.39	994.40
913.69	981.89
914.00	989.85
914.31	988.26
914.61	970.28
914.92	999.86
915.23	982.34
915.53	990.31
915.84	979.61
916.14	995.31
916.45	992.81
916.75	979.84
917.06	985.76
917.37	986.44
917.67	975.74
917.98	972.79
918.28	979.84
918.59	987.12
918.89	1005.33
919.20	983.48
919.50	990.31
919.81	968.23
920.11	976.88
920.42	974.83
920.72	990.08
921.03	990.08
921.33	983.02
921.64	986.44
921.94	1010.10
922.25	974.61
922.55	985.98
922.86	987.12
923.16	981.66
923.47	966.19
923.77	991.90
924.08	972.10
924.38	956.17
924.69	968.01
924.99	964.82
925.29	963.00
925.60	971.65
925.90	968.46
926.21	963.00
926.51	973.92
926.81	963.00
927.12	974.61
927.42	1012.38
927.73	985.30
928.03	981.89
928.33	986.67
928.64	969.60
928.94	993.72
929.24	962.32
929.55	983.25
929.85	989.17
930.15	993.04
930.46	972.33
930.76	962.32
931.06	965.73
931.37	960.27
931.67	979.16
931.97	958.68
932.27	967.32
932.58	972.33
932.88	975.06
933.18	970.96
933.49	967.55
933.79	968.01
934.09	969.14
934.39	958.90
934.70	961.64
935.00	970.96
935.30	958.68
935.60	964.14
935.91	961.64
936.21	969.14
936.51	965.28
936.81	972.79
937.11	978.02
937.42	970.28
937.72	975.74
938.02	974.83
938.32	978.25
938.62	968.69
938.92	954.35
939.23	941.84
939.53	976.65
939.83	954.35
940.13	945.48
940.43	963.46
940.73	963.23
941.03	960.72
941.34	952.99
941.64	952.53
941.94	935.92
942.24	961.64
942.54	967.55
942.84	982.57
943.14	961.86
943.44	961.41
943.74	962.77
944.04	955.49
944.34	941.61
944.65	955.95
944.95	950.49
945.25	946.84
945.55	965.05
945.85	938.42
946.15	933.19
946.45	956.40
946.75	934.56
947.05	963.23
947.35	951.85
947.65	940.93
947.95	929.32
948.25	982.80
948.55	957.31
948.85	983.94
949.15	961.41
949.45	956.40
949.75	962.32
950.05	963.46
950.35	951.17
950.65	958.45
950.94	952.99
951.24	962.32
951.54	965.96
951.84	1008.74
952.14	949.12
952.44	955.26
952.74	954.35
953.04	951.40
953.34	942.98
953.64	943.20
953.94	975.74
954.23	976.43
954.53	968.69
954.83	976.43
955.13	961.64
955.43	960.04
955.73	983.71
956.03	998.95
956.32	958.22
956.62	971.19
956.92	975.97
957.22	982.34
957.52	965.73
957.82	956.40
958.11	965.28
958.41	965.05
958.71	981.66
959.01	981.20
959.30	1081.56
959.60	973.24
959.90	939.79
960.20	956.17
960.50	974.38
960.79	965.28
961.09	947.53
961.39	955.04
961.69	956.63
961.98	949.80
962.28	976.65
962.58	957.77
962.87	975.97
963.17	971.19
963.47	966.19
963.76	994.18
964.06	949.80
964.36	979.61
964.66	962.32
964.95	948.89
965.25	955.26
965.55	974.38
965.84	949.80
966.14	942.75
966.43	976.20
966.73	975.29
967.03	972.56
967.32	970.96
967.62	967.10
967.92	947.30
968.21	963.00
968.51	954.13
968.80	947.53
969.10	952.76
969.40	940.47
969.69	957.77
969.99	956.86
970.28	952.31
970.58	960.27
970.87	948.66
971.17	933.87
971.46	973.70
971.76	954.58
972.06	975.97
972.35	964.59
972.65	944.34
972.94	940.93
973.24	962.09
973.53	944.57
973.83	963.23
974.12	954.58
974.42	957.77
974.71	946.84
975.01	935.01
975.30	947.07
975.59	973.01
975.89	962.09
976.18	955.26
976.48	951.85
976.77	957.77
977.07	967.55
977.36	930.23
977.65	971.87
977.95	950.03
978.24	959.36
978.54	941.84
978.83	935.47
979.13	938.88
979.42	941.84
979.71	922.50
980.01	941.16
980.30	932.74
980.59	945.71
980.89	973.70
981.18	953.67
981.47	965.28
981.77	950.26
982.06	965.50
982.35	956.86
982.65	960.72
982.94	957.08
983.23	959.81
983.53	966.87
983.82	959.13
984.11	962.32
984.41	952.76
984.70	948.66
984.99	975.52
985.28	955.72
985.58	935.47
985.87	953.90
986.16	952.99
986.45	959.59
986.75	946.39
987.04	945.25
987.33	953.44
987.62	953.90
987.91	961.41
988.21	975.52
988.50	937.97
988.79	963.68
989.08	952.31
989.37	958.68
989.67	968.69
989.96	956.17
990.25	971.65
990.54	949.35
990.83	946.39
991.12	947.98
991.42	961.41
991.71	948.44
992.00	961.18
992.29	950.26
992.58	955.26
992.87	961.18
993.16	952.31
993.45	951.85
993.75	960.72
994.04	941.84
994.33	962.77
994.62	972.79
994.91	973.01
995.20	949.57
995.49	958.90
995.78	946.84
996.07	960.04
996.36	949.35
996.65	940.93
996.94	954.13
997.23	968.69
997.52	949.12
997.81	933.19
998.10	932.96
998.39	950.71
998.68	932.74
998.97	950.94
999.26	948.21
999.55	932.74
999.84	940.47
1000.13	940.25
1000.42	937.51
1000.71	938.65
1001.00	949.12
1001.29	931.14
1001.58	965.96
1001.87	939.79
1002.16	933.87
1002.45	966.41
1002.74	953.90
1003.02	959.59
1003.31	965.96
1003.60	948.66
1003.89	960.04
1004.18	943.89
1004.47	945.93
1004.76	958.90
1005.05	939.79
1005.33	962.09
1005.62	953.22
1005.91	933.19
1006.20	934.10
1006.49	925.91
1006.78	932.74
1007.06	943.20
1007.35	922.95
1007.64	944.57
1007.93	937.74
1008.22	965.28
1008.50	946.16
1008.79	966.64
1009.08	959.81
1009.37	950.03
1009.66	959.36
1009.94	957.77
1010.23	959.36
1010.52	966.19
1010.81	955.72
1011.09	955.04
1011.38	944.57
1011.67	957.54
1011.95	958.90
1012.24	947.07
1012.53	942.75
1012.82	963.23
1013.10	950.71
1013.39	945.02
1013.68	950.03
[truncated: 48 more rows]
