# Supplementary material for: Unique photosynthetic electron transport tuning and excitation distribution in heterokont algae
Source: PLoS One. 2019 Jan 9;14(1):e0209920. doi: 10.1371/journal.pone.0209920 (PMC6326504; doi:10.1371/journal.pone.0209920)
Supplement: S1 Dataset — (ZIP) [file pone.0209920.s004.zip › S1 Dataset/77K/Nannochloropsis_no_inhibitor/NNI_t=10,1.txt]

340.01	1013.74
340.39	1013.74
340.76	1013.74
341.14	1024.21
341.52	1023.30
341.89	1052.66
342.27	1051.06
342.65	1065.63
343.03	1050.61
343.40	1063.81
343.78	1046.51
344.16	1041.73
344.53	1068.13
344.91	1049.47
345.29	1050.38
345.66	1047.88
346.04	1039.46
346.42	1057.89
346.79	1030.81
347.17	1024.67
347.54	1051.75
347.92	1021.48
348.30	1018.07
348.67	1034.45
349.05	1003.28
349.43	1034.68
349.80	1034.00
350.18	1035.13
350.56	999.64
350.93	1045.83
351.31	1016.70
351.68	1025.58
352.06	1026.26
352.44	1019.66
352.81	1010.79
353.19	1013.97
353.56	991.90
353.94	1029.45
354.32	1005.55
354.69	1024.89
355.07	1016.70
355.44	1002.59
355.82	1021.48
356.19	1033.54
356.57	1008.74
356.95	1000.09
357.32	1017.16
357.70	1002.82
358.07	1008.06
358.45	1013.29
358.82	1006.92
359.20	1010.56
359.58	1001.23
359.95	1010.33
360.33	1000.77
360.70	997.59
361.08	1011.92
361.45	1005.33
361.83	1005.10
362.20	1024.67
362.58	1021.48
362.95	998.04
363.33	1011.92
363.70	995.31
364.08	1033.77
364.45	1004.64
364.83	1003.28
365.20	1014.43
365.58	1026.72
365.95	1027.63
366.33	1014.88
366.70	1027.40
367.08	1041.96
367.45	1007.15
367.83	1006.69
368.20	1018.98
368.58	1001.23
368.95	1013.52
369.33	1033.54
369.70	1005.33
370.08	1012.83
370.45	1015.11
370.83	992.81
371.20	1014.20
371.57	1072.00
371.95	1025.80
372.32	1015.11
372.70	1018.98
373.07	1019.43
373.45	1041.73
373.82	1015.56
374.19	1012.15
374.57	1011.47
374.94	1023.76
375.32	1017.39
375.69	1011.70
376.07	1019.89
376.44	1018.30
376.81	993.04
377.19	1022.62
377.56	1021.03
377.94	1015.79
378.31	1008.28
378.68	1000.55
379.06	1006.92
379.43	1013.97
379.81	999.64
380.18	1012.83
380.55	1013.74
380.93	1018.98
381.30	1016.93
381.67	1011.24
382.05	995.54
382.42	1011.47
382.79	994.18
383.17	1017.84
383.54	1017.39
383.91	1020.80
384.29	1006.01
384.66	1017.84
385.04	1005.10
385.41	1019.43
385.78	1008.97
386.15	1017.61
386.53	1024.67
386.90	1014.43
387.27	1015.79
387.65	999.86
388.02	1013.74
388.39	1008.74
388.77	1000.77
389.14	1019.89
389.51	998.73
389.89	1017.84
390.26	1037.64
390.63	1017.16
391.00	983.02
391.38	1005.10
391.75	995.09
392.12	1009.19
392.50	1022.85
392.87	1009.65
393.24	1006.46
393.61	993.72
393.99	1004.87
394.36	1011.70
394.73	997.13
395.10	1013.97
395.48	1003.28
395.85	1014.43
396.22	1013.06
396.59	995.09
396.97	1013.52
397.34	1017.84
397.71	1013.52
398.08	1002.82
398.45	993.04
398.83	1005.55
399.20	1021.71
399.57	1014.65
399.94	996.22
400.32	1002.82
400.69	1014.65
401.06	1037.18
401.43	1036.50
401.80	1002.59
402.17	1029.67
402.55	1008.97
402.92	1013.06
403.29	1026.94
403.66	1004.87
404.03	1020.57
404.41	1004.64
404.78	1001.23
405.15	1021.03
405.52	1000.77
405.89	1008.28
406.26	1012.15
406.64	1008.74
407.01	1002.37
407.38	1016.48
407.75	1026.94
408.12	1038.55
408.49	1037.64
408.86	1004.64
409.23	1000.32
409.61	1020.34
409.98	1009.65
410.35	1004.64
410.72	1009.19
411.09	1009.88
411.46	1008.74
411.83	1003.96
412.20	1013.74
412.57	1018.98
412.95	1013.74
413.32	991.22
413.69	1007.60
414.06	1026.94
414.43	1002.14
414.80	1019.66
415.17	1007.60
415.54	1029.67
415.91	1003.50
416.28	1017.16
416.65	1005.33
417.02	998.27
417.39	1012.38
417.76	1013.97
418.14	1018.30
418.51	1028.31
418.88	1015.79
419.25	1012.38
419.62	1015.79
419.99	1007.60
420.36	1037.18
420.73	1021.25
421.10	1028.76
421.47	1021.94
421.84	1011.70
422.21	1020.34
422.58	1023.53
422.95	1018.07
423.32	1032.18
423.69	1008.06
424.06	1020.34
424.43	1019.66
424.80	1015.79
425.17	1010.10
425.54	1022.62
425.91	1008.06
426.28	1012.38
426.65	1019.21
427.02	1013.74
427.39	1019.66
427.76	1010.33
428.13	999.86
428.49	1018.75
428.86	1026.94
429.23	1027.17
429.60	1000.09
429.97	999.41
430.34	1009.42
430.71	999.64
431.08	996.22
431.45	1026.49
431.82	1031.04
432.19	1001.68
432.56	1005.10
432.93	1013.06
433.30	1028.54
433.67	1023.53
434.03	1039.46
434.40	1048.56
434.77	1026.03
435.14	1025.58
435.51	1028.54
435.88	1030.13
436.25	1024.21
436.62	1002.82
436.99	1002.82
437.35	990.76
437.72	1018.07
438.09	1009.42
438.46	1056.07
438.83	1012.15
439.20	1005.33
439.57	1005.33
439.93	1007.83
440.30	1007.37
440.67	1020.34
441.04	1018.52
441.41	1030.81
441.78	1021.71
442.14	1006.69
442.51	1010.33
442.88	1025.12
443.25	1013.06
443.62	1018.98
443.99	1015.11
444.35	991.90
444.72	996.45
445.09	1002.82
445.46	1001.68
445.83	998.50
446.19	1017.84
446.56	997.59
446.93	1001.46
447.30	1014.20
447.66	1004.87
448.03	1020.57
448.40	1012.83
448.77	997.59
449.14	988.94
449.50	1027.17
449.87	1032.63
450.24	1010.33
450.61	1000.09
450.97	1011.24
451.34	1008.51
451.71	1010.56
452.08	1005.10
452.44	1013.29
452.81	1017.84
453.18	1011.24
453.54	1046.06
453.91	1012.61
454.28	1007.83
454.65	1033.77
455.01	1021.25
455.38	1013.97
455.75	1021.94
456.11	1007.37
456.48	998.27
456.85	1017.84
457.21	1017.39
457.58	1010.10
457.95	994.40
458.32	994.63
458.68	1004.87
459.05	1017.84
459.42	1018.30
459.78	1000.32
460.15	987.58
460.52	996.00
460.88	1003.05
461.25	1001.91
461.61	1006.46
461.98	1007.37
462.35	1018.98
462.71	1004.19
463.08	1029.22
463.45	1006.01
463.81	983.71
464.18	1010.79
464.55	1001.23
464.91	1008.51
465.28	1016.02
465.64	1003.96
466.01	1011.01
466.38	1003.05
466.74	1013.29
467.11	1021.03
467.47	1013.29
467.84	1037.41
468.21	1026.26
468.57	1010.56
468.94	1039.91
469.30	1037.64
469.67	1015.34
470.03	1010.79
470.40	1005.10
470.77	1006.01
471.13	1023.98
471.50	1019.66
471.86	1006.46
472.23	1031.72
472.59	1017.61
472.96	1013.97
473.32	993.95
473.69	1022.16
474.05	1024.89
474.42	1014.65
474.78	1026.49
475.15	1005.33
475.51	1039.00
475.88	1018.52
476.24	1023.76
476.61	1016.48
476.97	983.71
477.34	1022.16
477.70	996.91
478.07	1026.72
478.43	1037.64
478.80	996.22
479.16	1016.93
479.53	1019.89
479.89	1037.64
480.26	1020.80
480.62	993.26
480.99	1012.38
481.35	996.91
481.72	1010.56
482.08	993.72
482.45	1298.64
482.81	1042.64
483.17	1011.92
483.54	1023.30
483.90	1000.55
484.27	1007.83
484.63	1012.83
485.00	1009.88
485.36	1028.99
485.72	1014.65
486.09	1014.20
486.45	1006.01
486.82	1026.49
487.18	1033.54
487.54	1034.00
487.91	1023.98
488.27	994.63
488.64	1032.86
489.00	1032.40
489.36	1024.67
489.73	1009.42
490.09	1015.56
490.45	1019.89
490.82	1014.88
491.18	1017.39
491.55	1025.35
491.91	1016.48
492.27	1034.45
492.64	1037.41
493.00	997.36
493.36	1023.53
493.73	1027.85
494.09	995.77
494.45	1031.04
494.82	1015.11
495.18	1016.48
495.54	1001.91
495.91	1039.23
496.27	1019.89
496.63	1014.65
496.99	1005.10
497.36	1033.77
497.72	1026.49
498.08	1023.30
498.45	1024.44
498.81	1023.76
499.17	1013.97
499.53	1020.57
499.90	1010.79
500.26	1022.39
500.62	1010.79
500.99	1022.62
501.35	1018.75
501.71	1026.26
502.07	1020.34
502.44	1006.92
502.80	1019.89
503.16	1018.07
503.52	1008.97
503.88	1008.74
504.25	1011.47
504.61	1012.61
504.97	1009.65
505.33	1012.83
505.70	1025.12
506.06	1011.47
506.42	1039.69
506.78	1027.17
507.14	1043.78
507.51	1011.01
507.87	1021.03
508.23	1020.57
508.59	1008.06
508.95	1013.52
509.32	1035.82
509.68	1026.49
510.04	1013.29
510.40	1034.45
510.76	1004.87
511.12	1021.71
511.48	1009.65
511.85	1009.88
512.21	993.49
512.57	1015.56
512.93	1004.87
513.29	1036.73
513.65	1010.33
514.01	1001.68
514.38	1009.42
514.74	1026.03
515.10	1026.94
515.46	1011.47
515.82	1024.67
516.18	999.41
516.54	1016.93
516.90	1013.52
517.26	1004.19
517.63	1018.98
517.99	1033.31
518.35	1021.03
518.71	1033.54
519.07	998.73
519.43	1012.83
519.79	1030.81
520.15	1026.94
520.51	1013.06
520.87	1014.20
521.23	1015.34
521.59	1029.45
521.95	1021.25
522.31	1021.48
522.67	1022.85
523.03	1012.61
523.40	1025.12
523.76	1011.70
524.12	1008.97
524.48	1010.79
524.84	1005.78
525.20	1039.69
525.56	996.00
525.92	984.85
526.28	1019.43
526.64	1008.28
527.00	1015.56
527.36	1055.16
527.72	1016.02
528.08	1026.26
528.44	1006.92
528.80	1017.61
529.16	1015.11
529.51	1023.07
529.87	988.03
530.23	1032.18
530.59	1012.83
530.95	1017.61
531.31	1012.83
531.67	1025.12
532.03	994.63
532.39	992.13
532.75	1029.45
533.11	1024.44
533.47	1025.12
533.83	1028.31
534.19	1036.27
534.55	1018.30
534.91	1008.06
535.26	1012.15
535.62	1025.58
535.98	1038.09
536.34	1024.21
536.70	1014.20
537.06	995.54
537.42	996.45
537.78	1002.59
538.14	1120.01
538.49	1033.77
538.85	1050.38
539.21	1014.20
539.57	1006.92
539.93	1021.94
540.29	1032.86
540.65	1013.52
541.00	1037.87
541.36	1019.66
541.72	1024.89
542.08	1010.79
542.44	1009.19
542.80	1020.12
543.15	1010.33
543.51	1022.85
543.87	1023.98
544.23	1027.63
544.59	1017.61
544.95	1019.66
545.30	1015.11
545.66	1000.32
546.02	1017.61
546.38	1010.33
546.73	999.86
547.09	1032.18
547.45	1028.54
547.81	1023.98
548.17	984.39
548.52	1031.95
548.88	988.49
549.24	1018.75
549.60	998.04
549.95	1007.15
550.31	1014.20
550.67	1015.56
551.03	1025.58
551.38	1000.09
551.74	1009.88
552.10	1030.58
552.46	1011.70
552.81	1010.10
553.17	1020.80
553.53	1015.34
553.88	1013.06
554.24	992.81
554.60	1019.43
554.95	1030.36
555.31	994.40
555.67	1007.83
556.03	1027.17
556.38	1028.99
556.74	1001.46
557.10	1014.65
557.45	1003.50
557.81	1013.29
558.17	1006.46
558.52	1010.10
558.88	1017.84
559.24	1005.78
559.59	1003.96
559.95	1018.75
560.30	1024.44
560.66	1008.74
561.02	1002.82
561.37	987.12
561.73	997.82
562.09	1013.29
562.44	1013.74
562.80	1003.96
563.15	1011.47
563.51	1017.39
563.87	1002.14
564.22	1003.50
564.58	1012.83
564.93	1010.56
565.29	1019.66
565.65	1040.37
566.00	1044.92
566.36	1020.57
566.71	1021.25
567.07	1027.40
567.42	1015.34
567.78	1018.98
568.14	1025.35
568.49	1025.35
568.85	1004.64
569.20	1008.74
569.56	997.82
569.91	1018.30
570.27	1008.74
570.62	1011.70
570.98	989.40
571.33	997.59
571.69	1006.69
572.04	1009.65
572.40	1013.97
572.75	1018.30
573.11	1018.75
573.46	1023.76
573.82	1025.35
574.17	1007.15
574.53	1017.16
574.88	1026.72
575.24	1020.12
575.59	1017.39
575.95	1018.75
576.30	1009.42
576.66	1023.07
577.01	1028.08
577.36	1024.89
577.72	1024.67
578.07	1012.61
578.43	1031.04
578.78	1026.49
579.14	1029.90
579.49	997.13
579.85	1005.78
580.20	1032.40
580.55	1017.61
580.91	1023.76
581.26	1018.75
581.62	1022.16
581.97	1039.69
582.32	1020.12
582.68	1032.86
583.03	1021.48
583.39	1008.97
583.74	1027.63
584.09	1025.58
584.45	1046.28
584.80	1046.06
585.15	1039.46
585.51	1041.96
585.86	1051.06
586.21	1079.51
586.57	1052.66
586.92	1052.43
587.27	1036.04
587.63	1059.71
587.98	1119.10
588.33	1073.14
588.69	1073.82
589.04	1082.01
589.39	1085.88
589.75	1078.82
590.10	1078.82
590.45	1116.60
590.81	1091.11
591.16	1100.44
591.51	1105.45
591.86	1104.99
592.22	1104.77
592.57	1142.31
592.92	1135.94
593.28	1135.03
593.63	1149.82
593.98	1168.94
594.33	1154.83
594.69	1151.87
595.04	1189.41
595.39	1171.44
595.74	1189.41
596.10	1206.48
596.45	1205.57
596.80	1232.42
597.15	1255.40
597.50	1257.00
597.86	1297.96
598.21	1305.69
598.56	1299.32
598.91	1316.62
599.26	1330.72
599.62	1364.86
599.97	1335.73
600.32	1362.13
600.67	1362.58
601.02	1404.00
601.38	1392.85
601.73	1410.82
602.08	1409.46
602.43	1446.78
602.78	1430.39
603.13	1462.25
603.49	1473.17
603.84	1474.08
604.19	1504.57
604.54	1515.04
604.89	1530.29
605.24	1556.68
605.59	1577.62
605.95	1587.40
606.30	1609.93
606.65	1624.27
607.00	1620.85
607.35	1630.87
607.70	1637.92
608.05	1688.89
608.40	1675.92
608.75	1671.37
609.10	1707.10
609.46	1680.70
609.81	1709.83
610.16	1718.47
610.51	1700.04
610.86	1739.41
611.21	1739.18
611.56	1741.68
611.91	1756.47
612.26	1772.63
612.61	1793.79
612.96	1784.46
613.31	1774.68
613.66	1801.53
614.01	1783.78
614.36	1808.36
614.71	1817.00
615.06	1812.45
615.41	1829.52
615.76	1817.46
616.11	1816.32
616.46	1838.85
616.81	1829.52
617.16	1842.03
617.51	1836.35
617.86	1841.81
618.21	1816.32
618.56	1865.24
618.91	1836.57
619.26	1866.61
619.61	1829.75
619.96	1847.50
620.31	1869.80
620.66	1824.74
621.01	1844.76
621.36	1844.08
621.71	1867.75
622.06	1836.35
622.41	1857.74
622.76	1828.15
623.10	1851.59
623.45	1827.93
623.80	1824.06
624.15	1848.18
624.50	1823.60
624.85	1804.72
625.20	1822.01
625.55	1812.68
625.90	1844.54
626.25	1796.75
626.59	1812.91
626.94	1784.01
627.29	1799.94
627.64	1785.60
627.99	1807.90
628.34	1790.38
628.69	1805.17
629.03	1784.24
629.38	1788.10
629.73	1791.29
630.08	1799.25
630.43	1787.65
630.78	1771.95
631.12	1774.68
631.47	1796.75
631.82	1780.60
632.17	1772.18
632.52	1737.59
632.86	1779.00
633.21	1749.65
633.56	1739.64
633.91	1741.91
634.26	1767.85
634.60	1735.08
634.95	1732.81
635.30	1723.25
635.65	1744.41
635.99	1723.02
636.34	1724.39
636.69	1717.79
637.04	1729.17
637.39	1737.82
637.73	1729.40
638.08	1733.26
638.43	1699.81
638.77	1711.87
639.12	1720.75
639.47	1703.91
639.82	1710.74
640.16	1701.41
640.51	1720.75
640.86	1669.78
641.20	1703.68
641.55	1679.56
641.90	1690.03
642.25	1688.21
642.59	1679.33
642.94	1697.77
643.29	1705.96
643.63	1693.67
643.98	1689.57
644.33	1695.95
644.67	1683.20
645.02	1692.08
645.37	1690.71
645.71	1683.89
646.06	1675.47
646.40	1650.21
646.75	1662.27
647.10	1672.28
647.44	1697.08
647.79	1665.00
648.14	1654.53
648.48	1682.06
648.83	1667.05
649.17	1676.15
649.52	1676.38
649.87	1683.43
650.21	1663.63
650.56	1671.83
650.90	1665.91
651.25	1657.49
651.59	1683.89
651.94	1673.65
652.29	1670.23
652.63	1667.27
652.98	1699.81
653.32	1671.83
653.67	1664.77
654.01	1689.35
654.36	1650.66
654.70	1655.44
655.05	1660.22
655.39	1679.79
655.74	1686.39
656.08	1659.31
656.43	1670.00
656.78	1664.09
657.12	1680.70
657.47	1682.52
657.81	1663.18
658.15	1676.60
658.50	1681.84
658.84	1690.26
659.19	1672.05
659.53	1677.74
659.88	1678.42
660.22	1692.30
660.57	1692.99
660.91	1672.05
661.26	1687.07
661.60	1702.54
661.95	1682.29
662.29	1727.80
662.63	1702.09
662.98	1683.66
663.32	1724.62
663.67	1705.50
664.01	1734.17
664.36	1700.50
664.70	1712.33
665.04	1707.32
665.39	1696.17
665.73	1695.95
666.08	1828.61
666.42	1710.74
666.76	1719.38
667.11	1713.01
667.45	1720.98
667.79	1704.59
668.14	1748.28
668.48	1745.32
668.83	1746.46
669.17	1792.66
669.51	1769.22
669.86	1759.89
670.20	1750.33
670.54	1749.65
670.89	1804.26
671.23	1795.16
671.57	1818.82
671.92	1809.95
672.26	1841.58
672.60	1847.95
672.94	1897.33
673.29	1898.69
673.63	1925.77
673.97	1941.93
674.32	1982.43
674.66	2047.29
675.00	2100.31
675.34	2089.61
675.69	2167.66
676.03	2200.20
676.37	2275.07
676.71	2396.12
677.06	2449.37
677.40	2527.88
677.74	2697.40
678.08	2808.45
678.43	2962.96
678.77	3117.24
679.11	3301.55
679.45	3483.59
679.80	3698.18
680.14	3923.68
680.48	4206.98
680.82	4465.94
681.16	4777.23
681.51	5050.97
681.85	5405.04
682.19	5694.72
682.53	6194.65
682.87	6567.61
683.21	6890.73
683.56	7361.77
683.90	7784.56
684.24	8258.55
684.58	8680.66
684.92	9019.94
685.26	9425.43
685.61	9802.72
685.95	10120.83
686.29	10528.61
686.63	10675.61
686.97	10964.14
687.31	11164.16
687.65	11335.96
687.99	11577.39
688.33	11559.65
688.68	11699.82
689.02	11705.05
689.36	11714.15
689.70	11721.89
690.04	11704.82
690.38	11687.99
690.72	11722.57
691.06	11629.96
691.40	11744.19
691.74	11734.41
692.08	11713.02
692.42	11838.40
692.76	11781.51
693.10	11864.34
693.44	11889.14
693.78	11898.47
694.13	11853.87
694.47	11998.59
694.81	11896.20
695.15	11949.90
695.49	11916.22
695.83	11983.58
696.17	11990.86
696.51	11935.11
696.85	12010.88
697.19	11885.27
697.53	11944.66
697.87	11956.95
698.20	11799.26
698.54	11996.77
698.88	11899.61
699.22	11827.02
699.56	11763.99
699.90	11755.80
700.24	11721.89
700.58	11636.10
700.92	11630.19
701.26	11485.46
701.60	11463.16
701.94	11277.03
702.28	11259.50
702.62	11205.80
702.96	11136.17
703.30	10976.88
703.63	10926.60
703.97	10851.05
704.31	10706.33
704.65	10540.21
704.99	10525.42
705.33	10495.61
705.67	10287.17
706.01	10202.30
706.34	10139.27
706.68	10048.47
707.02	9799.76
707.36	9779.73
707.70	9618.85
708.04	9467.76
708.38	9386.98
708.71	9314.84
709.05	9234.06
709.39	9101.17
709.73	8960.09
710.07	8934.60
710.40	8757.57
710.74	8759.62
711.08	8684.75
711.42	8485.64
711.76	8446.73
712.09	8380.52
712.43	8309.06
712.77	8177.54
713.11	8133.62
713.45	8079.46
713.78	7949.53
714.12	7874.67
714.46	7783.42
714.80	7794.11
715.13	7598.65
715.47	7530.61
715.81	7407.50
716.15	7424.57
716.48	7330.82
716.82	7289.63
717.16	7214.77
717.49	7045.70
717.83	6988.35
718.17	6971.97
718.51	6877.99
718.84	6819.28
719.18	6740.09
719.52	6699.82
719.85	6614.26
720.19	6494.56
720.53	6491.83
720.86	6372.37
721.20	6300.01
721.54	6242.66
721.87	6169.39
722.21	6039.91
722.55	6007.60
722.88	5925.23
723.22	5851.27
723.55	5757.98
723.89	5739.55
724.23	5671.96
724.56	5595.73
724.90	5576.39
725.24	5424.84
725.57	5394.58
725.91	5380.24
726.24	5276.93
726.58	5156.56
726.92	5162.70
727.25	5101.72
727.59	5064.17
727.92	5003.42
728.26	4901.47
728.59	4855.51
728.93	4821.37
729.26	4747.42
729.60	4726.48
729.94	4664.82
730.27	4556.96
730.61	4520.78
730.94	4455.92
731.28	4465.71
731.61	4375.37
731.95	4324.40
732.28	4251.58
732.62	4196.29
732.95	4122.11
733.29	4095.48
733.62	4053.61
733.96	4018.34
734.29	3968.28
734.63	3927.09
734.96	3873.62
735.30	3794.43
735.63	3805.81
735.97	3742.78
736.30	3694.99
736.63	3684.98
736.97	3609.89
737.30	3583.72
737.64	3516.59
737.97	3501.57
738.31	3465.39
738.64	3425.80
738.97	3373.23
739.31	3364.13
739.64	3336.14
739.98	3318.16
740.31	3252.86
740.64	3228.51
740.98	3184.36
741.31	3181.86
741.65	3138.85
741.98	3086.97
742.31	3101.53
742.65	3102.90
742.98	3079.46
743.31	3011.88
743.65	2971.38
743.98	2975.93
744.31	2962.50
744.65	2901.29
744.98	2930.19
745.31	2889.46
745.65	2843.04
745.98	2845.99
746.31	2838.94
746.65	2812.09
746.98	2769.08
747.31	2760.21
747.65	2777.73
747.98	2717.43
748.31	2714.47
748.64	2711.06
748.98	2666.46
749.31	2626.18
749.64	2617.53
749.98	2631.18
750.31	2591.14
750.64	2580.44
750.97	2600.24
751.31	2538.57
751.64	2517.64
751.97	2521.28
752.30	2543.35
752.63	2504.67
752.97	2498.52
753.30	2455.97
753.63	2466.66
753.96	2459.61
754.29	2401.13
754.63	2418.65
754.96	2436.63
755.29	2398.17
755.62	2382.93
755.95	2365.18
756.29	2352.21
756.62	2332.18
756.95	2340.15
757.28	2321.71
757.61	2304.42
757.94	2313.52
758.27	2252.77
758.61	2254.36
758.94	2248.90
759.27	2233.42
759.60	2213.85
759.93	2218.63
760.26	2199.29
760.59	2199.29
760.92	2196.79
761.26	2178.81
761.59	2166.52
761.92	2151.73
762.25	2135.12
762.58	2114.64
762.91	2152.64
763.24	2104.17
763.57	2097.35
763.90	2119.42
764.23	2076.41
764.56	2090.52
764.89	2069.59
765.22	2046.38
765.55	2049.11
765.88	2041.14
766.21	2014.97
766.54	1979.48
766.87	1988.12
767.20	1969.24
767.53	1988.58
767.86	1953.08
768.19	1950.35
768.52	1969.69
768.85	1943.07
769.18	1926.68
769.51	1914.40
769.84	1901.88
770.17	1885.72
770.50	1882.99
770.83	1905.52
771.16	1877.08
771.49	1851.59
771.82	1877.53
772.15	1852.05
772.48	1851.14
772.81	1804.49
773.14	1824.74
773.47	1806.31
773.80	1821.78
774.13	1793.57
774.46	1790.61
774.78	1793.57
775.11	1779.46
775.44	1767.62
775.77	1748.74
776.10	1749.19
776.43	1739.86
776.76	1741.00
777.09	1713.92
777.41	1696.40
777.74	1693.90
778.07	1705.28
778.40	1693.90
778.73	1665.45
779.06	1675.92
779.38	1659.76
779.71	1656.58
780.04	1667.73
780.37	1643.15
780.70	1647.48
781.03	1632.91
781.35	1626.77
781.68	1630.64
782.01	1625.86
782.34	1616.76
782.67	1604.24
782.99	1585.81
783.32	1590.36
783.65	1601.28
783.98	1564.19
784.30	1560.78
784.63	1543.03
784.96	1560.32
785.29	1557.14
785.61	1561.69
785.94	1563.97
786.27	1545.08
786.60	1529.61
786.92	1536.66
787.25	1487.28
787.58	1530.29
787.90	1519.37
788.23	1514.13
788.56	1508.44
788.88	1472.94
789.21	1490.92
789.54	1462.93
789.87	1483.64
790.19	1477.95
790.52	1467.03
790.85	1481.59
791.17	1470.44
791.50	1448.82
791.82	1456.79
792.15	1435.40
792.48	1439.72
792.80	1435.85
793.13	1440.86
793.46	1430.62
793.78	1439.27
794.11	1451.33
794.43	1443.14
794.76	1431.30
795.09	1445.87
795.41	1427.21
795.74	1414.01
796.06	1419.01
796.39	1410.14
796.72	1410.37
797.04	1420.38
797.37	1404.45
797.69	1429.94
798.02	1413.10
798.34	1403.77
798.67	1402.86
798.99	1411.28
799.32	1396.26
799.64	1376.69
799.97	1386.25
800.30	1380.79
800.62	1382.15
800.95	1373.50
801.27	1367.82
801.60	1379.65
801.92	1362.35
802.25	1375.55
802.57	1396.03
802.89	1396.49
803.22	1369.86
803.54	1365.54
803.87	1366.45
804.19	1359.40
804.52	1351.20
804.84	1350.52
805.17	1369.86
805.49	1360.99
805.82	1353.25
806.14	1338.23
806.46	1362.13
806.79	1347.56
807.11	1358.26
807.44	1325.26
807.76	1330.04
808.08	1343.24
808.41	1307.51
808.73	1331.41
809.06	1325.95
809.38	1309.11
809.70	1311.16
810.03	1317.30
810.35	1309.56
810.67	1289.77
811.00	1303.65
811.32	1308.65
811.64	1290.45
811.97	1286.58
812.29	1282.03
812.61	1256.77
812.94	1292.50
813.26	1267.47
813.58	1256.54
813.91	1271.56
814.23	1300.46
814.55	1256.32
814.88	1275.43
815.20	1267.92
815.52	1297.05
815.84	1281.57
816.17	1276.79
816.49	1272.93
816.81	1257.45
817.13	1298.41
817.46	1263.37
817.78	1262.46
818.10	1264.05
818.42	1237.20
818.75	1254.27
819.07	1251.99
819.39	1228.55
819.71	1256.32
820.04	1233.10
820.36	1242.89
820.68	1236.75
821.00	1242.43
821.32	1241.07
821.65	1232.19
821.97	1234.01
822.29	1237.20
822.61	1219.68
822.93	1233.10
823.25	1221.27
823.58	1224.91
823.90	1229.01
824.22	1221.50
824.54	1206.03
824.86	1219.45
825.18	1204.21
825.50	1217.86
825.82	1210.35
826.15	1235.38
826.47	1202.84
826.79	1198.06
827.11	1209.44
827.43	1204.43
827.75	1201.93
828.07	1187.14
828.39	1178.04
828.71	1192.15
829.03	1168.25
829.35	1182.82
829.67	1186.68
830.00	1188.73
830.32	1187.37
830.64	1209.21
830.96	1211.26
831.28	1188.73
831.60	1186.23
831.92	1197.15
832.24	1200.56
832.56	1182.82
832.88	1194.19
833.20	1199.65
833.52	1211.26
833.84	1179.40
834.16	1181.68
834.48	1181.91
834.80	1208.53
835.12	1187.82
835.44	1178.49
835.76	1174.17
836.08	1190.78
836.40	1188.96
836.71	1162.79
837.03	1178.26
837.35	1175.99
837.67	1172.35
837.99	1169.39
838.31	1167.80
838.63	1183.27
838.95	1163.93
839.27	1179.86
839.59	1178.26
839.91	1175.31
840.23	1171.21
840.54	1167.34
840.86	1166.43
841.18	1158.70
841.50	1151.41
841.82	1154.14
842.14	1185.09
842.46	1161.88
842.77	1165.98
843.09	1172.58
843.41	1186.46
843.73	1166.66
844.05	1158.47
844.37	1146.41
844.68	1164.16
845.00	1171.89
845.32	1169.16
845.64	1178.49
845.96	1146.41
846.27	1168.94
846.59	1156.65
846.91	1159.83
847.23	1159.15
847.54	1151.64
847.86	1159.38
848.18	1158.70
848.50	1157.78
848.82	1140.95
849.13	1157.33
849.45	1140.26
849.77	1151.19
850.08	1157.10
850.40	1158.47
850.72	1151.64
851.04	1152.10
851.35	1158.24
851.67	1138.90
851.99	1159.38
852.30	1135.94
852.62	1141.17
852.94	1160.06
853.25	1154.83
853.57	1143.90
853.89	1123.42
854.20	1140.26
854.52	1143.90
854.84	1112.27
855.15	1123.88
855.47	1139.58
855.79	1176.22
856.10	1138.44
856.42	1127.98
856.73	1160.74
857.05	1151.64
857.37	1114.55
857.68	1132.30
858.00	1124.33
858.32	1139.81
858.63	1106.59
858.95	1117.74
859.26	1135.71
859.58	1117.51
859.89	1112.27
860.21	1130.93
860.52	1114.09
860.84	1154.37
861.16	1141.40
861.47	1109.77
861.79	1117.05
862.10	1139.81
862.42	1129.34
862.73	1120.92
863.05	1132.30
863.36	1121.83
863.68	1145.27
863.99	1120.69
864.31	1125.02
864.62	1132.53
864.94	1151.41
865.25	1112.96
865.57	1122.74
865.88	1110.68
866.20	1126.61
866.51	1131.39
866.82	1114.78
867.14	1127.75
867.45	1106.36
867.77	1119.10
868.08	1117.28
868.40	1112.96
868.71	1088.84
869.02	1092.71
869.34	1087.93
869.65	1105.45
869.97	1109.09
870.28	1090.66
870.59	1085.88
870.91	1091.57
871.22	1106.36
871.54	1112.05
871.85	1096.80
872.16	1123.65
872.48	1073.59
872.79	1088.15
873.10	1080.42
873.42	1111.36
873.73	1118.87
874.04	1104.77
874.36	1084.06
874.67	1098.17
874.98	1090.88
875.30	1096.57
875.61	1089.06
875.92	1092.93
876.23	1110.23
876.55	1108.63
876.86	1103.40
877.17	1066.99
877.49	1079.73
877.80	1075.64
878.11	1284.76
878.42	1108.63
878.74	1093.16
879.05	1088.15
879.36	1093.62
879.67	1093.84
879.98	1093.16
880.30	1098.17
880.61	1083.38
880.92	1092.48
881.23	1090.43
881.55	1079.96
881.86	1087.02
882.17	1073.36
882.48	1089.97
882.79	1088.61
883.10	1093.84
883.42	1080.64
883.73	1078.14
884.04	1102.72
884.35	1093.39
884.66	1079.51
884.97	1083.38
885.28	1073.82
885.60	1074.27
885.91	1074.05
886.22	1087.70
886.53	1082.92
886.84	1080.87
887.15	1074.27
887.46	1087.47
887.77	1087.02
888.08	1088.61
888.40	1080.64
888.71	1064.03
889.02	1088.38
889.33	1088.61
889.64	1079.28
889.95	1087.47
890.26	1091.79
890.57	1057.66
890.88	1076.09
891.19	1098.62
891.50	1090.43
891.81	1066.31
892.12	1077.23
892.43	1092.25
892.74	1067.22
893.05	1081.78
893.36	1099.30
893.67	1073.36
893.98	1072.00
894.29	1072.45
894.60	1078.82
894.91	1065.63
895.22	1079.51
895.53	1065.17
895.84	1088.38
896.15	1059.71
896.46	1073.59
896.77	1077.46
897.08	1064.94
897.38	1065.85
897.69	1068.13
898.00	1064.26
898.31	1054.25
898.62	1069.95
898.93	1066.08
899.24	1066.54
899.55	1066.08
899.86	1075.87
900.16	1074.05
900.47	1086.11
900.78	1076.32
901.09	1081.10
901.40	1078.14
901.71	1079.28
902.02	1081.33
902.32	1082.47
902.63	1077.69
902.94	1085.20
903.25	1069.49
903.56	1078.60
903.87	1063.58
904.17	1052.20
904.48	1061.53
904.79	1080.19
905.10	1074.96
905.41	1063.12
905.71	1050.15
906.02	1077.23
906.33	1052.88
906.64	1064.26
906.94	1056.30
907.25	1052.88
907.56	1061.76
907.87	1061.30
908.17	1072.45
908.48	1054.25
908.79	1072.91
909.09	1078.60
909.40	1063.12
909.71	1052.43
910.02	1088.61
910.32	1053.79
910.63	1068.58
910.94	1071.32
911.24	1067.90
911.55	1076.55
911.86	1044.01
912.16	1047.19
912.47	1060.17
912.78	1047.19
913.08	1039.23
913.39	1050.61
913.69	1067.45
914.00	1057.43
914.31	1061.53
914.61	1062.67
914.92	1052.88
915.23	1035.82
915.53	1056.30
915.84	1051.06
916.14	1041.51
916.45	1031.72
916.75	1065.17
917.06	1045.37
917.37	1042.64
917.67	1042.64
917.98	1029.67
918.28	1051.29
918.59	1038.32
918.89	1051.75
919.20	1047.88
919.50	1036.95
919.81	1038.55
920.11	1034.22
920.42	1046.97
920.72	1072.45
921.03	1037.64
921.33	1043.55
921.64	1047.65
921.94	1036.73
922.25	1031.72
922.55	1021.48
922.86	1056.07
923.16	1028.31
923.47	1042.42
923.77	1015.34
924.08	1025.58
924.38	1029.22
924.69	1040.60
924.99	1031.95
925.29	1038.32
925.60	1027.40
925.90	1049.02
926.21	1037.18
926.51	1047.42
926.81	1022.85
927.12	1031.27
927.42	1053.57
927.73	1038.78
928.03	1049.02
928.33	1042.87
928.64	1028.54
928.94	1044.46
929.24	1038.09
929.55	1007.60
929.85	1035.82
930.15	1021.71
930.46	1037.87
930.76	1030.13
931.06	1041.05
931.37	1046.06
931.67	1034.00
931.97	1044.46
932.27	1038.78
932.58	1048.56
932.88	1027.17
933.18	1019.89
933.49	1011.24
933.79	1042.42
934.09	1036.73
934.39	1028.31
934.70	1036.27
935.00	1047.88
935.30	1025.58
935.60	1023.98
935.91	1024.89
936.21	1003.05
936.51	1030.13
936.81	1031.27
937.11	1037.41
937.42	1046.51
937.72	1032.63
938.02	1032.63
938.32	1028.31
938.62	1018.52
938.92	1037.87
939.23	1024.44
939.53	1017.61
939.83	1012.15
940.13	1016.02
940.43	1016.48
940.73	1015.11
941.03	1019.21
941.34	1021.48
941.64	1009.88
941.94	1021.48
942.24	1015.79
942.54	1023.76
942.84	1013.74
943.14	1009.88
943.44	1026.72
943.74	1013.29
944.04	1010.10
944.34	1011.92
944.65	1007.15
944.95	1013.52
945.25	1033.09
945.55	1033.31
945.85	1010.10
946.15	1045.15
946.45	1007.60
946.75	1023.98
947.05	1027.17
947.35	1017.61
947.65	1031.04
947.95	1023.76
948.25	1013.97
948.55	1013.52
948.85	1016.93
949.15	1002.14
949.45	1031.95
949.75	1016.25
950.05	1019.21
950.35	1011.47
950.65	1016.02
950.94	1013.06
951.24	1001.00
951.54	1045.15
951.84	1081.56
952.14	1008.74
952.44	1023.76
952.74	1013.06
953.04	1030.13
953.34	1028.31
953.64	1033.77
953.94	1023.76
954.23	1035.82
954.53	1036.04
954.83	1009.88
955.13	1007.60
955.43	1024.21
955.73	1045.15
956.03	1030.58
956.32	1023.76
956.62	1016.70
956.92	1017.61
957.22	1017.39
957.52	1018.75
957.82	1015.56
958.11	1015.79
958.41	1017.84
958.71	1050.61
959.01	1033.09
959.30	1122.06
959.60	1038.55
959.90	1011.47
960.20	1002.59
960.50	1032.86
960.79	1030.13
961.09	1002.37
961.39	1027.40
961.69	1006.92
961.98	1003.05
962.28	1032.18
962.58	1021.48
962.87	1021.25
963.17	1026.03
963.47	1019.43
963.76	1051.75
964.06	1024.21
964.36	1031.49
964.66	1007.83
964.95	1006.46
965.25	1005.10
965.55	1018.75
965.84	1037.18
966.14	1048.10
966.43	1025.80
966.73	1008.06
967.03	1023.98
967.32	1018.30
967.62	1036.04
967.92	1005.10
968.21	1015.11
968.51	1019.66
968.80	1021.94
969.10	1011.92
969.40	1014.88
969.69	1031.04
969.99	1001.91
970.28	998.27
970.58	1027.85
970.87	1002.37
971.17	1024.44
971.46	1020.80
971.76	1021.03
972.06	1014.88
972.35	1023.30
972.65	1028.99
972.94	1023.98
973.24	1011.92
973.53	1012.83
973.83	1030.13
974.12	1027.85
974.42	1039.00
974.71	1034.91
975.01	1046.06
975.30	1015.11
975.59	1020.57
975.89	1015.56
976.18	1001.46
976.48	1026.49
976.77	1043.55
977.07	1023.07
977.36	1027.17
977.65	1031.49
977.95	1025.35
978.24	1018.52
978.54	1021.03
978.83	999.64
979.13	1022.39
979.42	1014.88
979.71	1016.70
980.01	1023.30
980.30	1020.12
980.59	1018.98
980.89	1041.05
981.18	1012.83
981.47	994.18
981.77	1030.81
982.06	1012.61
982.35	1016.25
982.65	1030.13
982.94	1000.55
983.23	1003.50
983.53	1017.61
983.82	1009.19
984.11	998.73
984.41	1017.39
984.70	1012.61
984.99	1028.76
985.28	1031.27
985.58	1019.89
985.87	1024.89
986.16	1008.74
986.45	1003.05
986.75	1036.04
987.04	1012.15
987.33	1017.39
987.62	1034.22
987.91	1007.37
988.21	1003.28
988.50	1009.88
988.79	999.64
989.08	1010.56
989.37	1015.56
989.67	1008.51
989.96	1025.35
990.25	1018.30
990.54	1020.12
990.83	1022.16
991.12	1030.58
991.42	1030.58
991.71	1020.12
992.00	997.13
992.29	1008.28
992.58	1017.61
992.87	1021.03
993.16	1020.12
993.45	1006.24
993.75	1002.82
994.04	1021.48
994.33	1011.70
994.62	1036.95
994.91	1010.79
995.20	1016.02
995.49	1014.88
995.78	1040.37
996.07	1030.13
996.36	1025.80
996.65	1012.83
996.94	1010.10
997.23	1002.14
997.52	1005.10
997.81	1001.91
998.10	1018.07
998.39	1002.82
998.68	999.86
998.97	1021.94
999.26	1021.25
999.55	1007.15
999.84	1029.90
1000.13	1006.69
1000.42	1023.98
1000.71	1042.42
1001.00	1011.70
1001.29	1014.20
1001.58	1009.65
1001.87	1031.27
1002.16	1030.81
1002.45	1024.21
1002.74	1033.54
1003.02	1014.88
1003.31	1029.90
1003.60	1009.42
1003.89	1020.57
1004.18	1007.83
1004.47	1027.85
1004.76	1028.08
1005.05	1015.34
1005.33	996.45
1005.62	1013.29
1005.91	1013.52
1006.20	1019.21
1006.49	1006.92
1006.78	1020.57
1007.06	1007.83
1007.35	1016.25
1007.64	1013.97
1007.93	1008.51
1008.22	1017.84
1008.50	1009.65
1008.79	1002.37
1009.08	1005.10
1009.37	1011.24
1009.66	1017.61
1009.94	994.40
1010.23	1003.96
1010.52	1010.79
1010.81	1030.36
1011.09	1005.33
1011.38	1000.32
1011.67	1026.26
1011.95	1026.26
1012.24	1033.09
1012.53	1022.62
1012.82	1032.18
1013.10	1016.48
1013.39	1031.49
1013.68	1010.10
[truncated: 48 more rows]
