# Supplementary material for: Unique photosynthetic electron transport tuning and excitation distribution in heterokont algae
Source: PLoS One. 2019 Jan 9;14(1):e0209920. doi: 10.1371/journal.pone.0209920 (PMC6326504; doi:10.1371/journal.pone.0209920)
Supplement: S1 Dataset — (ZIP) [file pone.0209920.s004.zip › S1 Dataset/77K/Nannochloropsis_no_inhibitor/NNI_t=10,2.txt]

340.01	985.76
340.39	985.76
340.76	985.76
341.14	987.35
341.52	994.18
341.89	1024.44
342.27	1019.43
342.65	1007.37
343.03	1026.72
343.40	1027.40
343.78	1016.48
344.16	1001.23
344.53	1026.72
344.91	1008.06
345.29	1016.93
345.66	1025.12
346.04	1029.45
346.42	997.59
346.79	1009.19
347.17	993.72
347.54	1011.70
347.92	1004.64
348.30	979.61
348.67	979.38
349.05	986.21
349.43	979.61
349.80	1009.42
350.18	998.50
350.56	1007.37
350.93	985.30
351.31	990.08
351.68	992.35
352.06	1002.82
352.44	1004.87
352.81	991.67
353.19	989.40
353.56	989.85
353.94	999.86
354.32	975.52
354.69	979.61
355.07	979.38
355.44	995.31
355.82	987.12
356.19	968.46
356.57	993.95
356.95	977.79
357.32	967.10
357.70	962.09
358.07	977.56
358.45	981.43
358.82	980.52
359.20	975.06
359.58	966.64
359.95	978.25
360.33	971.65
360.70	972.79
361.08	967.55
361.45	972.56
361.83	980.07
362.20	984.39
362.58	994.18
362.95	984.62
363.33	981.43
363.70	973.01
364.08	965.28
364.45	985.07
364.83	983.48
365.20	984.85
365.58	976.88
365.95	1017.39
366.33	977.11
366.70	975.06
367.08	980.52
367.45	974.38
367.83	998.04
368.20	975.97
368.58	993.49
368.95	971.65
369.33	988.03
369.70	978.25
370.08	985.53
370.45	975.06
370.83	976.65
371.20	976.65
371.57	1015.11
371.95	985.30
372.32	977.34
372.70	978.25
373.07	981.66
373.45	981.20
373.82	975.06
374.19	969.60
374.57	988.49
374.94	960.50
375.32	973.01
375.69	992.81
376.07	967.10
376.44	973.47
376.81	966.19
377.19	971.42
377.56	967.55
377.94	977.56
378.31	986.21
378.68	966.19
379.06	962.09
379.43	972.79
379.81	957.77
380.18	969.14
380.55	984.39
380.93	973.01
381.30	974.83
381.67	959.59
382.05	966.87
382.42	978.70
382.79	971.65
383.17	970.51
383.54	990.53
383.91	949.35
384.29	971.42
384.66	965.73
385.04	1001.00
385.41	983.48
385.78	964.59
386.15	1004.87
386.53	1007.37
386.90	987.12
387.27	974.61
387.65	996.91
388.02	988.49
388.39	1003.28
388.77	984.62
389.14	980.07
389.51	975.74
389.89	983.02
390.26	966.41
390.63	974.83
391.00	967.78
391.38	967.55
391.75	986.21
392.12	988.03
392.50	979.61
392.87	981.66
393.24	992.81
393.61	974.38
393.99	980.98
394.36	971.87
394.73	983.94
395.10	987.12
395.48	974.61
395.85	989.85
396.22	990.08
396.59	996.91
396.97	974.83
397.34	995.31
397.71	996.22
398.08	981.89
398.45	960.50
398.83	981.20
399.20	979.16
399.57	994.18
399.94	976.88
400.32	983.25
400.69	970.51
401.06	975.97
401.43	1000.77
401.80	979.84
402.17	998.73
402.55	1001.68
402.92	988.03
403.29	993.26
403.66	1007.37
404.03	970.05
404.41	973.01
404.78	976.88
405.15	973.24
405.52	986.67
405.89	1001.00
406.26	978.47
406.64	989.17
407.01	988.71
407.38	1001.46
407.75	969.14
408.12	963.68
408.49	985.98
408.86	985.53
409.23	967.55
409.61	965.50
409.98	960.50
410.35	957.54
410.72	959.36
411.09	977.56
411.46	974.61
411.83	985.76
412.20	988.94
412.57	980.75
412.95	977.56
413.32	990.53
413.69	963.23
414.06	992.58
414.43	979.38
414.80	980.52
415.17	991.44
415.54	988.26
415.91	979.16
416.28	978.02
416.65	970.74
417.02	977.34
417.39	967.10
417.76	979.16
418.14	992.58
418.51	974.83
418.88	991.90
419.25	979.61
419.62	985.07
419.99	984.85
420.36	969.37
420.73	976.88
421.10	978.70
421.47	1006.46
421.84	966.87
422.21	1003.50
422.58	977.11
422.95	989.62
423.32	974.83
423.69	980.07
424.06	989.40
424.43	982.80
424.80	958.22
425.17	982.80
425.54	969.14
425.91	980.75
426.28	978.02
426.65	967.10
427.02	967.78
427.39	970.74
427.76	992.81
428.13	975.97
428.49	978.47
428.86	982.57
429.23	980.52
429.60	967.78
429.97	976.65
430.34	980.29
430.71	972.56
431.08	967.55
431.45	983.71
431.82	979.61
432.19	976.20
432.56	985.30
432.93	975.74
433.30	972.56
433.67	955.49
434.03	1014.88
434.40	987.12
434.77	984.62
435.14	986.67
435.51	986.21
435.88	999.18
436.25	983.25
436.62	960.27
436.99	997.13
437.35	1000.32
437.72	973.47
438.09	1001.00
438.46	1029.45
438.83	989.40
439.20	978.02
439.57	981.20
439.93	980.75
440.30	995.54
440.67	993.26
441.04	969.14
441.41	978.47
441.78	976.20
442.14	991.90
442.51	981.66
442.88	981.20
443.25	985.76
443.62	985.53
443.99	966.19
444.35	971.42
444.72	976.88
445.09	973.24
445.46	971.19
445.83	964.14
446.19	991.22
446.56	983.48
446.93	976.88
447.30	986.89
447.66	965.28
448.03	982.80
448.40	980.29
448.77	966.19
449.14	981.20
449.50	1000.09
449.87	992.35
450.24	980.75
450.61	965.28
450.97	972.79
451.34	970.05
451.71	990.76
452.08	968.69
452.44	973.01
452.81	983.02
453.18	1000.77
453.54	1019.66
453.91	988.94
454.28	987.35
454.65	985.76
455.01	998.04
455.38	988.26
455.75	991.67
456.11	993.95
456.48	965.73
456.85	982.34
457.21	1012.61
457.58	978.47
457.95	970.05
458.32	989.62
458.68	992.81
459.05	975.06
459.42	981.89
459.78	974.83
460.15	993.04
460.52	967.55
460.88	952.76
461.25	985.30
461.61	988.94
461.98	965.73
462.35	994.63
462.71	967.32
463.08	979.84
463.45	983.48
463.81	973.01
464.18	982.80
464.55	972.56
464.91	990.53
465.28	969.14
465.64	973.01
466.01	980.29
466.38	977.79
466.74	978.02
467.11	992.35
467.47	982.80
467.84	978.02
468.21	984.62
468.57	972.56
468.94	979.61
469.30	977.11
469.67	975.06
470.03	977.56
470.40	992.58
470.77	993.04
471.13	1008.74
471.50	991.22
471.86	982.57
472.23	996.68
472.59	983.25
472.96	985.30
473.32	970.05
473.69	1000.32
474.05	962.09
474.42	1001.91
474.78	983.48
475.15	981.43
475.51	1009.65
475.88	983.02
476.24	971.19
476.61	985.98
476.97	989.85
477.34	980.98
477.70	968.92
478.07	980.07
478.43	997.59
478.80	958.45
479.16	973.92
479.53	976.88
479.89	981.66
480.26	988.94
480.62	985.07
480.99	986.67
481.35	960.72
481.72	980.29
482.08	982.80
482.45	1248.35
482.81	985.76
483.17	988.71
483.54	984.16
483.90	970.05
484.27	990.76
484.63	970.74
485.00	968.69
485.36	978.70
485.72	974.83
486.09	992.81
486.45	982.80
486.82	988.26
487.18	994.86
487.54	973.47
487.91	969.83
488.27	990.53
488.64	993.49
489.00	992.81
489.36	966.64
489.73	1002.59
490.09	972.56
490.45	973.47
490.82	975.29
491.18	1000.55
491.55	977.11
491.91	975.52
492.27	973.92
492.64	976.20
493.00	987.12
493.36	963.46
493.73	971.87
494.09	962.77
494.45	972.79
494.82	981.43
495.18	995.09
495.54	1013.52
495.91	966.64
496.27	978.02
496.63	975.74
496.99	988.49
497.36	975.74
497.72	978.47
498.08	989.17
498.45	989.17
498.81	996.00
499.17	974.61
499.53	972.33
499.90	984.16
500.26	973.47
500.62	986.21
500.99	998.50
501.35	972.79
501.71	973.92
502.07	979.61
502.44	984.16
502.80	988.26
503.16	981.20
503.52	977.34
503.88	999.64
504.25	965.96
504.61	971.42
504.97	954.35
505.33	997.13
505.70	987.12
506.06	986.21
506.42	990.99
506.78	979.84
507.14	1005.78
507.51	977.11
507.87	1001.68
508.23	998.04
508.59	975.06
508.95	990.99
509.32	972.79
509.68	968.69
510.04	1001.46
510.40	983.48
510.76	983.48
511.12	986.21
511.48	973.01
511.85	989.40
512.21	978.70
512.57	973.92
512.93	971.87
513.29	973.01
513.65	991.22
514.01	993.95
514.38	986.67
514.74	987.12
515.10	985.98
515.46	981.66
515.82	970.05
516.18	978.02
516.54	984.62
516.90	967.55
517.26	999.64
517.63	973.01
517.99	980.98
518.35	980.75
518.71	959.81
519.07	980.52
519.43	995.54
519.79	968.23
520.15	987.12
520.51	975.06
520.87	992.58
521.23	989.17
521.59	984.39
521.95	973.01
522.31	971.87
522.67	990.53
523.03	973.92
523.40	975.06
523.76	957.31
524.12	976.43
524.48	990.31
524.84	1002.37
525.20	976.65
525.56	970.74
525.92	1012.61
526.28	974.38
526.64	978.70
527.00	966.64
527.36	1005.78
527.72	983.25
528.08	981.20
528.44	982.57
528.80	1003.50
529.16	988.49
529.51	985.53
529.87	980.98
530.23	982.34
530.59	1010.33
530.95	1006.69
531.31	1013.06
531.67	984.85
532.03	985.76
532.39	975.52
532.75	977.79
533.11	995.54
533.47	988.71
533.83	981.89
534.19	977.79
534.55	966.64
534.91	989.85
535.26	980.07
535.62	961.86
535.98	990.76
536.34	982.11
536.70	990.53
537.06	997.13
537.42	985.07
537.78	994.40
538.14	1114.78
538.49	995.31
538.85	1044.01
539.21	977.34
539.57	1001.46
539.93	992.81
540.29	1008.97
540.65	984.62
541.00	987.12
541.36	979.84
541.72	972.79
542.08	978.25
542.44	984.62
542.80	999.41
543.15	997.59
543.51	982.11
543.87	974.38
544.23	973.01
544.59	973.47
544.95	992.35
545.30	963.46
545.66	994.40
546.02	981.20
546.38	992.58
546.73	971.42
547.09	967.55
547.45	985.07
547.81	964.82
548.17	952.08
548.52	980.29
548.88	982.11
549.24	978.47
549.60	978.02
549.95	971.65
550.31	973.01
550.67	965.05
551.03	981.89
551.38	969.37
551.74	972.56
552.10	958.45
552.46	985.76
552.81	998.50
553.17	964.14
553.53	986.67
553.88	970.74
554.24	982.80
554.60	980.07
554.95	987.12
555.31	981.89
555.67	964.14
556.03	966.64
556.38	991.22
556.74	985.98
557.10	992.58
557.45	985.53
557.81	975.06
558.17	964.59
558.52	957.31
558.88	976.88
559.24	996.45
559.59	988.26
559.95	957.99
560.30	1003.50
560.66	992.35
561.02	983.03
561.37	977.56
561.73	980.75
562.09	985.07
562.44	985.53
562.80	991.90
563.15	994.40
563.51	984.62
563.87	993.26
564.22	968.46
564.58	989.17
564.93	971.19
565.29	989.85
565.65	992.13
566.00	981.43
566.36	948.44
566.71	983.71
567.07	985.98
567.42	994.40
567.78	1006.24
568.14	974.83
568.49	980.29
568.85	996.68
569.20	989.85
569.56	978.02
569.91	979.84
570.27	1001.23
570.62	1004.19
570.98	992.35
571.33	966.19
571.69	970.05
572.04	992.81
572.40	971.87
572.75	991.90
573.11	986.89
573.46	965.73
573.82	971.19
574.17	975.52
574.53	959.13
574.88	976.88
575.24	986.67
575.59	959.59
575.95	963.46
576.30	978.25
576.66	975.29
577.01	993.26
577.36	991.44
577.72	984.39
578.07	964.37
578.43	977.79
578.78	970.96
579.14	991.22
579.49	971.65
579.85	998.95
580.20	981.89
580.55	974.38
580.91	980.98
581.26	979.16
581.62	987.58
581.97	1001.46
582.32	1007.60
582.68	1013.97
583.03	988.71
583.39	992.81
583.74	1012.15
584.09	1009.42
584.45	1011.70
584.80	1021.03
585.15	1013.97
585.51	1013.97
585.86	1032.40
586.21	1037.18
586.57	1001.91
586.92	1029.67
587.27	1038.09
587.63	1026.72
587.98	1053.57
588.33	1038.55
588.69	1031.49
589.04	1048.56
589.39	1050.38
589.75	1033.31
590.10	1054.48
590.45	1045.37
590.81	1084.29
591.16	1074.27
591.51	1072.00
591.86	1104.77
592.22	1094.30
592.57	1094.53
592.92	1113.18
593.28	1124.56
593.63	1151.64
593.98	1136.17
594.33	1155.28
594.69	1186.00
595.04	1173.94
595.39	1192.15
595.74	1188.05
596.10	1199.65
596.45	1211.71
596.80	1223.55
597.15	1255.63
597.50	1262.69
597.86	1267.24
598.21	1275.20
598.56	1297.05
598.91	1317.75
599.26	1307.51
599.62	1341.19
599.97	1332.77
600.32	1363.72
600.67	1376.46
601.02	1423.34
601.38	1416.28
601.73	1409.91
602.08	1437.45
602.43	1452.46
602.78	1495.93
603.13	1484.09
603.49	1490.92
603.84	1512.31
604.19	1499.57
604.54	1524.14
604.89	1538.02
605.24	1577.85
605.59	1608.34
605.95	1606.06
606.30	1599.01
606.65	1624.49
607.00	1619.03
607.35	1643.15
607.70	1631.09
608.05	1658.85
608.40	1653.85
608.75	1679.33
609.10	1680.70
609.46	1700.72
609.81	1711.19
610.16	1738.73
610.51	1747.37
610.86	1756.02
611.21	1747.83
611.56	1773.77
611.91	1741.91
612.26	1789.70
612.61	1780.82
612.96	1770.58
613.31	1784.69
613.66	1806.31
614.01	1807.90
614.36	1794.02
614.71	1778.32
615.06	1804.94
615.41	1801.76
615.76	1841.12
616.11	1832.02
616.46	1852.27
616.81	1847.04
617.16	1838.85
617.51	1877.99
617.86	1845.90
618.21	1862.51
618.56	1836.57
618.91	1840.44
619.26	1864.56
619.61	1853.18
619.96	1838.62
620.31	1856.60
620.66	1860.69
621.01	1807.22
621.36	1850.23
621.71	1857.96
622.06	1834.30
622.41	1835.21
622.76	1809.72
623.10	1851.82
623.45	1836.57
623.80	1842.03
624.15	1830.43
624.50	1834.75
624.85	1823.83
625.20	1829.97
625.55	1835.89
625.90	1813.36
626.25	1795.84
626.59	1807.90
626.94	1815.41
627.29	1798.80
627.64	1796.52
627.99	1789.92
628.34	1781.96
628.69	1787.88
629.03	1776.04
629.38	1781.28
629.73	1777.41
630.08	1768.53
630.43	1772.63
630.78	1764.21
631.12	1781.73
631.47	1758.98
631.82	1742.82
632.17	1755.11
632.52	1753.97
632.86	1785.83
633.21	1747.60
633.56	1739.18
633.91	1741.91
634.26	1742.82
634.60	1762.85
634.95	1747.14
635.30	1739.86
635.65	1736.68
635.99	1737.36
636.34	1742.82
636.69	1732.81
637.04	1727.12
637.39	1717.11
637.73	1712.10
638.08	1711.42
638.43	1682.29
638.77	1708.69
639.12	1696.17
639.47	1688.66
639.82	1687.07
640.16	1713.69
640.51	1721.66
640.86	1679.56
641.20	1710.51
641.55	1690.71
641.90	1697.77
642.25	1676.38
642.59	1675.69
642.94	1676.38
643.29	1685.71
643.63	1682.98
643.98	1685.48
644.33	1670.46
644.67	1668.41
645.02	1680.70
645.37	1678.65
645.71	1692.08
646.06	1666.14
646.40	1686.62
646.75	1677.74
647.10	1674.56
647.44	1705.73
647.79	1700.27
648.14	1682.98
648.48	1677.29
648.83	1682.52
649.17	1697.08
649.52	1664.32
649.87	1652.26
650.21	1659.08
650.56	1670.46
650.90	1654.99
651.25	1682.52
651.59	1667.27
651.94	1678.42
652.29	1661.36
652.63	1678.65
652.98	1686.84
653.32	1653.39
653.67	1667.73
654.01	1680.02
654.36	1668.18
654.70	1655.67
655.05	1660.22
655.39	1661.13
655.74	1671.83
656.08	1679.33
656.43	1687.53
656.78	1670.46
657.12	1669.32
657.47	1643.84
657.81	1692.99
658.15	1667.27
658.50	1690.71
658.84	1682.29
659.19	1690.48
659.53	1700.27
659.88	1705.28
660.22	1657.03
660.57	1682.98
660.91	1699.13
661.26	1674.33
661.60	1715.97
661.95	1672.74
662.29	1674.33
662.63	1695.49
662.98	1677.97
663.32	1704.59
663.67	1703.45
664.01	1700.27
664.36	1700.95
664.70	1711.19
665.04	1705.96
665.39	1699.36
665.73	1702.32
666.08	1862.97
666.42	1696.17
666.76	1721.20
667.11	1702.54
667.45	1710.51
667.79	1722.80
668.14	1718.70
668.48	1722.57
668.83	1742.82
669.17	1720.75
669.51	1714.15
669.86	1758.75
670.20	1699.13
670.54	1701.63
670.89	1727.35
671.23	1728.94
671.57	1746.23
671.92	1738.50
672.26	1741.91
672.60	1738.95
672.94	1786.51
673.29	1772.86
673.63	1791.75
673.97	1799.48
674.32	1800.62
674.66	1818.14
675.00	1822.01
675.34	1826.79
675.69	1851.14
676.03	1880.72
676.37	1896.87
676.71	1923.95
677.06	1993.13
677.40	1995.18
677.74	2037.96
678.08	2066.63
678.43	2138.99
678.77	2171.76
679.11	2260.96
679.45	2341.74
679.80	2386.79
680.14	2492.15
680.48	2580.67
680.82	2691.49
681.16	2790.47
681.51	2853.73
681.85	3008.92
682.19	3113.14
682.53	3280.85
682.87	3382.56
683.21	3507.94
683.56	3658.58
683.90	3776.00
684.24	3935.97
684.58	4102.54
684.92	4247.26
685.26	4353.30
685.61	4451.60
685.95	4578.58
686.29	4710.10
686.63	4783.37
686.97	4809.09
687.31	4891.69
687.65	4957.90
687.99	4992.04
688.33	5062.35
688.68	5019.34
689.02	5004.33
689.36	5029.13
689.70	5024.81
690.04	5025.72
690.38	5033.22
690.72	4980.66
691.06	5002.28
691.40	5010.70
691.74	5001.59
692.08	4964.50
692.42	4976.11
692.76	4976.79
693.10	5021.85
693.44	5000.46
693.78	5013.20
694.13	5018.21
694.47	5029.81
694.81	5030.27
695.15	4997.73
695.49	5004.78
695.83	4997.50
696.17	5021.39
696.51	5068.04
696.85	5040.51
697.19	5007.97
697.53	4961.55
697.87	5014.11
698.20	4937.65
698.54	4943.57
698.88	4962.00
699.22	4944.02
699.56	4916.49
699.90	4885.77
700.24	4872.57
700.58	4849.82
700.92	4866.43
701.26	4761.75
701.60	4745.83
701.94	4760.16
702.28	4747.65
702.62	4648.89
702.96	4662.31
703.30	4624.31
703.63	4587.91
703.97	4590.18
704.31	4531.70
704.65	4498.02
704.99	4419.52
705.33	4412.23
705.67	4328.04
706.01	4313.02
706.34	4289.81
706.68	4260.46
707.02	4204.02
707.36	4168.98
707.70	4159.20
708.04	4075.91
708.38	4024.26
708.71	4023.35
709.05	3971.47
709.39	3938.70
709.73	3920.04
710.07	3886.59
710.40	3840.85
710.74	3829.70
711.08	3778.50
711.42	3707.96
711.76	3709.78
712.09	3649.71
712.43	3666.32
712.77	3636.74
713.11	3611.25
713.45	3592.36
713.78	3554.14
714.12	3511.58
714.46	3479.95
714.80	3461.98
715.13	3435.58
715.47	3402.59
715.81	3381.20
716.15	3345.24
716.48	3324.08
716.82	3292.68
717.16	3250.58
717.49	3224.87
717.83	3196.88
718.17	3211.44
718.51	3176.17
718.84	3145.00
719.18	3115.87
719.52	3096.76
719.85	3072.18
720.19	3011.65
720.53	3025.53
720.86	2982.98
721.20	2956.36
721.54	2978.88
721.87	2904.25
722.21	2861.70
722.55	2852.82
722.88	2839.17
723.22	2826.42
723.55	2744.05
723.89	2777.05
724.23	2737.91
724.56	2731.99
724.90	2694.67
725.24	2654.40
725.57	2647.11
725.91	2653.48
726.24	2625.95
726.58	2606.61
726.92	2622.54
727.25	2620.94
727.59	2557.91
727.92	2560.87
728.26	2513.77
728.59	2478.50
728.93	2475.77
729.26	2458.25
729.60	2460.29
729.94	2440.95
730.27	2402.27
730.61	2370.64
730.94	2359.94
731.28	2336.05
731.61	2335.82
731.95	2315.11
732.28	2316.03
732.62	2277.57
732.95	2272.56
733.29	2270.74
733.62	2253.68
733.96	2233.88
734.29	2216.81
734.63	2199.97
734.96	2193.83
735.30	2165.84
735.63	2153.55
735.97	2150.37
736.30	2155.37
736.63	2121.01
736.97	2106.45
737.30	2082.33
737.64	2080.74
737.97	2086.43
738.31	2064.81
738.64	2036.36
738.97	2050.02
739.31	2052.06
739.64	2045.69
739.98	1999.96
740.31	2002.23
740.64	2002.91
740.98	1988.35
741.31	1986.76
741.65	1962.86
741.98	1950.35
742.31	1948.30
742.65	1935.10
742.98	1965.59
743.31	1915.76
743.65	1920.77
743.98	1897.10
744.31	1924.41
744.65	1916.22
744.98	1900.06
745.31	1887.54
745.65	1885.72
745.98	1871.62
746.31	1875.26
746.65	1872.98
746.98	1867.75
747.31	1824.97
747.65	1829.52
747.98	1836.12
748.31	1827.24
748.64	1808.81
748.98	1820.19
749.31	1820.42
749.64	1799.48
749.98	1808.58
750.31	1794.02
750.64	1812.91
750.97	1781.28
751.31	1774.45
751.64	1766.71
751.97	1793.11
752.30	1762.62
752.63	1753.06
752.97	1735.54
753.30	1751.92
753.63	1724.84
753.96	1747.37
754.29	1724.62
754.63	1731.22
754.96	1769.90
755.29	1714.38
755.62	1713.01
755.95	1708.23
756.29	1694.58
756.62	1695.72
756.95	1699.36
757.28	1684.34
757.61	1735.08
757.94	1677.06
758.27	1696.63
758.61	1664.32
758.94	1649.30
759.27	1636.10
759.60	1621.76
759.93	1658.40
760.26	1657.26
760.59	1638.38
760.92	1617.90
761.26	1607.20
761.59	1652.26
761.92	1606.97
762.25	1608.79
762.58	1595.82
762.91	1598.10
763.24	1579.67
763.57	1628.82
763.90	1571.47
764.23	1590.59
764.56	1594.46
764.89	1556.23
765.22	1577.39
765.55	1585.13
765.88	1566.70
766.21	1544.17
766.54	1518.46
766.87	1523.01
767.20	1528.01
767.53	1533.02
767.86	1525.05
768.19	1515.72
768.52	1509.81
768.85	1488.87
769.18	1525.28
769.51	1514.36
769.84	1481.59
770.17	1500.02
770.50	1474.08
770.83	1505.94
771.16	1502.75
771.49	1491.15
771.82	1471.81
772.15	1485.00
772.48	1479.77
772.81	1458.84
773.14	1456.56
773.47	1474.99
773.80	1465.44
774.13	1463.16
774.46	1463.84
774.78	1463.16
775.11	1416.51
775.44	1432.21
775.77	1421.97
776.10	1418.33
776.43	1414.69
776.76	1426.98
777.09	1424.25
777.41	1431.99
777.74	1394.44
778.07	1400.13
778.40	1397.40
778.73	1372.59
779.06	1382.83
779.38	1413.78
779.71	1391.94
780.04	1387.61
780.37	1386.93
780.70	1391.48
781.03	1391.03
781.35	1409.91
781.68	1363.49
782.01	1350.75
782.34	1343.70
782.67	1341.19
782.99	1373.73
783.32	1336.41
783.65	1354.85
783.98	1360.76
784.30	1336.41
784.63	1327.54
784.96	1306.38
785.29	1300.01
785.61	1345.29
785.94	1332.09
786.27	1329.36
786.60	1330.72
786.92	1311.61
787.25	1319.12
787.58	1297.27
787.90	1301.60
788.23	1290.68
788.56	1315.71
788.88	1318.66
789.21	1292.04
789.54	1318.44
789.87	1294.09
790.19	1309.56
790.52	1305.47
790.85	1303.19
791.17	1275.43
791.50	1256.32
791.82	1280.89
792.15	1285.21
792.48	1289.99
792.80	1276.57
793.13	1295.23
793.46	1269.29
793.78	1276.79
794.11	1262.23
794.43	1261.78
794.76	1274.75
795.09	1290.90
795.41	1267.92
795.74	1280.66
796.06	1270.20
796.39	1262.91
796.72	1265.19
797.04	1269.51
797.37	1271.56
797.69	1264.51
798.02	1265.87
798.34	1261.09
798.67	1260.87
798.99	1266.10
799.32	1274.97
799.64	1280.89
799.97	1269.97
800.30	1244.71
800.62	1269.51
800.95	1240.39
801.27	1283.85
801.60	1264.73
801.92	1248.12
802.25	1278.16
802.57	1250.40
802.89	1264.51
803.22	1246.08
803.54	1249.26
803.87	1272.02
804.19	1250.17
804.52	1236.75
804.84	1219.00
805.17	1256.09
805.49	1244.25
805.82	1233.79
806.14	1250.17
806.46	1251.08
806.79	1250.40
807.11	1238.34
807.44	1219.91
807.76	1236.06
808.08	1229.24
808.41	1226.05
808.73	1229.92
809.06	1222.18
809.38	1243.80
809.70	1212.40
810.03	1238.34
810.35	1231.06
810.67	1231.28
811.00	1208.07
811.32	1211.71
811.64	1219.00
811.97	1187.14
812.29	1202.16
812.61	1206.48
812.94	1226.28
813.26	1216.04
813.58	1212.40
813.91	1201.93
814.23	1221.04
814.55	1214.67
814.88	1211.94
815.20	1184.41
815.52	1198.29
815.84	1179.63
816.17	1201.48
816.49	1190.10
816.81	1190.32
817.13	1178.26
817.46	1185.55
817.78	1191.69
818.10	1197.15
818.42	1189.41
818.75	1187.82
819.07	1191.92
819.39	1191.24
819.71	1184.18
820.04	1182.59
820.36	1159.83
820.68	1159.83
821.00	1184.41
821.32	1192.15
821.65	1203.98
821.97	1172.80
822.29	1154.83
822.61	1191.01
822.93	1158.47
823.25	1140.95
823.58	1168.71
823.90	1156.65
824.22	1146.41
824.54	1160.06
824.86	1158.24
825.18	1157.10
825.50	1166.66
825.82	1186.00
826.15	1157.56
826.47	1139.81
826.79	1191.01
827.11	1156.42
827.43	1153.23
827.75	1162.56
828.07	1163.02
828.39	1165.29
828.71	1156.42
829.03	1125.47
829.35	1165.52
829.67	1133.66
830.00	1135.48
830.32	1178.26
830.64	1154.14
830.96	1145.04
831.28	1156.87
831.60	1145.72
831.92	1153.01
832.24	1148.23
832.56	1143.22
832.88	1177.58
833.20	1142.31
833.52	1158.92
833.84	1139.35
834.16	1135.03
834.48	1141.86
834.80	1151.87
835.12	1131.84
835.44	1134.12
835.76	1145.72
836.08	1134.12
836.40	1141.63
836.71	1123.42
837.03	1127.52
837.35	1139.35
837.67	1114.09
837.99	1112.27
838.31	1123.20
838.63	1151.64
838.95	1139.81
839.27	1133.66
839.59	1120.47
839.91	1120.92
840.23	1135.26
840.54	1148.68
840.86	1124.56
841.18	1129.34
841.50	1132.75
841.82	1118.42
842.14	1150.96
842.46	1142.54
842.77	1152.32
843.09	1116.14
843.41	1123.88
843.73	1124.79
844.05	1117.96
844.37	1130.25
844.68	1118.42
845.00	1124.79
845.32	1111.36
845.64	1128.66
845.96	1109.54
846.27	1133.66
846.59	1104.77
846.91	1124.33
847.23	1144.36
847.54	1120.47
847.86	1102.03
848.18	1122.29
848.50	1122.29
848.82	1126.84
849.13	1122.29
849.45	1129.11
849.77	1122.06
850.08	1132.75
850.40	1134.12
850.72	1138.22
851.04	1117.28
851.35	1129.11
851.67	1107.72
851.99	1109.54
852.30	1115.69
852.62	1106.59
852.94	1106.36
853.25	1117.05
853.57	1105.22
853.89	1114.78
854.20	1098.85
854.52	1126.84
854.84	1106.81
855.15	1114.78
855.47	1110.00
855.79	1109.77
856.10	1102.03
856.42	1096.35
856.73	1101.81
857.05	1097.03
857.37	1105.68
857.68	1085.65
858.00	1102.94
858.32	1096.57
858.63	1096.35
858.95	1089.97
859.26	1078.37
859.58	1105.90
859.89	1095.21
860.21	1101.12
860.52	1094.98
860.84	1104.54
861.16	1114.32
861.47	1101.35
861.79	1093.84
862.10	1108.41
862.42	1083.60
862.73	1112.05
863.05	1091.34
863.36	1066.99
863.68	1106.59
863.99	1093.62
864.31	1089.97
864.62	1105.90
864.94	1087.70
865.25	1101.81
865.57	1087.02
865.88	1077.23
866.20	1093.16
866.51	1087.02
866.82	1094.53
867.14	1087.93
867.45	1080.64
867.77	1104.99
868.08	1081.56
868.40	1108.41
868.71	1090.43
869.02	1074.96
869.34	1093.62
869.65	1090.88
869.97	1084.74
870.28	1072.45
870.59	1075.41
870.91	1086.79
871.22	1089.29
871.54	1071.09
871.85	1069.72
872.16	1078.60
872.48	1066.99
872.79	1053.79
873.10	1057.21
873.42	1057.89
873.73	1104.77
874.04	1075.87
874.36	1051.06
874.67	1065.63
874.98	1070.86
875.30	1064.49
875.61	1075.64
875.92	1063.58
876.23	1097.03
876.55	1083.15
876.86	1075.87
877.17	1072.68
877.49	1056.07
877.80	1070.63
878.11	1271.56
878.42	1077.46
878.74	1050.84
879.05	1069.27
879.36	1047.42
879.67	1036.27
879.98	1040.60
880.30	1057.43
880.61	1041.51
880.92	1031.95
881.23	1065.17
881.55	1054.25
881.86	1036.27
882.17	1069.95
882.48	1059.71
882.79	1071.54
883.10	1043.78
883.42	1043.78
883.73	1048.56
884.04	1051.06
884.35	1051.29
884.66	1038.09
884.97	1044.46
885.28	1040.82
885.60	1053.57
885.91	1037.87
886.22	1027.63
886.53	1054.93
886.84	1033.77
887.15	1061.76
887.46	1046.51
887.77	1081.78
888.08	1063.58
888.40	1049.24
888.71	1076.78
889.02	1065.40
889.33	1060.39
889.64	1055.16
889.95	1073.82
890.26	1069.04
890.57	1050.15
890.88	1048.10
891.19	1061.99
891.50	1082.01
891.81	1057.66
892.12	1034.22
892.43	1055.39
892.74	1055.16
893.05	1054.02
893.36	1055.84
893.67	1039.69
893.98	1036.04
894.29	1044.46
894.60	1045.60
894.91	1046.28
895.22	1053.11
895.53	1039.69
895.84	1033.54
896.15	1044.46
896.46	1048.33
896.77	1046.28
897.08	1051.29
897.38	1062.90
897.69	1044.92
898.00	1034.00
898.31	1052.88
898.62	1061.76
898.93	1043.10
899.24	1033.77
899.55	1056.75
899.86	1036.04
900.16	1073.36
900.47	1053.34
900.78	1055.61
901.09	1061.08
901.40	1037.87
901.71	1037.41
902.02	1033.09
902.32	1043.78
902.63	1044.01
902.94	1043.10
903.25	1018.52
903.56	1049.47
903.87	1046.51
904.17	1052.66
904.48	1043.55
904.79	1047.19
905.10	1044.24
905.41	1043.33
905.71	1047.65
906.02	1016.93
906.33	1042.87
906.64	1044.69
906.94	1049.93
907.25	1031.49
907.56	1035.36
907.87	1034.91
908.17	1038.32
908.48	1018.30
908.79	1023.98
909.09	1028.99
909.40	1024.89
909.71	1032.86
910.02	1134.57
910.32	1031.95
910.63	1037.41
910.94	1035.13
911.24	1023.76
911.55	1045.83
911.86	1004.64
912.16	1004.41
912.47	1015.11
912.78	1023.76
913.08	1019.89
913.39	1026.49
913.69	1034.00
914.00	1035.13
914.31	1010.33
914.61	1009.19
914.92	1037.18
915.23	1009.19
915.53	1038.55
915.84	1017.16
916.14	1029.90
916.45	1030.58
916.75	1037.87
917.06	1031.04
917.37	1018.07
917.67	1031.04
917.98	1029.67
918.28	1027.85
918.59	1043.33
918.89	1013.52
919.20	1025.58
919.50	1004.19
919.81	1006.69
920.11	1011.47
920.42	1019.21
920.72	1010.33
921.03	1015.56
921.33	1007.15
921.64	1000.77
921.94	1005.55
922.25	997.36
922.55	996.91
922.86	1015.56
923.16	1013.29
923.47	999.41
923.77	1024.21
924.08	1006.46
924.38	1003.73
924.69	1004.64
924.99	1008.74
925.29	998.27
925.60	1025.12
925.90	1000.55
926.21	1023.53
926.51	1011.24
926.81	1005.55
927.12	1005.78
927.42	1001.68
927.73	1008.74
928.03	1011.47
928.33	1003.73
928.64	999.41
928.94	997.82
929.24	993.04
929.55	1001.68
929.85	1003.96
930.15	1010.10
930.46	1008.51
930.76	999.64
931.06	993.49
931.37	992.81
931.67	1013.74
931.97	1010.79
932.27	1007.37
932.58	1013.74
932.88	1008.97
933.18	1005.10
933.49	991.22
933.79	985.30
934.09	1007.15
934.39	1010.79
934.70	1012.61
935.00	1004.87
935.30	1006.01
935.60	1036.73
935.91	1004.19
936.21	996.68
936.51	1003.05
936.81	992.35
937.11	1002.37
937.42	1006.46
937.72	979.16
938.02	975.74
938.32	988.94
938.62	967.55
938.92	1006.69
939.23	1003.28
939.53	992.58
939.83	979.16
940.13	992.58
940.43	991.44
940.73	978.70
941.03	968.01
941.34	1004.87
941.64	970.74
941.94	976.65
942.24	991.90
942.54	997.82
942.84	971.65
943.14	995.09
943.44	979.38
943.74	992.58
944.04	981.43
944.34	990.76
944.65	993.04
944.95	981.43
945.25	971.87
945.55	987.80
945.85	982.11
946.15	984.62
946.45	1004.87
946.75	990.08
947.05	994.63
947.35	985.30
947.65	1000.32
947.95	997.36
948.25	992.81
948.55	975.29
948.85	991.22
949.15	998.50
949.45	1004.41
949.75	984.39
950.05	988.71
950.35	964.14
950.65	985.53
950.94	996.68
951.24	989.62
951.54	987.12
951.84	1054.93
952.14	978.25
952.44	975.06
952.74	997.36
953.04	999.64
953.34	980.98
953.64	972.33
953.94	980.75
954.23	985.30
954.53	989.85
954.83	994.18
955.13	993.49
955.43	981.43
955.73	994.63
956.03	993.26
956.32	1002.82
956.62	989.62
956.92	1005.33
957.22	990.76
957.52	972.10
957.82	975.97
958.11	992.58
958.41	975.74
958.71	1000.77
959.01	978.25
959.30	1099.76
959.60	1002.14
959.90	994.63
960.20	996.22
960.50	1002.37
960.79	982.57
961.09	994.63
961.39	998.27
961.69	992.35
961.98	976.88
962.28	993.72
962.58	1003.73
962.87	989.62
963.17	995.09
963.47	987.35
963.76	1008.06
964.06	995.54
964.36	971.19
964.66	984.62
964.95	985.07
965.25	988.71
965.55	979.16
965.84	978.93
966.14	995.54
966.43	1001.23
966.73	987.80
967.03	1008.06
967.32	985.98
967.62	993.49
967.92	991.67
968.21	984.62
968.51	1003.96
968.80	970.05
969.10	968.46
969.40	974.61
969.69	982.57
969.99	980.29
970.28	991.44
970.58	1003.50
970.87	996.68
971.17	980.75
971.46	985.76
971.76	1008.28
972.06	978.02
972.35	995.09
972.65	989.17
972.94	975.29
973.24	992.35
973.53	991.67
973.83	979.38
974.12	979.16
974.42	964.14
974.71	990.08
975.01	978.02
975.30	983.25
975.59	979.84
975.89	967.78
976.18	967.78
976.48	988.71
976.77	996.91
977.07	962.09
977.36	1002.37
977.65	977.79
977.95	975.74
978.24	996.00
978.54	984.85
978.83	1002.82
979.13	988.49
979.42	996.45
979.71	963.91
980.01	982.34
980.30	988.71
980.59	996.68
980.89	1010.33
981.18	998.27
981.47	990.31
981.77	986.44
982.06	976.43
982.35	997.36
982.65	992.35
982.94	978.70
983.23	1002.59
983.53	983.25
983.82	992.35
984.11	983.71
984.41	995.09
984.70	993.49
984.99	975.97
985.28	983.25
985.58	982.80
985.87	992.35
986.16	987.58
986.45	986.44
986.75	994.86
987.04	987.80
987.33	997.36
987.62	991.67
987.91	987.80
988.21	978.47
988.50	990.53
988.79	996.91
989.08	988.03
989.37	981.89
989.67	999.86
989.96	980.75
990.25	976.65
990.54	978.70
990.83	982.80
991.12	968.92
991.42	993.04
991.71	973.47
992.00	969.60
992.29	988.49
992.58	964.37
992.87	985.30
993.16	996.91
993.45	988.71
993.75	983.48
994.04	974.61
994.33	978.70
994.62	992.81
994.91	976.88
995.20	973.70
995.49	980.52
995.78	980.75
996.07	974.15
996.36	978.02
996.65	985.30
996.94	974.15
997.23	993.95
997.52	968.92
997.81	992.58
998.10	990.76
998.39	988.03
998.68	973.24
998.97	969.60
999.26	978.25
999.55	982.80
999.84	1006.46
1000.13	988.03
1000.42	989.62
1000.71	994.18
1001.00	972.33
1001.29	988.26
1001.58	976.65
1001.87	978.47
1002.16	977.11
1002.45	976.65
1002.74	957.31
1003.02	1002.82
1003.31	1001.00
1003.60	983.71
1003.89	984.16
1004.18	971.65
1004.47	964.37
1004.76	982.80
1005.05	952.99
1005.33	968.23
1005.62	985.30
1005.91	1006.92
1006.20	959.13
1006.49	957.31
1006.78	986.21
1007.06	985.76
1007.35	980.75
1007.64	979.16
1007.93	995.31
1008.22	983.48
1008.50	974.83
1008.79	989.17
1009.08	985.98
1009.37	968.01
1009.66	988.71
1009.94	989.17
1010.23	968.01
1010.52	977.34
1010.81	952.08
1011.09	961.86
1011.38	977.11
1011.67	981.43
1011.95	967.78
1012.24	969.83
1012.53	966.19
1012.82	995.09
1013.10	988.49
1013.39	991.90
1013.68	973.24
[truncated: 48 more rows]
