# Supplementary material for: Unique photosynthetic electron transport tuning and excitation distribution in heterokont algae
Source: PLoS One. 2019 Jan 9;14(1):e0209920. doi: 10.1371/journal.pone.0209920 (PMC6326504; doi:10.1371/journal.pone.0209920)
Supplement: S1 Dataset — (ZIP) [file pone.0209920.s004.zip › S1 Dataset/77K/Nannochloropsis_no_inhibitor/NNI_t=10,3.txt]

340.01	967.78
340.39	967.78
340.76	967.78
341.14	961.64
341.52	974.83
341.89	982.57
342.27	1005.33
342.65	1005.10
343.03	1001.68
343.40	971.65
343.78	988.94
344.16	992.35
344.53	1018.07
344.91	1001.91
345.29	972.10
345.66	1011.01
346.04	974.15
346.42	977.56
346.79	982.11
347.17	977.79
347.54	976.65
347.92	980.98
348.30	969.14
348.67	958.90
349.05	970.51
349.43	977.79
349.80	992.81
350.18	983.71
350.56	984.85
350.93	984.39
351.31	991.22
351.68	955.26
352.06	956.63
352.44	956.86
352.81	976.88
353.19	974.83
353.56	957.99
353.94	961.18
354.32	946.62
354.69	957.99
355.07	969.60
355.44	951.17
355.82	957.08
356.19	985.98
356.57	970.96
356.95	963.00
357.32	953.22
357.70	959.59
358.07	970.51
358.45	952.76
358.82	959.13
359.20	958.90
359.58	961.18
359.95	967.10
360.33	936.60
360.70	949.80
361.08	955.72
361.45	949.57
361.83	943.66
362.20	945.02
362.58	974.15
362.95	959.59
363.33	967.10
363.70	955.04
364.08	953.67
364.45	949.12
364.83	955.72
365.20	960.95
365.58	959.36
365.95	999.86
366.33	968.01
366.70	967.55
367.08	965.05
367.45	963.23
367.83	964.14
368.20	968.01
368.58	972.56
368.95	964.59
369.33	996.91
369.70	961.64
370.08	966.64
370.45	963.23
370.83	965.73
371.20	972.56
371.57	1003.96
371.95	968.69
372.32	972.56
372.70	966.87
373.07	965.50
373.45	955.72
373.82	961.18
374.19	972.33
374.57	976.65
374.94	972.56
375.32	938.42
375.69	963.23
376.07	958.90
376.44	948.66
376.81	974.61
377.19	966.87
377.56	978.70
377.94	966.41
378.31	952.53
378.68	944.34
379.06	953.90
379.43	926.59
379.81	988.94
380.18	955.72
380.55	973.01
380.93	967.32
381.30	957.08
381.67	968.92
382.05	966.41
382.42	958.22
382.79	963.46
383.17	960.27
383.54	987.58
383.91	964.37
384.29	965.50
384.66	967.78
385.04	982.57
385.41	965.05
385.78	965.73
386.15	989.62
386.53	960.27
386.90	946.16
387.27	975.97
387.65	971.87
388.02	954.35
388.39	966.19
388.77	950.94
389.14	976.20
389.51	961.64
389.89	955.72
390.26	962.77
390.63	967.55
391.00	966.64
391.38	945.25
391.75	964.37
392.12	966.41
392.50	942.98
392.87	960.27
393.24	965.73
393.61	950.94
393.99	958.45
394.36	972.10
394.73	950.71
395.10	952.08
395.48	960.27
395.85	953.22
396.22	958.90
396.59	964.59
396.97	957.08
397.34	965.05
397.71	962.77
398.08	963.00
398.45	956.40
398.83	962.55
399.20	967.55
399.57	957.54
399.94	966.41
400.32	971.42
400.69	965.50
401.06	979.16
401.43	961.86
401.80	971.42
402.17	971.65
402.55	971.87
402.92	940.25
403.29	960.04
403.66	947.53
404.03	975.74
404.41	971.65
404.78	957.08
405.15	966.41
405.52	945.48
405.89	948.21
406.26	960.72
406.64	954.13
407.01	953.90
407.38	958.45
407.75	964.37
408.12	968.23
408.49	977.56
408.86	957.77
409.23	961.64
409.61	957.54
409.98	949.80
410.35	971.87
410.72	938.65
411.09	958.90
411.46	960.72
411.83	954.58
412.20	941.38
412.57	955.49
412.95	952.53
413.32	962.32
413.69	958.68
414.06	962.55
414.43	957.08
414.80	956.86
415.17	958.45
415.54	957.77
415.91	961.41
416.28	945.71
416.65	942.52
417.02	964.82
417.39	936.60
417.76	970.51
418.14	957.99
418.51	939.56
418.88	977.34
419.25	970.74
419.62	972.10
419.99	969.83
420.36	986.44
420.73	977.56
421.10	977.79
421.47	950.94
421.84	958.22
422.21	959.13
422.58	970.05
422.95	958.90
423.32	954.35
423.69	947.98
424.06	954.35
424.43	969.37
424.80	972.10
425.17	976.88
425.54	964.14
425.91	968.23
426.28	962.09
426.65	962.32
427.02	964.37
427.39	961.18
427.76	963.23
428.13	964.59
428.49	956.40
428.86	956.63
429.23	948.89
429.60	955.04
429.97	941.84
430.34	957.31
430.71	939.11
431.08	948.89
431.45	944.11
431.82	961.18
432.19	964.14
432.56	964.82
432.93	964.82
433.30	967.78
433.67	960.95
434.03	979.84
434.40	969.83
434.77	959.36
435.14	975.06
435.51	957.77
435.88	965.50
436.25	983.94
436.62	953.22
436.99	978.47
437.35	966.64
437.72	986.89
438.09	963.68
438.46	1006.46
438.83	957.54
439.20	969.83
439.57	957.77
439.93	953.67
440.30	949.57
440.67	950.26
441.04	977.56
441.41	966.41
441.78	966.19
442.14	968.01
442.51	965.28
442.88	973.92
443.25	969.60
443.62	960.95
443.99	977.79
444.35	955.72
444.72	968.01
445.09	957.99
445.46	957.77
445.83	968.92
446.19	958.68
446.56	954.35
446.93	971.87
447.30	972.56
447.66	965.73
448.03	957.08
448.40	946.84
448.77	946.84
449.14	954.58
449.50	946.84
449.87	964.82
450.24	968.69
450.61	968.01
450.97	957.77
451.34	972.33
451.71	960.95
452.08	955.49
452.44	947.98
452.81	964.14
453.18	959.13
453.54	966.87
453.91	989.85
454.28	964.37
454.65	960.72
455.01	961.18
455.38	948.44
455.75	959.13
456.11	965.96
456.48	956.40
456.85	944.34
457.21	946.39
457.58	940.47
457.95	954.13
458.32	966.64
458.68	979.61
459.05	943.43
459.42	974.61
459.78	961.64
460.15	958.90
460.52	977.79
460.88	958.22
461.25	954.81
461.61	964.82
461.98	945.71
462.35	957.54
462.71	963.91
463.08	963.46
463.45	953.90
463.81	928.41
464.18	967.10
464.55	950.71
464.91	942.29
465.28	937.97
465.64	964.82
466.01	950.26
466.38	957.54
466.74	972.79
467.11	961.64
467.47	973.24
467.84	979.84
468.21	968.69
468.57	955.95
468.94	970.96
469.30	952.31
469.67	948.89
470.03	969.37
470.40	952.08
470.77	952.76
471.13	962.32
471.50	968.23
471.86	941.16
472.23	965.28
472.59	940.02
472.96	950.94
473.32	951.62
473.69	965.50
474.05	957.08
474.42	953.44
474.78	959.36
475.15	970.05
475.51	967.78
475.88	956.86
476.24	964.59
476.61	941.61
476.97	962.32
477.34	947.53
477.70	959.36
478.07	966.87
478.43	962.77
478.80	957.31
479.16	949.35
479.53	973.47
479.89	966.41
480.26	950.03
480.62	966.41
480.99	970.05
481.35	965.50
481.72	945.48
482.08	959.13
482.45	1251.31
482.81	975.52
483.17	961.18
483.54	958.22
483.90	949.80
484.27	964.37
484.63	953.90
485.00	955.04
485.36	958.90
485.72	953.67
486.09	964.37
486.45	970.51
486.82	958.68
487.18	974.83
487.54	968.01
487.91	965.96
488.27	969.83
488.64	959.81
489.00	953.90
489.36	983.71
489.73	978.02
490.09	969.60
490.45	973.70
490.82	972.79
491.18	948.66
491.55	939.11
491.91	958.22
492.27	965.73
492.64	984.16
493.00	973.47
493.36	969.60
493.73	962.09
494.09	977.34
494.45	963.91
494.82	955.49
495.18	961.86
495.54	979.16
495.91	961.86
496.27	956.17
496.63	960.27
496.99	975.74
497.36	967.55
497.72	968.69
498.08	935.01
498.45	966.19
498.81	961.18
499.17	970.28
499.53	955.95
499.90	952.99
500.26	959.36
500.62	955.04
500.99	973.01
501.35	992.35
501.71	984.62
502.07	963.68
502.44	982.11
502.80	962.09
503.16	975.29
503.52	957.54
503.88	966.41
504.25	975.29
504.61	976.65
504.97	934.33
505.33	952.31
505.70	959.81
506.06	957.77
506.42	960.72
506.78	963.00
507.14	953.22
507.51	947.07
507.87	954.58
508.23	958.90
508.59	976.43
508.95	982.80
509.32	971.42
509.68	949.57
510.04	964.37
510.40	946.84
510.76	981.20
511.12	964.82
511.48	943.89
511.85	948.89
512.21	989.62
512.57	956.86
512.93	976.43
513.29	966.87
513.65	952.99
514.01	955.95
514.38	957.54
514.74	951.85
515.10	968.69
515.46	950.49
515.82	963.46
516.18	949.80
516.54	952.31
516.90	959.36
517.26	954.35
517.63	969.83
517.99	948.44
518.35	971.65
518.71	963.68
519.07	968.46
519.43	970.51
519.79	978.25
520.15	947.98
520.51	982.11
520.87	964.82
521.23	975.06
521.59	975.06
521.95	973.70
522.31	947.30
522.67	952.53
523.03	965.28
523.40	970.74
523.76	943.89
524.12	941.16
524.48	961.41
524.84	969.83
525.20	966.19
525.56	952.76
525.92	950.03
526.28	942.98
526.64	969.37
527.00	968.23
527.36	987.58
527.72	986.21
528.08	961.41
528.44	964.59
528.80	967.78
529.16	958.22
529.51	971.87
529.87	954.81
530.23	972.56
530.59	962.77
530.95	964.82
531.31	953.44
531.67	939.79
532.03	965.50
532.39	963.46
532.75	955.72
533.11	972.79
533.47	977.11
533.83	966.87
534.19	968.01
534.55	963.23
534.91	974.38
535.26	964.37
535.62	958.22
535.98	978.93
536.34	941.61
536.70	968.23
537.06	957.54
537.42	965.50
537.78	980.29
538.14	998.27
538.49	983.71
538.85	1013.97
539.21	967.78
539.57	953.22
539.93	954.13
540.29	972.10
540.65	959.36
541.00	961.86
541.36	967.32
541.72	968.92
542.08	966.19
542.44	992.81
542.80	967.55
543.15	989.85
543.51	948.44
543.87	939.11
544.23	957.99
544.59	978.93
544.95	963.46
545.30	952.53
545.66	967.10
546.02	939.33
546.38	955.95
546.73	947.30
547.09	963.91
547.45	962.77
547.81	962.09
548.17	964.82
548.52	956.40
548.88	957.99
549.24	951.17
549.60	946.39
549.95	950.26
550.31	967.10
550.67	959.81
551.03	950.71
551.38	962.32
551.74	957.54
552.10	954.35
552.46	965.73
552.81	959.81
553.17	950.03
553.53	955.49
553.88	963.23
554.24	975.97
554.60	955.72
554.95	953.90
555.31	961.64
555.67	944.34
556.03	965.96
556.38	963.91
556.74	956.86
557.10	983.02
557.45	958.90
557.81	964.59
558.17	940.47
558.52	960.72
558.88	972.33
559.24	956.40
559.59	957.31
559.95	954.13
560.30	976.20
560.66	964.14
561.02	972.33
561.37	970.74
561.73	958.90
562.09	967.32
562.44	966.87
562.80	969.83
563.15	949.57
563.51	963.68
563.87	952.99
564.22	961.18
564.58	954.35
564.93	958.45
565.29	970.05
565.65	953.67
566.00	980.52
566.36	964.59
566.71	969.37
567.07	957.54
567.42	962.55
567.78	980.98
568.14	971.87
568.49	960.27
568.85	958.22
569.20	988.49
569.56	968.69
569.91	964.37
570.27	974.38
570.62	973.01
570.98	973.92
571.33	959.36
571.69	958.22
572.04	959.81
572.40	958.90
572.75	961.18
573.11	963.00
573.46	960.04
573.82	955.49
574.17	985.76
574.53	953.22
574.88	985.30
575.24	972.33
575.59	985.98
575.95	950.94
576.30	979.38
576.66	947.07
577.01	967.55
577.36	957.54
577.72	946.39
578.07	973.92
578.43	952.08
578.78	948.89
579.14	956.17
579.49	977.79
579.85	967.78
580.20	979.16
580.55	992.35
580.91	960.50
581.26	957.54
581.62	968.46
581.97	968.01
582.32	969.37
582.68	965.28
583.03	973.47
583.39	981.20
583.74	1000.77
584.09	982.80
584.45	1011.70
584.80	978.47
585.15	1002.37
585.51	979.84
585.86	999.18
586.21	977.79
586.57	1005.10
586.92	1014.65
587.27	1011.24
587.63	1021.25
587.98	1033.54
588.33	1003.96
588.69	1011.92
589.04	1039.23
589.39	1018.52
589.75	1008.97
590.10	1034.45
590.45	1023.98
590.81	1053.57
591.16	1052.66
591.51	1055.39
591.86	1069.95
592.22	1077.69
592.57	1078.37
592.92	1056.98
593.28	1087.24
593.63	1077.00
593.98	1105.45
594.33	1099.99
594.69	1136.17
595.04	1139.13
595.39	1137.31
595.74	1148.00
596.10	1135.26
596.45	1157.10
596.80	1164.84
597.15	1183.04
597.50	1181.00
597.86	1192.83
598.21	1208.76
598.56	1224.00
598.91	1240.61
599.26	1257.45
599.62	1272.70
599.97	1286.81
600.32	1274.75
600.67	1319.80
601.02	1337.78
601.38	1326.17
601.73	1328.90
602.08	1367.59
602.43	1335.05
602.78	1393.98
603.13	1385.56
603.49	1367.82
603.84	1409.91
604.19	1406.95
604.54	1437.90
604.89	1424.93
605.24	1456.79
605.59	1461.57
605.95	1500.71
606.30	1498.43
606.65	1514.36
607.00	1517.54
607.35	1509.58
607.70	1535.98
608.05	1581.94
608.40	1561.23
608.75	1584.45
609.10	1578.53
609.46	1585.81
609.81	1602.88
610.16	1615.16
610.51	1627.91
610.86	1612.21
611.21	1630.41
611.56	1632.91
611.91	1644.75
612.26	1657.03
612.61	1673.87
612.96	1639.97
613.31	1660.45
613.66	1674.56
614.01	1674.33
614.36	1686.39
614.71	1675.92
615.06	1692.76
615.41	1713.01
615.76	1699.13
616.11	1704.82
616.46	1707.78
616.81	1690.71
617.16	1707.55
617.51	1732.81
617.86	1718.25
618.21	1709.83
618.56	1731.22
618.91	1716.20
619.26	1755.11
619.61	1730.99
619.96	1716.20
620.31	1712.78
620.66	1708.46
621.01	1723.93
621.36	1708.23
621.71	1699.13
622.06	1725.76
622.41	1695.72
622.76	1714.15
623.10	1726.21
623.45	1677.74
623.80	1710.96
624.15	1729.17
624.50	1710.96
624.85	1704.82
625.20	1680.02
625.55	1690.48
625.90	1693.67
626.25	1711.65
626.59	1705.50
626.94	1680.02
627.29	1652.94
627.64	1698.22
627.99	1700.50
628.34	1660.90
628.69	1659.99
629.03	1669.55
629.38	1636.33
629.73	1665.68
630.08	1661.13
630.43	1641.79
630.78	1644.29
631.12	1642.02
631.47	1651.80
631.82	1675.01
632.17	1646.34
632.52	1661.59
632.86	1658.85
633.21	1639.74
633.56	1632.91
633.91	1645.88
634.26	1640.88
634.60	1630.64
634.95	1632.46
635.30	1617.21
635.65	1617.67
635.99	1606.06
636.34	1607.20
636.69	1586.49
637.04	1610.16
637.39	1599.24
637.73	1608.34
638.08	1625.63
638.43	1602.88
638.77	1607.66
639.12	1594.46
639.47	1601.06
639.82	1601.51
640.16	1597.19
640.51	1596.51
640.86	1590.82
641.20	1561.92
641.55	1585.58
641.90	1598.55
642.25	1606.52
642.59	1571.47
642.94	1576.94
643.29	1572.16
643.63	1570.56
643.98	1597.19
644.33	1586.04
644.67	1557.59
645.02	1596.96
645.37	1577.62
645.71	1582.40
646.06	1583.99
646.40	1548.72
646.75	1565.79
647.10	1553.27
647.44	1580.12
647.79	1566.24
648.14	1580.12
648.48	1556.68
648.83	1573.07
649.17	1592.64
649.52	1580.35
649.87	1571.93
650.21	1578.98
650.56	1571.25
650.90	1576.48
651.25	1570.11
651.59	1537.80
651.94	1542.12
652.29	1552.36
652.63	1566.70
652.98	1544.40
653.32	1560.10
653.67	1552.13
654.01	1543.03
654.36	1571.25
654.70	1560.78
655.05	1571.25
655.39	1558.05
655.74	1568.97
656.08	1568.52
656.43	1578.30
656.78	1546.67
657.12	1556.91
657.47	1588.54
657.81	1571.02
658.15	1574.21
658.50	1571.25
658.84	1576.71
659.19	1573.52
659.53	1595.82
659.88	1597.19
660.22	1569.88
660.57	1592.64
660.91	1562.83
661.26	1571.70
661.60	1590.36
661.95	1587.18
662.29	1574.89
662.63	1561.01
662.98	1573.98
663.32	1597.87
663.67	1573.52
664.01	1598.78
664.36	1575.34
664.70	1596.96
665.04	1582.62
665.39	1601.97
665.73	1629.50
666.08	1757.16
666.42	1587.86
666.76	1609.25
667.11	1601.06
667.45	1613.57
667.79	1605.38
668.14	1604.24
668.48	1599.46
668.83	1603.79
669.17	1644.06
669.51	1626.77
669.86	1633.37
670.20	1657.94
670.54	1669.55
670.89	1657.49
671.23	1662.95
671.57	1668.64
671.92	1660.90
672.26	1673.65
672.60	1676.60
672.94	1726.44
673.29	1740.77
673.63	1737.36
673.97	1728.71
674.32	1758.07
674.66	1795.39
675.00	1795.39
675.34	1832.02
675.69	1875.48
676.03	1892.32
676.37	1948.98
676.71	1999.27
677.06	2082.56
677.40	2112.14
677.74	2179.27
678.08	2252.31
678.43	2360.85
678.77	2442.54
679.11	2562.46
679.45	2660.54
679.80	2783.64
680.14	2935.19
680.48	3101.99
680.82	3210.99
681.16	3417.38
681.51	3622.86
681.85	3813.32
682.19	4038.37
682.53	4252.49
682.87	4535.11
683.21	4726.03
683.56	4986.80
683.90	5226.64
684.24	5534.75
684.58	5810.54
684.92	6025.12
685.26	6173.49
685.61	6418.11
685.95	6672.74
686.29	6814.73
686.63	6981.30
686.97	7116.92
687.31	7237.29
687.65	7332.64
687.99	7417.29
688.33	7473.27
688.68	7441.41
689.02	7477.13
689.36	7455.29
689.70	7490.10
690.04	7484.64
690.38	7434.35
690.72	7458.02
691.06	7468.94
691.40	7471.90
691.74	7389.75
692.08	7411.83
692.42	7398.17
692.76	7537.89
693.10	7481.68
693.44	7448.01
693.78	7521.05
694.13	7462.34
694.47	7543.81
694.81	7551.09
695.15	7547.45
695.49	7545.17
695.83	7533.34
696.17	7484.42
696.51	7544.03
696.85	7533.11
697.19	7525.37
697.53	7519.23
697.87	7493.52
698.20	7436.86
698.54	7493.97
698.88	7444.82
699.22	7434.81
699.56	7391.12
699.90	7341.97
700.24	7351.75
700.58	7327.63
700.92	7312.39
701.26	7186.78
701.60	7212.49
701.94	7119.19
702.28	7131.25
702.62	6978.11
702.96	6989.49
703.30	6916.45
703.63	6851.82
703.97	6798.80
704.31	6730.99
704.65	6591.05
704.99	6612.66
705.33	6569.20
705.67	6466.58
706.01	6441.32
706.34	6324.81
706.68	6266.56
707.02	6160.52
707.36	6130.48
707.70	6021.94
708.04	5951.85
708.38	5917.72
708.71	5909.07
709.05	5807.58
709.39	5784.60
709.73	5719.52
710.07	5621.22
710.40	5592.55
710.74	5528.61
711.08	5473.54
711.42	5415.51
711.76	5356.35
712.09	5272.38
712.43	5237.34
712.77	5171.58
713.11	5147.91
713.45	5151.10
713.78	5081.69
714.12	5012.06
714.46	4943.57
714.80	4919.90
715.13	4870.30
715.47	4789.52
715.81	4729.44
716.15	4684.84
716.48	4667.78
716.82	4636.60
717.16	4582.22
717.49	4495.29
717.83	4425.43
718.17	4458.66
718.51	4407.00
718.84	4330.77
719.18	4290.27
719.52	4233.61
719.85	4225.41
720.19	4166.25
720.53	4145.09
720.86	4119.15
721.20	4012.88
721.54	3997.63
721.87	3972.15
722.21	3900.93
722.55	3885.91
722.88	3843.13
723.22	3796.02
723.55	3720.25
723.89	3771.90
724.23	3710.24
724.56	3679.06
724.90	3591.45
725.24	3581.21
725.57	3579.62
725.91	3489.28
726.24	3486.55
726.58	3452.88
726.92	3389.16
727.25	3396.90
727.59	3354.12
727.92	3289.49
728.26	3286.31
728.59	3227.60
728.93	3182.77
729.26	3169.12
729.60	3148.87
729.94	3122.01
730.27	3089.47
730.61	3056.93
730.94	3015.07
731.28	2977.75
731.61	2974.11
731.95	2937.70
732.28	2950.67
732.62	2886.27
732.95	2872.39
733.29	2806.40
733.62	2798.66
733.96	2756.57
734.29	2751.10
734.63	2718.79
734.96	2686.71
735.30	2626.41
735.63	2644.84
735.97	2618.44
736.30	2609.57
736.63	2588.18
736.97	2564.51
737.30	2536.30
737.64	2502.62
737.97	2488.05
738.31	2487.60
738.64	2422.29
738.97	2446.18
739.31	2415.69
739.64	2410.91
739.98	2385.43
740.31	2386.79
740.64	2376.55
740.98	2317.85
741.31	2301.92
741.65	2341.28
741.98	2324.90
742.31	2267.56
742.65	2250.49
742.98	2272.34
743.31	2228.87
743.65	2217.50
743.98	2221.36
744.31	2182.22
744.65	2183.36
744.98	2183.13
745.31	2150.82
745.65	2135.35
745.98	2153.78
746.31	2131.03
746.65	2124.43
746.98	2106.90
747.31	2123.29
747.65	2084.60
747.98	2042.74
748.31	2068.68
748.64	2056.62
748.98	2066.17
749.31	2005.42
749.64	2029.31
749.98	2019.52
750.31	2025.90
750.64	2017.25
750.97	2020.21
751.31	2010.88
751.64	1959.22
751.97	1983.34
752.30	1962.64
752.63	1951.26
752.97	1914.17
753.30	1933.05
753.63	1946.25
753.96	1930.10
754.29	1909.84
754.63	1890.28
754.96	1915.99
755.29	1882.31
755.62	1844.54
755.95	1850.91
756.29	1846.13
756.62	1860.69
756.95	1858.42
757.28	1855.69
757.61	1877.30
757.94	1834.98
758.27	1820.19
758.61	1810.40
758.94	1812.22
759.27	1807.67
759.60	1782.19
759.93	1793.79
760.26	1772.63
760.59	1742.82
760.92	1739.64
761.26	1738.27
761.59	1754.88
761.92	1738.27
762.25	1746.92
762.58	1750.79
762.91	1744.19
763.24	1708.01
763.57	1705.50
763.90	1716.43
764.23	1702.77
764.56	1708.23
764.89	1652.71
765.22	1685.25
765.55	1676.83
765.88	1679.79
766.21	1638.38
766.54	1631.55
766.87	1644.06
767.20	1632.23
767.53	1607.88
767.86	1621.76
768.19	1583.53
768.52	1617.21
768.85	1601.97
769.18	1605.61
769.51	1604.01
769.84	1600.60
770.17	1586.04
770.50	1570.56
770.83	1566.24
771.16	1554.18
771.49	1561.01
771.82	1532.34
772.15	1564.19
772.48	1506.85
772.81	1539.39
773.14	1539.62
773.47	1523.92
773.80	1524.37
774.13	1505.94
774.46	1507.76
774.78	1498.89
775.11	1485.46
775.44	1513.90
775.77	1487.51
776.10	1482.73
776.43	1478.63
776.76	1484.78
777.09	1475.68
777.41	1429.48
777.74	1412.42
778.07	1468.62
778.40	1423.11
778.73	1427.89
779.06	1421.97
779.38	1405.13
779.71	1401.04
780.04	1406.04
780.37	1413.78
780.70	1407.18
781.03	1414.92
781.35	1403.09
781.68	1393.30
782.01	1396.94
782.34	1398.54
782.67	1376.01
782.99	1363.95
783.32	1353.93
783.65	1376.01
783.98	1361.44
784.30	1350.07
784.63	1336.41
784.96	1351.20
785.29	1340.74
785.61	1327.99
785.94	1339.60
786.27	1317.30
786.60	1315.25
786.92	1353.02
787.25	1319.57
787.58	1333.00
787.90	1320.26
788.23	1320.03
788.56	1290.90
788.88	1310.24
789.21	1291.13
789.54	1309.79
789.87	1312.98
790.19	1308.20
790.52	1295.68
790.85	1310.02
791.17	1288.17
791.50	1286.81
791.82	1290.90
792.15	1297.96
792.48	1296.14
792.80	1305.69
793.13	1290.68
793.46	1261.32
793.78	1281.35
794.11	1276.79
794.43	1271.11
794.76	1278.39
795.09	1273.15
795.41	1273.84
795.74	1261.32
796.06	1274.97
796.39	1267.69
796.72	1279.75
797.04	1261.09
797.37	1270.42
797.69	1262.46
798.02	1269.51
798.34	1251.99
798.67	1258.82
798.99	1240.16
799.32	1265.87
799.64	1248.81
799.97	1252.22
800.30	1239.48
800.62	1246.76
800.95	1240.84
801.27	1236.75
801.60	1259.73
801.92	1239.70
802.25	1236.29
802.57	1230.15
802.89	1252.45
803.22	1233.79
803.54	1218.77
803.87	1220.59
804.19	1216.27
804.52	1229.46
804.84	1230.15
805.17	1222.18
805.49	1224.23
805.82	1218.31
806.14	1221.73
806.46	1231.28
806.79	1220.13
807.11	1222.18
807.44	1233.33
807.76	1193.28
808.08	1209.89
808.41	1199.20
808.73	1222.86
809.06	1207.16
809.38	1201.48
809.70	1211.26
810.03	1212.17
810.35	1208.53
810.67	1199.88
811.00	1184.64
811.32	1209.21
811.64	1193.51
811.97	1193.51
812.29	1161.43
812.61	1173.71
812.94	1193.06
813.26	1183.95
813.58	1183.27
813.91	1159.61
814.23	1170.30
814.55	1176.22
814.88	1161.20
815.20	1173.94
815.52	1170.53
815.84	1164.16
816.17	1168.71
816.49	1180.31
816.81	1155.28
817.13	1194.88
817.46	1178.72
817.78	1154.14
818.10	1193.06
818.42	1152.32
818.75	1175.53
819.07	1157.33
819.39	1173.94
819.71	1173.26
820.04	1127.07
820.36	1144.59
820.68	1142.99
821.00	1133.66
821.32	1134.57
821.65	1150.05
821.97	1150.05
822.29	1148.23
822.61	1132.30
822.93	1145.72
823.25	1141.17
823.58	1148.68
823.90	1130.02
824.22	1137.53
824.54	1133.66
824.86	1130.93
825.18	1131.16
825.50	1108.86
825.82	1122.97
826.15	1114.09
826.47	1106.59
826.79	1134.35
827.11	1120.69
827.43	1105.45
827.75	1109.32
828.07	1117.28
828.39	1110.68
828.71	1109.77
829.03	1119.10
829.35	1100.90
829.67	1090.88
830.00	1114.55
830.32	1103.40
830.64	1118.87
830.96	1134.12
831.28	1107.04
831.60	1113.41
831.92	1120.24
832.24	1096.80
832.56	1084.06
832.88	1108.18
833.20	1110.23
833.52	1111.59
833.84	1103.63
834.16	1103.40
834.48	1110.68
834.80	1119.33
835.12	1106.81
835.44	1092.02
835.76	1108.41
836.08	1110.68
836.40	1105.90
836.71	1105.68
837.03	1092.48
837.35	1094.98
837.67	1077.46
837.99	1090.43
838.31	1082.69
838.63	1086.33
838.95	1107.95
839.27	1099.99
839.59	1096.57
839.91	1092.48
840.23	1082.47
840.54	1102.72
840.86	1108.86
841.18	1090.88
841.50	1108.86
841.82	1094.53
842.14	1103.86
842.46	1093.62
842.77	1077.69
843.09	1087.47
843.41	1083.38
843.73	1081.78
844.05	1080.19
844.37	1070.63
844.68	1078.60
845.00	1087.70
845.32	1079.51
845.64	1094.07
845.96	1078.37
846.27	1104.54
846.59	1075.18
846.91	1097.26
847.23	1081.10
847.54	1081.33
847.86	1095.44
848.18	1097.48
848.50	1070.86
848.82	1085.20
849.13	1053.57
849.45	1077.91
849.77	1082.92
850.08	1105.45
850.40	1109.54
850.72	1085.88
851.04	1099.76
851.35	1085.88
851.67	1110.91
851.99	1088.61
852.30	1082.24
852.62	1077.00
852.94	1087.24
853.25	1069.04
853.57	1078.37
853.89	1070.18
854.20	1080.87
854.52	1083.15
854.84	1067.22
855.15	1063.12
855.47	1080.42
855.79	1093.39
856.10	1057.66
856.42	1067.90
856.73	1068.81
857.05	1072.45
857.37	1051.29
857.68	1051.75
858.00	1078.60
858.32	1073.82
858.63	1061.76
858.95	1055.84
859.26	1068.58
859.58	1053.11
859.89	1062.44
860.21	1082.24
860.52	1061.76
860.84	1088.61
861.16	1059.48
861.47	1065.17
861.79	1071.77
862.10	1057.43
862.42	1073.59
862.73	1082.01
863.05	1057.66
863.36	1062.67
863.68	1067.45
863.99	1082.47
864.31	1055.39
864.62	1075.64
864.94	1058.34
865.25	1070.63
865.57	1044.46
865.88	1049.93
866.20	1044.24
866.51	1070.63
866.82	1059.03
867.14	1054.93
867.45	1030.13
867.77	1040.82
868.08	1044.46
868.40	1039.23
868.71	1048.56
869.02	1036.04
869.34	1028.76
869.65	1052.20
869.97	1049.02
870.28	1032.18
870.59	1045.15
870.91	1061.08
871.22	1050.38
871.54	1053.57
871.85	1041.51
872.16	1027.40
872.48	1035.36
872.79	1041.96
873.10	1046.28
873.42	1025.35
873.73	1044.69
874.04	1042.64
874.36	1050.84
874.67	1030.58
874.98	1044.24
875.30	1043.78
875.61	1044.69
875.92	1025.80
876.23	1056.98
876.55	1042.64
876.86	1046.28
877.17	1018.30
877.49	1030.58
877.80	1045.37
878.11	1253.36
878.42	1037.64
878.74	1040.60
879.05	1032.63
879.36	1030.13
879.67	1024.89
879.98	1014.43
880.30	1053.11
880.61	1038.09
880.92	1051.29
881.23	1028.54
881.55	1022.62
881.86	1035.13
882.17	1038.55
882.48	1016.02
882.79	1041.51
883.10	1038.09
883.42	1026.49
883.73	998.27
884.04	1025.58
884.35	1027.40
884.66	1028.99
884.97	1041.51
885.28	1016.25
885.60	1022.16
885.91	1017.39
886.22	1029.45
886.53	1018.30
886.84	1007.15
887.15	1036.73
887.46	1016.48
887.77	1031.95
888.08	1026.94
888.40	1044.24
888.71	1031.95
889.02	1033.77
889.33	1014.20
889.64	1036.27
889.95	1020.57
890.26	1026.49
890.57	1007.83
890.88	1029.67
891.19	1019.66
891.50	1037.64
891.81	1040.37
892.12	1031.72
892.43	1031.04
892.74	1040.37
893.05	1036.95
893.36	1026.94
893.67	1027.17
893.98	1009.88
894.29	1009.65
894.60	1003.96
894.91	1020.34
895.22	1011.24
895.53	1003.50
895.84	1013.29
896.15	1033.54
896.46	1034.45
896.77	997.13
897.08	1008.74
897.38	1021.03
897.69	1041.73
898.00	1011.92
898.31	1018.30
898.62	1020.34
898.93	1031.95
899.24	1005.55
899.55	1010.33
899.86	1019.66
900.16	1003.50
900.47	1031.49
900.78	1019.66
901.09	1003.96
901.40	1031.04
901.71	1007.83
902.02	1011.01
902.32	1016.70
902.63	1005.78
902.94	997.82
903.25	1021.03
903.56	1016.70
903.87	1001.46
904.17	1009.42
904.48	1019.43
904.79	1017.16
905.10	1007.37
905.41	1028.54
905.71	1031.04
906.02	999.86
906.33	991.67
906.64	998.95
906.94	1009.88
907.25	1001.23
907.56	1028.76
907.87	1005.33
908.17	1015.11
908.48	999.41
908.79	1004.19
909.09	1018.30
909.40	1008.74
909.71	1011.24
910.02	1108.41
910.32	1020.57
910.63	1008.28
910.94	989.85
911.24	1005.78
911.55	987.12
911.86	994.18
912.16	1006.69
912.47	1002.14
912.78	987.35
913.08	985.98
913.39	985.07
913.69	995.09
914.00	995.31
914.31	980.52
914.61	993.04
914.92	998.95
915.23	999.64
915.53	996.00
915.84	991.22
916.14	977.11
916.45	1005.78
916.75	983.48
917.06	996.45
917.37	1000.32
917.67	999.64
917.98	1006.46
918.28	996.00
918.59	996.00
918.89	1007.37
919.20	976.65
919.50	1000.77
919.81	988.03
920.11	1002.82
920.42	990.99
920.72	1009.88
921.03	998.50
921.33	998.95
921.64	1004.41
921.94	996.91
922.25	970.28
922.55	973.01
922.86	987.35
923.16	984.62
923.47	983.25
923.77	997.36
924.08	1000.77
924.38	975.74
924.69	980.29
924.99	964.59
925.29	998.50
925.60	972.56
925.90	972.79
926.21	998.50
926.51	991.22
926.81	1002.59
927.12	994.63
927.42	977.79
927.73	1001.68
928.03	994.63
928.33	962.32
928.64	981.89
928.94	985.07
929.24	982.34
929.55	992.35
929.85	993.04
930.15	984.85
930.46	979.16
930.76	993.26
931.06	973.92
931.37	991.22
931.67	1019.43
931.97	992.13
932.27	985.07
932.58	1001.23
932.88	997.59
933.18	960.95
933.49	965.05
933.79	984.39
934.09	986.89
934.39	992.35
934.70	984.16
935.00	972.33
935.30	988.71
935.60	990.31
935.91	980.98
936.21	972.79
936.51	996.45
936.81	996.22
937.11	994.40
937.42	994.18
937.72	980.98
938.02	972.79
938.32	962.09
938.62	952.99
938.92	966.41
939.23	972.33
939.53	974.61
939.83	974.83
940.13	965.28
940.43	959.59
940.73	967.78
941.03	962.55
941.34	962.32
941.64	970.96
941.94	963.68
942.24	964.37
942.54	956.63
942.84	960.04
943.14	969.14
943.44	930.69
943.74	947.30
944.04	958.22
944.34	960.27
944.65	963.46
944.95	972.56
945.25	974.83
945.55	957.54
945.85	970.28
946.15	981.20
946.45	948.44
946.75	989.62
947.05	984.62
947.35	963.68
947.65	960.27
947.95	967.10
948.25	958.68
948.55	965.28
948.85	963.91
949.15	978.47
949.45	978.70
949.75	973.70
950.05	973.70
950.35	969.14
950.65	953.90
950.94	968.01
951.24	964.37
951.54	965.73
951.84	1033.31
952.14	994.40
952.44	970.05
952.74	974.61
953.04	961.18
953.34	958.45
953.64	973.47
953.94	962.32
954.23	980.98
954.53	974.83
954.83	957.77
955.13	954.35
955.43	965.73
955.73	982.34
956.03	959.59
956.32	955.26
956.62	954.13
956.92	973.01
957.22	951.17
957.52	963.46
957.82	967.32
958.11	970.05
958.41	944.57
958.71	995.54
959.01	968.23
959.30	1062.21
959.60	971.65
959.90	987.35
960.20	971.87
960.50	993.26
960.79	988.49
961.09	972.33
961.39	956.40
961.69	956.40
961.98	957.77
962.28	984.85
962.58	987.12
962.87	978.02
963.17	969.14
963.47	964.14
963.76	985.07
964.06	986.21
964.36	996.22
964.66	991.44
964.95	978.02
965.25	983.48
965.55	987.35
965.84	971.19
966.14	973.24
966.43	968.01
966.73	973.01
967.03	979.16
967.32	961.18
967.62	957.54
967.92	964.14
968.21	985.76
968.51	953.44
968.80	958.22
969.10	964.14
969.40	958.90
969.69	976.65
969.99	958.68
970.28	975.97
970.58	961.86
970.87	982.11
971.17	975.74
971.46	965.96
971.76	959.81
972.06	992.81
972.35	979.16
972.65	960.72
972.94	951.40
973.24	981.20
973.53	958.90
973.83	970.96
974.12	952.99
974.42	964.59
974.71	994.18
975.01	968.01
975.30	968.46
975.59	961.41
975.89	961.41
976.18	957.08
976.48	964.82
976.77	961.86
977.07	943.89
977.36	956.17
977.65	972.79
977.95	973.01
978.24	958.45
978.54	965.28
978.83	974.61
979.13	973.24
979.42	981.89
979.71	953.90
980.01	974.61
980.30	978.47
980.59	977.11
980.89	979.84
981.18	977.34
981.47	982.34
981.77	968.69
982.06	954.81
982.35	963.23
982.65	978.02
982.94	963.00
983.23	971.19
983.53	976.43
983.82	963.46
984.11	941.16
984.41	955.95
984.70	947.53
984.99	949.80
985.28	960.95
985.58	951.85
985.87	971.42
986.16	967.55
986.45	972.10
986.75	975.74
987.04	964.82
987.33	976.88
987.62	982.57
987.91	973.24
988.21	967.32
988.50	950.03
988.79	975.29
989.08	962.32
989.37	958.45
989.67	970.51
989.96	956.63
990.25	977.34
990.54	963.46
990.83	982.57
991.12	977.34
991.42	992.13
991.71	966.64
992.00	957.54
992.29	969.60
992.58	974.61
992.87	981.43
993.16	968.92
993.45	957.08
993.75	961.18
994.04	955.49
994.33	977.79
994.62	970.51
994.91	963.91
995.20	952.08
995.49	952.31
995.78	981.66
996.07	962.09
996.36	963.46
996.65	960.50
996.94	944.80
997.23	975.06
997.52	959.81
997.81	984.85
998.10	948.89
998.39	966.41
998.68	968.69
998.97	962.55
999.26	945.48
999.55	962.77
999.84	975.52
1000.13	983.02
1000.42	971.42
1000.71	958.90
1001.00	952.76
1001.29	967.10
1001.58	957.77
1001.87	976.20
1002.16	970.96
1002.45	962.77
1002.74	937.51
1003.02	948.44
1003.31	978.47
1003.60	951.40
1003.89	947.07
1004.18	958.90
1004.47	955.49
1004.76	961.18
1005.05	945.25
1005.33	951.85
1005.62	958.90
1005.91	951.17
1006.20	935.24
1006.49	948.21
1006.78	975.97
1007.06	950.26
1007.35	961.41
1007.64	963.00
1007.93	947.98
1008.22	960.27
1008.50	965.73
1008.79	970.28
1009.08	970.96
1009.37	957.54
1009.66	970.74
1009.94	957.54
1010.23	931.37
1010.52	950.49
1010.81	952.99
1011.09	954.81
1011.38	944.80
1011.67	969.14
1011.95	971.87
1012.24	954.81
1012.53	989.85
1012.82	950.49
1013.10	972.33
1013.39	955.95
1013.68	966.87
[truncated: 48 more rows]
