# Supplementary material for: Unique photosynthetic electron transport tuning and excitation distribution in heterokont algae
Source: PLoS One. 2019 Jan 9;14(1):e0209920. doi: 10.1371/journal.pone.0209920 (PMC6326504; doi:10.1371/journal.pone.0209920)
Supplement: S1 Dataset — (ZIP) [file pone.0209920.s004.zip › S1 Dataset/77K/Nannochloropsis_no_inhibitor/NNI_t=15,1.txt]

340.01	998.50
340.39	998.50
340.76	998.50
341.14	1039.23
341.52	1029.90
341.89	1062.90
342.27	1078.37
342.65	1072.68
343.03	1090.20
343.40	1080.42
343.78	1069.49
344.16	1075.64
344.53	1106.13
344.91	1088.15
345.29	1049.93
345.66	1055.16
346.04	1030.81
346.42	1036.95
346.79	1050.84
347.17	1053.79
347.54	1059.48
347.92	1046.06
348.30	1042.42
348.67	1067.67
349.05	1026.03
349.43	1045.83
349.80	1058.57
350.18	1050.38
350.56	1046.74
350.93	1055.39
351.31	1035.13
351.68	1034.68
352.06	1034.91
352.44	1019.66
352.81	1060.62
353.19	1065.17
353.56	1035.82
353.94	1046.06
354.32	1031.72
354.69	1046.97
355.07	1021.71
355.44	1029.45
355.82	1054.70
356.19	1031.95
356.57	1049.02
356.95	1030.81
357.32	1031.49
357.70	1023.53
358.07	1033.09
358.45	1037.41
358.82	1045.60
359.20	1041.96
359.58	1029.45
359.95	1031.27
360.33	1037.18
360.70	1044.92
361.08	1025.12
361.45	1025.80
361.83	1031.72
362.20	1044.01
362.58	1058.57
362.95	1021.48
363.33	1047.19
363.70	1027.40
364.08	1001.68
364.45	1036.73
364.83	1046.97
365.20	1042.87
365.58	1058.57
365.95	1086.33
366.33	1061.76
366.70	1093.84
367.08	1078.82
367.45	1058.12
367.83	1059.25
368.20	1027.40
368.58	1046.28
368.95	1029.45
369.33	1077.69
369.70	1049.24
370.08	1037.87
370.45	1020.57
370.83	1039.46
371.20	1042.64
371.57	1147.32
371.95	1004.19
372.32	1008.06
372.70	1027.17
373.07	1014.88
373.45	1057.21
373.82	1022.62
374.19	1043.55
374.57	1062.21
374.94	1018.07
375.32	1024.89
375.69	1047.88
376.07	1059.03
376.44	1035.13
376.81	1031.72
377.19	1015.11
377.56	1037.41
377.94	1029.22
378.31	1047.19
378.68	1027.85
379.06	1012.15
379.43	1031.04
379.81	1043.55
380.18	1023.98
380.55	1036.73
380.93	1021.94
381.30	1044.69
381.67	1040.14
382.05	1045.15
382.42	1013.52
382.79	1021.03
383.17	1032.63
383.54	1065.85
383.91	1059.94
384.29	1027.40
384.66	1040.60
385.04	1051.06
385.41	1048.10
385.78	1026.49
386.15	1024.21
386.53	1021.71
386.90	1023.76
387.27	1038.55
387.65	1056.98
388.02	1016.70
388.39	1046.51
388.77	1022.62
389.14	1041.51
389.51	1030.13
389.89	1031.27
390.26	1039.00
390.63	1065.17
391.00	1042.64
391.38	1042.42
391.75	1035.59
392.12	1040.37
392.50	1032.18
392.87	1032.63
393.24	1023.53
393.61	1042.42
393.99	1019.43
394.36	1019.43
394.73	1029.45
395.10	1039.91
395.48	1026.94
395.85	1010.33
396.22	1020.12
396.59	1044.24
396.97	1034.00
397.34	1070.18
397.71	1040.14
398.08	1043.55
398.45	1032.40
398.83	1048.79
399.20	1049.24
399.57	1069.49
399.94	1044.24
400.32	1050.38
400.69	1028.54
401.06	1055.84
401.43	1064.72
401.80	1053.79
402.17	1049.93
402.55	1032.18
402.92	1028.54
403.29	1029.67
403.66	1029.67
404.03	1013.97
404.41	1009.88
404.78	1036.73
405.15	1024.89
405.52	1025.35
405.89	1027.63
406.26	1026.94
406.64	1032.86
407.01	1022.85
407.38	1042.87
407.75	1018.07
408.12	1043.78
408.49	1029.67
408.86	1028.31
409.23	1028.54
409.61	1038.32
409.98	1001.00
410.35	1057.21
410.72	1023.98
411.09	1026.49
411.46	1016.02
411.83	1037.87
412.20	1046.97
412.57	1011.92
412.95	1018.07
413.32	1051.52
413.69	1023.30
414.06	1035.82
414.43	1018.75
414.80	1033.77
415.17	1037.87
415.54	1051.52
415.91	1022.85
416.28	1039.46
416.65	1048.56
417.02	1023.76
417.39	1023.53
417.76	1025.12
418.14	1010.56
418.51	1015.79
418.88	1035.36
419.25	1046.51
419.62	1050.15
419.99	1037.18
420.36	1061.99
420.73	1032.18
421.10	1066.99
421.47	1037.41
421.84	1009.65
422.21	1040.82
422.58	1041.05
422.95	1015.34
423.32	1014.65
423.69	1028.54
424.06	1043.10
424.43	1052.66
424.80	1018.52
425.17	1043.55
425.54	1021.94
425.91	1001.68
426.28	1041.73
426.65	1034.22
427.02	1044.46
427.39	1017.61
427.76	1030.13
428.13	1009.88
428.49	1024.44
428.86	1054.48
429.23	1022.16
429.60	1033.77
429.97	1023.07
430.34	1036.04
430.71	1006.01
431.08	1015.56
431.45	1015.79
431.82	1026.72
432.19	1040.14
432.56	1024.44
432.93	1019.89
433.30	1048.56
433.67	1049.70
434.03	1104.54
434.40	1061.30
434.77	1034.45
435.14	1035.82
435.51	1028.08
435.88	1075.64
436.25	1045.15
436.62	1057.66
436.99	1034.00
437.35	1031.04
437.72	1036.73
438.09	1021.25
438.46	1159.38
438.83	1056.07
439.20	1036.50
439.57	1027.17
439.93	1043.78
440.30	1022.85
440.67	1031.49
441.04	1048.56
441.41	1017.16
441.78	1022.39
442.14	1036.50
442.51	1025.80
442.88	1041.96
443.25	1017.39
443.62	1028.76
443.99	1027.85
444.35	1036.27
444.72	1036.73
445.09	1036.95
445.46	1032.86
445.83	1027.63
446.19	1046.06
446.56	1011.92
446.93	1034.45
447.30	1041.05
447.66	1026.94
448.03	1046.28
448.40	1023.98
448.77	1013.29
449.14	1008.74
449.50	1019.66
449.87	1053.79
450.24	1034.00
450.61	1025.80
450.97	1029.45
451.34	1028.76
451.71	1077.69
452.08	1036.04
452.44	1054.48
452.81	1033.77
453.18	1032.86
453.54	1045.15
453.91	1019.43
454.28	993.95
454.65	1049.70
455.01	1043.78
455.38	1026.49
455.75	1066.54
456.11	1031.72
456.48	1032.86
456.85	1024.21
457.21	1028.99
457.58	1021.48
457.95	1032.63
458.32	1027.40
458.68	1048.10
459.05	1036.04
459.42	1033.31
459.78	1028.31
460.15	1046.51
460.52	1062.67
460.88	1049.93
461.25	1044.24
461.61	1042.19
461.98	1042.19
462.35	1049.93
462.71	1019.43
463.08	1008.74
463.45	1009.42
463.81	1049.47
464.18	1029.67
464.55	1035.36
464.91	1039.46
465.28	1016.70
465.64	1051.52
466.01	1040.60
466.38	1041.28
466.74	1045.15
467.11	1042.19
467.47	1023.76
467.84	1122.06
468.21	1058.80
468.57	1028.76
468.94	1030.58
469.30	1047.88
469.67	1050.61
470.03	1040.37
470.40	1026.03
470.77	1025.58
471.13	1027.40
471.50	1030.13
471.86	1040.60
472.23	1069.27
472.59	1045.37
472.96	1041.05
473.32	1031.04
473.69	1052.66
474.05	1041.05
474.42	1034.68
474.78	1040.37
475.15	1022.85
475.51	1037.87
475.88	1025.58
476.24	1007.37
476.61	1026.49
476.97	1047.65
477.34	1019.21
477.70	1027.17
478.07	1056.07
478.43	1036.73
478.80	1043.78
479.16	1034.68
479.53	1031.27
479.89	1022.62
480.26	1043.10
480.62	1023.98
480.99	1059.03
481.35	1014.43
481.72	1046.74
482.08	1039.91
482.45	1859.10
482.81	1081.78
483.17	1011.01
483.54	1027.40
483.90	1037.64
484.27	1044.46
484.63	1027.17
485.00	1020.57
485.36	1039.00
485.72	1022.62
486.09	1052.43
486.45	1025.35
486.82	1008.51
487.18	1039.46
487.54	1041.51
487.91	1057.66
488.27	1027.40
488.64	1030.36
489.00	1027.63
489.36	1029.45
489.73	1041.28
490.09	1047.42
490.45	1049.47
490.82	1029.45
491.18	1029.67
491.55	1040.82
491.91	1035.59
492.27	1016.25
492.64	1024.67
493.00	1025.35
493.36	1022.16
493.73	1070.86
494.09	1046.74
494.45	1041.96
494.82	1025.35
495.18	1048.79
495.54	1053.79
495.91	1036.04
496.27	1041.96
496.63	1032.86
496.99	1035.59
497.36	1009.42
497.72	1044.92
498.08	1025.58
498.45	1069.27
498.81	1046.28
499.17	1044.01
499.53	1046.28
499.90	1027.40
500.26	1038.55
500.62	1067.90
500.99	1042.42
501.35	1050.15
501.71	1077.23
502.07	1031.72
502.44	1037.18
502.80	1043.10
503.16	1027.17
503.52	1052.66
503.88	1061.08
504.25	1035.59
504.61	1050.15
504.97	1041.96
505.33	1052.43
505.70	1047.42
506.06	1056.52
506.42	1025.80
506.78	1044.01
507.14	1054.93
507.51	1046.28
507.87	1031.95
508.23	1017.39
508.59	1034.45
508.95	1032.63
509.32	1050.15
509.68	1033.09
510.04	1038.32
510.40	1038.32
510.76	1047.88
511.12	1056.52
511.48	1022.85
511.85	1036.73
512.21	1033.09
512.57	1021.03
512.93	1019.89
513.29	1036.73
513.65	1040.14
514.01	1029.45
514.38	1043.10
514.74	1047.19
515.10	1024.89
515.46	1037.64
515.82	1041.05
516.18	1037.18
516.54	1036.27
516.90	1022.39
517.26	1054.25
517.63	1034.00
517.99	1023.30
518.35	1045.15
518.71	1023.98
519.07	1027.63
519.43	1026.72
519.79	1042.42
520.15	1033.09
520.51	1017.84
520.87	1029.45
521.23	1044.69
521.59	1031.04
521.95	1034.22
522.31	1017.16
522.67	1023.76
523.03	1028.54
523.40	1038.09
523.76	1017.84
524.12	1018.52
524.48	1041.73
524.84	1029.45
525.20	1050.61
525.56	1042.42
525.92	1033.77
526.28	1035.36
526.64	1039.69
527.00	1034.22
527.36	1095.44
527.72	1042.42
528.08	1023.76
528.44	1032.18
528.80	1048.10
529.16	1027.40
529.51	1032.18
529.87	1028.54
530.23	1017.39
530.59	1054.70
530.95	1028.31
531.31	1039.91
531.67	1050.61
532.03	1037.18
532.39	1047.65
532.75	1024.44
533.11	1067.67
533.47	1069.27
533.83	1045.15
534.19	1044.46
534.55	1031.27
534.91	1018.07
535.26	1051.97
535.62	1041.96
535.98	1042.87
536.34	1039.46
536.70	1047.65
537.06	1030.81
537.42	1027.40
537.78	1028.54
538.14	1342.10
538.49	1044.01
538.85	1123.65
539.21	1031.04
539.57	1039.23
539.93	1049.02
540.29	1056.30
540.65	1062.21
541.00	1041.51
541.36	1020.34
541.72	1044.01
542.08	1037.41
542.44	1042.19
542.80	1049.24
543.15	1066.08
543.51	1013.97
543.87	1014.88
544.23	1053.57
544.59	1049.47
544.95	1034.22
545.30	1046.97
545.66	1034.00
546.02	1030.58
546.38	1049.70
546.73	1031.49
547.09	1028.54
547.45	1061.53
547.81	1047.65
548.17	1021.94
548.52	1038.55
548.88	1026.72
549.24	1066.76
549.60	1030.36
549.95	1033.77
550.31	1005.55
550.67	1018.52
551.03	1012.38
551.38	1046.74
551.74	1030.58
552.10	1047.42
552.46	1044.92
552.81	1043.33
553.17	1019.21
553.53	1052.20
553.88	1051.75
554.24	1035.82
554.60	1028.08
554.95	1050.61
555.31	1035.36
555.67	1038.78
556.03	1017.16
556.38	1016.02
556.74	1041.73
557.10	1048.56
557.45	1047.65
557.81	1043.33
558.17	1031.49
558.52	1027.40
558.88	1051.97
559.24	1031.95
559.59	1056.52
559.95	1022.85
560.30	1077.46
560.66	1024.89
561.02	1036.73
561.37	1027.85
561.73	1023.07
562.09	1029.90
562.44	1053.79
562.80	1048.10
563.15	1021.71
563.51	1037.87
563.87	1016.48
564.22	1053.11
564.58	1025.58
564.93	1028.08
565.29	1030.13
565.65	1071.54
566.00	1035.36
566.36	1050.38
566.71	1061.53
567.07	1035.36
567.42	1067.90
567.78	1051.29
568.14	1043.78
568.49	1047.65
568.85	1025.58
569.20	1044.46
569.56	1026.26
569.91	1035.82
570.27	1033.31
570.62	1056.30
570.98	1044.92
571.33	1036.50
571.69	1034.22
572.04	1043.55
572.40	1042.64
572.75	1029.22
573.11	1037.87
573.46	1030.81
573.82	1028.31
574.17	1030.58
574.53	1044.46
574.88	1038.09
575.24	1041.73
575.59	1024.67
575.95	1044.01
576.30	1030.13
576.66	1030.58
577.01	1056.52
577.36	1041.51
577.72	1023.76
578.07	1051.29
578.43	1026.03
578.78	1034.45
579.14	1039.46
579.49	1022.16
579.85	1073.59
580.20	1045.37
580.55	1043.78
580.91	1047.19
581.26	1024.67
581.62	1043.55
581.97	1057.66
582.32	1089.75
582.68	1061.30
583.03	1052.88
583.39	1051.52
583.74	1114.55
584.09	1066.76
584.45	1085.42
584.80	1081.78
585.15	1091.11
585.51	1087.70
585.86	1094.98
586.21	1086.11
586.57	1096.12
586.92	1109.32
587.27	1121.38
587.63	1126.84
587.98	1226.05
588.33	1133.89
588.69	1159.15
589.04	1165.52
589.39	1153.01
589.75	1164.84
590.10	1159.61
590.45	1185.32
590.81	1202.84
591.16	1216.27
591.51	1218.31
591.86	1258.59
592.22	1237.88
592.57	1265.64
592.92	1251.99
593.28	1281.35
593.63	1314.34
593.98	1288.40
594.33	1340.51
594.69	1340.96
595.04	1353.25
595.39	1373.28
595.74	1404.45
596.10	1388.52
596.45	1416.06
596.80	1496.38
597.15	1493.20
597.50	1505.71
597.86	1528.92
598.21	1566.24
598.56	1578.30
598.91	1611.30
599.26	1638.38
599.62	1650.21
599.97	1680.93
600.32	1716.20
600.67	1739.41
601.02	1786.28
601.38	1777.18
601.73	1786.28
602.08	1853.87
602.43	1832.25
602.78	1888.45
603.13	1916.22
603.49	1925.09
603.84	1975.38
604.19	1970.37
604.54	1980.61
604.89	2041.14
605.24	2061.62
605.59	2130.12
605.95	2142.86
606.30	2146.50
606.65	2142.63
607.00	2197.24
607.35	2203.61
607.70	2217.04
608.05	2276.43
608.40	2251.63
608.75	2299.41
609.10	2310.79
609.46	2318.76
609.81	2358.35
610.16	2384.29
610.51	2392.48
610.86	2437.77
611.21	2416.15
611.56	2444.36
611.91	2464.39
612.26	2476.22
612.61	2495.34
612.96	2515.59
613.31	2488.05
613.66	2554.27
614.01	2521.28
614.36	2534.93
614.71	2548.81
615.06	2541.98
615.41	2549.04
615.76	2566.79
616.11	2577.94
616.46	2593.18
616.81	2594.78
617.16	2587.72
617.51	2611.39
617.86	2613.44
618.21	2601.38
618.56	2619.12
618.91	2606.15
619.26	2638.01
619.61	2622.31
619.96	2623.45
620.31	2621.40
620.66	2625.27
621.01	2638.24
621.36	2611.16
621.71	2651.21
622.06	2618.44
622.41	2593.87
622.76	2605.47
623.10	2644.38
623.45	2591.14
623.80	2620.72
624.15	2608.43
624.50	2572.48
624.85	2562.01
625.20	2582.03
625.55	2602.06
625.90	2575.66
626.25	2571.11
626.59	2567.47
626.94	2544.71
627.29	2568.84
627.64	2542.89
627.99	2565.65
628.34	2488.96
628.69	2519.68
629.03	2503.76
629.38	2521.05
629.73	2515.13
630.08	2488.51
630.43	2501.71
630.78	2493.74
631.12	2527.65
631.47	2493.97
631.82	2493.29
632.17	2466.44
632.52	2451.42
632.86	2582.26
633.21	2444.59
633.56	2453.01
633.91	2475.77
634.26	2426.62
634.60	2436.17
634.95	2448.92
635.30	2428.21
635.65	2460.29
635.99	2421.61
636.34	2454.60
636.69	2418.65
637.04	2416.60
637.39	2363.13
637.73	2406.59
638.08	2412.51
638.43	2386.57
638.77	2385.88
639.12	2402.49
639.47	2408.18
639.82	2387.70
640.16	2374.05
640.51	2375.64
640.86	2369.27
641.20	2375.64
641.55	2379.28
641.90	2373.37
642.25	2376.55
642.59	2403.86
642.94	2368.36
643.29	2349.48
643.63	2357.44
643.98	2333.55
644.33	2354.03
644.67	2352.66
645.02	2331.73
645.37	2338.33
645.71	2377.46
646.06	2374.28
646.40	2328.77
646.75	2355.62
647.10	2335.14
647.44	2383.38
647.79	2323.08
648.14	2306.92
648.48	2352.66
648.83	2333.09
649.17	2417.29
649.52	2329.91
649.87	2304.42
650.21	2339.69
650.56	2335.82
650.90	2318.53
651.25	2334.91
651.59	2368.59
651.94	2358.12
652.29	2341.74
652.63	2363.58
652.98	2359.49
653.32	2356.76
653.67	2354.71
654.01	2374.28
654.36	2352.89
654.70	2353.80
655.05	2334.00
655.39	2346.97
655.74	2374.28
656.08	2382.47
656.43	2341.51
656.78	2361.99
657.12	2372.00
657.47	2341.97
657.81	2359.94
658.15	2355.16
658.50	2331.50
658.84	2399.08
659.19	2388.39
659.53	2399.76
659.88	2422.97
660.22	2371.09
660.57	2374.73
660.91	2370.18
661.26	2367.68
661.60	2417.06
661.95	2400.67
662.29	2410.23
662.63	2414.10
662.98	2438.68
663.32	2402.27
663.67	2425.48
664.01	2407.73
664.36	2426.62
664.70	2455.97
665.04	2422.97
665.39	2424.57
665.73	2418.88
666.08	2788.20
666.42	2432.08
666.76	2440.72
667.11	2443.91
667.45	2443.00
667.79	2414.56
668.14	2452.78
668.48	2431.39
668.83	2458.47
669.17	2471.22
669.51	2482.82
669.86	2449.37
670.20	2461.20
670.54	2485.78
670.89	2492.83
671.23	2464.84
671.57	2439.36
671.92	2462.34
672.26	2479.64
672.60	2491.24
672.94	2534.70
673.29	2520.59
673.63	2534.70
673.97	2513.31
674.32	2511.95
674.66	2558.60
675.00	2540.16
675.34	2557.91
675.69	2595.46
676.03	2580.67
676.37	2599.10
676.71	2653.94
677.06	2678.06
677.40	2674.42
677.74	2749.51
678.08	2798.66
678.43	2857.60
678.77	2865.34
679.11	2940.20
679.45	3023.71
679.80	3066.04
680.14	3128.16
680.48	3220.54
680.82	3317.25
681.16	3393.03
681.51	3499.52
681.85	3594.87
682.19	3709.78
682.53	3875.21
682.87	3973.74
683.21	4052.25
683.56	4189.01
683.90	4265.01
684.24	4414.28
684.58	4577.89
684.92	4702.82
685.26	4774.04
685.61	4896.01
685.95	5006.83
686.29	5092.84
686.63	5138.81
686.97	5177.72
687.31	5249.17
687.65	5306.51
687.99	5370.00
688.33	5351.80
688.68	5375.24
689.02	5359.08
689.36	5358.85
689.70	5332.46
690.04	5284.67
690.38	5293.54
690.72	5296.73
691.06	5330.86
691.40	5282.39
691.74	5239.39
692.08	5266.92
692.42	5329.95
692.76	5269.42
693.10	5252.58
693.44	5221.41
693.78	5287.63
694.13	5241.43
694.47	5327.22
694.81	5333.14
695.15	5257.14
695.49	5253.04
695.83	5295.14
696.17	5268.97
696.51	5293.09
696.85	5196.38
697.19	5236.66
697.53	5211.40
697.87	5230.74
698.20	5170.89
698.54	5222.09
698.88	5205.71
699.22	5135.62
699.56	5132.44
699.90	5134.94
700.24	5171.58
700.58	5105.81
700.92	5076.69
701.26	5114.69
701.60	4996.36
701.94	4977.02
702.28	4955.40
702.62	4930.37
702.96	4918.99
703.30	4807.04
703.63	4854.14
703.97	4764.26
704.31	4777.46
704.65	4689.62
704.99	4652.07
705.33	4699.41
705.67	4574.48
706.01	4566.74
706.34	4560.14
706.68	4531.70
707.02	4404.27
707.36	4457.52
707.70	4413.15
708.04	4336.23
708.38	4314.62
708.71	4294.14
709.05	4297.32
709.39	4217.68
709.73	4178.77
710.07	4144.18
710.40	4141.90
710.74	4076.14
711.08	4060.67
711.42	4037.91
711.76	4000.82
712.09	3956.22
712.43	3973.06
712.77	3911.17
713.11	3866.56
713.45	3867.25
713.78	3867.02
714.12	3833.34
714.46	3819.01
714.80	3801.71
715.13	3761.44
715.47	3718.88
715.81	3732.31
716.15	3683.61
716.48	3653.58
716.82	3630.82
717.16	3626.27
717.49	3572.57
717.83	3543.90
718.17	3560.05
718.51	3469.49
718.84	3481.32
719.18	3498.61
719.52	3423.52
719.85	3392.57
720.19	3366.63
720.53	3353.89
720.86	3316.34
721.20	3304.06
721.54	3300.19
721.87	3318.39
722.21	3241.48
722.55	3235.34
722.88	3195.97
723.22	3186.87
723.55	3205.30
723.89	3151.14
724.23	3151.82
724.56	3106.09
724.90	3069.45
725.24	3063.31
725.57	3050.56
725.91	3058.98
726.24	2998.45
726.58	2960.23
726.92	2942.48
727.25	2960.68
727.59	2956.36
727.92	2893.78
728.26	2888.32
728.59	2889.68
728.93	2898.56
729.26	2846.68
729.60	2853.50
729.94	2818.23
730.27	2818.23
730.61	2796.39
730.94	2778.41
731.28	2764.76
731.61	2761.80
731.95	2720.84
732.28	2754.06
732.62	2696.72
732.95	2687.62
733.29	2668.96
733.62	2675.78
733.96	2651.89
734.29	2595.46
734.63	2620.03
734.96	2609.79
735.30	2594.32
735.63	2567.93
735.97	2615.26
736.30	2557.91
736.63	2556.09
736.97	2575.21
737.30	2543.12
737.64	2481.68
737.97	2484.64
738.31	2511.49
738.64	2497.61
738.97	2481.91
739.31	2451.19
739.64	2473.04
739.98	2436.63
740.31	2414.56
740.64	2462.11
740.98	2415.47
741.31	2447.55
741.65	2380.88
741.98	2409.55
742.31	2412.28
742.65	2389.52
742.98	2392.26
743.31	2357.44
743.65	2358.58
743.98	2332.41
744.31	2359.49
744.65	2357.21
744.98	2371.55
745.31	2313.29
745.65	2304.65
745.98	2360.40
746.31	2340.60
746.65	2354.25
746.98	2332.18
747.31	2322.62
747.65	2296.68
747.98	2280.30
748.31	2291.45
748.64	2274.38
748.98	2268.92
749.31	2232.51
749.64	2240.48
749.98	2238.66
750.31	2240.93
750.64	2223.41
750.97	2214.31
751.31	2231.38
751.64	2193.83
751.97	2207.48
752.30	2195.42
752.63	2182.00
752.97	2203.61
753.30	2177.67
753.63	2204.07
753.96	2169.94
754.29	2145.13
754.63	2137.62
754.96	2315.11
755.29	2172.89
755.62	2151.73
755.95	2108.73
756.29	2124.20
756.62	2149.91
756.95	2118.96
757.28	2123.52
757.61	2227.73
757.94	2121.92
758.27	2124.88
758.61	2092.11
758.94	2108.95
759.27	2075.96
759.60	2061.62
759.93	2078.01
760.26	2047.97
760.59	2048.88
760.92	2059.80
761.26	2021.35
761.59	2051.15
761.92	2034.54
762.25	1996.77
762.58	1998.59
762.91	2010.42
763.24	1975.61
763.57	1964.91
763.90	1984.03
764.23	1989.03
764.56	1985.62
764.89	1971.74
765.22	1969.24
765.55	1943.98
765.88	1943.29
766.21	1936.47
766.54	1918.95
766.87	1926.46
767.20	1908.25
767.53	1910.30
767.86	1906.43
768.19	1887.09
768.52	1897.56
768.85	1915.08
769.18	1866.38
769.51	1876.17
769.84	1851.14
770.17	1888.68
770.50	1856.14
770.83	1859.33
771.16	1855.00
771.49	1855.00
771.82	1833.16
772.15	1837.03
772.48	1824.29
772.81	1812.00
773.14	1815.87
773.47	1804.49
773.80	1801.98
774.13	1795.84
774.46	1809.95
774.78	1767.17
775.11	1761.25
775.44	1771.04
775.77	1756.70
776.10	1764.89
776.43	1738.27
776.76	1776.95
777.09	1738.04
777.41	1761.94
777.74	1739.41
778.07	1756.70
778.40	1745.78
778.73	1693.90
779.06	1713.92
779.38	1720.29
779.71	1699.59
780.04	1711.19
780.37	1701.86
780.70	1669.55
781.03	1651.12
781.35	1661.81
781.68	1679.56
782.01	1664.77
782.34	1663.18
782.67	1652.48
782.99	1643.15
783.32	1642.70
783.65	1613.80
783.98	1654.30
784.30	1610.16
784.63	1624.49
784.96	1637.24
785.29	1629.73
785.61	1634.28
785.94	1604.24
786.27	1603.79
786.60	1607.88
786.92	1625.63
787.25	1618.12
787.58	1597.42
787.90	1598.78
788.23	1588.77
788.56	1580.80
788.88	1578.98
789.21	1564.88
789.54	1571.93
789.87	1579.21
790.19	1558.05
790.52	1528.01
790.85	1564.19
791.17	1572.38
791.50	1537.57
791.82	1542.58
792.15	1555.09
792.48	1544.17
792.80	1567.61
793.13	1557.59
793.46	1539.16
793.78	1522.10
794.11	1539.16
794.43	1543.94
794.76	1543.26
795.09	1570.11
795.41	1526.19
795.74	1544.62
796.06	1547.58
796.39	1542.58
796.72	1521.41
797.04	1575.80
797.37	1539.62
797.69	1556.68
798.02	1558.28
798.34	1549.86
798.67	1530.97
798.99	1518.91
799.32	1543.94
799.64	1511.63
799.97	1555.32
800.30	1525.96
800.62	1505.26
800.95	1518.46
801.27	1495.47
801.60	1524.83
801.92	1502.98
802.25	1533.47
802.57	1518.00
802.89	1529.61
803.22	1495.47
803.54	1521.87
803.87	1523.69
804.19	1518.23
804.52	1533.70
804.84	1522.10
805.17	1519.14
805.49	1491.38
805.82	1484.32
806.14	1496.61
806.46	1541.89
806.79	1534.16
807.11	1514.36
807.44	1477.04
807.76	1484.32
808.08	1497.29
808.41	1488.87
808.73	1486.37
809.06	1475.90
809.38	1476.59
809.70	1476.59
810.03	1483.18
810.35	1463.84
810.67	1468.85
811.00	1465.89
811.32	1482.73
811.64	1446.32
811.97	1451.55
812.29	1422.20
812.61	1440.18
812.94	1470.67
813.26	1447.46
813.58	1443.36
813.91	1430.85
814.23	1468.39
814.55	1462.93
814.88	1420.15
815.20	1457.93
815.52	1438.36
815.84	1431.08
816.17	1441.31
816.49	1445.87
816.81	1447.00
817.13	1423.79
817.46	1441.54
817.78	1395.58
818.10	1450.64
818.42	1407.18
818.75	1405.13
819.07	1415.37
819.39	1390.57
819.71	1442.68
820.04	1385.11
820.36	1388.07
820.68	1378.97
821.00	1380.56
821.32	1421.97
821.65	1424.70
821.97	1384.88
822.29	1381.47
822.61	1409.46
822.93	1381.70
823.25	1377.15
823.58	1396.49
823.90	1377.83
824.22	1396.26
824.54	1357.12
824.86	1365.77
825.18	1355.76
825.50	1366.00
825.82	1374.87
826.15	1378.74
826.47	1343.70
826.79	1397.17
827.11	1364.17
827.43	1391.03
827.75	1356.67
828.07	1345.52
828.39	1347.79
828.71	1347.11
829.03	1342.33
829.35	1350.29
829.67	1330.50
830.00	1333.00
830.32	1348.70
830.64	1362.58
830.96	1344.61
831.28	1366.22
831.60	1330.72
831.92	1327.08
832.24	1355.98
832.56	1343.47
832.88	1355.30
833.20	1336.19
833.52	1356.89
833.84	1348.02
834.16	1344.15
834.48	1301.14
834.80	1372.14
835.12	1331.86
835.44	1337.78
835.76	1351.89
836.08	1348.47
836.40	1346.88
836.71	1337.78
837.03	1333.91
837.35	1330.27
837.67	1316.84
837.99	1329.36
838.31	1303.65
838.63	1305.24
838.95	1309.56
839.27	1351.66
839.59	1321.39
839.91	1310.93
840.23	1328.22
840.54	1315.02
840.86	1307.51
841.18	1324.81
841.50	1305.69
841.82	1284.08
842.14	1363.04
842.46	1311.61
842.77	1317.30
843.09	1319.80
843.41	1308.20
843.73	1307.74
844.05	1318.66
844.37	1321.17
844.68	1317.98
845.00	1296.82
845.32	1321.17
845.64	1309.11
845.96	1320.71
846.27	1323.44
846.59	1301.37
846.91	1313.20
847.23	1298.64
847.54	1294.32
847.86	1321.85
848.18	1279.75
848.50	1276.11
848.82	1312.07
849.13	1282.94
849.45	1295.91
849.77	1312.52
850.08	1305.01
850.40	1339.60
850.72	1327.08
851.04	1306.83
851.35	1280.21
851.67	1330.04
851.99	1286.81
852.30	1314.80
852.62	1294.54
852.94	1262.00
853.25	1299.32
853.57	1278.62
853.89	1299.09
854.20	1284.53
854.52	1315.02
854.84	1289.31
855.15	1255.63
855.47	1264.96
855.79	1287.94
856.10	1252.67
856.42	1276.57
856.73	1275.88
857.05	1268.83
857.37	1264.05
857.68	1276.11
858.00	1271.33
858.32	1266.10
858.63	1275.88
858.95	1272.93
859.26	1244.25
859.58	1258.82
859.89	1259.96
860.21	1251.54
860.52	1267.01
860.84	1268.60
861.16	1250.63
861.47	1255.63
861.79	1262.00
862.10	1236.52
862.42	1255.63
862.73	1258.82
863.05	1244.25
863.36	1233.33
863.68	1276.34
863.99	1250.17
864.31	1252.45
864.62	1281.80
864.94	1241.75
865.25	1272.24
865.57	1243.80
865.88	1230.60
866.20	1248.35
866.51	1239.25
866.82	1256.09
867.14	1231.74
867.45	1230.60
867.77	1228.55
868.08	1253.13
868.40	1258.59
868.71	1242.43
869.02	1239.93
869.34	1221.73
869.65	1226.51
869.97	1206.94
870.28	1208.30
870.59	1247.44
870.91	1237.20
871.22	1216.04
871.54	1225.14
871.85	1208.30
872.16	1233.79
872.48	1193.74
872.79	1247.21
873.10	1207.16
873.42	1226.96
873.73	1245.62
874.04	1212.85
874.36	1225.82
874.67	1201.48
874.98	1228.10
875.30	1212.63
875.61	1198.06
875.92	1209.67
876.23	1216.04
876.55	1194.19
876.86	1201.02
877.17	1204.43
877.49	1197.83
877.80	1193.74
878.11	1850.68
878.42	1249.26
878.74	1191.69
879.05	1196.70
879.36	1188.96
879.67	1179.63
879.98	1183.04
880.30	1201.02
880.61	1203.75
880.92	1198.74
881.23	1170.98
881.55	1204.89
881.86	1164.16
882.17	1179.63
882.48	1177.13
882.79	1186.00
883.10	1186.68
883.42	1207.62
883.73	1201.70
884.04	1175.76
884.35	1184.41
884.66	1180.09
884.97	1181.00
885.28	1171.67
885.60	1174.62
885.91	1175.76
886.22	1170.76
886.53	1165.29
886.84	1174.17
887.15	1192.37
887.46	1158.01
887.77	1190.55
888.08	1173.49
888.40	1185.55
888.71	1172.35
889.02	1167.11
889.33	1190.55
889.64	1187.14
889.95	1178.49
890.26	1176.44
890.57	1181.91
890.88	1172.58
891.19	1167.34
891.50	1198.52
891.81	1204.21
892.12	1163.47
892.43	1153.69
892.74	1178.04
893.05	1193.28
893.36	1210.58
893.67	1184.41
893.98	1180.77
894.29	1151.64
894.60	1148.00
894.91	1169.85
895.22	1170.07
895.53	1155.96
895.84	1190.10
896.15	1174.17
896.46	1174.62
896.77	1149.37
897.08	1143.90
897.38	1184.18
897.69	1190.78
898.00	1176.67
898.31	1165.75
898.62	1155.51
898.93	1127.52
899.24	1151.64
899.55	1147.77
899.86	1177.13
900.16	1156.42
900.47	1143.45
900.78	1168.94
901.09	1143.90
901.40	1168.02
901.71	1150.96
902.02	1171.89
902.32	1166.66
902.63	1158.70
902.94	1162.11
903.25	1167.34
903.56	1145.04
903.87	1138.90
904.17	1163.70
904.48	1148.00
904.79	1131.16
905.10	1138.22
905.41	1152.55
905.71	1148.00
906.02	1154.83
906.33	1127.29
906.64	1135.26
906.94	1142.99
907.25	1135.94
907.56	1141.86
907.87	1150.96
908.17	1173.03
908.48	1150.28
908.79	1134.12
909.09	1121.15
909.40	1124.11
909.71	1140.04
910.02	1389.43
910.32	1140.49
910.63	1134.12
910.94	1136.40
911.24	1106.59
911.55	1163.47
911.86	1124.33
912.16	1135.03
912.47	1126.84
912.78	1118.42
913.08	1122.97
913.39	1126.16
913.69	1119.78
914.00	1110.91
914.31	1112.96
914.61	1089.52
914.92	1145.27
915.23	1093.16
915.53	1124.33
915.84	1105.22
916.14	1128.43
916.45	1116.83
916.75	1094.75
917.06	1131.39
917.37	1118.65
917.67	1147.32
917.98	1103.17
918.28	1097.71
918.59	1115.92
918.89	1125.70
919.20	1082.01
919.50	1082.92
919.81	1118.65
920.11	1100.21
920.42	1108.63
920.72	1104.54
921.03	1105.45
921.33	1128.20
921.64	1104.08
921.94	1112.50
922.25	1084.06
922.55	1110.91
922.86	1111.14
923.16	1101.12
923.47	1089.97
923.77	1128.20
924.08	1087.93
924.38	1092.93
924.69	1096.35
924.99	1102.49
925.29	1099.08
925.60	1107.72
925.90	1090.66
926.21	1096.57
926.51	1104.99
926.81	1067.67
927.12	1075.64
927.42	1079.05
927.73	1093.62
928.03	1100.21
928.33	1060.39
928.64	1061.08
928.94	1078.82
929.24	1079.05
929.55	1064.26
929.85	1113.18
930.15	1102.94
930.46	1086.56
930.76	1077.00
931.06	1110.23
931.37	1084.51
931.67	1115.92
931.97	1074.05
932.27	1076.78
932.58	1073.82
932.88	1063.35
933.18	1078.14
933.49	1066.31
933.79	1107.95
934.09	1091.11
934.39	1083.60
934.70	1115.23
935.00	1084.97
935.30	1080.42
935.60	1085.42
935.91	1052.88
936.21	1088.61
936.51	1074.27
936.81	1078.82
937.11	1098.39
937.42	1071.09
937.72	1089.52
938.02	1034.91
938.32	1071.32
938.62	1057.21
938.92	1037.18
939.23	1059.48
939.53	1053.34
939.83	1053.11
940.13	1049.93
940.43	1051.75
940.73	1049.93
941.03	1050.38
941.34	1081.78
941.64	1073.14
941.94	1056.75
942.24	1048.56
942.54	1042.42
942.84	1049.24
943.14	1052.43
943.44	1030.36
943.74	1075.18
944.04	1046.74
944.34	1043.55
944.65	1056.07
944.95	1065.40
945.25	1028.76
945.55	1048.10
945.85	1047.88
946.15	1036.95
946.45	1034.68
946.75	1059.71
947.05	1054.93
947.35	1049.70
947.65	1044.69
947.95	1048.79
948.25	1049.02
948.55	1056.98
948.85	1059.94
949.15	1052.88
949.45	1071.77
949.75	1033.54
950.05	1037.41
950.35	1046.74
950.65	1040.60
950.94	1057.21
951.24	1034.68
951.54	1048.56
951.84	1226.96
952.14	1071.77
952.44	1043.10
952.74	1062.90
953.04	1055.84
953.34	1022.62
953.64	1046.51
953.94	1033.31
954.23	1038.78
954.53	1028.31
954.83	1030.58
955.13	1060.85
955.43	1057.21
955.73	1075.18
956.03	1058.12
956.32	1071.54
956.62	1067.45
956.92	1062.90
957.22	1052.88
957.52	1060.39
957.82	1068.81
958.11	1057.43
958.41	1079.28
958.71	1134.57
959.01	1052.20
959.30	1346.20
959.60	1103.40
959.90	1040.60
960.20	1061.53
960.50	1048.56
960.79	1049.02
961.09	1045.60
961.39	1042.64
961.69	1069.04
961.98	1038.09
962.28	1054.70
962.58	1028.76
962.87	1042.64
963.17	1056.75
963.47	1026.94
963.76	1097.26
964.06	1032.18
964.36	1023.07
964.66	1041.96
964.95	1052.66
965.25	1060.39
965.55	1086.11
965.84	1049.47
966.14	1056.07
966.43	1051.06
966.73	1031.49
967.03	1083.83
967.32	1033.31
967.62	1055.16
967.92	1038.09
968.21	1049.02
968.51	1048.56
968.80	1057.66
969.10	1036.73
969.40	1033.54
969.69	1054.70
969.99	1043.33
970.28	1036.50
970.58	1061.99
970.87	1030.36
971.17	1029.45
971.46	1073.82
971.76	1056.98
972.06	1065.63
972.35	1061.99
972.65	1047.65
972.94	1047.19
973.24	1072.23
973.53	1028.99
973.83	1031.95
974.12	1045.83
974.42	1051.29
974.71	1069.49
975.01	1038.55
975.30	1055.84
975.59	1050.15
975.89	1056.52
976.18	1067.90
976.48	1050.61
976.77	1061.30
977.07	1038.55
977.36	1084.29
977.65	1067.90
977.95	1050.15
978.24	1037.64
978.54	1050.38
978.83	1041.51
979.13	1082.69
979.42	1059.48
979.71	1053.11
980.01	1041.96
980.30	1031.04
980.59	1038.09
980.89	1079.05
981.18	1038.78
981.47	1056.52
981.77	1047.42
982.06	1028.76
982.35	1040.60
982.65	1031.95
982.94	1047.19
983.23	1073.36
983.53	1061.76
983.82	1050.38
984.11	1041.73
984.41	1044.24
984.70	1038.32
984.99	1044.24
985.28	1052.66
985.58	1059.03
985.87	1022.39
986.16	1048.79
986.45	1058.57
986.75	1068.13
987.04	1035.36
987.33	1026.72
987.62	1034.00
987.91	1034.00
988.21	1053.57
988.50	1033.09
988.79	1092.02
989.08	1066.54
989.37	1041.73
989.67	1048.10
989.96	1042.87
990.25	1051.29
990.54	1042.64
990.83	1033.09
991.12	1061.53
991.42	1050.61
991.71	1031.27
992.00	1045.15
992.29	1027.85
992.58	1042.42
992.87	1062.21
993.16	1055.84
993.45	1056.52
993.75	1046.97
994.04	1019.89
994.33	1042.64
994.62	1054.25
994.91	1046.97
995.20	1047.42
995.49	1032.86
995.78	1042.87
996.07	1040.60
996.36	1037.41
996.65	1022.85
996.94	1026.72
997.23	1077.00
997.52	1036.04
997.81	1036.27
998.10	1035.13
998.39	1048.10
998.68	1037.64
998.97	1023.98
999.26	1034.91
999.55	1026.94
999.84	1064.49
1000.13	1025.35
1000.42	1046.74
1000.71	1021.94
1001.00	1049.24
1001.29	1060.39
1001.58	1024.89
1001.87	1051.52
1002.16	1031.72
1002.45	1049.02
1002.74	1045.83
1003.02	1041.05
1003.31	1063.12
1003.60	1051.06
1003.89	1037.87
1004.18	1026.26
1004.47	1033.09
1004.76	1043.33
1005.05	1043.55
1005.33	1037.18
1005.62	1031.49
1005.91	1021.94
1006.20	1028.54
1006.49	1031.95
1006.78	1028.99
1007.06	1004.64
1007.35	1031.27
1007.64	1023.53
1007.93	1022.85
1008.22	1036.95
1008.50	1042.64
1008.79	1028.08
1009.08	1047.65
1009.37	1032.18
1009.66	1072.91
1009.94	1025.58
1010.23	1032.63
1010.52	1035.59
1010.81	1045.15
1011.09	1036.04
1011.38	1065.17
1011.67	1069.04
1011.95	1080.42
1012.24	1021.25
1012.53	1046.28
1012.82	1018.75
1013.10	1037.41
1013.39	1022.16
1013.68	1016.93
[truncated: 48 more rows]
