# Supplementary material for: Unique photosynthetic electron transport tuning and excitation distribution in heterokont algae
Source: PLoS One. 2019 Jan 9;14(1):e0209920. doi: 10.1371/journal.pone.0209920 (PMC6326504; doi:10.1371/journal.pone.0209920)
Supplement: S1 Dataset — (ZIP) [file pone.0209920.s004.zip › S1 Dataset/77K/Nannochloropsis_no_inhibitor/NNI_t=15,2.txt]

340.01	1049.24
340.39	1049.24
340.76	1049.24
341.14	1074.50
341.52	1048.56
341.89	1095.89
342.27	1082.47
342.65	1082.69
343.03	1080.19
343.40	1094.30
343.78	1074.05
344.16	1072.45
344.53	1079.05
344.91	1093.39
345.29	1097.03
345.66	1073.14
346.04	1088.38
346.42	1075.64
346.79	1085.20
347.17	1067.90
347.54	1081.33
347.92	1050.15
348.30	1054.48
348.67	1061.30
349.05	1046.97
349.43	1035.82
349.80	1074.05
350.18	1066.99
350.56	1063.35
350.93	1073.14
351.31	1067.90
351.68	1063.81
352.06	1052.43
352.44	1077.23
352.81	1054.25
353.19	1069.27
353.56	1053.79
353.94	1059.71
354.32	1049.70
354.69	1054.93
355.07	1033.54
355.44	1029.67
355.82	1051.97
356.19	1051.52
356.57	1044.46
356.95	1049.70
357.32	1044.46
357.70	1038.78
358.07	1062.90
358.45	1059.03
358.82	1069.04
359.20	1042.87
359.58	1032.86
359.95	1048.56
360.33	1034.22
360.70	1061.30
361.08	1036.27
361.45	1054.93
361.83	1050.61
362.20	1045.37
362.58	1065.17
362.95	1044.46
363.33	1039.23
363.70	1054.25
364.08	1049.24
364.45	1052.43
364.83	1054.70
365.20	1046.28
365.58	1053.79
365.95	1054.93
366.33	1043.10
366.70	1055.16
367.08	1044.24
367.45	1048.56
367.83	1056.75
368.20	1061.08
368.58	1072.45
368.95	1046.51
369.33	1061.08
369.70	1047.19
370.08	1061.08
370.45	1069.49
370.83	1053.79
371.20	1039.91
371.57	1087.93
371.95	1059.48
372.32	1046.51
372.70	1061.76
373.07	1052.43
373.45	1032.40
373.82	1063.12
374.19	1053.57
374.57	1071.54
374.94	1035.82
375.32	1039.69
375.69	1059.25
376.07	1038.55
376.44	1049.24
376.81	1064.94
377.19	1043.55
377.56	1050.15
377.94	1053.11
378.31	1042.19
378.68	1037.41
379.06	1047.65
379.43	1052.88
379.81	1051.75
380.18	1055.16
380.55	1048.10
380.93	1047.88
381.30	1051.29
381.67	1066.99
382.05	1024.89
382.42	1031.04
382.79	1038.32
383.17	1051.06
383.54	1049.02
383.91	1052.43
384.29	1036.50
384.66	1051.52
385.04	1040.82
385.41	1039.00
385.78	1051.97
386.15	1061.30
386.53	1065.63
386.90	1056.52
387.27	1063.35
387.65	1069.04
388.02	1064.26
388.39	1059.48
388.77	1055.39
389.14	1047.19
389.51	1037.87
389.89	1033.77
390.26	1052.43
390.63	1050.84
391.00	1051.75
391.38	1056.98
391.75	1062.21
392.12	1040.14
392.50	1068.81
392.87	1055.39
393.24	1061.53
393.61	1037.87
393.99	1051.29
394.36	1044.92
394.73	1057.21
395.10	1053.79
395.48	1054.70
395.85	1054.93
396.22	1052.66
396.59	1047.42
396.97	1029.22
397.34	1076.55
397.71	1041.05
398.08	1072.00
398.45	1054.02
398.83	1049.93
399.20	1041.96
399.57	1064.03
399.94	1052.88
400.32	1039.91
400.69	1054.93
401.06	1066.76
401.43	1064.72
401.80	1045.37
402.17	1054.02
402.55	1043.55
402.92	1058.34
403.29	1058.80
403.66	1031.04
404.03	1075.41
404.41	1047.88
404.78	1052.88
405.15	1049.47
405.52	1025.58
405.89	1053.11
406.26	1055.61
406.64	1059.71
407.01	1061.99
407.38	1053.57
407.75	1047.88
408.12	1054.02
408.49	1071.77
408.86	1064.94
409.23	1041.73
409.61	1054.25
409.98	1037.87
410.35	1038.09
410.72	1033.77
411.09	1027.85
411.46	1034.68
411.83	1054.93
412.20	1046.28
412.57	1037.18
412.95	1047.42
413.32	1026.26
413.69	1049.24
414.06	1063.12
414.43	1036.73
414.80	1049.47
415.17	1061.53
415.54	1045.83
415.91	1041.05
416.28	1033.09
416.65	1035.13
417.02	1041.05
417.39	1051.06
417.76	1052.66
418.14	1025.35
418.51	1062.21
418.88	1042.87
419.25	1067.67
419.62	1075.64
419.99	1070.63
420.36	1056.75
420.73	1063.12
421.10	1053.79
421.47	1059.03
421.84	1064.49
422.21	1069.95
422.58	1059.94
422.95	1042.19
423.32	1048.10
423.69	1040.37
424.06	1043.33
424.43	1065.85
424.80	1057.89
425.17	1052.43
425.54	1045.15
425.91	1057.89
426.28	1082.01
426.65	1062.21
427.02	1056.75
427.39	1050.38
427.76	1058.34
428.13	1055.16
428.49	1066.54
428.86	1057.66
429.23	1057.21
429.60	1055.16
429.97	1035.82
430.34	1033.77
430.71	1037.87
431.08	1041.96
431.45	1066.99
431.82	1053.11
432.19	1046.51
432.56	1045.60
432.93	1049.93
433.30	1054.25
433.67	1068.58
434.03	1087.70
434.40	1050.15
434.77	1041.05
435.14	1048.56
435.51	1047.19
435.88	1074.96
436.25	1049.70
436.62	1064.72
436.99	1045.83
437.35	1057.66
437.72	1036.73
438.09	1052.43
438.46	1097.94
438.83	1064.94
439.20	1061.53
439.57	1062.21
439.93	1049.70
440.30	1062.44
440.67	1041.96
441.04	1043.33
441.41	1052.20
441.78	1069.72
442.14	1054.70
442.51	1064.03
442.88	1039.23
443.25	1038.55
443.62	1047.42
443.99	1042.42
444.35	1046.28
444.72	1055.84
445.09	1049.02
445.46	1059.25
445.83	1056.07
446.19	1034.91
446.56	1073.82
446.93	1057.43
447.30	1023.30
447.66	1054.25
448.03	1028.08
448.40	1039.46
448.77	1044.46
449.14	1061.08
449.50	1045.83
449.87	1043.78
450.24	1035.36
450.61	1035.36
450.97	1061.53
451.34	1050.61
451.71	1051.97
452.08	1054.93
452.44	1049.93
452.81	1062.67
453.18	1066.31
453.54	1070.41
453.91	1087.70
454.28	1072.23
454.65	1051.52
455.01	1044.24
455.38	1058.12
455.75	1054.70
456.11	1039.23
456.48	1067.67
456.85	1047.42
457.21	1044.92
457.58	1052.66
457.95	1035.59
458.32	1061.76
458.68	1064.72
459.05	1049.70
459.42	1049.47
459.78	1051.97
460.15	1064.49
460.52	1062.44
460.88	1048.10
461.25	1052.43
461.61	1054.93
461.98	1043.55
462.35	1049.70
462.71	1035.82
463.08	1031.27
463.45	1058.12
463.81	1046.97
464.18	1042.42
464.55	1042.19
464.91	1063.35
465.28	1058.80
465.64	1044.01
466.01	1049.47
466.38	1050.15
466.74	1043.10
467.11	1044.01
467.47	1041.28
467.84	1081.56
468.21	1062.21
468.57	1062.90
468.94	1034.68
469.30	1051.06
469.67	1046.06
470.03	1067.45
470.40	1051.97
470.77	1054.70
471.13	1057.66
471.50	1054.93
471.86	1059.03
472.23	1065.17
472.59	1072.23
472.96	1069.27
473.32	1059.94
473.69	1068.58
474.05	1051.75
474.42	1059.94
474.78	1059.94
475.15	1056.52
475.51	1055.39
475.88	1046.74
476.24	1046.97
476.61	1049.24
476.97	1055.61
477.34	1064.49
477.70	1053.34
478.07	1044.46
478.43	1070.86
478.80	1055.39
479.16	1068.36
479.53	1056.30
479.89	1064.94
480.26	1057.43
480.62	1048.56
480.99	1046.28
481.35	1049.47
481.72	1041.05
482.08	1043.78
482.45	1302.96
482.81	1074.05
483.17	1044.01
483.54	1054.93
483.90	1049.70
484.27	1054.48
484.63	1042.87
485.00	1040.60
485.36	1058.57
485.72	1035.82
486.09	1060.17
486.45	1033.77
486.82	1049.47
487.18	1052.66
487.54	1073.59
487.91	1081.56
488.27	1073.82
488.64	1046.97
489.00	1062.21
489.36	1072.23
489.73	1037.87
490.09	1080.42
490.45	1043.78
490.82	1069.04
491.18	1064.26
491.55	1078.82
491.91	1055.16
492.27	1064.94
492.64	1050.15
493.00	1058.34
493.36	1062.90
493.73	1063.35
494.09	1064.03
494.45	1054.02
494.82	1064.72
495.18	1056.75
495.54	1048.10
495.91	1051.75
496.27	1061.99
496.63	1066.54
496.99	1056.52
497.36	1050.84
497.72	1060.62
498.08	1043.55
498.45	1055.16
498.81	1050.15
499.17	1046.51
499.53	1076.32
499.90	1044.69
500.26	1052.66
500.62	1056.30
500.99	1052.20
501.35	1033.31
501.71	1057.21
502.07	1051.06
502.44	1051.29
502.80	1058.57
503.16	1067.67
503.52	1074.27
503.88	1075.87
504.25	1067.45
504.61	1031.72
504.97	1063.12
505.33	1064.49
505.70	1047.65
506.06	1056.98
506.42	1047.88
506.78	1063.58
507.14	1074.05
507.51	1068.36
507.87	1052.66
508.23	1051.75
508.59	1051.97
508.95	1069.04
509.32	1072.68
509.68	1071.54
510.04	1051.29
510.40	1045.83
510.76	1045.83
511.12	1071.77
511.48	1048.10
511.85	1071.09
512.21	1065.40
512.57	1052.66
512.93	1029.67
513.29	1059.48
513.65	1064.03
514.01	1043.55
514.38	1062.21
514.74	1033.09
515.10	1053.57
515.46	1047.19
515.82	1044.46
516.18	1055.16
516.54	1056.07
516.90	1045.15
517.26	1056.75
517.63	1061.99
517.99	1056.98
518.35	1057.43
518.71	1045.37
519.07	1043.33
519.43	1055.39
519.79	1063.12
520.15	1071.32
520.51	1049.70
520.87	1056.75
521.23	1070.63
521.59	1075.18
521.95	1065.17
522.31	1058.34
522.67	1037.41
523.03	1038.32
523.40	1043.55
523.76	1052.88
524.12	1051.75
524.48	1049.02
524.84	1062.67
525.20	1057.43
525.56	1040.37
525.92	1054.70
526.28	1055.39
526.64	1058.57
527.00	1051.52
527.36	1086.11
527.72	1063.81
528.08	1059.25
528.44	1059.71
528.80	1055.39
529.16	1051.52
529.51	1023.30
529.87	1056.52
530.23	1052.43
530.59	1044.69
530.95	1054.25
531.31	1049.93
531.67	1078.82
532.03	1057.89
532.39	1037.64
532.75	1049.47
533.11	1037.18
533.47	1045.37
533.83	1062.90
534.19	1069.49
534.55	1051.06
534.91	1051.97
535.26	1062.90
535.62	1059.71
535.98	1065.17
536.34	1056.52
536.70	1064.26
537.06	1045.15
537.42	1055.39
537.78	1041.51
538.14	1092.02
538.49	1050.38
538.85	1090.88
539.21	1066.76
539.57	1072.23
539.93	1045.60
540.29	1045.37
540.65	1054.48
541.00	1078.82
541.36	1057.21
541.72	1052.20
542.08	1063.35
542.44	1070.86
542.80	1065.63
543.15	1077.91
543.51	1044.46
543.87	1031.95
544.23	1077.69
544.59	1043.78
544.95	1035.36
545.30	1041.51
545.66	1045.60
546.02	1041.96
546.38	1051.52
546.73	1065.63
547.09	1057.43
547.45	1065.85
547.81	1065.17
548.17	1035.82
548.52	1044.69
548.88	1047.19
549.24	1065.63
549.60	1069.72
549.95	1047.65
550.31	1032.86
550.67	1049.70
551.03	1044.01
551.38	1049.24
551.74	1054.02
552.10	1061.76
552.46	1048.56
552.81	1056.98
553.17	1053.11
553.53	1055.39
553.88	1071.77
554.24	1072.23
554.60	1059.25
554.95	1048.79
555.31	1041.51
555.67	1054.25
556.03	1031.95
556.38	1046.06
556.74	1055.61
557.10	1069.72
557.45	1042.87
557.81	1054.25
558.17	1070.18
558.52	1067.45
558.88	1041.05
559.24	1049.93
559.59	1057.66
559.95	1041.51
560.30	1078.82
560.66	1035.59
561.02	1054.48
561.37	1040.82
561.73	1044.24
562.09	1073.59
562.44	1055.61
562.80	1056.30
563.15	1036.95
563.51	1040.14
563.87	1049.24
564.22	1043.55
564.58	1054.70
564.93	1067.22
565.29	1040.37
565.65	1055.39
566.00	1058.80
566.36	1056.75
566.71	1050.61
567.07	1052.88
567.42	1052.43
567.78	1062.90
568.14	1042.87
568.49	1078.37
568.85	1058.12
569.20	1067.45
569.56	1076.32
569.91	1058.34
570.27	1033.31
570.62	1076.78
570.98	1069.27
571.33	1043.78
571.69	1053.34
572.04	1050.84
572.40	1060.85
572.75	1052.66
573.11	1059.48
573.46	1059.71
573.82	1078.60
574.17	1051.97
574.53	1072.91
574.88	1062.21
575.24	1072.45
575.59	1061.99
575.95	1072.68
576.30	1054.70
576.66	1074.50
577.01	1062.90
577.36	1062.67
577.72	1054.25
578.07	1044.24
578.43	1062.44
578.78	1051.52
579.14	1052.43
579.49	1044.92
579.85	1049.24
580.20	1072.45
580.55	1062.67
580.91	1094.30
581.26	1061.08
581.62	1051.97
581.97	1066.99
582.32	1063.81
582.68	1071.32
583.03	1057.43
583.39	1077.23
583.74	1070.63
584.09	1060.85
584.45	1093.84
584.80	1090.20
585.15	1095.89
585.51	1095.44
585.86	1093.84
586.21	1107.27
586.57	1091.34
586.92	1085.42
587.27	1095.66
587.63	1114.09
587.98	1127.07
588.33	1112.73
588.69	1094.07
589.04	1112.96
589.39	1117.05
589.75	1118.87
590.10	1125.25
590.45	1140.04
590.81	1127.29
591.16	1140.04
591.51	1156.19
591.86	1141.63
592.22	1147.32
592.57	1164.16
592.92	1167.34
593.28	1175.76
593.63	1188.05
593.98	1197.83
594.33	1206.48
594.69	1222.18
595.04	1203.52
595.39	1231.06
595.74	1233.10
596.10	1266.78
596.45	1263.60
596.80	1286.81
597.15	1283.62
597.50	1303.65
597.86	1308.65
598.21	1311.61
598.56	1340.05
598.91	1352.80
599.26	1372.37
599.62	1365.31
599.97	1401.72
600.32	1407.86
600.67	1430.85
601.02	1439.04
601.38	1437.45
601.73	1457.47
602.08	1469.30
602.43	1489.10
602.78	1507.76
603.13	1539.39
603.49	1521.64
603.84	1545.08
604.19	1593.09
604.54	1547.58
604.89	1572.84
605.24	1597.42
605.59	1604.92
605.95	1674.33
606.30	1665.91
606.65	1648.39
607.00	1651.80
607.35	1659.54
607.70	1703.00
608.05	1731.67
608.40	1679.56
608.75	1689.35
609.10	1736.91
609.46	1756.70
609.81	1747.37
610.16	1780.82
610.51	1804.72
610.86	1773.31
611.21	1766.03
611.56	1807.22
611.91	1818.14
612.26	1829.29
612.61	1834.52
612.96	1870.25
613.31	1849.09
613.66	1856.82
614.01	1850.00
614.36	1856.82
614.71	1873.21
615.06	1852.27
615.41	1861.38
615.76	1901.43
616.11	1893.92
616.46	1929.87
616.81	1888.45
617.16	1899.15
617.51	1895.05
617.86	1937.15
618.21	1919.63
618.56	1922.82
618.91	1888.91
619.26	1936.24
619.61	1908.25
619.96	1896.65
620.31	1914.62
620.66	1895.74
621.01	1879.81
621.36	1873.21
621.71	1913.71
622.06	1909.39
622.41	1892.55
622.76	1914.17
623.10	1893.92
623.45	1880.95
623.80	1897.56
624.15	1890.28
624.50	1901.88
624.85	1880.49
625.20	1884.81
625.55	1881.86
625.90	1896.87
626.25	1893.46
626.59	1882.77
626.94	1857.96
627.29	1862.74
627.64	1865.24
627.99	1857.96
628.34	1850.68
628.69	1867.98
629.03	1839.30
629.38	1848.63
629.73	1853.18
630.08	1818.37
630.43	1834.07
630.78	1817.91
631.12	1830.88
631.47	1850.68
631.82	1820.42
632.17	1803.58
632.52	1790.83
632.86	1822.24
633.21	1791.06
633.56	1808.13
633.91	1807.22
634.26	1789.24
634.60	1822.24
634.95	1794.02
635.30	1781.28
635.65	1808.36
635.99	1774.91
636.34	1790.15
636.69	1786.97
637.04	1791.75
637.39	1786.51
637.73	1814.27
638.08	1804.49
638.43	1775.59
638.77	1734.40
639.12	1778.77
639.47	1802.67
639.82	1761.48
640.16	1737.13
640.51	1739.86
640.86	1742.37
641.20	1735.54
641.55	1713.24
641.90	1761.03
642.25	1756.02
642.59	1758.52
642.94	1738.04
643.29	1728.94
643.63	1727.58
643.98	1734.17
644.33	1727.80
644.67	1732.13
645.02	1725.53
645.37	1751.01
645.71	1726.44
646.06	1720.98
646.40	1737.59
646.75	1746.92
647.10	1742.37
647.44	1754.43
647.79	1724.62
648.14	1735.99
648.48	1731.44
648.83	1719.16
649.17	1756.02
649.52	1721.66
649.87	1744.19
650.21	1752.61
650.56	1710.74
650.90	1722.80
651.25	1713.24
651.59	1740.77
651.94	1722.57
652.29	1723.25
652.63	1715.74
652.98	1757.84
653.32	1727.80
653.67	1710.28
654.01	1716.88
654.36	1718.25
654.70	1717.11
655.05	1731.44
655.39	1723.71
655.74	1716.20
656.08	1724.84
656.43	1735.77
656.78	1733.95
657.12	1715.52
657.47	1718.47
657.81	1735.54
658.15	1749.65
658.50	1710.28
658.84	1730.99
659.19	1724.84
659.53	1759.43
659.88	1750.10
660.22	1713.69
660.57	1751.24
660.91	1755.11
661.26	1712.56
661.60	1762.85
661.95	1742.14
662.29	1718.47
662.63	1746.23
662.98	1753.52
663.32	1762.85
663.67	1755.34
664.01	1742.82
664.36	1767.17
664.70	1758.75
665.04	1752.83
665.39	1790.38
665.73	1780.82
666.08	1896.19
666.42	1775.59
666.76	1804.72
667.11	1799.94
667.45	1795.84
667.79	1791.52
668.14	1785.37
668.48	1804.94
668.83	1786.06
669.17	1833.16
669.51	1805.17
669.86	1792.66
670.20	1816.78
670.54	1837.03
670.89	1851.59
671.23	1826.11
671.57	1828.15
671.92	1878.44
672.26	1875.03
672.60	1898.01
672.94	1906.43
673.29	1920.31
673.63	1940.34
673.97	1963.32
674.32	2010.88
674.66	2033.41
675.00	2050.93
675.34	2113.28
675.69	2168.57
676.03	2232.51
676.37	2287.13
676.71	2353.80
677.06	2417.97
677.40	2557.00
677.74	2631.41
678.08	2748.83
678.43	2875.12
678.77	3046.92
679.11	3170.94
679.45	3371.41
679.80	3570.97
680.14	3726.17
680.48	3990.35
680.82	4227.24
681.16	4519.87
681.51	4792.47
681.85	5070.54
682.19	5382.74
682.53	5777.32
682.87	6121.15
683.21	6493.65
683.56	6825.88
683.90	7222.73
684.24	7546.54
684.58	8016.20
684.92	8342.74
685.26	8665.41
685.61	8959.18
685.95	9402.68
686.29	9702.14
686.63	9894.87
686.97	10155.19
687.31	10302.19
687.65	10360.67
687.99	10625.09
688.33	10621.68
688.68	10675.83
689.02	10715.88
689.36	10686.07
689.70	10729.54
690.04	10725.90
690.38	10725.44
690.72	10692.22
691.06	10653.31
691.40	10761.39
691.74	10664.46
692.08	10708.60
692.42	10689.49
692.76	10785.51
693.10	10784.38
693.44	10737.73
693.78	10865.84
694.13	10757.30
694.47	10911.12
694.81	10868.34
695.15	10898.61
695.49	10913.63
695.83	10950.26
696.17	10842.17
696.51	10987.35
696.85	10946.39
697.19	10925.91
697.53	10820.10
697.87	10849.46
698.20	10843.54
698.54	10852.41
698.88	10818.05
699.22	10754.57
699.56	10807.13
699.90	10675.38
700.24	10692.67
700.58	10711.10
700.92	10551.82
701.26	10456.25
701.60	10468.99
701.94	10271.47
702.28	10306.06
702.62	10199.11
702.96	10228.01
703.30	10052.80
703.63	9926.96
703.97	9885.77
704.31	9730.13
704.65	9695.31
704.99	9625.45
705.33	9590.41
705.67	9437.72
706.01	9374.24
706.34	9275.93
706.68	9134.62
707.02	9012.88
707.36	8931.19
707.70	8802.40
708.04	8699.54
708.38	8590.55
708.71	8568.02
709.05	8435.36
709.39	8342.06
709.73	8208.94
710.07	8169.35
710.40	8064.67
710.74	7998.23
711.08	7914.03
711.42	7850.32
711.76	7794.11
712.09	7696.95
712.43	7577.48
712.77	7577.03
713.11	7476.45
713.45	7404.54
713.78	7323.54
714.12	7271.88
714.46	7240.71
714.80	7122.61
715.13	7060.26
715.47	6970.38
715.81	6906.21
716.15	6817.69
716.48	6785.83
716.82	6698.91
717.16	6629.27
717.49	6539.85
717.83	6453.38
718.17	6451.33
718.51	6357.81
718.84	6271.79
719.18	6275.43
719.52	6212.17
719.85	6094.98
720.19	6027.85
720.53	6016.02
720.86	5862.88
721.20	5779.60
721.54	5799.85
721.87	5683.57
722.21	5579.12
722.55	5615.08
722.88	5506.99
723.22	5483.78
723.55	5384.11
723.89	5365.45
724.23	5308.11
724.56	5204.80
724.90	5155.19
725.24	5114.69
725.57	5068.95
725.91	5022.07
726.24	4966.32
726.58	4844.58
726.92	4843.22
727.25	4787.70
727.59	4719.20
727.92	4673.01
728.26	4611.34
728.59	4566.06
728.93	4494.84
729.26	4462.75
729.60	4428.85
729.94	4347.16
730.27	4314.84
730.61	4257.27
730.94	4179.90
731.28	4158.06
731.61	4142.13
731.95	4034.04
732.28	4024.49
732.62	3983.98
732.95	3949.17
733.29	3870.21
733.62	3839.94
733.96	3822.65
734.29	3737.77
734.63	3703.18
734.96	3658.13
735.30	3645.16
735.63	3585.08
735.97	3554.59
736.30	3500.21
736.63	3485.64
736.97	3452.19
737.30	3411.46
737.64	3366.18
737.97	3357.53
738.31	3304.51
738.64	3275.38
738.97	3236.47
739.31	3200.98
739.64	3168.66
739.98	3121.33
740.31	3129.52
740.64	3070.59
740.98	3069.22
741.31	3043.05
741.65	3039.87
741.98	2974.11
742.31	2956.81
742.65	2960.91
742.98	2911.76
743.31	2891.05
743.65	2897.65
743.98	2831.43
744.31	2869.89
744.65	2829.84
744.98	2836.21
745.31	2751.79
745.65	2744.96
745.98	2727.89
746.31	2727.21
746.65	2743.37
746.98	2691.71
747.31	2675.56
747.65	2648.02
747.98	2631.87
748.31	2632.32
748.64	2608.66
748.98	2605.93
749.31	2577.48
749.64	2576.57
749.98	2572.02
750.31	2539.03
750.64	2508.99
750.97	2526.28
751.31	2473.95
751.64	2444.36
751.97	2476.68
752.30	2434.35
752.63	2436.86
752.97	2411.82
753.30	2411.37
753.63	2398.85
753.96	2400.45
754.29	2340.83
754.63	2358.80
754.96	2406.36
755.29	2327.40
755.62	2318.07
755.95	2317.62
756.29	2315.80
756.62	2269.83
756.95	2273.47
757.28	2248.44
757.61	2263.23
757.94	2258.00
758.27	2236.15
758.61	2205.43
758.94	2196.56
759.27	2197.02
759.60	2195.19
759.93	2200.20
760.26	2162.65
760.59	2147.18
760.92	2135.12
761.26	2135.58
761.59	2124.65
761.92	2128.29
762.25	2111.46
762.58	2097.58
762.91	2091.20
763.24	2072.54
763.57	2075.73
763.90	2075.73
764.23	2059.57
764.56	2034.09
764.89	2002.00
765.22	2027.94
765.55	1990.85
765.88	1999.73
766.21	1984.48
766.54	1985.85
766.87	1968.33
767.20	1924.18
767.53	1958.54
767.86	1930.78
768.19	1930.78
768.52	1929.19
768.85	1908.71
769.18	1903.70
769.51	1901.88
769.84	1889.82
770.17	1893.23
770.50	1873.66
770.83	1872.75
771.16	1873.89
771.49	1852.05
771.82	1860.24
772.15	1831.79
772.48	1816.78
772.81	1811.54
773.14	1814.96
773.47	1811.31
773.80	1804.94
774.13	1776.50
774.46	1789.92
774.78	1762.16
775.11	1767.17
775.44	1771.27
775.77	1740.32
776.10	1733.49
776.43	1716.88
776.76	1716.88
777.09	1709.83
777.41	1702.09
777.74	1714.60
778.07	1679.79
778.40	1678.42
778.73	1654.08
779.06	1693.22
779.38	1679.33
779.71	1667.96
780.04	1652.03
780.37	1640.88
780.70	1625.40
781.03	1619.49
781.35	1640.65
781.68	1631.09
782.01	1588.77
782.34	1614.48
782.67	1586.95
782.99	1609.02
783.32	1613.34
783.65	1565.56
783.98	1574.89
784.30	1563.28
784.63	1567.83
784.96	1579.21
785.29	1562.15
785.61	1542.12
785.94	1545.31
786.27	1524.83
786.60	1542.35
786.92	1541.44
787.25	1533.93
787.58	1535.75
787.90	1552.36
788.23	1529.83
788.56	1510.26
788.88	1504.35
789.21	1481.36
789.54	1492.74
789.87	1497.29
790.19	1480.00
790.52	1497.52
790.85	1495.24
791.17	1490.24
791.50	1468.17
791.82	1448.37
792.15	1462.48
792.48	1473.17
792.80	1453.60
793.13	1465.66
793.46	1467.71
793.78	1469.53
794.11	1453.60
794.43	1463.39
794.76	1427.66
795.09	1458.38
795.41	1448.60
795.74	1435.63
796.06	1439.72
796.39	1448.60
796.72	1442.00
797.04	1448.14
797.37	1434.03
797.69	1444.73
798.02	1424.02
798.34	1427.66
798.67	1412.87
798.99	1418.10
799.32	1416.74
799.64	1414.69
799.97	1408.55
800.30	1404.00
800.62	1405.59
800.95	1389.21
801.27	1420.38
801.60	1424.25
801.92	1409.46
802.25	1417.19
802.57	1400.58
802.89	1404.91
803.22	1397.17
803.54	1382.15
803.87	1388.30
804.19	1401.04
804.52	1373.73
804.84	1383.52
805.17	1370.77
805.49	1378.74
805.82	1373.50
806.14	1363.04
806.46	1363.72
806.79	1362.35
807.11	1347.79
807.44	1348.70
807.76	1347.79
808.08	1331.86
808.41	1349.38
808.73	1350.29
809.06	1353.25
809.38	1348.02
809.70	1352.57
810.03	1349.61
810.35	1326.40
810.67	1324.35
811.00	1339.37
811.32	1345.06
811.64	1317.75
811.97	1310.93
812.29	1305.92
812.61	1333.00
812.94	1334.82
813.26	1311.61
813.58	1311.84
813.91	1325.26
814.23	1311.61
814.55	1297.73
814.88	1309.56
815.20	1321.39
815.52	1324.35
815.84	1310.93
816.17	1272.70
816.49	1281.12
816.81	1306.60
817.13	1280.66
817.46	1284.30
817.78	1305.69
818.10	1283.85
818.42	1297.96
818.75	1277.93
819.07	1304.78
819.39	1265.19
819.71	1284.76
820.04	1257.45
820.36	1277.48
820.68	1242.43
821.00	1257.91
821.32	1272.70
821.65	1259.96
821.97	1269.51
822.29	1259.96
822.61	1273.61
822.93	1253.58
823.25	1239.48
823.58	1262.46
823.90	1251.31
824.22	1255.18
824.54	1258.82
824.86	1240.39
825.18	1239.93
825.50	1237.66
825.82	1237.43
826.15	1242.43
826.47	1222.64
826.79	1231.74
827.11	1225.14
827.43	1229.92
827.75	1232.42
828.07	1207.39
828.39	1250.63
828.71	1227.19
829.03	1224.46
829.35	1222.18
829.67	1218.54
830.00	1225.60
830.32	1247.90
830.64	1223.32
830.96	1220.59
831.28	1236.52
831.60	1237.43
831.92	1215.36
832.24	1214.22
832.56	1226.51
832.88	1238.11
833.20	1229.92
833.52	1203.75
833.84	1220.13
834.16	1229.46
834.48	1215.13
834.80	1226.28
835.12	1210.80
835.44	1203.07
835.76	1211.49
836.08	1220.59
836.40	1196.24
836.71	1203.30
837.03	1232.88
837.35	1203.98
837.67	1209.44
837.99	1215.81
838.31	1214.67
838.63	1213.54
838.95	1218.77
839.27	1228.33
839.59	1206.94
839.91	1192.83
840.23	1201.93
840.54	1198.52
840.86	1214.90
841.18	1203.07
841.50	1188.96
841.82	1200.79
842.14	1209.89
842.46	1193.74
842.77	1189.87
843.09	1211.03
843.41	1184.18
843.73	1202.16
844.05	1202.39
844.37	1186.91
844.68	1178.49
845.00	1178.95
845.32	1187.14
845.64	1203.30
845.96	1189.41
846.27	1178.95
846.59	1186.23
846.91	1200.34
847.23	1195.79
847.54	1173.26
847.86	1184.64
848.18	1179.17
848.50	1175.99
848.82	1197.83
849.13	1198.06
849.45	1197.38
849.77	1194.19
850.08	1220.13
850.40	1194.65
850.72	1173.49
851.04	1184.41
851.35	1186.91
851.67	1204.43
851.99	1176.67
852.30	1189.64
852.62	1173.26
852.94	1188.05
853.25	1201.70
853.57	1184.18
853.89	1194.42
854.20	1173.71
854.52	1183.50
854.84	1153.01
855.15	1172.35
855.47	1162.11
855.79	1192.15
856.10	1170.53
856.42	1179.63
856.73	1165.07
857.05	1177.35
857.37	1157.78
857.68	1187.37
858.00	1177.35
858.32	1168.94
858.63	1172.58
858.95	1142.99
859.26	1162.11
859.58	1166.43
859.89	1168.02
860.21	1160.97
860.52	1163.93
860.84	1173.71
861.16	1172.12
861.47	1177.35
861.79	1166.89
862.10	1157.56
862.42	1151.87
862.73	1153.01
863.05	1187.59
863.36	1173.26
863.68	1132.07
863.99	1179.40
864.31	1178.72
864.62	1159.38
864.94	1153.01
865.25	1160.97
865.57	1126.38
865.88	1148.68
866.20	1166.43
866.51	1167.57
866.82	1138.67
867.14	1152.78
867.45	1148.23
867.77	1150.73
868.08	1148.46
868.40	1165.75
868.71	1168.94
869.02	1136.17
869.34	1140.04
869.65	1153.92
869.97	1153.46
870.28	1133.44
870.59	1142.31
870.91	1145.50
871.22	1120.69
871.54	1137.76
871.85	1124.56
872.16	1135.71
872.48	1138.67
872.79	1125.70
873.10	1124.11
873.42	1170.76
873.73	1142.08
874.04	1153.01
874.36	1125.70
874.67	1136.40
874.98	1127.52
875.30	1144.59
875.61	1136.85
875.92	1123.42
876.23	1132.07
876.55	1126.16
876.86	1137.31
877.17	1130.93
877.49	1138.22
877.80	1136.17
878.11	1327.99
878.42	1123.65
878.74	1127.52
879.05	1122.74
879.36	1140.26
879.67	1130.93
879.98	1120.92
880.30	1125.70
880.61	1116.37
880.92	1142.54
881.23	1136.62
881.55	1127.07
881.86	1124.11
882.17	1140.26
882.48	1108.86
882.79	1156.87
883.10	1118.65
883.42	1115.69
883.73	1111.59
884.04	1115.46
884.35	1120.01
884.66	1104.77
884.97	1100.90
885.28	1116.60
885.60	1096.35
885.91	1109.77
886.22	1123.88
886.53	1101.81
886.84	1092.02
887.15	1110.23
887.46	1110.00
887.77	1126.61
888.08	1091.11
888.40	1125.70
888.71	1128.66
889.02	1096.80
889.33	1142.08
889.64	1129.80
889.95	1142.99
890.26	1120.01
890.57	1137.76
890.88	1120.47
891.19	1122.74
891.50	1125.02
891.81	1108.86
892.12	1112.05
892.43	1105.90
892.74	1099.76
893.05	1102.94
893.36	1113.41
893.67	1112.05
893.98	1121.15
894.29	1099.30
894.60	1124.33
894.91	1115.23
895.22	1094.30
895.53	1124.79
895.84	1109.32
896.15	1110.23
896.46	1132.98
896.77	1099.30
897.08	1117.74
897.38	1115.01
897.69	1143.45
898.00	1110.45
898.31	1103.17
898.62	1100.67
898.93	1096.80
899.24	1105.90
899.55	1103.17
899.86	1107.50
900.16	1104.99
900.47	1114.10
900.78	1098.17
901.09	1098.62
901.40	1106.59
901.71	1111.14
902.02	1113.87
902.32	1131.84
902.63	1098.17
902.94	1101.12
903.25	1110.45
903.56	1110.00
903.87	1101.58
904.17	1110.45
904.48	1103.40
904.79	1101.58
905.10	1114.10
905.41	1093.39
905.71	1104.08
906.02	1107.95
906.33	1099.76
906.64	1093.16
906.94	1085.20
907.25	1094.30
907.56	1092.48
907.87	1090.20
908.17	1103.86
908.48	1098.17
908.79	1112.73
909.09	1094.98
909.40	1079.05
909.71	1097.26
910.02	1198.29
910.32	1095.44
910.63	1102.49
910.94	1097.03
911.24	1087.70
911.55	1104.08
911.86	1086.79
912.16	1094.07
912.47	1089.52
912.78	1074.50
913.08	1103.86
913.39	1077.23
913.69	1074.27
914.00	1074.50
914.31	1074.73
914.61	1081.10
914.92	1096.12
915.23	1079.73
915.53	1076.32
915.84	1084.06
916.14	1094.75
916.45	1096.80
916.75	1077.23
917.06	1094.53
917.37	1092.71
917.67	1106.36
917.98	1098.17
918.28	1087.70
918.59	1077.46
918.89	1098.62
919.20	1092.25
919.50	1110.23
919.81	1092.02
920.11	1079.96
920.42	1089.75
920.72	1072.91
921.03	1060.17
921.33	1074.96
921.64	1072.23
921.94	1069.04
922.25	1069.49
922.55	1081.56
922.86	1097.71
923.16	1084.97
923.47	1068.81
923.77	1087.47
924.08	1075.64
924.38	1094.30
924.69	1078.14
924.99	1078.82
925.29	1078.37
925.60	1082.47
925.90	1070.86
926.21	1081.78
926.51	1072.91
926.81	1077.23
927.12	1079.73
927.42	1074.27
927.73	1072.91
928.03	1079.73
928.33	1074.73
928.64	1077.69
928.94	1082.01
929.24	1069.72
929.55	1075.41
929.85	1072.45
930.15	1072.68
930.46	1079.28
930.76	1075.41
931.06	1072.91
931.37	1068.36
931.67	1071.77
931.97	1077.00
932.27	1074.50
932.58	1073.59
932.88	1051.06
933.18	1053.34
933.49	1061.76
933.79	1089.97
934.09	1066.31
934.39	1065.63
934.70	1078.37
935.00	1089.29
935.30	1081.78
935.60	1089.97
935.91	1077.46
936.21	1060.39
936.51	1071.32
936.81	1073.36
937.11	1078.60
937.42	1061.30
937.72	1079.05
938.02	1053.34
938.32	1059.71
938.62	1057.21
938.92	1056.52
939.23	1080.87
939.53	1046.74
939.83	1073.59
940.13	1077.46
940.43	1055.84
940.73	1084.06
941.03	1052.88
941.34	1052.66
941.64	1049.02
941.94	1055.61
942.24	1049.24
942.54	1063.12
942.84	1058.80
943.14	1074.27
943.44	1048.56
943.74	1056.98
944.04	1060.39
944.34	1062.44
944.65	1076.32
944.95	1062.90
945.25	1074.96
945.55	1045.83
945.85	1053.34
946.15	1066.31
946.45	1059.48
946.75	1063.81
947.05	1078.82
947.35	1058.12
947.65	1063.58
947.95	1048.79
948.25	1039.69
948.55	1072.23
948.85	1047.88
949.15	1037.64
949.45	1056.98
949.75	1042.87
950.05	1059.03
950.35	1035.13
950.65	1069.04
950.94	1041.51
951.24	1038.78
951.54	1068.58
951.84	1113.87
952.14	1068.13
952.44	1065.63
952.74	1054.25
953.04	1060.85
953.34	1047.88
953.64	1073.59
953.94	1048.10
954.23	1062.21
954.53	1048.33
954.83	1056.52
955.13	1067.22
955.43	1076.32
955.73	1064.03
956.03	1057.66
956.32	1058.80
956.62	1053.34
956.92	1056.52
957.22	1064.72
957.52	1053.57
957.82	1082.69
958.11	1046.97
958.41	1084.29
958.71	1117.74
959.01	1064.72
959.30	1166.89
959.60	1052.88
959.90	1074.73
960.20	1078.82
960.50	1065.17
960.79	1053.57
961.09	1046.06
961.39	1054.02
961.69	1063.12
961.98	1069.95
962.28	1075.18
962.58	1065.40
962.87	1039.91
963.17	1064.03
963.47	1058.12
963.76	1079.51
964.06	1079.51
964.36	1069.49
964.66	1071.54
964.95	1065.17
965.25	1074.96
965.55	1080.64
965.84	1052.20
966.14	1053.34
966.43	1061.30
966.73	1066.99
967.03	1058.34
967.32	1047.42
967.62	1044.69
967.92	1054.25
968.21	1056.98
968.51	1058.57
968.80	1063.35
969.10	1060.39
969.40	1059.71
969.69	1055.39
969.99	1062.67
970.28	1058.34
970.58	1076.55
970.87	1061.99
971.17	1034.00
971.46	1071.77
971.76	1063.81
972.06	1080.42
972.35	1045.83
972.65	1036.95
972.94	1052.20
973.24	1064.94
973.53	1046.51
973.83	1046.97
974.12	1044.92
974.42	1046.97
974.71	1053.57
975.01	1056.98
975.30	1037.18
975.59	1052.88
975.89	1029.45
976.18	1053.34
976.48	1057.66
976.77	1064.49
977.07	1079.51
977.36	1066.08
977.65	1082.47
977.95	1042.87
978.24	1051.06
978.54	1064.94
978.83	1061.76
979.13	1072.68
979.42	1046.28
979.71	1052.88
980.01	1055.61
980.30	1045.83
980.59	1041.96
980.89	1071.09
981.18	1041.73
981.47	1032.18
981.77	1045.15
982.06	1051.29
982.35	1056.98
982.65	1043.78
982.94	1040.60
983.23	1071.32
983.53	1054.93
983.82	1045.37
984.11	1067.22
984.41	1042.64
984.70	1041.28
984.99	1054.48
985.28	1063.12
985.58	1074.50
985.87	1073.36
986.16	1075.41
986.45	1044.69
986.75	1049.93
987.04	1059.94
987.33	1061.53
987.62	1046.97
987.91	1042.19
988.21	1056.52
988.50	1079.28
988.79	1066.31
989.08	1052.43
989.37	1052.66
989.67	1053.79
989.96	1030.58
990.25	1068.13
990.54	1048.79
990.83	1045.37
991.12	1041.73
991.42	1077.00
991.71	1037.18
992.00	1052.88
992.29	1084.29
992.58	1044.01
992.87	1079.28
993.16	1054.93
993.45	1054.25
993.75	1040.37
994.04	1063.58
994.33	1063.35
994.62	1071.09
994.91	1069.04
995.20	1057.66
995.49	1050.15
995.78	1041.28
996.07	1044.46
996.36	1033.54
996.65	1048.33
996.94	1057.66
997.23	1038.32
997.52	1077.23
997.81	1065.85
998.10	1047.65
998.39	1070.63
998.68	1055.61
998.97	1062.67
999.26	1067.90
999.55	1056.30
999.84	1051.06
1000.13	1061.99
1000.42	1064.72
1000.71	1053.57
1001.00	1055.16
1001.29	1066.99
1001.58	1056.52
1001.87	1062.44
1002.16	1032.86
1002.45	1066.54
1002.74	1046.74
1003.02	1064.03
1003.31	1052.43
1003.60	1035.59
1003.89	1058.80
1004.18	1042.64
1004.47	1059.48
1004.76	1057.89
1005.05	1037.64
1005.33	1055.84
1005.62	1037.87
1005.91	1050.15
1006.20	1054.02
1006.49	1054.25
1006.78	1060.39
1007.06	1050.61
1007.35	1064.03
1007.64	1047.19
1007.93	1067.90
1008.22	1058.57
1008.50	1056.98
1008.79	1044.92
1009.08	1046.51
1009.37	1047.65
1009.66	1056.30
1009.94	1054.02
1010.23	1051.97
1010.52	1060.85
1010.81	1044.92
1011.09	1041.73
1011.38	1058.34
1011.67	1055.84
1011.95	1055.84
1012.24	1032.63
1012.53	1052.43
1012.82	1043.10
1013.10	1057.43
1013.39	1045.15
1013.68	1057.66
[truncated: 48 more rows]
