# Supplementary material for: Unique photosynthetic electron transport tuning and excitation distribution in heterokont algae
Source: PLoS One. 2019 Jan 9;14(1):e0209920. doi: 10.1371/journal.pone.0209920 (PMC6326504; doi:10.1371/journal.pone.0209920)
Supplement: S1 Dataset — (ZIP) [file pone.0209920.s004.zip › S1 Dataset/77K/Nannochloropsis_no_inhibitor/NNI_t=15,3.txt]

340.01	1053.34
340.39	1053.34
340.76	1053.34
341.14	1057.21
341.52	1066.76
341.89	1073.59
342.27	1089.97
342.65	1098.62
343.03	1069.27
343.40	1089.29
343.78	1080.87
344.16	1084.06
344.53	1095.44
344.91	1092.25
345.29	1094.07
345.66	1079.73
346.04	1082.69
346.42	1087.02
346.79	1071.32
347.17	1059.03
347.54	1057.43
347.92	1068.36
348.30	1079.73
348.67	1043.55
349.05	1048.79
349.43	1062.90
349.80	1074.27
350.18	1069.49
350.56	1061.08
350.93	1064.94
351.31	1074.73
351.68	1072.00
352.06	1064.72
352.44	1050.15
352.81	1038.78
353.19	1071.54
353.56	1076.78
353.94	1076.09
354.32	1055.61
354.69	1034.68
355.07	1048.79
355.44	1067.45
355.82	1059.25
356.19	1060.85
356.57	1065.63
356.95	1038.09
357.32	1047.19
357.70	1052.66
358.07	1060.39
358.45	1057.43
358.82	1074.27
359.20	1050.15
359.58	1041.28
359.95	1058.12
360.33	1056.75
360.70	1073.36
361.08	1041.96
361.45	1039.69
361.83	1046.06
362.20	1052.66
362.58	1054.48
362.95	1046.51
363.33	1058.12
363.70	1048.79
364.08	1059.94
364.45	1060.17
364.83	1054.48
365.20	1054.48
365.58	1061.76
365.95	1070.86
366.33	1086.56
366.70	1044.92
367.08	1060.62
367.45	1052.20
367.83	1067.45
368.20	1054.25
368.58	1043.78
368.95	1067.90
369.33	1061.08
369.70	1035.82
370.08	1051.06
370.45	1054.70
370.83	1047.19
371.20	1047.88
371.57	1107.95
371.95	1054.93
372.32	1054.93
372.70	1052.88
373.07	1059.71
373.45	1051.06
373.82	1039.91
374.19	1048.10
374.57	1044.92
374.94	1052.43
375.32	1043.78
375.69	1061.99
376.07	1057.66
376.44	1057.66
376.81	1054.25
377.19	1042.64
377.56	1056.98
377.94	1051.52
378.31	1064.49
378.68	1058.80
379.06	1064.49
379.43	1048.56
379.81	1055.61
380.18	1066.99
380.55	1051.29
380.93	1046.97
381.30	1046.51
381.67	1041.73
382.05	1056.30
382.42	1065.85
382.79	1064.49
383.17	1041.96
383.54	1065.17
383.91	1061.99
384.29	1053.79
384.66	1062.67
385.04	1031.27
385.41	1043.33
385.78	1067.90
386.15	1065.63
386.53	1045.60
386.90	1064.49
387.27	1059.94
387.65	1072.00
388.02	1056.52
388.39	1063.12
388.77	1044.24
389.14	1064.72
389.51	1045.60
389.89	1054.93
390.26	1065.63
390.63	1066.54
391.00	1039.23
391.38	1054.70
391.75	1039.46
392.12	1060.62
392.50	1075.87
392.87	1094.98
393.24	1058.12
393.61	1062.44
393.99	1063.12
394.36	1061.99
394.73	1060.39
395.10	1064.72
395.48	1051.06
395.85	1069.72
396.22	1066.31
396.59	1044.46
396.97	1040.37
397.34	1072.91
397.71	1049.93
398.08	1037.41
398.45	1057.43
398.83	1043.55
399.20	1057.89
399.57	1064.26
399.94	1064.94
400.32	1063.58
400.69	1054.70
401.06	1058.57
401.43	1065.17
401.80	1067.45
402.17	1024.67
402.55	1056.98
402.92	1045.15
403.29	1070.18
403.66	1056.07
404.03	1037.64
404.41	1065.17
404.78	1040.14
405.15	1054.48
405.52	1066.08
405.89	1035.59
406.26	1066.31
406.64	1048.33
407.01	1060.39
407.38	1069.95
407.75	1043.33
408.12	1048.79
408.49	1077.00
408.86	1051.75
409.23	1051.75
409.61	1066.76
409.98	1059.03
410.35	1042.64
410.72	1037.64
411.09	1067.67
411.46	1065.17
411.83	1051.75
412.20	1037.64
412.57	1056.07
412.95	1040.82
413.32	1052.88
413.69	1074.73
414.06	1059.94
414.43	1045.83
414.80	1054.70
415.17	1060.85
415.54	1049.02
415.91	1059.03
416.28	1071.09
416.65	1041.96
417.02	1047.88
417.39	1055.61
417.76	1039.91
418.14	1054.70
418.51	1059.25
418.88	1056.52
419.25	1073.14
419.62	1075.87
419.99	1066.54
420.36	1072.23
420.73	1059.48
421.10	1047.42
421.47	1065.17
421.84	1056.07
422.21	1036.27
422.58	1067.22
422.95	1060.85
423.32	1051.75
423.69	1054.25
424.06	1053.34
424.43	1064.94
424.80	1050.84
425.17	1050.38
425.54	1072.45
425.91	1065.17
426.28	1065.17
426.65	1062.21
427.02	1074.27
427.39	1057.66
427.76	1058.34
428.13	1061.08
428.49	1065.85
428.86	1062.90
429.23	1040.37
429.60	1049.47
429.97	1066.08
430.34	1056.52
430.71	1055.16
431.08	1042.64
431.45	1054.02
431.82	1053.34
432.19	1059.48
432.56	1040.82
432.93	1069.27
433.30	1046.06
433.67	1051.06
434.03	1066.08
434.40	1072.68
434.77	1068.58
435.14	1049.02
435.51	1049.02
435.88	1063.35
436.25	1058.12
436.62	1032.18
436.99	1055.84
437.35	1066.31
437.72	1050.38
438.09	1045.60
438.46	1111.36
438.83	1068.36
439.20	1059.03
439.57	1056.52
439.93	1042.87
440.30	1056.07
440.67	1063.58
441.04	1049.02
441.41	1041.05
441.78	1068.13
442.14	1041.28
442.51	1054.70
442.88	1062.44
443.25	1042.42
443.62	1061.08
443.99	1058.57
444.35	1049.02
444.72	1063.12
445.09	1054.48
445.46	1054.02
445.83	1064.26
446.19	1060.17
446.56	1073.59
446.93	1057.43
447.30	1062.90
447.66	1057.43
448.03	1085.20
448.40	1043.10
448.77	1045.83
449.14	1055.39
449.50	1048.79
449.87	1051.06
450.24	1062.44
450.61	1039.46
450.97	1047.88
451.34	1039.46
451.71	1054.93
452.08	1057.66
452.44	1058.12
452.81	1058.12
453.18	1061.08
453.54	1068.13
453.91	1062.90
454.28	1053.34
454.65	1070.86
455.01	1069.95
455.38	1047.42
455.75	1060.85
456.11	1059.03
456.48	1039.46
456.85	1044.92
457.21	1051.75
457.58	1044.01
457.95	1043.55
458.32	1063.12
458.68	1053.11
459.05	1060.62
459.42	1078.14
459.78	1061.99
460.15	1087.02
460.52	1064.26
460.88	1066.31
461.25	1058.34
461.61	1064.49
461.98	1059.03
462.35	1056.07
462.71	1065.17
463.08	1064.26
463.45	1060.17
463.81	1066.31
464.18	1066.31
464.55	1059.94
464.91	1062.67
465.28	1049.02
465.64	1064.94
466.01	1063.35
466.38	1065.85
466.74	1057.21
467.11	1078.14
467.47	1078.82
467.84	1082.69
468.21	1071.32
468.57	1058.12
468.94	1058.80
469.30	1059.48
469.67	1067.22
470.03	1056.52
470.40	1044.69
470.77	1039.91
471.13	1039.46
471.50	1058.34
471.86	1043.33
472.23	1078.37
472.59	1061.30
472.96	1052.88
473.32	1055.84
473.69	1064.49
474.05	1065.63
474.42	1057.21
474.78	1064.03
475.15	1046.06
475.51	1083.15
475.88	1054.48
476.24	1047.19
476.61	1049.70
476.97	1057.89
477.34	1036.04
477.70	1034.22
478.07	1077.46
478.43	1077.00
478.80	1051.75
479.16	1056.30
479.53	1057.89
479.89	1056.75
480.26	1044.92
480.62	1064.26
480.99	1064.26
481.35	1050.61
481.72	1027.40
482.08	1045.15
482.45	1335.05
482.81	1076.32
483.17	1051.06
483.54	1047.88
483.90	1058.80
484.27	1077.00
484.63	1041.28
485.00	1052.20
485.36	1047.19
485.72	1050.61
486.09	1063.35
486.45	1071.77
486.82	1072.00
487.18	1061.30
487.54	1063.12
487.91	1048.79
488.27	1068.58
488.64	1061.53
489.00	1069.04
489.36	1066.76
489.73	1054.25
490.09	1061.53
490.45	1054.70
490.82	1074.50
491.18	1049.47
491.55	1057.66
491.91	1039.91
492.27	1066.08
492.64	1061.08
493.00	1079.73
493.36	1070.40
493.73	1103.17
494.09	1084.97
494.45	1054.93
494.82	1056.75
495.18	1079.05
495.54	1076.32
495.91	1059.94
496.27	1063.12
496.63	1064.49
496.99	1072.00
497.36	1058.12
497.72	1073.59
498.08	1062.21
498.45	1079.28
498.81	1067.90
499.17	1068.36
499.53	1066.54
499.90	1074.27
500.26	1067.67
500.62	1074.05
500.99	1052.43
501.35	1051.75
501.71	1064.03
502.07	1064.03
502.44	1040.14
502.80	1060.39
503.16	1050.38
503.52	1076.55
503.88	1072.68
504.25	1049.02
504.61	1054.25
504.97	1039.23
505.33	1063.35
505.70	1058.57
506.06	1061.08
506.42	1039.69
506.78	1078.14
507.14	1067.45
507.51	1066.08
507.87	1060.39
508.23	1043.33
508.59	1057.43
508.95	1063.12
509.32	1062.67
509.68	1054.02
510.04	1053.57
510.40	1053.34
510.76	1085.65
511.12	1067.22
511.48	1045.60
511.85	1062.90
512.21	1074.05
512.57	1041.96
512.93	1053.11
513.29	1051.52
513.65	1044.69
514.01	1066.99
514.38	1029.90
514.74	1062.67
515.10	1056.52
515.46	1053.34
515.82	1062.21
516.18	1066.54
516.54	1055.16
516.90	1052.20
517.26	1054.93
517.63	1063.81
517.99	1059.71
518.35	1048.79
518.71	1057.89
519.07	1068.58
519.43	1083.15
519.79	1079.28
520.15	1073.36
520.51	1070.63
520.87	1055.61
521.23	1070.41
521.59	1058.80
521.95	1080.64
522.31	1048.56
522.67	1065.85
523.03	1048.79
523.40	1063.35
523.76	1052.88
524.12	1072.45
524.48	1084.29
524.84	1049.93
525.20	1071.54
525.56	1056.07
525.92	1072.45
526.28	1067.22
526.64	1063.12
527.00	1056.52
527.36	1084.51
527.72	1080.19
528.08	1085.20
528.44	1047.19
528.80	1081.78
529.16	1064.94
529.51	1077.23
529.87	1061.30
530.23	1060.62
530.59	1073.36
530.95	1074.05
531.31	1044.01
531.67	1069.04
532.03	1059.71
532.39	1041.28
532.75	1062.67
533.11	1076.55
533.47	1045.37
533.83	1051.75
534.19	1069.95
534.55	1070.86
534.91	1074.50
535.26	1066.76
535.62	1057.89
535.98	1041.96
536.34	1044.46
536.70	1060.85
537.06	1052.66
537.42	1060.85
537.78	1047.65
538.14	1098.17
538.49	1059.48
538.85	1104.31
539.21	1046.28
539.57	1057.66
539.93	1044.01
540.29	1067.67
540.65	1031.95
541.00	1067.45
541.36	1049.24
541.72	1046.74
542.08	1043.33
542.44	1069.49
542.80	1064.26
543.15	1060.85
543.51	1041.73
543.87	1047.88
544.23	1043.10
544.59	1053.57
544.95	1040.37
545.30	1061.53
545.66	1064.72
546.02	1063.58
546.38	1063.35
546.73	1035.59
547.09	1054.70
547.45	1065.40
547.81	1072.91
548.17	1048.56
548.52	1045.60
548.88	1035.36
549.24	1048.79
549.60	1049.47
549.95	1047.42
550.31	1054.48
550.67	1069.04
551.03	1048.10
551.38	1072.45
551.74	1056.07
552.10	1058.12
552.46	1059.94
552.81	1061.30
553.17	1064.03
553.53	1056.52
553.88	1056.07
554.24	1052.88
554.60	1037.18
554.95	1049.02
555.31	1046.06
555.67	1036.73
556.03	1054.70
556.38	1066.76
556.74	1051.75
557.10	1063.81
557.45	1051.06
557.81	1061.08
558.17	1059.71
558.52	1049.47
558.88	1088.15
559.24	1069.49
559.59	1067.45
559.95	1056.52
560.30	1078.60
560.66	1048.79
561.02	1063.35
561.37	1066.54
561.73	1063.35
562.09	1050.84
562.44	1057.21
562.80	1065.63
563.15	1073.14
563.51	1050.84
563.87	1058.80
564.22	1049.47
564.58	1049.02
564.93	1048.10
565.29	1065.63
565.65	1092.02
566.00	1073.59
566.36	1080.42
566.71	1054.70
567.07	1054.25
567.42	1043.55
567.78	1037.41
568.14	1058.34
568.49	1034.22
568.85	1066.08
569.20	1051.52
569.56	1056.07
569.91	1039.00
570.27	1055.84
570.62	1061.30
570.98	1051.52
571.33	1056.98
571.69	1053.79
572.04	1060.62
572.40	1057.66
572.75	1047.19
573.11	1064.03
573.46	1060.62
573.82	1063.35
574.17	1060.62
574.53	1070.63
574.88	1056.98
575.24	1063.12
575.59	1061.99
575.95	1033.77
576.30	1061.99
576.66	1056.30
577.01	1061.53
577.36	1064.26
577.72	1050.15
578.07	1049.02
578.43	1060.39
578.78	1034.00
579.14	1054.25
579.49	1062.90
579.85	1058.34
580.20	1050.15
580.55	1064.94
580.91	1042.64
581.26	1062.67
581.62	1063.58
581.97	1066.54
582.32	1066.08
582.68	1041.28
583.03	1071.77
583.39	1058.12
583.74	1092.25
584.09	1064.72
584.45	1081.33
584.80	1094.07
585.15	1097.94
585.51	1100.90
585.86	1091.57
586.21	1102.03
586.57	1098.62
586.92	1098.17
587.27	1097.26
587.63	1111.36
587.98	1118.65
588.33	1125.02
588.69	1104.31
589.04	1123.42
589.39	1117.96
589.75	1131.62
590.10	1139.13
590.45	1152.55
590.81	1159.38
591.16	1168.02
591.51	1191.92
591.86	1188.73
592.22	1193.28
592.57	1181.45
592.92	1209.21
593.28	1193.97
593.63	1203.98
593.98	1206.71
594.33	1241.52
594.69	1219.45
595.04	1235.15
595.39	1245.39
595.74	1263.37
596.10	1272.70
596.45	1287.49
596.80	1299.09
597.15	1300.92
597.50	1339.14
597.86	1343.01
598.21	1341.87
598.56	1360.76
598.91	1386.93
599.26	1395.35
599.62	1397.62
599.97	1421.97
600.32	1417.65
600.67	1461.34
601.02	1471.12
601.38	1465.44
601.73	1480.00
602.08	1484.78
602.43	1531.43
602.78	1544.62
603.13	1549.17
603.49	1569.43
603.84	1577.39
604.19	1593.32
604.54	1606.75
604.89	1620.63
605.24	1636.33
605.59	1663.63
605.95	1668.87
606.30	1665.68
606.65	1690.26
607.00	1699.59
607.35	1728.49
607.70	1700.95
608.05	1751.47
608.40	1763.53
608.75	1759.89
609.10	1784.46
609.46	1807.45
609.81	1809.72
610.16	1820.42
610.51	1804.03
610.86	1823.60
611.21	1833.84
611.56	1851.59
611.91	1869.57
612.26	1855.00
612.61	1865.24
612.96	1878.21
613.31	1897.78
613.66	1912.12
614.01	1904.16
614.36	1895.74
614.71	1900.74
615.06	1914.40
615.41	1932.60
615.76	1914.85
616.11	1972.88
616.46	1930.55
616.81	1953.08
617.16	1943.52
617.51	1965.59
617.86	1943.29
618.21	1941.25
618.56	1957.86
618.91	1936.92
619.26	1970.83
619.61	1944.89
619.96	1971.28
620.31	1945.12
620.66	1946.25
621.01	1953.76
621.36	1947.85
621.71	1971.51
622.06	1923.27
622.41	1946.71
622.76	1953.31
623.10	1967.87
623.45	1962.18
623.80	1956.49
624.15	1925.09
624.50	1896.42
624.85	1931.69
625.20	1958.31
625.55	1913.71
625.90	1951.26
626.25	1931.69
626.59	1918.95
626.94	1914.85
627.29	1899.15
627.64	1899.15
627.99	1910.53
628.34	1880.49
628.69	1872.75
629.03	1874.12
629.38	1877.53
629.73	1896.65
630.08	1885.04
630.43	1855.00
630.78	1873.44
631.12	1874.35
631.47	1854.78
631.82	1877.53
632.17	1832.70
632.52	1853.18
632.86	1882.31
633.21	1859.78
633.56	1838.85
633.91	1851.36
634.26	1823.37
634.60	1846.36
634.95	1834.52
635.30	1832.25
635.65	1838.85
635.99	1824.51
636.34	1838.85
636.69	1817.00
637.04	1822.46
637.39	1815.64
637.73	1800.62
638.08	1813.13
638.43	1793.11
638.77	1783.55
639.12	1803.12
639.47	1789.70
639.82	1802.90
640.16	1787.65
640.51	1830.43
640.86	1776.04
641.20	1784.69
641.55	1797.43
641.90	1780.37
642.25	1778.32
642.59	1780.82
642.94	1755.34
643.29	1787.42
643.63	1768.76
643.98	1775.59
644.33	1768.76
644.67	1758.29
645.02	1791.52
645.37	1761.48
645.71	1758.75
646.06	1758.98
646.40	1760.12
646.75	1756.93
647.10	1789.70
647.44	1765.12
647.79	1756.02
648.14	1761.71
648.48	1777.41
648.83	1791.29
649.17	1799.25
649.52	1764.21
649.87	1770.58
650.21	1763.30
650.56	1762.62
650.90	1758.75
651.25	1763.30
651.59	1771.27
651.94	1760.34
652.29	1769.45
652.63	1734.17
652.98	1742.14
653.32	1761.48
653.67	1777.86
654.01	1763.07
654.36	1772.63
654.70	1764.89
655.05	1768.99
655.39	1773.77
655.74	1783.55
656.08	1758.07
656.43	1780.60
656.78	1757.61
657.12	1785.60
657.47	1762.62
657.81	1778.09
658.15	1755.34
658.50	1780.60
658.84	1769.22
659.19	1775.36
659.53	1792.66
659.88	1794.25
660.22	1756.47
660.57	1780.82
660.91	1780.82
661.26	1777.18
661.60	1794.02
661.95	1796.98
662.29	1784.69
662.63	1796.52
662.98	1812.45
663.32	1770.58
663.67	1792.88
664.01	1772.40
664.36	1763.76
664.70	1791.52
665.04	1814.73
665.39	1781.73
665.73	1782.19
666.08	1929.87
666.42	1798.12
666.76	1816.32
667.11	1820.42
667.45	1811.31
667.79	1826.33
668.14	1850.00
668.48	1822.92
668.83	1845.90
669.17	1817.46
669.51	1841.35
669.86	1851.59
670.20	1855.23
670.54	1824.29
670.89	1872.53
671.23	1898.24
671.57	1885.95
671.92	1903.02
672.26	1930.10
672.60	1933.74
672.94	1962.18
673.29	1988.58
673.63	2012.47
673.97	2047.74
674.32	2049.79
674.66	2086.88
675.00	2136.26
675.34	2164.25
675.69	2258.68
676.03	2327.18
676.37	2399.99
676.71	2422.29
677.06	2562.46
677.40	2649.39
677.74	2761.80
678.08	2879.67
678.43	3005.05
678.77	3190.74
679.11	3356.85
679.45	3535.93
679.80	3786.24
680.14	3980.11
680.48	4233.61
680.82	4517.59
681.16	4818.64
681.51	5138.58
681.85	5503.80
682.19	5850.82
682.53	6267.47
682.87	6615.17
683.21	6952.85
683.56	7382.02
683.90	7822.56
684.24	8299.96
684.58	8689.08
684.92	9109.36
685.26	9455.24
685.61	9812.05
685.95	10202.75
686.29	10548.63
686.63	10784.60
686.97	11059.49
687.31	11252.22
687.65	11320.94
687.99	11553.96
688.33	11634.06
688.68	11655.67
689.02	11750.11
689.36	11770.59
689.70	11746.01
690.04	11664.09
690.38	11715.97
690.72	11766.95
691.06	11729.85
691.40	11733.04
691.74	11677.52
692.08	11723.71
692.42	11766.04
692.76	11818.14
693.10	11807.45
693.44	11768.31
693.78	11865.70
694.13	11794.93
694.47	11926.23
694.81	11899.15
695.15	11854.33
695.49	11871.62
695.83	11898.93
696.17	11953.31
696.51	11953.08
696.85	11915.54
697.19	11859.56
697.53	11867.98
697.87	11921.45
698.20	11868.21
698.54	11925.09
698.88	11837.94
699.22	11814.28
699.56	11766.72
699.90	11690.03
700.24	11625.41
700.58	11584.22
700.92	11525.74
701.26	11417.20
701.60	11447.01
701.94	11257.23
702.28	11248.58
702.62	11067.00
702.96	11038.10
703.30	10917.04
703.63	10845.59
703.97	10777.32
704.31	10656.72
704.65	10562.29
704.99	10432.81
705.33	10423.71
705.67	10218.91
706.01	10155.88
706.34	10002.96
706.68	9967.69
707.02	9764.94
707.36	9668.01
707.70	9539.89
708.04	9369.68
708.38	9353.53
708.71	9233.84
709.05	9151.69
709.39	9052.70
709.73	8929.14
710.07	8848.59
710.40	8791.02
710.74	8654.94
711.08	8517.27
711.42	8439.00
711.76	8314.07
712.09	8322.26
712.43	8239.66
712.77	8102.67
713.11	8053.75
713.45	7929.73
713.78	7875.12
714.12	7828.02
714.46	7721.07
714.80	7622.54
715.13	7511.72
715.47	7426.16
715.81	7388.16
716.15	7338.33
716.48	7250.72
716.82	7199.98
717.16	7149.69
717.49	7009.06
717.83	6925.78
718.17	6921.22
718.51	6830.43
718.84	6751.47
719.18	6686.85
719.52	6610.39
719.85	6468.85
720.19	6368.27
720.53	6337.10
720.86	6363.49
721.20	6157.56
721.54	6179.18
721.87	6051.06
722.21	5982.80
722.55	5931.15
722.88	5847.41
723.22	5792.34
723.55	5663.09
723.89	5684.02
724.23	5653.99
724.56	5520.64
724.90	5491.74
725.24	5388.43
725.57	5333.14
725.91	5306.74
726.24	5251.67
726.58	5115.60
726.92	5083.51
727.25	5035.73
727.59	4977.02
727.92	4917.63
728.26	4879.17
728.59	4848.22
728.93	4764.71
729.26	4725.12
729.60	4643.66
729.94	4586.77
730.27	4546.95
730.61	4505.76
730.94	4447.51
731.28	4397.67
731.61	4322.58
731.95	4207.89
732.28	4196.06
732.62	4157.38
732.95	4118.47
733.29	4069.77
733.62	4020.85
733.96	3995.13
734.29	3959.63
734.63	3875.67
734.96	3872.03
735.30	3824.24
735.63	3731.40
735.97	3740.05
736.30	3657.67
736.63	3679.52
736.97	3649.03
737.30	3547.99
737.64	3513.40
737.97	3497.93
738.31	3486.33
738.64	3411.23
738.97	3403.95
739.31	3332.96
739.64	3332.96
739.98	3317.71
740.31	3250.35
740.64	3258.32
740.98	3186.41
741.31	3185.50
741.65	3187.32
741.98	3140.90
742.31	3103.13
742.65	3102.90
742.98	3046.92
743.31	3016.66
743.65	3007.33
743.98	2988.44
744.31	2956.58
744.65	2986.39
744.98	2934.51
745.31	2875.80
745.65	2889.00
745.98	2868.29
746.31	2862.61
746.65	2823.01
746.98	2814.82
747.31	2829.38
747.65	2784.10
747.98	2808.68
748.31	2742.00
748.64	2739.73
748.98	2724.48
749.31	2708.55
749.64	2676.24
749.98	2648.71
750.31	2642.79
750.64	2638.69
750.97	2604.33
751.31	2588.40
751.64	2593.64
751.97	2586.81
752.30	2545.17
752.63	2549.95
752.97	2536.52
753.30	2518.77
753.63	2495.56
753.96	2480.55
754.29	2466.21
754.63	2473.49
754.96	2501.71
755.29	2422.52
755.62	2410.91
755.95	2432.08
756.29	2377.24
756.62	2370.87
756.95	2361.31
757.28	2366.09
757.61	2367.00
757.94	2341.28
758.27	2323.31
758.61	2276.43
758.94	2292.59
759.27	2263.01
759.60	2275.29
759.93	2266.19
760.26	2260.73
760.59	2237.75
760.92	2235.02
761.26	2206.12
761.59	2177.45
761.92	2197.02
762.25	2192.24
762.58	2130.57
762.91	2143.09
763.24	2162.20
763.57	2129.43
763.90	2114.87
764.23	2137.85
764.56	2096.44
764.89	2092.57
765.22	2082.56
765.55	2121.70
765.88	2096.44
766.21	2065.95
766.54	2038.18
766.87	2053.66
767.20	2032.27
767.53	2044.78
767.86	2020.89
768.19	2007.24
768.52	2012.93
768.85	1992.22
769.18	1974.70
769.51	1969.01
769.84	1963.77
770.17	1956.49
770.50	1929.64
770.83	1934.19
771.16	1898.47
771.49	1886.86
771.82	1914.85
772.15	1902.56
772.48	1896.65
772.81	1872.07
773.14	1854.32
773.47	1869.80
773.80	1863.88
774.13	1842.94
774.46	1838.85
774.78	1835.44
775.11	1822.69
775.44	1825.20
775.77	1792.88
776.10	1778.55
776.43	1809.04
776.76	1794.25
777.09	1783.78
777.41	1771.72
777.74	1766.94
778.07	1746.23
778.40	1747.14
778.73	1734.86
779.06	1719.61
779.38	1735.99
779.71	1713.47
780.04	1706.64
780.37	1704.37
780.70	1693.90
781.03	1667.50
781.35	1688.21
781.68	1673.87
782.01	1671.83
782.34	1658.85
782.67	1645.66
782.99	1617.90
783.32	1644.52
783.65	1631.55
783.98	1603.33
784.30	1621.76
784.63	1629.27
784.96	1598.78
785.29	1580.58
785.61	1603.10
785.94	1591.04
786.27	1568.97
786.60	1582.17
786.92	1591.04
787.25	1556.23
787.58	1567.15
787.90	1557.14
788.23	1548.49
788.56	1534.38
788.88	1563.97
789.21	1510.26
789.54	1512.31
789.87	1530.06
790.19	1515.95
790.52	1484.09
790.85	1520.28
791.17	1515.04
791.50	1496.15
791.82	1502.98
792.15	1523.69
792.48	1504.35
792.80	1489.10
793.13	1488.19
793.46	1475.90
793.78	1490.01
794.11	1468.62
794.43	1471.81
794.76	1467.03
795.09	1478.41
795.41	1485.00
795.74	1462.93
796.06	1480.45
796.39	1470.90
796.72	1479.32
797.04	1467.71
797.37	1458.38
797.69	1460.43
798.02	1472.26
798.34	1468.17
798.67	1459.97
798.99	1430.62
799.32	1438.36
799.64	1425.61
799.97	1424.25
800.30	1450.19
800.62	1431.30
800.95	1411.51
801.27	1407.86
801.60	1436.08
801.92	1426.07
802.25	1423.79
802.57	1433.58
802.89	1430.85
803.22	1422.66
803.54	1429.25
803.87	1419.24
804.19	1414.69
804.52	1421.97
804.84	1389.43
805.17	1422.43
805.49	1421.06
805.82	1408.55
806.14	1392.16
806.46	1390.80
806.79	1405.13
807.11	1400.36
807.44	1381.70
807.76	1411.96
808.08	1406.50
808.41	1375.78
808.73	1360.99
809.06	1374.41
809.38	1384.20
809.70	1378.97
810.03	1366.00
810.35	1351.66
810.67	1374.41
811.00	1350.07
811.32	1351.43
811.64	1345.97
811.97	1340.74
812.29	1322.53
812.61	1332.32
812.94	1332.09
813.26	1313.89
813.58	1328.68
813.91	1353.48
814.23	1326.40
814.55	1303.42
814.88	1319.35
815.20	1323.90
815.52	1317.75
815.84	1313.20
816.17	1314.57
816.49	1320.26
816.81	1304.56
817.13	1292.72
817.46	1320.03
817.78	1307.74
818.10	1297.73
818.42	1302.05
818.75	1279.53
819.07	1287.72
819.39	1300.01
819.71	1304.56
820.04	1292.95
820.36	1305.24
820.68	1294.77
821.00	1278.39
821.32	1307.06
821.65	1296.36
821.97	1268.15
822.29	1282.94
822.61	1279.30
822.93	1266.55
823.25	1285.90
823.58	1277.48
823.90	1289.54
824.22	1259.96
824.54	1272.24
824.86	1269.51
825.18	1251.08
825.50	1259.50
825.82	1257.23
826.15	1252.90
826.47	1245.85
826.79	1252.22
827.11	1257.23
827.43	1265.19
827.75	1275.66
828.07	1246.08
828.39	1247.90
828.71	1244.48
829.03	1264.51
829.35	1246.76
829.67	1242.66
830.00	1238.57
830.32	1251.76
830.64	1232.65
830.96	1247.21
831.28	1241.52
831.60	1245.39
831.92	1238.11
832.24	1254.72
832.56	1237.20
832.88	1250.17
833.20	1249.94
833.52	1241.98
833.84	1239.02
834.16	1220.59
834.48	1242.43
834.80	1251.99
835.12	1213.99
835.44	1228.78
835.76	1248.58
836.08	1223.09
836.40	1244.03
836.71	1248.81
837.03	1238.57
837.35	1226.51
837.67	1231.06
837.99	1214.22
838.31	1243.12
838.63	1231.51
838.95	1239.02
839.27	1228.55
839.59	1205.34
839.91	1230.15
840.23	1217.63
840.54	1216.27
840.86	1219.45
841.18	1218.31
841.50	1230.37
841.82	1202.16
842.14	1241.30
842.46	1234.70
842.77	1219.91
843.09	1219.45
843.41	1218.77
843.73	1206.03
844.05	1224.69
844.37	1188.96
844.68	1193.74
845.00	1212.63
845.32	1231.97
845.64	1237.43
845.96	1200.79
846.27	1188.05
846.59	1190.10
846.91	1200.11
847.23	1200.11
847.54	1205.12
847.86	1205.12
848.18	1186.46
848.50	1199.43
848.82	1193.97
849.13	1192.37
849.45	1208.07
849.77	1205.12
850.08	1196.92
850.40	1207.39
850.72	1205.57
851.04	1202.61
851.35	1201.93
851.67	1208.07
851.99	1204.21
852.30	1199.43
852.62	1204.66
852.94	1174.62
853.25	1199.88
853.57	1203.75
853.89	1184.18
854.20	1173.49
854.52	1200.34
854.84	1176.22
855.15	1170.07
855.47	1192.37
855.79	1197.38
856.10	1192.83
856.42	1176.22
856.73	1195.56
857.05	1202.84
857.37	1186.00
857.68	1184.64
858.00	1168.48
858.32	1179.40
858.63	1179.86
858.95	1159.15
859.26	1177.13
859.58	1164.61
859.89	1176.90
860.21	1178.26
860.52	1156.19
860.84	1182.59
861.16	1143.22
861.47	1181.91
861.79	1203.75
862.10	1187.59
862.42	1174.17
862.73	1189.41
863.05	1169.39
863.36	1164.84
863.68	1163.47
863.99	1184.64
864.31	1173.94
864.62	1194.42
864.94	1146.63
865.25	1192.60
865.57	1175.76
865.88	1165.98
866.20	1181.45
866.51	1171.21
866.82	1198.97
867.14	1178.95
867.45	1156.65
867.77	1147.55
868.08	1168.25
868.40	1175.53
868.71	1173.03
869.02	1153.01
869.34	1145.95
869.65	1154.14
869.97	1186.91
870.28	1133.44
870.59	1148.91
870.91	1160.52
871.22	1145.95
871.54	1158.92
871.85	1147.09
872.16	1159.38
872.48	1156.87
872.79	1171.44
873.10	1148.68
873.42	1161.65
873.73	1162.56
874.04	1142.31
874.36	1117.05
874.67	1135.94
874.98	1148.00
875.30	1120.24
875.61	1124.56
875.92	1148.46
876.23	1137.08
876.55	1119.10
876.86	1153.23
877.17	1121.15
877.49	1129.80
877.80	1140.49
878.11	1334.14
878.42	1142.77
878.74	1136.40
879.05	1133.44
879.36	1133.66
879.67	1129.80
879.98	1135.48
880.30	1132.75
880.61	1125.25
880.92	1118.87
881.23	1155.74
881.55	1138.67
881.86	1122.51
882.17	1134.12
882.48	1128.89
882.79	1130.71
883.10	1131.16
883.42	1124.79
883.73	1134.80
884.04	1134.12
884.35	1120.01
884.66	1136.85
884.97	1127.52
885.28	1138.22
885.60	1137.53
885.91	1127.98
886.22	1117.74
886.53	1140.49
886.84	1119.33
887.15	1111.82
887.46	1123.88
887.77	1147.09
888.08	1125.70
888.40	1127.52
888.71	1129.80
889.02	1125.93
889.33	1127.98
889.64	1122.29
889.95	1145.72
890.26	1149.82
890.57	1141.63
890.88	1138.90
891.19	1127.52
891.50	1143.45
891.81	1122.29
892.12	1132.98
892.43	1139.35
892.74	1125.25
893.05	1138.44
893.36	1122.97
893.67	1136.85
893.98	1115.23
894.29	1123.42
894.60	1131.16
894.91	1127.98
895.22	1125.47
895.53	1111.14
895.84	1122.29
896.15	1132.07
896.46	1155.74
896.77	1130.25
897.08	1113.87
897.38	1122.29
897.69	1128.89
898.00	1118.19
898.31	1130.48
898.62	1144.36
898.93	1112.73
899.24	1122.51
899.55	1102.72
899.86	1106.81
900.16	1110.91
900.47	1103.63
900.78	1119.56
901.09	1110.00
901.40	1121.15
901.71	1111.82
902.02	1099.99
902.32	1115.01
902.63	1110.68
902.94	1114.78
903.25	1092.48
903.56	1106.13
903.87	1089.29
904.17	1092.48
904.48	1115.01
904.79	1118.87
905.10	1092.93
905.41	1118.42
905.71	1098.62
906.02	1111.14
906.33	1114.55
906.64	1104.31
906.94	1115.69
907.25	1106.81
907.56	1086.79
907.87	1083.15
908.17	1101.12
908.48	1102.26
908.79	1125.47
909.09	1109.32
909.40	1099.53
909.71	1077.69
910.02	1201.25
910.32	1107.50
910.63	1101.58
910.94	1119.78
911.24	1097.71
911.55	1107.27
911.86	1100.90
912.16	1104.54
912.47	1086.56
912.78	1093.84
913.08	1100.90
913.39	1096.12
913.69	1115.01
914.00	1085.65
914.31	1097.26
914.61	1090.43
914.92	1108.41
915.23	1081.33
915.53	1086.79
915.84	1099.30
916.14	1080.19
916.45	1104.31
916.75	1102.49
917.06	1094.07
917.37	1098.17
917.67	1092.93
917.98	1083.38
918.28	1093.16
918.59	1104.99
918.89	1095.89
919.20	1097.71
919.50	1076.32
919.81	1087.24
920.11	1094.53
920.42	1086.11
920.72	1090.20
921.03	1104.77
921.33	1105.90
921.64	1083.60
921.94	1087.47
922.25	1087.24
922.55	1083.15
922.86	1099.30
923.16	1094.98
923.47	1086.79
923.77	1086.56
924.08	1083.38
924.38	1087.70
924.69	1091.34
924.99	1086.11
925.29	1104.08
925.60	1080.87
925.90	1089.29
926.21	1080.87
926.51	1089.52
926.81	1096.12
927.12	1078.37
927.42	1074.73
927.73	1066.76
928.03	1077.46
928.33	1098.85
928.64	1087.47
928.94	1077.46
929.24	1080.19
929.55	1077.23
929.85	1080.19
930.15	1097.94
930.46	1066.31
930.76	1073.36
931.06	1082.92
931.37	1065.17
931.67	1099.76
931.97	1062.90
932.27	1064.26
932.58	1095.66
932.88	1077.00
933.18	1072.45
933.49	1075.18
933.79	1077.46
934.09	1081.10
934.39	1080.42
934.70	1089.97
935.00	1080.87
935.30	1077.00
935.60	1081.33
935.91	1082.92
936.21	1044.46
936.51	1087.93
936.81	1080.19
937.11	1091.34
937.42	1069.72
937.72	1054.70
938.02	1044.01
938.32	1067.45
938.62	1065.63
938.92	1069.49
939.23	1067.45
939.53	1039.46
939.83	1056.98
940.13	1054.70
940.43	1077.46
940.73	1061.99
941.03	1058.57
941.34	1049.24
941.64	1044.46
941.94	1052.66
942.24	1046.97
942.54	1053.79
942.84	1059.48
943.14	1061.53
943.44	1052.20
943.74	1070.63
944.04	1063.58
944.34	1069.49
944.65	1072.23
944.95	1071.77
945.25	1051.29
945.55	1074.73
945.85	1063.12
946.15	1066.31
946.45	1069.04
946.75	1073.14
947.05	1053.79
947.35	1061.08
947.65	1063.58
947.95	1048.56
948.25	1056.07
948.55	1068.36
948.85	1057.21
949.15	1082.24
949.45	1070.18
949.75	1071.32
950.05	1052.66
950.35	1072.00
950.65	1059.48
950.94	1060.17
951.24	1066.76
951.54	1059.25
951.84	1088.15
952.14	1067.90
952.44	1082.92
952.74	1068.36
953.04	1072.68
953.34	1049.02
953.64	1077.46
953.94	1080.87
954.23	1065.40
954.53	1065.63
954.83	1066.54
955.13	1072.91
955.43	1082.01
955.73	1092.93
956.03	1077.91
956.32	1052.66
956.62	1069.72
956.92	1078.82
957.22	1054.70
957.52	1069.95
957.82	1060.85
958.11	1080.19
958.41	1064.26
958.71	1073.14
959.01	1055.39
959.30	1163.02
959.60	1065.17
959.90	1037.41
960.20	1047.88
960.50	1067.22
960.79	1067.67
961.09	1075.18
961.39	1069.04
961.69	1048.56
961.98	1044.69
962.28	1055.84
962.58	1074.96
962.87	1063.12
963.17	1095.66
963.47	1075.87
963.76	1073.36
964.06	1074.73
964.36	1055.39
964.66	1059.94
964.95	1062.90
965.25	1055.16
965.55	1068.81
965.84	1056.75
966.14	1051.97
966.43	1085.65
966.73	1073.82
967.03	1065.63
967.32	1061.99
967.62	1055.84
967.92	1060.17
968.21	1058.34
968.51	1077.46
968.80	1057.89
969.10	1051.06
969.40	1061.30
969.69	1054.48
969.99	1049.02
970.28	1053.11
970.58	1064.49
970.87	1058.34
971.17	1064.49
971.46	1074.05
971.76	1054.48
972.06	1077.69
972.35	1064.94
972.65	1053.34
972.94	1072.91
973.24	1075.41
973.53	1052.43
973.83	1048.79
974.12	1059.48
974.42	1077.69
974.71	1058.80
975.01	1051.97
975.30	1060.62
975.59	1062.21
975.89	1065.40
976.18	1051.52
976.48	1081.78
976.77	1055.16
977.07	1052.43
977.36	1066.54
977.65	1052.66
977.95	1062.67
978.24	1056.75
978.54	1071.54
978.83	1061.30
979.13	1072.68
979.42	1072.68
979.71	1062.90
980.01	1051.75
980.30	1056.07
980.59	1072.45
980.89	1052.66
981.18	1061.76
981.47	1059.71
981.77	1066.08
982.06	1059.25
982.35	1059.94
982.65	1055.84
982.94	1071.32
983.23	1060.39
983.53	1057.66
983.82	1068.58
984.11	1048.56
984.41	1066.76
984.70	1047.42
984.99	1048.10
985.28	1056.30
985.58	1060.39
985.87	1059.03
986.16	1082.92
986.45	1073.14
986.75	1039.46
987.04	1056.98
987.33	1080.19
987.62	1043.55
987.91	1064.94
988.21	1064.03
988.50	1059.48
988.79	1085.42
989.08	1057.43
989.37	1053.57
989.67	1072.00
989.96	1055.16
990.25	1078.82
990.54	1049.47
990.83	1044.69
991.12	1049.02
991.42	1034.22
991.71	1056.30
992.00	1054.48
992.29	1050.84
992.58	1080.64
992.87	1092.48
993.16	1034.91
993.45	1044.46
993.75	1049.24
994.04	1062.90
994.33	1073.14
994.62	1071.54
994.91	1033.77
995.20	1064.72
995.49	1054.70
995.78	1054.02
996.07	1040.82
996.36	1051.06
996.65	1072.00
996.94	1064.26
997.23	1064.03
997.52	1045.83
997.81	1063.81
998.10	1066.54
998.39	1056.98
998.68	1064.26
998.97	1049.24
999.26	1059.48
999.55	1059.48
999.84	1068.13
1000.13	1066.54
1000.42	1067.67
1000.71	1047.65
1001.00	1046.97
1001.29	1059.48
1001.58	1053.79
1001.87	1064.03
1002.16	1058.34
1002.45	1067.22
1002.74	1075.87
1003.02	1060.39
1003.31	1059.25
1003.60	1069.72
1003.89	1062.90
1004.18	1066.99
1004.47	1049.02
1004.76	1057.66
1005.05	1073.36
1005.33	1069.27
1005.62	1054.02
1005.91	1059.48
1006.20	1059.03
1006.49	1052.66
1006.78	1061.99
1007.06	1084.97
1007.35	1069.49
1007.64	1045.37
1007.93	1056.30
1008.22	1057.89
1008.50	1064.72
1008.79	1065.17
1009.08	1064.03
1009.37	1068.36
1009.66	1074.27
1009.94	1051.52
1010.23	1071.09
1010.52	1047.42
1010.81	1056.52
1011.09	1048.10
1011.38	1051.97
1011.67	1064.49
1011.95	1046.97
1012.24	1056.98
1012.53	1046.97
1012.82	1051.75
1013.10	1043.10
1013.39	1036.04
1013.68	1056.98
[truncated: 48 more rows]
