# Supplementary material for: Unique photosynthetic electron transport tuning and excitation distribution in heterokont algae
Source: PLoS One. 2019 Jan 9;14(1):e0209920. doi: 10.1371/journal.pone.0209920 (PMC6326504; doi:10.1371/journal.pone.0209920)
Supplement: S1 Dataset — (ZIP) [file pone.0209920.s004.zip › S1 Dataset/77K/Nannochloropsis_no_inhibitor/NNI_t=20,1.txt]

340.01	1034.91
340.39	1034.91
340.76	1034.91
341.14	1049.24
341.52	1055.84
341.89	1091.57
342.27	1084.29
342.65	1110.23
343.03	1078.14
343.40	1083.60
343.78	1088.84
344.16	1101.12
344.53	1102.26
344.91	1112.05
345.29	1070.63
345.66	1089.97
346.04	1092.48
346.42	1074.27
346.79	1069.04
347.17	1095.89
347.54	1090.88
347.92	1065.40
348.30	1069.04
348.67	1056.75
349.05	1072.00
349.43	1082.69
349.80	1100.90
350.18	1080.19
350.56	1074.05
350.93	1063.58
351.31	1079.51
351.68	1064.94
352.06	1076.32
352.44	1069.95
352.81	1087.47
353.19	1063.35
353.56	1061.53
353.94	1092.25
354.32	1057.66
354.69	1075.18
355.07	1065.63
355.44	1066.08
355.82	1062.67
356.19	1064.94
356.57	1072.45
356.95	1055.39
357.32	1060.39
357.70	1055.16
358.07	1074.50
358.45	1065.17
358.82	1070.41
359.20	1075.87
359.58	1033.77
359.95	1059.03
360.33	1046.06
360.70	1054.25
361.08	1046.06
361.45	1028.08
361.83	1063.12
362.20	1067.90
362.58	1095.44
362.95	1063.12
363.33	1059.25
363.70	1047.19
364.08	1056.52
364.45	1060.62
364.83	1051.75
365.20	1046.06
365.58	1074.73
365.95	1098.85
366.33	1078.82
366.70	1091.57
367.08	1039.23
367.45	1035.82
367.83	1071.54
368.20	1055.61
368.58	1072.00
368.95	1044.24
369.33	1097.94
369.70	1060.85
370.08	1056.30
370.45	1031.95
370.83	1061.08
371.20	1037.87
371.57	1193.51
371.95	1064.03
372.32	1054.70
372.70	1052.43
373.07	1052.88
373.45	1077.69
373.82	1033.31
374.19	1048.56
374.57	1062.90
374.94	1046.97
375.32	1030.81
375.69	1067.67
376.07	1056.30
376.44	1035.59
376.81	1051.75
377.19	1054.02
377.56	1088.38
377.94	1071.09
378.31	1074.27
378.68	1038.78
379.06	1037.41
379.43	1064.94
379.81	1053.57
380.18	1040.14
380.55	1071.77
380.93	1047.88
381.30	1047.42
381.67	1059.25
382.05	1060.85
382.42	1039.23
382.79	1044.01
383.17	1032.86
383.54	1076.09
383.91	1068.13
384.29	1057.66
384.66	1064.26
385.04	1082.92
385.41	1055.84
385.78	1052.20
386.15	1065.63
386.53	1054.25
386.90	1049.02
387.27	1075.64
387.65	1092.71
388.02	1063.58
388.39	1073.36
388.77	1056.30
389.14	1073.14
389.51	1049.70
389.89	1041.28
390.26	1073.36
390.63	1073.14
391.00	1035.36
391.38	1055.84
391.75	1070.18
392.12	1048.56
392.50	1060.85
392.87	1032.86
393.24	1061.99
393.61	1063.12
393.99	1045.60
394.36	1044.24
394.73	1053.79
395.10	1050.84
395.48	1032.63
395.85	1025.80
396.22	1055.61
396.59	1032.86
396.97	1048.79
397.34	1086.33
397.71	1073.36
398.08	1057.66
398.45	1066.08
398.83	1043.33
399.20	1066.99
399.57	1078.37
399.94	1061.99
400.32	1058.34
400.69	1064.49
401.06	1053.34
401.43	1069.49
401.80	1053.11
402.17	1039.69
402.55	1059.48
402.92	1044.69
403.29	1066.54
403.66	1054.25
404.03	1049.24
404.41	1053.11
404.78	1063.81
405.15	1042.19
405.52	1043.33
405.89	1041.51
406.26	1064.49
406.64	1042.19
407.01	1056.52
407.38	1058.34
407.75	1039.69
408.12	1075.64
408.49	1083.15
408.86	1055.16
409.23	1015.79
409.61	1055.84
409.98	1071.54
410.35	1049.47
410.72	1073.36
411.09	1042.42
411.46	1065.40
411.83	1034.68
412.20	1052.66
412.57	1056.07
412.95	1048.33
413.32	1057.66
413.69	1084.74
414.06	1047.42
414.43	1069.27
414.80	1077.00
415.17	1081.78
415.54	1059.25
415.91	1050.15
416.28	1058.12
416.65	1028.54
417.02	1051.06
417.39	1055.16
417.76	1062.67
418.14	1052.66
418.51	1049.93
418.88	1044.69
419.25	1058.57
419.62	1080.42
419.99	1040.37
420.36	1068.58
420.73	1069.95
421.10	1067.90
421.47	1044.24
421.84	1076.32
422.21	1076.55
422.58	1065.63
422.95	1060.62
423.32	1056.30
423.69	1039.91
424.06	1055.61
424.43	1071.32
424.80	1050.38
425.17	1069.72
425.54	1054.48
425.91	1052.66
426.28	1085.65
426.65	1045.60
427.02	1084.29
427.39	1059.71
427.76	1054.25
428.13	1064.03
428.49	1079.73
428.86	1058.12
429.23	1042.42
429.60	1020.12
429.97	1055.39
430.34	1046.06
430.71	1043.33
431.08	1051.97
431.45	1055.39
431.82	1054.25
432.19	1074.05
432.56	1041.73
432.93	1054.93
433.30	1069.49
433.67	1061.30
434.03	1106.81
434.40	1059.25
434.77	1064.03
435.14	1060.17
435.51	1036.50
435.88	1109.77
436.25	1067.45
436.62	1066.08
436.99	1064.03
437.35	1054.93
437.72	1051.29
438.09	1040.82
438.46	1182.59
438.83	1067.67
439.20	1050.61
439.57	1048.10
439.93	1050.38
440.30	1065.40
440.67	1047.88
441.04	1045.15
441.41	1059.03
441.78	1043.78
442.14	1046.51
442.51	1040.37
442.88	1038.32
443.25	1048.10
443.62	1053.34
443.99	1056.52
444.35	1046.74
444.72	1072.45
445.09	1053.11
445.46	1049.47
445.83	1058.12
446.19	1058.12
446.56	1051.06
446.93	1073.59
447.30	1050.38
447.66	1040.60
448.03	1052.66
448.40	1069.27
448.77	1050.84
449.14	1057.66
449.50	1066.76
449.87	1090.20
450.24	1073.36
450.61	1041.05
450.97	1061.53
451.34	1051.97
451.71	1068.13
452.08	1055.16
452.44	1074.73
452.81	1061.76
453.18	1073.14
453.54	1084.97
453.91	1089.52
454.28	1052.66
454.65	1077.69
455.01	1073.82
455.38	1041.05
455.75	1058.12
456.11	1070.40
456.48	1063.58
456.85	1056.75
457.21	1076.09
457.58	1054.02
457.95	1055.39
458.32	1048.10
458.68	1067.90
459.05	1054.48
459.42	1054.70
459.78	1037.64
460.15	1059.03
460.52	1077.23
460.88	1051.52
461.25	1078.60
461.61	1047.88
461.98	1043.10
462.35	1074.05
462.71	1043.55
463.08	1073.59
463.45	1054.70
463.81	1071.54
464.18	1041.05
464.55	1040.82
464.91	1074.50
465.28	1033.77
465.64	1049.93
466.01	1043.55
466.38	1031.04
466.74	1069.04
467.11	1054.25
467.47	1058.80
467.84	1157.33
468.21	1077.46
468.57	1057.89
468.94	1060.39
469.30	1081.33
469.67	1046.06
470.03	1046.51
470.40	1065.40
470.77	1045.37
471.13	1066.31
471.50	1064.72
471.86	1059.94
472.23	1090.20
472.59	1058.34
472.96	1044.24
473.32	1037.87
473.69	1066.31
474.05	1061.99
474.42	1056.52
474.78	1058.12
475.15	1065.63
475.51	1061.76
475.88	1042.42
476.24	1061.30
476.61	1053.34
476.97	1065.17
477.34	1036.50
477.70	1053.57
478.07	1059.25
478.43	1068.58
478.80	1058.57
479.16	1059.71
479.53	1043.78
479.89	1058.57
480.26	1059.03
480.62	1036.95
480.99	1087.47
481.35	1050.84
481.72	1055.16
482.08	1048.33
482.45	1847.27
482.81	1107.95
483.17	1053.34
483.54	1060.85
483.90	1058.57
484.27	1078.14
484.63	1057.43
485.00	1040.60
485.36	1046.74
485.72	1056.30
486.09	1054.48
486.45	1049.02
486.82	1066.76
487.18	1062.21
487.54	1053.79
487.91	1079.51
488.27	1075.18
488.64	1056.07
489.00	1058.57
489.36	1070.63
489.73	1059.71
490.09	1071.54
490.45	1066.31
490.82	1061.99
491.18	1046.74
491.55	1062.21
491.91	1060.39
492.27	1043.10
492.64	1044.92
493.00	1054.02
493.36	1067.90
493.73	1106.13
494.09	1057.43
494.45	1064.03
494.82	1068.58
495.18	1056.52
495.54	1084.97
495.91	1032.18
496.27	1043.10
496.63	1065.63
496.99	1037.87
497.36	1055.61
497.72	1062.44
498.08	1051.52
498.45	1077.69
498.81	1072.23
499.17	1059.03
499.53	1079.96
499.90	1063.12
500.26	1054.25
500.62	1099.30
500.99	1049.70
501.35	1039.00
501.71	1072.23
502.07	1049.93
502.44	1069.95
502.80	1039.46
503.16	1031.27
503.52	1054.25
503.88	1053.34
504.25	1041.96
504.61	1055.61
504.97	1074.27
505.33	1054.93
505.70	1062.44
506.06	1051.52
506.42	1057.66
506.78	1072.00
507.14	1082.69
507.51	1061.53
507.87	1049.02
508.23	1047.88
508.59	1061.53
508.95	1048.56
509.32	1074.50
509.68	1053.34
510.04	1074.05
510.40	1056.75
510.76	1064.03
511.12	1084.74
511.48	1040.14
511.85	1047.65
512.21	1043.55
512.57	1051.06
512.93	1045.60
513.29	1053.57
513.65	1060.39
514.01	1056.30
514.38	1063.12
514.74	1036.73
515.10	1046.74
515.46	1055.84
515.82	1053.57
516.18	1047.19
516.54	1049.24
516.90	1054.93
517.26	1077.00
517.63	1047.65
517.99	1052.66
518.35	1060.85
518.71	1062.21
519.07	1073.36
519.43	1074.96
519.79	1077.69
520.15	1066.31
520.51	1050.61
520.87	1059.03
521.23	1074.73
521.59	1078.82
521.95	1065.63
522.31	1047.65
522.67	1031.27
523.03	1047.88
523.40	1057.43
523.76	1054.02
524.12	1061.08
524.48	1061.08
524.84	1050.61
525.20	1068.13
525.56	1028.31
525.92	1035.59
526.28	1058.34
526.64	1067.90
527.00	1071.77
527.36	1122.51
527.72	1070.63
528.08	1060.17
528.44	1042.42
528.80	1068.36
529.16	1054.02
529.51	1041.05
529.87	1048.56
530.23	1061.76
530.59	1048.33
530.95	1072.68
531.31	1060.85
531.67	1083.38
532.03	1061.08
532.39	1070.18
532.75	1056.30
533.11	1050.38
533.47	1067.67
533.83	1066.54
534.19	1062.44
534.55	1061.30
534.91	1040.14
535.26	1047.88
535.62	1056.52
535.98	1042.87
536.34	1048.33
536.70	1063.12
537.06	1069.49
537.42	1039.91
537.78	1036.73
538.14	1379.88
538.49	1084.74
538.85	1148.46
539.21	1064.26
539.57	1069.49
539.93	1051.06
540.29	1089.06
540.65	1066.99
541.00	1065.63
541.36	1045.37
541.72	1041.05
542.08	1059.48
542.44	1060.17
542.80	1085.88
543.15	1095.89
543.51	1038.09
543.87	1037.41
544.23	1033.31
544.59	1077.91
544.95	1059.94
545.30	1061.08
545.66	1048.56
546.02	1051.06
546.38	1038.32
546.73	1059.48
547.09	1048.10
547.45	1076.09
547.81	1058.12
548.17	1030.81
548.52	1051.06
548.88	1044.69
549.24	1074.73
549.60	1049.70
549.95	1042.64
550.31	1044.69
550.67	1041.73
551.03	1050.15
551.38	1038.32
551.74	1055.16
552.10	1064.49
552.46	1069.95
552.81	1066.99
553.17	1065.17
553.53	1065.63
553.88	1068.36
554.24	1052.66
554.60	1053.11
554.95	1054.02
555.31	1051.97
555.67	1037.87
556.03	1053.79
556.38	1043.33
556.74	1053.34
557.10	1081.78
557.45	1074.05
557.81	1070.63
558.17	1046.06
558.52	1048.56
558.88	1062.21
559.24	1070.40
559.59	1066.54
559.95	1061.99
560.30	1099.08
560.66	1069.04
561.02	1057.89
561.37	1056.98
561.73	1051.97
562.09	1052.20
562.44	1090.20
562.80	1059.25
563.15	1031.49
563.51	1054.93
563.87	1063.58
564.22	1036.73
564.58	1048.10
564.93	1058.34
565.29	1047.65
565.65	1106.59
566.00	1076.55
566.36	1074.96
566.71	1072.00
567.07	1062.90
567.42	1070.86
567.78	1057.66
568.14	1044.69
568.49	1071.77
568.85	1052.43
569.20	1063.81
569.56	1051.52
569.91	1083.60
570.27	1076.78
570.62	1102.49
570.98	1066.54
571.33	1057.89
571.69	1044.92
572.04	1044.46
572.40	1055.61
572.75	1045.15
573.11	1066.76
573.46	1049.70
573.82	1038.55
574.17	1056.30
574.53	1068.58
574.88	1070.40
575.24	1066.76
575.59	1074.96
575.95	1075.18
576.30	1058.57
576.66	1033.31
577.01	1061.76
577.36	1057.66
577.72	1078.14
578.07	1063.35
578.43	1037.64
578.78	1044.69
579.14	1067.90
579.49	1090.88
579.85	1084.97
580.20	1073.36
580.55	1079.51
580.91	1055.61
581.26	1078.60
581.62	1068.81
581.97	1079.73
582.32	1097.48
582.68	1080.64
583.03	1074.73
583.39	1072.68
583.74	1104.31
584.09	1106.13
584.45	1102.26
584.80	1111.59
585.15	1108.18
585.51	1117.96
585.86	1117.51
586.21	1142.54
586.57	1150.73
586.92	1152.10
587.27	1165.07
587.63	1160.52
587.98	1243.57
588.33	1201.25
588.69	1157.10
589.04	1198.29
589.39	1182.82
589.75	1198.06
590.10	1175.99
590.45	1215.36
590.81	1216.72
591.16	1240.61
591.51	1259.05
591.86	1289.31
592.22	1280.44
592.57	1283.85
592.92	1275.43
593.28	1316.62
593.63	1325.72
593.98	1340.28
594.33	1376.01
594.69	1379.65
595.04	1361.67
595.39	1416.51
595.74	1416.97
596.10	1432.44
596.45	1455.42
596.80	1498.66
597.15	1517.32
597.50	1537.11
597.86	1549.63
598.21	1600.15
598.56	1612.43
598.91	1656.12
599.26	1673.42
599.62	1688.21
599.97	1726.21
600.32	1751.47
600.67	1781.73
601.02	1829.75
601.38	1810.40
601.73	1834.30
602.08	1899.15
602.43	1902.56
602.78	1953.99
603.13	1945.12
603.49	1922.82
603.84	1999.05
604.19	2025.67
604.54	2047.97
604.89	2089.61
605.24	2105.54
605.59	2155.60
605.95	2201.11
606.30	2207.48
606.65	2214.54
607.00	2245.94
607.35	2234.33
607.70	2273.02
608.05	2316.48
608.40	2320.58
608.75	2352.21
609.10	2367.22
609.46	2377.46
609.81	2418.20
610.16	2492.38
610.51	2437.99
610.86	2494.43
611.21	2508.76
611.56	2518.32
611.91	2509.44
612.26	2540.62
612.61	2557.91
612.96	2570.66
613.31	2547.45
613.66	2626.18
614.01	2589.77
614.36	2622.54
614.71	2587.04
615.06	2618.90
615.41	2643.02
615.76	2647.80
616.11	2646.66
616.46	2643.02
616.81	2655.53
617.16	2697.40
617.51	2677.83
617.86	2682.61
618.21	2679.65
618.56	2704.00
618.91	2701.27
619.26	2686.02
619.61	2699.00
619.96	2677.61
620.31	2756.79
620.66	2695.58
621.01	2679.43
621.36	2676.92
621.71	2702.18
622.06	2698.54
622.41	2665.09
622.76	2624.36
623.10	2706.73
623.45	2655.76
623.80	2685.80
624.15	2685.34
624.50	2660.08
624.85	2651.21
625.20	2627.09
625.55	2647.80
625.90	2631.64
626.25	2625.95
626.59	2624.36
626.94	2626.41
627.29	2586.81
627.64	2602.29
627.99	2578.85
628.34	2593.64
628.69	2593.18
629.03	2587.27
629.38	2578.17
629.73	2565.65
630.08	2577.71
630.43	2559.96
630.78	2536.75
631.12	2567.47
631.47	2562.01
631.82	2523.33
632.17	2524.24
632.52	2527.88
632.86	2631.64
633.21	2507.85
633.56	2528.10
633.91	2516.50
634.26	2551.31
634.60	2498.98
634.95	2519.91
635.30	2498.75
635.65	2530.38
635.99	2474.63
636.34	2477.59
636.69	2487.37
637.04	2515.82
637.39	2465.98
637.73	2451.42
638.08	2484.41
638.43	2454.83
638.77	2433.90
639.12	2442.09
639.47	2420.24
639.82	2453.47
640.16	2438.90
640.51	2440.72
640.86	2402.49
641.20	2420.02
641.55	2426.16
641.90	2414.10
642.25	2418.88
642.59	2444.14
642.94	2443.23
643.29	2397.94
643.63	2440.95
643.98	2386.57
644.33	2394.53
644.67	2410.00
645.02	2399.76
645.37	2414.56
645.71	2421.84
646.06	2438.90
646.40	2406.36
646.75	2400.45
647.10	2410.23
647.44	2443.68
647.79	2373.37
648.14	2389.07
648.48	2379.51
648.83	2430.03
649.17	2478.72
649.52	2398.17
649.87	2420.93
650.21	2403.18
650.56	2408.64
650.90	2392.26
651.25	2361.76
651.59	2390.89
651.94	2415.92
652.29	2385.66
652.63	2405.45
652.98	2398.85
653.32	2384.97
653.67	2441.63
654.01	2395.21
654.36	2411.14
654.70	2445.05
655.05	2428.44
655.39	2437.54
655.74	2431.62
656.08	2428.66
656.43	2420.24
656.78	2438.68
657.12	2435.26
657.47	2424.57
657.81	2430.71
658.15	2407.27
658.50	2393.85
658.84	2427.75
659.19	2459.61
659.53	2458.47
659.88	2460.07
660.22	2426.39
660.57	2462.11
660.91	2468.71
661.26	2449.60
661.60	2472.58
661.95	2496.93
662.29	2452.10
662.63	2447.55
662.98	2482.59
663.32	2495.11
663.67	2469.17
664.01	2506.49
664.36	2482.14
664.70	2503.76
665.04	2498.98
665.39	2498.75
665.73	2472.13
666.08	2897.42
666.42	2505.35
666.76	2534.70
667.11	2506.49
667.45	2505.12
667.79	2513.09
668.14	2498.07
668.48	2496.02
668.83	2527.65
669.17	2531.97
669.51	2522.19
669.86	2524.01
670.20	2504.89
670.54	2554.27
670.89	2520.37
671.23	2520.14
671.57	2524.92
671.92	2511.26
672.26	2565.88
672.60	2538.12
672.94	2574.98
673.29	2552.45
673.63	2557.69
673.97	2556.55
674.32	2595.46
674.66	2567.47
675.00	2548.81
675.34	2575.21
675.69	2626.86
676.03	2607.29
676.37	2640.74
676.71	2691.26
677.06	2652.80
677.40	2688.76
677.74	2723.57
678.08	2754.97
678.43	2774.32
678.77	2821.42
679.11	2871.71
679.45	2916.99
679.80	2965.69
680.14	3020.07
680.48	3070.59
680.82	3147.27
681.16	3246.94
681.51	3270.38
681.85	3373.00
682.19	3449.92
682.53	3594.19
682.87	3659.72
683.21	3746.19
683.56	3778.96
683.90	3878.40
684.24	3954.63
684.58	4057.94
684.92	4200.16
685.26	4215.63
685.61	4313.48
685.95	4393.12
686.29	4480.96
686.63	4531.93
686.97	4515.09
687.31	4571.07
687.65	4579.49
687.99	4632.96
688.33	4600.19
688.68	4633.42
689.02	4586.54
689.36	4638.19
689.70	4630.00
690.04	4591.55
690.38	4578.58
690.72	4609.30
691.06	4577.67
691.40	4564.69
691.74	4523.96
692.08	4514.63
692.42	4536.48
692.76	4568.56
693.10	4586.08
693.44	4574.02
693.78	4572.43
694.13	4549.68
694.47	4575.16
694.81	4627.95
695.15	4581.76
695.49	4524.65
695.83	4571.07
696.17	4534.43
696.51	4543.76
696.85	4546.95
697.19	4496.20
697.53	4463.43
697.87	4490.74
698.20	4460.48
698.54	4482.55
698.88	4479.36
699.22	4444.09
699.56	4441.36
699.90	4438.86
700.24	4371.28
700.58	4409.05
700.92	4381.06
701.26	4317.12
701.60	4341.01
701.94	4287.76
702.28	4288.22
702.62	4258.64
702.96	4234.97
703.30	4181.04
703.63	4197.20
703.97	4178.99
704.31	4113.23
704.65	4115.05
704.99	4059.30
705.33	4064.54
705.67	3970.56
706.01	3988.99
706.34	4000.37
706.68	3945.07
707.02	3896.83
707.36	3867.93
707.70	3901.38
708.04	3798.53
708.38	3819.92
708.71	3770.99
709.05	3753.47
709.39	3706.60
709.73	3682.25
710.07	3652.21
710.40	3664.27
710.74	3636.05
711.08	3604.88
711.42	3575.75
711.76	3555.05
712.09	3544.81
712.43	3539.80
712.77	3486.33
713.11	3490.42
713.45	3487.24
713.78	3495.43
714.12	3489.28
714.46	3470.85
714.80	3409.87
715.13	3381.20
715.47	3332.27
715.81	3376.65
716.15	3331.13
716.48	3352.52
716.82	3286.08
717.16	3260.14
717.49	3243.30
717.83	3194.83
718.17	3235.34
718.51	3179.81
718.84	3174.58
719.18	3129.07
719.52	3123.84
719.85	3073.77
720.19	3095.85
720.53	3042.60
720.86	3041.46
721.20	2996.18
721.54	3037.82
721.87	2981.39
722.21	2976.61
722.55	2974.11
722.88	2966.60
723.22	2921.09
723.55	2889.68
723.89	2891.28
724.23	2940.20
724.56	2867.38
724.90	2851.68
725.24	2872.16
725.57	2826.88
725.91	2809.59
726.24	2824.38
726.58	2793.20
726.92	2761.57
727.25	2799.57
727.59	2781.37
727.92	2710.37
728.26	2720.16
728.59	2687.85
728.93	2707.41
729.26	2656.90
729.60	2684.20
729.94	2665.55
730.27	2659.40
730.61	2664.86
730.94	2613.21
731.28	2592.96
731.61	2601.60
731.95	2555.64
732.28	2567.47
732.62	2539.48
732.95	2549.04
733.29	2535.16
733.62	2551.54
733.96	2534.93
734.29	2520.37
734.63	2513.77
734.96	2518.55
735.30	2473.72
735.63	2512.40
735.97	2504.44
736.30	2426.84
736.63	2479.18
736.97	2448.69
737.30	2430.26
737.64	2403.41
737.97	2414.10
738.31	2396.81
738.64	2399.76
738.97	2403.18
739.31	2399.76
739.64	2405.23
739.98	2359.49
740.31	2344.47
740.64	2365.18
740.98	2353.34
741.31	2346.52
741.65	2329.45
741.98	2358.80
742.31	2321.71
742.65	2327.63
742.98	2362.22
743.31	2289.40
743.65	2328.31
743.98	2288.72
744.31	2306.92
744.65	2288.26
744.98	2312.16
745.31	2248.67
745.65	2282.12
745.98	2285.76
746.31	2266.19
746.65	2301.01
746.98	2254.13
747.31	2266.87
747.65	2250.95
747.98	2245.48
748.31	2259.14
748.64	2233.20
748.98	2235.24
749.31	2203.16
749.64	2233.65
749.98	2202.25
750.31	2209.76
750.64	2177.67
750.97	2174.26
751.31	2180.40
751.64	2135.35
751.97	2175.85
752.30	2156.28
752.63	2173.35
752.97	2139.67
753.30	2152.64
753.63	2183.59
753.96	2170.39
754.29	2149.46
754.63	2144.00
754.96	2262.10
755.29	2160.83
755.62	2117.37
755.95	2111.23
756.29	2092.57
756.62	2090.75
756.95	2106.22
757.28	2087.11
757.61	2191.78
757.94	2083.24
758.27	2079.37
758.61	2086.43
758.94	2075.96
759.27	2018.84
759.60	2034.77
759.93	2088.02
760.26	2008.37
760.59	2046.15
760.92	2021.12
761.26	2009.28
761.59	2008.15
761.92	2019.07
762.25	1982.66
762.58	2003.14
762.91	1983.80
763.24	1986.76
763.57	1966.51
763.90	1986.07
764.23	1979.93
764.56	1968.78
764.89	1938.97
765.22	1946.71
765.55	1948.98
765.88	1930.55
766.21	1925.32
766.54	1914.40
766.87	1912.35
767.20	1873.44
767.53	1916.22
767.86	1885.27
768.19	1926.23
768.52	1863.20
768.85	1889.59
769.18	1869.34
769.51	1895.96
769.84	1869.11
770.17	1876.85
770.50	1835.66
770.83	1861.15
771.16	1830.66
771.49	1819.73
771.82	1820.64
772.15	1841.81
772.48	1830.66
772.81	1804.03
773.14	1849.09
773.47	1784.92
773.80	1802.44
774.13	1792.88
774.46	1817.91
774.78	1802.90
775.11	1786.06
775.44	1817.00
775.77	1785.37
776.10	1764.21
776.43	1767.62
776.76	1796.98
777.09	1748.28
777.41	1761.03
777.74	1738.27
778.07	1746.69
778.40	1713.47
778.73	1734.17
779.06	1686.62
779.38	1708.92
779.71	1712.33
780.04	1724.62
780.37	1692.76
780.70	1688.89
781.03	1684.34
781.35	1699.59
781.68	1687.75
782.01	1690.48
782.34	1695.49
782.67	1634.51
782.99	1687.75
783.32	1654.53
783.65	1649.98
783.98	1668.41
784.30	1669.78
784.63	1648.61
784.96	1619.03
785.29	1623.36
785.61	1652.94
785.94	1650.66
786.27	1630.87
786.60	1618.35
786.92	1628.36
787.25	1618.81
787.58	1608.34
787.90	1600.15
788.23	1606.97
788.56	1599.24
788.88	1605.61
789.21	1573.30
789.54	1566.70
789.87	1586.04
790.19	1573.98
790.52	1555.77
790.85	1573.30
791.17	1596.28
791.50	1553.04
791.82	1561.01
792.15	1549.40
792.48	1560.78
792.80	1545.53
793.13	1544.85
793.46	1541.21
793.78	1571.70
794.11	1559.41
794.43	1562.60
794.76	1560.78
795.09	1601.28
795.41	1577.16
795.74	1566.47
796.06	1555.55
796.39	1558.50
796.72	1553.27
797.04	1568.06
797.37	1572.84
797.69	1568.97
798.02	1575.80
798.34	1561.23
798.67	1561.92
798.99	1561.23
799.32	1560.78
799.64	1561.69
799.97	1554.18
800.30	1549.17
800.62	1543.03
800.95	1528.69
801.27	1545.76
801.60	1545.08
801.92	1543.94
802.25	1567.83
802.57	1560.10
802.89	1544.62
803.22	1544.85
803.54	1554.41
803.87	1546.67
804.19	1539.16
804.52	1546.90
804.84	1515.72
805.17	1521.64
805.49	1528.92
805.82	1525.51
806.14	1514.81
806.46	1531.43
806.79	1529.83
807.11	1525.74
807.44	1504.12
807.76	1501.16
808.08	1534.38
808.41	1501.62
808.73	1525.74
809.06	1509.13
809.38	1526.65
809.70	1520.96
810.03	1493.65
810.35	1491.83
810.67	1504.35
811.00	1488.87
811.32	1477.27
811.64	1487.05
811.97	1464.98
812.29	1450.64
812.61	1474.99
812.94	1513.68
813.26	1471.35
813.58	1491.60
813.91	1488.42
814.23	1476.13
814.55	1480.23
814.88	1483.41
815.20	1483.64
815.52	1482.05
815.84	1442.45
816.17	1448.82
816.49	1469.53
816.81	1455.42
817.13	1440.86
817.46	1467.26
817.78	1440.40
818.10	1465.66
818.42	1442.68
818.75	1447.23
819.07	1469.30
819.39	1468.85
819.71	1483.18
820.04	1436.54
820.36	1404.45
820.68	1425.16
821.00	1410.37
821.32	1450.19
821.65	1443.59
821.97	1383.97
822.29	1400.36
822.61	1427.89
822.93	1382.61
823.25	1405.82
823.58	1429.03
823.90	1401.49
824.22	1397.17
824.54	1393.98
824.86	1408.55
825.18	1383.97
825.50	1404.22
825.82	1410.37
826.15	1400.36
826.47	1424.70
826.79	1403.54
827.11	1401.95
827.43	1410.14
827.75	1391.48
828.07	1374.41
828.39	1373.73
828.71	1361.90
829.03	1379.65
829.35	1362.81
829.67	1388.07
830.00	1360.08
830.32	1370.32
830.64	1380.33
830.96	1374.19
831.28	1402.40
831.60	1388.98
831.92	1355.30
832.24	1397.85
832.56	1397.85
832.88	1374.87
833.20	1370.09
833.52	1398.76
833.84	1375.10
834.16	1370.77
834.48	1367.13
834.80	1414.46
835.12	1361.22
835.44	1367.13
835.76	1385.79
836.08	1383.74
836.40	1364.86
836.71	1350.29
837.03	1356.67
837.35	1360.08
837.67	1338.01
837.99	1371.23
838.31	1335.05
838.63	1330.50
838.95	1365.08
839.27	1373.50
839.59	1362.13
839.91	1352.11
840.23	1373.28
840.54	1338.01
840.86	1329.81
841.18	1322.31
841.50	1328.45
841.82	1317.30
842.14	1355.30
842.46	1355.07
842.77	1334.14
843.09	1356.44
843.41	1350.07
843.73	1324.81
844.05	1348.02
844.37	1319.35
844.68	1321.85
845.00	1329.81
845.32	1316.84
845.64	1312.75
845.96	1344.83
846.27	1331.86
846.59	1303.87
846.91	1330.95
847.23	1333.91
847.54	1311.61
847.86	1335.28
848.18	1348.93
848.50	1320.94
848.82	1333.68
849.13	1312.52
849.45	1329.59
849.77	1320.94
850.08	1361.44
850.40	1366.00
850.72	1317.30
851.04	1304.10
851.35	1298.64
851.67	1342.10
851.99	1322.76
852.30	1314.11
852.62	1291.81
852.94	1332.77
853.25	1335.28
853.57	1302.51
853.89	1312.98
854.20	1296.82
854.52	1326.86
854.84	1297.50
855.15	1315.71
855.47	1290.90
855.79	1311.84
856.10	1282.94
856.42	1287.94
856.73	1316.84
857.05	1308.65
857.37	1295.23
857.68	1267.01
858.00	1286.58
858.32	1295.00
858.63	1274.29
858.95	1280.89
859.26	1275.20
859.58	1296.14
859.89	1285.90
860.21	1290.45
860.52	1280.66
860.84	1307.29
861.16	1303.65
861.47	1286.58
861.79	1301.60
862.10	1303.87
862.42	1309.56
862.73	1345.29
863.05	1287.03
863.36	1260.18
863.68	1315.71
863.99	1281.57
864.31	1263.82
864.62	1300.92
864.94	1259.05
865.25	1274.97
865.57	1273.15
865.88	1263.37
866.20	1268.15
866.51	1274.75
866.82	1274.29
867.14	1284.53
867.45	1263.60
867.77	1271.11
868.08	1267.01
868.40	1281.80
868.71	1260.41
869.02	1253.36
869.34	1245.85
869.65	1249.26
869.97	1243.12
870.28	1248.12
870.59	1232.19
870.91	1236.52
871.22	1258.82
871.54	1264.28
871.85	1257.23
872.16	1257.68
872.48	1239.48
872.79	1254.04
873.10	1243.12
873.42	1253.13
873.73	1285.90
874.04	1231.51
874.36	1220.59
874.67	1216.49
874.98	1245.62
875.30	1233.33
875.61	1228.55
875.92	1208.30
876.23	1240.16
876.55	1222.41
876.86	1223.32
877.17	1230.15
877.49	1208.53
877.80	1230.15
878.11	1841.35
878.42	1255.40
878.74	1223.09
879.05	1185.77
879.36	1220.82
879.67	1208.07
879.98	1203.07
880.30	1227.87
880.61	1209.67
880.92	1213.76
881.23	1222.41
881.55	1222.18
881.86	1206.25
882.17	1193.74
882.48	1201.70
882.79	1212.40
883.10	1186.00
883.42	1225.37
883.73	1208.30
884.04	1217.63
884.35	1216.72
884.66	1212.85
884.97	1229.01
885.28	1192.37
885.60	1219.00
885.91	1212.17
886.22	1204.43
886.53	1193.97
886.84	1192.83
887.15	1188.73
887.46	1187.82
887.77	1221.73
888.08	1190.32
888.40	1215.58
888.71	1205.12
889.02	1202.61
889.33	1230.37
889.64	1196.01
889.95	1201.70
890.26	1185.77
890.57	1193.28
890.88	1198.97
891.19	1202.61
891.50	1216.95
891.81	1216.95
892.12	1199.20
892.43	1191.24
892.74	1215.36
893.05	1184.64
893.36	1235.61
893.67	1200.34
893.98	1223.55
894.29	1195.33
894.60	1172.12
894.91	1212.40
895.22	1195.56
895.53	1187.37
895.84	1210.58
896.15	1183.95
896.46	1194.19
896.77	1203.52
897.08	1176.90
897.38	1208.07
897.69	1216.27
898.00	1184.41
898.31	1181.22
898.62	1183.50
898.93	1181.45
899.24	1175.53
899.55	1187.59
899.86	1199.43
900.16	1189.64
900.47	1167.34
900.78	1198.52
901.09	1178.95
901.40	1177.81
901.71	1181.45
902.02	1212.85
902.32	1183.95
902.63	1179.40
902.94	1174.85
903.25	1190.78
903.56	1162.56
903.87	1156.42
904.17	1177.35
904.48	1167.57
904.79	1170.30
905.10	1169.39
905.41	1187.82
905.71	1166.43
906.02	1154.60
906.33	1170.76
906.64	1159.83
906.94	1168.94
907.25	1152.55
907.56	1148.68
907.87	1154.83
908.17	1168.25
908.48	1149.14
908.79	1159.15
909.09	1164.16
909.40	1156.65
909.71	1167.11
910.02	1430.39
910.32	1164.84
910.63	1143.45
910.94	1161.20
911.24	1140.49
911.55	1168.02
911.86	1146.86
912.16	1160.52
912.47	1137.08
912.78	1150.73
913.08	1149.82
913.39	1152.10
913.69	1186.46
914.00	1159.61
914.31	1148.91
914.61	1135.26
914.92	1155.28
915.23	1133.21
915.53	1123.42
915.84	1166.20
916.14	1121.60
916.45	1138.90
916.75	1125.02
917.06	1120.47
917.37	1124.11
917.67	1169.39
917.98	1148.91
918.28	1135.94
918.59	1140.95
918.89	1162.11
919.20	1153.23
919.50	1151.19
919.81	1139.81
920.11	1140.49
920.42	1135.94
920.72	1138.67
921.03	1155.05
921.33	1145.95
921.64	1140.95
921.94	1127.52
922.25	1109.32
922.55	1099.30
922.86	1120.69
923.16	1109.09
923.47	1122.29
923.77	1139.13
924.08	1122.29
924.38	1105.90
924.69	1090.20
924.99	1126.84
925.29	1125.47
925.60	1120.69
925.90	1104.54
926.21	1109.09
926.51	1113.64
926.81	1093.16
927.12	1103.63
927.42	1103.63
927.73	1123.65
928.03	1119.10
928.33	1090.43
928.64	1103.17
928.94	1117.28
929.24	1109.32
929.55	1123.42
929.85	1128.43
930.15	1129.80
930.46	1113.87
930.76	1127.07
931.06	1088.61
931.37	1094.07
931.67	1135.26
931.97	1101.58
932.27	1091.79
932.58	1095.44
932.88	1081.78
933.18	1107.72
933.49	1113.18
933.79	1120.47
934.09	1099.53
934.39	1132.07
934.70	1119.10
935.00	1125.02
935.30	1090.66
935.60	1107.04
935.91	1079.73
936.21	1096.57
936.51	1081.33
936.81	1096.12
937.11	1127.98
937.42	1088.38
937.72	1090.88
938.02	1076.32
938.32	1079.51
938.62	1067.90
938.92	1076.32
939.23	1071.54
939.53	1061.30
939.83	1074.27
940.13	1056.52
940.43	1053.34
940.73	1079.28
941.03	1061.08
941.34	1088.84
941.64	1091.11
941.94	1095.66
942.24	1080.64
942.54	1066.99
942.84	1079.28
943.14	1084.74
943.44	1051.75
943.74	1068.13
944.04	1060.39
944.34	1069.49
944.65	1084.06
944.95	1072.45
945.25	1077.23
945.55	1072.23
945.85	1081.78
946.15	1082.92
946.45	1069.27
946.75	1088.84
947.05	1092.93
947.35	1086.33
947.65	1079.51
947.95	1088.84
948.25	1081.78
948.55	1071.77
948.85	1077.69
949.15	1080.87
949.45	1064.26
949.75	1061.53
950.05	1077.69
950.35	1093.84
950.65	1075.87
950.94	1082.24
951.24	1069.72
951.54	1065.17
951.84	1261.32
952.14	1111.36
952.44	1065.85
952.74	1077.69
953.04	1065.40
953.34	1074.05
953.64	1097.48
953.94	1070.86
954.23	1088.15
954.53	1060.85
954.83	1059.71
955.13	1074.50
955.43	1103.17
955.73	1082.01
956.03	1081.78
956.32	1086.11
956.62	1059.25
956.92	1104.31
957.22	1081.78
957.52	1079.05
957.82	1061.30
958.11	1063.81
958.41	1073.82
958.71	1167.11
959.01	1090.88
959.30	1358.94
959.60	1107.27
959.90	1068.36
960.20	1075.41
960.50	1076.78
960.79	1048.10
961.09	1068.81
961.39	1089.97
961.69	1062.21
961.98	1077.23
962.28	1081.10
962.58	1064.49
962.87	1068.58
963.17	1095.44
963.47	1043.10
963.76	1125.47
964.06	1075.41
964.36	1089.52
964.66	1062.90
964.95	1072.45
965.25	1097.48
965.55	1102.94
965.84	1093.84
966.14	1054.48
966.43	1085.42
966.73	1054.25
967.03	1092.48
967.32	1062.90
967.62	1074.27
967.92	1073.14
968.21	1066.54
968.51	1088.38
968.80	1074.73
969.10	1076.09
969.40	1075.18
969.69	1077.00
969.99	1065.17
970.28	1077.23
970.58	1093.39
970.87	1070.40
971.17	1064.03
971.46	1079.28
971.76	1060.17
972.06	1074.96
972.35	1062.90
972.65	1051.97
972.94	1060.85
973.24	1099.76
973.53	1071.54
973.83	1065.40
974.12	1088.15
974.42	1074.96
974.71	1106.81
975.01	1089.06
975.30	1055.61
975.59	1091.57
975.89	1070.86
976.18	1069.95
976.48	1086.79
976.77	1051.97
977.07	1074.05
977.36	1069.27
977.65	1069.72
977.95	1079.73
978.24	1054.02
978.54	1092.25
978.83	1084.74
979.13	1098.17
979.42	1084.06
979.71	1065.40
980.01	1050.61
980.30	1073.36
980.59	1057.89
980.89	1097.26
981.18	1069.49
981.47	1062.44
981.77	1073.82
982.06	1057.21
982.35	1093.84
982.65	1062.44
982.94	1069.95
983.23	1060.17
983.53	1099.99
983.82	1075.64
984.11	1063.81
984.41	1049.47
984.70	1076.32
984.99	1050.61
985.28	1058.57
985.58	1061.76
985.87	1042.64
986.16	1058.34
986.45	1073.82
986.75	1084.29
987.04	1056.75
987.33	1069.04
987.62	1076.32
987.91	1055.61
988.21	1068.36
988.50	1043.33
988.79	1093.84
989.08	1087.70
989.37	1071.54
989.67	1079.51
989.96	1051.52
990.25	1054.25
990.54	1053.57
990.83	1051.75
991.12	1066.31
991.42	1088.61
991.71	1067.45
992.00	1043.55
992.29	1054.48
992.58	1071.32
992.87	1085.88
993.16	1077.46
993.45	1063.12
993.75	1054.93
994.04	1056.98
994.33	1082.69
994.62	1099.08
994.91	1068.81
995.20	1080.64
995.49	1066.76
995.78	1055.84
996.07	1037.64
996.36	1052.43
996.65	1084.29
996.94	1059.48
997.23	1087.02
997.52	1042.87
997.81	1047.19
998.10	1061.53
998.39	1081.10
998.68	1049.47
998.97	1071.32
999.26	1066.31
999.55	1046.97
999.84	1075.18
1000.13	1058.57
1000.42	1080.19
1000.71	1080.64
1001.00	1078.60
1001.29	1099.76
1001.58	1061.53
1001.87	1049.47
1002.16	1067.67
1002.45	1076.32
1002.74	1047.42
1003.02	1051.52
1003.31	1088.84
1003.60	1061.99
1003.89	1055.16
1004.18	1051.52
1004.47	1057.66
1004.76	1072.00
1005.05	1061.99
1005.33	1063.58
1005.62	1047.19
1005.91	1050.15
1006.20	1049.93
1006.49	1060.85
1006.78	1051.97
1007.06	1028.99
1007.35	1043.10
1007.64	1058.57
1007.93	1044.01
1008.22	1075.64
1008.50	1056.98
1008.79	1061.76
1009.08	1058.57
1009.37	1054.70
1009.66	1106.59
1009.94	1068.81
1010.23	1081.33
1010.52	1050.61
1010.81	1067.45
1011.09	1071.54
1011.38	1058.12
1011.67	1096.12
1011.95	1071.09
1012.24	1054.48
1012.53	1033.09
1012.82	1048.33
1013.10	1059.48
1013.39	1051.97
1013.68	1038.32
[truncated: 48 more rows]
