# Supplementary material for: Unique photosynthetic electron transport tuning and excitation distribution in heterokont algae
Source: PLoS One. 2019 Jan 9;14(1):e0209920. doi: 10.1371/journal.pone.0209920 (PMC6326504; doi:10.1371/journal.pone.0209920)
Supplement: S1 Dataset — (ZIP) [file pone.0209920.s004.zip › S1 Dataset/77K/Nannochloropsis_no_inhibitor/NNI_t=20,2.txt]

340.01	1251.08
340.39	1251.08
340.76	1251.08
341.14	1250.17
341.52	1260.41
341.89	1277.02
342.27	1278.84
342.65	1284.53
343.03	1275.66
343.40	1265.64
343.78	1280.89
344.16	1277.25
344.53	1292.72
344.91	1275.20
345.29	1279.30
345.66	1290.22
346.04	1286.12
346.42	1272.24
346.79	1247.90
347.17	1259.96
347.54	1245.16
347.92	1245.39
348.30	1238.11
348.67	1272.02
349.05	1255.18
349.43	1239.02
349.80	1267.47
350.18	1239.02
350.56	1251.76
350.93	1256.09
351.31	1250.17
351.68	1236.06
352.06	1234.01
352.44	1264.96
352.81	1248.58
353.19	1246.99
353.56	1234.93
353.94	1231.06
354.32	1251.76
354.69	1247.90
355.07	1242.43
355.44	1243.80
355.82	1228.10
356.19	1251.76
356.57	1262.91
356.95	1251.76
357.32	1220.13
357.70	1241.30
358.07	1238.11
358.45	1231.28
358.82	1257.45
359.20	1251.31
359.58	1235.84
359.95	1247.21
360.33	1254.04
360.70	1261.32
361.08	1239.93
361.45	1239.02
361.83	1239.25
362.20	1230.83
362.58	1268.83
362.95	1243.34
363.33	1251.76
363.70	1249.26
364.08	1242.43
364.45	1220.82
364.83	1236.52
365.20	1224.46
365.58	1238.34
365.95	1253.58
366.33	1248.81
366.70	1252.90
367.08	1243.80
367.45	1235.38
367.83	1250.63
368.20	1227.42
368.58	1240.61
368.95	1238.79
369.33	1266.33
369.70	1243.57
370.08	1226.73
370.45	1248.35
370.83	1243.34
371.20	1233.10
371.57	1333.00
371.95	1240.84
372.32	1233.56
372.70	1250.40
373.07	1234.01
373.45	1213.31
373.82	1230.83
374.19	1248.35
374.57	1251.99
374.94	1231.51
375.32	1227.42
375.69	1266.78
376.07	1256.09
376.44	1242.43
376.81	1239.25
377.19	1244.71
377.56	1243.80
377.94	1241.30
378.31	1253.81
378.68	1238.34
379.06	1253.58
379.43	1260.87
379.81	1265.87
380.18	1234.24
380.55	1225.82
380.93	1233.56
381.30	1250.40
381.67	1247.90
382.05	1227.87
382.42	1236.29
382.79	1240.16
383.17	1234.93
383.54	1226.73
383.91	1244.48
384.29	1256.54
384.66	1241.75
385.04	1239.25
385.41	1234.01
385.78	1247.90
386.15	1231.97
386.53	1228.10
386.90	1242.66
387.27	1245.62
387.65	1235.38
388.02	1239.25
388.39	1248.12
388.77	1236.52
389.14	1253.13
389.51	1236.52
389.89	1234.01
390.26	1238.57
390.63	1219.00
391.00	1229.92
391.38	1241.98
391.75	1250.63
392.12	1233.33
392.50	1230.15
392.87	1247.67
393.24	1261.09
393.61	1245.85
393.99	1253.58
394.36	1257.45
394.73	1244.25
395.10	1252.22
395.48	1263.82
395.85	1256.32
396.22	1252.90
396.59	1253.58
396.97	1236.29
397.34	1234.24
397.71	1254.72
398.08	1250.85
398.45	1244.48
398.83	1233.10
399.20	1242.21
399.57	1246.30
399.94	1224.91
400.32	1239.70
400.69	1221.95
401.06	1233.79
401.43	1229.69
401.80	1234.70
402.17	1224.23
402.55	1262.23
402.92	1218.54
403.29	1249.03
403.66	1238.34
404.03	1246.08
404.41	1220.36
404.78	1232.88
405.15	1236.29
405.52	1238.57
405.89	1233.56
406.26	1244.03
406.64	1246.30
407.01	1230.60
407.38	1244.94
407.75	1227.64
408.12	1243.34
408.49	1261.32
408.86	1232.88
409.23	1230.60
409.61	1244.94
409.98	1246.76
410.35	1248.12
410.72	1244.03
411.09	1237.43
411.46	1240.61
411.83	1240.61
412.20	1252.22
412.57	1229.46
412.95	1248.81
413.32	1241.75
413.69	1239.70
414.06	1242.43
414.43	1248.12
414.80	1236.75
415.17	1241.30
415.54	1234.24
415.91	1235.61
416.28	1232.65
416.65	1232.88
417.02	1266.78
417.39	1245.62
417.76	1239.70
418.14	1246.99
418.51	1245.85
418.88	1238.34
419.25	1221.73
419.62	1257.23
419.99	1239.93
420.36	1239.93
420.73	1228.78
421.10	1268.38
421.47	1228.10
421.84	1262.69
422.21	1244.71
422.58	1236.75
422.95	1239.25
423.32	1234.24
423.69	1235.38
424.06	1251.08
424.43	1240.16
424.80	1247.90
425.17	1252.22
425.54	1223.78
425.91	1244.94
426.28	1240.16
426.65	1237.88
427.02	1234.24
427.39	1237.20
427.76	1243.12
428.13	1233.33
428.49	1247.67
428.86	1252.45
429.23	1226.96
429.60	1236.97
429.97	1243.34
430.34	1246.30
430.71	1234.01
431.08	1215.81
431.45	1258.82
431.82	1226.73
432.19	1239.02
432.56	1246.76
432.93	1253.36
433.30	1240.39
433.67	1228.78
434.03	1276.11
434.40	1240.39
434.77	1242.66
435.14	1241.98
435.51	1243.80
435.88	1241.75
436.25	1257.68
436.62	1249.03
436.99	1240.84
437.35	1237.88
437.72	1231.97
438.09	1232.65
438.46	1274.29
438.83	1252.45
439.20	1254.72
439.57	1250.63
439.93	1246.53
440.30	1243.34
440.67	1251.99
441.04	1244.25
441.41	1246.53
441.78	1243.57
442.14	1242.89
442.51	1229.92
442.88	1236.52
443.25	1238.79
443.62	1235.84
443.99	1243.80
444.35	1243.80
444.72	1261.09
445.09	1246.53
445.46	1231.97
445.83	1245.39
446.19	1233.79
446.56	1255.40
446.93	1247.44
447.30	1245.85
447.66	1233.33
448.03	1228.78
448.40	1236.52
448.77	1248.12
449.14	1244.48
449.50	1246.99
449.87	1264.51
450.24	1254.95
450.61	1248.12
450.97	1243.80
451.34	1232.88
451.71	1235.38
452.08	1251.76
452.44	1240.16
452.81	1245.16
453.18	1249.03
453.54	1260.41
453.91	1240.61
454.28	1230.15
454.65	1234.01
455.01	1246.53
455.38	1241.52
455.75	1245.39
456.11	1257.23
456.48	1248.81
456.85	1265.64
457.21	1224.91
457.58	1244.71
457.95	1247.44
458.32	1225.82
458.68	1241.07
459.05	1248.58
459.42	1225.82
459.78	1259.50
460.15	1225.82
460.52	1242.89
460.88	1244.03
461.25	1263.14
461.61	1249.26
461.98	1248.12
462.35	1241.98
462.71	1241.07
463.08	1216.95
463.45	1250.40
463.81	1250.40
464.18	1254.04
464.55	1235.38
464.91	1252.45
465.28	1234.01
465.64	1231.28
466.01	1263.82
466.38	1247.44
466.74	1249.03
467.11	1227.87
467.47	1237.66
467.84	1252.90
468.21	1242.89
468.57	1234.47
468.94	1229.92
469.30	1209.89
469.67	1246.99
470.03	1233.33
470.40	1232.65
470.77	1226.73
471.13	1242.21
471.50	1240.61
471.86	1247.44
472.23	1257.68
472.59	1260.87
472.96	1244.94
473.32	1221.73
473.69	1264.28
474.05	1251.08
474.42	1252.22
474.78	1220.13
475.15	1242.66
475.51	1242.66
475.88	1242.21
476.24	1238.11
476.61	1238.11
476.97	1235.38
477.34	1239.02
477.70	1241.98
478.07	1242.66
478.43	1252.22
478.80	1240.39
479.16	1257.68
479.53	1262.46
479.89	1258.14
480.26	1239.02
480.62	1251.54
480.99	1238.34
481.35	1244.94
481.72	1226.05
482.08	1240.39
482.45	1452.69
482.81	1256.32
483.17	1237.88
483.54	1247.67
483.90	1258.36
484.27	1243.12
484.63	1244.03
485.00	1246.08
485.36	1231.74
485.72	1246.53
486.09	1245.39
486.45	1239.02
486.82	1254.49
487.18	1244.48
487.54	1246.76
487.91	1235.38
488.27	1228.78
488.64	1233.56
489.00	1260.18
489.36	1228.10
489.73	1243.34
490.09	1240.16
490.45	1245.62
490.82	1254.27
491.18	1245.16
491.55	1256.32
491.91	1252.22
492.27	1243.12
492.64	1231.97
493.00	1235.84
493.36	1240.16
493.73	1251.99
494.09	1219.22
494.45	1239.48
494.82	1250.40
495.18	1262.46
495.54	1244.03
495.91	1238.57
496.27	1233.10
496.63	1249.94
496.99	1229.01
497.36	1254.95
497.72	1249.03
498.08	1264.96
498.45	1265.64
498.81	1249.72
499.17	1231.74
499.53	1232.19
499.90	1257.45
500.26	1252.67
500.62	1263.37
500.99	1238.57
501.35	1238.11
501.71	1262.69
502.07	1250.40
502.44	1253.81
502.80	1235.84
503.16	1248.35
503.52	1250.63
503.88	1255.63
504.25	1240.16
504.61	1248.58
504.97	1235.15
505.33	1237.66
505.70	1263.14
506.06	1279.07
506.42	1267.24
506.78	1235.15
507.14	1260.87
507.51	1252.90
507.87	1252.67
508.23	1246.99
508.59	1264.05
508.95	1249.94
509.32	1248.58
509.68	1242.21
510.04	1252.67
510.40	1224.69
510.76	1248.58
511.12	1244.48
511.48	1242.89
511.85	1244.48
512.21	1257.45
512.57	1243.34
512.93	1252.67
513.29	1249.26
513.65	1266.78
514.01	1249.03
514.38	1256.32
514.74	1244.94
515.10	1224.69
515.46	1233.33
515.82	1246.53
516.18	1226.73
516.54	1246.53
516.90	1261.32
517.26	1261.32
517.63	1234.70
517.99	1243.12
518.35	1242.89
518.71	1233.33
519.07	1248.35
519.43	1240.84
519.79	1249.03
520.15	1267.92
520.51	1267.24
520.87	1251.08
521.23	1250.85
521.59	1257.23
521.95	1257.23
522.31	1246.08
522.67	1246.30
523.03	1253.81
523.40	1248.81
523.76	1264.28
524.12	1244.25
524.48	1255.86
524.84	1240.16
525.20	1242.89
525.56	1263.14
525.92	1240.16
526.28	1226.05
526.64	1239.48
527.00	1224.46
527.36	1261.32
527.72	1252.90
528.08	1244.71
528.44	1244.25
528.80	1259.50
529.16	1251.54
529.51	1251.54
529.87	1247.21
530.23	1236.29
530.59	1256.32
530.95	1241.52
531.31	1255.63
531.67	1250.40
532.03	1233.33
532.39	1257.23
532.75	1242.66
533.11	1241.52
533.47	1251.31
533.83	1230.83
534.19	1239.02
534.55	1238.34
534.91	1234.01
535.26	1246.30
535.62	1239.70
535.98	1258.36
536.34	1240.84
536.70	1229.46
537.06	1244.03
537.42	1252.67
537.78	1250.85
538.14	1255.63
538.49	1251.76
538.85	1274.52
539.21	1251.31
539.57	1247.90
539.93	1249.03
540.29	1239.48
540.65	1238.34
541.00	1248.12
541.36	1240.84
541.72	1264.96
542.08	1224.69
542.44	1246.53
542.80	1246.08
543.15	1247.44
543.51	1245.39
543.87	1248.81
544.23	1253.81
544.59	1240.84
544.95	1238.11
545.30	1247.21
545.66	1246.30
546.02	1249.94
546.38	1233.33
546.73	1240.61
547.09	1241.52
547.45	1252.67
547.81	1262.91
548.17	1243.57
548.52	1233.56
548.88	1229.46
549.24	1260.41
549.60	1241.07
549.95	1225.60
550.31	1237.43
550.67	1246.30
551.03	1232.88
551.38	1256.09
551.74	1231.97
552.10	1257.68
552.46	1240.61
552.81	1232.42
553.17	1239.25
553.53	1244.03
553.88	1261.09
554.24	1244.71
554.60	1234.47
554.95	1248.58
555.31	1222.41
555.67	1245.16
556.03	1240.39
556.38	1219.91
556.74	1241.75
557.10	1232.65
557.45	1245.39
557.81	1240.16
558.17	1232.19
558.52	1232.19
558.88	1257.91
559.24	1252.22
559.59	1243.34
559.95	1250.85
560.30	1258.14
560.66	1225.14
561.02	1254.27
561.37	1246.30
561.73	1250.17
562.09	1249.26
562.44	1247.21
562.80	1260.87
563.15	1239.25
563.51	1248.58
563.87	1234.70
564.22	1250.85
564.58	1244.94
564.93	1229.01
565.29	1231.97
565.65	1259.27
566.00	1234.47
566.36	1248.35
566.71	1277.02
567.07	1249.49
567.42	1247.90
567.78	1234.01
568.14	1240.84
568.49	1239.93
568.85	1226.28
569.20	1243.34
569.56	1227.64
569.91	1235.84
570.27	1245.85
570.62	1241.75
570.98	1249.26
571.33	1254.49
571.69	1258.82
572.04	1252.67
572.40	1232.19
572.75	1252.67
573.11	1239.25
573.46	1251.54
573.82	1250.17
574.17	1238.34
574.53	1257.91
574.88	1257.23
575.24	1236.06
575.59	1231.97
575.95	1257.68
576.30	1244.94
576.66	1236.75
577.01	1242.66
577.36	1234.70
577.72	1246.99
578.07	1256.09
578.43	1273.61
578.78	1261.09
579.14	1246.30
579.49	1241.52
579.85	1253.58
580.20	1236.97
580.55	1249.03
580.91	1242.43
581.26	1263.60
581.62	1244.03
581.97	1245.62
582.32	1263.14
582.68	1242.21
583.03	1241.52
583.39	1256.54
583.74	1248.58
584.09	1270.65
584.45	1294.09
584.80	1263.14
585.15	1261.55
585.51	1271.11
585.86	1264.51
586.21	1271.79
586.57	1279.53
586.92	1291.81
587.27	1277.93
587.63	1275.43
587.98	1314.11
588.33	1310.70
588.69	1287.49
589.04	1299.55
589.39	1280.89
589.75	1295.23
590.10	1307.74
590.45	1307.06
590.81	1315.25
591.16	1321.62
591.51	1327.99
591.86	1355.53
592.22	1344.15
592.57	1341.65
592.92	1339.60
593.28	1367.13
593.63	1350.75
593.98	1364.63
594.33	1373.50
594.69	1395.12
595.04	1409.91
595.39	1417.42
595.74	1414.24
596.10	1419.70
596.45	1429.48
596.80	1456.56
597.15	1454.74
597.50	1476.13
597.86	1474.54
598.21	1493.20
598.56	1497.75
598.91	1515.50
599.26	1506.17
599.62	1530.29
599.97	1546.67
600.32	1581.94
600.67	1587.63
601.02	1603.33
601.38	1595.82
601.73	1599.69
602.08	1629.73
602.43	1621.99
602.78	1647.93
603.13	1674.78
603.49	1679.79
603.84	1679.33
604.19	1709.83
604.54	1713.69
604.89	1714.83
605.24	1739.64
605.59	1745.32
605.95	1773.54
606.30	1803.12
606.65	1796.75
607.00	1828.61
607.35	1797.21
607.70	1814.05
608.05	1855.46
608.40	1844.08
608.75	1849.32
609.10	1860.69
609.46	1870.48
609.81	1877.53
610.16	1901.20
610.51	1893.69
610.86	1935.10
611.21	1935.10
611.56	1895.74
611.91	1922.82
612.26	1922.13
612.61	1945.80
612.96	1957.63
613.31	1959.91
613.66	1962.18
614.01	1984.25
614.36	1984.94
614.71	1974.70
615.06	1961.50
615.41	1954.90
615.76	1974.92
616.11	1986.30
616.46	2025.90
616.81	2018.39
617.16	1982.21
617.51	1987.21
617.86	1991.99
618.21	1961.27
618.56	1994.27
618.91	2008.37
619.26	1999.50
619.61	1988.35
619.96	2004.73
620.31	2020.43
620.66	2007.92
621.01	1961.27
621.36	2014.75
621.71	1999.73
622.06	1991.54
622.41	1995.40
622.76	2001.78
623.10	2014.06
623.45	2002.00
623.80	1985.62
624.15	2005.87
624.50	2000.41
624.85	1964.23
625.20	1994.27
625.55	1987.90
625.90	1979.93
626.25	1992.67
626.59	1961.73
626.94	1991.99
627.29	1969.46
627.64	1966.51
627.99	1961.04
628.34	1998.13
628.69	1948.53
629.03	1953.08
629.38	1958.31
629.73	1946.03
630.08	1941.47
630.43	1929.19
630.78	1947.39
631.12	1962.86
631.47	1922.82
631.82	1937.61
632.17	1942.38
632.52	1934.88
632.86	1976.29
633.21	1913.03
633.56	1915.99
633.91	1910.53
634.26	1911.44
634.60	1918.04
634.95	1908.48
635.30	1900.06
635.65	1891.19
635.99	1875.71
636.34	1914.17
636.69	1901.88
637.04	1898.69
637.39	1878.67
637.73	1912.12
638.08	1879.35
638.43	1880.26
638.77	1879.35
639.12	1868.43
639.47	1872.53
639.82	1882.31
640.16	1852.05
640.51	1858.19
640.86	1868.20
641.20	1881.40
641.55	1896.87
641.90	1870.71
642.25	1894.83
642.59	1870.71
642.94	1867.52
643.29	1852.27
643.63	1868.66
643.98	1875.71
644.33	1843.63
644.67	1863.88
645.02	1879.35
645.37	1879.81
645.71	1861.83
646.06	1869.57
646.40	1851.14
646.75	1842.94
647.10	1829.52
647.44	1874.35
647.79	1839.76
648.14	1843.40
648.48	1857.51
648.83	1828.38
649.17	1857.74
649.52	1847.72
649.87	1841.35
650.21	1860.92
650.56	1843.85
650.90	1845.45
651.25	1859.33
651.59	1863.65
651.94	1866.15
652.29	1852.27
652.63	1882.99
652.98	1848.41
653.32	1857.96
653.67	1854.55
654.01	1872.30
654.36	1821.55
654.70	1861.60
655.05	1851.59
655.39	1840.67
655.74	1822.92
656.08	1849.32
656.43	1868.66
656.78	1861.83
657.12	1844.99
657.47	1849.54
657.81	1867.98
658.15	1841.12
658.50	1857.51
658.84	1859.56
659.19	1867.98
659.53	1862.74
659.88	1855.00
660.22	1862.29
660.57	1868.43
660.91	1885.04
661.26	1852.96
661.60	1888.68
661.95	1852.96
662.29	1899.15
662.63	1885.72
662.98	1889.82
663.32	1885.72
663.67	1883.22
664.01	1863.65
664.36	1872.53
664.70	1887.77
665.04	1894.37
665.39	1881.40
665.73	1885.50
666.08	1964.91
666.42	1880.04
666.76	1903.70
667.11	1894.14
667.45	1901.43
667.79	1910.53
668.14	1916.22
668.48	1921.68
668.83	1921.45
669.17	1940.79
669.51	1924.64
669.86	1915.76
670.20	1953.31
670.54	1913.26
670.89	1949.89
671.23	1951.49
671.57	1965.37
671.92	1972.65
672.26	1983.80
672.60	2014.75
672.94	2044.10
673.29	2062.30
673.63	2099.17
673.97	2078.01
674.32	2132.85
674.66	2148.32
675.00	2204.30
675.34	2217.95
675.69	2307.61
676.03	2327.86
676.37	2365.86
676.71	2441.86
677.06	2551.31
677.40	2587.04
677.74	2704.46
678.08	2822.78
678.43	2941.11
678.77	3064.90
679.11	3230.33
679.45	3396.21
679.80	3553.23
680.14	3777.14
680.48	3943.71
680.82	4239.98
681.16	4458.43
681.51	4759.02
681.85	5001.37
682.19	5334.28
682.53	5653.76
682.87	5978.25
683.21	6287.95
683.56	6622.68
683.90	7043.65
684.24	7353.35
684.58	7772.50
684.92	8142.04
685.26	8354.35
685.61	8692.49
685.95	8949.40
686.29	9273.66
686.63	9491.20
686.97	9698.95
687.31	9775.41
687.65	9974.97
687.99	10087.84
688.33	10088.52
688.68	10155.19
689.02	10160.88
689.36	10235.75
689.70	10174.54
690.04	10146.09
690.38	10184.78
690.72	10161.11
691.06	10120.15
691.40	10178.86
691.74	10116.51
692.08	10160.43
692.42	10177.27
692.76	10174.54
693.10	10227.33
693.44	10192.29
693.78	10279.44
694.13	10196.15
694.47	10347.25
694.81	10294.23
695.15	10294.91
695.49	10312.66
695.83	10316.53
696.17	10257.82
696.51	10311.07
696.85	10284.44
697.19	10256.91
697.53	10252.13
697.87	10328.59
698.20	10174.08
698.54	10306.74
698.88	10275.57
699.22	10171.35
699.56	10211.40
699.90	10108.55
700.24	10050.52
700.58	10003.42
700.92	10027.31
701.26	9926.73
701.60	10002.28
701.94	9751.74
702.28	9837.99
702.62	9680.75
702.96	9629.55
703.30	9474.59
703.63	9490.74
703.97	9363.77
704.31	9296.19
704.65	9201.30
704.99	9086.38
705.33	9064.76
705.67	8942.11
706.01	8879.54
706.34	8791.93
706.68	8692.26
707.02	8522.51
707.36	8529.56
707.70	8432.63
708.04	8280.39
708.38	8228.28
708.71	8140.45
709.05	8068.09
709.39	7990.04
709.73	7861.01
710.07	7872.16
710.40	7762.26
710.74	7645.75
711.08	7616.17
711.42	7476.22
711.76	7482.60
712.09	7388.16
712.43	7323.76
712.77	7283.94
713.11	7207.94
713.45	7168.80
713.78	7091.43
714.12	6999.05
714.46	6989.72
714.80	6880.49
715.13	6860.47
715.47	6723.25
715.81	6659.77
716.15	6601.29
716.48	6566.24
716.82	6526.42
717.16	6490.47
717.49	6390.35
717.83	6339.37
718.17	6267.01
718.51	6222.87
718.84	6140.95
719.18	6060.85
719.52	6058.35
719.85	5973.47
720.19	5914.08
720.53	5879.95
720.86	5843.08
721.20	5736.36
721.54	5747.74
721.87	5647.62
722.21	5572.30
722.55	5527.01
722.88	5438.27
723.22	5399.58
723.55	5323.81
723.89	5293.54
724.23	5257.59
724.56	5211.40
724.90	5134.94
725.24	5066.90
725.57	5049.61
725.91	4984.98
726.24	4960.64
726.58	4848.00
726.92	4784.74
727.25	4779.28
727.59	4700.09
727.92	4657.08
728.26	4598.83
728.59	4542.62
728.93	4553.54
729.26	4464.34
729.60	4433.85
729.94	4379.24
730.27	4327.59
730.61	4312.11
730.94	4179.22
731.28	4186.28
731.61	4156.24
731.95	4078.19
732.28	4047.92
732.62	4001.05
732.95	3957.81
733.29	3927.55
733.62	3896.60
733.96	3835.16
734.29	3775.09
734.63	3759.16
734.96	3739.36
735.30	3699.54
735.63	3662.22
735.97	3589.63
736.30	3567.56
736.63	3551.41
736.97	3507.94
737.30	3488.15
737.64	3444.46
737.97	3406.45
738.31	3416.24
738.64	3344.79
738.97	3322.49
739.31	3285.85
739.64	3242.62
739.98	3241.93
740.31	3196.42
740.64	3216.68
740.98	3166.16
741.31	3136.12
741.65	3086.29
741.98	3092.66
742.31	3072.41
742.65	3004.60
742.98	2977.52
743.31	2983.66
743.65	2965.91
743.98	2948.39
744.31	2921.31
744.65	2909.03
744.98	2891.96
745.31	2852.82
745.65	2869.43
745.98	2810.95
746.31	2843.04
746.65	2798.44
746.98	2814.59
747.31	2785.69
747.65	2765.67
747.98	2748.60
748.31	2731.31
748.64	2738.82
748.98	2690.80
749.31	2675.33
749.64	2680.11
749.98	2637.78
750.31	2650.75
750.64	2593.18
750.97	2590.68
751.31	2594.09
751.64	2569.29
751.97	2576.34
752.30	2550.18
752.63	2520.37
752.97	2529.01
753.30	2500.11
753.63	2519.23
753.96	2505.12
754.29	2459.84
754.63	2464.84
754.96	2509.90
755.29	2447.32
755.62	2432.08
755.95	2428.66
756.29	2406.36
756.62	2399.08
756.95	2357.21
757.28	2380.88
757.61	2389.07
757.94	2356.07
758.27	2359.26
758.61	2320.58
758.94	2350.39
759.27	2339.01
759.60	2289.86
759.93	2319.21
760.26	2259.14
760.59	2268.24
760.92	2255.95
761.26	2265.51
761.59	2238.66
761.92	2224.55
762.25	2217.50
762.58	2251.86
762.91	2197.70
763.24	2206.34
763.57	2184.50
763.90	2203.84
764.23	2179.04
764.56	2175.63
764.89	2149.23
765.22	2146.04
765.55	2139.90
765.88	2141.27
766.21	2114.64
766.54	2103.72
766.87	2101.22
767.20	2112.82
767.53	2102.13
767.86	2074.14
768.19	2116.69
768.52	2098.03
768.85	2078.92
769.18	2072.32
769.51	2047.51
769.84	2040.69
770.17	2005.42
770.50	2017.93
770.83	1994.27
771.16	1974.92
771.49	1978.11
771.82	1989.26
772.15	1999.96
772.48	1947.16
772.81	1934.42
773.14	1941.25
773.47	1932.60
773.80	1938.29
774.13	1926.91
774.46	1934.65
774.78	1901.20
775.11	1911.89
775.44	1909.16
775.77	1900.97
776.10	1870.25
776.43	1885.50
776.76	1884.13
777.09	1863.42
777.41	1872.30
777.74	1830.43
778.07	1818.82
778.40	1846.81
778.73	1824.51
779.06	1831.34
779.38	1814.27
779.71	1812.45
780.04	1797.89
780.37	1799.94
780.70	1801.53
781.03	1803.35
781.35	1773.31
781.68	1778.55
782.01	1767.85
782.34	1765.35
782.67	1757.38
782.99	1767.17
783.32	1741.91
783.65	1756.47
783.98	1726.67
784.30	1713.92
784.63	1703.91
784.96	1708.69
785.29	1694.13
785.61	1722.57
785.94	1689.35
786.27	1699.81
786.60	1697.77
786.92	1698.45
787.25	1701.86
787.58	1677.51
787.90	1667.96
788.23	1678.42
788.56	1637.01
788.88	1673.87
789.21	1646.57
789.54	1639.74
789.87	1659.54
790.19	1655.67
790.52	1650.66
790.85	1650.66
791.17	1630.87
791.50	1629.96
791.82	1608.57
792.15	1637.24
792.48	1625.40
792.80	1631.78
793.13	1625.63
793.46	1619.49
793.78	1613.57
794.11	1618.35
794.43	1614.03
794.76	1618.12
795.09	1602.42
795.41	1616.53
795.74	1615.62
796.06	1592.64
796.39	1596.28
796.72	1607.66
797.04	1616.07
797.37	1593.77
797.69	1620.85
798.02	1601.74
798.34	1611.07
798.67	1604.01
798.99	1583.31
799.32	1599.24
799.64	1598.33
799.97	1586.95
800.30	1575.12
800.62	1556.91
800.95	1591.95
801.27	1578.53
801.60	1575.80
801.92	1577.62
802.25	1569.20
802.57	1571.25
802.89	1561.01
803.22	1564.19
803.54	1548.95
803.87	1533.47
804.19	1535.98
804.52	1543.03
804.84	1539.39
805.17	1554.86
805.49	1538.02
805.82	1556.23
806.14	1555.77
806.46	1548.49
806.79	1542.12
807.11	1536.89
807.44	1530.74
807.76	1527.33
808.08	1527.10
808.41	1518.23
808.73	1501.39
809.06	1533.93
809.38	1532.11
809.70	1517.77
810.03	1496.38
810.35	1522.10
810.67	1505.26
811.00	1499.34
811.32	1505.94
811.64	1492.51
811.97	1510.26
812.29	1496.61
812.61	1476.13
812.94	1512.99
813.26	1499.80
813.58	1491.83
813.91	1477.04
814.23	1478.41
814.55	1477.72
814.88	1480.68
815.20	1480.23
815.52	1483.41
815.84	1472.03
816.17	1463.39
816.49	1469.99
816.81	1461.79
817.13	1487.96
817.46	1462.48
817.78	1455.65
818.10	1461.57
818.42	1467.94
818.75	1446.32
819.07	1456.33
819.39	1460.66
819.71	1477.72
820.04	1444.27
820.36	1445.41
820.68	1432.90
821.00	1448.60
821.32	1449.28
821.65	1454.06
821.97	1428.80
822.29	1454.74
822.61	1453.60
822.93	1439.27
823.25	1440.18
823.58	1431.76
823.90	1421.97
824.22	1431.30
824.54	1429.48
824.86	1433.35
825.18	1422.20
825.50	1445.64
825.82	1406.50
826.15	1421.29
826.47	1431.53
826.79	1443.59
827.11	1416.28
827.43	1431.08
827.75	1431.53
828.07	1409.23
828.39	1388.98
828.71	1412.19
829.03	1399.90
829.35	1414.92
829.67	1411.73
830.00	1412.42
830.32	1410.14
830.64	1396.94
830.96	1389.21
831.28	1416.74
831.60	1367.82
831.92	1393.98
832.24	1412.87
832.56	1415.37
832.88	1414.92
833.20	1388.07
833.52	1406.73
833.84	1392.62
834.16	1387.39
834.48	1385.79
834.80	1411.51
835.12	1392.39
835.44	1417.65
835.76	1398.54
836.08	1397.62
836.40	1388.52
836.71	1398.31
837.03	1383.52
837.35	1388.75
837.67	1389.66
837.99	1372.82
838.31	1382.15
838.63	1387.39
838.95	1373.96
839.27	1397.62
839.59	1383.74
839.91	1367.13
840.23	1394.67
840.54	1399.67
840.86	1382.15
841.18	1362.13
841.50	1375.55
841.82	1372.82
842.14	1392.62
842.46	1386.25
842.77	1371.23
843.09	1397.62
843.41	1385.11
843.73	1381.70
844.05	1376.46
844.37	1370.77
844.68	1386.47
845.00	1375.78
845.32	1377.15
845.64	1383.52
845.96	1376.92
846.27	1372.59
846.59	1379.42
846.91	1389.66
847.23	1378.74
847.54	1360.53
847.86	1357.35
848.18	1372.14
848.50	1370.77
848.82	1388.07
849.13	1374.87
849.45	1362.58
849.77	1372.37
850.08	1365.31
850.40	1396.03
850.72	1382.15
851.04	1368.27
851.35	1350.52
851.67	1374.87
851.99	1360.08
852.30	1371.23
852.62	1371.23
852.94	1386.25
853.25	1354.39
853.57	1371.23
853.89	1360.99
854.20	1342.10
854.52	1371.91
854.84	1371.46
855.15	1343.47
855.47	1356.44
855.79	1373.96
856.10	1357.12
856.42	1332.09
856.73	1377.15
857.05	1389.43
857.37	1348.70
857.68	1348.02
858.00	1346.88
858.32	1381.24
858.63	1361.90
858.95	1340.28
859.26	1363.95
859.58	1349.61
859.89	1355.98
860.21	1355.53
860.52	1354.16
860.84	1339.14
861.16	1346.43
861.47	1348.47
861.79	1342.56
862.10	1338.01
862.42	1338.69
862.73	1336.87
863.05	1337.78
863.36	1314.34
863.68	1361.90
863.99	1339.60
864.31	1345.74
864.62	1350.75
864.94	1327.54
865.25	1335.28
865.57	1343.01
865.88	1350.75
866.20	1341.42
866.51	1349.16
866.82	1329.36
867.14	1321.39
867.45	1331.63
867.77	1309.33
868.08	1340.05
868.40	1354.62
868.71	1332.54
869.02	1335.96
869.34	1343.01
869.65	1322.76
869.97	1336.87
870.28	1337.55
870.59	1307.51
870.91	1340.51
871.22	1327.54
871.54	1342.78
871.85	1345.97
872.16	1331.86
872.48	1333.91
872.79	1325.95
873.10	1315.93
873.42	1325.04
873.73	1335.05
874.04	1320.71
874.36	1313.89
874.67	1329.36
874.98	1329.59
875.30	1332.77
875.61	1306.15
875.92	1309.56
876.23	1315.71
876.55	1308.65
876.86	1304.10
877.17	1302.74
877.49	1317.53
877.80	1316.84
878.11	1472.49
878.42	1309.33
878.74	1325.49
879.05	1318.44
879.36	1313.20
879.67	1305.92
879.98	1314.11
880.30	1303.65
880.61	1293.86
880.92	1315.93
881.23	1316.39
881.55	1316.16
881.86	1312.98
882.17	1296.36
882.48	1315.71
882.79	1311.16
883.10	1304.78
883.42	1311.84
883.73	1298.64
884.04	1307.51
884.35	1302.74
884.66	1304.33
884.97	1325.95
885.28	1320.48
885.60	1317.98
885.91	1299.32
886.22	1303.87
886.53	1302.51
886.84	1315.25
887.15	1318.44
887.46	1306.60
887.77	1312.07
888.08	1297.96
888.40	1294.09
888.71	1300.01
889.02	1297.27
889.33	1297.27
889.64	1278.84
889.95	1294.77
890.26	1294.77
890.57	1300.23
890.88	1303.65
891.19	1295.68
891.50	1321.85
891.81	1298.64
892.12	1289.54
892.43	1289.54
892.74	1303.65
893.05	1287.49
893.36	1311.61
893.67	1305.92
893.98	1309.11
894.29	1292.95
894.60	1283.85
894.91	1291.13
895.22	1298.41
895.53	1306.60
895.84	1311.61
896.15	1311.61
896.46	1316.39
896.77	1287.72
897.08	1285.67
897.38	1298.18
897.69	1311.38
898.00	1288.17
898.31	1292.95
898.62	1296.59
898.93	1303.87
899.24	1274.29
899.55	1292.95
899.86	1309.56
900.16	1300.23
900.47	1301.60
900.78	1301.60
901.09	1307.51
901.40	1293.18
901.71	1307.06
902.02	1313.66
902.32	1289.54
902.63	1278.39
902.94	1289.54
903.25	1287.94
903.56	1307.29
903.87	1273.38
904.17	1277.25
904.48	1310.47
904.79	1280.21
905.10	1291.59
905.41	1307.51
905.71	1295.00
906.02	1289.31
906.33	1301.14
906.64	1268.83
906.94	1288.63
907.25	1278.84
907.56	1307.97
907.87	1285.90
908.17	1274.52
908.48	1285.44
908.79	1307.97
909.09	1292.04
909.40	1294.54
909.71	1291.36
910.02	1362.58
910.32	1278.62
910.63	1285.90
910.94	1283.85
911.24	1257.00
911.55	1273.15
911.86	1292.95
912.16	1265.64
912.47	1277.25
912.78	1267.24
913.08	1277.02
913.39	1265.42
913.69	1279.53
914.00	1281.57
914.31	1291.81
914.61	1273.38
914.92	1277.02
915.23	1274.52
915.53	1273.15
915.84	1270.42
916.14	1285.21
916.45	1264.73
916.75	1249.94
917.06	1266.10
917.37	1260.41
917.67	1283.17
917.98	1270.20
918.28	1266.10
918.59	1280.44
918.89	1268.15
919.20	1275.20
919.50	1254.04
919.81	1281.80
920.11	1282.03
920.42	1262.00
920.72	1259.27
921.03	1272.70
921.33	1267.01
921.64	1259.27
921.94	1256.77
922.25	1273.84
922.55	1254.27
922.86	1257.00
923.16	1263.37
923.47	1266.10
923.77	1277.93
924.08	1262.00
924.38	1272.93
924.69	1271.79
924.99	1254.72
925.29	1264.73
925.60	1258.59
925.90	1246.30
926.21	1272.24
926.51	1288.86
926.81	1269.97
927.12	1262.91
927.42	1241.52
927.73	1251.54
928.03	1258.82
928.33	1249.94
928.64	1277.25
928.94	1272.02
929.24	1251.76
929.55	1251.31
929.85	1248.58
930.15	1270.20
930.46	1258.36
930.76	1257.91
931.06	1269.51
931.37	1281.57
931.67	1264.28
931.97	1249.94
932.27	1262.91
932.58	1252.90
932.88	1262.46
933.18	1254.72
933.49	1266.78
933.79	1275.43
934.09	1246.53
934.39	1269.51
934.70	1266.33
935.00	1274.97
935.30	1247.44
935.60	1266.55
935.91	1264.73
936.21	1259.73
936.51	1275.20
936.81	1244.94
937.11	1262.00
937.42	1247.90
937.72	1240.84
938.02	1256.32
938.32	1256.77
938.62	1283.17
938.92	1259.27
939.23	1251.76
939.53	1252.22
939.83	1251.08
940.13	1251.08
940.43	1252.67
940.73	1251.08
941.03	1240.39
941.34	1258.82
941.64	1259.50
941.94	1247.21
942.24	1254.72
942.54	1270.20
942.84	1239.02
943.14	1258.82
943.44	1273.61
943.74	1263.82
944.04	1258.14
944.34	1271.33
944.65	1242.43
944.95	1246.30
945.25	1253.58
945.55	1236.29
945.85	1241.30
946.15	1260.18
946.45	1267.01
946.75	1231.74
947.05	1256.77
947.35	1246.53
947.65	1248.12
947.95	1274.75
948.25	1255.63
948.55	1241.75
948.85	1256.09
949.15	1245.16
949.45	1252.22
949.75	1243.12
950.05	1251.76
950.35	1232.88
950.65	1248.58
950.94	1255.63
951.24	1263.14
951.54	1233.56
951.84	1294.54
952.14	1253.81
952.44	1253.81
952.74	1243.34
953.04	1259.50
953.34	1255.40
953.64	1258.14
953.94	1249.72
954.23	1253.81
954.53	1253.36
954.83	1228.78
955.13	1250.40
955.43	1231.97
955.73	1247.67
956.03	1254.27
956.32	1248.58
956.62	1273.61
956.92	1255.40
957.22	1254.49
957.52	1238.11
957.82	1244.71
958.11	1249.26
958.41	1265.87
958.71	1271.33
959.01	1255.18
959.30	1325.72
959.60	1262.69
959.90	1263.37
960.20	1254.95
960.50	1240.16
960.79	1260.64
961.09	1254.72
961.39	1259.50
961.69	1244.25
961.98	1224.23
962.28	1247.44
962.58	1233.79
962.87	1255.63
963.17	1243.57
963.47	1261.55
963.76	1265.87
964.06	1252.45
964.36	1263.37
964.66	1269.06
964.95	1256.54
965.25	1258.14
965.55	1268.15
965.84	1247.21
966.14	1259.27
966.43	1251.99
966.73	1249.72
967.03	1249.94
967.32	1244.94
967.62	1258.36
967.92	1272.47
968.21	1254.27
968.51	1265.64
968.80	1238.11
969.10	1247.44
969.40	1261.32
969.69	1240.61
969.99	1257.00
970.28	1250.40
970.58	1257.68
970.87	1244.25
971.17	1248.58
971.46	1261.09
971.76	1247.90
972.06	1226.96
972.35	1236.29
972.65	1241.98
972.94	1243.34
973.24	1261.78
973.53	1239.02
973.83	1233.10
974.12	1256.09
974.42	1239.48
974.71	1264.28
975.01	1252.22
975.30	1242.43
975.59	1249.03
975.89	1238.57
976.18	1246.08
976.48	1250.40
976.77	1249.26
977.07	1252.67
977.36	1257.23
977.65	1266.55
977.95	1254.49
978.24	1223.55
978.54	1252.90
978.83	1256.32
979.13	1252.67
979.42	1279.07
979.71	1224.00
980.01	1227.42
980.30	1258.14
980.59	1254.49
980.89	1253.58
981.18	1263.82
981.47	1243.12
981.77	1233.79
982.06	1255.40
982.35	1257.91
982.65	1231.28
982.94	1249.49
983.23	1260.18
983.53	1262.23
983.82	1238.34
984.11	1255.18
984.41	1259.96
984.70	1261.32
984.99	1245.85
985.28	1243.12
985.58	1240.39
985.87	1257.68
986.16	1236.29
986.45	1242.89
986.75	1244.48
987.04	1269.97
987.33	1243.12
987.62	1263.14
987.91	1228.78
988.21	1219.68
988.50	1221.04
988.79	1242.89
989.08	1250.63
989.37	1241.07
989.67	1254.04
989.96	1248.58
990.25	1240.16
990.54	1257.45
990.83	1248.35
991.12	1265.19
991.42	1247.21
991.71	1236.75
992.00	1262.23
992.29	1225.60
992.58	1240.61
992.87	1266.55
993.16	1258.14
993.45	1249.72
993.75	1245.16
994.04	1230.60
994.33	1253.58
994.62	1253.13
994.91	1222.18
995.20	1231.06
995.49	1237.66
995.78	1244.94
996.07	1236.75
996.36	1253.36
996.65	1249.49
996.94	1246.08
997.23	1256.32
997.52	1239.02
997.81	1251.54
998.10	1235.61
998.39	1241.30
998.68	1245.39
998.97	1243.80
999.26	1247.44
999.55	1230.60
999.84	1230.37
1000.13	1240.84
1000.42	1238.11
1000.71	1244.03
1001.00	1241.98
1001.29	1230.83
1001.58	1236.75
1001.87	1238.79
1002.16	1241.98
1002.45	1243.57
1002.74	1250.40
1003.02	1252.90
1003.31	1259.73
1003.60	1243.34
1003.89	1233.33
1004.18	1247.67
1004.47	1259.05
1004.76	1244.48
1005.05	1233.33
1005.33	1235.61
1005.62	1245.85
1005.91	1250.40
1006.20	1242.89
1006.49	1245.62
1006.78	1242.43
1007.06	1238.79
1007.35	1232.65
1007.64	1256.32
1007.93	1237.66
1008.22	1245.85
1008.50	1213.99
1008.79	1248.81
1009.08	1234.47
1009.37	1229.46
1009.66	1245.85
1009.94	1245.39
1010.23	1250.85
1010.52	1233.79
1010.81	1251.99
1011.09	1244.48
1011.38	1262.91
1011.67	1248.58
1011.95	1268.15
1012.24	1248.58
1012.53	1241.52
1012.82	1246.30
1013.10	1224.23
1013.39	1242.66
1013.68	1223.78
[truncated: 48 more rows]
