# Supplementary material for: Unique photosynthetic electron transport tuning and excitation distribution in heterokont algae
Source: PLoS One. 2019 Jan 9;14(1):e0209920. doi: 10.1371/journal.pone.0209920 (PMC6326504; doi:10.1371/journal.pone.0209920)
Supplement: S1 Dataset — (ZIP) [file pone.0209920.s004.zip › S1 Dataset/77K/Nannochloropsis_no_inhibitor/NNI_t=20,3.txt]

340.01	1115.46
340.39	1115.46
340.76	1115.46
341.14	1131.62
341.52	1136.62
341.89	1181.00
342.27	1164.84
342.65	1179.63
343.03	1175.53
343.40	1190.10
343.78	1163.02
344.16	1157.33
344.53	1167.34
344.91	1176.67
345.29	1183.50
345.66	1161.88
346.04	1165.98
346.42	1173.03
346.79	1152.55
347.17	1153.69
347.54	1153.23
347.92	1179.40
348.30	1153.69
348.67	1165.98
349.05	1146.86
349.43	1117.74
349.80	1154.14
350.18	1143.90
350.56	1145.04
350.93	1130.93
351.31	1148.91
351.68	1139.35
352.06	1140.72
352.44	1120.69
352.81	1148.46
353.19	1164.38
353.56	1135.94
353.94	1137.99
354.32	1148.46
354.69	1157.10
355.07	1158.01
355.44	1136.17
355.82	1129.34
356.19	1153.23
356.57	1163.25
356.95	1116.14
357.32	1139.35
357.70	1153.69
358.07	1133.21
358.45	1142.77
358.82	1128.66
359.20	1117.74
359.58	1134.57
359.95	1140.72
360.33	1136.40
360.70	1125.70
361.08	1127.52
361.45	1131.39
361.83	1121.38
362.20	1157.10
362.58	1159.61
362.95	1142.31
363.33	1132.98
363.70	1145.04
364.08	1123.65
364.45	1147.09
364.83	1131.84
365.20	1134.57
365.58	1146.41
365.95	1155.51
366.33	1141.17
366.70	1137.76
367.08	1125.93
367.45	1129.80
367.83	1150.73
368.20	1114.55
368.58	1126.61
368.95	1131.62
369.33	1149.59
369.70	1126.61
370.08	1123.42
370.45	1146.86
370.83	1140.26
371.20	1128.89
371.57	1197.83
371.95	1155.96
372.32	1134.12
372.70	1154.83
373.07	1142.77
373.45	1127.29
373.82	1146.63
374.19	1141.17
374.57	1156.87
374.94	1136.17
375.32	1125.25
375.69	1151.19
376.07	1120.47
376.44	1137.99
376.81	1137.76
377.19	1125.47
377.56	1138.22
377.94	1116.60
378.31	1146.41
378.68	1139.81
379.06	1130.71
379.43	1143.68
379.81	1153.92
380.18	1145.04
380.55	1133.21
380.93	1140.72
381.30	1138.90
381.67	1137.31
382.05	1120.69
382.42	1138.90
382.79	1154.60
383.17	1130.71
383.54	1137.53
383.91	1120.69
384.29	1102.49
384.66	1127.98
385.04	1143.45
385.41	1128.43
385.78	1132.53
386.15	1134.12
386.53	1140.49
386.90	1140.04
387.27	1126.84
387.65	1144.81
388.02	1142.31
388.39	1146.41
388.77	1145.95
389.14	1146.18
389.51	1146.41
389.89	1159.83
390.26	1136.85
390.63	1156.42
391.00	1123.65
391.38	1123.88
391.75	1132.30
392.12	1145.95
392.50	1124.56
392.87	1132.07
393.24	1142.99
393.61	1134.35
393.99	1140.49
394.36	1128.89
394.73	1142.54
395.10	1118.42
395.48	1125.93
395.85	1146.41
396.22	1126.84
396.59	1162.34
396.97	1143.68
397.34	1153.01
397.71	1153.23
398.08	1149.59
398.45	1129.57
398.83	1136.17
399.20	1148.23
399.57	1121.83
399.94	1136.62
400.32	1153.69
400.69	1148.91
401.06	1129.57
401.43	1135.48
401.80	1124.79
402.17	1125.47
402.55	1148.23
402.92	1131.84
403.29	1139.58
403.66	1128.66
404.03	1132.30
404.41	1134.80
404.78	1123.42
405.15	1130.02
405.52	1142.99
405.89	1136.85
406.26	1127.29
406.64	1129.34
407.01	1131.84
407.38	1141.40
407.75	1140.72
408.12	1146.63
408.49	1144.36
408.86	1133.21
409.23	1137.76
409.61	1137.76
409.98	1151.19
410.35	1140.72
410.72	1129.57
411.09	1136.62
411.46	1137.76
411.83	1130.02
412.20	1125.02
412.57	1140.49
412.95	1130.48
413.32	1139.13
413.69	1142.54
414.06	1146.41
414.43	1146.86
414.80	1151.64
415.17	1123.20
415.54	1140.49
415.91	1130.02
416.28	1120.69
416.65	1126.38
417.02	1128.43
417.39	1123.42
417.76	1117.28
418.14	1116.14
418.51	1137.99
418.88	1134.80
419.25	1110.00
419.62	1143.68
419.99	1144.81
420.36	1140.04
420.73	1137.76
421.10	1157.33
421.47	1134.80
421.84	1138.67
422.21	1152.10
422.58	1138.67
422.95	1133.66
423.32	1143.90
423.69	1143.45
424.06	1146.18
424.43	1142.99
424.80	1127.29
425.17	1147.09
425.54	1126.61
425.91	1136.40
426.28	1141.86
426.65	1150.05
427.02	1154.83
427.39	1130.93
427.76	1127.98
428.13	1130.93
428.49	1129.80
428.86	1150.05
429.23	1150.28
429.60	1135.26
429.97	1152.55
430.34	1155.05
430.71	1153.46
431.08	1128.43
431.45	1163.47
431.82	1130.02
432.19	1122.97
432.56	1127.07
432.93	1127.29
433.30	1145.04
433.67	1150.05
434.03	1149.82
434.40	1136.85
434.77	1130.48
435.14	1153.46
435.51	1144.81
435.88	1150.73
436.25	1132.30
436.62	1133.21
436.99	1146.18
437.35	1144.81
437.72	1137.31
438.09	1136.85
438.46	1169.85
438.83	1147.55
439.20	1126.84
439.57	1131.39
439.93	1137.08
440.30	1132.75
440.67	1131.39
441.04	1130.25
441.41	1142.54
441.78	1135.26
442.14	1131.62
442.51	1128.43
442.88	1136.85
443.25	1148.00
443.62	1153.01
443.99	1133.89
444.35	1122.29
444.72	1149.82
445.09	1146.86
445.46	1131.39
445.83	1161.20
446.19	1143.68
446.56	1137.31
446.93	1142.08
447.30	1144.59
447.66	1118.42
448.03	1143.22
448.40	1134.35
448.77	1141.17
449.14	1115.01
449.50	1137.31
449.87	1174.40
450.24	1137.53
450.61	1135.94
450.97	1145.50
451.34	1132.98
451.71	1114.32
452.08	1134.80
452.44	1157.78
452.81	1142.08
453.18	1143.22
453.54	1120.69
453.91	1135.94
454.28	1123.65
454.65	1141.40
455.01	1128.20
455.38	1119.33
455.75	1145.50
456.11	1144.59
456.48	1123.65
456.85	1144.13
457.21	1147.09
457.58	1141.40
457.95	1141.63
458.32	1147.55
458.68	1154.37
459.05	1133.66
459.42	1139.13
459.78	1125.25
460.15	1122.74
460.52	1128.43
460.88	1124.56
461.25	1132.53
461.61	1137.99
461.98	1150.50
462.35	1156.42
462.71	1150.28
463.08	1143.22
463.45	1117.74
463.81	1161.43
464.18	1146.63
464.55	1137.53
464.91	1148.23
465.28	1143.68
465.64	1143.45
466.01	1137.08
466.38	1147.77
466.74	1127.29
467.11	1141.86
467.47	1134.35
467.84	1170.76
468.21	1145.95
468.57	1130.02
468.94	1151.19
469.30	1120.69
469.67	1135.03
470.03	1129.11
470.40	1145.27
470.77	1137.76
471.13	1159.83
471.50	1143.45
471.86	1127.52
472.23	1158.01
472.59	1142.08
472.96	1136.62
473.32	1130.93
473.69	1141.40
474.05	1122.51
474.42	1130.48
474.78	1132.75
475.15	1122.74
475.51	1139.58
475.88	1124.56
476.24	1145.50
476.61	1145.27
476.97	1122.51
477.34	1126.38
477.70	1130.02
478.07	1152.55
478.43	1142.31
478.80	1117.74
479.16	1148.23
479.53	1132.53
479.89	1135.03
480.26	1137.76
480.62	1142.31
480.99	1164.84
481.35	1146.86
481.72	1138.67
482.08	1137.53
482.45	1387.39
482.81	1148.23
483.17	1150.28
483.54	1142.31
483.90	1133.66
484.27	1138.67
484.63	1136.17
485.00	1141.63
485.36	1154.37
485.72	1119.33
486.09	1148.00
486.45	1132.30
486.82	1129.11
487.18	1139.58
487.54	1125.47
487.91	1138.67
488.27	1131.16
488.64	1150.96
489.00	1163.93
489.36	1147.32
489.73	1173.03
490.09	1154.37
490.45	1151.64
490.82	1157.56
491.18	1156.19
491.55	1134.35
491.91	1148.68
492.27	1141.17
492.64	1124.79
493.00	1136.17
493.36	1136.62
493.73	1149.14
494.09	1162.56
494.45	1145.04
494.82	1145.04
495.18	1154.83
495.54	1145.50
495.91	1138.22
496.27	1138.67
496.63	1173.26
496.99	1159.15
497.36	1150.28
497.72	1150.05
498.08	1172.80
498.45	1155.05
498.81	1155.51
499.17	1136.17
499.53	1145.50
499.90	1135.48
500.26	1134.12
500.62	1154.14
500.99	1141.86
501.35	1144.36
501.71	1112.96
502.07	1133.89
502.44	1139.35
502.80	1134.12
503.16	1125.25
503.52	1142.08
503.88	1152.10
504.25	1138.90
504.61	1150.28
504.97	1137.99
505.33	1144.59
505.70	1135.26
506.06	1136.40
506.42	1168.71
506.78	1140.49
507.14	1148.91
507.51	1137.08
507.87	1140.26
508.23	1142.77
508.59	1129.80
508.95	1138.22
509.32	1135.71
509.68	1133.21
510.04	1158.24
510.40	1122.06
510.76	1135.26
511.12	1151.41
511.48	1124.11
511.85	1145.27
512.21	1146.86
512.57	1145.27
512.93	1150.50
513.29	1131.62
513.65	1125.93
514.01	1127.98
514.38	1143.68
514.74	1158.24
515.10	1154.83
515.46	1132.07
515.82	1143.90
516.18	1140.72
516.54	1126.38
516.90	1132.53
517.26	1148.00
517.63	1142.77
517.99	1138.67
518.35	1138.67
518.71	1138.90
519.07	1152.78
519.43	1132.07
519.79	1119.56
520.15	1147.09
520.51	1147.09
520.87	1139.35
521.23	1142.31
521.59	1157.33
521.95	1142.99
522.31	1129.57
522.67	1137.08
523.03	1145.50
523.40	1148.91
523.76	1152.78
524.12	1150.50
524.48	1158.47
524.84	1144.59
525.20	1155.51
525.56	1160.97
525.92	1141.40
526.28	1136.40
526.64	1143.22
527.00	1149.14
527.36	1145.04
527.72	1135.26
528.08	1135.94
528.44	1143.90
528.80	1144.13
529.16	1145.04
529.51	1135.71
529.87	1152.32
530.23	1145.72
530.59	1131.62
530.95	1149.37
531.31	1151.64
531.67	1162.11
532.03	1141.63
532.39	1142.08
532.75	1137.08
533.11	1153.23
533.47	1135.94
533.83	1148.00
534.19	1142.77
534.55	1137.31
534.91	1139.81
535.26	1127.75
535.62	1112.05
535.98	1133.66
536.34	1140.26
536.70	1145.50
537.06	1142.08
537.42	1120.01
537.78	1132.30
538.14	1231.51
538.49	1142.99
538.85	1153.69
539.21	1151.19
539.57	1147.77
539.93	1136.85
540.29	1135.26
540.65	1142.77
541.00	1136.62
541.36	1142.99
541.72	1137.08
542.08	1159.38
542.44	1133.44
542.80	1147.32
543.15	1146.86
543.51	1146.41
543.87	1140.04
544.23	1144.36
544.59	1136.62
544.95	1151.64
545.30	1150.05
545.66	1122.51
546.02	1135.71
546.38	1128.89
546.73	1130.25
547.09	1163.70
547.45	1149.37
547.81	1129.34
548.17	1139.13
548.52	1145.27
548.88	1149.37
549.24	1150.73
549.60	1135.94
549.95	1125.02
550.31	1151.41
550.67	1138.22
551.03	1139.58
551.38	1132.98
551.74	1141.63
552.10	1130.71
552.46	1123.20
552.81	1135.48
553.17	1141.40
553.53	1109.77
553.88	1149.14
554.24	1141.17
554.60	1136.85
554.95	1142.08
555.31	1155.96
555.67	1144.13
556.03	1149.82
556.38	1137.76
556.74	1147.55
557.10	1156.19
557.45	1144.81
557.81	1144.59
558.17	1128.43
558.52	1157.78
558.88	1162.34
559.24	1127.07
559.59	1139.81
559.95	1127.75
560.30	1152.10
560.66	1121.60
561.02	1152.78
561.37	1136.40
561.73	1128.20
562.09	1146.86
562.44	1171.67
562.80	1132.53
563.15	1151.64
563.51	1142.08
563.87	1160.97
564.22	1146.86
564.58	1130.02
564.93	1122.74
565.29	1144.59
565.65	1154.37
566.00	1145.72
566.36	1129.57
566.71	1128.89
567.07	1136.62
567.42	1140.26
567.78	1137.31
568.14	1153.46
568.49	1137.08
568.85	1128.66
569.20	1159.61
569.56	1145.72
569.91	1129.80
570.27	1147.77
570.62	1149.82
570.98	1146.86
571.33	1144.36
571.69	1140.04
572.04	1127.98
572.40	1141.86
572.75	1136.17
573.11	1157.33
573.46	1154.60
573.82	1144.36
574.17	1130.48
574.53	1144.59
574.88	1143.90
575.24	1151.64
575.59	1140.26
575.95	1149.59
576.30	1142.54
576.66	1130.48
577.01	1133.89
577.36	1148.46
577.72	1136.40
578.07	1154.37
578.43	1136.17
578.78	1140.72
579.14	1141.63
579.49	1160.97
579.85	1136.85
580.20	1149.14
580.55	1163.70
580.91	1137.08
581.26	1113.87
581.62	1143.90
581.97	1146.63
582.32	1152.10
582.68	1152.78
583.03	1127.98
583.39	1158.24
583.74	1140.95
584.09	1142.99
584.45	1163.47
584.80	1139.58
585.15	1154.60
585.51	1160.29
585.86	1164.38
586.21	1183.73
586.57	1194.42
586.92	1173.49
587.27	1169.85
587.63	1205.12
587.98	1209.89
588.33	1217.18
588.69	1195.79
589.04	1225.82
589.39	1219.00
589.75	1206.03
590.10	1241.98
590.45	1230.37
590.81	1224.23
591.16	1229.46
591.51	1250.85
591.86	1262.91
592.22	1256.32
592.57	1265.42
592.92	1279.07
593.28	1286.81
593.63	1280.89
593.98	1294.77
594.33	1297.73
594.69	1324.13
595.04	1345.06
595.39	1356.89
595.74	1356.67
596.10	1353.71
596.45	1382.15
596.80	1400.13
597.15	1409.46
597.50	1418.56
597.86	1423.79
598.21	1434.49
598.56	1429.71
598.91	1460.20
599.26	1448.37
599.62	1501.84
599.97	1494.33
600.32	1506.85
600.67	1538.71
601.02	1549.86
601.38	1559.41
601.73	1558.50
602.08	1606.06
602.43	1586.04
602.78	1624.72
603.13	1654.76
603.49	1646.79
603.84	1660.22
604.19	1667.05
604.54	1686.16
604.89	1699.59
605.24	1720.75
605.59	1758.98
605.95	1741.23
606.30	1758.29
606.65	1757.16
607.00	1775.59
607.35	1785.83
607.70	1812.68
608.05	1860.47
608.40	1865.24
608.75	1845.22
609.10	1842.72
609.46	1872.75
609.81	1873.44
610.16	1910.30
610.51	1910.07
610.86	1933.28
611.21	1911.89
611.56	1955.13
611.91	1963.32
612.26	1946.03
612.61	1965.82
612.96	1965.59
613.31	1994.04
613.66	1962.86
614.01	1989.26
614.36	1977.66
614.71	1984.94
615.06	2006.10
615.41	2003.60
615.76	1998.59
616.11	1998.13
616.46	2020.89
616.81	1997.45
617.16	2020.66
617.51	2018.39
617.86	2013.61
618.21	2006.33
618.56	2027.94
618.91	1998.36
619.26	2012.70
619.61	2038.87
619.96	2025.44
620.31	2037.05
620.66	2023.17
621.01	2040.00
621.36	2030.45
621.71	2020.43
622.06	2013.84
622.41	2009.74
622.76	2006.78
623.10	2050.70
623.45	2012.93
623.80	1982.89
624.15	2022.48
624.50	1992.22
624.85	2008.15
625.20	2008.37
625.55	2017.93
625.90	2005.42
626.25	1984.71
626.59	1997.91
626.94	2007.92
627.29	2006.10
627.64	1988.12
627.99	2001.78
628.34	1969.46
628.69	1974.70
629.03	1965.14
629.38	1966.05
629.73	1957.18
630.08	1946.25
630.43	1934.19
630.78	1909.62
631.12	1950.58
631.47	1930.78
631.82	1935.10
632.17	1925.32
632.52	1920.08
632.86	1952.62
633.21	1922.82
633.56	1925.09
633.91	1926.00
634.26	1909.84
634.60	1897.10
634.95	1908.02
635.30	1908.93
635.65	1915.53
635.99	1907.57
636.34	1910.07
636.69	1894.60
637.04	1920.54
637.39	1895.51
637.73	1885.50
638.08	1920.77
638.43	1875.48
638.77	1866.84
639.12	1871.39
639.47	1862.06
639.82	1879.13
640.16	1856.37
640.51	1866.84
640.86	1862.97
641.20	1871.84
641.55	1868.43
641.90	1855.91
642.25	1863.88
642.59	1842.26
642.94	1834.75
643.29	1849.77
643.63	1857.51
643.98	1863.20
644.33	1842.03
644.67	1861.38
645.02	1854.55
645.37	1837.94
645.71	1840.67
646.06	1853.64
646.40	1817.00
646.75	1844.31
647.10	1821.78
647.44	1867.06
647.79	1837.71
648.14	1820.42
648.48	1837.26
648.83	1844.08
649.17	1855.69
649.52	1833.16
649.87	1843.17
650.21	1844.76
650.56	1833.61
650.90	1827.93
651.25	1838.85
651.59	1797.43
651.94	1827.02
652.29	1829.06
652.63	1837.26
652.98	1858.19
653.32	1849.77
653.67	1848.63
654.01	1836.57
654.36	1812.91
654.70	1827.47
655.05	1842.49
655.39	1835.44
655.74	1862.97
656.08	1834.52
656.43	1820.87
656.78	1835.66
657.12	1859.10
657.47	1834.07
657.81	1847.50
658.15	1845.22
658.50	1842.94
658.84	1857.28
659.19	1844.31
659.53	1850.00
659.88	1877.08
660.22	1878.44
660.57	1848.41
660.91	1855.91
661.26	1856.37
661.60	1858.42
661.95	1867.75
662.29	1848.63
662.63	1849.32
662.98	1855.23
663.32	1880.95
663.67	1845.45
664.01	1877.30
664.36	1869.11
664.70	1859.78
665.04	1852.73
665.39	1869.11
665.73	1880.72
666.08	1975.83
666.42	1883.90
666.76	1874.57
667.11	1900.51
667.45	1857.51
667.79	1908.02
668.14	1896.65
668.48	1919.86
668.83	1904.16
669.17	1929.19
669.51	1928.73
669.86	1916.22
670.20	1905.75
670.54	1942.61
670.89	1940.34
671.23	1952.40
671.57	1936.92
671.92	1976.97
672.26	2009.06
672.60	2014.75
672.94	2041.14
673.29	2029.76
673.63	2056.62
673.97	2093.25
674.32	2138.31
674.66	2180.86
675.00	2222.50
675.34	2251.17
675.69	2323.99
676.03	2377.69
676.37	2456.65
676.71	2510.35
677.06	2598.19
677.40	2705.14
677.74	2835.98
678.08	2926.55
678.43	3109.04
678.77	3224.87
679.11	3397.13
679.45	3599.19
679.80	3822.42
680.14	4067.04
680.48	4295.27
680.82	4549.22
681.16	4855.28
681.51	5131.07
681.85	5496.07
682.19	5878.13
682.53	6293.18
682.87	6680.25
683.21	7020.66
683.56	7464.85
683.90	7851.46
684.24	8309.29
684.58	8770.54
684.92	9156.01
685.26	9489.83
685.61	9854.37
685.95	10256.46
686.29	10561.15
686.63	10798.94
686.97	11095.44
687.31	11218.32
687.65	11362.36
687.99	11466.58
688.33	11575.80
688.68	11631.10
689.02	11664.55
689.36	11681.61
689.70	11650.67
690.04	11679.79
690.38	11660.68
690.72	11674.10
691.06	11686.16
691.40	11660.91
691.74	11584.45
692.08	11666.37
692.42	11635.19
692.76	11733.04
693.10	11770.81
693.44	11707.55
693.78	11744.65
694.13	11740.55
694.47	11866.39
694.81	11789.93
695.15	11836.58
695.49	11853.87
695.83	11866.84
696.17	11748.74
696.51	11883.00
696.85	11789.93
697.19	11794.93
697.53	11759.44
697.87	11781.74
698.20	11692.99
698.54	11786.06
698.88	11732.36
699.22	11651.58
699.56	11649.76
699.90	11557.83
700.24	11411.05
700.58	11420.84
700.92	11392.85
701.26	11299.55
701.60	11287.72
701.94	11146.41
702.28	11105.45
702.62	10937.97
702.96	10943.43
703.30	10856.51
703.63	10678.56
703.97	10656.95
704.31	10518.60
704.65	10380.02
704.99	10329.95
705.33	10307.88
705.67	10141.09
706.01	10030.04
706.34	9889.87
706.68	9872.35
707.02	9679.61
707.36	9599.74
707.70	9500.53
708.04	9340.33
708.38	9241.12
708.71	9224.73
709.05	9064.08
709.39	9015.39
709.73	8820.60
710.07	8727.53
710.40	8698.63
710.74	8513.41
711.08	8480.64
711.42	8361.86
711.76	8342.29
712.09	8244.89
712.43	8192.10
712.77	8024.17
713.11	8035.09
713.45	7950.90
713.78	7845.31
714.12	7755.20
714.46	7691.94
714.80	7663.95
715.13	7511.95
715.47	7519.69
715.81	7383.15
716.15	7295.09
716.48	7258.68
716.82	7178.13
717.16	7111.91
717.49	6979.02
717.83	6913.71
718.17	6883.91
718.51	6860.70
718.84	6711.42
719.18	6646.57
719.52	6697.54
719.85	6514.36
720.19	6383.06
720.53	6402.41
720.86	6377.15
721.20	6264.96
721.54	6206.48
721.87	6101.35
722.21	5997.59
722.55	6001.69
722.88	5941.38
723.22	5868.80
723.55	5770.95
723.89	5715.65
724.23	5680.61
724.56	5560.24
724.90	5479.23
725.24	5439.63
725.57	5348.84
725.91	5358.17
726.24	5276.25
726.58	5180.68
726.92	5139.26
727.25	5076.46
727.59	5021.85
727.92	4957.45
728.26	4923.09
728.59	4884.18
728.93	4797.71
729.26	4779.50
729.60	4698.50
729.94	4680.75
730.27	4643.43
730.61	4554.23
730.94	4471.85
731.28	4416.33
731.61	4378.78
731.95	4338.51
732.28	4249.31
732.62	4183.55
732.95	4179.22
733.29	4122.33
733.62	4083.88
733.96	4029.95
734.29	4012.20
734.63	3996.50
734.96	3930.05
735.30	3883.63
735.63	3815.82
735.97	3790.11
736.30	3767.35
736.63	3729.81
736.97	3689.98
737.30	3641.97
737.64	3595.55
737.97	3557.32
738.31	3539.57
738.64	3506.35
738.97	3487.01
739.31	3415.10
739.64	3380.29
739.98	3394.85
740.31	3351.39
740.64	3368.00
740.98	3277.43
741.31	3242.39
741.65	3226.23
741.98	3218.04
742.31	3148.64
742.65	3160.47
742.98	3135.21
743.31	3109.27
743.65	3080.83
743.98	3010.74
744.31	3031.45
744.65	3029.40
744.98	3010.51
745.31	2970.24
745.65	2942.70
745.98	2952.03
746.31	2920.40
746.65	2945.43
746.98	2903.56
747.31	2881.72
747.65	2851.91
747.98	2840.99
748.31	2821.42
748.64	2770.22
748.98	2796.39
749.31	2755.66
749.64	2734.95
749.98	2758.84
750.31	2723.12
750.64	2674.42
750.97	2710.60
751.31	2674.42
751.64	2644.16
751.97	2641.88
752.30	2647.11
752.63	2616.62
752.97	2629.59
753.30	2634.83
753.63	2584.31
753.96	2557.69
754.29	2553.36
754.63	2563.15
754.96	2559.96
755.29	2492.15
755.62	2510.58
755.95	2489.65
756.29	2484.19
756.62	2454.60
756.95	2440.95
757.28	2433.44
757.61	2440.50
757.94	2404.09
758.27	2402.27
758.61	2392.03
758.94	2388.16
759.27	2384.29
759.60	2344.92
759.93	2341.28
760.26	2342.88
760.59	2280.53
760.92	2299.19
761.26	2308.06
761.59	2276.20
761.92	2292.81
762.25	2248.21
762.58	2257.77
762.91	2230.92
763.24	2255.04
763.57	2256.41
763.90	2184.73
764.23	2223.64
764.56	2218.63
764.89	2172.89
765.22	2182.00
765.55	2166.30
765.88	2142.18
766.21	2138.76
766.54	2133.98
766.87	2113.28
767.20	2108.95
767.53	2126.93
767.86	2096.89
768.19	2095.98
768.52	2093.71
768.85	2093.93
769.18	2044.78
769.51	2048.88
769.84	2031.13
770.17	2039.09
770.50	2001.78
770.83	2017.70
771.16	2002.91
771.49	1963.09
771.82	2006.55
772.15	1998.36
772.48	1968.33
772.81	1934.19
773.14	1973.79
773.47	1933.28
773.80	1926.46
774.13	1922.59
774.46	1889.36
774.78	1911.89
775.11	1900.97
775.44	1881.40
775.77	1851.82
776.10	1875.71
776.43	1861.38
776.76	1880.26
777.09	1842.94
777.41	1818.60
777.74	1849.32
778.07	1839.76
778.40	1804.03
778.73	1806.54
779.06	1815.87
779.38	1789.47
779.71	1754.20
780.04	1766.94
780.37	1754.43
780.70	1761.25
781.03	1757.61
781.35	1763.53
781.68	1748.28
782.01	1765.12
782.34	1732.81
782.67	1734.40
782.99	1732.58
783.32	1738.95
783.65	1711.65
783.98	1720.98
784.30	1687.53
784.63	1676.15
784.96	1662.50
785.29	1667.05
785.61	1699.13
785.94	1675.69
786.27	1651.35
786.60	1648.61
786.92	1628.36
787.25	1621.54
787.58	1622.67
787.90	1604.01
788.23	1618.81
788.56	1644.06
788.88	1601.97
789.21	1601.97
789.54	1607.88
789.87	1614.94
790.19	1580.35
790.52	1599.92
790.85	1592.18
791.17	1562.15
791.50	1584.22
791.82	1587.18
792.15	1552.36
792.48	1592.41
792.80	1552.36
793.13	1558.50
793.46	1540.53
793.78	1559.87
794.11	1538.71
794.43	1563.06
794.76	1556.46
795.09	1572.16
795.41	1565.10
795.74	1548.72
796.06	1573.75
796.39	1548.49
796.72	1552.82
797.04	1533.02
797.37	1525.51
797.69	1523.01
798.02	1555.32
798.34	1524.14
798.67	1540.53
798.99	1533.25
799.32	1541.67
799.64	1523.69
799.97	1525.74
800.30	1517.77
800.62	1497.98
800.95	1489.78
801.27	1520.50
801.60	1516.63
801.92	1495.93
802.25	1512.77
802.57	1506.85
802.89	1507.08
803.22	1485.23
803.54	1490.92
803.87	1509.13
804.19	1511.86
804.52	1488.87
804.84	1480.23
805.17	1474.31
805.49	1481.59
805.82	1488.42
806.14	1479.32
806.46	1483.18
806.79	1484.55
807.11	1473.85
807.44	1477.95
807.76	1489.78
808.08	1487.74
808.41	1463.84
808.73	1466.80
809.06	1454.74
809.38	1463.84
809.70	1442.45
810.03	1444.50
810.35	1444.27
810.67	1429.94
811.00	1436.76
811.32	1426.52
811.64	1425.16
811.97	1445.64
812.29	1441.54
812.61	1421.29
812.94	1437.22
813.26	1424.93
813.58	1440.40
813.91	1419.70
814.23	1413.33
814.55	1424.48
814.88	1406.95
815.20	1409.23
815.52	1401.72
815.84	1400.36
816.17	1400.81
816.49	1388.30
816.81	1377.37
817.13	1396.26
817.46	1405.36
817.78	1378.97
818.10	1401.04
818.42	1342.78
818.75	1373.05
819.07	1388.52
819.39	1377.37
819.71	1383.52
820.04	1377.15
820.36	1373.96
820.68	1374.41
821.00	1374.87
821.32	1380.10
821.65	1390.34
821.97	1369.64
822.29	1347.11
822.61	1371.46
822.93	1340.28
823.25	1368.50
823.58	1369.18
823.90	1355.98
824.22	1342.10
824.54	1359.40
824.86	1354.85
825.18	1334.14
825.50	1328.68
825.82	1326.17
826.15	1345.52
826.47	1338.46
826.79	1358.71
827.11	1337.78
827.43	1344.61
827.75	1343.47
828.07	1334.14
828.39	1328.22
828.71	1351.43
829.03	1328.68
829.35	1321.85
829.67	1329.81
830.00	1316.84
830.32	1318.66
830.64	1302.96
830.96	1305.01
831.28	1330.50
831.60	1315.48
831.92	1327.54
832.24	1334.37
832.56	1309.79
832.88	1320.48
833.20	1319.35
833.52	1327.54
833.84	1330.04
834.16	1327.31
834.48	1315.25
834.80	1327.99
835.12	1310.47
835.44	1327.08
835.76	1306.60
836.08	1300.92
836.40	1305.92
836.71	1317.30
837.03	1329.59
837.35	1295.45
837.67	1311.38
837.99	1312.07
838.31	1293.63
838.63	1331.18
838.95	1318.21
839.27	1302.96
839.59	1295.91
839.91	1300.23
840.23	1306.15
840.54	1294.32
840.86	1299.55
841.18	1294.09
841.50	1316.39
841.82	1298.87
842.14	1314.11
842.46	1296.14
842.77	1319.35
843.09	1292.50
843.41	1289.08
843.73	1305.24
844.05	1302.74
844.37	1293.41
844.68	1307.51
845.00	1278.84
845.32	1293.41
845.64	1268.15
845.96	1276.34
846.27	1297.50
846.59	1278.16
846.91	1304.33
847.23	1283.85
847.54	1295.45
847.86	1291.36
848.18	1288.40
848.50	1275.20
848.82	1292.27
849.13	1273.38
849.45	1285.44
849.77	1267.92
850.08	1272.24
850.40	1296.59
850.72	1274.29
851.04	1279.98
851.35	1285.90
851.67	1274.75
851.99	1283.17
852.30	1276.79
852.62	1270.88
852.94	1297.05
853.25	1276.34
853.57	1287.03
853.89	1272.02
854.20	1299.09
854.52	1280.21
854.84	1246.08
855.15	1266.55
855.47	1283.39
855.79	1261.32
856.10	1273.15
856.42	1261.09
856.73	1266.55
857.05	1276.11
857.37	1250.85
857.68	1260.18
858.00	1267.69
858.32	1291.59
858.63	1256.32
858.95	1263.82
859.26	1280.21
859.58	1254.49
859.89	1244.94
860.21	1257.91
860.52	1244.94
860.84	1270.65
861.16	1244.03
861.47	1232.42
861.79	1249.72
862.10	1243.34
862.42	1266.55
862.73	1249.49
863.05	1266.33
863.36	1231.51
863.68	1259.27
863.99	1244.71
864.31	1256.09
864.62	1252.67
864.94	1236.75
865.25	1254.72
865.57	1246.99
865.88	1254.49
866.20	1264.73
866.51	1262.00
866.82	1238.34
867.14	1261.55
867.45	1241.30
867.77	1258.36
868.08	1245.85
868.40	1251.76
868.71	1237.20
869.02	1233.56
869.34	1220.13
869.65	1236.52
869.97	1248.58
870.28	1242.66
870.59	1263.37
870.91	1242.89
871.22	1241.75
871.54	1250.17
871.85	1242.66
872.16	1246.53
872.48	1221.04
872.79	1242.43
873.10	1223.09
873.42	1218.31
873.73	1242.21
874.04	1209.21
874.36	1234.24
874.67	1222.64
874.98	1225.37
875.30	1223.78
875.61	1219.91
875.92	1214.45
876.23	1220.13
876.55	1224.69
876.86	1228.78
877.17	1220.59
877.49	1201.25
877.80	1215.13
878.11	1408.77
878.42	1226.51
878.74	1221.95
879.05	1228.78
879.36	1205.12
879.67	1199.43
879.98	1229.46
880.30	1202.61
880.61	1215.36
880.92	1206.94
881.23	1209.44
881.55	1230.15
881.86	1213.31
882.17	1220.59
882.48	1225.37
882.79	1220.59
883.10	1231.51
883.42	1207.16
883.73	1208.76
884.04	1228.10
884.35	1219.91
884.66	1206.48
884.97	1230.60
885.28	1212.85
885.60	1206.25
885.91	1188.05
886.22	1203.30
886.53	1209.67
886.84	1199.65
887.15	1211.71
887.46	1178.95
887.77	1229.46
888.08	1205.80
888.40	1212.85
888.71	1209.89
889.02	1197.61
889.33	1203.07
889.64	1215.13
889.95	1207.85
890.26	1198.29
890.57	1208.76
890.88	1208.07
891.19	1216.27
891.50	1226.05
891.81	1200.34
892.12	1196.92
892.43	1183.95
892.74	1211.03
893.05	1211.03
893.36	1180.54
893.67	1203.98
893.98	1201.70
894.29	1203.98
894.60	1217.86
894.91	1201.70
895.22	1208.30
895.53	1211.49
895.84	1215.13
896.15	1217.18
896.46	1200.79
896.77	1205.34
897.08	1189.41
897.38	1203.30
897.69	1192.83
898.00	1188.05
898.31	1206.94
898.62	1218.77
898.93	1202.61
899.24	1212.63
899.55	1225.82
899.86	1213.99
900.16	1199.20
900.47	1216.95
900.78	1209.44
901.09	1197.83
901.40	1210.58
901.71	1197.38
902.02	1207.16
902.32	1215.13
902.63	1192.37
902.94	1186.68
903.25	1191.24
903.56	1189.64
903.87	1183.04
904.17	1187.82
904.48	1179.40
904.79	1192.37
905.10	1197.38
905.41	1190.10
905.71	1185.77
906.02	1178.72
906.33	1179.40
906.64	1205.80
906.94	1184.18
907.25	1197.83
907.56	1177.13
907.87	1195.56
908.17	1171.89
908.48	1196.70
908.79	1203.07
909.09	1200.11
909.40	1176.90
909.71	1188.50
910.02	1247.90
910.32	1183.95
910.63	1203.30
910.94	1188.96
911.24	1179.86
911.55	1188.05
911.86	1173.03
912.16	1165.07
912.47	1182.82
912.78	1173.71
913.08	1190.32
913.39	1189.64
913.69	1202.39
914.00	1194.65
914.31	1168.25
914.61	1192.60
914.92	1178.95
915.23	1169.16
915.53	1195.10
915.84	1190.32
916.14	1163.47
916.45	1179.63
916.75	1162.34
917.06	1168.02
917.37	1203.07
917.67	1169.16
917.98	1165.29
918.28	1173.03
918.59	1159.83
918.89	1191.46
919.20	1175.53
919.50	1167.11
919.81	1168.25
920.11	1167.11
920.42	1173.03
920.72	1148.68
921.03	1165.29
921.33	1160.74
921.64	1159.15
921.94	1172.12
922.25	1144.81
922.55	1161.20
922.86	1192.37
923.16	1185.55
923.47	1157.56
923.77	1167.11
924.08	1161.65
924.38	1167.57
924.69	1143.22
924.99	1158.01
925.29	1169.39
925.60	1152.55
925.90	1158.47
926.21	1163.93
926.51	1175.31
926.81	1176.67
927.12	1176.22
927.42	1170.07
927.73	1174.40
928.03	1178.72
928.33	1171.21
928.64	1165.29
928.94	1172.58
929.24	1163.25
929.55	1170.53
929.85	1159.83
930.15	1158.24
930.46	1160.74
930.76	1161.88
931.06	1154.37
931.37	1172.80
931.67	1182.36
931.97	1159.15
932.27	1153.46
932.58	1159.38
932.88	1153.69
933.18	1163.02
933.49	1151.19
933.79	1158.70
934.09	1183.04
934.39	1169.62
934.70	1166.43
935.00	1175.31
935.30	1166.43
935.60	1164.84
935.91	1157.78
936.21	1156.87
936.51	1152.55
936.81	1166.89
937.11	1164.16
937.42	1151.87
937.72	1170.30
938.02	1152.55
938.32	1138.90
938.62	1144.13
938.92	1156.19
939.23	1146.18
939.53	1139.58
939.83	1152.55
940.13	1138.44
940.43	1130.02
940.73	1130.25
941.03	1146.63
941.34	1142.77
941.64	1135.26
941.94	1138.44
942.24	1150.50
942.54	1155.96
942.84	1163.02
943.14	1157.10
943.44	1149.14
943.74	1150.28
944.04	1153.92
944.34	1152.10
944.65	1150.28
944.95	1132.98
945.25	1152.55
945.55	1145.95
945.85	1148.23
946.15	1135.94
946.45	1135.03
946.75	1131.39
947.05	1154.14
947.35	1154.60
947.65	1147.09
947.95	1134.80
948.25	1153.46
948.55	1135.26
948.85	1168.71
949.15	1161.43
949.45	1151.87
949.75	1135.71
950.05	1129.34
950.35	1144.13
950.65	1140.72
950.94	1163.47
951.24	1159.83
951.54	1143.90
951.84	1198.97
952.14	1165.29
952.44	1121.60
952.74	1139.81
953.04	1155.96
953.34	1124.33
953.64	1141.40
953.94	1160.52
954.23	1167.57
954.53	1157.33
954.83	1147.55
955.13	1159.15
955.43	1157.33
955.73	1168.94
956.03	1166.89
956.32	1157.10
956.62	1131.39
956.92	1132.53
957.22	1136.85
957.52	1146.63
957.82	1152.10
958.11	1135.71
958.41	1158.92
958.71	1165.07
959.01	1149.59
959.30	1227.87
959.60	1154.37
959.90	1121.38
960.20	1135.48
960.50	1126.61
960.79	1135.48
961.09	1150.05
961.39	1152.32
961.69	1146.86
961.98	1141.17
962.28	1155.28
962.58	1143.45
962.87	1150.28
963.17	1159.61
963.47	1124.33
963.76	1152.78
964.06	1150.96
964.36	1158.70
964.66	1137.31
964.95	1154.37
965.25	1134.80
965.55	1142.31
965.84	1133.89
966.14	1136.40
966.43	1147.32
966.73	1141.86
967.03	1149.82
967.32	1135.94
967.62	1143.22
967.92	1139.35
968.21	1124.79
968.51	1127.29
968.80	1147.55
969.10	1133.89
969.40	1147.09
969.69	1135.71
969.99	1150.05
970.28	1145.50
970.58	1139.58
970.87	1152.55
971.17	1126.16
971.46	1139.35
971.76	1134.35
972.06	1133.21
972.35	1124.56
972.65	1153.23
972.94	1121.83
973.24	1144.59
973.53	1138.44
973.83	1147.09
974.12	1148.00
974.42	1159.15
974.71	1139.81
975.01	1145.04
975.30	1169.62
975.59	1132.07
975.89	1121.60
976.18	1143.22
976.48	1130.48
976.77	1156.87
977.07	1159.61
977.36	1148.91
977.65	1140.49
977.95	1145.27
978.24	1153.69
978.54	1142.77
978.83	1142.08
979.13	1153.01
979.42	1153.69
979.71	1154.14
980.01	1103.63
980.30	1117.28
980.59	1152.55
980.89	1170.53
981.18	1139.58
981.47	1132.98
981.77	1158.01
982.06	1151.64
982.35	1151.41
982.65	1152.78
982.94	1164.84
983.23	1159.83
983.53	1140.26
983.82	1151.19
984.11	1118.19
984.41	1137.99
984.70	1146.86
984.99	1136.40
985.28	1128.20
985.58	1137.08
985.87	1137.76
986.16	1150.05
986.45	1156.19
986.75	1137.31
987.04	1151.64
987.33	1138.90
987.62	1142.54
987.91	1137.99
988.21	1142.54
988.50	1123.65
988.79	1157.10
989.08	1122.74
989.37	1136.17
989.67	1139.35
989.96	1129.11
990.25	1128.89
990.54	1124.56
990.83	1140.26
991.12	1133.66
991.42	1139.58
991.71	1134.57
992.00	1161.20
992.29	1139.58
992.58	1140.04
992.87	1163.02
993.16	1144.13
993.45	1151.19
993.75	1152.55
994.04	1160.06
994.33	1136.17
994.62	1151.41
994.91	1160.74
995.20	1142.54
995.49	1132.53
995.78	1147.77
996.07	1135.03
996.36	1132.07
996.65	1132.53
996.94	1126.84
997.23	1141.63
997.52	1140.72
997.81	1138.44
998.10	1142.99
998.39	1147.09
998.68	1129.34
998.97	1136.62
999.26	1137.08
999.55	1133.44
999.84	1155.51
1000.13	1137.08
1000.42	1144.36
1000.71	1127.98
1001.00	1156.42
1001.29	1151.41
1001.58	1135.71
1001.87	1138.90
1002.16	1134.35
1002.45	1128.89
1002.74	1139.58
1003.02	1163.02
1003.31	1130.02
1003.60	1140.26
1003.89	1160.97
1004.18	1151.87
1004.47	1146.63
1004.76	1151.87
1005.05	1142.08
1005.33	1136.62
1005.62	1143.45
1005.91	1134.80
1006.20	1130.48
1006.49	1130.25
1006.78	1144.81
1007.06	1122.74
1007.35	1127.98
1007.64	1120.47
1007.93	1126.16
1008.22	1127.75
1008.50	1145.50
1008.79	1143.68
1009.08	1149.82
1009.37	1139.58
1009.66	1160.74
1009.94	1134.57
1010.23	1149.82
1010.52	1145.72
1010.81	1140.49
1011.09	1131.39
1011.38	1139.58
1011.67	1132.07
1011.95	1137.53
1012.24	1122.97
1012.53	1136.62
1012.82	1111.59
1013.10	1119.33
1013.39	1135.03
1013.68	1127.75
[truncated: 48 more rows]
