# Supplementary material for: Unique photosynthetic electron transport tuning and excitation distribution in heterokont algae
Source: PLoS One. 2019 Jan 9;14(1):e0209920. doi: 10.1371/journal.pone.0209920 (PMC6326504; doi:10.1371/journal.pone.0209920)
Supplement: S1 Dataset — (ZIP) [file pone.0209920.s004.zip › S1 Dataset/77K/Nannochloropsis_no_inhibitor/NNI_t=25,1.txt]

340.01	1237.88
340.39	1237.88
340.76	1237.88
341.14	1234.24
341.52	1263.37
341.89	1284.76
342.27	1267.69
342.65	1270.20
343.03	1261.09
343.40	1270.20
343.78	1269.29
344.16	1278.39
344.53	1286.35
344.91	1289.77
345.29	1252.67
345.66	1276.11
346.04	1264.73
346.42	1262.46
346.79	1271.11
347.17	1252.45
347.54	1251.76
347.92	1278.84
348.30	1248.35
348.67	1244.48
349.05	1246.08
349.43	1249.72
349.80	1271.11
350.18	1240.61
350.56	1222.64
350.93	1231.06
351.31	1223.32
351.68	1236.29
352.06	1220.82
352.44	1240.16
352.81	1250.40
353.19	1239.25
353.56	1243.57
353.94	1245.17
354.32	1232.42
354.69	1250.17
355.07	1238.11
355.44	1220.82
355.82	1251.08
356.19	1231.28
356.57	1246.08
356.95	1220.82
357.32	1214.67
357.70	1243.34
358.07	1235.84
358.45	1248.58
358.82	1236.52
359.20	1242.66
359.58	1238.57
359.95	1243.12
360.33	1251.08
360.70	1245.16
361.08	1246.08
361.45	1240.84
361.83	1227.19
362.20	1240.16
362.58	1234.93
362.95	1240.84
363.33	1242.89
363.70	1214.90
364.08	1218.31
364.45	1241.52
364.83	1240.16
365.20	1221.50
365.58	1241.98
365.95	1268.60
366.33	1246.76
366.70	1222.64
367.08	1230.60
367.45	1235.84
367.83	1246.30
368.20	1224.91
368.58	1247.44
368.95	1227.87
369.33	1261.09
369.70	1226.28
370.08	1236.75
370.45	1247.90
370.83	1250.63
371.20	1222.64
371.57	1350.75
371.95	1246.53
372.32	1248.35
372.70	1247.44
373.07	1238.11
373.45	1243.57
373.82	1244.25
374.19	1223.78
374.57	1245.62
374.94	1243.12
375.32	1236.29
375.69	1263.14
376.07	1230.60
376.44	1227.42
376.81	1238.79
377.19	1254.72
377.56	1254.72
377.94	1235.15
378.31	1248.35
378.68	1238.34
379.06	1228.10
379.43	1229.01
379.81	1256.77
380.18	1230.37
380.55	1219.91
380.93	1252.22
381.30	1249.72
381.67	1235.15
382.05	1240.39
382.42	1235.84
382.79	1231.51
383.17	1242.21
383.54	1255.18
383.91	1221.27
384.29	1220.82
384.66	1238.34
385.04	1247.67
385.41	1229.01
385.78	1249.26
386.15	1251.54
386.53	1224.23
386.90	1237.20
387.27	1247.90
387.65	1241.07
388.02	1230.60
388.39	1261.09
388.77	1231.51
389.14	1257.00
389.51	1239.25
389.89	1231.74
390.26	1237.20
390.63	1241.98
391.00	1235.38
391.38	1227.19
391.75	1247.90
392.12	1238.11
392.50	1237.43
392.87	1232.88
393.24	1246.53
393.61	1228.55
393.99	1241.98
394.36	1240.84
394.73	1242.21
395.10	1233.33
395.48	1253.13
395.85	1237.88
396.22	1234.93
396.59	1241.75
396.97	1230.83
397.34	1242.66
397.71	1226.28
398.08	1236.06
398.45	1224.91
398.83	1234.01
399.20	1247.67
399.57	1231.06
399.94	1240.16
400.32	1240.61
400.69	1220.36
401.06	1228.33
401.43	1252.67
401.80	1224.69
402.17	1224.23
402.55	1242.43
402.92	1237.43
403.29	1245.62
403.66	1225.37
404.03	1226.28
404.41	1214.22
404.78	1216.27
405.15	1238.34
405.52	1242.21
405.89	1240.84
406.26	1238.34
406.64	1250.63
407.01	1245.85
407.38	1241.75
407.75	1245.62
408.12	1260.64
408.49	1263.82
408.86	1241.52
409.23	1240.16
409.61	1244.48
409.98	1236.29
410.35	1243.34
410.72	1248.81
411.09	1236.52
411.46	1236.29
411.83	1249.03
412.20	1255.63
412.57	1221.95
412.95	1240.84
413.32	1242.66
413.69	1227.42
414.06	1231.97
414.43	1229.92
414.80	1224.46
415.17	1241.98
415.54	1233.10
415.91	1228.10
416.28	1222.41
416.65	1241.07
417.02	1227.19
417.39	1217.63
417.76	1225.82
418.14	1219.68
418.51	1219.68
418.88	1227.64
419.25	1219.91
419.62	1240.39
419.99	1231.51
420.36	1243.34
420.73	1234.24
421.10	1251.54
421.47	1232.88
421.84	1243.12
422.21	1247.67
422.58	1240.16
422.95	1242.89
423.32	1211.03
423.69	1240.61
424.06	1255.86
424.43	1256.54
424.80	1226.05
425.17	1239.02
425.54	1239.70
425.91	1249.49
426.28	1262.00
426.65	1233.10
427.02	1259.96
427.39	1248.35
427.76	1255.40
428.13	1248.58
428.49	1239.02
428.86	1239.25
429.23	1249.49
429.60	1236.06
429.97	1235.84
430.34	1224.23
430.71	1258.36
431.08	1234.24
431.45	1251.31
431.82	1244.25
432.19	1232.42
432.56	1238.11
432.93	1234.01
433.30	1230.83
433.67	1223.09
434.03	1264.05
434.40	1219.91
434.77	1236.75
435.14	1219.68
435.51	1268.38
435.88	1270.88
436.25	1244.25
436.62	1246.99
436.99	1242.43
437.35	1238.34
437.72	1224.46
438.09	1243.12
438.46	1302.51
438.83	1259.96
439.20	1242.43
439.57	1231.74
439.93	1249.72
440.30	1234.93
440.67	1252.22
441.04	1259.50
441.41	1266.55
441.78	1237.20
442.14	1248.81
442.51	1261.78
442.88	1252.45
443.25	1237.88
443.62	1246.76
443.99	1242.66
444.35	1244.71
444.72	1244.25
445.09	1251.99
445.46	1232.42
445.83	1238.11
446.19	1236.29
446.56	1230.37
446.93	1213.31
447.30	1241.07
447.66	1235.15
448.03	1252.90
448.40	1220.36
448.77	1232.42
449.14	1253.36
449.50	1247.44
449.87	1254.27
450.24	1254.27
450.61	1232.42
450.97	1239.48
451.34	1239.25
451.71	1253.58
452.08	1241.75
452.44	1244.03
452.81	1259.50
453.18	1231.97
453.54	1250.40
453.91	1241.75
454.28	1237.20
454.65	1230.83
455.01	1240.39
455.38	1231.97
455.75	1215.81
456.11	1242.89
456.48	1236.75
456.85	1250.17
457.21	1226.73
457.58	1248.81
457.95	1236.52
458.32	1252.90
458.68	1238.79
459.05	1224.91
459.42	1247.21
459.78	1232.65
460.15	1239.25
460.52	1259.50
460.88	1232.88
461.25	1247.67
461.61	1235.15
461.98	1217.86
462.35	1254.49
462.71	1219.68
463.08	1219.68
463.45	1255.63
463.81	1236.97
464.18	1222.41
464.55	1238.57
464.91	1264.73
465.28	1241.98
465.64	1249.26
466.01	1250.17
466.38	1231.97
466.74	1244.71
467.11	1252.90
467.47	1238.57
467.84	1285.67
468.21	1243.57
468.57	1230.15
468.94	1204.89
469.30	1254.04
469.67	1238.34
470.03	1227.42
470.40	1227.64
470.77	1239.70
471.13	1223.09
471.50	1238.11
471.86	1222.18
472.23	1236.97
472.59	1228.10
472.96	1235.61
473.32	1234.47
473.69	1261.09
474.05	1245.39
474.42	1259.96
474.78	1256.32
475.15	1244.25
475.51	1231.74
475.88	1222.86
476.24	1254.49
476.61	1256.54
476.97	1252.22
477.34	1249.49
477.70	1241.98
478.07	1244.71
478.43	1259.27
478.80	1259.05
479.16	1234.01
479.53	1260.87
479.89	1231.74
480.26	1230.37
480.62	1226.51
480.99	1261.32
481.35	1225.82
481.72	1243.80
482.08	1211.26
482.45	1703.91
482.81	1241.52
483.17	1241.07
483.54	1264.28
483.90	1238.34
484.27	1235.61
484.63	1239.25
485.00	1225.82
485.36	1259.50
485.72	1220.59
486.09	1213.08
486.45	1238.79
486.82	1230.83
487.18	1231.97
487.54	1248.81
487.91	1242.43
488.27	1228.78
488.64	1228.33
489.00	1254.95
489.36	1242.21
489.73	1250.63
490.09	1235.15
490.45	1252.45
490.82	1222.64
491.18	1235.61
491.55	1221.04
491.91	1216.49
492.27	1236.75
492.64	1245.16
493.00	1235.15
493.36	1244.25
493.73	1263.14
494.09	1227.64
494.45	1249.49
494.82	1255.18
495.18	1254.72
495.54	1247.67
495.91	1224.23
496.27	1227.87
496.63	1256.77
496.99	1258.36
497.36	1239.93
497.72	1266.10
498.08	1249.94
498.45	1267.24
498.81	1258.36
499.17	1257.91
499.53	1235.38
499.90	1241.98
500.26	1234.01
500.62	1255.18
500.99	1232.19
501.35	1230.37
501.71	1236.06
502.07	1233.56
502.44	1236.97
502.80	1230.37
503.16	1233.10
503.52	1243.57
503.88	1257.68
504.25	1236.75
504.61	1230.60
504.97	1242.66
505.33	1228.55
505.70	1224.23
506.06	1226.05
506.42	1224.23
506.78	1223.32
507.14	1255.40
507.51	1249.26
507.87	1245.17
508.23	1233.56
508.59	1246.30
508.95	1253.36
509.32	1272.70
509.68	1244.71
510.04	1257.91
510.40	1225.60
510.76	1254.49
511.12	1261.32
511.48	1237.43
511.85	1231.51
512.21	1240.61
512.57	1238.11
512.93	1214.45
513.29	1223.78
513.65	1222.64
514.01	1233.10
514.38	1237.43
514.74	1231.28
515.10	1229.69
515.46	1234.47
515.82	1240.16
516.18	1249.49
516.54	1233.56
516.90	1245.85
517.26	1253.58
517.63	1234.24
517.99	1226.73
518.35	1222.86
518.71	1233.79
519.07	1237.20
519.43	1235.61
519.79	1237.20
520.15	1246.30
520.51	1218.31
520.87	1227.64
521.23	1258.14
521.59	1228.78
521.95	1248.35
522.31	1236.52
522.67	1247.21
523.03	1229.92
523.40	1229.92
523.76	1235.61
524.12	1225.14
524.48	1251.08
524.84	1258.14
525.20	1252.67
525.56	1228.10
525.92	1230.60
526.28	1237.88
526.64	1257.23
527.00	1247.21
527.36	1289.08
527.72	1241.07
528.08	1248.35
528.44	1235.15
528.80	1237.43
529.16	1259.96
529.51	1246.99
529.87	1235.84
530.23	1232.19
530.59	1243.34
530.95	1245.85
531.31	1254.04
531.67	1245.16
532.03	1240.61
532.39	1246.99
532.75	1229.24
533.11	1254.27
533.47	1262.00
533.83	1238.57
534.19	1228.10
534.55	1218.09
534.91	1243.57
535.26	1235.84
535.62	1231.97
535.98	1236.29
536.34	1228.55
536.70	1229.46
537.06	1237.66
537.42	1234.01
537.78	1231.28
538.14	1262.91
538.49	1231.74
538.85	1292.27
539.21	1229.46
539.57	1254.27
539.93	1227.42
540.29	1246.76
540.65	1242.66
541.00	1253.36
541.36	1268.60
541.72	1222.41
542.08	1254.95
542.44	1232.42
542.80	1267.69
543.15	1272.93
543.51	1260.18
543.87	1231.28
544.23	1244.25
544.59	1244.71
544.95	1229.46
545.30	1251.08
545.66	1245.39
546.02	1209.67
546.38	1230.15
546.73	1218.77
547.09	1237.20
547.45	1262.23
547.81	1234.70
548.17	1215.58
548.52	1229.69
548.88	1238.34
549.24	1256.77
549.60	1236.52
549.95	1238.11
550.31	1235.15
550.67	1234.01
551.03	1230.37
551.38	1239.25
551.74	1237.43
552.10	1233.10
552.46	1233.79
552.81	1229.01
553.17	1237.66
553.53	1226.28
553.88	1237.43
554.24	1234.47
554.60	1248.81
554.95	1220.36
555.31	1248.81
555.67	1225.60
556.03	1228.78
556.38	1254.04
556.74	1237.66
557.10	1246.76
557.45	1218.31
557.81	1218.77
558.17	1244.48
558.52	1229.46
558.88	1231.28
559.24	1217.18
559.59	1249.94
559.95	1246.76
560.30	1269.06
560.66	1239.02
561.02	1236.97
561.37	1243.57
561.73	1243.34
562.09	1252.45
562.44	1229.46
562.80	1239.02
563.15	1228.33
563.51	1233.56
563.87	1243.12
564.22	1229.01
564.58	1258.82
564.93	1256.77
565.29	1240.84
565.65	1254.49
566.00	1236.97
566.36	1223.78
566.71	1249.49
567.07	1244.48
567.42	1229.69
567.78	1253.81
568.14	1226.73
568.49	1246.53
568.85	1239.02
569.20	1241.30
569.56	1241.07
569.91	1235.15
570.27	1250.85
570.62	1264.96
570.98	1240.39
571.33	1239.70
571.69	1225.14
572.04	1232.88
572.40	1241.07
572.75	1239.02
573.11	1264.73
573.46	1254.49
573.82	1254.04
574.17	1257.00
574.53	1259.05
574.88	1236.29
575.24	1254.49
575.59	1251.31
575.95	1248.81
576.30	1240.16
576.66	1257.00
577.01	1244.71
577.36	1235.38
577.72	1241.30
578.07	1253.36
578.43	1232.42
578.78	1244.48
579.14	1249.49
579.49	1238.11
579.85	1241.75
580.20	1243.12
580.55	1229.69
580.91	1246.30
581.26	1228.55
581.62	1261.32
581.97	1257.23
582.32	1277.02
582.68	1267.01
583.03	1264.05
583.39	1268.60
583.74	1290.45
584.09	1276.57
584.45	1269.74
584.80	1268.38
585.15	1267.24
585.51	1279.30
585.86	1281.12
586.21	1280.89
586.57	1309.11
586.92	1281.35
587.27	1306.83
587.63	1318.89
587.98	1375.32
588.33	1326.86
588.69	1325.72
589.04	1353.93
589.39	1351.89
589.75	1346.88
590.10	1363.26
590.45	1351.89
590.81	1372.82
591.16	1380.56
591.51	1395.58
591.86	1422.66
592.22	1409.46
592.57	1439.95
592.92	1430.62
593.28	1444.27
593.63	1449.05
593.98	1462.02
594.33	1495.47
594.69	1517.32
595.04	1509.35
595.39	1540.07
595.74	1540.53
596.10	1539.16
596.45	1555.77
596.80	1637.92
597.15	1615.62
597.50	1621.08
597.86	1654.76
598.21	1661.81
598.56	1672.96
598.91	1707.32
599.26	1704.14
599.62	1743.96
599.97	1778.32
600.32	1777.18
600.67	1839.08
601.02	1852.73
601.38	1844.31
601.73	1888.23
602.08	1924.64
602.43	1922.82
602.78	1920.77
603.13	1947.39
603.49	1985.39
603.84	2002.46
604.19	2024.99
604.54	2082.78
604.89	2067.08
605.24	2121.92
605.59	2128.29
605.95	2161.06
606.30	2170.39
606.65	2197.47
607.00	2212.26
607.35	2246.62
607.70	2269.38
608.05	2313.07
608.40	2293.50
608.75	2310.56
609.10	2341.51
609.46	2325.35
609.81	2324.90
610.16	2379.97
610.51	2381.79
610.86	2427.98
611.21	2456.42
611.56	2417.06
611.91	2412.73
612.26	2449.60
612.61	2466.21
612.96	2473.72
613.31	2464.39
613.66	2516.50
614.01	2497.16
614.36	2493.06
614.71	2504.21
615.06	2511.95
615.41	2547.67
615.76	2536.98
616.11	2527.88
616.46	2565.19
616.81	2541.76
617.16	2578.39
617.51	2589.32
617.86	2543.12
618.21	2571.11
618.56	2567.24
618.91	2566.33
619.26	2574.75
619.61	2576.80
619.96	2572.02
620.31	2594.78
620.66	2570.20
621.01	2594.55
621.36	2556.32
621.71	2600.47
622.06	2579.30
622.41	2557.23
622.76	2569.75
623.10	2622.77
623.45	2566.10
623.80	2554.73
624.15	2566.33
624.50	2555.18
624.85	2539.48
625.20	2516.27
625.55	2577.25
625.90	2551.09
626.25	2568.84
626.59	2560.87
626.94	2536.07
627.29	2540.16
627.64	2538.80
627.99	2509.22
628.34	2525.15
628.69	2517.86
629.03	2507.17
629.38	2506.49
629.73	2483.96
630.08	2490.10
630.43	2470.53
630.78	2445.05
631.12	2427.53
631.47	2480.09
631.82	2452.78
632.17	2452.33
632.52	2446.41
632.86	2494.43
633.21	2418.65
633.56	2424.34
633.91	2431.62
634.26	2427.07
634.60	2443.91
634.95	2432.30
635.30	2390.43
635.65	2422.75
635.99	2410.46
636.34	2400.22
636.69	2394.99
637.04	2407.05
637.39	2374.28
637.73	2388.84
638.08	2395.44
638.43	2394.30
638.77	2379.51
639.12	2394.99
639.47	2402.04
639.82	2374.05
640.16	2330.59
640.51	2399.31
640.86	2390.43
641.20	2373.60
641.55	2325.58
641.90	2351.07
642.25	2358.35
642.59	2366.09
642.94	2359.72
643.29	2342.65
643.63	2344.01
643.98	2329.68
644.33	2339.92
644.67	2335.14
645.02	2372.46
645.37	2316.03
645.71	2322.17
646.06	2353.80
646.40	2326.04
646.75	2347.88
647.10	2338.10
647.44	2362.45
647.79	2315.11
648.14	2338.10
648.48	2344.01
648.83	2314.66
649.17	2337.42
649.52	2318.30
649.87	2304.88
650.21	2315.34
650.56	2306.47
650.90	2311.02
651.25	2314.20
651.59	2329.91
651.94	2326.49
652.29	2306.01
652.63	2351.75
652.98	2340.37
653.32	2352.89
653.67	2338.55
654.01	2341.97
654.36	2316.94
654.70	2314.66
655.05	2302.14
655.39	2366.31
655.74	2348.11
656.08	2316.48
656.43	2321.03
656.78	2330.82
657.12	2352.43
657.47	2330.59
657.81	2354.25
658.15	2339.46
658.50	2351.52
658.84	2372.46
659.19	2328.31
659.53	2336.96
659.88	2396.35
660.22	2359.94
660.57	2377.92
660.91	2346.97
661.26	2362.45
661.60	2370.18
661.95	2345.38
662.29	2336.05
662.63	2360.63
662.98	2373.37
663.32	2361.08
663.67	2383.38
664.01	2370.64
664.36	2345.61
664.70	2389.07
665.04	2381.56
665.39	2377.01
665.73	2372.91
666.08	2607.97
666.42	2364.49
666.76	2402.72
667.11	2388.39
667.45	2390.43
667.79	2369.27
668.14	2377.92
668.48	2374.73
668.83	2415.47
669.17	2425.93
669.51	2401.81
669.86	2426.39
670.20	2433.67
670.54	2441.86
670.89	2441.63
671.23	2455.97
671.57	2411.14
671.92	2464.62
672.26	2461.43
672.60	2464.62
672.94	2501.94
673.29	2483.28
673.63	2468.26
673.97	2504.44
674.32	2528.79
674.66	2548.81
675.00	2541.98
675.34	2561.10
675.69	2609.79
676.03	2607.06
676.37	2626.63
676.71	2677.15
677.06	2738.59
677.40	2791.84
677.74	2832.34
678.08	2909.71
678.43	2978.66
678.77	3010.29
679.11	3097.67
679.45	3196.42
679.80	3285.85
680.14	3395.53
680.48	3478.59
680.82	3685.66
681.16	3769.40
681.51	3920.72
681.85	4126.88
682.19	4248.40
682.53	4447.51
682.87	4627.95
683.21	4774.04
683.56	4971.79
683.90	5197.29
684.24	5330.86
684.58	5518.59
684.92	5747.06
685.26	5893.60
685.61	6031.95
685.95	6206.71
686.29	6290.22
686.63	6418.11
686.97	6514.59
687.31	6656.81
687.65	6670.46
687.99	6708.69
688.33	6710.97
688.68	6732.58
689.02	6699.59
689.36	6741.46
689.70	6791.75
690.04	6691.62
690.38	6713.01
690.72	6686.16
691.06	6678.88
691.40	6691.40
691.74	6633.14
692.08	6600.83
692.42	6679.11
692.76	6692.99
693.10	6732.81
693.44	6659.77
693.78	6682.75
694.13	6618.81
694.47	6686.85
694.81	6660.90
695.15	6689.80
695.49	6691.17
695.83	6731.45
696.17	6697.31
696.51	6741.91
696.85	6702.09
697.19	6682.29
697.53	6596.51
697.87	6667.28
698.20	6605.38
698.54	6617.44
698.88	6573.52
699.22	6579.90
699.56	6535.98
699.90	6527.10
700.24	6505.71
700.58	6533.48
700.92	6433.81
701.26	6412.19
701.60	6323.44
701.94	6307.97
702.28	6310.70
702.62	6242.89
702.96	6289.99
703.30	6187.82
703.63	6101.35
703.97	6104.54
704.31	6049.93
704.65	5966.19
704.99	5890.64
705.33	5967.78
705.67	5868.80
706.01	5782.78
706.34	5714.29
706.68	5632.14
707.02	5579.35
707.36	5546.13
707.70	5520.87
708.04	5414.37
708.38	5425.07
708.71	5338.37
709.05	5381.83
709.39	5313.80
709.73	5202.98
710.07	5185.91
710.40	5102.86
710.74	5110.14
711.08	5061.21
711.42	4983.39
711.76	4953.81
712.09	4920.81
712.43	4915.35
712.77	4829.79
713.11	4832.75
713.45	4753.79
713.78	4774.04
714.12	4716.70
714.46	4626.13
714.80	4638.88
715.13	4613.62
715.47	4558.78
715.81	4504.39
716.15	4503.71
716.48	4487.55
716.82	4450.92
717.16	4379.47
717.49	4334.41
717.83	4311.88
718.17	4303.46
718.51	4264.55
718.84	4210.17
719.18	4172.85
719.52	4153.28
719.85	4104.81
720.19	4091.16
720.53	4055.21
720.86	4027.67
721.20	3952.58
721.54	3946.21
721.87	3917.99
722.21	3885.22
722.55	3850.18
722.88	3888.64
723.22	3810.13
723.55	3793.75
723.89	3795.57
724.23	3749.60
724.56	3692.49
724.90	3656.99
725.24	3650.16
725.57	3585.99
725.91	3575.07
726.24	3562.78
726.58	3519.78
726.92	3517.50
727.25	3470.40
727.59	3469.94
727.92	3429.89
728.26	3403.27
728.59	3385.52
728.93	3353.89
729.26	3327.04
729.60	3325.67
729.94	3280.85
730.27	3255.36
730.61	3200.29
730.94	3211.90
731.28	3174.81
731.61	3132.71
731.95	3127.25
732.28	3109.73
732.62	3081.51
732.95	3108.59
733.29	3089.93
733.62	3048.06
733.96	3027.13
734.29	3001.18
734.63	2970.01
734.96	2968.87
735.30	2943.39
735.63	2938.84
735.97	2921.09
736.30	2892.19
736.63	2861.24
736.97	2852.37
737.30	2823.01
737.64	2827.79
737.97	2811.63
738.31	2795.25
738.64	2743.82
738.97	2786.38
739.31	2746.78
739.64	2748.60
739.98	2772.49
740.31	2722.66
740.64	2708.78
740.98	2688.07
741.31	2660.77
741.65	2652.35
741.98	2642.33
742.31	2637.33
742.65	2637.10
742.98	2594.32
743.31	2605.47
743.65	2598.64
743.98	2574.52
744.31	2583.17
744.65	2578.85
744.98	2561.10
745.31	2565.42
745.65	2528.79
745.98	2549.49
746.31	2515.36
746.65	2501.94
746.98	2505.35
747.31	2522.64
747.65	2498.29
747.98	2491.70
748.31	2488.51
748.64	2468.94
748.98	2447.55
749.31	2453.92
749.64	2436.40
749.98	2402.72
750.31	2435.49
750.64	2428.66
750.97	2410.00
751.31	2423.88
751.64	2391.57
751.97	2387.02
752.30	2394.99
752.63	2396.58
752.97	2359.49
753.30	2350.39
753.63	2336.73
753.96	2348.34
754.29	2325.81
754.63	2348.57
754.96	2372.91
755.29	2338.33
755.62	2282.57
755.95	2326.04
756.29	2287.58
756.62	2254.81
756.95	2261.87
757.28	2268.01
757.61	2323.76
757.94	2278.25
758.27	2252.08
758.61	2220.00
758.94	2218.41
759.27	2209.76
759.60	2230.92
759.93	2223.41
760.26	2189.51
760.59	2201.11
760.92	2209.99
761.26	2196.11
761.59	2152.19
761.92	2148.77
762.25	2141.49
762.58	2150.59
762.91	2154.69
763.24	2152.19
763.57	2136.94
763.90	2133.07
764.23	2143.54
764.56	2141.72
764.89	2133.76
765.22	2116.92
765.55	2094.84
765.88	2124.88
766.21	2092.80
766.54	2090.29
766.87	2070.27
767.20	2082.56
767.53	2052.97
767.86	2056.62
768.19	2054.57
768.52	2039.09
768.85	2055.02
769.18	2019.52
769.51	2020.43
769.84	1999.05
770.17	2023.62
770.50	1998.13
770.83	2000.18
771.16	1995.40
771.49	1986.07
771.82	1975.83
772.15	1971.74
772.48	1970.60
772.81	1965.82
773.14	1947.16
773.47	1925.09
773.80	1962.86
774.13	1918.04
774.46	1924.86
774.78	1922.13
775.11	1898.24
775.44	1921.68
775.77	1909.39
776.10	1879.35
776.43	1895.05
776.76	1909.39
777.09	1862.06
777.41	1874.57
777.74	1874.35
778.07	1869.11
778.40	1860.92
778.73	1872.07
779.06	1852.73
779.38	1846.13
779.71	1837.26
780.04	1834.30
780.37	1846.81
780.70	1806.54
781.03	1823.37
781.35	1823.15
781.68	1851.14
782.01	1845.67
782.34	1824.74
782.67	1808.13
782.99	1789.47
783.32	1792.20
783.65	1768.31
783.98	1776.04
784.30	1799.03
784.63	1762.39
784.96	1776.27
785.29	1771.72
785.61	1751.01
785.94	1755.11
786.27	1754.20
786.60	1739.86
786.92	1757.16
787.25	1725.75
787.58	1724.16
787.90	1732.58
788.23	1736.68
788.56	1708.92
788.88	1701.41
789.21	1693.90
789.54	1689.35
789.87	1705.05
790.19	1704.37
790.52	1708.23
790.85	1699.59
791.17	1677.29
791.50	1680.47
791.82	1674.10
792.15	1685.71
792.48	1702.77
792.80	1684.34
793.13	1712.33
793.46	1700.95
793.78	1691.85
794.11	1687.75
794.43	1700.95
794.76	1710.28
795.09	1715.74
795.41	1698.68
795.74	1703.45
796.06	1704.82
796.39	1689.12
796.72	1683.66
797.04	1670.23
797.37	1672.96
797.69	1679.56
798.02	1671.83
798.34	1695.95
798.67	1672.05
798.99	1668.18
799.32	1676.38
799.64	1663.41
799.97	1648.61
800.30	1665.45
800.62	1646.57
800.95	1649.98
801.27	1639.97
801.60	1646.34
801.92	1650.44
802.25	1632.00
802.57	1644.97
802.89	1666.14
803.22	1653.39
803.54	1645.20
803.87	1624.49
804.19	1644.29
804.52	1649.30
804.84	1621.31
805.17	1620.40
805.49	1634.28
805.82	1614.94
806.14	1621.31
806.46	1636.33
806.79	1607.43
807.11	1624.49
807.44	1631.09
807.76	1616.99
808.08	1627.00
808.41	1637.01
808.73	1641.33
809.06	1612.21
809.38	1612.43
809.70	1602.65
810.03	1613.57
810.35	1624.27
810.67	1616.30
811.00	1599.01
811.32	1592.18
811.64	1586.72
811.97	1566.01
812.29	1593.09
812.61	1571.47
812.94	1604.47
813.26	1584.67
813.58	1591.50
813.91	1583.31
814.23	1597.19
814.55	1567.38
814.88	1568.06
815.20	1591.04
815.52	1566.47
815.84	1580.12
816.17	1580.12
816.49	1571.70
816.81	1563.28
817.13	1568.52
817.46	1557.14
817.78	1533.02
818.10	1536.66
818.42	1564.88
818.75	1549.86
819.07	1595.82
819.39	1545.76
819.71	1568.74
820.04	1545.76
820.36	1517.32
820.68	1524.14
821.00	1554.18
821.32	1546.67
821.65	1540.98
821.97	1525.74
822.29	1503.44
822.61	1524.83
822.93	1517.77
823.25	1521.19
823.58	1527.56
823.90	1531.88
824.22	1537.11
824.54	1528.24
824.86	1570.11
825.18	1522.55
825.50	1527.33
825.82	1525.28
826.15	1517.54
826.47	1493.88
826.79	1522.78
827.11	1528.47
827.43	1506.17
827.75	1509.81
828.07	1465.89
828.39	1469.99
828.71	1481.82
829.03	1514.81
829.35	1512.31
829.67	1498.20
830.00	1488.42
830.32	1491.60
830.64	1492.29
830.96	1496.61
831.28	1512.99
831.60	1481.59
831.92	1493.88
832.24	1501.16
832.56	1484.55
832.88	1479.77
833.20	1482.73
833.52	1495.24
833.84	1486.37
834.16	1486.83
834.48	1462.93
834.80	1522.10
835.12	1477.04
835.44	1471.58
835.76	1491.15
836.08	1476.59
836.40	1502.30
836.71	1471.35
837.03	1481.59
837.35	1485.00
837.67	1457.93
837.99	1480.00
838.31	1451.78
838.63	1472.72
838.95	1479.09
839.27	1467.48
839.59	1482.96
839.91	1486.37
840.23	1467.48
840.54	1473.63
840.86	1479.32
841.18	1467.03
841.50	1479.09
841.82	1471.12
842.14	1463.62
842.46	1477.95
842.77	1480.68
843.09	1467.94
843.41	1466.35
843.73	1464.53
844.05	1461.79
844.37	1456.33
844.68	1458.61
845.00	1481.82
845.32	1426.75
845.64	1436.54
845.96	1472.94
846.27	1452.46
846.59	1445.41
846.91	1469.08
847.23	1445.41
847.54	1466.12
847.86	1461.34
848.18	1443.82
848.50	1455.88
848.82	1461.34
849.13	1445.18
849.45	1430.62
849.77	1451.55
850.08	1448.14
850.40	1467.03
850.72	1453.15
851.04	1463.39
851.35	1454.29
851.67	1444.27
851.99	1428.34
852.30	1461.57
852.62	1430.85
852.94	1436.08
853.25	1460.88
853.57	1433.58
853.89	1445.64
854.20	1468.85
854.52	1449.73
854.84	1452.24
855.15	1433.58
855.47	1428.34
855.79	1456.11
856.10	1434.72
856.42	1449.05
856.73	1462.70
857.05	1409.69
857.37	1419.70
857.68	1442.00
858.00	1431.30
858.32	1423.79
858.63	1404.22
858.95	1421.06
859.26	1433.12
859.58	1412.87
859.89	1421.97
860.21	1433.12
860.52	1411.96
860.84	1436.54
861.16	1417.88
861.47	1425.16
861.79	1425.39
862.10	1416.51
862.42	1406.50
862.73	1413.78
863.05	1431.99
863.36	1380.10
863.68	1425.16
863.99	1417.19
864.31	1418.10
864.62	1430.85
864.94	1420.61
865.25	1414.24
865.57	1399.67
865.88	1393.98
866.20	1408.09
866.51	1408.55
866.82	1427.21
867.14	1407.64
867.45	1412.64
867.77	1400.58
868.08	1408.77
868.40	1397.62
868.71	1414.24
869.02	1409.23
869.34	1393.98
869.65	1420.38
869.97	1399.90
870.28	1394.44
870.59	1419.70
870.91	1381.01
871.22	1394.67
871.54	1401.95
871.85	1384.20
872.16	1389.43
872.48	1365.08
872.79	1393.76
873.10	1390.12
873.42	1366.00
873.73	1406.27
874.04	1359.17
874.36	1391.03
874.67	1358.94
874.98	1391.48
875.30	1391.03
875.61	1352.80
875.92	1376.92
876.23	1389.43
876.55	1367.36
876.86	1383.52
877.17	1350.07
877.49	1358.49
877.80	1358.03
878.11	1705.73
878.42	1366.22
878.74	1363.95
879.05	1379.42
879.36	1355.07
879.67	1356.44
879.98	1347.79
880.30	1357.80
880.61	1357.35
880.92	1348.02
881.23	1365.77
881.55	1348.93
881.86	1353.71
882.17	1362.81
882.48	1366.22
882.79	1399.45
883.10	1372.14
883.42	1379.19
883.73	1348.25
884.04	1385.11
884.35	1386.47
884.66	1369.41
884.97	1356.21
885.28	1366.91
885.60	1341.19
885.91	1341.65
886.22	1355.53
886.53	1341.65
886.84	1343.70
887.15	1352.80
887.46	1348.25
887.77	1378.51
888.08	1337.10
888.40	1359.85
888.71	1364.86
889.02	1333.23
889.33	1350.52
889.64	1356.67
889.95	1351.89
890.26	1347.34
890.57	1328.45
890.88	1352.80
891.19	1365.08
891.50	1340.51
891.81	1357.58
892.12	1338.23
892.43	1333.68
892.74	1332.32
893.05	1360.08
893.36	1363.72
893.67	1342.56
893.98	1359.62
894.29	1331.18
894.60	1338.92
894.91	1337.10
895.22	1344.38
895.53	1337.78
895.84	1343.24
896.15	1348.93
896.46	1344.15
896.77	1354.39
897.08	1330.27
897.38	1338.69
897.69	1361.90
898.00	1346.88
898.31	1336.64
898.62	1338.23
898.93	1335.96
899.24	1343.01
899.55	1339.60
899.86	1346.65
900.16	1337.55
900.47	1330.50
900.78	1329.13
901.09	1335.05
901.40	1335.96
901.71	1339.60
902.02	1329.36
902.32	1351.20
902.63	1326.86
902.94	1337.55
903.25	1326.63
903.56	1322.99
903.87	1332.32
904.17	1338.23
904.48	1328.68
904.79	1333.23
905.10	1343.24
905.41	1314.11
905.71	1324.58
906.02	1326.86
906.33	1325.95
906.64	1337.32
906.94	1339.14
907.25	1318.21
907.56	1310.47
907.87	1306.15
908.17	1333.23
908.48	1321.17
908.79	1316.39
909.09	1320.26
909.40	1330.95
909.71	1315.71
910.02	1463.16
910.32	1320.03
910.63	1326.40
910.94	1331.86
911.24	1330.04
911.55	1347.11
911.86	1326.86
912.16	1330.04
912.47	1319.80
912.78	1317.07
913.08	1329.59
913.39	1319.80
913.69	1327.08
914.00	1294.54
914.31	1307.97
914.61	1297.96
914.92	1316.62
915.23	1307.97
915.53	1319.80
915.84	1277.02
916.14	1299.78
916.45	1305.92
916.75	1288.17
917.06	1299.78
917.37	1288.86
917.67	1313.66
917.98	1327.08
918.28	1284.99
918.59	1275.88
918.89	1290.22
919.20	1294.32
919.50	1276.79
919.81	1302.74
920.11	1302.51
920.42	1286.12
920.72	1284.08
921.03	1294.54
921.33	1303.19
921.64	1285.67
921.94	1286.12
922.25	1265.64
922.55	1291.36
922.86	1286.81
923.16	1280.66
923.47	1295.00
923.77	1304.10
924.08	1296.82
924.38	1279.07
924.69	1290.68
924.99	1297.96
925.29	1282.48
925.60	1277.25
925.90	1264.73
926.21	1286.12
926.51	1269.97
926.81	1285.67
927.12	1268.83
927.42	1292.27
927.73	1280.44
928.03	1299.55
928.33	1278.62
928.64	1262.00
928.94	1268.60
929.24	1264.05
929.55	1256.54
929.85	1265.64
930.15	1287.49
930.46	1250.85
930.76	1272.70
931.06	1274.29
931.37	1279.75
931.67	1296.14
931.97	1277.25
932.27	1259.27
932.58	1276.57
932.88	1262.69
933.18	1288.17
933.49	1282.26
933.79	1281.12
934.09	1266.33
934.39	1265.87
934.70	1278.39
935.00	1288.86
935.30	1263.82
935.60	1267.69
935.91	1266.78
936.21	1282.26
936.51	1261.09
936.81	1263.60
937.11	1279.98
937.42	1266.78
937.72	1257.23
938.02	1258.14
938.32	1259.50
938.62	1274.75
938.92	1257.68
939.23	1259.73
939.53	1250.40
939.83	1288.17
940.13	1269.06
940.43	1256.54
940.73	1271.56
941.03	1277.48
941.34	1268.15
941.64	1260.87
941.94	1245.39
942.24	1272.70
942.54	1261.09
942.84	1246.30
943.14	1251.99
943.44	1250.63
943.74	1240.61
944.04	1262.91
944.34	1246.08
944.65	1243.80
944.95	1250.85
945.25	1252.67
945.55	1235.38
945.85	1245.39
946.15	1259.27
946.45	1235.84
946.75	1256.77
947.05	1263.14
947.35	1235.15
947.65	1248.35
947.95	1262.00
948.25	1252.45
948.55	1245.16
948.85	1243.12
949.15	1246.99
949.45	1226.73
949.75	1244.94
950.05	1231.06
950.35	1242.89
950.65	1241.98
950.94	1269.29
951.24	1244.48
951.54	1254.27
951.84	1342.56
952.14	1264.73
952.44	1244.03
952.74	1244.03
953.04	1246.53
953.34	1230.83
953.64	1265.42
953.94	1249.72
954.23	1257.68
954.53	1251.31
954.83	1265.64
955.13	1245.39
955.43	1266.10
955.73	1263.14
956.03	1249.94
956.32	1232.42
956.62	1271.11
956.92	1264.51
957.22	1248.35
957.52	1255.40
957.82	1250.85
958.11	1256.54
958.41	1264.05
958.71	1292.72
959.01	1263.82
959.30	1422.20
959.60	1257.23
959.90	1246.30
960.20	1243.12
960.50	1252.22
960.79	1245.85
961.09	1256.32
961.39	1243.80
961.69	1248.58
961.98	1234.93
962.28	1257.91
962.58	1252.67
962.87	1264.51
963.17	1245.17
963.47	1241.98
963.76	1270.65
964.06	1261.32
964.36	1259.50
964.66	1261.32
964.95	1230.37
965.25	1251.08
965.55	1266.78
965.84	1244.48
966.14	1249.03
966.43	1281.12
966.73	1255.63
967.03	1267.92
967.32	1264.28
967.62	1262.69
967.92	1259.05
968.21	1269.29
968.51	1248.58
968.80	1265.64
969.10	1255.40
969.40	1245.85
969.69	1251.31
969.99	1263.82
970.28	1253.36
970.58	1268.38
970.87	1238.34
971.17	1247.44
971.46	1263.37
971.76	1231.74
972.06	1235.84
972.35	1248.81
972.65	1252.90
972.94	1227.19
973.24	1248.12
973.53	1219.00
973.83	1237.43
974.12	1247.44
974.42	1231.28
974.71	1261.32
975.01	1233.79
975.30	1251.31
975.59	1233.79
975.89	1243.12
976.18	1233.79
976.48	1225.60
976.77	1243.80
977.07	1241.75
977.36	1247.21
977.65	1273.15
977.95	1263.14
978.24	1243.34
978.54	1251.54
978.83	1250.17
979.13	1253.58
979.42	1250.40
979.71	1257.68
980.01	1246.08
980.30	1237.20
980.59	1250.63
980.89	1268.60
981.18	1248.81
981.47	1231.06
981.77	1237.43
982.06	1227.42
982.35	1267.69
982.65	1253.81
982.94	1245.85
983.23	1257.68
983.53	1245.16
983.82	1239.02
984.11	1224.69
984.41	1228.55
984.70	1231.74
984.99	1264.96
985.28	1253.13
985.58	1238.34
985.87	1253.58
986.16	1258.59
986.45	1266.78
986.75	1231.97
987.04	1250.63
987.33	1252.22
987.62	1251.54
987.91	1226.51
988.21	1240.16
988.50	1240.84
988.79	1258.82
989.08	1242.21
989.37	1236.29
989.67	1235.15
989.96	1231.74
990.25	1236.75
990.54	1246.53
990.83	1240.39
991.12	1249.72
991.42	1238.34
991.71	1237.88
992.00	1230.37
992.29	1229.01
992.58	1260.87
992.87	1256.32
993.16	1251.99
993.45	1258.14
993.75	1237.88
994.04	1239.93
994.33	1264.05
994.62	1274.97
994.91	1259.50
995.20	1247.21
995.49	1249.26
995.78	1268.38
996.07	1249.49
996.36	1227.87
996.65	1239.48
996.94	1233.10
997.23	1251.76
997.52	1254.49
997.81	1239.25
998.10	1242.89
998.39	1242.43
998.68	1244.25
998.97	1246.08
999.26	1267.69
999.55	1247.90
999.84	1249.94
1000.13	1249.03
1000.42	1242.43
1000.71	1247.21
1001.00	1254.95
1001.29	1263.82
1001.58	1221.27
1001.87	1226.28
1002.16	1250.85
1002.45	1214.45
1002.74	1246.76
1003.02	1250.63
1003.31	1257.23
1003.60	1242.66
1003.89	1254.27
1004.18	1235.38
1004.47	1250.85
1004.76	1239.48
1005.05	1251.08
1005.33	1236.52
1005.62	1233.10
1005.91	1234.47
1006.20	1232.42
1006.49	1231.74
1006.78	1242.21
1007.06	1230.37
1007.35	1246.30
1007.64	1231.74
1007.93	1260.87
1008.22	1248.58
1008.50	1239.70
1008.79	1230.60
1009.08	1249.26
1009.37	1237.88
1009.66	1275.43
1009.94	1238.57
1010.23	1251.08
1010.52	1236.29
1010.81	1248.81
1011.09	1241.52
1011.38	1249.72
1011.67	1261.09
1011.95	1251.31
1012.24	1235.15
1012.53	1222.86
1012.82	1253.81
1013.10	1237.66
1013.39	1236.52
1013.68	1242.89
[truncated: 48 more rows]
