# Supplementary material for: Unique photosynthetic electron transport tuning and excitation distribution in heterokont algae
Source: PLoS One. 2019 Jan 9;14(1):e0209920. doi: 10.1371/journal.pone.0209920 (PMC6326504; doi:10.1371/journal.pone.0209920)
Supplement: S1 Dataset — (ZIP) [file pone.0209920.s004.zip › S1 Dataset/77K/Nannochloropsis_no_inhibitor/NNI_t=25,2.txt]

340.01	1249.94
340.39	1249.94
340.76	1249.94
341.14	1262.23
341.52	1261.78
341.89	1271.56
342.27	1277.48
342.65	1278.16
343.03	1271.33
343.40	1286.58
343.78	1285.67
344.16	1283.17
344.53	1294.54
344.91	1277.93
345.29	1278.39
345.66	1266.55
346.04	1289.08
346.42	1271.56
346.79	1283.62
347.17	1274.97
347.54	1265.87
347.92	1248.12
348.30	1281.12
348.67	1275.88
349.05	1278.39
349.43	1273.84
349.80	1267.47
350.18	1284.30
350.56	1274.75
350.93	1276.11
351.31	1259.05
351.68	1240.16
352.06	1261.09
352.44	1255.40
352.81	1257.45
353.19	1246.76
353.56	1247.67
353.94	1264.51
354.32	1220.36
354.69	1254.04
355.07	1256.09
355.44	1253.13
355.82	1247.67
356.19	1247.21
356.57	1260.87
356.95	1250.17
357.32	1255.86
357.70	1242.66
358.07	1264.28
358.45	1251.76
358.82	1238.34
359.20	1269.97
359.58	1243.34
359.95	1250.85
360.33	1250.40
360.70	1253.13
361.08	1239.02
361.45	1229.01
361.83	1249.26
362.20	1250.17
362.58	1269.06
362.95	1241.07
363.33	1259.96
363.70	1268.38
364.08	1247.90
364.45	1235.84
364.83	1241.98
365.20	1261.78
365.58	1253.36
365.95	1262.91
366.33	1239.70
366.70	1252.67
367.08	1242.66
367.45	1255.40
367.83	1260.64
368.20	1245.85
368.58	1248.12
368.95	1258.36
369.33	1264.73
369.70	1262.69
370.08	1269.97
370.45	1244.48
370.83	1241.98
371.20	1254.27
371.57	1315.48
371.95	1264.73
372.32	1257.91
372.70	1264.73
373.07	1259.50
373.45	1262.69
373.82	1242.43
374.19	1260.64
374.57	1270.65
374.94	1262.00
375.32	1250.63
375.69	1251.54
376.07	1264.96
376.44	1252.67
376.81	1243.80
377.19	1252.45
377.56	1257.91
377.94	1246.99
378.31	1235.38
378.68	1248.81
379.06	1249.03
379.43	1250.85
379.81	1236.75
380.18	1248.12
380.55	1244.25
380.93	1228.78
381.30	1265.64
381.67	1241.75
382.05	1251.76
382.42	1235.15
382.79	1243.80
383.17	1245.62
383.54	1272.24
383.91	1241.75
384.29	1259.50
384.66	1276.79
385.04	1231.28
385.41	1248.81
385.78	1242.66
386.15	1256.09
386.53	1254.27
386.90	1249.72
387.27	1226.51
387.65	1257.23
388.02	1259.05
388.39	1250.40
388.77	1252.45
389.14	1266.55
389.51	1254.04
389.89	1259.50
390.26	1245.85
390.63	1257.23
391.00	1240.16
391.38	1252.45
391.75	1254.95
392.12	1253.36
392.50	1236.52
392.87	1239.70
393.24	1264.96
393.61	1248.12
393.99	1256.77
394.36	1262.69
394.73	1258.82
395.10	1246.30
395.48	1269.74
395.85	1254.72
396.22	1264.51
396.59	1241.52
396.97	1260.87
397.34	1242.43
397.71	1262.46
398.08	1263.14
398.45	1258.82
398.83	1257.68
399.20	1249.03
399.57	1257.00
399.94	1244.94
400.32	1259.73
400.69	1264.05
401.06	1234.24
401.43	1267.24
401.80	1263.37
402.17	1261.32
402.55	1252.90
402.92	1252.45
403.29	1254.04
403.66	1254.04
404.03	1266.55
404.41	1250.17
404.78	1266.10
405.15	1256.54
405.52	1246.53
405.89	1237.88
406.26	1254.04
406.64	1249.72
407.01	1237.20
407.38	1243.34
407.75	1246.99
408.12	1236.75
408.49	1258.14
408.86	1260.64
409.23	1252.90
409.61	1264.28
409.98	1240.84
410.35	1247.44
410.72	1267.69
411.09	1244.03
411.46	1255.40
411.83	1239.25
412.20	1265.64
412.57	1269.51
412.95	1256.09
413.32	1240.16
413.69	1247.44
414.06	1242.21
414.43	1261.55
414.80	1246.53
415.17	1246.76
415.54	1240.84
415.91	1227.42
416.28	1233.56
416.65	1251.08
417.02	1233.33
417.39	1251.54
417.76	1267.69
418.14	1251.76
418.51	1242.89
418.88	1268.15
419.25	1265.42
419.62	1260.18
419.99	1263.37
420.36	1249.03
420.73	1247.21
421.10	1283.62
421.47	1278.62
421.84	1244.03
422.21	1262.69
422.58	1250.85
422.95	1243.34
423.32	1239.70
423.69	1248.35
424.06	1250.85
424.43	1271.56
424.80	1256.77
425.17	1251.31
425.54	1263.14
425.91	1247.21
426.28	1241.98
426.65	1258.59
427.02	1265.42
427.39	1269.74
427.76	1277.25
428.13	1259.27
428.49	1242.89
428.86	1261.55
429.23	1266.55
429.60	1253.36
429.97	1271.33
430.34	1272.24
430.71	1261.09
431.08	1241.07
431.45	1241.07
431.82	1247.67
432.19	1248.81
432.56	1249.72
432.93	1254.04
433.30	1244.48
433.67	1253.58
434.03	1262.00
434.40	1259.73
434.77	1239.48
435.14	1258.59
435.51	1243.12
435.88	1281.12
436.25	1246.53
436.62	1237.88
436.99	1251.08
437.35	1262.46
437.72	1267.24
438.09	1270.65
438.46	1299.78
438.83	1265.19
439.20	1246.99
439.57	1249.03
439.93	1250.63
440.30	1245.62
440.67	1240.84
441.04	1246.99
441.41	1252.67
441.78	1258.59
442.14	1246.30
442.51	1243.34
442.88	1229.46
443.25	1249.26
443.62	1245.16
443.99	1252.45
444.35	1265.87
444.72	1249.26
445.09	1258.36
445.46	1256.32
445.83	1284.08
446.19	1262.91
446.56	1232.19
446.93	1251.31
447.30	1276.57
447.66	1260.87
448.03	1244.03
448.40	1255.86
448.77	1289.31
449.14	1224.00
449.50	1234.47
449.87	1240.39
450.24	1247.90
450.61	1246.08
450.97	1237.43
451.34	1251.08
451.71	1254.95
452.08	1229.92
452.44	1260.18
452.81	1271.11
453.18	1261.78
453.54	1276.34
453.91	1238.79
454.28	1252.67
454.65	1262.23
455.01	1241.52
455.38	1237.20
455.75	1250.85
456.11	1248.35
456.48	1247.90
456.85	1253.36
457.21	1238.11
457.58	1260.64
457.95	1228.10
458.32	1259.27
458.68	1259.05
459.05	1261.78
459.42	1245.85
459.78	1254.27
460.15	1250.85
460.52	1259.96
460.88	1259.05
461.25	1249.26
461.61	1260.87
461.98	1262.46
462.35	1278.16
462.71	1263.37
463.08	1259.27
463.45	1254.72
463.81	1239.70
464.18	1261.09
464.55	1245.16
464.91	1255.86
465.28	1244.03
465.64	1264.28
466.01	1259.50
466.38	1239.02
466.74	1249.26
467.11	1244.25
467.47	1253.36
467.84	1291.36
468.21	1268.15
468.57	1238.79
468.94	1269.06
469.30	1253.13
469.67	1260.87
470.03	1252.67
470.40	1246.76
470.77	1253.13
471.13	1255.63
471.50	1252.22
471.86	1244.94
472.23	1254.27
472.59	1240.16
472.96	1264.05
473.32	1237.88
473.69	1260.87
474.05	1256.32
474.42	1246.30
474.78	1257.00
475.15	1242.89
475.51	1260.18
475.88	1240.39
476.24	1248.12
476.61	1245.85
476.97	1240.84
477.34	1251.99
477.70	1250.85
478.07	1248.58
478.43	1245.39
478.80	1239.70
479.16	1259.50
479.53	1266.10
479.89	1267.01
480.26	1252.22
480.62	1238.11
480.99	1238.11
481.35	1247.44
481.72	1269.06
482.08	1231.06
482.45	1465.21
482.81	1256.54
483.17	1244.71
483.54	1249.94
483.90	1258.59
484.27	1255.18
484.63	1251.31
485.00	1250.85
485.36	1286.81
485.72	1261.55
486.09	1268.38
486.45	1283.39
486.82	1244.25
487.18	1255.18
487.54	1258.59
487.91	1257.00
488.27	1244.94
488.64	1257.68
489.00	1252.22
489.36	1248.12
489.73	1265.87
490.09	1245.39
490.45	1263.14
490.82	1264.05
491.18	1244.48
491.55	1262.46
491.91	1263.60
492.27	1238.57
492.64	1259.27
493.00	1259.27
493.36	1246.76
493.73	1258.36
494.09	1254.72
494.45	1232.19
494.82	1267.01
495.18	1258.36
495.54	1274.75
495.91	1272.24
496.27	1264.96
496.63	1241.07
496.99	1265.19
497.36	1264.96
497.72	1273.38
498.08	1271.11
498.45	1255.18
498.81	1264.73
499.17	1249.94
499.53	1253.81
499.90	1244.94
500.26	1257.23
500.62	1271.33
500.99	1244.03
501.35	1239.48
501.71	1239.70
502.07	1248.35
502.44	1258.14
502.80	1237.88
503.16	1262.91
503.52	1277.02
503.88	1243.57
504.25	1271.56
504.61	1258.14
504.97	1263.37
505.33	1263.14
505.70	1288.86
506.06	1264.28
506.42	1274.29
506.78	1261.78
507.14	1265.87
507.51	1238.11
507.87	1230.83
508.23	1262.00
508.59	1254.27
508.95	1252.67
509.32	1267.69
509.68	1260.87
510.04	1250.85
510.40	1263.37
510.76	1262.23
511.12	1274.06
511.48	1251.76
511.85	1261.55
512.21	1250.40
512.57	1254.95
512.93	1251.99
513.29	1252.22
513.65	1244.94
514.01	1252.67
514.38	1252.22
514.74	1257.45
515.10	1256.09
515.46	1263.60
515.82	1258.14
516.18	1253.36
516.54	1226.28
516.90	1240.84
517.26	1266.10
517.63	1241.98
517.99	1251.54
518.35	1245.85
518.71	1249.72
519.07	1251.08
519.43	1264.96
519.79	1276.57
520.15	1255.63
520.51	1250.63
520.87	1264.73
521.23	1263.60
521.59	1266.10
521.95	1254.04
522.31	1240.61
522.67	1246.53
523.03	1234.01
523.40	1252.45
523.76	1266.33
524.12	1266.55
524.48	1252.45
524.84	1262.00
525.20	1267.92
525.56	1256.09
525.92	1237.43
526.28	1247.67
526.64	1254.72
527.00	1251.99
527.36	1287.94
527.72	1271.33
528.08	1259.73
528.44	1241.07
528.80	1261.09
529.16	1261.78
529.51	1266.78
529.87	1270.65
530.23	1269.97
530.59	1273.38
530.95	1250.40
531.31	1245.39
531.67	1253.13
532.03	1252.67
532.39	1232.88
532.75	1255.40
533.11	1258.82
533.47	1267.24
533.83	1244.03
534.19	1259.73
534.55	1264.51
534.91	1247.90
535.26	1243.80
535.62	1249.26
535.98	1252.45
536.34	1251.08
536.70	1247.21
537.06	1246.76
537.42	1253.36
537.78	1235.84
538.14	1292.95
538.49	1260.41
538.85	1280.89
539.21	1244.48
539.57	1248.35
539.93	1254.72
540.29	1245.62
540.65	1252.22
541.00	1252.45
541.36	1243.80
541.72	1250.17
542.08	1251.54
542.44	1243.12
542.80	1262.69
543.15	1237.43
543.51	1244.94
543.87	1256.77
544.23	1240.61
544.59	1253.36
544.95	1245.85
545.30	1266.78
545.66	1254.49
546.02	1257.68
546.38	1253.81
546.73	1259.50
547.09	1242.66
547.45	1237.20
547.81	1221.50
548.17	1239.93
548.52	1261.32
548.88	1244.48
549.24	1244.71
549.60	1246.30
549.95	1242.21
550.31	1248.12
550.67	1250.40
551.03	1269.51
551.38	1251.08
551.74	1228.78
552.10	1240.84
552.46	1247.67
552.81	1251.54
553.17	1252.90
553.53	1249.72
553.88	1252.90
554.24	1276.34
554.60	1266.78
554.95	1256.77
555.31	1245.62
555.67	1229.01
556.03	1256.77
556.38	1237.66
556.74	1248.81
557.10	1253.58
557.45	1255.63
557.81	1245.39
558.17	1266.10
558.52	1255.63
558.88	1272.47
559.24	1251.31
559.59	1249.94
559.95	1248.12
560.30	1276.34
560.66	1258.14
561.02	1257.00
561.37	1250.17
561.73	1255.18
562.09	1255.86
562.44	1273.15
562.80	1239.93
563.15	1249.03
563.51	1253.36
563.87	1251.31
564.22	1252.45
564.58	1250.17
564.93	1245.39
565.29	1236.06
565.65	1254.72
566.00	1254.72
566.36	1244.48
566.71	1265.64
567.07	1246.99
567.42	1271.33
567.78	1238.79
568.14	1258.82
568.49	1270.65
568.85	1243.57
569.20	1243.80
569.56	1249.49
569.91	1254.72
570.27	1269.74
570.62	1287.94
570.98	1270.65
571.33	1252.90
571.69	1273.61
572.04	1252.45
572.40	1253.13
572.75	1254.27
573.11	1253.58
573.46	1248.35
573.82	1256.54
574.17	1249.49
574.53	1243.34
574.88	1247.21
575.24	1243.34
575.59	1250.40
575.95	1247.21
576.30	1253.81
576.66	1254.72
577.01	1255.40
577.36	1259.05
577.72	1260.64
578.07	1260.87
578.43	1263.14
578.78	1274.75
579.14	1248.58
579.49	1252.90
579.85	1257.68
580.20	1252.67
580.55	1251.31
580.91	1244.25
581.26	1233.33
581.62	1248.58
581.97	1251.31
582.32	1270.88
582.68	1270.42
583.03	1243.12
583.39	1276.11
583.74	1282.71
584.09	1266.55
584.45	1258.36
584.80	1263.37
585.15	1283.85
585.51	1293.86
585.86	1289.08
586.21	1276.79
586.57	1297.50
586.92	1304.10
587.27	1292.27
587.63	1306.15
587.98	1315.48
588.33	1317.75
588.69	1315.71
589.04	1317.07
589.39	1308.20
589.75	1308.88
590.10	1315.48
590.45	1322.31
590.81	1350.29
591.16	1359.85
591.51	1347.34
591.86	1353.48
592.22	1365.54
592.57	1379.88
592.92	1373.28
593.28	1395.35
593.63	1400.81
593.98	1421.29
594.33	1408.55
594.69	1412.42
595.04	1434.49
595.39	1460.66
595.74	1465.21
596.10	1459.52
596.45	1490.24
596.80	1489.10
597.15	1478.63
597.50	1506.62
597.86	1526.42
598.21	1529.83
598.56	1545.53
598.91	1555.09
599.26	1568.29
599.62	1581.94
599.97	1595.37
600.32	1598.78
600.67	1644.29
601.02	1631.32
601.38	1661.36
601.73	1648.16
602.08	1720.52
602.43	1687.30
602.78	1718.93
603.13	1723.02
603.49	1751.24
603.84	1790.83
604.19	1780.60
604.54	1790.38
604.89	1802.67
605.24	1834.07
605.59	1839.53
605.95	1820.64
606.30	1855.23
606.65	1864.33
607.00	1895.05
607.35	1886.63
607.70	1906.20
608.05	1908.02
608.40	1926.00
608.75	1951.03
609.10	1979.93
609.46	1977.20
609.81	1971.74
610.16	1994.04
610.51	2021.35
610.86	2029.99
611.21	2018.61
611.56	2040.91
611.91	2032.04
612.26	2060.03
612.61	2073.23
612.96	2085.06
613.31	2065.04
613.66	2090.52
614.01	2075.50
614.36	2090.29
614.71	2107.13
615.06	2088.93
615.41	2116.46
615.76	2102.35
616.11	2123.29
616.46	2126.02
616.81	2105.54
617.16	2128.75
617.51	2137.62
617.86	2133.98
618.21	2096.66
618.56	2126.93
618.91	2136.49
619.26	2131.71
619.61	2127.84
619.96	2135.58
620.31	2123.97
620.66	2102.35
621.01	2135.12
621.36	2153.78
621.71	2124.43
622.06	2124.65
622.41	2139.90
622.76	2119.88
623.10	2143.09
623.45	2108.95
623.80	2113.05
624.15	2121.47
624.50	2087.56
624.85	2080.96
625.20	2103.26
625.55	2078.46
625.90	2098.26
626.25	2054.11
626.59	2105.77
626.94	2074.59
627.29	2083.69
627.64	2098.03
627.99	2071.63
628.34	2071.18
628.69	2072.09
629.03	2067.08
629.38	2065.26
629.73	2091.43
630.08	2087.34
630.43	2046.15
630.78	2005.64
631.12	2037.96
631.47	2042.96
631.82	2037.50
632.17	2009.97
632.52	2006.55
632.86	2037.73
633.21	2039.09
633.56	2024.76
633.91	2029.08
634.26	2021.12
634.60	2012.24
634.95	2022.03
635.30	2024.76
635.65	2032.04
635.99	1995.63
636.34	2014.97
636.69	2007.69
637.04	1994.27
637.39	1984.03
637.73	2010.88
638.08	1995.18
638.43	1991.31
638.77	2000.18
639.12	1961.95
639.47	2002.46
639.82	1951.26
640.16	2010.20
640.51	1988.58
640.86	1979.25
641.20	1959.22
641.55	1973.56
641.90	1961.27
642.25	1968.33
642.59	1971.74
642.94	1955.81
643.29	1935.56
643.63	1965.14
643.98	1960.82
644.33	1944.20
644.67	1952.40
645.02	1952.85
645.37	1955.81
645.71	1941.93
646.06	1932.37
646.40	1945.34
646.75	1951.71
647.10	1958.09
647.44	1942.38
647.79	1941.25
648.14	1933.97
648.48	1962.64
648.83	1944.20
649.17	1957.18
649.52	1957.63
649.87	1955.36
650.21	1963.32
650.56	1947.62
650.90	1950.58
651.25	1961.95
651.59	1939.43
651.94	1942.61
652.29	1941.93
652.63	1952.40
652.98	1945.80
653.32	1947.85
653.67	1949.89
654.01	1987.44
654.36	1936.01
654.70	1922.36
655.05	1922.36
655.39	1946.48
655.74	1936.92
656.08	1980.84
656.43	1955.13
656.78	1956.27
657.12	1956.72
657.47	1950.80
657.81	1980.61
658.15	1961.95
658.50	1950.35
658.84	1974.47
659.19	1956.72
659.53	1968.78
659.88	1953.76
660.22	1932.60
660.57	1981.75
660.91	1961.04
661.26	1936.92
661.60	1964.00
661.95	1962.41
662.29	1957.18
662.63	1947.85
662.98	1948.07
663.32	1917.13
663.67	1967.87
664.01	1976.74
664.36	1986.07
664.70	1982.21
665.04	1966.51
665.39	1965.82
665.73	1974.47
666.08	2093.93
666.42	1985.85
666.76	2004.28
667.11	2031.36
667.45	1989.03
667.79	1999.96
668.14	2016.11
668.48	2004.96
668.83	2018.84
669.17	2029.54
669.51	2001.78
669.86	2020.89
670.20	2035.68
670.54	2048.88
670.89	2026.58
671.23	2023.17
671.57	2037.27
671.92	2082.78
672.26	2067.31
672.60	2051.84
672.94	2109.64
673.29	2127.38
673.63	2122.61
673.97	2131.03
674.32	2169.25
674.66	2179.49
675.00	2225.00
675.34	2253.45
675.69	2280.98
676.03	2350.61
676.37	2378.60
676.71	2399.08
677.06	2514.22
677.40	2552.22
677.74	2610.71
678.08	2739.50
678.43	2813.91
678.77	2918.81
679.11	3047.61
679.45	3141.13
679.80	3304.06
680.14	3435.13
680.48	3609.66
680.82	3839.26
681.16	4045.42
681.51	4265.92
681.85	4437.04
682.19	4697.59
682.53	4988.62
682.87	5208.44
683.21	5519.73
683.56	5744.32
683.90	6027.85
684.24	6287.49
684.58	6635.42
684.92	6912.12
685.26	7123.97
685.61	7366.54
685.95	7652.35
686.29	7815.28
686.63	7949.08
686.97	8115.87
687.31	8216.91
687.65	8328.86
687.99	8389.16
688.33	8472.90
688.68	8474.95
689.02	8563.92
689.36	8515.00
689.70	8518.64
690.04	8518.87
690.38	8514.54
690.72	8521.37
691.06	8469.03
691.40	8495.20
691.74	8449.24
692.08	8474.72
692.42	8470.17
692.76	8534.80
693.10	8515.00
693.44	8492.47
693.78	8527.74
694.13	8540.26
694.47	8544.58
694.81	8549.13
695.15	8599.88
695.49	8549.59
695.83	8585.31
696.17	8624.45
696.51	8611.25
696.85	8568.93
697.19	8520.23
697.53	8552.09
697.87	8594.41
698.20	8463.12
698.54	8583.49
698.88	8520.92
699.22	8518.18
699.56	8490.42
699.90	8335.23
700.24	8354.12
700.58	8398.72
700.92	8271.75
701.26	8167.75
701.60	8225.78
701.94	8073.09
702.28	8103.58
702.62	8010.06
702.96	7992.54
703.30	7921.77
703.63	7877.63
703.97	7772.72
704.31	7731.08
704.65	7604.56
704.99	7529.02
705.33	7498.98
705.67	7420.93
706.01	7345.15
706.34	7259.59
706.68	7202.71
707.02	7091.89
707.36	7023.40
707.70	6958.09
708.04	6788.56
708.38	6865.47
708.71	6805.86
709.05	6696.18
709.39	6601.06
709.73	6535.52
710.07	6504.12
710.40	6467.71
710.74	6369.41
711.08	6312.75
711.42	6254.04
711.76	6236.98
712.09	6125.02
712.43	6075.64
712.77	6031.04
713.11	5961.41
713.45	5971.42
713.78	5894.05
714.12	5824.20
714.46	5777.77
714.80	5713.61
715.13	5663.54
715.47	5593.46
715.81	5572.98
716.15	5462.39
716.48	5440.77
716.82	5388.43
717.16	5377.06
717.49	5287.40
717.83	5249.40
718.17	5223.91
718.51	5164.75
718.84	5106.27
719.18	5078.05
719.52	5031.40
719.85	4925.36
720.19	4948.58
720.53	4881.67
720.86	4853.69
721.20	4761.07
721.54	4735.36
721.87	4691.44
722.21	4652.53
722.55	4576.30
722.88	4573.80
723.22	4522.14
723.55	4444.32
723.89	4453.19
724.23	4373.55
724.56	4289.81
724.90	4264.33
725.24	4252.27
725.57	4216.77
725.91	4161.02
726.24	4146.23
726.58	4048.61
726.92	4035.18
727.25	3996.27
727.59	3992.40
727.92	3948.03
728.26	3900.24
728.59	3863.61
728.93	3826.06
729.26	3757.57
729.60	3760.75
729.94	3742.55
730.27	3704.32
730.61	3675.65
730.94	3614.89
731.28	3570.97
731.61	3569.15
731.95	3525.46
732.28	3466.53
732.62	3416.24
732.95	3391.66
733.29	3360.03
733.62	3349.34
733.96	3318.62
734.29	3255.13
734.63	3226.69
734.96	3234.43
735.30	3215.77
735.63	3175.72
735.97	3156.83
736.30	3116.55
736.63	3120.65
736.97	3097.67
737.30	3060.80
737.64	3009.83
737.97	2976.84
738.31	2969.10
738.64	2930.19
738.97	2933.60
739.31	2897.19
739.64	2868.52
739.98	2854.87
740.31	2868.75
740.64	2842.13
740.98	2826.65
741.31	2771.36
741.65	2771.81
741.98	2783.87
742.31	2720.84
742.65	2720.39
742.98	2714.01
743.31	2686.71
743.65	2677.61
743.98	2681.02
744.31	2670.78
744.65	2630.73
744.98	2613.89
745.31	2613.66
745.65	2630.05
745.98	2578.39
746.31	2571.34
746.65	2580.21
746.98	2571.34
747.31	2541.76
747.65	2519.00
747.98	2539.71
748.31	2499.20
748.64	2489.19
748.98	2434.35
749.31	2485.55
749.64	2464.39
749.98	2448.46
750.31	2414.56
750.64	2405.23
750.97	2418.42
751.31	2420.47
751.64	2389.30
751.97	2386.34
752.30	2388.16
752.63	2368.82
752.97	2344.92
753.30	2354.03
753.63	2362.45
753.96	2343.79
754.29	2310.56
754.63	2292.59
754.96	2328.54
755.29	2264.83
755.62	2263.01
755.95	2286.22
756.29	2265.74
756.62	2235.70
756.95	2217.95
757.28	2227.73
757.61	2247.08
757.94	2228.87
758.27	2182.22
758.61	2202.93
758.94	2199.97
759.27	2199.97
759.60	2166.07
759.93	2181.54
760.26	2166.52
760.59	2151.28
760.92	2157.65
761.26	2142.63
761.59	2137.40
761.92	2120.56
762.25	2102.13
762.58	2098.94
762.91	2105.77
763.24	2083.47
763.57	2069.36
763.90	2108.95
764.23	2060.03
764.56	2072.54
764.89	2062.76
765.22	2049.56
765.55	2040.91
765.88	2063.21
766.21	2039.32
766.54	2026.58
766.87	2013.38
767.20	1947.16
767.53	2002.23
767.86	1990.85
768.19	1980.39
768.52	1987.67
768.85	1999.96
769.18	1961.73
769.51	1944.20
769.84	1926.91
770.17	1947.62
770.50	1908.02
770.83	1929.19
771.16	1926.23
771.49	1941.93
771.82	1894.14
772.15	1878.90
772.48	1887.54
772.81	1880.04
773.14	1877.08
773.47	1875.26
773.80	1882.77
774.13	1852.50
774.46	1875.94
774.78	1865.24
775.11	1834.07
775.44	1831.57
775.77	1841.58
776.10	1837.48
776.43	1828.38
776.76	1821.55
777.09	1812.68
777.41	1813.82
777.74	1809.27
778.07	1814.27
778.40	1772.40
778.73	1794.70
779.06	1776.73
779.38	1777.41
779.71	1746.46
780.04	1740.32
780.37	1747.83
780.70	1751.47
781.03	1761.94
781.35	1773.54
781.68	1728.71
782.01	1725.07
782.34	1733.04
782.67	1724.16
782.99	1725.53
783.32	1709.14
783.65	1695.95
783.98	1721.20
784.30	1692.08
784.63	1697.31
784.96	1682.75
785.29	1699.59
785.61	1680.70
785.94	1682.29
786.27	1679.11
786.60	1648.84
786.92	1682.29
787.25	1658.17
787.58	1658.85
787.90	1670.69
788.23	1664.54
788.56	1627.00
788.88	1612.21
789.21	1636.33
789.54	1604.47
789.87	1615.16
790.19	1638.60
790.52	1634.51
790.85	1606.75
791.17	1630.64
791.50	1636.10
791.82	1593.09
792.15	1608.57
792.48	1613.12
792.80	1599.69
793.13	1613.12
793.46	1597.19
793.78	1594.46
794.11	1602.19
794.43	1599.69
794.76	1609.93
795.09	1620.63
795.41	1592.86
795.74	1586.27
796.06	1600.60
796.39	1571.70
796.72	1600.60
797.04	1568.97
797.37	1578.76
797.69	1599.01
798.02	1588.31
798.34	1581.26
798.67	1589.00
798.99	1591.95
799.32	1568.06
799.64	1560.32
799.97	1572.38
800.30	1574.89
800.62	1544.85
800.95	1554.41
801.27	1541.67
801.60	1545.31
801.92	1541.67
802.25	1566.70
802.57	1569.43
802.89	1552.59
803.22	1533.02
803.54	1554.18
803.87	1543.03
804.19	1540.30
804.52	1561.01
804.84	1539.39
805.17	1558.73
805.49	1550.77
805.82	1547.81
806.14	1559.19
806.46	1555.55
806.79	1541.44
807.11	1525.51
807.44	1524.37
807.76	1539.84
808.08	1529.15
808.41	1531.88
808.73	1529.61
809.06	1522.78
809.38	1554.64
809.70	1502.53
810.03	1509.58
810.35	1497.75
810.67	1506.62
811.00	1485.46
811.32	1498.89
811.64	1507.30
811.97	1501.84
812.29	1514.81
812.61	1502.30
812.94	1485.69
813.26	1481.82
813.58	1494.33
813.91	1501.39
814.23	1498.89
814.55	1486.83
814.88	1493.65
815.20	1502.98
815.52	1492.06
815.84	1497.52
816.17	1479.54
816.49	1477.72
816.81	1464.53
817.13	1457.47
817.46	1472.49
817.78	1450.42
818.10	1463.84
818.42	1459.97
818.75	1457.93
819.07	1483.41
819.39	1452.92
819.71	1468.39
820.04	1468.39
820.36	1475.22
820.68	1471.58
821.00	1478.86
821.32	1455.20
821.65	1470.67
821.97	1448.37
822.29	1460.43
822.61	1427.43
822.93	1439.72
823.25	1433.81
823.58	1444.50
823.90	1447.23
824.22	1432.67
824.54	1444.73
824.86	1441.54
825.18	1428.12
825.50	1414.92
825.82	1428.80
826.15	1439.72
826.47	1442.68
826.79	1434.03
827.11	1427.43
827.43	1435.63
827.75	1397.62
828.07	1431.30
828.39	1432.90
828.71	1429.03
829.03	1414.46
829.35	1432.44
829.67	1414.24
830.00	1419.24
830.32	1409.00
830.64	1423.11
830.96	1411.05
831.28	1429.71
831.60	1393.98
831.92	1421.06
832.24	1428.80
832.56	1399.90
832.88	1426.30
833.20	1417.19
833.52	1412.19
833.84	1417.19
834.16	1425.39
834.48	1408.32
834.80	1403.54
835.12	1414.92
835.44	1405.82
835.76	1418.56
836.08	1410.60
836.40	1393.07
836.71	1408.55
837.03	1420.84
837.35	1413.33
837.67	1402.63
837.99	1405.82
838.31	1393.53
838.63	1375.55
838.95	1415.15
839.27	1397.85
839.59	1405.36
839.91	1410.14
840.23	1397.62
840.54	1384.43
840.86	1384.88
841.18	1399.22
841.50	1394.44
841.82	1385.34
842.14	1379.65
842.46	1382.83
842.77	1385.11
843.09	1402.63
843.41	1394.21
843.73	1382.83
844.05	1418.79
844.37	1377.60
844.68	1393.07
845.00	1404.00
845.32	1396.49
845.64	1391.71
845.96	1381.70
846.27	1379.65
846.59	1358.49
846.91	1389.66
847.23	1378.51
847.54	1373.05
847.86	1386.47
848.18	1384.88
848.50	1362.13
848.82	1398.54
849.13	1374.87
849.45	1395.80
849.77	1384.20
850.08	1395.12
850.40	1412.19
850.72	1390.12
851.04	1404.22
851.35	1399.67
851.67	1405.36
851.99	1381.24
852.30	1379.88
852.62	1358.71
852.94	1378.97
853.25	1372.82
853.57	1371.46
853.89	1375.55
854.20	1383.97
854.52	1376.01
854.84	1372.14
855.15	1373.73
855.47	1371.23
855.79	1387.84
856.10	1355.07
856.42	1382.15
856.73	1384.20
857.05	1365.54
857.37	1378.06
857.68	1349.16
858.00	1359.62
858.32	1380.33
858.63	1358.03
858.95	1345.74
859.26	1350.75
859.58	1358.94
859.89	1351.20
860.21	1364.63
860.52	1362.35
860.84	1365.54
861.16	1363.26
861.47	1356.21
861.79	1367.13
862.10	1341.42
862.42	1346.43
862.73	1347.56
863.05	1358.49
863.36	1340.28
863.68	1387.39
863.99	1354.62
864.31	1344.15
864.62	1365.08
864.94	1350.52
865.25	1373.05
865.57	1339.14
865.88	1365.08
866.20	1366.22
866.51	1374.64
866.82	1356.44
867.14	1368.27
867.45	1353.25
867.77	1350.98
868.08	1350.98
868.40	1352.34
868.71	1358.03
869.02	1362.81
869.34	1325.72
869.65	1323.90
869.97	1341.65
870.28	1357.58
870.59	1349.84
870.91	1333.23
871.22	1355.76
871.54	1367.59
871.85	1364.40
872.16	1355.76
872.48	1339.83
872.79	1336.64
873.10	1343.47
873.42	1353.71
873.73	1350.98
874.04	1350.29
874.36	1331.18
874.67	1325.95
874.98	1330.50
875.30	1326.63
875.61	1325.49
875.92	1319.57
876.23	1337.55
876.55	1325.04
876.86	1335.28
877.17	1319.12
877.49	1337.78
877.80	1319.80
878.11	1500.02
878.42	1331.63
878.74	1347.79
879.05	1342.56
879.36	1335.05
879.67	1322.31
879.98	1308.42
880.30	1330.04
880.61	1344.61
880.92	1344.15
881.23	1321.17
881.55	1339.37
881.86	1338.69
882.17	1330.27
882.48	1319.35
882.79	1312.52
883.10	1309.56
883.42	1308.65
883.73	1329.81
884.04	1329.36
884.35	1315.71
884.66	1314.57
884.97	1322.76
885.28	1319.35
885.60	1320.26
885.91	1312.75
886.22	1323.22
886.53	1334.82
886.84	1318.21
887.15	1327.08
887.46	1333.23
887.77	1318.21
888.08	1327.99
888.40	1308.65
888.71	1327.99
889.02	1304.10
889.33	1322.99
889.64	1315.71
889.95	1329.81
890.26	1330.04
890.57	1308.65
890.88	1307.51
891.19	1307.97
891.50	1307.74
891.81	1341.42
892.12	1327.99
892.43	1302.96
892.74	1320.26
893.05	1300.69
893.36	1338.46
893.67	1316.84
893.98	1306.38
894.29	1310.47
894.60	1303.65
894.91	1306.38
895.22	1323.44
895.53	1329.81
895.84	1330.95
896.15	1328.90
896.46	1316.62
896.77	1301.60
897.08	1327.31
897.38	1341.42
897.69	1320.48
898.00	1290.22
898.31	1301.60
898.62	1313.89
898.93	1315.02
899.24	1319.12
899.55	1307.97
899.86	1312.52
900.16	1341.19
900.47	1307.74
900.78	1313.66
901.09	1309.56
901.40	1310.70
901.71	1316.39
902.02	1317.30
902.32	1305.69
902.63	1318.89
902.94	1306.60
903.25	1326.17
903.56	1300.69
903.87	1323.44
904.17	1307.74
904.48	1292.95
904.79	1313.89
905.10	1306.15
905.41	1270.88
905.71	1304.33
906.02	1320.26
906.33	1300.92
906.64	1299.55
906.94	1307.74
907.25	1296.59
907.56	1312.29
907.87	1306.15
908.17	1307.29
908.48	1320.48
908.79	1303.19
909.09	1314.11
909.40	1285.90
909.71	1300.01
910.02	1330.27
910.32	1311.38
910.63	1289.77
910.94	1277.25
911.24	1287.49
911.55	1328.45
911.86	1284.08
912.16	1296.59
912.47	1268.83
912.78	1300.46
913.08	1307.51
913.39	1284.30
913.69	1291.59
914.00	1295.00
914.31	1299.09
914.61	1283.39
914.92	1298.41
915.23	1287.03
915.53	1303.42
915.84	1273.15
916.14	1283.39
916.45	1300.46
916.75	1264.05
917.06	1290.22
917.37	1266.78
917.67	1279.30
917.98	1277.70
918.28	1294.09
918.59	1278.39
918.89	1281.80
919.20	1280.21
919.50	1275.88
919.81	1292.50
920.11	1281.35
920.42	1293.18
920.72	1280.21
921.03	1285.67
921.33	1312.98
921.64	1284.30
921.94	1282.71
922.25	1269.06
922.55	1286.81
922.86	1295.91
923.16	1290.22
923.47	1300.01
923.77	1289.54
924.08	1280.44
924.38	1264.28
924.69	1284.76
924.99	1294.09
925.29	1290.90
925.60	1264.51
925.90	1276.79
926.21	1260.64
926.51	1282.71
926.81	1280.89
927.12	1265.64
927.42	1276.34
927.73	1278.62
928.03	1266.55
928.33	1280.89
928.64	1292.50
928.94	1258.59
929.24	1267.24
929.55	1285.44
929.85	1287.26
930.15	1267.01
930.46	1277.70
930.76	1276.11
931.06	1275.66
931.37	1278.39
931.67	1285.67
931.97	1270.88
932.27	1271.56
932.58	1259.73
932.88	1258.36
933.18	1269.06
933.49	1272.02
933.79	1257.00
934.09	1278.16
934.39	1270.88
934.70	1268.15
935.00	1279.30
935.30	1279.98
935.60	1261.32
935.91	1265.19
936.21	1274.29
936.51	1287.94
936.81	1271.11
937.11	1281.57
937.42	1290.22
937.72	1266.55
938.02	1251.08
938.32	1263.82
938.62	1261.32
938.92	1288.40
939.23	1258.36
939.53	1259.05
939.83	1253.58
940.13	1265.87
940.43	1252.45
940.73	1264.51
941.03	1261.55
941.34	1269.74
941.64	1239.25
941.94	1281.12
942.24	1267.92
942.54	1256.77
942.84	1265.87
943.14	1262.23
943.44	1249.72
943.74	1297.27
944.04	1253.36
944.34	1262.46
944.65	1248.58
944.95	1268.60
945.25	1245.85
945.55	1254.95
945.85	1251.08
946.15	1241.52
946.45	1252.90
946.75	1269.06
947.05	1262.00
947.35	1261.32
947.65	1282.03
947.95	1261.78
948.25	1273.38
948.55	1261.78
948.85	1262.69
949.15	1263.14
949.45	1259.50
949.75	1278.62
950.05	1265.42
950.35	1265.42
950.65	1258.14
950.94	1256.77
951.24	1280.21
951.54	1257.00
951.84	1286.81
952.14	1267.69
952.44	1263.37
952.74	1264.51
953.04	1259.05
953.34	1251.31
953.64	1268.60
953.94	1266.10
954.23	1243.57
954.53	1251.08
954.83	1263.14
955.13	1264.05
955.43	1267.01
955.73	1283.39
956.03	1261.09
956.32	1272.24
956.62	1264.96
956.92	1279.98
957.22	1259.05
957.52	1253.58
957.82	1263.60
958.11	1270.42
958.41	1254.95
958.71	1274.75
959.01	1258.36
959.30	1334.14
959.60	1257.91
959.90	1257.23
960.20	1244.94
960.50	1255.40
960.79	1279.98
961.09	1258.59
961.39	1243.57
961.69	1246.99
961.98	1273.38
962.28	1266.78
962.58	1234.47
962.87	1250.63
963.17	1242.66
963.47	1254.04
963.76	1281.57
964.06	1265.19
964.36	1274.75
964.66	1278.62
964.95	1277.70
965.25	1278.62
965.55	1273.61
965.84	1267.92
966.14	1238.79
966.43	1249.03
966.73	1257.23
967.03	1268.83
967.32	1266.10
967.62	1257.23
967.92	1251.31
968.21	1244.48
968.51	1253.58
968.80	1258.14
969.10	1243.34
969.40	1259.05
969.69	1277.70
969.99	1256.77
970.28	1261.78
970.58	1251.08
970.87	1264.28
971.17	1262.46
971.46	1255.63
971.76	1240.61
972.06	1264.28
972.35	1265.19
972.65	1235.15
972.94	1246.99
973.24	1255.40
973.53	1258.59
973.83	1252.22
974.12	1263.82
974.42	1252.45
974.71	1269.51
975.01	1260.87
975.30	1253.36
975.59	1234.93
975.89	1269.74
976.18	1254.72
976.48	1279.30
976.77	1260.64
977.07	1263.37
977.36	1252.90
977.65	1265.64
977.95	1245.62
978.24	1270.42
978.54	1261.09
978.83	1271.11
979.13	1259.50
979.42	1257.23
979.71	1270.20
980.01	1265.42
980.30	1240.84
980.59	1251.76
980.89	1249.72
981.18	1259.27
981.47	1252.22
981.77	1242.43
982.06	1240.84
982.35	1260.18
982.65	1261.09
982.94	1257.68
983.23	1262.23
983.53	1261.09
983.82	1254.95
984.11	1267.01
984.41	1266.55
984.70	1255.86
984.99	1259.96
985.28	1258.36
985.58	1257.23
985.87	1241.98
986.16	1274.52
986.45	1262.91
986.75	1257.68
987.04	1252.67
987.33	1261.09
987.62	1259.50
987.91	1259.27
988.21	1246.99
988.50	1254.04
988.79	1240.16
989.08	1244.48
989.37	1254.27
989.67	1258.82
989.96	1260.41
990.25	1267.69
990.54	1242.89
990.83	1289.54
991.12	1256.77
991.42	1257.68
991.71	1252.45
992.00	1288.40
992.29	1257.68
992.58	1248.35
992.87	1265.87
993.16	1245.17
993.45	1260.41
993.75	1255.63
994.04	1242.89
994.33	1254.72
994.62	1255.18
994.91	1237.66
995.20	1273.15
995.49	1248.35
995.78	1279.07
996.07	1248.12
996.36	1253.58
996.65	1265.42
996.94	1263.82
997.23	1264.28
997.52	1251.54
997.81	1230.15
998.10	1231.28
998.39	1232.88
998.68	1243.12
998.97	1239.25
999.26	1265.64
999.55	1241.98
999.84	1246.76
1000.13	1245.85
1000.42	1244.48
1000.71	1239.93
1001.00	1245.17
1001.29	1264.28
1001.58	1248.58
1001.87	1237.20
1002.16	1255.86
1002.45	1256.09
1002.74	1259.96
1003.02	1262.00
1003.31	1244.03
1003.60	1240.84
1003.89	1272.47
1004.18	1266.33
1004.47	1260.64
1004.76	1250.85
1005.05	1244.48
1005.33	1267.01
1005.62	1280.66
1005.91	1270.20
1006.20	1251.54
1006.49	1287.94
1006.78	1260.87
1007.06	1246.76
1007.35	1268.60
1007.64	1260.18
1007.93	1269.97
1008.22	1270.20
1008.50	1269.97
1008.79	1256.32
1009.08	1235.38
1009.37	1254.72
1009.66	1245.39
1009.94	1239.02
1010.23	1257.45
1010.52	1263.60
1010.81	1263.37
1011.09	1255.40
1011.38	1270.88
1011.67	1275.66
1011.95	1267.92
1012.24	1257.91
1012.53	1259.50
1012.82	1241.98
1013.10	1231.51
1013.39	1263.82
1013.68	1240.84
[truncated: 48 more rows]
