# Supplementary material for: Unique photosynthetic electron transport tuning and excitation distribution in heterokont algae
Source: PLoS One. 2019 Jan 9;14(1):e0209920. doi: 10.1371/journal.pone.0209920 (PMC6326504; doi:10.1371/journal.pone.0209920)
Supplement: S1 Dataset — (ZIP) [file pone.0209920.s004.zip › S1 Dataset/77K/Nannochloropsis_no_inhibitor/NNI_t=25,3.txt]

340.01	898.38
340.39	898.38
340.76	898.38
341.14	917.49
341.52	925.68
341.89	942.29
342.27	942.52
342.65	971.19
343.03	972.79
343.40	968.69
343.78	962.32
344.16	976.20
344.53	979.38
344.91	967.55
345.29	954.58
345.66	941.61
346.04	937.29
346.42	945.25
346.79	970.51
347.17	942.75
347.54	960.72
347.92	962.09
348.30	951.85
348.67	961.86
349.05	927.05
349.43	952.99
349.80	961.41
350.18	952.99
350.56	920.45
350.93	942.98
351.31	959.81
351.68	915.67
352.06	925.23
352.44	935.69
352.81	965.28
353.19	955.49
353.56	914.53
353.94	957.54
354.32	923.86
354.69	939.56
355.07	943.20
355.44	927.96
355.82	943.20
356.19	923.18
356.57	956.63
356.95	912.48
357.32	930.69
357.70	921.81
358.07	915.44
358.45	910.89
358.82	931.83
359.20	937.06
359.58	912.48
359.95	923.18
360.33	953.22
360.70	934.56
361.08	936.38
361.45	922.95
361.83	935.24
362.20	943.89
362.58	963.00
362.95	902.93
363.33	933.87
363.70	927.96
364.08	908.84
364.45	908.84
364.83	928.64
365.20	926.14
365.58	942.07
365.95	960.27
366.33	950.03
366.70	940.47
367.08	917.72
367.45	901.79
367.83	927.27
368.20	912.71
368.58	944.34
368.95	930.92
369.33	964.59
369.70	943.20
370.08	941.38
370.45	935.69
370.83	940.47
371.20	936.15
371.57	1151.41
371.95	956.63
372.32	925.91
372.70	940.93
373.07	930.01
373.45	947.30
373.82	941.38
374.19	930.92
374.57	935.47
374.94	927.27
375.32	909.75
375.69	942.52
376.07	937.74
376.44	911.80
376.81	916.58
377.19	942.52
377.56	945.25
377.94	951.40
378.31	935.47
378.68	924.54
379.06	932.05
379.43	932.96
379.81	925.68
380.18	906.80
380.55	924.09
380.93	935.24
381.30	933.42
381.67	929.78
382.05	919.77
382.42	920.45
382.79	922.27
383.17	914.76
383.54	970.96
383.91	899.29
384.29	926.59
384.66	921.59
385.04	940.25
385.41	919.77
385.78	922.04
386.15	928.87
386.53	902.24
386.90	940.25
387.27	920.45
387.65	954.35
388.02	920.22
388.39	944.80
388.77	921.13
389.14	929.32
389.51	922.27
389.89	932.05
390.26	950.26
390.63	958.68
391.00	929.32
391.38	923.41
391.75	947.53
392.12	932.28
392.50	927.05
392.87	921.13
393.24	919.08
393.61	904.29
393.99	915.90
394.36	920.22
394.73	939.56
395.10	919.08
395.48	926.36
395.85	905.88
396.22	940.25
396.59	933.65
396.97	907.93
397.34	963.00
397.71	927.50
398.08	924.09
398.45	925.00
398.83	910.21
399.20	935.69
399.57	946.16
399.94	927.27
400.32	917.95
400.69	927.73
401.06	947.53
401.43	949.57
401.80	919.31
402.17	912.71
402.55	946.84
402.92	921.13
403.29	923.18
403.66	927.50
404.03	923.63
404.41	920.90
404.78	948.44
405.15	929.78
405.52	898.83
405.89	916.35
406.26	932.74
406.64	917.49
407.01	929.32
407.38	924.32
407.75	922.27
408.12	934.78
408.49	942.29
408.86	938.42
409.23	920.22
409.61	936.38
409.98	902.70
410.35	935.47
410.72	905.88
411.09	925.91
411.46	929.55
411.83	920.45
412.20	925.00
412.57	925.68
412.95	925.45
413.32	927.73
413.69	946.39
414.06	927.27
414.43	945.02
414.80	938.88
415.17	931.14
415.54	944.57
415.91	935.47
416.28	925.68
416.65	914.53
417.02	919.77
417.39	925.23
417.76	924.09
418.14	925.68
418.51	915.21
418.88	932.28
419.25	911.80
419.62	952.99
419.99	937.97
420.36	943.43
420.73	932.28
421.10	958.90
421.47	912.03
421.84	932.74
422.21	931.60
422.58	920.68
422.95	941.84
423.32	897.24
423.69	914.30
424.06	946.39
424.43	947.53
424.80	926.14
425.17	946.62
425.54	918.63
425.91	937.29
426.28	939.79
426.65	915.21
427.02	945.25
427.39	925.91
427.76	942.07
428.13	933.65
428.49	933.19
428.86	923.18
429.23	936.38
429.60	943.89
429.97	926.36
430.34	946.62
430.71	919.54
431.08	909.53
431.45	936.15
431.82	936.60
432.19	949.57
432.56	917.95
432.93	919.54
433.30	929.32
433.67	927.50
434.03	961.86
434.40	951.17
434.77	924.32
435.14	933.65
435.51	915.90
435.88	973.01
436.25	938.65
436.62	927.50
436.99	931.83
437.35	928.18
437.72	940.02
438.09	934.33
438.46	1071.09
438.83	950.49
439.20	918.40
439.57	921.36
439.93	916.35
440.30	908.16
440.67	913.85
441.04	929.32
441.41	926.36
441.78	915.90
442.14	949.35
442.51	939.56
442.88	920.22
443.25	924.77
443.62	953.44
443.99	938.42
444.35	921.36
444.72	938.42
445.09	914.99
445.46	904.52
445.83	922.04
446.19	931.14
446.56	917.95
446.93	935.47
447.30	925.91
447.66	931.37
448.03	910.66
448.40	936.83
448.77	935.24
449.14	939.79
449.50	918.63
449.87	940.47
450.24	957.31
450.61	912.71
450.97	942.07
451.34	918.40
451.71	962.09
452.08	932.51
452.44	925.00
452.81	950.49
453.18	960.50
453.54	978.25
453.91	929.10
454.28	937.06
454.65	952.31
455.01	947.30
455.38	922.95
455.75	947.07
456.11	930.69
456.48	940.70
456.85	932.28
457.21	937.97
457.58	907.48
457.95	892.46
458.32	908.16
458.68	948.66
459.05	905.20
459.42	940.47
459.78	946.84
460.15	939.33
460.52	921.81
460.88	920.45
461.25	952.53
461.61	909.98
461.98	921.36
462.35	953.67
462.71	923.41
463.08	935.24
463.45	920.90
463.81	935.69
464.18	903.15
464.55	955.49
464.91	933.65
465.28	910.44
465.64	921.36
466.01	924.54
466.38	922.95
466.74	912.03
467.11	907.93
467.47	935.92
467.84	1015.79
468.21	954.35
468.57	917.95
468.94	909.75
469.30	926.82
469.67	926.36
470.03	940.25
470.40	938.65
470.77	941.61
471.13	938.65
471.50	928.64
471.86	947.07
472.23	983.02
472.59	931.83
472.96	935.92
473.32	918.63
473.69	950.71
474.05	941.61
474.42	921.59
474.78	915.44
475.15	912.48
475.51	936.38
475.88	901.11
476.24	920.68
476.61	938.42
476.97	945.93
477.34	940.02
477.70	932.96
478.07	950.71
478.43	930.23
478.80	922.50
479.16	929.55
479.53	937.29
479.89	949.57
480.26	935.47
480.62	907.02
480.99	946.16
481.35	918.40
481.72	945.48
482.08	936.38
482.45	1815.64
482.81	962.09
483.17	932.96
483.54	945.25
483.90	942.75
484.27	930.69
484.63	921.36
485.00	922.95
485.36	945.25
485.72	917.26
486.09	928.18
486.45	943.20
486.82	926.82
487.18	935.24
487.54	939.56
487.91	927.27
488.27	944.11
488.64	934.56
489.00	961.18
489.36	939.11
489.73	949.80
490.09	947.75
490.45	968.46
490.82	956.86
491.18	957.08
491.55	949.35
491.91	935.92
492.27	947.07
492.64	937.51
493.00	951.17
493.36	945.02
493.73	983.25
494.09	933.65
494.45	931.37
494.82	964.82
495.18	969.83
495.54	951.85
495.91	920.45
496.27	940.47
496.63	959.59
496.99	916.58
497.36	939.33
497.72	955.04
498.08	961.64
498.45	997.13
498.81	974.61
499.17	957.08
499.53	957.77
499.90	959.59
500.26	957.54
500.62	948.66
500.99	940.47
501.35	926.59
501.71	930.46
502.07	939.79
502.44	946.39
502.80	953.90
503.16	938.65
503.52	948.66
503.88	950.26
504.25	939.11
504.61	942.07
504.97	943.89
505.33	933.42
505.70	954.81
506.06	960.72
506.42	968.69
506.78	946.16
507.14	971.42
507.51	967.32
507.87	934.10
508.23	942.07
508.59	936.60
508.95	943.89
509.32	964.37
509.68	937.29
510.04	987.58
510.40	949.80
510.76	943.66
511.12	957.31
511.48	936.38
511.85	969.37
512.21	957.31
512.57	938.88
512.93	940.70
513.29	926.82
513.65	930.23
514.01	927.27
514.38	965.73
514.74	950.94
515.10	921.13
515.46	945.71
515.82	946.62
516.18	978.47
516.54	950.03
516.90	926.14
517.26	960.50
517.63	955.72
517.99	923.63
518.35	955.95
518.71	944.80
519.07	945.71
519.43	939.56
519.79	958.22
520.15	934.10
520.51	931.60
520.87	935.92
521.23	926.59
521.59	950.94
521.95	931.14
522.31	930.01
522.67	940.25
523.03	918.86
523.40	929.78
523.76	915.90
524.12	930.92
524.48	943.20
524.84	934.78
525.20	945.48
525.56	929.10
525.92	927.27
526.28	921.36
526.64	943.66
527.00	960.95
527.36	995.77
527.72	965.73
528.08	954.58
528.44	922.72
528.80	956.17
529.16	945.48
529.51	966.19
529.87	948.89
530.23	942.75
530.59	916.35
530.95	941.84
531.31	935.92
531.67	952.76
532.03	938.42
532.39	957.08
532.75	924.77
533.11	976.65
533.47	938.88
533.83	938.20
534.19	940.02
534.55	921.36
534.91	943.66
535.26	931.83
535.62	939.56
535.98	933.42
536.34	925.68
536.70	943.89
537.06	954.58
537.42	946.84
537.78	934.33
538.14	1034.91
538.49	980.29
538.85	1031.27
539.21	945.71
539.57	922.72
539.93	927.50
540.29	982.34
540.65	932.51
541.00	961.86
541.36	930.92
541.72	945.25
542.08	928.64
542.44	913.62
542.80	969.37
543.15	969.14
543.51	941.61
543.87	924.77
544.23	923.86
544.59	948.44
544.95	914.76
545.30	928.64
545.66	930.01
546.02	936.15
546.38	927.27
546.73	946.16
547.09	951.62
547.45	985.53
547.81	949.57
548.17	953.90
548.52	942.75
548.88	932.51
549.24	950.03
549.60	949.57
549.95	930.46
550.31	905.20
550.67	949.80
551.03	924.32
551.38	940.25
551.74	917.95
552.10	929.10
552.46	944.11
552.81	938.88
553.17	930.46
553.53	961.18
553.88	953.22
554.24	938.20
554.60	921.59
554.95	940.25
555.31	924.09
555.67	937.74
556.03	945.48
556.38	922.95
556.74	927.96
557.10	956.40
557.45	923.63
557.81	927.96
558.17	925.68
558.52	918.40
558.88	950.49
559.24	965.50
559.59	966.64
559.95	948.44
560.30	983.03
560.66	927.05
561.02	917.26
561.37	909.53
561.73	924.32
562.09	956.17
562.44	957.31
562.80	951.17
563.15	958.90
563.51	915.67
563.87	932.28
564.22	941.61
564.58	933.87
564.93	929.55
565.29	949.57
565.65	978.93
566.00	956.17
566.36	949.80
566.71	954.81
567.07	922.27
567.42	938.42
567.78	914.76
568.14	930.92
568.49	949.80
568.85	919.99
569.20	944.57
569.56	917.95
569.91	937.51
570.27	932.28
570.62	973.47
570.98	950.49
571.33	912.03
571.69	916.35
572.04	919.99
572.40	930.69
572.75	930.23
573.11	950.71
573.46	921.36
573.82	920.45
574.17	926.36
574.53	939.56
574.88	957.08
575.24	939.34
575.59	957.77
575.95	965.28
576.30	938.42
576.66	961.41
577.01	947.75
577.36	946.84
577.72	941.61
578.07	942.75
578.43	924.32
578.78	959.59
579.14	948.66
579.49	947.98
579.85	986.89
580.20	946.39
580.55	979.16
580.91	960.50
581.26	974.83
581.62	961.18
581.97	970.05
582.32	987.12
582.68	960.72
583.03	975.06
583.39	979.38
583.74	994.18
584.09	996.22
584.45	1026.03
584.80	1028.31
585.15	1020.57
585.51	1035.82
585.86	1043.78
586.21	1042.64
586.57	1052.66
586.92	1056.07
587.27	1079.73
587.63	1076.78
587.98	1178.49
588.33	1121.60
588.69	1109.09
589.04	1124.56
589.39	1132.98
589.75	1152.55
590.10	1155.28
590.45	1169.16
590.81	1189.87
591.16	1232.88
591.51	1251.08
591.86	1288.40
592.22	1289.54
592.57	1327.54
592.92	1316.39
593.28	1347.79
593.63	1356.44
593.98	1387.61
594.33	1438.81
594.69	1454.97
595.04	1489.56
595.39	1491.60
595.74	1518.46
596.10	1565.79
596.45	1592.41
596.80	1651.12
597.15	1686.62
597.50	1731.22
597.86	1751.01
598.21	1787.88
598.56	1797.66
598.91	1868.66
599.26	1900.51
599.62	1945.12
599.97	1991.99
600.32	2026.58
600.67	2081.19
601.02	2120.33
601.38	2166.52
601.73	2238.20
602.08	2255.72
602.43	2264.37
602.78	2310.11
603.13	2355.16
603.49	2401.58
603.84	2445.73
604.19	2503.30
604.54	2520.14
604.89	2567.70
605.24	2606.61
605.59	2686.48
605.95	2734.72
606.30	2727.21
606.65	2760.66
607.00	2798.89
607.35	2848.95
607.70	2889.68
608.05	2981.84
608.40	2971.83
608.75	2971.38
609.10	3021.89
609.46	3068.31
609.81	3070.59
610.16	3180.27
610.51	3164.11
610.86	3229.42
611.21	3252.17
611.56	3281.30
611.91	3273.34
612.26	3294.04
612.61	3384.61
612.96	3324.54
613.31	3330.68
613.66	3390.30
614.01	3376.65
614.36	3456.06
614.71	3439.90
615.06	3445.14
615.41	3449.01
615.76	3422.38
616.11	3468.58
616.46	3495.88
616.81	3458.56
617.16	3482.68
617.51	3458.56
617.86	3489.74
618.21	3491.33
618.56	3535.25
618.91	3496.57
619.26	3521.14
619.61	3515.00
619.96	3532.29
620.31	3521.60
620.66	3515.68
621.01	3539.80
621.36	3514.31
621.71	3520.23
622.06	3529.11
622.41	3452.88
622.76	3484.28
623.10	3519.55
623.45	3497.70
623.80	3476.54
624.15	3428.07
624.50	3468.12
624.85	3441.27
625.20	3422.38
625.55	3409.19
625.90	3426.25
626.25	3431.71
626.59	3383.70
626.94	3406.00
627.29	3402.81
627.64	3357.30
627.99	3376.87
628.34	3368.00
628.69	3390.75
629.03	3309.97
629.38	3345.47
629.73	3364.81
630.08	3288.13
630.43	3303.15
630.78	3283.35
631.12	3302.24
631.47	3274.70
631.82	3263.55
632.17	3237.16
632.52	3217.13
632.86	3292.00
633.21	3189.60
633.56	3171.17
633.91	3192.56
634.26	3190.51
634.60	3192.10
634.95	3186.64
635.30	3142.95
635.65	3180.72
635.99	3172.53
636.34	3154.33
636.69	3127.48
637.04	3130.43
637.39	3089.47
637.73	3107.68
638.08	3127.02
638.43	3111.55
638.77	3081.74
639.12	3078.32
639.47	3075.14
639.82	3082.65
640.16	3074.91
640.51	3010.29
640.86	3029.86
641.20	3043.05
641.55	3051.47
641.90	3060.12
642.25	2993.90
642.59	3054.89
642.94	3036.23
643.29	2965.91
643.63	3016.43
643.98	3025.53
644.33	2987.53
644.67	3004.83
645.02	3005.28
645.37	2981.39
645.71	2978.88
646.06	2990.72
646.40	2988.67
646.75	3006.42
647.10	2981.61
647.44	3050.11
647.79	2962.73
648.14	2981.16
648.48	2969.33
648.83	2998.23
649.17	3045.33
649.52	2961.82
649.87	2914.49
650.21	2975.47
650.56	2942.70
650.90	2966.37
651.25	2930.42
651.59	2998.91
651.94	2959.77
652.29	2957.04
652.63	2943.61
652.98	2976.84
653.32	2974.56
653.67	2963.64
654.01	3000.05
654.36	2995.27
654.70	2989.12
655.05	2965.91
655.39	2952.03
655.74	2998.23
656.08	2954.54
656.43	2975.47
656.78	3004.83
657.12	2987.08
657.47	2968.42
657.81	3038.73
658.15	2974.33
658.50	2938.38
658.84	2974.79
659.19	2970.92
659.53	2987.30
659.88	3010.97
660.22	2979.79
660.57	2994.81
660.91	3018.48
661.26	2990.72
661.60	3029.17
661.95	3042.14
662.29	3011.65
662.63	3028.95
662.98	3025.76
663.32	3055.34
663.67	3031.22
664.01	3039.64
664.36	3036.23
664.70	3047.61
665.04	3042.14
665.39	3070.59
665.73	3067.63
666.08	3538.89
666.42	3118.60
666.76	3121.10
667.11	3125.20
667.45	3106.31
667.79	3104.04
668.14	3127.25
668.48	3173.90
668.83	3175.72
669.17	3238.75
669.51	3173.67
669.86	3192.33
670.20	3248.99
670.54	3273.79
670.89	3260.14
671.23	3296.32
671.57	3308.61
671.92	3354.57
672.26	3451.51
672.60	3478.13
672.94	3552.54
673.29	3600.56
673.63	3687.25
673.97	3754.15
674.32	3842.22
674.66	3962.36
675.00	4088.66
675.34	4176.04
675.69	4382.43
676.03	4545.35
676.37	4744.46
676.71	5025.49
677.06	5214.13
677.40	5544.08
677.74	5923.64
678.08	6218.32
678.43	6696.86
678.77	7140.58
679.11	7647.80
679.45	8309.06
679.80	8880.45
680.14	9576.30
680.48	10296.96
680.82	11208.53
681.16	12129.66
681.51	12942.93
681.85	14026.31
682.19	15026.86
682.53	16253.36
682.87	17506.04
683.21	18611.26
683.56	19755.16
683.90	21072.46
684.24	22229.56
684.58	23613.76
684.92	24850.51
685.26	25853.56
685.61	26892.79
685.95	27984.36
686.29	28905.71
686.63	29474.37
686.97	30343.62
687.31	30832.17
687.65	31180.78
687.99	31776.51
688.33	31902.12
688.68	31993.60
689.02	32205.22
689.36	32266.20
689.70	32374.97
690.04	32143.10
690.38	32118.98
690.72	32170.86
691.06	32102.59
691.40	32270.30
691.74	32145.37
692.08	32126.71
692.42	32245.04
692.76	32344.94
693.10	32580.45
693.44	32290.78
693.78	32554.97
694.13	32540.63
694.47	32784.79
694.81	32634.15
695.15	32873.31
695.49	32818.70
695.83	32937.71
696.17	32726.31
696.51	32934.52
696.85	32930.43
697.19	32757.49
697.53	32772.96
697.87	32800.95
698.20	32603.66
698.54	32747.70
698.88	32797.08
699.22	32491.93
699.56	32560.20
699.90	32170.18
700.24	32144.46
700.58	31996.78
700.92	31942.62
701.26	31451.79
701.60	31496.39
701.94	31058.81
702.28	30985.31
702.62	30617.82
702.96	30542.95
703.30	30120.61
703.63	29868.26
703.97	29659.59
704.31	29298.70
704.65	28969.20
704.99	28811.28
705.33	28618.09
705.67	28003.47
706.01	27856.70
706.34	27549.96
706.68	27293.51
707.02	26719.62
707.36	26593.78
707.70	26298.19
708.04	25765.49
708.38	25476.05
708.71	25308.80
709.05	24993.87
709.39	24837.08
709.73	24432.95
710.07	24150.79
710.40	23918.23
710.74	23575.76
711.08	23348.66
711.42	23009.61
711.76	22731.32
712.09	22512.64
712.43	22438.91
712.77	21910.99
713.11	21864.57
713.45	21640.20
713.78	21481.14
714.12	21185.78
714.46	20986.90
714.80	20690.63
715.13	20476.27
715.47	20161.80
715.81	20071.23
716.15	19904.44
716.48	19647.07
716.82	19477.32
717.16	19258.19
717.49	18904.34
717.83	18608.98
718.17	18527.29
718.51	18283.35
718.84	18027.13
719.18	17894.01
719.52	17762.72
719.85	17467.35
720.19	17233.20
720.53	17016.34
720.86	16839.54
721.20	16505.95
721.54	16467.72
721.87	16145.05
722.21	15880.18
722.55	15799.85
722.88	15542.95
723.22	15351.35
723.55	14907.16
723.89	14997.73
724.23	14790.89
724.56	14559.01
724.90	14318.26
725.24	14114.37
725.57	13982.17
725.91	13888.41
726.24	13634.01
726.58	13302.24
726.92	13243.08
727.25	13096.99
727.59	12931.78
727.92	12671.01
728.26	12530.84
728.59	12409.10
728.93	12194.52
729.26	12061.17
729.60	11866.39
729.94	11738.50
730.27	11410.83
730.61	11335.28
730.94	11086.57
731.28	10993.04
731.61	10857.19
731.95	10623.04
732.28	10546.58
732.62	10289.22
732.95	10211.17
733.29	10027.31
733.62	9968.15
733.96	9814.09
734.29	9630.91
734.63	9519.19
734.96	9379.70
735.30	9270.24
735.63	9142.82
735.97	9036.09
736.30	8817.87
736.63	8801.71
736.97	8642.43
737.30	8490.65
737.64	8343.65
737.97	8219.41
738.31	8158.88
738.64	8009.38
738.97	7974.11
739.31	7847.13
739.64	7776.36
739.98	7633.23
740.31	7533.11
740.64	7487.37
740.98	7415.47
741.31	7288.72
741.65	7220.46
741.98	7132.16
742.31	7006.10
742.65	6963.55
742.98	6877.31
743.31	6829.75
743.65	6771.04
743.98	6636.33
744.31	6613.35
744.65	6527.10
744.98	6496.61
745.31	6444.28
745.65	6369.18
745.98	6296.59
746.31	6264.28
746.65	6169.62
746.98	6148.00
747.31	6120.24
747.65	6005.10
747.98	5985.53
748.31	5918.63
748.64	5895.65
748.98	5798.71
749.31	5726.35
749.64	5733.17
749.98	5624.18
750.31	5651.48
750.64	5557.05
750.97	5515.41
751.31	5507.67
751.64	5374.55
751.97	5404.82
752.30	5322.67
752.63	5246.21
752.97	5260.32
753.30	5205.94
753.63	5185.00
753.96	5100.81
754.29	5015.93
754.63	5068.72
754.96	5135.62
755.29	5005.69
755.62	4941.75
755.95	4861.88
756.29	4860.28
756.62	4815.68
756.95	4719.66
757.28	4769.95
757.61	4780.19
757.94	4656.40
758.27	4608.16
758.61	4608.84
758.94	4548.08
759.27	4491.20
759.60	4444.77
759.93	4521.69
760.26	4358.76
760.59	4390.84
760.92	4334.41
761.26	4346.93
761.59	4265.24
761.92	4265.46
762.25	4201.75
762.58	4196.52
762.91	4188.10
763.24	4116.64
763.57	4091.16
763.90	4050.43
764.23	4097.76
764.56	3998.09
764.89	3966.92
765.22	4011.06
765.55	3902.97
765.88	3880.90
766.21	3860.88
766.54	3777.59
766.87	3801.94
767.20	3748.24
767.53	3757.34
767.86	3734.58
768.19	3702.27
768.52	3687.48
768.85	3669.73
769.18	3596.23
769.51	3584.63
769.84	3552.77
770.17	3584.40
770.50	3498.84
770.83	3469.94
771.16	3441.73
771.49	3417.60
771.82	3379.60
772.15	3361.85
772.48	3340.24
772.81	3308.15
773.14	3251.49
773.47	3245.58
773.80	3242.39
774.13	3195.97
774.46	3164.57
774.78	3165.70
775.11	3101.53
775.44	3111.09
775.77	3069.68
776.10	3046.01
776.43	3052.61
776.76	3060.35
777.09	3000.27
777.41	2985.48
777.74	2982.75
778.07	2945.21
778.40	2857.83
778.73	2858.74
779.06	2839.62
779.38	2815.05
779.71	2795.93
780.04	2786.60
780.37	2771.13
780.70	2743.37
781.03	2748.37
781.35	2710.15
781.68	2723.12
782.01	2685.34
782.34	2659.17
782.67	2650.07
782.99	2626.63
783.32	2603.20
783.65	2582.49
783.98	2547.67
784.30	2539.48
784.63	2519.00
784.96	2515.36
785.29	2497.16
785.61	2501.94
785.94	2466.66
786.27	2436.86
786.60	2463.93
786.92	2442.32
787.25	2369.04
787.58	2397.49
787.90	2384.06
788.23	2382.47
788.56	2349.48
788.88	2345.83
789.21	2298.50
789.54	2285.99
789.87	2292.59
790.19	2285.08
790.52	2223.87
790.85	2267.78
791.17	2253.22
791.50	2209.30
791.82	2214.76
792.15	2182.00
792.48	2198.38
792.80	2159.01
793.13	2182.22
793.46	2156.06
793.78	2191.78
794.11	2132.85
794.43	2156.06
794.76	2167.21
795.09	2214.31
795.41	2151.05
795.74	2157.88
796.06	2119.65
796.39	2116.69
796.72	2141.27
797.04	2158.33
797.37	2101.90
797.69	2101.44
798.02	2127.61
798.34	2067.31
798.67	2084.83
798.99	2077.55
799.32	2078.69
799.64	2061.17
799.97	2063.44
800.30	2038.64
800.62	2035.00
800.95	2003.60
801.27	1991.54
801.60	2016.34
801.92	1999.05
802.25	2006.33
802.57	1995.18
802.89	2013.38
803.22	1980.61
803.54	1988.58
803.87	1967.19
804.19	1939.88
804.52	1969.92
804.84	1921.90
805.17	1937.38
805.49	1913.26
805.82	1901.65
806.14	1906.66
806.46	1910.98
806.79	1901.20
807.11	1897.78
807.44	1861.60
807.76	1869.57
808.08	1867.29
808.41	1855.46
808.73	1849.09
809.06	1840.44
809.38	1892.55
809.70	1831.57
810.03	1838.62
810.35	1796.52
810.67	1819.96
811.00	1781.28
811.32	1751.47
811.64	1787.19
811.97	1761.25
812.29	1747.14
812.61	1724.39
812.94	1785.37
813.26	1749.42
813.58	1732.35
813.91	1717.56
814.23	1734.63
814.55	1726.21
814.88	1720.29
815.20	1678.65
815.52	1705.96
815.84	1659.08
816.17	1661.36
816.49	1642.70
816.81	1664.32
817.13	1665.68
817.46	1678.65
817.78	1629.50
818.10	1627.00
818.42	1611.98
818.75	1609.48
819.07	1662.27
819.39	1604.92
819.71	1628.14
820.04	1619.94
820.36	1584.90
820.68	1576.94
821.00	1593.55
821.32	1601.51
821.65	1640.65
821.97	1568.52
822.29	1540.98
822.61	1585.81
822.93	1533.47
823.25	1534.84
823.58	1558.96
823.90	1550.08
824.22	1528.69
824.54	1520.50
824.86	1531.43
825.18	1506.17
825.50	1537.11
825.82	1522.32
826.15	1499.80
826.47	1479.09
826.79	1548.26
827.11	1505.03
827.43	1517.09
827.75	1498.66
828.07	1481.36
828.39	1497.98
828.71	1494.11
829.03	1478.18
829.35	1482.05
829.67	1456.11
830.00	1465.89
830.32	1463.39
830.64	1464.75
830.96	1453.60
831.28	1462.25
831.60	1451.33
831.92	1432.44
832.24	1449.28
832.56	1444.05
832.88	1434.72
833.20	1437.90
833.52	1440.86
833.84	1438.36
834.16	1432.44
834.48	1429.94
834.80	1482.50
835.12	1423.79
835.44	1394.89
835.76	1418.56
836.08	1428.34
836.40	1433.81
836.71	1420.38
837.03	1428.12
837.35	1411.51
837.67	1396.71
837.99	1398.31
838.31	1404.91
838.63	1405.82
838.95	1401.04
839.27	1425.84
839.59	1402.63
839.91	1388.07
840.23	1362.13
840.54	1378.51
840.86	1378.28
841.18	1371.68
841.50	1377.60
841.82	1397.62
842.14	1413.10
842.46	1397.17
842.77	1388.52
843.09	1393.07
843.41	1401.49
843.73	1368.73
844.05	1371.23
844.37	1367.59
844.68	1371.46
845.00	1362.13
845.32	1369.18
845.64	1369.18
845.96	1387.16
846.27	1342.33
846.59	1332.32
846.91	1386.70
847.23	1351.20
847.54	1312.75
847.86	1340.05
848.18	1330.72
848.50	1333.00
848.82	1357.80
849.13	1329.81
849.45	1346.20
849.77	1338.23
850.08	1364.86
850.40	1360.99
850.72	1322.99
851.04	1332.54
851.35	1319.80
851.67	1371.00
851.99	1337.78
852.30	1323.67
852.62	1294.32
852.94	1330.50
853.25	1346.88
853.57	1316.84
853.89	1328.45
854.20	1319.12
854.52	1335.96
854.84	1290.90
855.15	1312.07
855.47	1300.46
855.79	1316.16
856.10	1309.33
856.42	1312.52
856.73	1325.72
857.05	1283.62
857.37	1300.46
857.68	1301.60
858.00	1305.24
858.32	1323.90
858.63	1285.44
858.95	1264.73
859.26	1269.06
859.58	1287.26
859.89	1279.98
860.21	1271.33
860.52	1295.23
860.84	1294.09
861.16	1262.69
861.47	1254.49
861.79	1251.99
862.10	1261.09
862.42	1258.36
862.73	1304.10
863.05	1252.67
863.36	1249.49
863.68	1256.09
863.99	1257.45
864.31	1255.63
864.62	1283.62
864.94	1239.93
865.25	1276.79
865.57	1239.02
865.88	1229.46
866.20	1224.46
866.51	1259.50
866.82	1231.06
867.14	1198.52
867.45	1217.40
867.77	1216.04
868.08	1231.51
868.40	1244.03
868.71	1232.19
869.02	1219.22
869.34	1204.89
869.65	1219.68
869.97	1211.94
870.28	1193.74
870.59	1205.57
870.91	1213.31
871.22	1211.03
871.54	1205.12
871.85	1208.76
872.16	1229.46
872.48	1177.35
872.79	1209.44
873.10	1190.32
873.42	1176.44
873.73	1205.57
874.04	1187.82
874.36	1162.79
874.67	1160.06
874.98	1187.37
875.30	1193.06
875.61	1197.38
875.92	1181.91
876.23	1193.06
876.55	1180.54
876.86	1176.22
877.17	1138.90
877.49	1156.42
877.80	1194.65
878.11	1867.75
878.42	1203.75
878.74	1173.03
879.05	1151.64
879.36	1134.12
879.67	1156.42
879.98	1158.24
880.30	1159.15
880.61	1131.62
880.92	1165.07
881.23	1130.02
881.55	1139.58
881.86	1148.00
882.17	1139.58
882.48	1123.88
882.79	1148.00
883.10	1139.81
883.42	1144.13
883.73	1145.95
884.04	1168.48
884.35	1121.60
884.66	1120.24
884.97	1151.87
885.28	1134.57
885.60	1133.66
885.91	1119.78
886.22	1113.41
886.53	1145.72
886.84	1137.76
887.15	1145.27
887.46	1115.46
887.77	1146.86
888.08	1114.55
888.40	1155.51
888.71	1115.69
889.02	1094.75
889.33	1148.68
889.64	1126.38
889.95	1134.57
890.26	1138.44
890.57	1131.62
890.88	1146.18
891.19	1133.89
891.50	1159.61
891.81	1153.46
892.12	1122.51
892.43	1126.84
892.74	1148.46
893.05	1140.26
893.36	1158.24
893.67	1125.70
893.98	1143.45
894.29	1113.41
894.60	1126.16
894.91	1102.72
895.22	1141.63
895.53	1121.38
895.84	1117.28
896.15	1129.57
896.46	1115.92
896.77	1119.33
897.08	1096.80
897.38	1130.25
897.69	1133.21
898.00	1100.21
898.31	1125.25
898.62	1128.43
898.93	1094.07
899.24	1102.94
899.55	1127.29
899.86	1137.76
900.16	1116.60
900.47	1111.82
900.78	1100.21
901.09	1084.29
901.40	1084.74
901.71	1105.22
902.02	1086.79
902.32	1094.75
902.63	1078.14
902.94	1057.66
903.25	1100.90
903.56	1089.52
903.87	1074.96
904.17	1072.68
904.48	1070.63
904.79	1084.51
905.10	1054.93
905.41	1100.44
905.71	1075.64
906.02	1093.62
906.33	1084.51
906.64	1082.47
906.94	1077.69
907.25	1066.54
907.56	1061.99
907.87	1070.63
908.17	1081.78
908.48	1072.68
908.79	1097.94
909.09	1070.18
909.40	1064.26
909.71	1077.46
910.02	1157.33
910.32	1063.12
910.63	1070.40
910.94	1048.33
911.24	1025.12
911.55	1093.16
911.86	1082.47
912.16	1043.33
912.47	1051.52
912.78	1048.33
913.08	1058.57
913.39	1056.30
913.69	1060.17
914.00	1050.61
914.31	1069.72
914.61	1047.19
914.92	1073.82
915.23	1016.70
915.53	1022.85
915.84	1018.98
916.14	1066.54
916.45	1062.90
916.75	1031.95
917.06	1050.15
917.37	1036.73
917.67	1044.24
917.98	1044.24
918.28	1008.28
918.59	1044.46
918.89	1078.60
919.20	1029.45
919.50	1004.19
919.81	1035.59
920.11	1020.12
920.42	1035.59
920.72	1012.38
921.03	1013.06
921.33	1031.04
921.64	1017.61
921.94	1008.06
922.25	1001.00
922.55	1030.13
922.86	1025.35
923.16	1011.01
923.47	1005.78
923.77	1030.36
924.08	1026.26
924.38	1029.90
924.69	994.63
924.99	1024.67
925.29	1013.52
925.60	1019.43
925.90	1000.77
926.21	1021.03
926.51	1036.04
926.81	981.20
927.12	992.58
927.42	1014.65
927.73	1010.10
928.03	988.49
928.33	986.21
928.64	1001.91
928.94	967.32
929.24	975.74
929.55	989.17
929.85	1010.10
930.15	988.26
930.46	999.64
930.76	985.76
931.06	987.58
931.37	983.25
931.67	1039.00
931.97	995.77
932.27	1010.33
932.58	997.59
932.88	977.34
933.18	981.20
933.49	986.67
933.79	1012.61
934.09	973.01
934.39	1011.24
934.70	998.50
935.00	1005.55
935.30	990.76
935.60	996.22
935.91	967.10
936.21	994.18
936.51	980.29
936.81	1011.01
937.11	1012.83
937.42	968.92
937.72	974.61
938.02	968.69
938.32	971.65
938.62	952.31
938.92	972.33
939.23	961.18
939.53	953.90
939.83	949.80
940.13	942.75
940.43	935.24
940.73	966.87
941.03	954.58
941.34	960.72
941.64	966.41
941.94	953.44
942.24	943.66
942.54	965.05
942.84	974.15
943.14	962.09
943.44	954.81
943.74	944.57
944.04	967.10
944.34	930.69
944.65	938.88
944.95	945.93
945.25	947.53
945.55	948.89
945.85	948.21
946.15	965.28
946.45	950.26
946.75	981.89
947.05	972.79
947.35	951.17
947.65	958.90
947.95	953.67
948.25	935.92
948.55	953.90
948.85	961.64
949.15	953.22
949.45	939.33
949.75	944.80
950.05	937.51
950.35	924.54
950.65	933.87
950.94	955.95
951.24	936.38
951.54	946.16
951.84	1152.10
952.14	961.64
952.44	968.46
952.74	942.98
953.04	928.87
953.34	948.21
953.64	959.81
953.94	935.01
954.23	965.28
954.53	944.80
954.83	958.90
955.13	962.77
955.43	969.14
955.73	961.41
956.03	961.86
956.32	943.20
956.62	978.25
956.92	980.07
957.22	945.71
957.52	938.42
957.82	946.84
958.11	953.90
958.41	944.34
958.71	1032.40
959.01	965.28
959.30	1296.59
959.60	990.99
959.90	936.60
960.20	939.79
960.50	978.25
960.79	944.11
961.09	937.97
961.39	942.98
961.69	934.78
961.98	936.38
962.28	962.09
962.58	945.48
962.87	944.80
963.17	950.03
963.47	934.56
963.76	1032.63
964.06	968.01
964.36	957.08
964.66	942.29
964.95	954.81
965.25	936.83
965.55	970.74
965.84	956.17
966.14	944.34
966.43	964.82
966.73	945.71
967.03	984.85
967.32	958.90
967.62	958.90
967.92	946.84
968.21	921.59
968.51	948.44
968.80	922.27
969.10	963.91
969.40	945.93
969.69	955.72
969.99	942.52
970.28	949.35
970.58	978.47
970.87	945.48
971.17	971.65
971.46	969.83
971.76	931.14
972.06	968.46
972.35	953.22
972.65	934.56
972.94	941.38
973.24	962.77
973.53	934.78
973.83	937.74
974.12	940.93
974.42	951.85
974.71	985.30
975.01	962.32
975.30	940.47
975.59	953.44
975.89	953.90
976.18	934.78
976.48	950.94
976.77	953.22
977.07	966.19
977.36	951.62
977.65	956.40
977.95	957.77
978.24	940.93
978.54	934.10
978.83	945.71
979.13	957.54
979.42	943.43
979.71	931.83
980.01	943.66
980.30	945.93
980.59	946.39
980.89	963.68
981.18	948.66
981.47	960.27
981.77	950.71
982.06	927.27
982.35	968.69
982.65	941.38
982.94	937.51
983.23	952.99
983.53	973.24
983.82	955.49
984.11	926.82
984.41	947.75
984.70	932.51
984.99	935.47
985.28	934.10
985.58	930.23
985.87	934.56
986.16	940.70
986.45	934.56
986.75	973.01
987.04	935.69
987.33	945.71
987.62	947.98
987.91	956.40
988.21	921.13
988.50	927.27
988.79	972.33
989.08	956.63
989.37	955.49
989.67	935.47
989.96	917.03
990.25	923.63
990.54	926.36
990.83	927.96
991.12	953.44
991.42	951.40
991.71	939.34
992.00	934.78
992.29	945.02
992.58	951.62
992.87	980.07
993.16	949.57
993.45	950.49
993.75	917.03
994.04	936.60
994.33	945.02
994.62	975.06
994.91	928.64
995.20	970.96
995.49	937.51
995.78	962.32
996.07	943.66
996.36	926.14
996.65	949.35
996.94	930.23
997.23	957.31
997.52	937.97
997.81	925.91
998.10	922.27
998.39	939.11
998.68	940.02
998.97	939.11
999.26	926.82
999.55	919.54
999.84	950.26
1000.13	916.35
1000.42	936.15
1000.71	931.83
1001.00	969.14
1001.29	978.02
1001.58	918.63
1001.87	925.68
1002.16	933.19
1002.45	942.07
1002.74	953.90
1003.02	942.29
1003.31	927.73
1003.60	937.97
1003.89	914.53
1004.18	930.92
1004.47	931.37
1004.76	947.75
1005.05	907.93
1005.33	919.99
1005.62	915.90
1005.91	935.01
1006.20	922.95
1006.49	916.81
1006.78	917.49
1007.06	907.48
1007.35	925.68
1007.64	925.91
1007.93	939.11
1008.22	937.74
1008.50	930.23
1008.79	948.21
1009.08	913.17
1009.37	920.45
1009.66	993.72
1009.94	920.45
1010.23	940.25
1010.52	918.40
1010.81	943.66
1011.09	910.21
1011.38	932.28
1011.67	938.42
1011.95	954.13
1012.24	921.81
1012.53	926.82
1012.82	940.93
1013.10	915.67
1013.39	931.37
1013.68	930.01
[truncated: 48 more rows]
