# Supplementary material for: Unique photosynthetic electron transport tuning and excitation distribution in heterokont algae
Source: PLoS One. 2019 Jan 9;14(1):e0209920. doi: 10.1371/journal.pone.0209920 (PMC6326504; doi:10.1371/journal.pone.0209920)
Supplement: S1 Dataset — (ZIP) [file pone.0209920.s004.zip › S1 Dataset/77K/Nannochloropsis_no_inhibitor/NNI_t=30,1.txt]

340.01	1187.59
340.39	1187.59
340.76	1187.59
341.14	1206.03
341.52	1195.79
341.89	1220.36
342.27	1206.71
342.65	1209.44
343.03	1221.04
343.40	1186.91
343.78	1209.67
344.16	1200.11
344.53	1197.38
344.91	1216.72
345.29	1205.12
345.66	1203.52
346.04	1194.19
346.42	1193.51
346.79	1194.42
347.17	1188.73
347.54	1198.97
347.92	1202.61
348.30	1180.31
348.67	1184.86
349.05	1184.86
349.43	1206.25
349.80	1177.35
350.18	1185.55
350.56	1203.75
350.93	1175.99
351.31	1152.32
351.68	1183.73
352.06	1168.48
352.44	1169.62
352.81	1197.61
353.19	1181.45
353.56	1165.75
353.94	1155.96
354.32	1146.18
354.69	1176.22
355.07	1161.20
355.44	1170.76
355.82	1185.55
356.19	1167.34
356.57	1186.23
356.95	1180.54
357.32	1159.38
357.70	1183.73
358.07	1183.04
358.45	1181.68
358.82	1182.82
359.20	1169.16
359.58	1172.12
359.95	1190.10
360.33	1188.05
360.70	1170.07
361.08	1165.98
361.45	1179.40
361.83	1173.03
362.20	1180.09
362.58	1166.89
362.95	1189.19
363.33	1187.37
363.70	1160.97
364.08	1168.71
364.45	1163.25
364.83	1163.47
365.20	1168.25
365.58	1180.31
365.95	1168.25
366.33	1183.04
366.70	1183.73
367.08	1158.01
367.45	1170.07
367.83	1182.13
368.20	1160.97
368.58	1174.85
368.95	1173.03
369.33	1181.68
369.70	1162.34
370.08	1179.63
370.45	1183.04
370.83	1180.09
371.20	1174.17
371.57	1257.68
371.95	1191.01
372.32	1184.64
372.70	1180.77
373.07	1162.79
373.45	1205.12
373.82	1170.76
374.19	1178.04
374.57	1177.13
374.94	1192.15
375.32	1159.38
375.69	1169.85
376.07	1153.69
376.44	1173.94
376.81	1181.91
377.19	1175.53
377.56	1181.22
377.94	1171.21
378.31	1179.86
378.68	1156.19
379.06	1159.38
379.43	1179.86
379.81	1156.65
380.18	1148.46
380.55	1167.11
380.93	1181.68
381.30	1159.83
381.67	1165.07
382.05	1160.52
382.42	1170.53
382.79	1163.70
383.17	1169.85
383.54	1164.84
383.91	1180.31
384.29	1161.20
384.66	1182.59
385.04	1153.92
385.41	1164.16
385.78	1163.25
386.15	1188.50
386.53	1169.39
386.90	1180.77
387.27	1175.76
387.65	1183.27
388.02	1177.81
388.39	1177.13
388.77	1203.52
389.14	1183.50
389.51	1170.76
389.89	1174.17
390.26	1175.08
390.63	1190.55
391.00	1165.75
391.38	1154.14
391.75	1188.96
392.12	1165.52
392.50	1170.76
392.87	1172.80
393.24	1191.01
393.61	1194.19
393.99	1182.36
394.36	1177.13
394.73	1170.30
395.10	1196.24
395.48	1169.39
395.85	1166.43
396.22	1168.71
396.59	1180.31
396.97	1157.10
397.34	1191.01
397.71	1175.53
398.08	1172.35
398.45	1162.11
398.83	1186.00
399.20	1162.56
399.57	1190.55
399.94	1163.70
400.32	1165.75
400.69	1183.73
401.06	1171.67
401.43	1192.83
401.80	1163.47
402.17	1154.14
402.55	1182.82
402.92	1161.43
403.29	1168.94
403.66	1173.71
404.03	1173.49
404.41	1155.05
404.78	1156.65
405.15	1164.84
405.52	1169.62
405.89	1174.17
406.26	1184.86
406.64	1185.09
407.01	1168.94
407.38	1169.16
407.75	1184.86
408.12	1175.76
408.49	1184.64
408.86	1171.44
409.23	1173.71
409.61	1173.03
409.98	1181.91
410.35	1193.06
410.72	1164.61
411.09	1181.22
411.46	1156.87
411.83	1178.72
412.20	1186.68
412.57	1174.62
412.95	1161.65
413.32	1200.34
413.69	1186.68
414.06	1151.19
414.43	1186.91
414.80	1168.71
415.17	1174.17
415.54	1174.40
415.91	1169.62
416.28	1168.48
416.65	1185.55
417.02	1178.72
417.39	1165.98
417.76	1156.65
418.14	1175.76
418.51	1194.42
418.88	1178.04
419.25	1151.87
419.62	1176.22
419.99	1175.08
420.36	1172.80
420.73	1166.20
421.10	1175.08
421.47	1176.44
421.84	1151.64
422.21	1190.32
422.58	1170.53
422.95	1147.77
423.32	1160.97
423.69	1157.78
424.06	1160.29
424.43	1192.83
424.80	1152.78
425.17	1192.60
425.54	1167.80
425.91	1174.17
426.28	1189.41
426.65	1177.35
427.02	1166.66
427.39	1176.22
427.76	1201.48
428.13	1191.46
428.49	1177.81
428.86	1186.23
429.23	1174.17
429.60	1177.35
429.97	1186.46
430.34	1160.52
430.71	1172.58
431.08	1165.75
431.45	1200.56
431.82	1183.27
432.19	1163.70
432.56	1182.13
432.93	1161.65
433.30	1184.18
433.67	1164.38
434.03	1184.86
434.40	1166.43
434.77	1172.58
435.14	1162.34
435.51	1160.29
435.88	1189.64
436.25	1174.17
436.62	1157.33
436.99	1185.09
437.35	1177.81
437.72	1174.40
438.09	1191.69
438.46	1191.92
438.83	1177.13
439.20	1157.78
439.57	1159.15
439.93	1182.13
440.30	1166.43
440.67	1145.04
441.04	1181.91
441.41	1192.15
441.78	1188.73
442.14	1187.37
442.51	1177.81
442.88	1174.85
443.25	1156.87
443.62	1194.88
443.99	1185.09
444.35	1188.50
444.72	1181.45
445.09	1165.52
445.46	1175.08
445.83	1188.73
446.19	1173.71
446.56	1163.47
446.93	1184.18
447.30	1173.71
447.66	1175.53
448.03	1181.22
448.40	1171.44
448.77	1176.67
449.14	1166.66
449.50	1176.67
449.87	1170.98
450.24	1155.28
450.61	1173.49
450.97	1180.09
451.34	1177.13
451.71	1187.82
452.08	1177.13
452.44	1188.73
452.81	1182.13
453.18	1179.86
453.54	1183.50
453.91	1169.16
454.28	1165.07
454.65	1198.74
455.01	1175.08
455.38	1170.98
455.75	1165.29
456.11	1148.91
456.48	1177.81
456.85	1175.53
457.21	1177.35
457.58	1179.63
457.95	1161.43
458.32	1176.67
458.68	1185.32
459.05	1166.89
459.42	1198.52
459.78	1170.07
460.15	1175.31
460.52	1203.07
460.88	1190.78
461.25	1182.82
461.61	1183.95
461.98	1177.35
462.35	1193.74
462.71	1172.12
463.08	1176.67
463.45	1184.64
463.81	1167.11
464.18	1177.58
464.55	1163.93
464.91	1171.21
465.28	1183.04
465.64	1188.96
466.01	1183.95
466.38	1170.76
466.74	1166.89
467.11	1178.95
467.47	1195.79
467.84	1212.85
468.21	1163.47
468.57	1180.09
468.94	1160.97
469.30	1182.13
469.67	1175.31
470.03	1175.99
470.40	1175.99
470.77	1176.44
471.13	1190.10
471.50	1192.83
471.86	1169.85
472.23	1185.09
472.59	1151.87
472.96	1180.54
473.32	1175.53
473.69	1178.49
474.05	1166.43
474.42	1170.76
474.78	1180.77
475.15	1188.50
475.51	1183.27
475.88	1192.37
476.24	1191.24
476.61	1212.40
476.97	1181.91
477.34	1175.76
477.70	1175.53
478.07	1186.68
478.43	1185.55
478.80	1167.80
479.16	1183.27
479.53	1175.76
479.89	1180.31
480.26	1180.77
480.62	1157.33
480.99	1160.52
481.35	1178.04
481.72	1174.62
482.08	1197.15
482.45	1407.18
482.81	1196.47
483.17	1192.60
483.54	1191.46
483.90	1184.18
484.27	1185.77
484.63	1168.48
485.00	1172.58
485.36	1164.61
485.72	1170.98
486.09	1171.21
486.45	1173.71
486.82	1174.40
487.18	1177.35
487.54	1179.40
487.91	1195.33
488.27	1184.64
488.64	1172.80
489.00	1186.68
489.36	1168.48
489.73	1179.40
490.09	1188.28
490.45	1178.95
490.82	1165.52
491.18	1181.91
491.55	1161.43
491.91	1168.25
492.27	1177.58
492.64	1180.31
493.00	1190.78
493.36	1175.08
493.73	1203.98
494.09	1197.38
494.45	1183.73
494.82	1189.64
495.18	1190.55
495.54	1180.54
495.91	1207.16
496.27	1191.01
496.63	1175.08
496.99	1178.04
497.36	1168.94
497.72	1175.53
498.08	1188.96
498.45	1194.65
498.81	1184.64
499.17	1178.95
499.53	1188.28
499.90	1187.82
500.26	1178.95
500.62	1192.60
500.99	1173.03
501.35	1182.59
501.71	1163.02
502.07	1171.21
502.44	1172.58
502.80	1155.28
503.16	1175.31
503.52	1174.62
503.88	1185.09
504.25	1181.00
504.61	1174.40
504.97	1173.26
505.33	1164.84
505.70	1181.45
506.06	1169.16
506.42	1193.06
506.78	1177.58
507.14	1181.45
507.51	1186.23
507.87	1177.81
508.23	1182.82
508.59	1193.74
508.95	1165.07
509.32	1179.17
509.68	1186.91
510.04	1197.83
510.40	1183.50
510.76	1176.22
511.12	1179.40
511.48	1178.04
511.85	1186.68
512.21	1185.77
512.57	1180.54
512.93	1187.82
513.29	1186.68
513.65	1163.47
514.01	1177.81
514.38	1186.68
514.74	1177.81
515.10	1173.71
515.46	1181.45
515.82	1168.71
516.18	1168.25
516.54	1166.66
516.90	1187.14
517.26	1178.49
517.63	1153.01
517.99	1186.23
518.35	1187.82
518.71	1170.30
519.07	1169.39
519.43	1179.40
519.79	1173.03
520.15	1183.73
520.51	1159.15
520.87	1176.44
521.23	1176.22
521.59	1160.97
521.95	1191.92
522.31	1172.80
522.67	1178.26
523.03	1176.67
523.40	1175.99
523.76	1173.03
524.12	1186.91
524.48	1158.01
524.84	1162.56
525.20	1179.63
525.56	1171.44
525.92	1184.64
526.28	1170.30
526.64	1194.88
527.00	1186.00
527.36	1205.34
527.72	1199.65
528.08	1184.18
528.44	1177.58
528.80	1204.43
529.16	1197.15
529.51	1188.50
529.87	1178.49
530.23	1175.31
530.59	1171.67
530.95	1165.29
531.31	1162.79
531.67	1172.58
532.03	1190.78
532.39	1198.52
532.75	1167.57
533.11	1166.66
533.47	1187.59
533.83	1172.58
534.19	1195.79
534.55	1175.53
534.91	1179.17
535.26	1178.49
535.62	1158.01
535.98	1161.20
536.34	1179.40
536.70	1169.62
537.06	1173.71
537.42	1184.86
537.78	1170.30
538.14	1274.52
538.49	1172.58
538.85	1209.89
539.21	1188.28
539.57	1177.81
539.93	1175.76
540.29	1194.19
540.65	1179.86
541.00	1168.02
541.36	1168.02
541.72	1193.74
542.08	1189.41
542.44	1170.30
542.80	1193.06
543.15	1200.79
543.51	1168.71
543.87	1171.67
544.23	1177.35
544.59	1174.85
544.95	1164.38
545.30	1184.41
545.66	1177.13
546.02	1184.41
546.38	1174.85
546.73	1181.68
547.09	1194.42
547.45	1198.97
547.81	1166.89
548.17	1173.03
548.52	1176.22
548.88	1179.86
549.24	1180.54
549.60	1170.07
549.95	1172.80
550.31	1180.31
550.67	1191.24
551.03	1173.03
551.38	1184.18
551.74	1161.20
552.10	1193.28
552.46	1178.04
552.81	1174.62
553.17	1184.41
553.53	1175.99
553.88	1170.76
554.24	1188.50
554.60	1182.13
554.95	1159.83
555.31	1178.26
555.67	1193.51
556.03	1172.58
556.38	1173.94
556.74	1181.68
557.10	1180.09
557.45	1159.38
557.81	1153.46
558.17	1179.17
558.52	1175.76
558.88	1180.09
559.24	1190.55
559.59	1192.37
559.95	1170.76
560.30	1195.10
560.66	1194.42
561.02	1183.50
561.37	1179.86
561.73	1188.28
562.09	1177.35
562.44	1169.16
562.80	1177.35
563.15	1178.26
563.51	1153.92
563.87	1184.18
564.22	1172.35
564.58	1167.80
564.93	1170.30
565.29	1178.26
565.65	1181.68
566.00	1171.67
566.36	1166.66
566.71	1192.15
567.07	1179.63
567.42	1192.60
567.78	1168.02
568.14	1170.98
568.49	1196.47
568.85	1181.68
569.20	1187.14
569.56	1163.70
569.91	1159.15
570.27	1157.78
570.62	1173.03
570.98	1201.93
571.33	1163.47
571.69	1159.15
572.04	1169.62
572.40	1168.94
572.75	1181.22
573.11	1180.31
573.46	1166.66
573.82	1201.48
574.17	1188.50
574.53	1184.86
574.88	1197.15
575.24	1193.51
575.59	1194.42
575.95	1200.34
576.30	1178.49
576.66	1195.10
577.01	1206.03
577.36	1196.70
577.72	1198.52
578.07	1190.78
578.43	1168.71
578.78	1185.55
579.14	1187.82
579.49	1195.79
579.85	1206.25
580.20	1198.06
580.55	1187.59
580.91	1207.85
581.26	1189.19
581.62	1208.98
581.97	1189.19
582.32	1206.71
582.68	1199.88
583.03	1191.69
583.39	1200.34
583.74	1224.23
584.09	1214.90
584.45	1215.13
584.80	1217.40
585.15	1226.51
585.51	1201.48
585.86	1243.57
586.21	1210.80
586.57	1226.28
586.92	1231.28
587.27	1215.81
587.63	1261.32
587.98	1283.39
588.33	1241.52
588.69	1255.86
589.04	1238.57
589.39	1254.04
589.75	1233.33
590.10	1273.15
590.45	1273.38
590.81	1281.57
591.16	1274.29
591.51	1308.42
591.86	1310.70
592.22	1314.80
592.57	1348.02
592.92	1326.63
593.28	1362.81
593.63	1368.27
593.98	1374.64
594.33	1374.41
594.69	1409.69
595.04	1398.08
595.39	1426.30
595.74	1422.20
596.10	1443.36
596.45	1430.16
596.80	1486.60
597.15	1482.73
597.50	1487.96
597.86	1530.52
598.21	1543.94
598.56	1543.03
598.91	1562.15
599.26	1569.88
599.62	1592.41
599.97	1636.10
600.32	1642.93
600.67	1671.83
601.02	1705.28
601.38	1710.74
601.73	1726.21
602.08	1745.55
602.43	1725.75
602.78	1773.77
603.13	1793.11
603.49	1785.15
603.84	1831.79
604.19	1836.80
604.54	1845.67
604.89	1879.13
605.24	1910.53
605.59	1924.64
605.95	1947.62
606.30	1955.13
606.65	1974.24
607.00	1983.57
607.35	1998.36
607.70	2045.47
608.05	2042.28
608.40	2051.15
608.75	2066.40
609.10	2101.90
609.46	2121.01
609.81	2116.69
610.16	2134.67
610.51	2159.70
610.86	2182.68
611.21	2160.15
611.56	2163.57
611.91	2176.08
612.26	2186.78
612.61	2207.71
612.96	2194.74
613.31	2220.68
613.66	2261.19
614.01	2263.92
614.36	2262.78
614.71	2265.74
615.06	2258.23
615.41	2259.59
615.76	2245.26
616.11	2282.12
616.46	2300.78
616.81	2257.09
617.16	2309.88
617.51	2283.71
617.86	2313.29
618.21	2290.08
618.56	2308.97
618.91	2312.16
619.26	2307.38
619.61	2265.74
619.96	2302.83
620.31	2308.74
620.66	2279.84
621.01	2316.48
621.36	2295.09
621.71	2272.79
622.06	2297.59
622.41	2301.01
622.76	2276.43
623.10	2344.01
623.45	2270.97
623.80	2275.52
624.15	2304.42
624.50	2294.41
624.85	2287.58
625.20	2283.03
625.55	2280.07
625.90	2279.16
626.25	2273.47
626.59	2269.38
626.94	2232.51
627.29	2263.23
627.64	2258.91
627.99	2245.71
628.34	2226.37
628.69	2230.47
629.03	2208.39
629.38	2207.71
629.73	2222.73
630.08	2202.70
630.43	2223.64
630.78	2200.43
631.12	2212.72
631.47	2222.96
631.82	2225.23
632.17	2158.10
632.52	2193.15
632.86	2199.75
633.21	2171.07
633.56	2166.30
633.91	2175.40
634.26	2194.97
634.60	2159.70
634.95	2183.13
635.30	2152.19
635.65	2171.53
635.99	2137.17
636.34	2132.85
636.69	2122.83
637.04	2120.56
637.39	2145.13
637.73	2117.83
638.08	2113.05
638.43	2116.69
638.77	2090.29
639.12	2137.85
639.47	2132.16
639.82	2140.58
640.16	2147.41
640.51	2117.60
640.86	2115.55
641.20	2112.82
641.55	2106.90
641.90	2096.21
642.25	2089.16
642.59	2106.22
642.94	2096.44
643.29	2078.92
643.63	2093.93
643.98	2083.92
644.33	2073.68
644.67	2080.05
645.02	2078.46
645.37	2064.12
645.71	2082.10
646.06	2092.11
646.40	2071.41
646.75	2040.23
647.10	2064.35
647.44	2104.86
647.79	2094.62
648.14	2068.90
648.48	2054.34
648.83	2070.27
649.17	2099.17
649.52	2071.41
649.87	2062.76
650.21	2067.99
650.56	2079.60
650.90	2029.31
651.25	2088.25
651.59	2087.34
651.94	2042.05
652.29	2059.12
652.63	2050.47
652.98	2087.79
653.32	2080.05
653.67	2064.12
654.01	2067.99
654.36	2060.94
654.70	2057.30
655.05	2060.03
655.39	2060.94
655.74	2082.56
656.08	2098.49
656.43	2101.22
656.78	2061.39
657.12	2072.54
657.47	2060.71
657.81	2105.54
658.15	2084.38
658.50	2065.04
658.84	2069.59
659.19	2095.53
659.53	2105.31
659.88	2095.75
660.22	2065.95
660.57	2081.87
660.91	2080.96
661.26	2089.84
661.60	2093.71
661.95	2108.95
662.29	2091.66
662.63	2104.86
662.98	2096.66
663.32	2116.69
663.67	2108.27
664.01	2126.93
664.36	2125.34
664.70	2154.24
665.04	2151.73
665.39	2140.13
665.73	2185.41
666.08	2286.22
666.42	2170.39
666.76	2179.49
667.11	2205.21
667.45	2219.32
667.79	2245.48
668.14	2248.90
668.48	2236.84
668.83	2261.41
669.17	2294.41
669.51	2294.86
669.86	2352.89
670.20	2370.18
670.54	2392.48
670.89	2437.54
671.23	2458.02
671.57	2517.18
671.92	2554.27
672.26	2607.97
672.60	2642.11
672.94	2717.88
673.29	2777.96
673.63	2860.56
673.97	2909.25
674.32	2996.41
674.66	3142.27
675.00	3230.56
675.34	3281.98
675.69	3435.35
676.03	3590.32
676.37	3697.95
676.71	3866.34
677.06	4036.55
677.40	4184.23
677.74	4424.07
678.08	4673.69
678.43	4883.72
678.77	5139.72
679.11	5407.32
679.45	5654.67
679.80	5938.88
680.14	6210.35
680.48	6568.97
680.82	6920.31
681.16	7293.50
681.51	7557.23
681.85	8000.05
682.19	8319.53
682.53	8667.91
682.87	9053.61
683.21	9381.52
683.56	9619.99
683.90	9972.70
684.24	10287.63
684.58	10628.73
684.92	10891.78
685.26	10977.80
685.61	11063.35
685.95	11197.38
686.29	11353.03
686.63	11364.41
686.97	11388.30
687.31	11312.75
687.65	11226.74
687.99	11151.64
688.33	10938.43
688.68	10791.43
689.02	10593.46
689.36	10427.80
689.70	10230.06
690.04	10013.20
690.38	9861.42
690.72	9767.45
691.06	9570.61
691.40	9445.46
691.74	9213.58
692.08	9105.50
692.42	9003.33
692.76	8936.65
693.10	8740.28
693.44	8616.71
693.78	8516.59
694.13	8370.73
694.47	8344.79
694.81	8211.44
695.15	8126.57
695.49	8005.51
695.83	7926.55
696.17	7864.20
696.51	7815.28
696.85	7726.76
697.19	7605.70
697.53	7577.48
697.87	7480.77
698.20	7470.31
698.54	7406.14
698.88	7340.83
699.22	7302.15
699.56	7211.81
699.90	7164.48
700.24	7144.45
700.58	7060.94
700.92	6966.51
701.26	6899.38
701.60	6911.89
701.94	6807.90
702.28	6736.22
702.62	6688.21
702.96	6716.88
703.30	6547.81
703.63	6571.70
703.97	6497.52
704.31	6416.51
704.65	6324.58
704.99	6309.11
705.33	6313.20
705.67	6155.28
706.01	6114.10
706.34	6101.13
706.68	6038.78
707.02	5903.38
707.36	5919.08
707.70	5869.02
708.04	5729.31
708.38	5715.43
708.71	5665.59
709.05	5623.27
709.39	5594.14
709.73	5534.75
710.07	5489.47
710.40	5442.59
710.74	5434.40
711.08	5357.26
711.42	5327.90
711.76	5313.11
712.09	5256.00
712.43	5182.27
712.77	5162.47
713.11	5146.55
713.45	5075.55
713.78	5091.48
714.12	5026.85
714.46	5023.44
714.80	4963.59
715.13	4879.40
715.47	4852.09
715.81	4870.07
716.15	4831.84
716.48	4787.92
716.82	4710.56
717.16	4682.57
717.49	4667.32
717.83	4624.31
718.17	4661.40
718.51	4577.44
718.84	4532.61
719.18	4554.23
719.52	4522.14
719.85	4478.22
720.19	4419.52
720.53	4422.93
720.86	4346.70
721.20	4330.77
721.54	4305.51
721.87	4295.05
722.21	4205.85
722.55	4168.53
722.88	4164.66
723.22	4137.58
723.55	4090.02
723.89	4113.46
724.23	4030.17
724.56	4009.92
724.90	3967.14
725.24	3925.50
725.57	3895.46
725.91	3894.55
726.24	3879.54
726.58	3816.96
726.92	3808.08
727.25	3813.32
727.59	3819.46
727.92	3734.58
728.26	3751.65
728.59	3699.77
728.93	3715.47
729.26	3687.48
729.60	3649.03
729.94	3625.36
730.27	3562.33
730.61	3550.50
730.94	3556.64
731.28	3525.01
731.61	3518.87
731.95	3497.02
732.28	3467.89
732.62	3412.14
732.95	3399.17
733.29	3427.16
733.62	3388.25
733.96	3346.15
734.29	3374.82
734.63	3317.03
734.96	3282.21
735.30	3293.82
735.63	3286.31
735.97	3271.74
736.30	3208.71
736.63	3228.96
736.97	3203.02
737.30	3169.35
737.64	3119.51
737.97	3117.46
738.31	3114.96
738.64	3115.87
738.97	3098.80
739.31	3062.17
739.64	3069.91
739.98	3013.47
740.31	3043.28
740.64	3048.97
740.98	2990.03
741.31	2980.70
741.65	2929.28
741.98	2953.40
742.31	2904.93
742.65	2936.33
742.98	2915.62
743.31	2879.22
743.65	2881.95
743.98	2850.54
744.31	2858.05
744.65	2844.17
744.98	2824.83
745.31	2823.24
745.65	2819.60
745.98	2768.63
746.31	2773.86
746.65	2761.80
746.98	2747.24
747.31	2754.06
747.65	2727.21
747.98	2732.45
748.31	2706.05
748.64	2715.15
748.98	2642.79
749.31	2672.37
749.64	2627.09
749.98	2616.85
750.31	2628.45
750.64	2605.93
750.97	2606.38
751.31	2601.60
751.64	2562.01
751.97	2549.72
752.30	2529.92
752.63	2493.06
752.97	2510.13
753.30	2479.18
753.63	2481.68
753.96	2476.68
754.29	2461.43
754.63	2458.93
754.96	2483.05
755.29	2443.23
755.62	2423.20
755.95	2408.64
756.29	2390.21
756.62	2342.88
756.95	2340.83
757.28	2351.30
757.61	2358.35
757.94	2346.97
758.27	2336.50
758.61	2293.72
758.94	2296.68
759.27	2306.70
759.60	2276.66
759.93	2296.46
760.26	2246.62
760.59	2252.54
760.92	2232.51
761.26	2215.22
761.59	2205.21
761.92	2204.52
762.25	2198.61
762.58	2164.02
762.91	2166.75
763.24	2157.42
763.57	2159.92
763.90	2134.44
764.23	2172.89
764.56	2112.59
764.89	2115.55
765.22	2109.86
765.55	2115.78
765.88	2123.97
766.21	2097.58
766.54	2074.82
766.87	2078.46
767.20	2067.31
767.53	2047.74
767.86	2054.80
768.19	2035.45
768.52	2041.60
768.85	2014.75
769.18	1994.49
769.51	2018.39
769.84	1988.58
770.17	1985.16
770.50	1945.80
770.83	1964.46
771.16	1950.12
771.49	1924.86
771.82	1939.43
772.15	1908.48
772.48	1910.07
772.81	1896.42
773.14	1924.64
773.47	1881.86
773.80	1874.12
774.13	1879.35
774.46	1878.90
774.78	1861.38
775.11	1849.54
775.44	1842.49
775.77	1839.99
776.10	1829.06
776.43	1825.88
776.76	1828.38
777.09	1801.07
777.41	1805.85
777.74	1791.06
778.07	1805.17
778.40	1776.27
778.73	1752.38
779.06	1753.52
779.38	1761.71
779.71	1782.19
780.04	1754.43
780.37	1761.48
780.70	1730.53
781.03	1745.55
781.35	1768.31
781.68	1723.71
782.01	1736.91
782.34	1731.90
782.67	1710.74
782.99	1714.38
783.32	1722.34
783.65	1718.47
783.98	1686.84
784.30	1680.02
784.63	1674.78
784.96	1669.09
785.29	1691.17
785.61	1665.45
785.94	1675.24
786.27	1653.62
786.60	1668.64
786.92	1662.72
787.25	1661.36
787.58	1657.94
787.90	1641.79
788.23	1635.42
788.56	1636.10
788.88	1622.67
789.21	1591.50
789.54	1639.29
789.87	1612.21
790.19	1607.20
790.52	1594.00
790.85	1593.09
791.17	1601.06
791.50	1619.26
791.82	1597.64
792.15	1578.53
792.48	1602.88
792.80	1575.57
793.13	1611.98
793.46	1600.83
793.78	1621.54
794.11	1583.76
794.43	1595.37
794.76	1590.59
795.09	1596.51
795.41	1603.56
795.74	1573.75
796.06	1570.79
796.39	1604.92
796.72	1592.41
797.04	1596.05
797.37	1598.10
797.69	1591.73
798.02	1606.52
798.34	1558.96
798.67	1591.73
798.99	1581.49
799.32	1563.97
799.64	1563.06
799.97	1564.65
800.30	1561.46
800.62	1564.88
800.95	1553.04
801.27	1574.66
801.60	1556.23
801.92	1538.48
802.25	1555.77
802.57	1543.26
802.89	1568.52
803.22	1558.73
803.54	1554.64
803.87	1549.17
804.19	1524.14
804.52	1557.37
804.84	1539.84
805.17	1528.92
805.49	1555.32
805.82	1542.58
806.14	1523.92
806.46	1531.43
806.79	1530.29
807.11	1520.50
807.44	1512.54
807.76	1506.39
808.08	1513.45
808.41	1511.40
808.73	1528.69
809.06	1515.95
809.38	1510.49
809.70	1504.57
810.03	1520.50
810.35	1501.16
810.67	1527.10
811.00	1497.75
811.32	1511.86
811.64	1506.39
811.97	1505.26
812.29	1505.26
812.61	1497.52
812.94	1507.08
813.26	1507.30
813.58	1499.34
813.91	1492.51
814.23	1473.40
814.55	1475.90
814.88	1473.17
815.20	1475.68
815.52	1488.19
815.84	1447.46
816.17	1468.17
816.49	1467.03
816.81	1456.56
817.13	1465.21
817.46	1451.33
817.78	1452.24
818.10	1454.06
818.42	1469.30
818.75	1452.46
819.07	1466.12
819.39	1454.51
819.71	1446.09
820.04	1447.00
820.36	1457.70
820.68	1440.63
821.00	1439.04
821.32	1423.57
821.65	1472.49
821.97	1428.12
822.29	1432.21
822.61	1457.93
822.93	1446.55
823.25	1431.99
823.58	1438.36
823.90	1454.06
824.22	1434.03
824.54	1422.20
824.86	1429.25
825.18	1425.39
825.50	1410.37
825.82	1421.29
826.15	1422.88
826.47	1434.72
826.79	1435.40
827.11	1410.14
827.43	1421.52
827.75	1422.88
828.07	1391.94
828.39	1419.92
828.71	1412.42
829.03	1411.51
829.35	1401.49
829.67	1400.58
830.00	1408.55
830.32	1417.88
830.64	1401.04
830.96	1411.28
831.28	1393.30
831.60	1398.76
831.92	1398.76
832.24	1386.93
832.56	1385.56
832.88	1392.62
833.20	1399.45
833.52	1408.32
833.84	1371.46
834.16	1376.69
834.48	1393.07
834.80	1388.30
835.12	1390.12
835.44	1383.29
835.76	1409.69
836.08	1380.33
836.40	1386.02
836.71	1376.92
837.03	1379.19
837.35	1389.89
837.67	1390.34
837.99	1385.56
838.31	1372.37
838.63	1381.24
838.95	1376.69
839.27	1372.82
839.59	1340.28
839.91	1386.70
840.23	1386.47
840.54	1366.45
840.86	1404.45
841.18	1378.97
841.50	1381.47
841.82	1387.39
842.14	1389.66
842.46	1382.61
842.77	1394.21
843.09	1386.47
843.41	1369.41
843.73	1368.73
844.05	1368.50
844.37	1371.23
844.68	1380.56
845.00	1362.58
845.32	1355.76
845.64	1384.43
845.96	1366.91
846.27	1356.21
846.59	1352.11
846.91	1367.82
847.23	1362.35
847.54	1369.64
847.86	1374.64
848.18	1358.03
848.50	1370.32
848.82	1355.98
849.13	1349.61
849.45	1361.22
849.77	1344.61
850.08	1348.02
850.40	1355.98
850.72	1365.77
851.04	1346.65
851.35	1358.03
851.67	1353.71
851.99	1369.86
852.30	1367.59
852.62	1362.13
852.94	1336.64
853.25	1370.32
853.57	1354.62
853.89	1356.89
854.20	1354.85
854.52	1376.01
854.84	1349.61
855.15	1360.31
855.47	1334.14
855.79	1346.88
856.10	1366.22
856.42	1349.16
856.73	1335.96
857.05	1341.65
857.37	1335.05
857.68	1313.89
858.00	1325.49
858.32	1332.54
858.63	1325.49
858.95	1309.79
859.26	1326.63
859.58	1321.62
859.89	1333.00
860.21	1330.04
860.52	1340.74
860.84	1315.25
861.16	1312.52
861.47	1338.46
861.79	1304.33
862.10	1309.79
862.42	1324.35
862.73	1313.43
863.05	1311.38
863.36	1308.20
863.68	1336.64
863.99	1317.98
864.31	1321.85
864.62	1337.10
864.94	1311.61
865.25	1312.29
865.57	1314.57
865.88	1304.33
866.20	1305.92
866.51	1309.56
866.82	1328.45
867.14	1314.80
867.45	1318.89
867.77	1285.90
868.08	1302.05
868.40	1312.52
868.71	1306.15
869.02	1314.11
869.34	1320.94
869.65	1317.07
869.97	1297.73
870.28	1306.60
870.59	1306.38
870.91	1313.20
871.22	1304.10
871.54	1329.36
871.85	1312.98
872.16	1318.44
872.48	1281.80
872.79	1293.63
873.10	1289.99
873.42	1265.87
873.73	1323.22
874.04	1302.96
874.36	1283.85
874.67	1286.35
874.98	1297.73
875.30	1289.08
875.61	1289.77
875.92	1279.75
876.23	1308.88
876.55	1262.69
876.86	1275.20
877.17	1283.85
877.49	1285.90
877.80	1278.62
878.11	1474.08
878.42	1262.00
878.74	1304.78
879.05	1265.64
879.36	1258.82
879.67	1256.09
879.98	1289.77
880.30	1288.40
880.61	1285.44
880.92	1280.89
881.23	1278.16
881.55	1284.30
881.86	1275.43
882.17	1285.44
882.48	1267.92
882.79	1289.77
883.10	1292.50
883.42	1282.03
883.73	1291.59
884.04	1295.91
884.35	1279.53
884.66	1292.04
884.97	1256.32
885.28	1276.11
885.60	1271.33
885.91	1261.78
886.22	1262.69
886.53	1277.70
886.84	1252.67
887.15	1271.11
887.46	1285.90
887.77	1276.57
888.08	1271.33
888.40	1277.25
888.71	1272.24
889.02	1263.82
889.33	1266.78
889.64	1259.05
889.95	1270.88
890.26	1271.11
890.57	1247.90
890.88	1259.27
891.19	1243.57
891.50	1266.55
891.81	1277.02
892.12	1267.92
892.43	1291.59
892.74	1280.44
893.05	1262.23
893.36	1277.70
893.67	1260.18
893.98	1269.06
894.29	1254.04
894.60	1251.99
894.91	1257.23
895.22	1270.20
895.53	1265.64
895.84	1272.47
896.15	1248.12
896.46	1257.45
896.77	1246.53
897.08	1266.33
897.38	1277.70
897.69	1280.66
898.00	1267.92
898.31	1269.51
898.62	1269.29
898.93	1258.14
899.24	1289.31
899.55	1267.01
899.86	1265.87
900.16	1264.73
900.47	1260.18
900.78	1236.52
901.09	1257.91
901.40	1257.45
901.71	1239.93
902.02	1250.85
902.32	1237.66
902.63	1223.78
902.94	1248.12
903.25	1242.66
903.56	1229.92
903.87	1267.92
904.17	1231.74
904.48	1247.90
904.79	1233.56
905.10	1255.86
905.41	1248.35
905.71	1238.34
906.02	1249.72
906.33	1251.99
906.64	1256.77
906.94	1249.94
907.25	1249.72
907.56	1229.69
907.87	1247.44
908.17	1245.39
908.48	1224.91
908.79	1225.14
909.09	1230.83
909.40	1247.67
909.71	1226.96
910.02	1265.64
910.32	1267.24
910.63	1257.91
910.94	1242.66
911.24	1228.55
911.55	1261.32
911.86	1227.64
912.16	1262.91
912.47	1245.39
912.78	1226.05
913.08	1256.77
913.39	1231.06
913.69	1239.48
914.00	1247.44
914.31	1237.66
914.61	1212.40
914.92	1234.01
915.23	1222.86
915.53	1230.83
915.84	1231.97
916.14	1229.01
916.45	1226.05
916.75	1212.85
917.06	1220.59
917.37	1233.79
917.67	1220.82
917.98	1258.82
918.28	1210.80
918.59	1219.91
918.89	1234.24
919.20	1233.10
919.50	1219.68
919.81	1217.86
920.11	1248.58
920.42	1211.71
920.72	1222.86
921.03	1212.85
921.33	1224.91
921.64	1183.50
921.94	1209.89
922.25	1210.12
922.55	1195.10
922.86	1196.92
923.16	1223.32
923.47	1200.34
923.77	1211.26
924.08	1223.55
924.38	1198.06
924.69	1201.48
924.99	1219.91
925.29	1205.57
925.60	1213.08
925.90	1230.37
926.21	1228.33
926.51	1227.19
926.81	1222.41
927.12	1220.13
927.42	1221.27
927.73	1210.80
928.03	1229.69
928.33	1198.06
928.64	1202.61
928.94	1208.53
929.24	1193.97
929.55	1208.07
929.85	1203.30
930.15	1208.07
930.46	1206.94
930.76	1195.10
931.06	1213.54
931.37	1210.80
931.67	1214.22
931.97	1203.07
932.27	1201.70
932.58	1204.66
932.88	1218.77
933.18	1195.79
933.49	1197.15
933.79	1192.15
934.09	1202.16
934.39	1218.09
934.70	1202.61
935.00	1208.98
935.30	1183.50
935.60	1203.07
935.91	1208.76
936.21	1187.14
936.51	1182.13
936.81	1198.97
937.11	1210.35
937.42	1182.13
937.72	1197.15
938.02	1191.92
938.32	1208.98
938.62	1197.15
938.92	1189.41
939.23	1191.69
939.53	1197.38
939.83	1208.76
940.13	1178.26
940.43	1175.08
940.73	1192.37
941.03	1180.54
941.34	1201.70
941.64	1187.82
941.94	1192.83
942.24	1178.95
942.54	1198.06
942.84	1177.58
943.14	1204.43
943.44	1186.68
943.74	1178.04
944.04	1194.65
944.34	1182.36
944.65	1172.80
944.95	1188.28
945.25	1178.49
945.55	1183.04
945.85	1196.70
946.15	1192.15
946.45	1185.09
946.75	1188.28
947.05	1191.92
947.35	1178.04
947.65	1183.95
947.95	1191.46
948.25	1182.36
948.55	1180.77
948.85	1160.52
949.15	1186.91
949.45	1187.59
949.75	1173.94
950.05	1179.86
950.35	1189.64
950.65	1195.56
950.94	1180.31
951.24	1194.42
951.54	1170.53
951.84	1224.69
952.14	1191.01
952.44	1173.49
952.74	1168.48
953.04	1179.86
953.34	1185.09
953.64	1201.02
953.94	1187.37
954.23	1197.61
954.53	1184.86
954.83	1189.19
955.13	1211.71
955.43	1196.01
955.73	1205.57
956.03	1217.40
956.32	1194.65
956.62	1193.51
956.92	1178.95
957.22	1191.92
957.52	1181.45
957.82	1173.94
958.11	1204.43
958.41	1184.18
958.71	1206.03
959.01	1183.27
959.30	1289.31
959.60	1185.32
959.90	1173.94
960.20	1187.59
960.50	1188.05
960.79	1202.84
961.09	1182.13
961.39	1188.05
961.69	1184.18
961.98	1183.27
962.28	1195.33
962.58	1193.51
962.87	1181.45
963.17	1190.10
963.47	1192.83
963.76	1219.22
964.06	1192.60
964.36	1189.19
964.66	1171.89
964.95	1190.10
965.25	1183.73
965.55	1185.77
965.84	1181.00
966.14	1171.21
966.43	1186.23
966.73	1190.32
967.03	1201.02
967.32	1189.64
967.62	1182.82
967.92	1201.02
968.21	1211.26
968.51	1193.28
968.80	1170.07
969.10	1178.04
969.40	1177.13
969.69	1192.37
969.99	1194.19
970.28	1209.89
970.58	1183.73
970.87	1183.50
971.17	1170.30
971.46	1203.30
971.76	1183.50
972.06	1202.39
972.35	1181.00
972.65	1190.32
972.94	1189.64
973.24	1187.14
973.53	1182.59
973.83	1170.30
974.12	1196.24
974.42	1176.90
974.71	1175.53
975.01	1188.50
975.30	1192.83
975.59	1185.77
975.89	1185.09
976.18	1184.86
976.48	1167.57
976.77	1166.66
977.07	1184.86
977.36	1184.18
977.65	1188.05
977.95	1186.00
978.24	1182.59
978.54	1175.31
978.83	1167.57
979.13	1178.26
979.42	1188.05
979.71	1169.39
980.01	1178.26
980.30	1166.89
980.59	1192.83
980.89	1201.48
981.18	1169.39
981.47	1199.20
981.77	1180.54
982.06	1200.34
982.35	1199.43
982.65	1198.97
982.94	1194.65
983.23	1188.96
983.53	1193.97
983.82	1164.16
984.11	1198.29
984.41	1188.50
984.70	1166.43
984.99	1163.25
985.28	1191.01
985.58	1180.77
985.87	1165.07
986.16	1168.25
986.45	1175.08
986.75	1175.08
987.04	1181.68
987.33	1180.77
987.62	1197.61
987.91	1190.55
988.21	1178.04
988.50	1181.91
988.79	1202.61
989.08	1189.19
989.37	1182.82
989.67	1173.71
989.96	1175.08
990.25	1170.30
990.54	1150.50
990.83	1171.44
991.12	1182.59
991.42	1192.15
991.71	1156.19
992.00	1189.87
992.29	1179.17
992.58	1178.49
992.87	1204.89
993.16	1181.45
993.45	1187.14
993.75	1168.02
994.04	1184.86
994.33	1192.37
994.62	1175.99
994.91	1168.71
995.20	1186.00
995.49	1177.58
995.78	1197.61
996.07	1171.44
996.36	1183.04
996.65	1188.73
996.94	1177.58
997.23	1178.04
997.52	1193.51
997.81	1160.06
998.10	1176.44
998.39	1168.25
998.68	1167.34
998.97	1187.37
999.26	1174.62
999.55	1176.22
999.84	1188.05
1000.13	1176.67
1000.42	1178.26
1000.71	1161.43
1001.00	1171.44
1001.29	1174.17
1001.58	1169.62
1001.87	1171.21
1002.16	1170.76
1002.45	1166.20
1002.74	1185.55
1003.02	1182.59
1003.31	1172.80
1003.60	1164.84
1003.89	1165.98
1004.18	1173.71
1004.47	1182.82
1004.76	1178.95
1005.05	1176.67
1005.33	1149.59
1005.62	1167.11
1005.91	1187.37
1006.20	1166.43
1006.49	1171.89
1006.78	1181.45
1007.06	1164.38
1007.35	1165.52
1007.64	1202.39
1007.93	1189.87
1008.22	1184.41
1008.50	1188.28
1008.79	1189.87
1009.08	1153.92
1009.37	1194.88
1009.66	1194.65
1009.94	1165.98
1010.23	1194.42
1010.52	1180.09
1010.81	1174.40
1011.09	1166.66
1011.38	1160.29
1011.67	1193.28
1011.95	1177.81
1012.24	1162.34
1012.53	1172.58
1012.82	1166.20
1013.10	1163.02
1013.39	1160.74
1013.68	1179.17
[truncated: 48 more rows]
