# Supplementary material for: Unique photosynthetic electron transport tuning and excitation distribution in heterokont algae
Source: PLoS One. 2019 Jan 9;14(1):e0209920. doi: 10.1371/journal.pone.0209920 (PMC6326504; doi:10.1371/journal.pone.0209920)
Supplement: S1 Dataset — (ZIP) [file pone.0209920.s004.zip › S1 Dataset/77K/Nannochloropsis_no_inhibitor/NNI_t=30,2.txt]

340.01	1104.54
340.39	1104.54
340.76	1104.54
341.14	1118.42
341.52	1105.22
341.89	1132.75
342.27	1127.52
342.65	1150.28
343.03	1147.32
343.40	1156.42
343.78	1140.26
344.16	1148.23
344.53	1148.68
344.91	1145.50
345.29	1146.18
345.66	1119.56
346.04	1132.30
346.42	1122.74
346.79	1133.89
347.17	1131.84
347.54	1127.98
347.92	1119.78
348.30	1134.57
348.67	1129.11
349.05	1118.87
349.43	1097.94
349.80	1113.87
350.18	1100.67
350.56	1118.42
350.93	1132.07
351.31	1106.59
351.68	1099.99
352.06	1103.63
352.44	1118.65
352.81	1120.24
353.19	1103.63
353.56	1091.11
353.94	1115.92
354.32	1097.71
354.69	1104.31
355.07	1122.51
355.44	1092.71
355.82	1107.72
356.19	1112.05
356.57	1105.45
356.95	1085.88
357.32	1108.63
357.70	1098.17
358.07	1097.71
358.45	1104.08
358.82	1096.80
359.20	1110.91
359.58	1108.63
359.95	1105.90
360.33	1118.19
360.70	1103.17
361.08	1119.78
361.45	1101.58
361.83	1097.26
362.20	1119.78
362.58	1115.69
362.95	1081.78
363.33	1091.34
363.70	1094.07
364.08	1100.90
364.45	1086.56
364.83	1083.83
365.20	1097.03
365.58	1126.38
365.95	1128.20
366.33	1115.92
366.70	1118.19
367.08	1124.79
367.45	1105.90
367.83	1124.56
368.20	1101.81
368.58	1112.73
368.95	1121.15
369.33	1132.53
369.70	1131.39
370.08	1103.40
370.45	1103.17
370.83	1105.45
371.20	1102.26
371.57	1193.97
371.95	1119.10
372.32	1097.26
372.70	1115.23
373.07	1095.89
373.45	1097.48
373.82	1101.12
374.19	1095.89
374.57	1109.09
374.94	1091.11
375.32	1113.41
375.69	1107.95
376.07	1128.66
376.44	1118.42
376.81	1106.81
377.19	1110.45
377.56	1108.86
377.94	1088.61
378.31	1127.52
378.68	1106.36
379.06	1095.44
379.43	1087.70
379.81	1106.81
380.18	1113.41
380.55	1095.89
380.93	1111.36
381.30	1100.67
381.67	1096.35
382.05	1102.49
382.42	1083.15
382.79	1105.22
383.17	1094.07
383.54	1107.27
383.91	1105.45
384.29	1107.72
384.66	1107.72
385.04	1101.58
385.41	1107.50
385.78	1122.29
386.15	1116.37
386.53	1100.67
386.90	1118.65
387.27	1079.73
387.65	1104.54
388.02	1101.35
388.39	1105.68
388.77	1105.22
389.14	1097.26
389.51	1102.03
389.89	1099.30
390.26	1106.13
390.63	1084.06
391.00	1098.39
391.38	1098.39
391.75	1107.72
392.12	1094.75
392.50	1119.33
392.87	1117.96
393.24	1096.12
393.61	1110.23
393.99	1123.88
394.36	1103.40
394.73	1102.03
395.10	1124.56
395.48	1102.94
395.85	1106.81
396.22	1107.27
396.59	1118.65
396.97	1082.92
397.34	1114.55
397.71	1101.35
398.08	1108.18
398.45	1094.07
398.83	1097.26
399.20	1112.27
399.57	1120.24
399.94	1091.11
400.32	1114.09
400.69	1095.44
401.06	1102.49
401.43	1117.74
401.80	1108.41
402.17	1115.23
402.55	1095.66
402.92	1099.99
403.29	1102.26
403.66	1101.58
404.03	1098.17
404.41	1119.78
404.78	1102.26
405.15	1104.99
405.52	1104.08
405.89	1084.51
406.26	1107.04
406.64	1094.53
407.01	1104.77
407.38	1105.22
407.75	1098.62
408.12	1112.27
408.49	1102.72
408.86	1107.95
409.23	1099.99
409.61	1090.88
409.98	1107.27
410.35	1107.50
410.72	1092.71
411.09	1089.75
411.46	1109.54
411.83	1090.43
412.20	1092.93
412.57	1103.17
412.95	1093.16
413.32	1096.57
413.69	1112.96
414.06	1099.53
414.43	1089.06
414.80	1093.16
415.17	1108.63
415.54	1111.14
415.91	1093.16
416.28	1092.48
416.65	1101.81
417.02	1103.63
417.39	1106.36
417.76	1098.39
418.14	1090.20
418.51	1100.90
418.88	1094.98
419.25	1109.32
419.62	1122.97
419.99	1125.93
420.36	1112.05
420.73	1100.67
421.10	1102.03
421.47	1112.73
421.84	1093.62
422.21	1092.25
422.58	1106.81
422.95	1105.68
423.32	1077.91
423.69	1109.32
424.06	1117.28
424.43	1088.61
424.80	1099.08
425.17	1099.99
425.54	1078.82
425.91	1094.75
426.28	1109.09
426.65	1095.89
427.02	1110.91
427.39	1098.17
427.76	1125.47
428.13	1115.01
428.49	1117.51
428.86	1113.64
429.23	1116.83
429.60	1114.32
429.97	1110.68
430.34	1093.16
430.71	1114.78
431.08	1102.94
431.45	1108.41
431.82	1088.84
432.19	1080.42
432.56	1089.29
432.93	1094.98
433.30	1105.90
433.67	1118.19
434.03	1104.31
434.40	1111.59
434.77	1128.89
435.14	1108.86
435.51	1120.47
435.88	1126.84
436.25	1125.93
436.62	1112.27
436.99	1104.99
437.35	1099.99
437.72	1102.94
438.09	1115.01
438.46	1130.93
438.83	1094.30
439.20	1100.67
439.57	1096.80
439.93	1095.66
440.30	1109.77
440.67	1094.53
441.04	1102.26
441.41	1109.32
441.78	1096.12
442.14	1095.66
442.51	1103.17
442.88	1083.38
443.25	1104.99
443.62	1089.29
443.99	1102.03
444.35	1116.14
444.72	1119.78
445.09	1106.13
445.46	1105.22
445.83	1092.93
446.19	1100.67
446.56	1097.71
446.93	1093.62
447.30	1111.59
447.66	1093.62
448.03	1101.81
448.40	1091.79
448.77	1097.26
449.14	1097.48
449.50	1104.08
449.87	1103.17
450.24	1127.75
450.61	1084.29
450.97	1096.12
451.34	1104.54
451.71	1129.57
452.08	1106.81
452.44	1099.08
452.81	1112.73
453.18	1088.15
453.54	1104.77
453.91	1093.62
454.28	1108.18
454.65	1115.23
455.01	1108.63
455.38	1107.27
455.75	1119.78
456.11	1090.20
456.48	1097.48
456.85	1107.04
457.21	1112.50
457.58	1102.94
457.95	1107.27
458.32	1103.40
458.68	1098.62
459.05	1083.83
459.42	1101.35
459.78	1110.45
460.15	1126.84
460.52	1098.17
460.88	1108.41
461.25	1121.60
461.61	1120.01
461.98	1104.54
462.35	1125.02
462.71	1122.74
463.08	1110.91
463.45	1101.81
463.81	1111.36
464.18	1122.06
464.55	1109.77
464.91	1111.82
465.28	1076.55
465.64	1105.45
466.01	1104.08
466.38	1095.44
466.74	1094.53
467.11	1104.54
467.47	1113.41
467.84	1126.38
468.21	1097.03
468.57	1089.06
468.94	1107.95
469.30	1110.91
469.67	1123.88
470.03	1123.42
470.40	1113.41
470.77	1105.68
471.13	1112.27
471.50	1108.86
471.86	1097.03
472.23	1118.19
472.59	1115.69
472.96	1110.23
473.32	1101.12
473.69	1115.92
474.05	1099.30
474.42	1107.95
474.78	1137.76
475.15	1101.81
475.51	1089.52
475.88	1097.71
476.24	1103.40
476.61	1113.87
476.97	1110.00
477.34	1093.84
477.70	1095.21
478.07	1094.07
478.43	1113.64
478.80	1074.05
479.16	1098.62
479.53	1114.32
479.89	1101.12
480.26	1098.62
480.62	1104.08
480.99	1099.99
481.35	1098.62
481.72	1093.62
482.08	1111.36
482.45	1343.70
482.81	1099.76
483.17	1078.82
483.54	1107.27
483.90	1081.56
484.27	1110.91
484.63	1085.20
485.00	1096.57
485.36	1127.07
485.72	1094.07
486.09	1112.05
486.45	1099.76
486.82	1097.48
487.18	1102.72
487.54	1102.94
487.91	1099.53
488.27	1100.44
488.64	1106.59
489.00	1122.51
489.36	1107.04
489.73	1124.56
490.09	1125.70
490.45	1130.48
490.82	1089.97
491.18	1093.84
491.55	1100.21
491.91	1106.59
492.27	1098.17
492.64	1102.26
493.00	1110.00
493.36	1118.42
493.73	1112.96
494.09	1117.05
494.45	1115.01
494.82	1115.92
495.18	1112.73
495.54	1122.97
495.91	1119.10
496.27	1123.88
496.63	1115.23
496.99	1110.91
497.36	1106.59
497.72	1107.72
498.08	1099.08
498.45	1098.17
498.81	1104.31
499.17	1103.17
499.53	1102.49
499.90	1104.77
500.26	1094.30
500.62	1103.86
500.99	1100.90
501.35	1124.11
501.71	1122.06
502.07	1102.26
502.44	1130.02
502.80	1108.63
503.16	1115.92
503.52	1117.28
503.88	1128.20
504.25	1104.77
504.61	1112.50
504.97	1117.05
505.33	1094.07
505.70	1092.25
506.06	1116.60
506.42	1120.69
506.78	1106.81
507.14	1125.93
507.51	1086.33
507.87	1105.90
508.23	1099.30
508.59	1118.42
508.95	1106.59
509.32	1101.81
509.68	1119.10
510.04	1111.59
510.40	1113.87
510.76	1105.45
511.12	1116.60
511.48	1107.95
511.85	1112.50
512.21	1092.25
512.57	1103.17
512.93	1113.87
513.29	1105.22
513.65	1085.65
514.01	1108.86
514.38	1112.73
514.74	1108.86
515.10	1099.30
515.46	1090.20
515.82	1099.99
516.18	1121.38
516.54	1084.97
516.90	1089.52
517.26	1099.76
517.63	1132.53
517.99	1108.18
518.35	1108.63
518.71	1087.02
519.07	1102.94
519.43	1127.07
519.79	1117.74
520.15	1104.99
520.51	1102.26
520.87	1099.08
521.23	1115.01
521.59	1112.96
521.95	1086.56
522.31	1087.02
522.67	1100.44
523.03	1111.59
523.40	1105.45
523.76	1087.47
524.12	1110.00
524.48	1110.00
524.84	1117.05
525.20	1111.14
525.56	1100.44
525.92	1089.52
526.28	1095.66
526.64	1099.99
527.00	1109.09
527.36	1141.63
527.72	1132.07
528.08	1106.81
528.44	1113.87
528.80	1093.39
529.16	1115.69
529.51	1111.59
529.87	1110.91
530.23	1102.72
530.59	1090.88
530.95	1111.59
531.31	1100.44
531.67	1122.97
532.03	1089.29
532.39	1089.29
532.75	1084.74
533.11	1103.63
533.47	1109.09
533.83	1125.93
534.19	1104.77
534.55	1112.50
534.91	1101.58
535.26	1111.59
535.62	1105.45
535.98	1119.56
536.34	1097.26
536.70	1101.81
537.06	1112.05
537.42	1100.21
537.78	1112.73
538.14	1218.09
538.49	1101.12
538.85	1122.06
539.21	1119.33
539.57	1094.53
539.93	1102.26
540.29	1099.99
540.65	1112.05
541.00	1122.51
541.36	1108.86
541.72	1108.63
542.08	1107.50
542.44	1124.79
542.80	1135.03
543.15	1125.25
543.51	1107.04
543.87	1099.76
544.23	1109.77
544.59	1100.21
544.95	1102.94
545.30	1092.71
545.66	1083.38
546.02	1119.10
546.38	1118.42
546.73	1105.22
547.09	1098.85
547.45	1118.42
547.81	1107.95
548.17	1100.44
548.52	1102.94
548.88	1105.68
549.24	1117.74
549.60	1092.02
549.95	1087.93
550.31	1099.08
550.67	1099.76
551.03	1110.00
551.38	1116.60
551.74	1110.68
552.10	1089.06
552.46	1115.69
552.81	1123.20
553.17	1103.63
553.53	1102.03
553.88	1115.92
554.24	1087.70
554.60	1095.21
554.95	1104.99
555.31	1098.62
555.67	1078.14
556.03	1134.80
556.38	1095.89
556.74	1090.43
557.10	1095.89
557.45	1101.12
557.81	1112.50
558.17	1111.14
558.52	1119.10
558.88	1112.50
559.24	1101.58
559.59	1115.01
559.95	1112.05
560.30	1116.14
560.66	1126.61
561.02	1117.51
561.37	1118.42
561.73	1114.09
562.09	1113.64
562.44	1106.36
562.80	1124.33
563.15	1110.23
563.51	1099.53
563.87	1106.81
564.22	1087.02
564.58	1093.62
564.93	1087.47
565.29	1091.57
565.65	1140.04
566.00	1084.97
566.36	1079.73
566.71	1108.41
567.07	1117.28
567.42	1104.77
567.78	1123.20
568.14	1108.86
568.49	1124.11
568.85	1098.62
569.20	1121.15
569.56	1118.42
569.91	1118.19
570.27	1117.51
570.62	1110.00
570.98	1100.90
571.33	1094.30
571.69	1097.71
572.04	1092.71
572.40	1095.66
572.75	1116.60
573.11	1101.12
573.46	1103.86
573.82	1102.49
574.17	1102.03
574.53	1115.46
574.88	1099.53
575.24	1111.82
575.59	1104.77
575.95	1094.30
576.30	1083.83
576.66	1107.95
577.01	1108.63
577.36	1100.90
577.72	1138.67
578.07	1099.08
578.43	1095.44
578.78	1094.75
579.14	1122.97
579.49	1129.80
579.85	1124.33
580.20	1114.32
580.55	1111.14
580.91	1105.22
581.26	1105.22
581.62	1114.78
581.97	1103.63
582.32	1115.92
582.68	1099.99
583.03	1093.84
583.39	1125.02
583.74	1140.95
584.09	1134.57
584.45	1127.98
584.80	1148.23
585.15	1137.53
585.51	1138.22
585.86	1117.96
586.21	1135.71
586.57	1148.91
586.92	1144.59
587.27	1153.23
587.63	1150.73
587.98	1175.31
588.33	1159.15
588.69	1165.29
589.04	1168.25
589.39	1150.05
589.75	1160.74
590.10	1160.29
590.45	1179.63
590.81	1189.64
591.16	1184.64
591.51	1194.19
591.86	1219.68
592.22	1231.97
592.57	1223.55
592.92	1224.91
593.28	1240.84
593.63	1249.49
593.98	1248.12
594.33	1257.91
594.69	1274.52
595.04	1269.51
595.39	1285.90
595.74	1287.94
596.10	1307.97
596.45	1312.29
596.80	1343.24
597.15	1339.60
597.50	1333.68
597.86	1348.02
598.21	1381.47
598.56	1365.54
598.91	1370.55
599.26	1419.70
599.62	1415.83
599.97	1433.81
600.32	1430.39
600.67	1477.27
601.02	1498.20
601.38	1496.38
601.73	1498.43
602.08	1530.06
602.43	1522.10
602.78	1539.84
603.13	1540.53
603.49	1572.61
603.84	1582.17
604.19	1582.40
604.54	1584.22
604.89	1602.19
605.24	1624.72
605.59	1653.85
605.95	1659.76
606.30	1700.72
606.65	1701.86
607.00	1687.07
607.35	1711.65
607.70	1720.07
608.05	1727.80
608.40	1750.79
608.75	1731.22
609.10	1785.37
609.46	1773.77
609.81	1770.13
610.16	1773.77
610.51	1809.72
610.86	1831.57
611.21	1823.60
611.56	1821.55
611.91	1840.44
612.26	1854.55
612.61	1844.99
612.96	1832.48
613.31	1865.93
613.66	1869.11
614.01	1874.12
614.36	1880.04
614.71	1900.97
615.06	1884.81
615.41	1904.38
615.76	1908.02
616.11	1916.22
616.46	1910.07
616.81	1911.44
617.16	1899.60
617.51	1927.37
617.86	1931.23
618.21	1911.67
618.56	1938.52
618.91	1919.40
619.26	1916.67
619.61	1909.39
619.96	1866.61
620.31	1897.78
620.66	1910.53
621.01	1920.54
621.36	1930.55
621.71	1912.80
622.06	1924.18
622.41	1906.89
622.76	1902.56
623.10	1922.82
623.45	1906.20
623.80	1895.05
624.15	1918.04
624.50	1899.38
624.85	1880.26
625.20	1889.14
625.55	1910.53
625.90	1912.35
626.25	1912.12
626.59	1930.10
626.94	1895.05
627.29	1880.26
627.64	1890.28
627.99	1887.77
628.34	1852.50
628.69	1865.47
629.03	1857.51
629.38	1847.04
629.73	1821.10
630.08	1847.95
630.43	1839.99
630.78	1872.30
631.12	1839.76
631.47	1852.96
631.82	1850.00
632.17	1843.63
632.52	1851.14
632.86	1877.76
633.21	1828.84
633.56	1829.97
633.91	1804.72
634.26	1840.21
634.60	1838.62
634.95	1835.66
635.30	1798.57
635.65	1812.00
635.99	1805.85
636.34	1807.22
636.69	1805.40
637.04	1781.96
637.39	1807.90
637.73	1791.97
638.08	1808.36
638.43	1799.03
638.77	1778.77
639.12	1787.42
639.47	1799.94
639.82	1774.45
640.16	1769.67
640.51	1791.29
640.86	1777.86
641.20	1764.44
641.55	1753.74
641.90	1766.94
642.25	1746.69
642.59	1764.89
642.94	1772.86
643.29	1737.36
643.63	1764.44
643.98	1750.56
644.33	1755.11
644.67	1773.09
645.02	1750.10
645.37	1773.77
645.71	1786.06
646.06	1762.39
646.40	1745.78
646.75	1753.06
647.10	1742.14
647.44	1783.55
647.79	1771.72
648.14	1768.99
648.48	1746.23
648.83	1751.92
649.17	1778.55
649.52	1725.98
649.87	1739.18
650.21	1761.25
650.56	1747.37
650.90	1749.19
651.25	1748.28
651.59	1771.27
651.94	1763.76
652.29	1760.12
652.63	1759.66
652.98	1753.97
653.32	1746.01
653.67	1729.40
654.01	1744.87
654.36	1757.16
654.70	1741.00
655.05	1763.98
655.39	1757.38
655.74	1754.43
656.08	1784.92
656.43	1766.26
656.78	1752.83
657.12	1802.67
657.47	1761.03
657.81	1778.09
658.15	1782.42
658.50	1758.29
658.84	1784.69
659.19	1769.45
659.53	1788.79
659.88	1799.48
660.22	1756.93
660.57	1782.64
660.91	1754.88
661.26	1786.28
661.60	1794.93
661.95	1774.00
662.29	1773.31
662.63	1778.32
662.98	1761.94
663.32	1781.73
663.67	1816.55
664.01	1794.25
664.36	1776.73
664.70	1814.96
665.04	1797.21
665.39	1818.82
665.73	1787.65
666.08	1917.81
666.42	1820.19
666.76	1799.94
667.11	1800.62
667.45	1822.24
667.79	1818.82
668.14	1824.06
668.48	1821.78
668.83	1848.86
669.17	1834.30
669.51	1817.23
669.86	1811.09
670.20	1860.24
670.54	1842.49
670.89	1837.03
671.23	1861.15
671.57	1834.98
671.92	1865.47
672.26	1865.93
672.60	1863.42
672.94	1909.39
673.29	1938.29
673.63	1899.60
673.97	1927.82
674.32	1956.27
674.66	2014.97
675.00	1996.31
675.34	2007.01
675.69	2066.63
676.03	2088.25
676.37	2129.20
676.71	2169.48
677.06	2229.10
677.40	2303.96
677.74	2351.30
678.08	2435.03
678.43	2500.57
678.77	2590.45
679.11	2684.43
679.45	2807.54
679.80	2914.71
680.14	3082.88
680.48	3195.51
680.82	3360.26
681.16	3530.24
681.51	3672.92
681.85	3896.37
682.19	4086.15
682.53	4319.39
682.87	4560.14
683.21	4760.16
683.56	4964.73
683.90	5236.66
684.24	5514.72
684.58	5744.55
684.92	5950.26
685.26	6111.14
685.61	6326.86
685.95	6556.23
686.29	6763.08
686.63	6845.22
686.97	7008.38
687.31	7126.02
687.65	7161.06
687.99	7210.90
688.33	7240.93
688.68	7288.49
689.02	7315.57
689.36	7305.10
689.70	7345.61
690.04	7265.28
690.38	7237.98
690.72	7184.73
691.06	7214.54
691.40	7183.59
691.74	7152.42
692.08	7157.88
692.42	7170.85
692.76	7195.42
693.10	7233.65
693.44	7193.15
693.78	7259.82
694.13	7189.74
694.47	7295.32
694.81	7207.71
695.15	7241.85
695.49	7216.81
695.83	7224.10
696.17	7196.11
696.51	7209.99
696.85	7224.78
697.19	7219.09
697.53	7195.42
697.87	7186.09
698.20	7142.18
698.54	7172.90
698.88	7201.11
699.22	7099.62
699.56	7045.47
699.90	7055.25
700.24	7007.47
700.58	6967.64
700.92	6896.88
701.26	6915.99
701.60	6875.03
701.94	6788.79
702.28	6759.89
702.62	6672.74
702.96	6743.05
703.30	6611.07
703.63	6557.82
703.97	6461.11
704.31	6414.24
704.65	6341.19
704.99	6306.61
705.33	6292.27
705.67	6195.11
706.01	6066.99
706.34	6059.26
706.68	5984.39
707.02	5900.65
707.36	5833.98
707.70	5805.31
708.04	5679.47
708.38	5660.13
708.71	5640.33
709.05	5535.66
709.39	5536.80
709.73	5446.23
710.07	5363.63
710.40	5358.62
710.74	5278.30
711.08	5279.66
711.42	5202.75
711.76	5131.75
712.09	5062.58
712.43	5029.36
712.77	5006.37
713.11	4932.65
713.45	4895.56
713.78	4853.69
714.12	4761.75
714.46	4766.31
714.80	4734.68
715.13	4634.10
715.47	4596.78
715.81	4575.16
716.15	4526.92
716.48	4457.52
716.82	4481.64
717.16	4412.69
717.49	4367.18
717.83	4308.02
718.17	4288.45
718.51	4216.77
718.84	4226.78
719.18	4175.35
719.52	4119.38
719.85	4091.84
720.19	4043.15
720.53	4012.88
720.86	3966.69
721.20	3910.71
721.54	3931.64
721.87	3861.10
722.21	3816.50
722.55	3780.32
722.88	3746.87
723.22	3723.66
723.55	3651.98
723.89	3663.59
724.23	3637.42
724.56	3571.66
724.90	3513.63
725.24	3509.31
725.57	3457.65
725.91	3453.10
726.24	3444.68
726.58	3362.76
726.92	3375.74
727.25	3318.85
727.59	3315.21
727.92	3261.50
728.26	3263.10
728.59	3208.26
728.93	3217.59
729.26	3133.62
729.60	3100.85
729.94	3072.64
730.27	3071.73
730.61	3001.64
730.94	3001.18
731.28	2972.29
731.61	2969.55
731.95	2922.00
732.28	2878.53
732.62	2860.56
732.95	2847.81
733.29	2853.73
733.62	2832.11
733.96	2792.52
734.29	2751.56
734.63	2725.16
734.96	2706.05
735.30	2709.46
735.63	2664.63
735.97	2666.00
736.30	2635.74
736.63	2628.23
736.97	2621.40
737.30	2578.17
737.64	2573.16
737.97	2567.24
738.31	2507.62
738.64	2490.33
738.97	2472.35
739.31	2477.81
739.64	2481.23
739.98	2425.48
740.31	2440.27
740.64	2419.79
740.98	2386.57
741.31	2373.37
741.65	2363.36
741.98	2352.21
742.31	2322.40
742.65	2331.04
742.98	2295.55
743.31	2339.24
743.65	2282.80
743.98	2273.93
744.31	2304.88
744.65	2267.78
744.98	2282.12
745.31	2241.84
745.65	2238.88
745.98	2200.88
746.31	2203.39
746.65	2178.58
746.98	2209.99
747.31	2172.44
747.65	2188.60
747.98	2186.32
748.31	2154.01
748.64	2146.27
748.98	2138.53
749.31	2123.29
749.64	2119.88
749.98	2110.32
750.31	2135.35
750.64	2120.33
750.97	2108.04
751.31	2079.83
751.64	2088.25
751.97	2082.33
752.30	2071.41
752.63	2058.89
752.97	2053.89
753.30	2035.00
753.63	2056.39
753.96	2024.99
754.29	1997.91
754.63	2004.28
754.96	2026.81
755.29	1996.77
755.62	1983.34
755.95	1972.65
756.29	1960.82
756.62	1965.37
756.95	1966.96
757.28	1953.08
757.61	1974.24
757.94	1946.71
758.27	1956.49
758.61	1929.19
758.94	1935.79
759.27	1922.36
759.60	1898.92
759.93	1888.68
760.26	1895.96
760.59	1882.99
760.92	1859.10
761.26	1853.18
761.59	1855.46
761.92	1862.97
762.25	1849.09
762.58	1847.27
762.91	1852.27
763.24	1836.35
763.57	1810.40
763.90	1824.74
764.23	1821.78
764.56	1780.14
764.89	1818.14
765.22	1791.75
765.55	1796.07
765.88	1786.74
766.21	1778.55
766.54	1764.21
766.87	1751.70
767.20	1756.93
767.53	1777.64
767.86	1765.35
768.19	1737.36
768.52	1730.76
768.85	1733.72
769.18	1713.47
769.51	1700.27
769.84	1700.27
770.17	1708.69
770.50	1681.38
770.83	1687.98
771.16	1702.54
771.49	1674.10
771.82	1702.09
772.15	1655.21
772.48	1661.13
772.81	1658.63
773.14	1671.14
773.47	1625.86
773.80	1654.76
774.13	1634.73
774.46	1630.41
774.78	1649.98
775.11	1608.79
775.44	1629.73
775.77	1617.67
776.10	1607.43
776.43	1590.82
776.76	1588.09
777.09	1576.03
777.41	1581.71
777.74	1571.47
778.07	1574.43
778.40	1582.40
778.73	1561.69
779.06	1571.93
779.38	1563.97
779.71	1553.50
780.04	1554.64
780.37	1538.71
780.70	1549.17
781.03	1562.37
781.35	1553.27
781.68	1524.60
782.01	1526.87
782.34	1508.90
782.67	1506.85
782.99	1510.04
783.32	1507.99
783.65	1486.37
783.98	1504.12
784.30	1474.08
784.63	1477.95
784.96	1474.99
785.29	1484.78
785.61	1489.56
785.94	1487.74
786.27	1483.64
786.60	1475.22
786.92	1451.33
787.25	1459.97
787.58	1454.74
787.90	1475.45
788.23	1486.37
788.56	1449.28
788.88	1453.15
789.21	1447.23
789.54	1456.11
789.87	1455.88
790.19	1443.14
790.52	1443.36
790.85	1419.70
791.17	1420.38
791.50	1413.10
791.82	1413.55
792.15	1389.89
792.48	1394.67
792.80	1405.36
793.13	1423.11
793.46	1407.41
793.78	1423.11
794.11	1407.41
794.43	1399.45
794.76	1424.02
795.09	1426.75
795.41	1422.88
795.74	1402.40
796.06	1405.13
796.39	1410.14
796.72	1383.97
797.04	1411.28
797.37	1397.85
797.69	1411.51
798.02	1401.72
798.34	1408.09
798.67	1406.50
798.99	1387.84
799.32	1384.88
799.64	1412.87
799.97	1383.06
800.30	1366.45
800.62	1386.25
800.95	1388.07
801.27	1377.60
801.60	1394.67
801.92	1398.76
802.25	1376.46
802.57	1361.90
802.89	1398.31
803.22	1371.68
803.54	1370.09
803.87	1365.08
804.19	1384.65
804.52	1365.31
804.84	1370.09
805.17	1350.29
805.49	1355.53
805.82	1378.97
806.14	1343.24
806.46	1397.85
806.79	1352.80
807.11	1342.33
807.44	1356.44
807.76	1347.56
808.08	1343.47
808.41	1344.38
808.73	1373.50
809.06	1328.22
809.38	1359.40
809.70	1334.59
810.03	1347.56
810.35	1364.86
810.67	1341.19
811.00	1336.87
811.32	1329.59
811.64	1337.10
811.97	1340.51
812.29	1315.71
812.61	1328.22
812.94	1340.05
813.26	1338.23
813.58	1322.53
813.91	1303.42
814.23	1305.69
814.55	1306.38
814.88	1306.38
815.20	1320.48
815.52	1298.18
815.84	1302.28
816.17	1307.51
816.49	1306.38
816.81	1312.98
817.13	1329.36
817.46	1314.34
817.78	1319.80
818.10	1309.79
818.42	1311.61
818.75	1294.77
819.07	1309.56
819.39	1320.71
819.71	1336.87
820.04	1286.35
820.36	1278.39
820.68	1280.44
821.00	1297.50
821.32	1298.87
821.65	1281.35
821.97	1279.98
822.29	1283.62
822.61	1283.17
822.93	1277.02
823.25	1288.63
823.58	1282.71
823.90	1286.81
824.22	1286.58
824.54	1260.18
824.86	1271.56
825.18	1267.01
825.50	1266.33
825.82	1272.70
826.15	1295.23
826.47	1283.39
826.79	1259.27
827.11	1271.33
827.43	1257.68
827.75	1271.33
828.07	1258.59
828.39	1264.51
828.71	1252.45
829.03	1277.02
829.35	1254.95
829.67	1260.64
830.00	1266.33
830.32	1268.15
830.64	1250.63
830.96	1251.54
831.28	1265.87
831.60	1268.38
831.92	1258.59
832.24	1246.08
832.56	1272.02
832.88	1239.93
833.20	1249.03
833.52	1246.99
833.84	1268.15
834.16	1252.67
834.48	1255.18
834.80	1245.62
835.12	1239.25
835.44	1236.29
835.76	1247.21
836.08	1242.21
836.40	1231.97
836.71	1232.88
837.03	1231.28
837.35	1260.18
837.67	1235.61
837.99	1246.76
838.31	1250.85
838.63	1250.63
838.95	1242.43
839.27	1233.56
839.59	1248.81
839.91	1227.42
840.23	1238.57
840.54	1249.03
840.86	1231.97
841.18	1231.97
841.50	1245.85
841.82	1247.21
842.14	1279.98
842.46	1220.13
842.77	1219.00
843.09	1227.42
843.41	1229.92
843.73	1234.93
844.05	1236.97
844.37	1232.19
844.68	1227.19
845.00	1232.88
845.32	1231.06
845.64	1250.85
845.96	1230.60
846.27	1225.37
846.59	1254.72
846.91	1250.17
847.23	1235.61
847.54	1234.70
847.86	1237.88
848.18	1229.01
848.50	1241.07
848.82	1240.39
849.13	1205.12
849.45	1236.06
849.77	1232.88
850.08	1226.05
850.40	1230.37
850.72	1233.33
851.04	1220.13
851.35	1221.73
851.67	1237.66
851.99	1219.45
852.30	1216.49
852.62	1214.67
852.94	1211.03
853.25	1238.34
853.57	1216.95
853.89	1214.45
854.20	1213.54
854.52	1221.73
854.84	1215.36
855.15	1204.21
855.47	1206.03
855.79	1236.06
856.10	1217.86
856.42	1234.93
856.73	1229.01
857.05	1221.95
857.37	1179.86
857.68	1215.81
858.00	1225.82
858.32	1206.48
858.63	1209.89
858.95	1199.65
859.26	1209.21
859.58	1206.48
859.89	1209.67
860.21	1199.65
860.52	1207.62
860.84	1209.21
861.16	1211.03
861.47	1215.81
861.79	1188.73
862.10	1197.38
862.42	1223.32
862.73	1196.70
863.05	1207.39
863.36	1200.79
863.68	1212.85
863.99	1209.67
864.31	1195.56
864.62	1214.45
864.94	1200.34
865.25	1205.80
865.57	1185.55
865.88	1197.38
866.20	1193.74
866.51	1200.11
866.82	1191.24
867.14	1207.39
867.45	1173.94
867.77	1214.45
868.08	1219.68
868.40	1203.07
868.71	1194.65
869.02	1196.70
869.34	1224.00
869.65	1214.67
869.97	1193.74
870.28	1208.98
870.59	1206.94
870.91	1176.90
871.22	1207.16
871.54	1193.28
871.85	1170.30
872.16	1194.65
872.48	1174.62
872.79	1160.74
873.10	1186.46
873.42	1164.84
873.73	1186.46
874.04	1169.16
874.36	1168.71
874.67	1180.54
874.98	1171.67
875.30	1195.79
875.61	1171.21
875.92	1183.95
876.23	1191.46
876.55	1187.82
876.86	1173.71
877.17	1167.80
877.49	1175.76
877.80	1178.26
878.11	1368.95
878.42	1185.09
878.74	1154.14
879.05	1160.06
879.36	1158.92
879.67	1171.67
879.98	1184.18
880.30	1163.25
880.61	1154.14
880.92	1170.98
881.23	1179.63
881.55	1164.61
881.86	1176.67
882.17	1162.79
882.48	1155.05
882.79	1157.78
883.10	1170.30
883.42	1175.31
883.73	1167.11
884.04	1170.07
884.35	1161.88
884.66	1158.92
884.97	1166.20
885.28	1162.34
885.60	1150.28
885.91	1144.13
886.22	1168.94
886.53	1161.88
886.84	1183.95
887.15	1177.58
887.46	1175.99
887.77	1196.47
888.08	1159.38
888.40	1163.47
888.71	1178.04
889.02	1187.37
889.33	1162.11
889.64	1162.56
889.95	1175.76
890.26	1187.82
890.57	1171.89
890.88	1163.02
891.19	1160.97
891.50	1169.16
891.81	1137.53
892.12	1160.29
892.43	1163.25
892.74	1166.43
893.05	1158.01
893.36	1170.30
893.67	1166.89
893.98	1165.29
894.29	1142.54
894.60	1165.52
894.91	1162.79
895.22	1159.83
895.53	1172.35
895.84	1169.62
896.15	1156.65
896.46	1183.73
896.77	1163.47
897.08	1164.16
897.38	1172.35
897.69	1171.67
898.00	1154.37
898.31	1183.95
898.62	1166.66
898.93	1158.92
899.24	1174.40
899.55	1163.47
899.86	1152.32
900.16	1158.01
900.47	1153.23
900.78	1175.08
901.09	1151.87
901.40	1142.54
901.71	1164.16
902.02	1185.32
902.32	1145.95
902.63	1141.17
902.94	1158.47
903.25	1149.37
903.56	1172.80
903.87	1161.43
904.17	1182.82
904.48	1153.46
904.79	1156.19
905.10	1161.65
905.41	1160.52
905.71	1130.71
906.02	1151.41
906.33	1157.33
906.64	1134.80
906.94	1131.84
907.25	1150.28
907.56	1142.54
907.87	1147.55
908.17	1157.10
908.48	1161.43
908.79	1140.04
909.09	1149.59
909.40	1143.45
909.71	1146.41
910.02	1161.88
910.32	1140.72
910.63	1170.53
910.94	1148.23
911.24	1142.31
911.55	1155.28
911.86	1146.63
912.16	1121.60
912.47	1136.17
912.78	1147.55
913.08	1129.80
913.39	1140.49
913.69	1150.96
914.00	1118.87
914.31	1145.95
914.61	1127.07
914.92	1145.72
915.23	1143.90
915.53	1135.71
915.84	1142.77
916.14	1115.46
916.45	1142.77
916.75	1145.50
917.06	1132.07
917.37	1142.54
917.67	1127.07
917.98	1138.44
918.28	1141.40
918.59	1120.69
918.89	1147.55
919.20	1142.08
919.50	1126.61
919.81	1110.91
920.11	1126.38
920.42	1138.22
920.72	1135.26
921.03	1112.05
921.33	1132.98
921.64	1135.03
921.94	1112.96
922.25	1114.78
922.55	1152.55
922.86	1120.92
923.16	1133.66
923.47	1110.00
923.77	1121.83
924.08	1118.42
924.38	1135.94
924.69	1129.34
924.99	1136.85
925.29	1152.32
925.60	1137.31
925.90	1126.61
926.21	1137.53
926.51	1124.56
926.81	1121.38
927.12	1136.40
927.42	1114.55
927.73	1121.38
928.03	1114.32
928.33	1141.63
928.64	1122.51
928.94	1135.71
929.24	1120.01
929.55	1111.14
929.85	1128.20
930.15	1095.89
930.46	1119.33
930.76	1117.05
931.06	1129.80
931.37	1124.33
931.67	1121.60
931.97	1122.74
932.27	1131.84
932.58	1123.88
932.88	1133.66
933.18	1135.94
933.49	1129.80
933.79	1162.11
934.09	1125.70
934.39	1123.42
934.70	1119.10
935.00	1134.57
935.30	1131.39
935.60	1110.91
935.91	1118.87
936.21	1110.91
936.51	1118.65
936.81	1116.83
937.11	1136.17
937.42	1132.07
937.72	1116.83
938.02	1121.38
938.32	1115.46
938.62	1102.03
938.92	1123.65
939.23	1124.56
939.53	1120.92
939.83	1112.05
940.13	1105.45
940.43	1106.36
940.73	1104.77
941.03	1106.81
941.34	1112.27
941.64	1139.81
941.94	1106.59
942.24	1118.65
942.54	1108.86
942.84	1118.65
943.14	1113.18
943.44	1107.72
943.74	1101.58
944.04	1097.03
944.34	1125.47
944.65	1110.23
944.95	1110.00
945.25	1106.36
945.55	1105.90
945.85	1123.88
946.15	1127.29
946.45	1109.54
946.75	1112.05
947.05	1113.18
947.35	1132.30
947.65	1115.92
947.95	1091.79
948.25	1105.90
948.55	1098.62
948.85	1100.44
949.15	1108.41
949.45	1121.83
949.75	1094.07
950.05	1101.12
950.35	1081.56
950.65	1115.92
950.94	1101.12
951.24	1118.87
951.54	1126.38
951.84	1168.94
952.14	1115.92
952.44	1120.92
952.74	1138.67
953.04	1117.96
953.34	1113.41
953.64	1120.24
953.94	1122.74
954.23	1120.24
954.53	1112.05
954.83	1102.03
955.13	1137.53
955.43	1120.69
955.73	1128.66
956.03	1121.60
956.32	1100.21
956.62	1111.82
956.92	1121.60
957.22	1115.01
957.52	1103.17
957.82	1110.45
958.11	1091.57
958.41	1118.19
958.71	1133.66
959.01	1132.98
959.30	1240.16
959.60	1135.94
959.90	1107.72
960.20	1112.05
960.50	1115.23
960.79	1134.12
961.09	1104.99
961.39	1116.14
961.69	1101.58
961.98	1125.25
962.28	1098.85
962.58	1113.18
962.87	1127.52
963.17	1117.74
963.47	1103.17
963.76	1128.20
964.06	1117.28
964.36	1103.17
964.66	1110.68
964.95	1117.96
965.25	1113.41
965.55	1125.70
965.84	1121.15
966.14	1112.50
966.43	1126.16
966.73	1112.27
967.03	1114.10
967.32	1130.48
967.62	1119.78
967.92	1099.99
968.21	1111.14
968.51	1096.35
968.80	1089.97
969.10	1110.00
969.40	1110.91
969.69	1110.91
969.99	1107.27
970.28	1108.41
970.58	1107.04
970.87	1097.26
971.17	1100.21
971.46	1109.32
971.76	1110.91
972.06	1094.98
972.35	1118.65
972.65	1096.35
972.94	1102.03
973.24	1137.31
973.53	1119.33
973.83	1120.47
974.12	1102.94
974.42	1109.54
974.71	1117.96
975.01	1114.55
975.30	1107.27
975.59	1115.46
975.89	1104.77
976.18	1137.08
976.48	1093.16
976.77	1095.66
977.07	1115.92
977.36	1094.75
977.65	1118.65
977.95	1102.26
978.24	1116.14
978.54	1107.95
978.83	1094.30
979.13	1119.10
979.42	1102.72
979.71	1128.20
980.01	1102.49
980.30	1122.74
980.59	1108.18
980.89	1117.51
981.18	1127.29
981.47	1128.20
981.77	1101.12
982.06	1118.42
982.35	1120.01
982.65	1096.80
982.94	1114.32
983.23	1095.21
983.53	1125.70
983.82	1084.06
984.11	1108.41
984.41	1101.58
984.70	1079.28
984.99	1120.92
985.28	1094.98
985.58	1101.12
985.87	1114.78
986.16	1109.54
986.45	1123.65
986.75	1131.84
987.04	1105.45
987.33	1109.32
987.62	1120.47
987.91	1114.78
988.21	1113.41
988.50	1103.63
988.79	1117.51
989.08	1114.55
989.37	1108.41
989.67	1110.45
989.96	1099.53
990.25	1100.21
990.54	1098.39
990.83	1087.24
991.12	1110.91
991.42	1125.02
991.71	1106.36
992.00	1120.47
992.29	1110.00
992.58	1113.41
992.87	1112.27
993.16	1112.50
993.45	1096.12
993.75	1093.39
994.04	1098.85
994.33	1083.83
994.62	1104.77
994.91	1115.92
995.20	1103.86
995.49	1092.93
995.78	1111.82
996.07	1111.36
996.36	1105.90
996.65	1095.44
996.94	1115.23
997.23	1108.86
997.52	1113.41
997.81	1103.40
998.10	1098.39
998.39	1117.51
998.68	1100.67
998.97	1114.78
999.26	1120.24
999.55	1104.08
999.84	1100.21
1000.13	1109.54
1000.42	1119.10
1000.71	1104.31
1001.00	1107.04
1001.29	1106.59
1001.58	1113.18
1001.87	1097.48
1002.16	1109.54
1002.45	1104.99
1002.74	1092.02
1003.02	1090.20
1003.31	1108.63
1003.60	1104.99
1003.89	1086.33
1004.18	1102.49
1004.47	1089.06
1004.76	1101.35
1005.05	1087.47
1005.33	1103.63
1005.62	1124.56
1005.91	1093.39
1006.20	1121.60
1006.49	1121.83
1006.78	1097.71
1007.06	1121.38
1007.35	1115.46
1007.64	1115.46
1007.93	1117.74
1008.22	1107.27
1008.50	1101.12
1008.79	1099.53
1009.08	1117.74
1009.37	1064.72
1009.66	1110.68
1009.94	1089.75
1010.23	1097.03
1010.52	1079.28
1010.81	1096.35
1011.09	1118.19
1011.38	1105.45
1011.67	1130.02
1011.95	1120.92
1012.24	1105.22
1012.53	1102.03
1012.82	1112.50
1013.10	1115.01
1013.39	1105.90
1013.68	1139.58
[truncated: 48 more rows]
