# Supplementary material for: Unique photosynthetic electron transport tuning and excitation distribution in heterokont algae
Source: PLoS One. 2019 Jan 9;14(1):e0209920. doi: 10.1371/journal.pone.0209920 (PMC6326504; doi:10.1371/journal.pone.0209920)
Supplement: S1 Dataset — (ZIP) [file pone.0209920.s004.zip › S1 Dataset/77K/Nannochloropsis_no_inhibitor/NNI_t=30,3.txt]

340.01	1203.75
340.39	1203.75
340.76	1203.75
341.14	1201.48
341.52	1215.81
341.89	1237.66
342.27	1233.33
342.65	1256.77
343.03	1236.06
343.40	1251.31
343.78	1226.05
344.16	1239.93
344.53	1256.09
344.91	1251.08
345.29	1253.58
345.66	1229.24
346.04	1231.97
346.42	1240.61
346.79	1236.06
347.17	1272.93
347.54	1207.62
347.92	1245.85
348.30	1230.60
348.67	1227.19
349.05	1216.04
349.43	1206.71
349.80	1206.25
350.18	1215.81
350.56	1219.22
350.93	1224.46
351.31	1227.87
351.68	1215.81
352.06	1233.10
352.44	1215.81
352.81	1222.41
353.19	1220.82
353.56	1213.31
353.94	1231.06
354.32	1212.17
354.69	1215.13
355.07	1212.40
355.44	1210.12
355.82	1211.49
356.19	1218.54
356.57	1209.44
356.95	1209.44
357.32	1222.18
357.70	1210.35
358.07	1215.36
358.45	1193.51
358.82	1201.25
359.20	1203.52
359.58	1205.34
359.95	1205.34
360.33	1206.03
360.70	1205.34
361.08	1204.43
361.45	1209.89
361.83	1199.88
362.20	1217.40
362.58	1221.95
362.95	1198.29
363.33	1198.74
363.70	1203.30
364.08	1211.71
364.45	1222.64
364.83	1219.22
365.20	1200.79
365.58	1236.52
365.95	1249.72
366.33	1218.54
366.70	1227.87
367.08	1213.08
367.45	1220.13
367.83	1217.63
368.20	1201.02
368.58	1214.45
368.95	1188.96
369.33	1222.41
369.70	1193.97
370.08	1205.12
370.45	1205.80
370.83	1213.99
371.20	1216.95
371.57	1278.84
371.95	1196.70
372.32	1215.58
372.70	1216.04
373.07	1205.12
373.45	1220.36
373.82	1194.88
374.19	1201.48
374.57	1194.88
374.94	1208.07
375.32	1201.02
375.69	1205.34
376.07	1212.85
376.44	1201.02
376.81	1206.48
377.19	1192.60
377.56	1215.36
377.94	1218.54
378.31	1205.57
378.68	1208.53
379.06	1205.80
379.43	1196.24
379.81	1210.35
380.18	1216.04
380.55	1204.89
380.93	1206.25
381.30	1202.84
381.67	1211.26
382.05	1201.48
382.42	1215.36
382.79	1216.27
383.17	1218.77
383.54	1209.21
383.91	1202.39
384.29	1207.62
384.66	1214.90
385.04	1209.44
385.41	1231.06
385.78	1201.02
386.15	1214.90
386.53	1216.49
386.90	1221.95
387.27	1220.59
387.65	1216.49
388.02	1211.49
388.39	1225.37
388.77	1196.01
389.14	1221.95
389.51	1206.03
389.89	1204.43
390.26	1229.92
390.63	1201.70
391.00	1217.40
391.38	1218.77
391.75	1198.97
392.12	1207.39
392.50	1214.22
392.87	1216.49
393.24	1216.27
393.61	1208.53
393.99	1190.55
394.36	1209.44
394.73	1230.37
395.10	1215.36
395.48	1222.41
395.85	1210.80
396.22	1221.50
396.59	1217.18
396.97	1202.39
397.34	1236.75
397.71	1200.56
398.08	1231.74
398.45	1210.58
398.83	1227.64
399.20	1209.44
399.57	1223.78
399.94	1206.25
400.32	1194.19
400.69	1213.99
401.06	1213.54
401.43	1204.66
401.80	1207.85
402.17	1221.73
402.55	1216.27
402.92	1209.67
403.29	1222.41
403.66	1211.71
404.03	1190.55
404.41	1202.39
404.78	1206.71
405.15	1193.74
405.52	1217.63
405.89	1222.64
406.26	1203.98
406.64	1210.12
407.01	1233.56
407.38	1211.94
407.75	1200.11
408.12	1229.92
408.49	1204.21
408.86	1204.21
409.23	1206.71
409.61	1207.16
409.98	1214.67
410.35	1203.98
410.72	1215.13
411.09	1209.89
411.46	1222.64
411.83	1204.89
412.20	1212.63
412.57	1203.52
412.95	1208.07
413.32	1203.52
413.69	1208.76
414.06	1224.46
414.43	1204.89
414.80	1214.67
415.17	1209.67
415.54	1207.16
415.91	1211.26
416.28	1220.82
416.65	1210.35
417.02	1210.58
417.39	1189.64
417.76	1218.54
418.14	1196.47
418.51	1194.65
418.88	1201.93
419.25	1212.40
419.62	1197.15
419.99	1206.94
420.36	1211.71
420.73	1222.64
421.10	1215.13
421.47	1210.58
421.84	1208.53
422.21	1191.69
422.58	1203.30
422.95	1196.47
423.32	1213.31
423.69	1212.63
424.06	1210.35
424.43	1214.90
424.80	1206.71
425.17	1230.83
425.54	1197.61
425.91	1216.27
426.28	1215.81
426.65	1202.61
427.02	1221.50
427.39	1210.58
427.76	1209.89
428.13	1208.98
428.49	1209.44
428.86	1215.58
429.23	1222.18
429.60	1208.07
429.97	1218.31
430.34	1225.14
430.71	1209.89
431.08	1194.42
431.45	1216.49
431.82	1211.03
432.19	1208.07
432.56	1206.03
432.93	1212.40
433.30	1217.63
433.67	1216.95
434.03	1237.88
434.40	1231.28
434.77	1227.42
435.14	1236.97
435.51	1219.00
435.88	1228.78
436.25	1223.32
436.62	1209.89
436.99	1205.57
437.35	1221.27
437.72	1233.10
438.09	1206.25
438.46	1246.99
438.83	1215.81
439.20	1219.22
439.57	1208.76
439.93	1202.61
440.30	1206.71
440.67	1205.34
441.04	1207.39
441.41	1200.34
441.78	1203.52
442.14	1207.85
442.51	1211.71
442.88	1212.40
443.25	1200.56
443.62	1200.56
443.99	1196.24
444.35	1191.24
444.72	1201.48
445.09	1220.36
445.46	1216.95
445.83	1196.01
446.19	1215.81
446.56	1220.59
446.93	1212.85
447.30	1210.58
447.66	1211.03
448.03	1202.61
448.40	1224.23
448.77	1213.54
449.14	1207.62
449.50	1229.92
449.87	1206.03
450.24	1214.45
450.61	1193.51
450.97	1206.94
451.34	1202.39
451.71	1213.54
452.08	1206.03
452.44	1207.39
452.81	1206.48
453.18	1194.88
453.54	1223.78
453.91	1223.55
454.28	1212.17
454.65	1210.58
455.01	1205.12
455.38	1199.88
455.75	1219.00
456.11	1188.28
456.48	1200.79
456.85	1241.30
457.21	1219.00
457.58	1222.18
457.95	1224.00
458.32	1212.63
458.68	1212.40
459.05	1188.28
459.42	1206.03
459.78	1204.89
460.15	1201.48
460.52	1212.63
460.88	1222.18
461.25	1224.46
461.61	1201.25
461.98	1204.43
462.35	1234.93
462.71	1203.75
463.08	1228.10
463.45	1212.17
463.81	1215.13
464.18	1215.58
464.55	1223.78
464.91	1212.63
465.28	1193.06
465.64	1224.00
466.01	1220.82
466.38	1207.62
466.74	1211.94
467.11	1216.72
467.47	1223.09
467.84	1257.23
468.21	1227.42
468.57	1221.50
468.94	1211.49
469.30	1229.01
469.67	1204.66
470.03	1229.24
470.40	1211.94
470.77	1206.25
471.13	1217.18
471.50	1214.45
471.86	1227.87
472.23	1217.18
472.59	1203.52
472.96	1209.89
473.32	1195.10
473.69	1201.02
474.05	1203.30
474.42	1199.20
474.78	1225.14
475.15	1211.71
475.51	1221.50
475.88	1218.31
476.24	1206.94
476.61	1223.55
476.97	1217.86
477.34	1193.06
477.70	1200.79
478.07	1206.71
478.43	1210.35
478.80	1195.56
479.16	1225.60
479.53	1211.71
479.89	1213.76
480.26	1213.76
480.62	1205.57
480.99	1215.81
481.35	1207.16
481.72	1221.50
482.08	1226.96
482.45	1447.46
482.81	1228.55
483.17	1198.06
483.54	1209.21
483.90	1212.85
484.27	1212.40
484.63	1209.44
485.00	1199.20
485.36	1235.38
485.72	1210.35
486.09	1214.90
486.45	1203.52
486.82	1234.24
487.18	1192.83
487.54	1222.64
487.91	1219.22
488.27	1226.96
488.64	1226.51
489.00	1221.73
489.36	1217.18
489.73	1212.63
490.09	1210.12
490.45	1223.09
490.82	1212.85
491.18	1198.97
491.55	1222.41
491.91	1230.37
492.27	1228.78
492.64	1222.18
493.00	1226.05
493.36	1219.00
493.73	1204.43
494.09	1203.52
494.45	1221.04
494.82	1216.72
495.18	1216.95
495.54	1205.12
495.91	1211.94
496.27	1212.85
496.63	1221.95
496.99	1211.03
497.36	1218.09
497.72	1208.07
498.08	1220.59
498.45	1235.84
498.81	1219.68
499.17	1226.73
499.53	1236.52
499.90	1198.97
500.26	1198.74
500.62	1236.97
500.99	1232.19
501.35	1212.40
501.71	1210.80
502.07	1215.81
502.44	1211.71
502.80	1207.62
503.16	1219.22
503.52	1219.45
503.88	1215.36
504.25	1218.77
504.61	1221.73
504.97	1212.85
505.33	1191.92
505.70	1220.59
506.06	1216.49
506.42	1213.08
506.78	1194.88
507.14	1225.60
507.51	1207.39
507.87	1211.94
508.23	1227.64
508.59	1205.34
508.95	1200.34
509.32	1199.43
509.68	1209.89
510.04	1205.34
510.40	1203.52
510.76	1219.45
511.12	1206.71
511.48	1222.41
511.85	1211.49
512.21	1216.04
512.57	1213.76
512.93	1211.49
513.29	1221.95
513.65	1203.07
514.01	1210.12
514.38	1213.99
514.74	1194.88
515.10	1208.30
515.46	1227.42
515.82	1214.45
516.18	1215.81
516.54	1210.12
516.90	1198.52
517.26	1235.84
517.63	1205.34
517.99	1199.43
518.35	1210.12
518.71	1208.07
519.07	1218.31
519.43	1207.39
519.79	1209.89
520.15	1205.34
520.51	1224.91
520.87	1213.08
521.23	1192.60
521.59	1204.43
521.95	1207.39
522.31	1206.25
522.67	1202.61
523.03	1208.98
523.40	1224.23
523.76	1213.54
524.12	1213.08
524.48	1212.63
524.84	1203.52
525.20	1211.03
525.56	1212.17
525.92	1208.53
526.28	1206.94
526.64	1221.95
527.00	1221.27
527.36	1229.92
527.72	1217.40
528.08	1216.95
528.44	1207.39
528.80	1214.45
529.16	1210.12
529.51	1225.37
529.87	1212.63
530.23	1224.91
530.59	1221.04
530.95	1203.30
531.31	1204.89
531.67	1219.22
532.03	1211.49
532.39	1226.05
532.75	1206.25
533.11	1221.04
533.47	1238.79
533.83	1211.71
534.19	1206.03
534.55	1205.80
534.91	1230.83
535.26	1203.75
535.62	1207.39
535.98	1236.29
536.34	1214.45
536.70	1213.08
537.06	1225.14
537.42	1203.75
537.78	1220.82
538.14	1311.16
538.49	1240.16
538.85	1239.25
539.21	1195.56
539.57	1212.17
539.93	1200.79
540.29	1244.94
540.65	1226.05
541.00	1208.30
541.36	1209.89
541.72	1216.72
542.08	1207.16
542.44	1210.12
542.80	1224.23
543.15	1226.05
543.51	1215.13
543.87	1209.67
544.23	1206.48
544.59	1204.66
544.95	1205.34
545.30	1210.12
545.66	1203.98
546.02	1200.79
546.38	1220.82
546.73	1201.48
547.09	1218.31
547.45	1218.31
547.81	1231.06
548.17	1207.85
548.52	1219.22
548.88	1210.35
549.24	1211.49
549.60	1217.63
549.95	1205.57
550.31	1221.95
550.67	1212.17
551.03	1208.76
551.38	1198.97
551.74	1216.04
552.10	1200.56
552.46	1228.55
552.81	1210.12
553.17	1212.85
553.53	1221.95
553.88	1203.52
554.24	1198.97
554.60	1189.87
554.95	1224.46
555.31	1213.31
555.67	1226.96
556.03	1213.99
556.38	1205.34
556.74	1203.30
557.10	1206.25
557.45	1212.85
557.81	1222.18
558.17	1241.52
558.52	1199.88
558.88	1193.06
559.24	1231.28
559.59	1207.16
559.95	1216.72
560.30	1228.55
560.66	1214.45
561.02	1200.34
561.37	1212.40
561.73	1209.21
562.09	1212.17
562.44	1203.75
562.80	1211.71
563.15	1208.30
563.51	1220.59
563.87	1221.50
564.22	1230.37
564.58	1206.25
564.93	1202.39
565.29	1199.43
565.65	1229.01
566.00	1235.61
566.36	1223.32
566.71	1224.46
567.07	1218.31
567.42	1219.45
567.78	1233.33
568.14	1222.18
568.49	1196.01
568.85	1216.49
569.20	1229.69
569.56	1219.00
569.91	1235.61
570.27	1200.34
570.62	1238.11
570.98	1227.19
571.33	1203.75
571.69	1223.09
572.04	1210.12
572.40	1216.04
572.75	1223.09
573.11	1231.06
573.46	1218.31
573.82	1209.44
574.17	1195.33
574.53	1206.71
574.88	1206.94
575.24	1206.25
575.59	1217.86
575.95	1201.48
576.30	1205.34
576.66	1224.69
577.01	1199.43
577.36	1213.08
577.72	1208.07
578.07	1200.56
578.43	1212.63
578.78	1205.80
579.14	1228.78
579.49	1223.55
579.85	1236.06
580.20	1236.29
580.55	1190.78
580.91	1211.49
581.26	1230.60
581.62	1236.75
581.97	1231.28
582.32	1229.01
582.68	1238.79
583.03	1235.61
583.39	1241.98
583.74	1231.97
584.09	1244.48
584.45	1235.38
584.80	1232.65
585.15	1246.53
585.51	1227.19
585.86	1253.13
586.21	1254.27
586.57	1267.69
586.92	1265.87
587.27	1278.16
587.63	1255.63
587.98	1284.76
588.33	1297.96
588.69	1288.86
589.04	1287.49
589.39	1304.33
589.75	1294.09
590.10	1307.97
590.45	1304.78
590.81	1312.75
591.16	1348.47
591.51	1330.95
591.86	1356.67
592.22	1351.89
592.57	1352.80
592.92	1352.11
593.28	1358.26
593.63	1368.50
593.98	1381.92
594.33	1380.56
594.69	1403.54
595.04	1421.97
595.39	1431.08
595.74	1450.19
596.10	1458.38
596.45	1475.68
596.80	1511.86
597.15	1491.15
597.50	1525.51
597.86	1522.55
598.21	1546.90
598.56	1560.10
598.91	1575.57
599.26	1613.57
599.62	1614.25
599.97	1631.32
600.32	1639.06
600.67	1664.54
601.02	1683.66
601.38	1706.64
601.73	1720.07
602.08	1716.43
602.43	1729.85
602.78	1755.11
603.13	1784.92
603.49	1774.00
603.84	1816.55
604.19	1835.21
604.54	1824.51
604.89	1851.14
605.24	1868.89
605.59	1882.31
605.95	1909.84
606.30	1913.71
606.65	1952.85
607.00	1935.56
607.35	1969.92
607.70	1990.63
608.05	2012.02
608.40	2013.38
608.75	2016.79
609.10	2037.96
609.46	2045.01
609.81	2063.90
610.16	2095.07
610.51	2098.49
610.86	2093.71
611.21	2102.81
611.56	2139.22
611.91	2129.43
612.26	2135.58
612.61	2140.58
612.96	2165.16
613.31	2166.52
613.66	2205.66
614.01	2174.94
614.36	2175.40
614.71	2190.19
615.06	2209.53
615.41	2192.46
615.76	2192.24
616.11	2224.78
616.46	2216.36
616.81	2197.47
617.16	2229.10
617.51	2227.73
617.86	2231.83
618.21	2256.63
618.56	2219.54
618.91	2231.60
619.26	2233.88
619.61	2245.26
619.96	2234.56
620.31	2246.17
620.66	2227.96
621.01	2253.68
621.36	2223.41
621.71	2249.35
622.06	2264.37
622.41	2215.90
622.76	2230.47
623.10	2241.16
623.45	2222.27
623.80	2236.84
624.15	2216.13
624.50	2226.60
624.85	2199.29
625.20	2240.25
625.55	2217.72
625.90	2212.72
626.25	2204.07
626.59	2201.34
626.94	2215.67
627.29	2196.56
627.64	2212.26
627.99	2183.13
628.34	2178.36
628.69	2193.15
629.03	2182.00
629.38	2176.08
629.73	2163.34
630.08	2153.55
630.43	2148.32
630.78	2156.97
631.12	2147.64
631.47	2158.56
631.82	2127.38
632.17	2131.94
632.52	2119.42
632.86	2135.35
633.21	2136.94
633.56	2111.23
633.91	2123.52
634.26	2119.42
634.60	2119.19
634.95	2118.28
635.30	2084.83
635.65	2122.83
635.99	2096.44
636.34	2111.68
636.69	2116.23
637.04	2076.19
637.39	2079.60
637.73	2087.79
638.08	2095.98
638.43	2072.54
638.77	2071.86
639.12	2069.36
639.47	2091.66
639.82	2059.57
640.16	2051.84
640.51	2050.47
640.86	2048.20
641.20	2078.23
641.55	2048.65
641.90	2062.30
642.25	2032.72
642.59	2067.54
642.94	2054.11
643.29	2031.58
643.63	2060.48
643.98	2064.81
644.33	2054.57
644.67	2032.50
645.02	2040.69
645.37	2064.12
645.71	2037.50
646.06	2044.78
646.40	2014.06
646.75	2042.28
647.10	2018.16
647.44	2019.98
647.79	2034.54
648.14	2010.65
648.48	2012.24
648.83	2016.57
649.17	2047.74
649.52	2025.67
649.87	2042.96
650.21	1994.72
650.56	2035.68
650.90	2037.05
651.25	2011.11
651.59	2023.39
651.94	2019.52
652.29	2027.26
652.63	2022.26
652.98	2042.96
653.32	2014.06
653.67	2012.93
654.01	2040.91
654.36	2035.68
654.70	2053.89
655.05	2029.76
655.39	2058.89
655.74	2038.64
656.08	2042.51
656.43	2038.64
656.78	2026.81
657.12	2038.41
657.47	2037.73
657.81	2028.17
658.15	2021.35
658.50	2051.15
658.84	2057.53
659.19	2040.23
659.53	2012.93
659.88	2066.17
660.22	2070.95
660.57	2054.57
660.91	2047.29
661.26	2038.64
661.60	2034.09
661.95	2040.00
662.29	2048.20
662.63	2069.13
662.98	2057.98
663.32	2073.23
663.67	2046.83
664.01	2052.75
664.36	2057.07
664.70	2057.07
665.04	2056.62
665.39	2053.66
665.73	2050.02
666.08	2172.44
666.42	2062.99
666.76	2080.51
667.11	2074.82
667.45	2075.05
667.79	2088.25
668.14	2090.98
668.48	2080.28
668.83	2079.37
669.17	2112.37
669.51	2102.58
669.86	2098.49
670.20	2108.95
670.54	2113.50
670.89	2103.04
671.23	2126.47
671.57	2102.58
671.92	2132.16
672.26	2153.78
672.60	2170.16
672.94	2177.90
673.29	2163.11
673.63	2182.22
673.97	2195.19
674.32	2223.87
674.66	2237.97
675.00	2256.18
675.34	2308.52
675.69	2329.22
676.03	2376.33
676.37	2419.11
676.71	2446.64
677.06	2529.47
677.40	2594.78
677.74	2661.90
678.08	2732.45
678.43	2811.63
678.77	2901.97
679.11	2989.58
679.45	3119.97
679.80	3265.83
680.14	3396.67
680.48	3582.35
680.82	3729.12
681.16	3862.70
681.51	4103.90
681.85	4302.33
682.19	4504.39
682.53	4731.49
682.87	4932.87
683.21	5204.80
683.56	5445.32
683.90	5712.47
684.24	5939.79
684.58	6186.46
684.92	6467.49
685.26	6670.01
685.61	6788.33
685.95	7032.72
686.29	7258.23
686.63	7344.70
686.97	7470.99
687.31	7597.28
687.65	7602.29
687.99	7731.08
688.33	7754.75
688.68	7774.54
689.02	7751.79
689.36	7774.32
689.70	7792.29
690.04	7754.06
690.38	7713.79
690.72	7773.63
691.06	7718.11
691.40	7688.53
691.74	7677.61
692.08	7641.43
692.42	7673.28
692.76	7708.10
693.10	7727.44
693.44	7686.48
693.78	7669.19
694.13	7666.23
694.47	7734.72
694.81	7745.87
695.15	7694.45
695.49	7695.36
695.83	7748.60
696.17	7763.62
696.51	7709.46
696.85	7742.91
697.19	7652.12
697.53	7734.04
697.87	7760.44
698.20	7633.46
698.54	7632.32
698.88	7656.90
699.22	7642.79
699.56	7569.75
699.90	7510.81
700.24	7542.21
700.58	7464.16
700.92	7469.17
701.26	7373.37
701.60	7396.81
701.94	7268.01
702.28	7286.22
702.62	7182.45
702.96	7145.82
703.30	7040.01
703.63	7047.06
703.97	7021.35
704.31	6929.87
704.65	6835.44
704.99	6825.65
705.33	6786.06
705.67	6681.38
706.01	6596.51
706.34	6527.79
706.68	6435.40
707.02	6348.93
707.36	6297.05
707.70	6288.40
708.04	6172.12
708.38	6128.21
708.71	6063.13
709.05	6008.74
709.39	5949.80
709.73	5887.46
710.07	5834.89
710.40	5785.28
710.74	5760.48
711.08	5677.20
711.42	5627.36
711.76	5573.43
712.09	5542.26
712.43	5506.53
712.77	5412.10
713.11	5375.46
713.45	5325.40
713.78	5292.41
714.12	5267.15
714.46	5186.59
714.80	5164.29
715.13	5084.20
715.47	5021.62
715.81	5001.59
716.15	4924.23
716.48	4893.28
716.82	4881.90
717.16	4857.55
717.49	4766.31
717.83	4737.18
718.17	4697.36
718.51	4619.53
718.84	4597.01
719.18	4564.92
719.52	4558.32
719.85	4496.43
720.19	4460.25
720.53	4423.61
720.86	4376.51
721.20	4279.80
721.54	4292.09
721.87	4279.57
722.21	4228.83
722.55	4169.66
722.88	4181.72
723.22	4077.51
723.55	4027.44
723.89	4049.52
724.23	3996.27
724.56	3968.96
724.90	3893.87
725.24	3862.01
725.57	3838.80
725.91	3825.15
726.24	3797.62
726.58	3762.80
726.92	3747.56
727.25	3705.91
727.59	3653.80
727.92	3611.25
728.26	3603.51
728.59	3577.35
728.93	3534.11
729.26	3474.95
729.60	3479.95
729.94	3440.59
730.27	3423.07
730.61	3358.21
730.94	3324.31
731.28	3309.52
731.61	3262.64
731.95	3272.43
732.28	3254.22
732.62	3223.50
732.95	3166.39
733.29	3163.43
733.62	3138.40
733.96	3112.91
734.29	3086.52
734.63	3029.86
734.96	3015.29
735.30	3010.29
735.63	2960.00
735.97	2957.95
736.30	2937.01
736.63	2916.54
736.97	2880.81
737.30	2862.38
737.64	2840.08
737.97	2833.48
738.31	2791.84
738.64	2798.21
738.97	2778.87
739.31	2739.50
739.64	2755.20
739.98	2744.05
740.31	2706.50
740.64	2718.11
740.98	2678.74
741.31	2637.78
741.65	2661.90
741.98	2642.56
742.31	2614.12
742.65	2597.05
742.98	2594.09
743.31	2569.06
743.65	2583.17
743.98	2557.00
744.31	2561.55
744.65	2534.48
744.98	2541.53
745.31	2501.94
745.65	2523.55
745.98	2472.58
746.31	2489.65
746.65	2468.48
746.98	2452.56
747.31	2448.23
747.65	2442.54
747.98	2433.44
748.31	2424.11
748.64	2435.95
748.98	2381.79
749.31	2392.48
749.64	2395.21
749.98	2378.15
750.31	2374.51
750.64	2335.37
750.97	2356.98
751.31	2345.83
751.64	2308.97
751.97	2344.47
752.30	2345.15
752.63	2301.23
752.97	2301.46
753.30	2276.89
753.63	2274.84
753.96	2270.29
754.29	2244.57
754.63	2290.31
754.96	2311.25
755.29	2237.75
755.62	2196.11
755.95	2240.48
756.29	2230.69
756.62	2217.50
756.95	2221.36
757.28	2183.59
757.61	2207.71
757.94	2166.30
758.27	2169.94
758.61	2162.88
758.94	2150.59
759.27	2179.27
759.60	2151.28
759.93	2141.04
760.26	2126.70
760.59	2135.80
760.92	2096.44
761.26	2091.66
761.59	2113.96
761.92	2092.57
762.25	2111.00
762.58	2072.77
762.91	2049.11
763.24	2051.84
763.57	2045.47
763.90	2069.59
764.23	2055.02
764.56	2039.55
764.89	2059.80
765.22	2048.42
765.55	2020.21
765.88	2035.45
766.21	2025.90
766.54	1996.54
766.87	1985.62
767.20	1958.09
767.53	1992.22
767.86	1978.79
768.19	1976.52
768.52	1985.39
768.85	1965.37
769.18	1970.60
769.51	1946.71
769.84	1930.55
770.17	1906.20
770.50	1900.29
770.83	1902.34
771.16	1897.78
771.49	1896.87
771.82	1862.29
772.15	1877.76
772.48	1870.02
772.81	1875.71
773.14	1878.44
773.47	1857.28
773.80	1848.86
774.13	1861.15
774.46	1811.77
774.78	1838.39
775.11	1840.67
775.44	1807.90
775.77	1809.27
776.10	1816.78
776.43	1804.03
776.76	1824.97
777.09	1778.09
777.41	1804.26
777.74	1805.40
778.07	1795.84
778.40	1776.95
778.73	1763.30
779.06	1741.91
779.38	1741.46
779.71	1770.36
780.04	1756.25
780.37	1755.11
780.70	1741.91
781.03	1713.24
781.35	1736.45
781.68	1713.92
782.01	1727.80
782.34	1730.76
782.67	1728.49
782.99	1726.21
783.32	1721.66
783.65	1692.53
783.98	1690.03
784.30	1681.61
784.63	1669.78
784.96	1681.38
785.29	1667.27
785.61	1682.52
785.94	1662.72
786.27	1678.20
786.60	1669.09
786.92	1652.48
787.25	1655.67
787.58	1646.79
787.90	1663.18
788.23	1655.44
788.56	1628.14
788.88	1637.46
789.21	1633.82
789.54	1605.15
789.87	1633.37
790.19	1639.29
790.52	1622.22
790.85	1641.56
791.17	1618.12
791.50	1621.31
791.82	1595.14
792.15	1611.07
792.48	1609.93
792.80	1608.79
793.13	1609.02
793.46	1621.54
793.78	1574.66
794.11	1591.95
794.43	1611.07
794.76	1589.68
795.09	1620.40
795.41	1587.86
795.74	1586.95
796.06	1594.23
796.39	1595.82
796.72	1595.37
797.04	1585.13
797.37	1588.09
797.69	1593.55
798.02	1591.95
798.34	1604.70
798.67	1603.79
798.99	1588.77
799.32	1587.40
799.64	1583.31
799.97	1576.94
800.30	1577.39
800.62	1562.37
800.95	1566.47
801.27	1549.63
801.60	1553.95
801.92	1569.88
802.25	1565.10
802.57	1565.33
802.89	1540.07
803.22	1558.96
803.54	1538.93
803.87	1547.35
804.19	1553.50
804.52	1547.35
804.84	1548.04
805.17	1565.10
805.49	1568.06
805.82	1549.17
806.14	1538.02
806.46	1525.96
806.79	1530.97
807.11	1521.19
807.44	1537.11
807.76	1528.47
808.08	1536.20
808.41	1531.65
808.73	1529.15
809.06	1533.25
809.38	1537.11
809.70	1511.40
810.03	1529.83
810.35	1496.84
810.67	1515.95
811.00	1491.38
811.32	1526.65
811.64	1492.06
811.97	1483.41
812.29	1473.85
812.61	1525.28
812.94	1507.99
813.26	1480.68
813.58	1515.95
813.91	1493.88
814.23	1496.61
814.55	1520.96
814.88	1494.33
815.20	1506.17
815.52	1469.53
815.84	1491.83
816.17	1492.29
816.49	1518.23
816.81	1491.15
817.13	1491.15
817.46	1473.85
817.78	1465.44
818.10	1495.02
818.42	1478.86
818.75	1483.64
819.07	1477.27
819.39	1461.57
819.71	1487.28
820.04	1483.41
820.36	1470.21
820.68	1447.23
821.00	1464.30
821.32	1470.67
821.65	1469.76
821.97	1434.94
822.29	1458.84
822.61	1463.39
822.93	1435.63
823.25	1445.18
823.58	1454.29
823.90	1443.82
824.22	1447.91
824.54	1446.78
824.86	1429.03
825.18	1438.58
825.50	1446.55
825.82	1447.91
826.15	1439.95
826.47	1434.94
826.79	1430.62
827.11	1456.11
827.43	1433.35
827.75	1450.64
828.07	1430.85
828.39	1404.68
828.71	1425.16
829.03	1391.25
829.35	1425.16
829.67	1420.38
830.00	1425.61
830.32	1432.90
830.64	1445.64
830.96	1416.51
831.28	1433.12
831.60	1422.20
831.92	1393.98
832.24	1424.93
832.56	1406.95
832.88	1415.60
833.20	1428.80
833.52	1397.40
833.84	1408.09
834.16	1400.58
834.48	1415.37
834.80	1413.55
835.12	1396.26
835.44	1410.82
835.76	1403.77
836.08	1420.61
836.40	1423.11
836.71	1419.01
837.03	1405.36
837.35	1403.54
837.67	1393.30
837.99	1418.10
838.31	1402.40
838.63	1410.14
838.95	1395.80
839.27	1393.98
839.59	1401.04
839.91	1388.75
840.23	1402.18
840.54	1414.92
840.86	1391.25
841.18	1391.94
841.50	1405.13
841.82	1391.71
842.14	1404.22
842.46	1383.74
842.77	1392.16
843.09	1386.70
843.41	1405.59
843.73	1407.86
844.05	1395.35
844.37	1405.82
844.68	1396.03
845.00	1388.98
845.32	1379.19
845.64	1395.58
845.96	1383.29
846.27	1383.06
846.59	1394.44
846.91	1388.98
847.23	1385.34
847.54	1404.91
847.86	1387.39
848.18	1388.52
848.50	1384.88
848.82	1390.12
849.13	1366.91
849.45	1390.80
849.77	1386.93
850.08	1393.76
850.40	1392.39
850.72	1379.19
851.04	1363.04
851.35	1398.54
851.67	1405.59
851.99	1376.24
852.30	1353.71
852.62	1370.32
852.94	1373.50
853.25	1374.41
853.57	1373.28
853.89	1372.14
854.20	1355.76
854.52	1363.95
854.84	1359.40
855.15	1379.19
855.47	1348.25
855.79	1375.10
856.10	1341.65
856.42	1383.52
856.73	1368.73
857.05	1386.93
857.37	1342.78
857.68	1343.24
858.00	1339.83
858.32	1369.86
858.63	1351.43
858.95	1368.73
859.26	1361.67
859.58	1352.57
859.89	1360.53
860.21	1353.25
860.52	1353.25
860.84	1362.13
861.16	1336.87
861.47	1366.68
861.79	1349.38
862.10	1357.58
862.42	1335.73
862.73	1349.84
863.05	1339.37
863.36	1360.99
863.68	1354.85
863.99	1343.92
864.31	1340.74
864.62	1351.89
864.94	1329.81
865.25	1337.78
865.57	1364.40
865.88	1322.53
866.20	1346.88
866.51	1357.58
866.82	1352.80
867.14	1335.05
867.45	1339.14
867.77	1337.32
868.08	1338.46
868.40	1340.51
868.71	1345.29
869.02	1323.90
869.34	1339.14
869.65	1330.95
869.97	1326.40
870.28	1328.90
870.59	1326.63
870.91	1328.45
871.22	1344.83
871.54	1324.35
871.85	1333.00
872.16	1323.44
872.48	1329.59
872.79	1340.51
873.10	1338.69
873.42	1337.32
873.73	1331.18
874.04	1329.59
874.36	1315.93
874.67	1312.75
874.98	1316.84
875.30	1320.03
875.61	1301.83
875.92	1301.14
876.23	1313.66
876.55	1311.16
876.86	1313.66
877.17	1302.05
877.49	1321.62
877.80	1308.42
878.11	1503.44
878.42	1322.31
878.74	1312.52
879.05	1318.44
879.36	1322.76
879.67	1305.92
879.98	1307.29
880.30	1314.80
880.61	1310.47
880.92	1327.08
881.23	1303.19
881.55	1316.16
881.86	1301.37
882.17	1313.66
882.48	1305.92
882.79	1296.59
883.10	1319.12
883.42	1297.27
883.73	1285.44
884.04	1305.24
884.35	1271.33
884.66	1321.17
884.97	1327.77
885.28	1289.54
885.60	1296.14
885.91	1311.84
886.22	1284.08
886.53	1308.65
886.84	1308.20
887.15	1296.14
887.46	1296.14
887.77	1292.72
888.08	1306.38
888.40	1294.09
888.71	1316.62
889.02	1291.59
889.33	1310.47
889.64	1293.41
889.95	1307.29
890.26	1277.02
890.57	1305.47
890.88	1302.51
891.19	1289.31
891.50	1302.05
891.81	1283.85
892.12	1290.90
892.43	1295.23
892.74	1313.66
893.05	1293.86
893.36	1292.27
893.67	1295.00
893.98	1304.78
894.29	1287.49
894.60	1298.64
894.91	1305.69
895.22	1291.59
895.53	1305.69
895.84	1294.32
896.15	1273.61
896.46	1296.59
896.77	1313.89
897.08	1306.15
897.38	1289.54
897.69	1301.83
898.00	1290.90
898.31	1293.63
898.62	1290.90
898.93	1279.75
899.24	1287.26
899.55	1274.06
899.86	1283.62
900.16	1307.51
900.47	1287.49
900.78	1274.75
901.09	1292.50
901.40	1273.61
901.71	1280.44
902.02	1280.44
902.32	1300.92
902.63	1306.15
902.94	1291.59
903.25	1293.41
903.56	1259.50
903.87	1261.32
904.17	1293.18
904.48	1279.53
904.79	1255.18
905.10	1279.75
905.41	1276.57
905.71	1281.80
906.02	1297.05
906.33	1286.35
906.64	1293.86
906.94	1265.19
907.25	1284.76
907.56	1266.10
907.87	1267.69
908.17	1287.72
908.48	1272.47
908.79	1273.61
909.09	1262.00
909.40	1280.89
909.71	1261.32
910.02	1353.93
910.32	1290.68
910.63	1267.01
910.94	1283.62
911.24	1284.99
911.55	1258.59
911.86	1278.84
912.16	1259.05
912.47	1255.63
912.78	1281.12
913.08	1270.88
913.39	1262.00
913.69	1246.30
914.00	1271.11
914.31	1258.82
914.61	1251.54
914.92	1261.32
915.23	1260.64
915.53	1251.76
915.84	1263.82
916.14	1260.64
916.45	1265.42
916.75	1270.88
917.06	1270.65
917.37	1261.32
917.67	1258.82
917.98	1239.48
918.28	1244.03
918.59	1249.03
918.89	1267.92
919.20	1282.26
919.50	1247.90
919.81	1267.01
920.11	1256.32
920.42	1241.75
920.72	1241.98
921.03	1269.06
921.33	1260.41
921.64	1247.67
921.94	1272.02
922.25	1249.03
922.55	1244.48
922.86	1255.63
923.16	1236.97
923.47	1239.25
923.77	1247.44
924.08	1254.95
924.38	1243.12
924.69	1255.86
924.99	1257.91
925.29	1247.44
925.60	1234.70
925.90	1245.39
926.21	1236.52
926.51	1264.73
926.81	1236.06
927.12	1257.23
927.42	1254.72
927.73	1236.75
928.03	1256.32
928.33	1228.10
928.64	1244.71
928.94	1241.30
929.24	1240.61
929.55	1234.70
929.85	1263.37
930.15	1264.28
930.46	1239.25
930.76	1251.08
931.06	1252.90
931.37	1216.27
931.67	1273.61
931.97	1213.99
932.27	1230.15
932.58	1243.12
932.88	1224.00
933.18	1236.52
933.49	1225.82
933.79	1236.52
934.09	1243.80
934.39	1247.90
934.70	1243.57
935.00	1254.27
935.30	1242.21
935.60	1224.69
935.91	1229.24
936.21	1247.67
936.51	1230.37
936.81	1235.38
937.11	1245.39
937.42	1241.30
937.72	1227.19
938.02	1210.12
938.32	1225.82
938.62	1214.90
938.92	1235.61
939.23	1224.91
939.53	1217.63
939.83	1241.30
940.13	1215.36
940.43	1207.39
940.73	1208.07
941.03	1224.46
941.34	1216.72
941.64	1239.70
941.94	1229.69
942.24	1224.46
942.54	1218.54
942.84	1212.85
943.14	1235.84
943.44	1214.90
943.74	1213.54
944.04	1222.64
944.34	1230.60
944.65	1222.64
944.95	1209.44
945.25	1234.47
945.55	1216.04
945.85	1227.87
946.15	1213.76
946.45	1211.49
946.75	1211.94
947.05	1234.70
947.35	1214.90
947.65	1215.81
947.95	1209.89
948.25	1212.85
948.55	1223.09
948.85	1209.67
949.15	1229.01
949.45	1206.71
949.75	1201.02
950.05	1218.54
950.35	1224.23
950.65	1209.21
950.94	1206.94
951.24	1204.21
951.54	1230.83
951.84	1268.60
952.14	1220.36
952.44	1229.01
952.74	1216.49
953.04	1220.82
953.34	1213.31
953.64	1229.01
953.94	1238.79
954.23	1207.85
954.53	1207.16
954.83	1219.68
955.13	1241.07
955.43	1230.60
955.73	1223.32
956.03	1204.66
956.32	1222.41
956.62	1230.37
956.92	1229.24
957.22	1229.92
957.52	1242.43
957.82	1222.18
958.11	1233.33
958.41	1221.73
958.71	1250.17
959.01	1214.90
959.30	1299.32
959.60	1238.34
959.90	1229.46
960.20	1211.03
960.50	1224.00
960.79	1208.76
961.09	1224.00
961.39	1216.04
961.69	1235.61
961.98	1236.75
962.28	1222.41
962.58	1224.46
962.87	1223.78
963.17	1218.54
963.47	1224.46
963.76	1224.46
964.06	1209.67
964.36	1216.95
964.66	1206.25
964.95	1212.17
965.25	1215.58
965.55	1218.77
965.84	1224.69
966.14	1207.16
966.43	1223.09
966.73	1209.67
967.03	1223.09
967.32	1225.82
967.62	1225.82
967.92	1233.10
968.21	1225.37
968.51	1229.69
968.80	1211.49
969.10	1220.13
969.40	1219.68
969.69	1214.45
969.99	1241.07
970.28	1216.04
970.58	1239.70
970.87	1221.04
971.17	1210.58
971.46	1232.88
971.76	1222.86
972.06	1223.78
972.35	1198.29
972.65	1204.89
972.94	1207.62
973.24	1201.70
973.53	1198.74
973.83	1212.17
974.12	1235.84
974.42	1188.96
974.71	1220.13
975.01	1215.13
975.30	1211.26
975.59	1230.15
975.89	1195.79
976.18	1223.09
976.48	1229.01
976.77	1213.31
977.07	1219.45
977.36	1214.45
977.65	1197.61
977.95	1211.94
978.24	1214.90
978.54	1209.44
978.83	1216.95
979.13	1217.18
979.42	1218.77
979.71	1216.27
980.01	1218.31
980.30	1199.88
980.59	1234.01
980.89	1247.90
981.18	1229.46
981.47	1214.45
981.77	1221.04
982.06	1216.49
982.35	1221.04
982.65	1203.52
982.94	1204.43
983.23	1229.92
983.53	1237.43
983.82	1201.93
984.11	1239.25
984.41	1240.39
984.70	1234.47
984.99	1215.58
985.28	1241.07
985.58	1229.46
985.87	1217.18
986.16	1222.18
986.45	1214.90
986.75	1213.99
987.04	1216.95
987.33	1243.12
987.62	1229.69
987.91	1215.81
988.21	1217.40
988.50	1216.04
988.79	1211.26
989.08	1223.09
989.37	1238.57
989.67	1222.64
989.96	1196.01
990.25	1219.00
990.54	1216.04
990.83	1217.63
991.12	1203.07
991.42	1223.55
991.71	1195.33
992.00	1214.67
992.29	1205.12
992.58	1201.70
992.87	1212.40
993.16	1208.98
993.45	1232.88
993.75	1221.27
994.04	1208.53
994.33	1206.94
994.62	1231.74
994.91	1198.74
995.20	1229.92
995.49	1212.40
995.78	1233.33
996.07	1220.36
996.36	1202.84
996.65	1213.54
996.94	1203.07
997.23	1224.91
997.52	1211.26
997.81	1213.76
998.10	1204.66
998.39	1213.31
998.68	1213.31
998.97	1219.91
999.26	1228.78
999.55	1207.16
999.84	1221.73
1000.13	1211.71
1000.42	1211.94
1000.71	1182.82
1001.00	1203.30
1001.29	1210.35
1001.58	1214.90
1001.87	1205.12
1002.16	1222.18
1002.45	1229.69
1002.74	1229.46
1003.02	1216.49
1003.31	1209.21
1003.60	1203.98
1003.89	1221.73
1004.18	1202.61
1004.47	1214.22
1004.76	1208.30
1005.05	1217.63
1005.33	1225.82
1005.62	1224.91
1005.91	1210.80
1006.20	1203.52
1006.49	1203.30
1006.78	1215.81
1007.06	1212.40
1007.35	1225.14
1007.64	1213.99
1007.93	1186.91
1008.22	1212.17
1008.50	1213.99
1008.79	1211.26
1009.08	1208.76
1009.37	1204.89
1009.66	1203.52
1009.94	1206.94
1010.23	1221.95
1010.52	1218.09
1010.81	1225.14
1011.09	1218.09
1011.38	1211.03
1011.67	1214.22
1011.95	1221.95
1012.24	1230.15
1012.53	1210.12
1012.82	1221.95
1013.10	1235.15
1013.39	1210.80
1013.68	1202.84
[truncated: 48 more rows]
