# Supplementary material for: Unique photosynthetic electron transport tuning and excitation distribution in heterokont algae
Source: PLoS One. 2019 Jan 9;14(1):e0209920. doi: 10.1371/journal.pone.0209920 (PMC6326504; doi:10.1371/journal.pone.0209920)
Supplement: S1 Dataset — (ZIP) [file pone.0209920.s004.zip › S1 Dataset/77K/Nannochloropsis_no_inhibitor/NNI_t=5,1.txt]

340.01	935.01
340.39	935.01
340.76	935.01
341.14	942.07
341.52	949.12
341.89	968.69
342.27	979.16
342.65	989.40
343.03	984.85
343.40	990.53
343.78	985.98
344.16	995.54
344.53	999.41
344.91	1002.82
345.29	983.48
345.66	993.95
346.04	947.30
346.42	991.67
346.79	991.67
347.17	954.13
347.54	955.95
347.92	949.80
348.30	936.15
348.67	967.32
349.05	943.20
349.43	959.59
349.80	975.06
350.18	969.60
350.56	936.60
350.93	950.94
351.31	947.07
351.68	950.26
352.06	937.74
352.44	948.89
352.81	964.82
353.19	951.85
353.56	955.04
353.94	967.78
354.32	936.83
354.69	948.44
355.07	928.41
355.44	954.58
355.82	957.54
356.19	940.02
356.57	971.65
356.95	928.41
357.32	937.74
357.70	929.55
358.07	939.79
358.45	931.14
358.82	931.14
359.20	932.74
359.58	925.91
359.95	935.92
360.33	922.50
360.70	921.13
361.08	920.45
361.45	903.84
361.83	946.62
362.20	958.68
362.58	958.22
362.95	925.45
363.33	945.02
363.70	938.88
364.08	927.50
364.45	935.01
364.83	936.15
365.20	949.80
365.58	960.04
365.95	992.35
366.33	955.72
366.70	951.17
367.08	947.53
367.45	949.12
367.83	954.13
368.20	946.62
368.58	950.03
368.95	935.47
369.33	1002.37
369.70	962.32
370.08	956.17
370.45	956.17
370.83	954.58
371.20	952.99
371.57	1081.78
371.95	955.95
372.32	937.51
372.70	937.74
373.07	935.69
373.45	947.53
373.82	913.39
374.19	943.43
374.57	975.29
374.94	936.83
375.32	906.11
375.69	961.18
376.07	936.83
376.44	918.63
376.81	929.10
377.19	919.31
377.56	964.37
377.94	924.77
378.31	946.16
378.68	923.63
379.06	950.49
379.43	932.96
379.81	935.47
380.18	921.59
380.55	940.47
380.93	930.01
381.30	959.36
381.67	931.37
382.05	944.80
382.42	911.12
382.79	924.32
383.17	919.99
383.54	998.04
383.91	939.56
384.29	924.32
384.66	954.81
385.04	935.92
385.41	943.20
385.78	952.53
386.15	952.31
386.53	955.49
386.90	955.04
387.27	929.55
387.65	955.72
388.02	944.11
388.39	975.06
388.77	937.51
389.14	939.11
389.51	938.88
389.89	951.40
390.26	972.79
390.63	964.14
391.00	954.35
391.38	938.88
391.75	931.60
392.12	946.62
392.50	953.90
392.87	941.16
393.24	945.48
393.61	941.84
393.99	921.13
394.36	939.34
394.73	951.85
395.10	925.45
395.48	932.74
395.85	934.33
396.22	947.07
396.59	946.84
396.97	937.51
397.34	971.87
397.71	931.14
398.08	946.39
398.45	933.42
398.83	919.54
399.20	944.34
399.57	957.99
399.94	941.38
400.32	928.18
400.69	934.33
401.06	945.71
401.43	967.78
401.80	935.69
402.17	948.44
402.55	932.96
402.92	930.01
403.29	936.38
403.66	948.44
404.03	945.48
404.41	933.19
404.78	939.34
405.15	944.80
405.52	927.96
405.89	912.03
406.26	928.18
406.64	935.47
407.01	913.39
407.38	944.11
407.75	920.22
408.12	950.26
408.49	943.89
408.86	929.32
409.23	948.89
409.61	954.58
409.98	947.53
410.35	935.69
410.72	937.97
411.09	934.33
411.46	965.73
411.83	943.66
412.20	960.04
412.57	940.02
412.95	938.20
413.32	950.71
413.69	945.25
414.06	956.63
414.43	947.53
414.80	958.90
415.17	964.37
415.54	950.94
415.91	937.74
416.28	929.55
416.65	946.16
417.02	931.60
417.39	951.17
417.76	926.36
418.14	944.80
418.51	935.01
418.88	949.35
419.25	944.34
419.62	972.56
419.99	932.28
420.36	987.12
420.73	952.99
421.10	982.11
421.47	932.74
421.84	926.82
422.21	965.28
422.58	957.31
422.95	927.96
423.32	938.42
423.69	946.16
424.06	945.02
424.43	962.09
424.80	928.41
425.17	944.57
425.54	927.27
425.91	930.01
426.28	960.04
426.65	947.30
427.02	953.22
427.39	952.53
427.76	941.16
428.13	945.48
428.49	944.11
428.86	943.20
429.23	937.97
429.60	938.88
429.97	930.69
430.34	945.71
430.71	911.57
431.08	929.32
431.45	970.96
431.82	945.93
432.19	935.01
432.56	924.54
432.93	951.85
433.30	955.95
433.67	945.93
434.03	990.53
434.40	959.81
434.77	941.61
435.14	938.42
435.51	944.11
435.88	978.93
436.25	940.47
436.62	955.49
436.99	942.07
437.35	945.02
437.72	971.19
438.09	921.59
438.46	1082.92
438.83	957.77
439.20	948.44
439.57	920.45
439.93	943.20
440.30	914.53
440.67	919.31
441.04	951.40
441.41	945.25
441.78	939.11
442.14	942.98
442.51	950.49
442.88	939.79
443.25	915.44
443.62	940.93
443.99	978.47
444.35	953.67
444.72	958.45
445.09	949.80
445.46	923.86
445.83	956.40
446.19	945.02
446.56	929.78
446.93	932.96
447.30	949.80
447.66	947.07
448.03	946.39
448.40	942.52
448.77	931.60
449.14	946.16
449.50	953.44
449.87	969.60
450.24	958.45
450.61	938.42
450.97	952.08
451.34	965.96
451.71	987.12
452.08	940.70
452.44	949.35
452.81	954.58
453.18	952.99
453.54	962.77
453.91	944.11
454.28	910.21
454.65	943.43
455.01	923.41
455.38	925.23
455.75	973.47
456.11	950.03
456.48	953.90
456.85	935.01
457.21	932.28
457.58	947.30
457.95	930.23
458.32	932.74
458.68	944.34
459.05	952.76
459.42	962.77
459.78	953.22
460.15	959.36
460.52	950.49
460.88	948.44
461.25	963.23
461.61	954.58
461.98	939.11
462.35	963.46
462.71	943.43
463.08	947.30
463.45	948.89
463.81	948.89
464.18	924.77
464.55	913.62
464.91	937.97
465.28	921.59
465.64	950.94
466.01	935.47
466.38	947.30
466.74	944.11
467.11	955.04
467.47	933.65
467.84	1044.01
468.21	984.85
468.57	924.09
468.94	935.69
469.30	945.48
469.67	963.23
470.03	949.12
470.40	939.56
470.77	943.89
471.13	952.76
471.50	954.58
471.86	953.44
472.23	949.35
472.59	944.80
472.96	943.43
473.32	929.55
473.69	975.74
474.05	939.33
474.42	942.52
474.78	947.53
475.15	916.35
475.51	948.66
475.88	935.24
476.24	945.25
476.61	924.77
476.97	952.31
477.34	926.36
477.70	935.69
478.07	975.06
478.43	945.25
478.80	926.14
479.16	940.70
479.53	958.22
479.89	933.87
480.26	965.05
480.62	954.13
480.99	980.07
481.35	930.46
481.72	942.29
482.08	976.20
482.45	1829.29
482.81	1007.37
483.17	960.72
483.54	967.55
483.90	974.61
484.27	983.48
484.63	950.71
485.00	949.80
485.36	944.34
485.72	936.38
486.09	929.55
486.45	922.27
486.82	941.61
487.18	952.76
487.54	962.32
487.91	952.31
488.27	952.99
488.64	944.11
489.00	941.61
489.36	973.01
489.73	957.77
490.09	953.44
490.45	966.64
490.82	957.99
491.18	937.06
491.55	978.70
491.91	952.99
492.27	951.40
492.64	953.90
493.00	947.53
493.36	947.30
493.73	1023.53
494.09	965.50
494.45	954.35
494.82	955.72
495.18	975.97
495.54	967.32
495.91	915.67
496.27	945.71
496.63	956.40
496.99	950.26
497.36	935.69
497.72	988.03
498.08	943.66
498.45	995.77
498.81	952.31
499.17	929.78
499.53	979.38
499.90	951.85
500.26	951.17
500.62	959.36
500.99	956.17
501.35	950.26
501.71	938.42
502.07	944.11
502.44	951.85
502.80	962.77
503.16	959.81
503.52	973.01
503.88	964.14
504.25	937.29
504.61	962.77
504.97	962.55
505.33	960.04
505.70	946.84
506.06	967.78
506.42	947.75
506.78	960.27
507.14	988.03
507.51	931.60
507.87	952.76
508.23	953.22
508.59	955.04
508.95	955.72
509.32	957.77
509.68	936.60
510.04	967.55
510.40	933.19
510.76	964.59
511.12	971.65
511.48	960.04
511.85	969.60
512.21	947.53
512.57	942.98
512.93	929.32
513.29	954.35
513.65	954.81
514.01	956.17
514.38	955.49
514.74	963.68
515.10	947.98
515.46	955.95
515.82	942.75
516.18	956.40
516.54	957.08
516.90	938.20
517.26	960.04
517.63	949.35
517.99	949.12
518.35	950.71
518.71	942.29
519.07	941.84
519.43	948.21
519.79	975.06
520.15	968.92
520.51	944.57
520.87	931.37
521.23	942.98
521.59	965.05
521.95	956.86
522.31	953.44
522.67	930.01
523.03	952.31
523.40	948.66
523.76	937.29
524.12	945.71
524.48	955.04
524.84	965.28
525.20	981.20
525.56	944.80
525.92	933.65
526.28	971.19
526.64	951.62
527.00	962.55
527.36	1054.25
527.72	988.03
528.08	966.87
528.44	929.10
528.80	958.45
529.16	948.66
529.51	949.57
529.87	952.99
530.23	951.62
530.59	963.46
530.95	963.91
531.31	946.62
531.67	937.97
532.03	932.96
532.39	962.77
532.75	940.25
533.11	960.27
533.47	946.84
533.83	952.08
534.19	957.99
534.55	926.59
534.91	952.76
535.26	935.47
535.62	946.84
535.98	933.42
536.34	940.70
536.70	950.49
537.06	934.10
537.42	930.01
537.78	928.18
538.14	1309.79
538.49	964.82
538.85	1052.88
539.21	957.31
539.57	954.58
539.93	953.90
540.29	985.76
540.65	948.21
541.00	978.47
541.36	953.67
541.72	948.21
542.08	952.99
542.44	939.79
542.80	986.44
543.15	974.38
543.51	935.47
543.87	914.76
544.23	956.63
544.59	975.97
544.95	961.64
545.30	946.39
545.66	957.54
546.02	978.47
546.38	959.13
546.73	959.81
547.09	966.41
547.45	987.58
547.81	968.69
548.17	952.76
548.52	949.12
548.88	931.83
549.24	960.04
549.60	935.24
549.95	919.08
550.31	934.33
550.67	947.75
551.03	925.00
551.38	954.35
551.74	950.49
552.10	943.20
552.46	968.01
552.81	942.75
553.17	933.42
553.53	910.66
553.88	944.34
554.24	936.83
554.60	920.90
554.95	941.16
555.31	951.17
555.67	932.05
556.03	934.33
556.38	942.52
556.74	972.56
557.10	975.97
557.45	953.90
557.81	958.22
558.17	942.29
558.52	941.38
558.88	955.04
559.24	954.58
559.59	969.37
559.95	937.97
560.30	1013.74
560.66	951.40
561.02	935.01
561.37	931.83
561.73	931.60
562.09	960.72
562.44	967.78
562.80	937.97
563.15	921.59
563.51	940.47
563.87	951.40
564.22	939.34
564.58	944.80
564.93	928.41
565.29	944.57
565.65	995.54
566.00	962.55
566.36	937.29
566.71	955.49
567.07	942.98
567.42	965.28
567.78	960.72
568.14	943.20
568.49	939.79
568.85	951.62
569.20	967.32
569.56	940.70
569.91	970.96
570.27	957.77
570.62	972.56
570.98	963.91
571.33	925.68
571.69	941.84
572.04	928.87
572.40	926.14
572.75	964.59
573.11	968.92
573.46	951.62
573.82	954.13
574.17	949.80
574.53	970.96
574.88	974.83
575.24	947.30
575.59	968.69
575.95	973.70
576.30	975.29
576.66	971.87
577.01	951.62
577.36	960.95
577.72	954.81
578.07	947.98
578.43	961.41
578.78	956.40
579.14	953.90
579.49	953.67
579.85	986.67
580.20	977.56
580.55	968.23
580.91	973.01
581.26	988.71
581.62	974.83
581.97	980.52
582.32	1022.85
582.68	988.03
583.03	995.31
583.39	978.02
583.74	1027.85
584.09	1019.89
584.45	1034.00
584.80	1026.03
585.15	1028.99
585.51	1029.67
585.86	1043.55
586.21	1052.20
586.57	1058.80
586.92	1048.56
587.27	1046.74
587.63	1075.64
587.98	1172.58
588.33	1122.74
588.69	1113.64
589.04	1137.31
589.39	1152.55
589.75	1141.17
590.10	1167.34
590.45	1169.85
590.81	1191.69
591.16	1207.85
591.51	1251.31
591.86	1267.24
592.22	1269.51
592.57	1287.94
592.92	1311.38
593.28	1340.28
593.63	1355.98
593.98	1352.57
594.33	1422.20
594.69	1430.62
595.04	1467.94
595.39	1489.78
595.74	1501.16
596.10	1532.56
596.45	1561.46
596.80	1625.18
597.15	1644.52
597.50	1667.50
597.86	1688.21
598.21	1767.17
598.56	1768.99
598.91	1822.69
599.26	1850.45
599.62	1903.70
599.97	1946.03
600.32	1993.58
600.67	2055.25
601.02	2067.54
601.38	2089.84
601.73	2103.95
602.08	2188.60
602.43	2205.43
602.78	2264.37
603.13	2284.62
603.49	2320.12
603.84	2352.43
604.19	2436.40
604.54	2452.56
604.89	2519.00
605.24	2536.52
605.59	2578.39
605.95	2651.21
606.30	2688.76
606.65	2729.71
607.00	2721.52
607.35	2768.40
607.70	2799.57
608.05	2870.34
608.40	2881.95
608.75	2899.24
609.10	2959.54
609.46	2989.12
609.81	3023.03
610.16	3096.30
610.51	3082.19
610.86	3122.01
611.21	3133.62
611.56	3170.94
611.91	3170.48
612.26	3198.24
612.61	3249.22
612.96	3264.01
613.31	3251.95
613.66	3323.85
614.01	3276.98
614.36	3352.52
614.71	3304.97
615.06	3297.91
615.41	3335.23
615.76	3316.57
616.11	3386.20
616.46	3384.84
616.81	3421.70
617.16	3434.22
617.51	3382.79
617.86	3423.98
618.21	3431.94
618.56	3404.18
618.91	3401.45
619.26	3444.91
619.61	3383.93
619.96	3444.91
620.31	3454.47
620.66	3394.39
621.01	3433.08
621.36	3411.23
621.71	3470.62
622.06	3422.38
622.41	3393.26
622.76	3393.26
623.10	3435.35
623.45	3362.99
623.80	3398.49
624.15	3407.82
624.50	3401.68
624.85	3317.25
625.20	3344.33
625.55	3350.48
625.90	3349.79
626.25	3324.08
626.59	3372.32
626.94	3307.70
627.29	3319.30
627.64	3342.51
627.99	3269.47
628.34	3299.73
628.69	3279.71
629.03	3243.98
629.38	3245.35
629.73	3271.97
630.08	3229.42
630.43	3231.01
630.78	3219.63
631.12	3213.26
631.47	3213.95
631.82	3192.78
632.17	3172.76
632.52	3162.97
632.86	3229.65
633.21	3148.64
633.56	3117.01
633.91	3114.96
634.26	3145.22
634.60	3147.50
634.95	3112.46
635.30	3124.29
635.65	3120.42
635.99	3069.91
636.34	3076.73
636.69	3079.92
637.04	3086.52
637.39	3078.10
637.73	3034.63
638.08	3051.47
638.43	3008.01
638.77	3035.54
639.12	3021.44
639.47	2999.36
639.82	3058.07
640.16	2992.08
640.51	3026.44
640.86	2959.09
641.20	2979.79
641.55	3010.97
641.90	2973.88
642.25	2968.42
642.59	3002.32
642.94	3002.32
643.29	2958.18
643.63	2966.37
643.98	2964.55
644.33	2920.86
644.67	2963.18
645.02	2953.17
645.37	2948.85
645.71	2958.18
646.06	2961.82
646.40	2964.55
646.75	2942.93
647.10	2911.53
647.44	2978.88
647.79	2929.51
648.14	2901.74
648.48	2929.51
648.83	2923.59
649.17	3017.34
649.52	2933.37
649.87	2941.57
650.21	2938.84
650.56	2918.36
650.90	2898.10
651.25	2897.88
651.59	2960.68
651.94	2918.81
652.29	2914.71
652.63	2953.63
652.98	2947.71
653.32	2932.46
653.67	2936.79
654.01	2920.63
654.36	2916.08
654.70	2900.61
655.05	2911.53
655.39	2938.84
655.74	2958.86
656.08	2932.01
656.43	2927.00
656.78	2927.00
657.12	2932.69
657.47	2905.61
657.81	2979.79
658.15	2923.13
658.50	2921.54
658.84	2947.71
659.19	2971.38
659.53	2975.47
659.88	2990.03
660.22	2957.49
660.57	2981.39
660.91	2957.04
661.26	2948.62
661.60	3002.78
661.95	2991.85
662.29	2984.57
662.63	2996.41
662.98	3014.61
663.32	3022.12
663.67	2981.16
664.01	3027.58
664.36	2982.30
664.70	3045.33
665.04	3044.65
665.39	3040.10
665.73	3053.07
666.08	3534.57
666.42	3076.73
666.76	3088.79
667.11	3085.83
667.45	3092.66
667.79	3086.97
668.14	3082.88
668.48	3134.53
668.83	3147.27
669.17	3151.60
669.51	3164.11
669.86	3210.76
670.20	3190.51
670.54	3230.33
670.89	3226.92
671.23	3285.40
671.57	3292.68
671.92	3327.72
672.26	3367.09
672.60	3385.06
672.94	3469.03
673.29	3505.44
673.63	3563.69
673.97	3604.88
674.32	3690.21
674.66	3785.33
675.00	3863.15
675.34	3952.81
675.69	4117.10
676.03	4283.90
676.37	4381.52
676.71	4602.01
677.06	4783.37
677.40	4979.29
677.74	5283.99
678.08	5572.75
678.43	5915.44
678.77	6254.72
679.11	6638.83
679.45	7050.70
679.80	7558.83
680.14	8067.40
680.48	8640.15
680.82	9331.91
681.16	10023.44
681.51	10689.26
681.85	11489.33
682.19	12240.71
682.53	13133.17
682.87	14029.27
683.21	14842.08
683.56	15856.74
683.90	16729.17
684.24	17754.52
684.58	18682.48
684.92	19715.34
685.26	20363.86
685.61	21156.20
685.95	22094.17
686.29	22736.55
686.63	23330.69
686.97	23763.72
687.31	24319.17
687.65	24608.62
687.99	25166.35
688.33	25260.78
688.68	25428.95
689.02	25424.62
689.36	25590.73
689.70	25608.26
690.04	25649.22
690.38	25606.44
690.72	25742.06
691.06	25570.03
691.40	25631.92
691.74	25509.95
692.08	25586.41
692.42	25738.42
692.76	25768.91
693.10	25821.47
693.44	25791.44
693.78	25947.76
694.13	25752.07
694.47	26137.31
694.81	25887.92
695.15	26049.71
695.49	26103.18
695.83	26139.59
696.17	26157.34
696.51	26211.27
696.85	26050.62
697.19	25909.76
697.53	26142.09
697.87	26027.86
698.20	25926.60
698.54	26070.64
698.88	25899.75
699.22	25756.17
699.56	25752.52
699.90	25736.82
700.24	25607.80
700.58	25551.82
700.92	25446.92
701.26	25206.85
701.60	25058.04
701.94	24753.57
702.28	24718.30
702.62	24527.38
702.96	24467.77
703.30	24189.01
703.63	23948.04
703.97	23810.82
704.31	23580.99
704.65	23328.41
704.99	23259.24
705.33	23232.39
705.67	22782.06
706.01	22547.23
706.34	22325.82
706.68	22127.62
707.02	21804.95
707.36	21740.10
707.70	21540.54
708.04	21066.32
708.38	20936.84
708.71	20772.09
709.05	20611.44
709.39	20546.13
709.73	20088.53
710.07	20012.75
710.40	19870.99
710.74	19630.01
711.08	19488.24
711.42	19256.82
711.76	19089.34
712.09	18876.58
712.43	18726.40
712.77	18589.18
713.11	18506.81
713.45	18282.67
713.78	18178.91
714.12	17988.22
714.46	17812.09
714.80	17623.91
715.13	17451.42
715.47	17321.04
715.81	17116.70
716.15	16986.08
716.48	16893.01
716.82	16697.32
717.16	16558.28
717.49	16319.58
717.83	16065.18
718.17	16029.91
718.51	15795.98
718.84	15640.56
719.18	15579.81
719.52	15365.00
719.85	15120.15
720.19	14965.87
720.53	14881.00
720.86	14702.60
721.20	14522.83
721.54	14464.12
721.87	14273.20
722.21	13900.02
722.55	13813.78
722.88	13642.89
723.22	13527.74
723.55	13226.46
723.89	13237.84
724.23	13048.75
724.56	12805.95
724.90	12660.09
725.24	12590.91
725.57	12340.15
725.91	12238.43
726.24	12103.72
726.58	11848.41
726.92	11813.14
727.25	11591.96
727.59	11497.75
727.92	11297.28
728.26	11213.54
728.59	11094.07
728.93	10903.61
729.26	10696.31
729.60	10648.30
729.94	10465.58
730.27	10315.85
730.61	10222.09
730.94	10043.01
731.28	9870.98
731.61	9836.39
731.95	9605.43
732.28	9476.18
732.62	9356.94
732.95	9170.80
733.29	9074.32
733.62	8943.71
733.96	8823.33
734.29	8676.11
734.63	8595.78
734.96	8466.99
735.30	8430.80
735.63	8269.70
735.97	8216.68
736.30	8016.20
736.63	7994.81
736.97	7789.56
737.30	7663.50
737.64	7639.38
737.97	7515.59
738.31	7405.91
738.64	7304.65
738.97	7241.16
739.31	7112.60
739.64	7074.14
739.98	6935.33
740.31	6865.02
740.64	6791.52
740.98	6704.59
741.31	6556.91
741.65	6553.96
741.98	6460.66
742.31	6408.09
742.65	6345.06
742.98	6288.17
743.31	6147.32
743.65	6154.37
743.98	6049.47
744.31	6062.67
744.65	5984.85
744.98	5943.43
745.31	5841.03
745.65	5751.15
745.98	5725.89
746.31	5662.63
746.65	5654.21
746.98	5601.88
747.31	5560.24
747.65	5488.33
747.98	5394.58
748.31	5415.28
748.64	5378.65
748.98	5253.04
749.31	5187.73
749.64	5200.93
749.98	5112.64
750.31	5074.87
750.64	5056.89
750.97	5007.74
751.31	4934.47
751.64	4921.72
751.97	4908.30
752.30	4849.82
752.63	4738.54
752.97	4817.96
753.30	4770.17
753.63	4720.57
753.96	4725.35
754.29	4597.92
754.63	4635.46
754.96	4684.16
755.29	4515.32
755.62	4476.86
755.95	4478.91
756.29	4394.03
756.62	4387.66
756.95	4301.64
757.28	4362.17
757.61	4455.70
757.94	4275.25
758.27	4247.49
758.61	4162.61
758.94	4170.57
759.27	4114.37
759.60	4054.75
759.93	4152.14
760.26	4035.64
760.59	3991.95
760.92	3985.12
761.26	3953.26
761.59	3919.81
761.92	3879.76
762.25	3856.10
762.58	3828.56
762.91	3777.14
763.24	3794.66
763.57	3753.93
763.90	3753.02
764.23	3730.94
764.56	3663.59
764.89	3675.42
765.22	3629.91
765.55	3609.89
765.88	3587.59
766.21	3532.97
766.54	3506.35
766.87	3505.67
767.20	3460.38
767.53	3440.36
767.86	3421.47
768.19	3365.95
768.52	3400.31
768.85	3388.93
769.18	3321.58
769.51	3326.58
769.84	3297.23
770.17	3320.90
770.50	3227.60
770.83	3219.41
771.16	3182.77
771.49	3176.40
771.82	3159.56
772.15	3122.24
772.48	3114.96
772.81	3060.58
773.14	3084.24
773.47	3029.40
773.80	2992.54
774.13	2980.02
774.46	2987.30
774.78	2953.17
775.11	2924.04
775.44	2898.79
775.77	2868.98
776.10	2850.77
776.43	2853.73
776.76	2859.19
777.09	2795.25
777.41	2810.72
777.74	2763.62
778.07	2758.61
778.40	2742.23
778.73	2725.62
779.06	2684.20
779.38	2710.83
779.71	2639.15
780.04	2614.12
780.37	2614.57
780.70	2627.77
781.03	2564.97
781.35	2565.88
781.68	2557.69
782.01	2568.84
782.34	2518.09
782.67	2514.22
782.99	2509.67
783.32	2454.60
783.65	2453.92
783.98	2407.96
784.30	2404.09
784.63	2430.71
784.96	2385.43
785.29	2376.78
785.61	2396.35
785.94	2345.38
786.27	2344.47
786.60	2348.79
786.92	2313.07
787.25	2314.20
787.58	2284.85
787.90	2297.82
788.23	2266.65
788.56	2267.33
788.88	2238.20
789.21	2204.52
789.54	2181.54
789.87	2212.94
790.19	2201.57
790.52	2155.60
790.85	2153.78
791.17	2156.06
791.50	2113.50
791.82	2140.35
792.15	2159.70
792.48	2145.82
792.80	2108.27
793.13	2149.00
793.46	2098.49
793.78	2114.19
794.11	2087.34
794.43	2074.59
794.76	2067.77
795.09	2140.81
795.41	2094.39
795.74	2097.58
796.06	2084.15
796.39	2049.33
796.72	2057.53
797.04	2084.60
797.37	2059.80
797.69	2062.53
798.02	2047.51
798.34	2045.01
798.67	2058.89
798.99	2001.32
799.32	2044.10
799.64	2005.19
799.97	2004.73
800.30	1989.94
800.62	1969.01
800.95	1992.67
801.27	1990.85
801.60	1970.83
801.92	1967.64
802.25	1995.63
802.57	1960.59
802.89	1948.07
803.22	1894.83
803.54	1932.83
803.87	1938.29
804.19	1914.17
804.52	1953.31
804.84	1881.17
805.17	1872.75
805.49	1934.65
805.82	1891.19
806.14	1888.45
806.46	1926.23
806.79	1857.28
807.11	1869.11
807.44	1870.02
807.76	1860.47
808.08	1827.47
808.41	1832.70
808.73	1822.92
809.06	1807.45
809.38	1821.33
809.70	1813.59
810.03	1803.12
810.35	1805.40
810.67	1791.52
811.00	1785.37
811.32	1784.01
811.64	1761.48
811.97	1758.52
812.29	1731.22
812.61	1733.95
812.94	1765.80
813.26	1716.88
813.58	1759.43
813.91	1716.43
814.23	1702.54
814.55	1741.46
814.88	1696.40
815.20	1689.35
815.52	1690.48
815.84	1691.39
816.17	1686.16
816.49	1658.17
816.81	1671.83
817.13	1642.02
817.46	1669.55
817.78	1629.96
818.10	1654.30
818.42	1614.71
818.75	1608.34
819.07	1657.03
819.39	1644.06
819.71	1681.38
820.04	1604.47
820.36	1596.51
820.68	1599.24
821.00	1578.53
821.32	1608.34
821.65	1649.53
821.97	1583.08
822.29	1571.47
822.61	1575.34
822.93	1568.74
823.25	1542.12
823.58	1587.63
823.90	1535.98
824.22	1530.52
824.54	1528.92
824.86	1519.14
825.18	1516.86
825.50	1518.00
825.82	1537.34
826.15	1507.53
826.47	1509.81
826.79	1538.93
827.11	1527.10
827.43	1526.42
827.75	1511.17
828.07	1497.07
828.39	1499.80
828.71	1493.42
829.03	1493.20
829.35	1477.72
829.67	1476.13
830.00	1476.36
830.32	1486.83
830.64	1495.24
830.96	1480.00
831.28	1513.45
831.60	1494.79
831.92	1456.79
832.24	1452.24
832.56	1457.24
832.88	1452.69
833.20	1460.88
833.52	1457.02
833.84	1439.72
834.16	1441.54
834.48	1423.34
834.80	1481.82
835.12	1421.97
835.44	1423.79
835.76	1441.31
836.08	1434.72
836.40	1445.87
836.71	1434.94
837.03	1447.23
837.35	1425.61
837.67	1437.67
837.99	1412.19
838.31	1406.73
838.63	1417.19
838.95	1412.19
839.27	1448.37
839.59	1417.42
839.91	1404.91
840.23	1397.17
840.54	1385.79
840.86	1395.35
841.18	1378.74
841.50	1364.86
841.82	1405.59
842.14	1444.50
842.46	1421.97
842.77	1403.31
843.09	1409.69
843.41	1406.04
843.73	1411.05
844.05	1395.80
844.37	1378.28
844.68	1390.80
845.00	1376.46
845.32	1373.96
845.64	1390.12
845.96	1374.87
846.27	1367.59
846.59	1357.12
846.91	1388.30
847.23	1361.90
847.54	1346.43
847.86	1337.10
848.18	1335.50
848.50	1343.01
848.82	1357.80
849.13	1339.83
849.45	1368.27
849.77	1355.30
850.08	1383.52
850.40	1401.49
850.72	1376.46
851.04	1363.72
851.35	1343.70
851.67	1389.89
851.99	1342.33
852.30	1322.76
852.62	1312.98
852.94	1321.62
853.25	1350.52
853.57	1325.04
853.89	1328.90
854.20	1322.53
854.52	1335.05
854.84	1336.41
855.15	1307.74
855.47	1301.83
855.79	1341.65
856.10	1319.80
856.42	1309.56
856.73	1346.88
857.05	1345.29
857.37	1322.76
857.68	1274.75
858.00	1331.41
858.32	1324.81
858.63	1318.21
858.95	1265.87
859.26	1288.40
859.58	1292.95
859.89	1295.23
860.21	1305.92
860.52	1286.81
860.84	1307.06
861.16	1303.19
861.47	1291.13
861.79	1297.73
862.10	1269.29
862.42	1269.97
862.73	1302.74
863.05	1284.30
863.36	1269.51
863.68	1293.18
863.99	1283.17
864.31	1259.73
864.62	1293.86
864.94	1273.15
865.25	1277.25
865.57	1279.07
865.88	1259.05
866.20	1258.82
866.51	1304.78
866.82	1270.20
867.14	1256.09
867.45	1251.54
867.77	1248.58
868.08	1254.95
868.40	1275.20
868.71	1236.75
869.02	1260.64
869.34	1220.13
869.65	1242.43
869.97	1224.46
870.28	1202.39
870.59	1228.55
870.91	1226.96
871.22	1232.88
871.54	1271.33
871.85	1249.26
872.16	1254.27
872.48	1211.71
872.79	1212.85
873.10	1189.64
873.42	1200.79
873.73	1249.49
874.04	1191.01
874.36	1181.91
874.67	1180.54
874.98	1202.39
875.30	1182.82
875.61	1191.46
875.92	1203.52
876.23	1186.00
876.55	1200.11
876.86	1197.15
877.17	1183.73
877.49	1197.15
877.80	1187.14
878.11	1872.98
878.42	1232.88
878.74	1182.36
879.05	1164.61
879.36	1167.57
879.67	1174.62
879.98	1167.34
880.30	1170.98
880.61	1168.25
880.92	1164.38
881.23	1169.39
881.55	1179.63
881.86	1156.19
882.17	1170.30
882.48	1147.55
882.79	1198.74
883.10	1183.27
883.42	1179.40
883.73	1178.26
884.04	1172.12
884.35	1150.28
884.66	1155.51
884.97	1158.47
885.28	1150.28
885.60	1155.51
885.91	1124.33
886.22	1139.58
886.53	1146.63
886.84	1145.50
887.15	1160.52
887.46	1145.72
887.77	1160.06
888.08	1153.46
888.40	1143.68
888.71	1133.66
889.02	1135.26
889.33	1171.21
889.64	1119.56
889.95	1160.74
890.26	1163.93
890.57	1150.05
890.88	1183.50
891.19	1154.14
891.50	1194.42
891.81	1165.29
892.12	1129.34
892.43	1126.38
892.74	1126.61
893.05	1159.15
893.36	1199.65
893.67	1132.30
893.98	1137.08
894.29	1131.62
894.60	1120.24
894.91	1131.39
895.22	1132.53
895.53	1154.83
895.84	1147.09
896.15	1135.94
896.46	1135.71
896.77	1137.31
897.08	1107.04
897.38	1158.47
897.69	1158.47
898.00	1124.11
898.31	1151.19
898.62	1116.83
898.93	1113.41
899.24	1131.16
899.55	1137.53
899.86	1139.81
900.16	1139.13
900.47	1127.29
900.78	1124.33
901.09	1125.70
901.40	1126.84
901.71	1116.37
902.02	1137.31
902.32	1108.63
902.63	1097.71
902.94	1095.89
903.25	1107.95
903.56	1108.63
903.87	1100.44
904.17	1105.90
904.48	1088.38
904.79	1095.66
905.10	1104.77
905.41	1112.05
905.71	1110.91
906.02	1099.08
906.33	1092.71
906.64	1100.21
906.94	1100.21
907.25	1089.52
907.56	1082.47
907.87	1057.89
908.17	1116.14
908.48	1079.05
908.79	1105.90
909.09	1088.38
909.40	1072.23
909.71	1092.02
910.02	1165.75
910.32	1085.20
910.63	1095.21
910.94	1092.93
911.24	1052.20
911.55	1108.41
911.86	1076.55
912.16	1070.18
912.47	1074.27
912.78	1079.96
913.08	1079.51
913.39	1064.94
913.69	1060.62
914.00	1055.61
914.31	1079.73
914.61	1061.99
914.92	1096.80
915.23	1041.96
915.53	1046.74
915.84	1036.50
916.14	1091.34
916.45	1074.96
916.75	1040.82
917.06	1074.27
917.37	1069.49
917.67	1087.02
917.98	1051.06
918.28	1049.47
918.59	1036.73
918.89	1070.86
919.20	1054.02
919.50	1044.92
919.81	1043.10
920.11	1021.94
920.42	1038.78
920.72	1024.67
921.03	1047.65
921.33	1047.65
921.64	1037.18
921.94	1011.24
922.25	1033.09
922.55	1024.67
922.86	1026.26
923.16	1027.40
923.47	1041.73
923.77	1049.70
924.08	1025.80
924.38	1029.67
924.69	1013.52
924.99	1040.14
925.29	1026.49
925.60	1013.29
925.90	1018.07
926.21	1009.19
926.51	1028.99
926.81	1025.80
927.12	1001.23
927.42	1022.39
927.73	1021.94
928.03	1014.43
928.33	994.40
928.64	1003.05
928.94	995.31
929.24	1005.33
929.55	1002.82
929.85	1025.58
930.15	1001.68
930.46	1008.28
930.76	1008.74
931.06	1012.38
931.37	1016.93
931.67	1052.43
931.97	1015.34
932.27	990.53
932.58	1015.34
932.88	983.03
933.18	1025.58
933.49	1010.79
933.79	1026.26
934.09	1009.65
934.39	1012.38
934.70	1032.63
935.00	1001.23
935.30	1001.91
935.60	1002.14
935.91	974.83
936.21	991.90
936.51	1008.97
936.81	1025.12
937.11	1008.28
937.42	997.13
937.72	962.32
938.02	956.86
938.32	978.70
938.62	973.01
938.92	973.92
939.23	963.91
939.53	972.79
939.83	960.72
940.13	951.40
940.43	967.78
940.73	964.37
941.03	957.54
941.34	1001.23
941.64	974.38
941.94	973.24
942.24	991.22
942.54	979.84
942.84	973.92
943.14	996.22
943.44	974.61
943.74	972.79
944.04	965.05
944.34	964.14
944.65	961.41
944.95	965.96
945.25	963.00
945.55	956.63
945.85	956.63
946.15	939.56
946.45	962.77
946.75	967.55
947.05	959.36
947.35	963.68
947.65	964.59
947.95	942.29
948.25	960.95
948.55	985.07
948.85	979.61
949.15	966.87
949.45	956.63
949.75	949.35
950.05	961.86
950.35	990.99
950.65	967.32
950.94	973.70
951.24	964.14
951.54	965.73
951.84	1150.50
952.14	982.80
952.44	979.61
952.74	965.28
953.04	963.46
953.34	951.17
953.64	962.09
953.94	940.93
954.23	981.89
954.53	982.11
954.83	962.77
955.13	969.60
955.43	979.61
955.73	994.40
956.03	960.95
956.32	961.86
956.62	980.98
956.92	965.28
957.22	969.83
957.52	957.08
957.82	951.85
958.11	968.01
958.41	971.42
958.71	1040.82
959.01	995.09
959.30	1298.64
959.60	1003.28
959.90	963.91
960.20	976.88
960.50	957.08
960.79	919.77
961.09	984.16
961.39	986.89
961.69	952.53
961.98	953.90
962.28	996.91
962.58	973.92
962.87	965.28
963.17	972.79
963.47	974.38
963.76	1007.37
964.06	993.26
964.36	989.17
964.66	970.51
964.95	963.00
965.25	952.53
965.55	980.75
965.84	960.27
966.14	953.22
966.43	990.53
966.73	947.53
967.03	986.21
967.32	964.14
967.62	974.61
967.92	956.17
968.21	959.36
968.51	948.44
968.80	956.63
969.10	956.63
969.40	941.16
969.69	973.24
969.99	968.92
970.28	968.92
970.58	994.18
970.87	963.91
971.17	973.70
971.46	993.04
971.76	953.44
972.06	957.99
972.35	960.27
972.65	964.59
972.94	960.95
973.24	960.95
973.53	942.52
973.83	947.98
974.12	923.63
974.42	938.42
974.71	984.62
975.01	963.46
975.30	959.81
975.59	967.32
975.89	958.68
976.18	965.50
976.48	990.99
976.77	964.59
977.07	977.56
977.36	956.86
977.65	998.04
977.95	952.31
978.24	954.13
978.54	965.28
978.83	954.58
979.13	984.39
979.42	961.64
979.71	944.57
980.01	963.68
980.30	933.42
980.59	948.44
980.89	999.64
981.18	957.99
981.47	973.01
981.77	959.36
982.06	961.18
982.35	950.94
982.65	962.77
982.94	963.46
983.23	959.13
983.53	993.72
983.82	968.92
984.11	940.93
984.41	945.71
984.70	968.92
984.99	956.63
985.28	964.37
985.58	929.78
985.87	955.95
986.16	946.62
986.45	963.23
986.75	985.07
987.04	961.86
987.33	973.92
987.62	953.67
987.91	938.88
988.21	934.10
988.50	953.22
988.79	987.35
989.08	963.91
989.37	946.62
989.67	935.92
989.96	951.40
990.25	945.25
990.54	949.57
990.83	959.59
991.12	966.19
991.42	961.86
991.71	955.26
992.00	956.40
992.29	961.41
992.58	951.85
992.87	985.30
993.16	983.25
993.45	968.46
993.75	945.02
994.04	942.75
994.33	966.19
994.62	982.80
994.91	956.86
995.20	963.91
995.49	963.00
995.78	963.46
996.07	946.16
996.36	958.22
996.65	946.84
996.94	936.15
997.23	963.46
997.52	961.64
997.81	946.16
998.10	938.65
998.39	945.93
998.68	941.61
998.97	936.83
999.26	937.74
999.55	937.06
999.84	954.35
1000.13	955.49
1000.42	945.71
1000.71	940.93
1001.00	953.90
1001.29	967.32
1001.58	937.06
1001.87	929.10
1002.16	943.89
1002.45	951.17
1002.74	927.27
1003.02	943.20
1003.31	963.00
1003.60	955.72
1003.89	953.67
1004.18	935.92
1004.47	940.47
1004.76	953.44
1005.05	922.04
1005.33	935.24
1005.62	930.01
1005.91	914.53
1006.20	936.38
1006.49	949.35
1006.78	951.17
1007.06	931.37
1007.35	950.71
1007.64	929.78
1007.93	939.56
1008.22	951.85
1008.50	945.93
1008.79	961.41
1009.08	933.87
1009.37	934.33
1009.66	1015.79
1009.94	948.44
1010.23	948.44
1010.52	945.93
1010.81	939.56
1011.09	946.62
1011.38	929.78
1011.67	965.50
1011.95	986.44
1012.24	941.84
1012.53	936.38
1012.82	927.73
1013.10	918.63
1013.39	939.34
1013.68	925.23
[truncated: 48 more rows]
