# Supplementary material for: Unique photosynthetic electron transport tuning and excitation distribution in heterokont algae
Source: PLoS One. 2019 Jan 9;14(1):e0209920. doi: 10.1371/journal.pone.0209920 (PMC6326504; doi:10.1371/journal.pone.0209920)
Supplement: S1 Dataset — (ZIP) [file pone.0209920.s004.zip › S1 Dataset/77K/Nannochloropsis_no_inhibitor/NNI_t=5,1_300ms.txt]

340.01	1008.74
340.39	1008.74
340.76	1008.74
341.14	997.59
341.52	1012.83
341.89	1006.01
342.27	1049.24
342.65	1036.27
343.03	1049.93
343.40	1043.33
343.78	1052.66
344.16	1033.54
344.53	1052.66
344.91	1057.89
345.29	1039.69
345.66	1023.53
346.04	1028.54
346.42	1013.74
346.79	1016.93
347.17	1018.07
347.54	1006.92
347.92	1021.71
348.30	1009.88
348.67	1024.44
349.05	1001.91
349.43	1010.56
349.80	1011.24
350.18	1003.96
350.56	1005.55
350.93	997.82
351.31	1016.48
351.68	988.26
352.06	1004.41
352.44	990.76
352.81	1007.83
353.19	987.12
353.56	990.76
353.94	1002.82
354.32	1005.78
354.69	995.31
355.07	986.21
355.44	1002.14
355.82	997.82
356.19	993.26
356.57	1007.37
356.95	1003.96
357.32	1031.04
357.70	1013.06
358.07	1013.97
358.45	997.36
358.82	1003.05
359.20	990.99
359.58	1002.37
359.95	1016.70
360.33	1003.28
360.70	999.64
361.08	1000.55
361.45	1006.01
361.83	992.35
362.20	1002.14
362.58	992.81
362.95	993.72
363.33	1000.55
363.70	1016.70
364.08	1005.78
364.45	999.41
364.83	1012.83
365.20	1003.73
365.58	1006.92
365.95	1020.12
366.33	1006.46
366.70	1017.84
367.08	1024.44
367.45	1008.06
367.83	989.62
368.20	992.35
368.58	988.49
368.95	990.99
369.33	1007.37
369.70	980.98
370.08	1006.01
370.45	994.40
370.83	1008.51
371.20	990.31
371.57	1087.47
371.95	1004.19
372.32	1007.60
372.70	1004.41
373.07	996.45
373.45	1014.88
373.82	1003.28
374.19	992.81
374.57	993.95
374.94	998.95
375.32	1000.55
375.69	991.22
376.07	984.62
376.44	997.36
376.81	1002.14
377.19	1000.77
377.56	1006.24
377.94	1005.10
378.31	1017.61
378.68	998.50
379.06	988.03
379.43	1011.92
379.81	1011.24
380.18	990.53
380.55	992.58
380.93	995.77
381.30	989.40
381.67	995.77
382.05	980.75
382.42	988.71
382.79	993.95
383.17	1001.68
383.54	1003.28
383.91	1001.00
384.29	1006.92
384.66	998.50
385.04	1005.10
385.41	981.20
385.78	998.73
386.15	992.35
386.53	1005.33
386.90	1001.23
387.27	996.45
387.65	1008.51
388.02	992.81
388.39	996.22
388.77	1020.80
389.14	1008.97
389.51	1007.83
389.89	1002.14
390.26	1003.05
390.63	996.68
391.00	995.09
391.38	999.41
391.75	992.58
392.12	1012.61
392.50	1008.28
392.87	1003.96
393.24	1015.56
393.61	1016.70
393.99	1010.33
394.36	1001.46
394.73	1009.65
395.10	991.44
395.48	994.63
395.85	992.13
396.22	975.52
396.59	1012.15
396.97	992.35
397.34	1000.55
397.71	1013.52
398.08	1010.33
398.45	998.73
398.83	1008.28
399.20	1004.87
399.57	1011.01
399.94	1012.83
400.32	985.98
400.69	1009.19
401.06	1015.34
401.43	1004.87
401.80	1004.64
402.17	1006.69
402.55	1011.47
402.92	990.99
403.29	999.18
403.66	986.21
404.03	997.82
404.41	1009.19
404.78	1013.52
405.15	979.61
405.52	990.53
405.89	994.40
406.26	1014.88
406.64	997.36
407.01	1000.32
407.38	1003.05
407.75	999.86
408.12	997.59
408.49	999.18
408.86	992.58
409.23	1008.28
409.61	1006.69
409.98	1000.09
410.35	991.22
410.72	1001.46
411.09	1000.09
411.46	1000.09
411.83	989.85
412.20	1011.01
412.57	1003.50
412.95	1000.77
413.32	991.90
413.69	994.63
414.06	992.81
414.43	1006.92
414.80	1018.52
415.17	984.62
415.54	1016.93
415.91	1013.74
416.28	990.76
416.65	993.95
417.02	1019.43
417.39	1004.64
417.76	985.53
418.14	984.16
418.51	992.13
418.88	993.26
419.25	994.63
419.62	1004.41
419.99	976.43
420.36	984.39
420.73	1004.41
421.10	1020.34
421.47	1004.87
421.84	987.35
422.21	1003.73
422.58	1009.65
422.95	998.73
423.32	1006.46
423.69	1001.68
424.06	1011.47
424.43	1013.52
424.80	1007.60
425.17	1002.59
425.54	996.00
425.91	987.35
426.28	1013.97
426.65	1020.12
427.02	1027.40
427.39	1018.98
427.76	1007.83
428.13	1022.62
428.49	1006.01
428.86	1014.65
429.23	982.80
429.60	1000.77
429.97	982.80
430.34	1003.50
430.71	996.91
431.08	983.48
431.45	996.22
431.82	1002.82
432.19	1021.94
432.56	1016.93
432.93	1003.05
433.30	1013.52
433.67	995.77
434.03	1013.29
434.40	997.36
434.77	991.90
435.14	994.18
435.51	1016.25
435.88	1018.30
436.25	1022.62
436.62	998.04
436.99	992.13
437.35	1005.78
437.72	1024.89
438.09	1008.51
438.46	1034.45
438.83	987.12
439.20	1000.09
439.57	991.22
439.93	989.85
440.30	1007.37
440.67	997.13
441.04	997.59
441.41	995.31
441.78	998.27
442.14	1001.68
442.51	996.00
442.88	989.40
443.25	999.86
443.62	995.54
443.99	996.22
444.35	1011.24
444.72	989.85
445.09	990.08
445.46	988.49
445.83	1003.28
446.19	985.07
446.56	998.27
446.93	1015.34
447.30	1002.14
447.66	982.34
448.03	997.59
448.40	1001.46
448.77	999.18
449.14	965.05
449.50	996.68
449.87	1005.33
450.24	1007.37
450.61	973.70
450.97	997.36
451.34	993.95
451.71	1008.97
452.08	988.49
452.44	1003.05
452.81	1016.70
453.18	1008.28
453.54	1003.05
453.91	994.86
454.28	992.81
454.65	987.58
455.01	999.18
455.38	989.17
455.75	1009.19
456.11	1003.96
456.48	998.95
456.85	998.73
457.21	1013.29
457.58	993.26
457.95	978.25
458.32	1009.88
458.68	1011.70
459.05	1014.88
459.42	997.13
459.78	989.85
460.15	1011.92
460.52	1010.10
460.88	1001.68
461.25	1001.00
461.61	1009.65
461.98	985.76
462.35	993.49
462.71	988.71
463.08	1003.05
463.45	979.61
463.81	985.76
464.18	990.53
464.55	1006.01
464.91	1014.65
465.28	995.09
465.64	990.76
466.01	993.72
466.38	985.07
466.74	1019.43
467.11	1010.56
467.47	1012.61
467.84	1057.43
468.21	1011.47
468.57	1002.37
468.94	1005.10
469.30	1016.48
469.67	1004.87
470.03	987.80
470.40	988.49
470.77	996.22
471.13	1009.65
471.50	1013.06
471.86	1007.83
472.23	981.43
472.59	990.76
472.96	994.63
473.32	993.26
473.69	1012.38
474.05	996.45
474.42	998.50
474.78	996.91
475.15	988.94
475.51	1001.00
475.88	977.79
476.24	999.64
476.61	1002.37
476.97	992.13
477.34	1001.46
477.70	985.30
478.07	998.73
478.43	1019.89
478.80	992.58
479.16	992.81
479.53	1022.39
479.89	1007.83
480.26	1006.24
480.62	1008.51
480.99	998.73
481.35	990.99
481.72	1000.55
482.08	990.31
482.45	1283.39
482.81	1024.89
483.17	991.22
483.54	995.54
483.90	1013.06
484.27	1016.70
484.63	991.44
485.00	992.58
485.36	1002.14
485.72	1021.25
486.09	1023.53
486.45	998.73
486.82	994.86
487.18	1009.88
487.54	997.59
487.91	990.08
488.27	1000.55
488.64	980.75
489.00	1001.46
489.36	1017.84
489.73	993.26
490.09	1002.14
490.45	1005.10
490.82	995.09
491.18	1005.33
491.55	1023.07
491.91	1019.21
492.27	1002.59
492.64	1006.46
493.00	990.99
493.36	999.41
493.73	1041.28
494.09	1013.06
494.45	1018.07
494.82	993.95
495.18	1004.19
495.54	1008.97
495.91	990.53
496.27	1018.98
496.63	1012.38
496.99	997.13
497.36	985.07
497.72	1012.83
498.08	1005.10
498.45	1012.61
498.81	1017.16
499.17	1021.25
499.53	1020.34
499.90	1007.60
500.26	1005.10
500.62	1035.59
500.99	1007.37
501.35	981.89
501.71	1009.88
502.07	1012.38
502.44	1015.79
502.80	1006.24
503.16	1009.42
503.52	996.22
503.88	1009.19
504.25	1003.50
504.61	1000.32
504.97	1012.83
505.33	1002.82
505.70	1014.43
506.06	999.18
506.42	995.09
506.78	1002.59
507.14	993.04
507.51	1004.64
507.87	974.61
508.23	999.18
508.59	997.36
508.95	996.00
509.32	989.85
509.68	988.71
510.04	999.86
510.40	1007.60
510.76	1021.25
511.12	1019.66
511.48	1006.01
511.85	1004.64
512.21	1007.37
512.57	1000.32
512.93	1013.97
513.29	1007.83
513.65	996.68
514.01	988.03
514.38	1009.19
514.74	995.77
515.10	1006.92
515.46	996.00
515.82	1006.92
516.18	1021.48
516.54	1011.01
516.90	993.04
517.26	1025.80
517.63	1006.01
517.99	988.03
518.35	1008.74
518.71	990.08
519.07	993.26
519.43	1015.11
519.79	1013.97
520.15	998.04
520.51	1012.38
520.87	1005.55
521.23	1003.73
521.59	1012.61
521.95	997.82
522.31	1003.96
522.67	988.71
523.03	1005.10
523.40	1006.46
523.76	984.85
524.12	1000.32
524.48	1004.41
524.84	1002.82
525.20	1009.65
525.56	997.36
525.92	1008.06
526.28	981.66
526.64	1027.63
527.00	998.50
527.36	1030.58
527.72	1011.24
528.08	1017.84
528.44	996.00
528.80	1021.03
529.16	997.82
529.51	1006.46
529.87	1010.56
530.23	998.50
530.59	1025.35
530.95	995.54
531.31	994.18
531.67	1011.47
532.03	1012.38
532.39	1008.28
532.75	998.73
533.11	1018.52
533.47	1005.78
533.83	997.82
534.19	1023.30
534.55	993.95
534.91	1019.21
535.26	996.68
535.62	989.17
535.98	998.04
536.34	1016.25
536.70	997.13
537.06	1016.93
537.42	1022.39
537.78	995.54
538.14	1022.39
538.49	1019.43
538.85	1017.61
539.21	998.95
539.57	999.18
539.93	1005.33
540.29	1013.74
540.65	987.80
541.00	1001.00
541.36	1009.65
541.72	990.76
542.08	983.48
542.44	996.68
542.80	1023.30
543.15	1019.66
543.51	1009.19
543.87	988.49
544.23	998.27
544.59	1021.48
544.95	995.31
545.30	996.00
545.66	998.50
546.02	1013.74
546.38	991.67
546.73	1001.23
547.09	990.99
547.45	999.41
547.81	1005.55
548.17	1011.01
548.52	1022.16
548.88	1004.64
549.24	1001.00
549.60	997.59
549.95	1003.73
550.31	995.54
550.67	994.18
551.03	998.27
551.38	996.91
551.74	992.81
552.10	997.13
552.46	999.18
552.81	1006.92
553.17	995.77
553.53	995.31
553.88	1002.14
554.24	997.13
554.60	995.31
554.95	995.09
555.31	997.13
555.67	983.48
556.03	999.64
556.38	976.43
556.74	991.22
557.10	996.68
557.45	1000.32
557.81	1010.56
558.17	1014.88
558.52	1001.00
558.88	990.08
559.24	1004.64
559.59	1016.93
559.95	987.58
560.30	1002.59
560.66	997.59
561.02	1021.71
561.37	998.27
561.73	986.21
562.09	1000.09
562.44	1008.51
562.80	1000.55
563.15	998.95
563.51	1015.11
563.87	993.95
564.22	994.18
564.58	1015.56
564.93	1011.70
565.29	1023.30
565.65	1027.40
566.00	1005.10
566.36	1003.28
566.71	1011.70
567.07	1011.24
567.42	999.18
567.78	993.04
568.14	989.85
568.49	1018.75
568.85	997.36
569.20	1002.59
569.56	1003.50
569.91	1014.20
570.27	1003.50
570.62	1023.98
570.98	984.85
571.33	977.79
571.69	990.99
572.04	982.34
572.40	996.22
572.75	1018.52
573.11	995.31
573.46	985.76
573.82	1007.60
574.17	1002.37
574.53	994.40
574.88	992.58
575.24	1005.33
575.59	1007.83
575.95	1021.25
576.30	1004.19
576.66	997.59
577.01	1014.88
577.36	1001.00
577.72	1004.64
578.07	1019.66
578.43	996.91
578.78	1011.70
579.14	996.22
579.49	999.86
579.85	1025.80
580.20	1010.10
580.55	1017.61
580.91	978.93
581.26	1023.53
581.62	1026.26
581.97	1008.97
582.32	1028.08
582.68	1021.71
583.03	1031.72
583.39	1020.12
583.74	1050.15
584.09	1023.53
584.45	1043.78
584.80	1021.94
585.15	1037.18
585.51	1021.71
585.86	1032.40
586.21	1040.60
586.57	1056.07
586.92	1070.18
587.27	1058.12
587.63	1056.75
587.98	1090.20
588.33	1087.93
588.69	1083.83
589.04	1084.97
589.39	1102.49
589.75	1091.34
590.10	1107.04
590.45	1105.45
590.81	1107.95
591.16	1155.96
591.51	1143.22
591.86	1162.11
592.22	1149.82
592.57	1182.82
592.92	1170.30
593.28	1164.38
593.63	1173.71
593.98	1203.98
594.33	1219.91
594.69	1212.17
595.04	1231.51
595.39	1232.19
595.74	1247.67
596.10	1289.99
596.45	1316.39
596.80	1320.94
597.15	1345.52
597.50	1359.40
597.86	1371.46
598.21	1382.15
598.56	1399.67
598.91	1451.10
599.26	1421.75
599.62	1465.21
599.97	1453.38
600.32	1493.65
600.67	1506.17
601.02	1510.49
601.38	1546.67
601.73	1581.71
602.08	1584.90
602.43	1609.70
602.78	1614.03
603.13	1640.88
603.49	1638.83
603.84	1663.18
604.19	1685.48
604.54	1684.80
604.89	1720.75
605.24	1757.16
605.59	1762.85
605.95	1787.42
606.30	1782.64
606.65	1841.35
607.00	1842.26
607.35	1843.17
607.70	1858.65
608.05	1882.77
608.40	1908.25
608.75	1912.12
609.10	1907.11
609.46	1926.91
609.81	1968.10
610.16	1984.48
610.51	1993.81
610.86	1998.36
611.21	2004.51
611.56	2037.96
611.91	2051.84
612.26	2055.48
612.61	2035.91
612.96	2049.11
613.31	2051.15
613.66	2096.89
614.01	2068.45
614.36	2083.47
614.71	2115.55
615.06	2101.90
615.41	2112.59
615.76	2141.49
616.11	2146.95
616.46	2156.28
616.81	2110.77
617.16	2130.34
617.51	2166.30
617.86	2132.16
618.21	2120.56
618.56	2143.77
618.91	2147.41
619.26	2157.88
619.61	2113.50
619.96	2110.55
620.31	2137.17
620.66	2115.55
621.01	2137.40
621.36	2140.81
621.71	2167.89
622.06	2158.79
622.41	2141.27
622.76	2162.20
623.10	2123.74
623.45	2125.11
623.80	2155.60
624.15	2138.31
624.50	2123.06
624.85	2104.86
625.20	2138.53
625.55	2117.60
625.90	2100.08
626.25	2095.98
626.59	2114.87
626.94	2102.81
627.29	2077.10
627.64	2098.94
627.99	2066.86
628.34	2094.16
628.69	2099.40
629.03	2081.19
629.38	2081.65
629.73	2072.32
630.08	2032.72
630.43	2060.94
630.78	2045.01
631.12	2043.65
631.47	2059.57
631.82	2050.70
632.17	2027.26
632.52	2009.97
632.86	2045.92
633.21	2035.68
633.56	2000.41
633.91	2017.93
634.26	2034.32
634.60	1990.63
634.95	1994.72
635.30	2005.19
635.65	2022.71
635.99	1996.77
636.34	2028.40
636.69	1979.93
637.04	2000.87
637.39	1980.84
637.73	1959.68
638.08	1977.66
638.43	1973.56
638.77	1969.69
639.12	1933.28
639.47	1946.71
639.82	1961.27
640.16	1955.36
640.51	1948.98
640.86	1946.25
641.20	1969.69
641.55	1951.03
641.90	1932.14
642.25	1937.83
642.59	1951.94
642.94	1948.76
643.29	1933.05
643.63	1948.98
643.98	1936.92
644.33	1931.23
644.67	1917.35
645.02	1921.22
645.37	1925.32
645.71	1916.90
646.06	1946.48
646.40	1931.69
646.75	1922.13
647.10	1908.48
647.44	1912.58
647.79	1894.60
648.14	1899.15
648.48	1877.30
648.83	1924.18
649.17	1929.41
649.52	1914.40
649.87	1905.98
650.21	1905.07
650.56	1876.17
650.90	1901.43
651.25	1890.73
651.59	1921.68
651.94	1932.14
652.29	1888.45
652.63	1875.94
652.98	1908.71
653.32	1895.51
653.67	1910.07
654.01	1913.71
654.36	1925.32
654.70	1882.77
655.05	1898.24
655.39	1938.74
655.74	1946.03
656.08	1924.41
656.43	1931.69
656.78	1905.75
657.12	1912.35
657.47	1909.84
657.81	1900.06
658.15	1902.11
658.50	1885.95
658.84	1895.74
659.19	1936.47
659.53	1904.16
659.88	1950.35
660.22	1929.64
660.57	1948.76
660.91	1931.23
661.26	1925.77
661.60	1949.89
661.95	1936.01
662.29	1943.98
662.63	1926.91
662.98	1946.25
663.32	1973.10
663.67	1923.50
664.01	1947.39
664.36	1971.06
664.70	1956.95
665.04	1955.58
665.39	1956.49
665.73	1974.70
666.08	2080.96
666.42	1966.73
666.76	1962.18
667.11	1958.31
667.45	1970.37
667.79	1951.94
668.14	1997.91
668.48	1991.31
668.83	1998.36
669.17	2005.64
669.51	2010.20
669.86	2014.06
670.20	2026.58
670.54	2041.14
670.89	2050.02
671.23	2049.11
671.57	2059.12
671.92	2076.19
672.26	2078.01
672.60	2117.37
672.94	2159.24
673.29	2139.44
673.63	2184.27
673.97	2204.30
674.32	2273.02
674.66	2328.09
675.00	2330.82
675.34	2347.65
675.69	2437.31
676.03	2493.29
676.37	2571.57
676.71	2702.18
677.06	2723.80
677.40	2832.57
677.74	2982.30
678.08	3123.84
678.43	3231.69
678.77	3391.21
679.11	3595.78
679.45	3768.72
679.80	3957.36
680.14	4189.92
680.48	4477.09
680.82	4721.93
681.16	5019.80
681.51	5340.19
681.85	5676.29
682.19	6023.30
682.53	6357.35
682.87	6747.60
683.21	7076.87
683.56	7492.61
683.90	7856.46
684.24	8308.61
684.58	8707.05
684.92	9062.72
685.26	9407.91
685.61	9755.84
685.95	10158.38
686.29	10355.67
686.63	10617.13
686.97	10825.79
687.31	11035.82
687.65	11099.54
687.99	11334.60
688.33	11313.21
688.68	11369.41
689.02	11453.61
689.36	11422.43
689.70	11513.45
690.04	11407.41
690.38	11346.66
690.72	11409.92
691.06	11314.57
691.40	11419.70
691.74	11310.70
692.08	11319.12
692.42	11429.03
692.76	11445.64
693.10	11416.29
693.44	11376.92
693.78	11403.77
694.13	11339.15
694.47	11486.37
694.81	11418.34
695.15	11382.61
695.49	11429.71
695.83	11383.75
696.17	11473.40
696.51	11394.44
696.85	11390.35
697.19	11350.75
697.53	11302.06
697.87	11341.20
698.20	11265.65
698.54	11361.68
698.88	11291.82
699.22	11221.73
699.56	11227.87
699.90	11202.84
700.24	11141.18
700.58	11129.57
700.92	10974.15
701.26	10935.93
701.60	10977.57
701.94	10793.93
702.28	10780.51
702.62	10658.54
702.96	10638.06
703.30	10491.06
703.63	10496.75
703.97	10427.80
704.31	10310.61
704.65	10169.99
704.99	10119.70
705.33	10177.49
705.67	9959.50
706.01	9867.80
706.34	9849.14
706.68	9707.83
707.02	9509.17
707.36	9498.25
707.70	9404.50
708.04	9218.36
708.38	9195.15
708.71	9159.43
709.05	8991.72
709.39	8982.16
709.73	8858.83
710.07	8825.61
710.40	8713.88
710.74	8624.45
711.08	8626.04
711.42	8456.75
711.76	8364.13
712.09	8302.69
712.43	8233.52
712.77	8148.18
713.11	8119.97
713.45	8081.28
713.78	8044.88
714.12	7971.38
714.46	7902.43
714.80	7809.82
715.13	7742.91
715.47	7689.90
715.81	7604.34
716.15	7543.58
716.48	7492.61
716.82	7395.44
717.16	7361.08
717.49	7241.85
717.83	7142.63
718.17	7177.22
718.51	6987.21
718.84	6943.98
719.18	6943.75
719.52	6846.36
719.85	6752.38
720.19	6700.27
720.53	6648.84
720.86	6584.90
721.20	6528.24
721.54	6463.39
721.87	6391.03
722.21	6271.11
722.55	6222.87
722.88	6173.94
723.22	6115.69
723.55	6005.78
723.89	5999.18
724.23	5936.61
724.56	5833.30
724.90	5790.06
725.24	5715.88
725.57	5647.39
725.91	5650.57
726.24	5562.51
726.58	5406.18
726.92	5479.45
727.25	5346.79
727.59	5344.74
727.92	5223.46
728.26	5210.03
728.59	5160.65
728.93	5089.88
729.26	4998.86
729.60	4980.43
729.94	4906.25
730.27	4864.84
730.61	4813.41
730.94	4725.35
731.28	4706.69
731.61	4627.50
731.95	4543.30
732.28	4537.16
732.62	4458.88
732.95	4452.97
733.29	4371.28
733.62	4311.43
733.96	4267.97
734.29	4206.53
734.63	4142.13
734.96	4113.23
735.30	4080.46
735.63	4064.76
735.97	4001.28
736.30	3939.61
736.63	3930.51
736.97	3878.63
737.30	3783.96
737.64	3793.52
737.97	3730.26
738.31	3706.60
738.64	3653.58
738.97	3627.64
739.31	3595.10
739.64	3533.43
739.98	3463.57
740.31	3476.54
740.64	3464.71
740.98	3399.86
741.31	3372.55
741.65	3367.32
741.98	3318.16
742.31	3276.07
742.65	3324.99
742.98	3244.44
743.31	3190.28
743.65	3193.01
743.98	3131.57
744.31	3169.35
744.65	3104.04
744.98	3123.38
745.31	3087.88
745.65	3047.83
745.98	3045.56
746.31	3028.95
746.65	2982.30
746.98	2992.99
747.31	2952.49
747.65	2953.17
747.98	2953.63
748.31	2925.18
748.64	2923.82
748.98	2865.11
749.31	2822.56
749.64	2828.02
749.98	2799.35
750.31	2759.07
750.64	2756.79
750.97	2760.66
751.31	2743.14
751.64	2722.66
751.97	2693.76
752.30	2669.64
752.63	2661.22
752.97	2632.55
753.30	2625.72
753.63	2604.11
753.96	2578.39
754.29	2601.15
754.63	2570.88
754.96	2591.14
755.29	2566.10
755.62	2530.61
755.95	2522.64
756.29	2499.43
756.62	2463.48
756.95	2443.68
757.28	2464.84
757.61	2488.96
757.94	2427.30
758.27	2406.36
758.61	2414.10
758.94	2402.95
759.27	2367.22
759.60	2337.19
759.93	2356.07
760.26	2331.95
760.59	2318.30
760.92	2297.37
761.26	2289.17
761.59	2262.32
761.92	2268.47
762.25	2260.05
762.58	2234.79
762.91	2235.24
763.24	2244.57
763.57	2214.76
763.90	2224.78
764.23	2225.00
764.56	2186.32
764.89	2172.67
765.22	2190.87
765.55	2146.50
765.88	2170.16
766.21	2094.39
766.54	2128.52
766.87	2120.10
767.20	2108.73
767.53	2091.43
767.86	2080.28
768.19	2038.64
768.52	2058.21
768.85	2066.40
769.18	2024.30
769.51	2015.43
769.84	2021.35
770.17	2026.58
770.50	2017.93
770.83	1997.45
771.16	1975.38
771.49	1990.17
771.82	1962.18
772.15	1973.56
772.48	1936.24
772.81	1920.99
773.14	1917.81
773.47	1894.14
773.80	1900.06
774.13	1916.44
774.46	1870.02
774.78	1853.41
775.11	1872.30
775.44	1858.87
775.77	1858.87
776.10	1827.02
776.43	1862.51
776.76	1864.79
777.09	1818.14
777.41	1819.05
777.74	1804.03
778.07	1815.87
778.40	1789.24
778.73	1766.71
779.06	1769.67
779.38	1784.69
779.71	1753.74
780.04	1745.10
780.37	1749.88
780.70	1728.71
781.03	1720.98
781.35	1695.72
781.68	1684.57
782.01	1688.66
782.34	1712.56
782.67	1675.24
782.99	1691.85
783.32	1670.00
783.65	1675.47
783.98	1666.82
784.30	1667.05
784.63	1645.88
784.96	1632.23
785.29	1643.15
785.61	1662.27
785.94	1634.96
786.27	1621.76
786.60	1642.24
786.92	1624.95
787.25	1597.19
787.58	1581.71
787.90	1568.29
788.23	1578.30
788.56	1582.17
788.88	1564.19
789.21	1565.79
789.54	1558.96
789.87	1585.81
790.19	1555.32
790.52	1548.95
790.85	1539.39
791.17	1523.23
791.50	1532.11
791.82	1524.60
792.15	1515.95
792.48	1521.64
792.80	1537.34
793.13	1512.99
793.46	1524.60
793.78	1519.59
794.11	1487.28
794.43	1496.38
794.76	1499.80
795.09	1525.51
795.41	1511.86
795.74	1510.04
796.06	1513.68
796.39	1517.32
796.72	1515.72
797.04	1507.76
797.37	1505.94
797.69	1501.39
798.02	1508.67
798.34	1495.70
798.67	1484.55
798.99	1492.51
799.32	1472.94
799.64	1474.08
799.97	1487.74
800.30	1480.45
800.62	1472.72
800.95	1461.34
801.27	1478.63
801.60	1457.47
801.92	1451.33
802.25	1449.05
802.57	1456.56
802.89	1420.84
803.22	1431.53
803.54	1421.75
803.87	1440.63
804.19	1428.80
804.52	1459.52
804.84	1440.86
805.17	1430.62
805.49	1446.55
805.82	1432.90
806.14	1399.45
806.46	1429.71
806.79	1427.66
807.11	1411.51
807.44	1398.31
807.76	1405.13
808.08	1423.11
808.41	1416.51
808.73	1387.61
809.06	1398.54
809.38	1418.79
809.70	1386.93
810.03	1391.25
810.35	1400.58
810.67	1368.50
811.00	1371.46
811.32	1386.02
811.64	1391.94
811.97	1387.39
812.29	1357.58
812.61	1360.76
812.94	1390.34
813.26	1353.48
813.58	1373.50
813.91	1358.49
814.23	1373.05
814.55	1357.80
814.88	1363.04
815.20	1348.93
815.52	1338.69
815.84	1345.74
816.17	1329.81
816.49	1335.50
816.81	1348.93
817.13	1335.28
817.46	1319.12
817.78	1312.75
818.10	1324.35
818.42	1312.52
818.75	1308.20
819.07	1320.26
819.39	1300.69
819.71	1312.75
820.04	1292.04
820.36	1299.55
820.68	1287.49
821.00	1277.48
821.32	1314.34
821.65	1300.46
821.97	1279.53
822.29	1268.15
822.61	1290.90
822.93	1288.86
823.25	1283.17
823.58	1267.69
823.90	1281.80
824.22	1247.67
824.54	1299.32
824.86	1274.97
825.18	1273.84
825.50	1262.46
825.82	1265.87
826.15	1253.13
826.47	1278.84
826.79	1272.02
827.11	1264.96
827.43	1256.77
827.75	1249.26
828.07	1264.73
828.39	1245.62
828.71	1243.80
829.03	1249.72
829.35	1267.24
829.67	1240.16
830.00	1241.07
830.32	1258.59
830.64	1249.26
830.96	1242.43
831.28	1243.57
831.60	1257.91
831.92	1227.87
832.24	1224.69
832.56	1236.75
832.88	1252.45
833.20	1235.38
833.52	1250.85
833.84	1219.91
834.16	1227.19
834.48	1241.30
834.80	1243.57
835.12	1226.96
835.44	1229.69
835.76	1220.59
836.08	1219.68
836.40	1240.39
836.71	1219.91
837.03	1240.16
837.35	1241.98
837.67	1229.24
837.99	1260.41
838.31	1232.42
838.63	1212.63
838.95	1207.62
839.27	1216.49
839.59	1233.10
839.91	1214.90
840.23	1221.50
840.54	1186.91
840.86	1219.91
841.18	1215.36
841.50	1206.25
841.82	1207.16
842.14	1236.75
842.46	1214.22
842.77	1231.28
843.09	1223.55
843.41	1223.55
843.73	1204.66
844.05	1204.66
844.37	1213.99
844.68	1191.46
845.00	1186.46
845.32	1211.03
845.64	1218.77
845.96	1195.56
846.27	1213.31
846.59	1208.98
846.91	1198.29
847.23	1191.01
847.54	1199.88
847.86	1194.65
848.18	1202.61
848.50	1164.84
848.82	1197.61
849.13	1181.00
849.45	1187.82
849.77	1185.55
850.08	1198.74
850.40	1195.10
850.72	1180.54
851.04	1192.37
851.35	1192.37
851.67	1186.68
851.99	1183.27
852.30	1191.92
852.62	1196.70
852.94	1170.30
853.25	1186.23
853.57	1173.71
853.89	1185.55
854.20	1187.59
854.52	1198.74
854.84	1183.73
855.15	1191.01
855.47	1168.94
855.79	1168.02
856.10	1182.59
856.42	1169.16
856.73	1180.31
857.05	1166.89
857.37	1163.93
857.68	1154.37
858.00	1171.21
858.32	1176.44
858.63	1177.81
858.95	1155.96
859.26	1170.76
859.58	1168.02
859.89	1167.11
860.21	1166.20
860.52	1153.23
860.84	1166.20
861.16	1153.46
861.47	1158.92
861.79	1162.79
862.10	1142.77
862.42	1153.23
862.73	1183.50
863.05	1178.26
863.36	1141.40
863.68	1166.20
863.99	1163.25
864.31	1163.47
864.62	1165.98
864.94	1150.28
865.25	1159.83
865.57	1146.41
865.88	1148.23
866.20	1155.96
866.51	1171.89
866.82	1167.34
867.14	1163.25
867.45	1154.83
867.77	1142.31
868.08	1163.70
868.40	1158.70
868.71	1150.05
869.02	1144.81
869.34	1130.93
869.65	1138.44
869.97	1140.49
870.28	1153.69
870.59	1142.77
870.91	1126.38
871.22	1144.81
871.54	1125.93
871.85	1143.68
872.16	1135.26
872.48	1116.37
872.79	1156.42
873.10	1139.58
873.42	1117.05
873.73	1127.98
874.04	1120.01
874.36	1122.29
874.67	1135.94
874.98	1114.55
875.30	1138.67
875.61	1135.26
875.92	1105.90
876.23	1118.19
876.55	1109.09
876.86	1125.47
877.17	1105.68
877.49	1095.89
877.80	1089.29
878.11	1306.83
878.42	1124.79
878.74	1111.59
879.05	1114.32
879.36	1115.23
879.67	1111.36
879.98	1120.47
880.30	1095.89
880.61	1097.26
880.92	1111.59
881.23	1074.05
881.55	1117.96
881.86	1121.38
882.17	1103.63
882.48	1112.50
882.79	1103.86
883.10	1097.71
883.42	1117.74
883.73	1086.33
884.04	1086.79
884.35	1105.22
884.66	1092.93
884.97	1096.12
885.28	1093.62
885.60	1107.95
885.91	1109.77
886.22	1110.23
886.53	1090.88
886.84	1088.38
887.15	1099.30
887.46	1089.29
887.77	1119.10
888.08	1084.97
888.40	1121.15
888.71	1108.86
889.02	1092.71
889.33	1082.92
889.64	1080.19
889.95	1094.98
890.26	1084.97
890.57	1092.71
890.88	1093.84
891.19	1094.30
891.50	1099.30
891.81	1091.57
892.12	1091.34
892.43	1094.75
892.74	1102.94
893.05	1113.64
893.36	1107.27
893.67	1082.24
893.98	1115.01
894.29	1102.49
894.60	1090.43
894.91	1103.63
895.22	1123.65
895.53	1103.17
895.84	1085.88
896.15	1112.27
896.46	1098.17
896.77	1104.54
897.08	1088.61
897.38	1100.67
897.69	1104.99
898.00	1091.34
898.31	1096.35
898.62	1089.06
898.93	1095.66
899.24	1072.23
899.55	1077.91
899.86	1096.57
900.16	1087.02
900.47	1100.67
900.78	1081.10
901.09	1091.34
901.40	1068.36
901.71	1090.66
902.02	1083.15
902.32	1089.06
902.63	1084.29
902.94	1104.99
903.25	1088.38
903.56	1086.33
903.87	1092.25
904.17	1075.41
904.48	1074.73
904.79	1075.18
905.10	1092.71
905.41	1078.60
905.71	1080.42
906.02	1077.46
906.33	1056.75
906.64	1078.37
906.94	1071.54
907.25	1065.17
907.56	1075.64
907.87	1059.71
908.17	1075.41
908.48	1059.25
908.79	1067.22
909.09	1078.37
909.40	1078.82
909.71	1083.38
910.02	1078.14
910.32	1066.31
910.63	1061.76
910.94	1071.77
911.24	1073.59
911.55	1058.80
911.86	1075.18
912.16	1058.34
912.47	1043.55
912.78	1051.52
913.08	1068.36
913.39	1060.17
913.69	1060.17
914.00	1039.23
914.31	1073.82
914.61	1023.76
914.92	1064.72
915.23	1050.61
915.53	1036.04
915.84	1047.65
916.14	1069.49
916.45	1039.46
916.75	1031.95
917.06	1041.05
917.37	1052.88
917.67	1057.43
917.98	1047.65
918.28	1037.18
918.59	1048.10
918.89	1035.36
919.20	1040.82
919.50	1060.17
919.81	1037.64
920.11	1051.52
920.42	1042.64
920.72	1059.03
921.03	1053.57
921.33	1042.64
921.64	1051.52
921.94	1047.88
922.25	1028.99
922.55	1060.39
922.86	1052.88
923.16	1063.35
923.47	1051.75
923.77	1051.97
924.08	1052.43
924.38	1030.36
924.69	1056.52
924.99	1064.94
925.29	1021.03
925.60	1049.93
925.90	1057.43
926.21	1019.89
926.51	1022.85
926.81	1034.22
927.12	1034.68
927.42	1024.89
927.73	1025.12
928.03	1064.26
928.33	1058.12
928.64	1041.05
928.94	1046.06
929.24	1039.23
929.55	1049.24
929.85	1056.30
930.15	1048.10
930.46	1050.15
930.76	1033.31
931.06	1046.97
931.37	1042.87
931.67	1047.65
931.97	1025.35
932.27	1030.36
932.58	1026.03
932.88	1023.76
933.18	1015.11
933.49	1033.54
933.79	1028.76
934.09	1034.68
934.39	1039.91
934.70	1034.45
935.00	1033.31
935.30	1015.34
935.60	1018.07
935.91	1016.02
936.21	1028.99
936.51	1015.34
936.81	1039.91
937.11	1037.87
937.42	1026.72
937.72	1010.10
938.02	1018.07
938.32	1013.29
938.62	1025.35
938.92	1011.01
939.23	1025.80
939.53	1002.14
939.83	1001.46
940.13	1017.61
940.43	986.44
940.73	1011.92
941.03	1020.80
941.34	1017.84
941.64	1013.74
941.94	1018.52
942.24	1016.25
942.54	1009.88
942.84	1003.73
943.14	1002.82
943.44	1013.74
943.74	1004.19
944.04	1015.56
944.34	1012.83
944.65	990.53
944.95	990.31
945.25	1020.57
945.55	1001.23
945.85	1009.88
946.15	1002.37
946.45	1023.76
946.75	991.90
947.05	1017.39
947.35	990.99
947.65	1019.66
947.95	1010.10
948.25	1006.01
948.55	1008.51
948.85	1010.79
949.15	1002.82
949.45	1006.69
949.75	1015.79
950.05	994.18
950.35	1032.18
950.65	1008.06
950.94	1028.99
951.24	1025.35
951.54	1012.38
951.84	1082.47
952.14	1013.29
952.44	992.58
952.74	1002.59
953.04	1006.01
953.34	1004.19
953.64	1002.82
953.94	1005.33
954.23	1000.77
954.53	1005.10
954.83	1016.93
955.13	1020.57
955.43	1031.27
955.73	1037.87
956.03	1019.66
956.32	1012.61
956.62	1016.25
956.92	1014.65
957.22	1034.45
957.52	1031.04
957.82	1004.19
958.11	1025.35
958.41	1025.12
958.71	1040.82
959.01	1012.15
959.30	1122.51
959.60	1036.27
959.90	1022.16
960.20	1022.85
960.50	1013.06
960.79	1002.37
961.09	1025.80
961.39	1002.82
961.69	1008.51
961.98	1016.93
962.28	1018.52
962.58	1011.47
962.87	1010.79
963.17	1015.79
963.47	994.18
963.76	1047.19
964.06	1009.65
964.36	1013.74
964.66	986.67
964.95	1018.52
965.25	1004.64
965.55	1004.41
965.84	1013.06
966.14	1022.39
966.43	1024.21
966.73	1013.97
967.03	1010.10
967.32	1002.14
967.62	991.22
967.92	995.31
968.21	1026.72
968.51	1016.48
968.80	1007.37
969.10	1039.00
969.40	1014.43
969.69	1015.11
969.99	1008.28
970.28	1007.83
970.58	997.82
970.87	998.73
971.17	999.18
971.46	984.39
971.76	1010.56
972.06	1002.82
972.35	1033.54
972.65	1012.38
972.94	1001.91
973.24	1007.37
973.53	1038.55
973.83	1005.55
974.12	1007.83
974.42	1003.50
974.71	1007.37
975.01	1016.25
975.30	1018.07
975.59	1012.61
975.89	1027.17
976.18	994.40
976.48	1015.34
976.77	993.26
977.07	1002.14
977.36	1006.92
977.65	1026.72
977.95	1003.05
978.24	1019.66
978.54	1010.10
978.83	1008.97
979.13	1026.03
979.42	1011.24
979.71	985.53
980.01	992.13
980.30	995.77
980.59	981.43
980.89	1034.22
981.18	999.18
981.47	1014.20
981.77	1017.61
982.06	1017.61
982.35	1026.49
982.65	1016.25
982.94	999.18
983.23	1025.12
983.53	1014.65
983.82	999.64
984.11	1004.87
984.41	1003.05
984.70	1000.55
984.99	1008.74
985.28	1004.64
985.58	1000.09
985.87	1007.83
986.16	998.04
986.45	1017.16
986.75	1012.61
987.04	1016.02
987.33	997.36
987.62	1001.91
987.91	1000.09
988.21	996.22
988.50	997.13
988.79	1000.09
989.08	1015.34
989.37	1000.09
989.67	996.22
989.96	990.31
990.25	1007.15
990.54	997.82
990.83	1012.38
991.12	1002.14
991.42	1011.47
991.71	984.85
992.00	1006.01
992.29	1011.01
992.58	994.63
992.87	1035.36
993.16	1012.61
993.45	1023.76
993.75	985.76
994.04	1004.87
994.33	992.35
994.62	1007.37
994.91	1000.77
995.20	1013.97
995.49	989.40
995.78	1012.15
996.07	1004.64
996.36	995.31
996.65	995.31
996.94	1013.52
997.23	1011.01
997.52	997.59
997.81	1001.46
998.10	1022.85
998.39	1003.50
998.68	1002.14
998.97	1023.30
999.26	1011.01
999.55	985.98
999.84	1008.51
1000.13	994.18
1000.42	1004.87
1000.71	1014.88
1001.00	979.38
1001.29	1021.71
1001.58	992.81
1001.87	985.98
1002.16	997.82
1002.45	980.98
1002.74	999.86
1003.02	1012.38
1003.31	1021.25
1003.60	994.63
1003.89	1014.88
1004.18	1026.26
1004.47	1031.72
1004.76	994.18
1005.05	998.04
1005.33	1026.26
1005.62	988.49
1005.91	1009.19
1006.20	1006.92
1006.49	1014.20
1006.78	1004.64
1007.06	1012.38
1007.35	981.66
1007.64	1006.24
1007.93	1012.83
1008.22	1001.23
1008.50	1006.01
1008.79	995.31
1009.08	992.58
1009.37	1004.87
1009.66	1033.54
1009.94	1014.43
1010.23	1026.72
1010.52	999.41
1010.81	1001.23
1011.09	1009.65
1011.38	1000.32
1011.67	997.13
1011.95	998.04
1012.24	996.00
1012.53	1011.01
1012.82	990.99
1013.10	985.53
1013.39	1000.77
1013.68	1003.73
[truncated: 48 more rows]
