# Supplementary material for: Unique photosynthetic electron transport tuning and excitation distribution in heterokont algae
Source: PLoS One. 2019 Jan 9;14(1):e0209920. doi: 10.1371/journal.pone.0209920 (PMC6326504; doi:10.1371/journal.pone.0209920)
Supplement: S1 Dataset — (ZIP) [file pone.0209920.s004.zip › S1 Dataset/77K/Nannochloropsis_no_inhibitor/NNI_t=5,2.txt]

340.01	1020.80
340.39	1020.80
340.76	1020.80
341.14	1001.68
341.52	1018.75
341.89	1015.11
342.27	1041.51
342.65	1036.04
343.03	1048.56
343.40	1043.10
343.78	1041.96
344.16	1043.10
344.53	1050.84
344.91	1050.61
345.29	1029.45
345.66	1026.49
346.04	1030.13
346.42	1022.39
346.79	1037.18
347.17	1032.40
347.54	1035.59
347.92	1027.85
348.30	1008.97
348.67	1027.63
349.05	1018.98
349.43	1008.28
349.80	1041.28
350.18	1034.68
350.56	1026.49
350.93	1007.60
351.31	1009.88
351.68	1017.84
352.06	1010.10
352.44	1005.10
352.81	1010.56
353.19	1009.65
353.56	1000.09
353.94	1001.91
354.32	1007.83
354.69	998.04
355.07	1002.59
355.44	999.64
355.82	1021.71
356.19	1003.28
356.57	1005.78
356.95	1010.33
357.32	1000.09
357.70	995.54
358.07	998.73
358.45	998.95
358.82	992.35
359.20	995.09
359.58	1011.01
359.95	1005.55
360.33	985.30
360.70	1002.59
361.08	999.18
361.45	991.22
361.83	987.80
362.20	976.88
362.58	1013.29
362.95	1009.42
363.33	989.17
363.70	994.86
364.08	984.39
364.45	989.62
364.83	1004.87
365.20	1001.46
365.58	985.76
365.95	1010.79
366.33	1010.10
366.70	1017.16
367.08	1024.21
367.45	1014.88
367.83	1008.74
368.20	1003.50
368.58	1006.92
368.95	1031.72
369.33	1039.46
369.70	1011.47
370.08	997.36
370.45	995.54
370.83	1004.87
371.20	1007.60
371.57	1102.49
371.95	1013.74
372.32	1009.88
372.70	1001.46
373.07	1010.56
373.45	995.31
373.82	986.67
374.19	1007.83
374.57	1017.16
374.94	993.95
375.32	1016.70
375.69	1005.10
376.07	990.53
376.44	992.81
376.81	1011.92
377.19	1003.73
377.56	1008.06
377.94	992.35
378.31	1001.68
378.68	988.71
379.06	998.04
379.43	985.30
379.81	1021.48
380.18	995.77
380.55	1018.98
380.93	1008.06
381.30	991.90
381.67	987.58
382.05	1008.51
382.42	993.72
382.79	1006.01
383.17	1004.64
383.54	1021.03
383.91	1003.28
384.29	1005.78
384.66	1013.97
385.04	1012.15
385.41	981.89
385.78	990.99
386.15	990.53
386.53	991.67
386.90	1006.46
387.27	1000.32
387.65	1007.83
388.02	994.18
388.39	1020.57
388.77	977.34
389.14	998.27
389.51	992.35
389.89	1002.37
390.26	996.22
390.63	1003.96
391.00	1008.74
391.38	1016.25
391.75	1019.21
392.12	1005.33
392.50	1011.47
392.87	991.44
393.24	1000.32
393.61	990.53
393.99	992.13
394.36	1001.46
394.73	996.68
395.10	1000.09
395.48	993.04
395.85	979.61
396.22	989.40
396.59	983.48
396.97	993.95
397.34	1017.39
397.71	1006.69
398.08	989.17
398.45	990.08
398.83	985.07
399.20	1000.77
399.57	1008.74
399.94	983.94
400.32	1027.63
400.69	991.67
401.06	1012.61
401.43	1033.31
401.80	1002.37
402.17	1011.01
402.55	1017.16
402.92	1024.21
403.29	1026.94
403.66	1004.19
404.03	1009.42
404.41	1012.83
404.78	1008.06
405.15	1010.56
405.52	993.72
405.89	1001.46
406.26	1011.92
406.64	998.73
407.01	994.86
407.38	996.91
407.75	1001.46
408.12	1007.83
408.49	997.36
408.86	991.90
409.23	998.04
409.61	988.49
409.98	997.13
410.35	998.27
410.72	980.29
411.09	998.95
411.46	1004.64
411.83	1006.46
412.20	994.18
412.57	999.64
412.95	988.49
413.32	992.13
413.69	986.67
414.06	990.53
414.43	1009.19
414.80	1010.56
415.17	997.82
415.54	993.72
415.91	1014.88
416.28	992.13
416.65	994.86
417.02	993.72
417.39	1001.00
417.76	999.18
418.14	1006.92
418.51	1000.09
418.88	1008.74
419.25	1007.15
419.62	1001.91
419.99	987.80
420.36	995.54
420.73	1000.55
421.10	1010.79
421.47	1016.93
421.84	1000.09
422.21	1003.73
422.58	1006.01
422.95	1001.00
423.32	1002.14
423.69	985.07
424.06	996.91
424.43	1008.74
424.80	1002.59
425.17	998.95
425.54	1007.60
425.91	988.03
426.28	1006.24
426.65	980.75
427.02	1002.59
427.39	1005.10
427.76	1013.74
428.13	992.58
428.49	1016.93
428.86	1017.61
429.23	993.49
429.60	1015.56
429.97	1006.01
430.34	1014.43
430.71	994.86
431.08	1012.61
431.45	988.03
431.82	1011.92
432.19	974.83
432.56	1005.10
432.93	1012.38
433.30	1008.28
433.67	991.90
434.03	1049.70
434.40	1016.02
434.77	988.49
435.14	1009.42
435.51	1021.03
435.88	1002.59
436.25	1032.86
436.62	1016.93
436.99	1028.08
437.35	1022.85
437.72	1012.83
438.09	1004.19
438.46	1054.70
438.83	1027.40
439.20	1018.52
439.57	1000.32
439.93	1015.79
440.30	1005.10
440.67	1006.01
441.04	991.44
441.41	984.16
441.78	990.53
442.14	1000.09
442.51	1012.61
442.88	996.00
443.25	996.68
443.62	1014.43
443.99	1006.24
444.35	992.35
444.72	996.45
445.09	992.58
445.46	1004.87
445.83	996.22
446.19	1012.61
446.56	988.03
446.93	1010.33
447.30	998.50
447.66	976.43
448.03	1013.97
448.40	1008.74
448.77	999.86
449.14	988.71
449.50	990.08
449.87	992.81
450.24	975.97
450.61	1002.59
450.97	1000.77
451.34	1007.37
451.71	1010.79
452.08	1003.73
452.44	1009.88
452.81	1009.42
453.18	1008.51
453.54	1008.74
453.91	1007.15
454.28	1028.31
454.65	1016.48
455.01	999.41
455.38	1000.77
455.75	1001.00
456.11	993.26
456.48	1008.51
456.85	991.22
457.21	1008.74
457.58	990.08
457.95	1000.55
458.32	1009.19
458.68	988.71
459.05	1015.79
459.42	1006.24
459.78	998.50
460.15	989.40
460.52	1002.37
460.88	992.13
461.25	1010.33
461.61	1001.91
461.98	1014.43
462.35	1010.33
462.71	993.72
463.08	1006.92
463.45	999.86
463.81	1001.91
464.18	979.16
464.55	986.67
464.91	994.18
465.28	997.13
465.64	997.59
466.01	994.40
466.38	973.47
466.74	995.09
467.11	994.18
467.47	997.13
467.84	1045.37
468.21	1021.25
468.57	1009.19
468.94	1003.73
469.30	1027.85
469.67	1008.51
470.03	1014.43
470.40	1007.60
470.77	1029.67
471.13	1001.46
471.50	1002.37
471.86	1017.84
472.23	1017.39
472.59	995.09
472.96	1006.01
473.32	981.43
473.69	1028.31
474.05	1011.01
474.42	1006.69
474.78	1008.74
475.15	1000.32
475.51	1002.14
475.88	1003.96
476.24	1012.15
476.61	1004.87
476.97	1020.34
477.34	1001.00
477.70	998.73
478.07	1009.19
478.43	1006.01
478.80	1021.48
479.16	996.22
479.53	1008.74
479.89	1004.41
480.26	978.25
480.62	999.18
480.99	1012.61
481.35	987.58
481.72	992.35
482.08	1022.62
482.45	1261.09
482.81	1018.07
483.17	988.03
483.54	1015.34
483.90	987.58
484.27	993.95
484.63	988.26
485.00	994.63
485.36	1000.32
485.72	997.82
486.09	993.26
486.45	1012.38
486.82	990.08
487.18	1025.35
487.54	993.49
487.91	1005.33
488.27	1003.50
488.64	1013.06
489.00	1006.01
489.36	994.40
489.73	1003.05
490.09	984.62
490.45	1001.00
490.82	1002.14
491.18	989.40
491.55	1023.07
491.91	1017.39
492.27	1008.28
492.64	1006.92
493.00	994.63
493.36	1004.64
493.73	1017.84
494.09	986.67
494.45	998.95
494.82	1011.24
495.18	1015.79
495.54	1013.97
495.91	1004.41
496.27	1008.51
496.63	994.18
496.99	1020.57
497.36	998.27
497.72	996.68
498.08	979.61
498.45	1019.21
498.81	1007.15
499.17	1011.70
499.53	1003.50
499.90	1002.82
500.26	1013.74
500.62	1003.28
500.99	1009.65
501.35	1013.06
501.71	1014.43
502.07	1020.57
502.44	1015.79
502.80	1010.56
503.16	1024.44
503.52	998.73
503.88	1018.52
504.25	1027.63
504.61	1033.31
504.97	1029.67
505.33	1023.53
505.70	1008.06
506.06	1015.11
506.42	1038.78
506.78	1020.34
507.14	1022.39
507.51	996.45
507.87	1013.29
508.23	1021.94
508.59	1001.91
508.95	1004.64
509.32	1009.42
509.68	996.45
510.04	1018.75
510.40	995.54
510.76	1007.83
511.12	1017.16
511.48	1005.10
511.85	999.64
512.21	1034.45
512.57	994.86
512.93	998.95
513.29	1007.15
513.65	993.72
514.01	1003.50
514.38	1019.43
514.74	1003.05
515.10	1007.37
515.46	1000.55
515.82	1005.55
516.18	1017.61
516.54	996.00
516.90	1002.59
517.26	1015.79
517.63	994.40
517.99	984.16
518.35	987.80
518.71	1007.60
519.07	1003.28
519.43	1001.46
519.79	1007.83
520.15	997.36
520.51	980.52
520.87	1012.83
521.23	993.49
521.59	1013.97
521.95	989.62
522.31	992.58
522.67	1007.15
523.03	995.09
523.40	975.52
523.76	985.76
524.12	1003.05
524.48	1004.19
524.84	1000.77
525.20	1011.01
525.56	998.04
525.92	1013.97
526.28	1026.72
526.64	1016.25
527.00	999.86
527.36	1022.39
527.72	1023.53
528.08	1006.01
528.44	1028.76
528.80	1029.90
529.16	1009.88
529.51	1006.24
529.87	987.58
530.23	1001.91
530.59	999.86
530.95	971.42
531.31	1012.83
531.67	1003.50
532.03	1001.23
532.39	997.59
532.75	1010.10
533.11	1015.79
533.47	990.08
533.83	1026.49
534.19	1010.10
534.55	1018.52
534.91	1021.94
535.26	1018.30
535.62	1026.94
535.98	1018.98
536.34	1002.14
536.70	1010.10
537.06	1006.92
537.42	994.40
537.78	1001.00
538.14	1117.28
538.49	1014.65
538.85	1044.46
539.21	997.59
539.57	1023.53
539.93	1017.61
540.29	1006.24
540.65	983.71
541.00	1008.74
541.36	999.64
541.72	1002.14
542.08	990.99
542.44	1015.56
542.80	998.04
543.15	993.04
543.51	1011.24
543.87	1019.89
544.23	1008.28
544.59	1010.10
544.95	1006.46
545.30	1011.24
545.66	1003.50
546.02	1008.28
546.38	993.49
546.73	1005.10
547.09	980.52
547.45	1002.37
547.81	1015.56
548.17	1013.29
548.52	1000.55
548.88	989.85
549.24	1004.41
549.60	1010.79
549.95	1002.82
550.31	1003.96
550.67	1006.92
551.03	1000.32
551.38	1032.86
551.74	1005.33
552.10	1005.78
552.46	977.11
552.81	1015.11
553.17	1005.55
553.53	1005.33
553.88	999.41
554.24	987.80
554.60	983.02
554.95	999.86
555.31	1008.97
555.67	1015.79
556.03	999.64
556.38	994.40
556.74	1000.55
557.10	1004.64
557.45	997.13
557.81	995.31
558.17	1006.01
558.52	987.12
558.88	988.03
559.24	995.77
559.59	1008.28
559.95	1009.42
560.30	1022.62
560.66	999.41
561.02	994.40
561.37	984.62
561.73	983.94
562.09	1011.01
562.44	1008.97
562.80	996.00
563.15	979.38
563.51	1004.19
563.87	1008.74
564.22	996.00
564.58	981.66
564.93	996.00
565.29	983.48
565.65	1004.87
566.00	1001.23
566.36	1017.39
566.71	1026.03
567.07	1008.97
567.42	1025.58
567.78	1012.15
568.14	1008.97
568.49	1006.24
568.85	1008.28
569.20	1011.24
569.56	1015.11
569.91	1002.59
570.27	1032.40
570.62	1013.74
570.98	1027.17
571.33	1005.78
571.69	1024.44
572.04	1018.75
572.40	1016.93
572.75	984.62
573.11	1025.80
573.46	1004.19
573.82	1006.01
574.17	1009.19
574.53	998.50
574.88	991.67
575.24	996.68
575.59	1011.70
575.95	1013.52
576.30	1012.38
576.66	988.49
577.01	1005.33
577.36	1014.43
577.72	998.04
578.07	993.72
578.43	1023.98
578.78	1006.01
579.14	998.04
579.49	1014.65
579.85	1005.55
580.20	1018.75
580.55	1010.33
580.91	1000.32
581.26	999.18
581.62	1012.83
581.97	1010.10
582.32	1024.44
582.68	992.58
583.03	1012.61
583.39	1037.41
583.74	1028.08
584.09	1000.77
584.45	1028.08
584.80	1006.46
585.15	1019.66
585.51	1024.44
585.86	1039.23
586.21	1037.18
586.57	1051.52
586.92	1036.04
587.27	1027.63
587.63	1060.62
587.98	1060.85
588.33	1045.37
588.69	1032.40
589.04	1043.78
589.39	1069.95
589.75	1057.89
590.10	1072.68
590.45	1072.68
590.81	1077.91
591.16	1062.21
591.51	1091.34
591.86	1089.52
592.22	1077.00
592.57	1100.21
592.92	1087.70
593.28	1107.95
593.63	1110.23
593.98	1131.39
594.33	1137.99
594.69	1133.89
595.04	1154.60
595.39	1134.12
595.74	1159.83
596.10	1155.51
596.45	1165.52
596.80	1196.70
597.15	1186.46
597.50	1211.26
597.86	1204.89
598.21	1229.24
598.56	1242.43
598.91	1253.36
599.26	1273.84
599.62	1299.78
599.97	1309.33
600.32	1300.69
600.67	1315.48
601.02	1338.69
601.38	1346.65
601.73	1351.89
602.08	1356.21
602.43	1381.24
602.78	1398.99
603.13	1401.27
603.49	1424.48
603.84	1434.03
604.19	1452.24
604.54	1449.96
604.89	1452.46
605.24	1462.70
605.59	1487.51
605.95	1514.13
606.30	1496.61
606.65	1513.68
607.00	1504.12
607.35	1509.58
607.70	1552.59
608.05	1565.10
608.40	1554.64
608.75	1576.48
609.10	1573.75
609.46	1579.44
609.81	1611.75
610.16	1619.03
610.51	1602.42
610.86	1622.45
611.21	1634.51
611.56	1630.41
611.91	1626.77
612.26	1647.48
612.61	1673.87
612.96	1670.91
613.31	1679.33
613.66	1687.98
614.01	1682.06
614.36	1658.40
614.71	1687.07
615.06	1693.90
615.41	1709.14
615.76	1698.68
616.11	1697.54
616.46	1701.18
616.81	1704.14
617.16	1737.13
617.51	1722.34
617.86	1727.12
618.21	1717.79
618.56	1723.48
618.91	1716.43
619.26	1733.49
619.61	1707.10
619.96	1729.40
620.31	1736.68
620.66	1727.35
621.01	1727.58
621.36	1749.42
621.71	1710.96
622.06	1720.07
622.41	1717.11
622.76	1718.25
623.10	1719.84
623.45	1706.87
623.80	1719.38
624.15	1694.35
624.50	1709.60
624.85	1696.40
625.20	1687.30
625.55	1701.41
625.90	1707.32
626.25	1669.55
626.59	1672.74
626.94	1675.47
627.29	1693.44
627.64	1691.62
627.99	1688.21
628.34	1680.70
628.69	1692.99
629.03	1679.33
629.38	1647.93
629.73	1672.74
630.08	1682.98
630.43	1700.27
630.78	1675.24
631.12	1666.59
631.47	1665.23
631.82	1661.81
632.17	1663.86
632.52	1646.11
632.86	1693.44
633.21	1654.08
633.56	1657.94
633.91	1661.81
634.26	1645.43
634.60	1644.97
634.95	1640.42
635.30	1627.00
635.65	1669.09
635.99	1616.76
636.34	1632.69
636.69	1625.40
637.04	1631.78
637.39	1627.68
637.73	1604.47
638.08	1618.12
638.43	1618.35
638.77	1613.57
639.12	1597.19
639.47	1612.89
639.82	1595.82
640.16	1604.01
640.51	1619.49
640.86	1610.16
641.20	1616.53
641.55	1597.42
641.90	1604.92
642.25	1602.88
642.59	1596.96
642.94	1612.21
643.29	1598.55
643.63	1603.33
643.98	1595.14
644.33	1598.10
644.67	1577.85
645.02	1598.78
645.37	1578.53
645.71	1583.53
646.06	1590.13
646.40	1570.56
646.75	1560.78
647.10	1587.18
647.44	1594.00
647.79	1607.88
648.14	1594.68
648.48	1593.09
648.83	1575.80
649.17	1600.15
649.52	1572.16
649.87	1574.66
650.21	1596.73
650.56	1589.00
650.90	1569.20
651.25	1586.49
651.59	1574.89
651.94	1581.71
652.29	1584.67
652.63	1577.62
652.98	1603.79
653.32	1591.73
653.67	1594.46
654.01	1585.36
654.36	1588.77
654.70	1599.46
655.05	1588.09
655.39	1567.15
655.74	1596.96
656.08	1571.02
656.43	1565.33
656.78	1583.08
657.12	1588.77
657.47	1589.68
657.81	1578.53
658.15	1576.03
658.50	1578.53
658.84	1582.17
659.19	1606.06
659.53	1584.45
659.88	1603.56
660.22	1593.77
660.57	1587.63
660.91	1578.76
661.26	1579.89
661.60	1599.24
661.95	1586.04
662.29	1611.75
662.63	1591.95
662.98	1639.74
663.32	1608.11
663.67	1619.49
664.01	1610.61
664.36	1611.52
664.70	1602.65
665.04	1632.23
665.39	1605.84
665.73	1605.38
666.08	1770.36
666.42	1627.68
666.76	1608.11
667.11	1602.42
667.45	1642.24
667.79	1633.37
668.14	1620.85
668.48	1650.89
668.83	1649.75
669.17	1623.81
669.51	1623.13
669.86	1599.69
670.20	1627.45
670.54	1641.33
670.89	1660.68
671.23	1652.71
671.57	1669.09
671.92	1634.73
672.26	1655.67
672.60	1673.19
672.94	1687.98
673.29	1704.37
673.63	1708.46
673.97	1711.65
674.32	1719.16
674.66	1714.15
675.00	1761.71
675.34	1776.04
675.69	1791.97
676.03	1819.96
676.37	1836.57
676.71	1860.24
677.06	1914.62
677.40	1968.33
677.74	2000.41
678.08	2061.39
678.43	2097.35
678.77	2178.36
679.11	2242.53
679.45	2352.43
679.80	2415.47
680.14	2521.05
680.48	2608.43
680.82	2736.77
681.16	2856.23
681.51	2960.45
681.85	3093.80
682.19	3226.92
682.53	3397.35
682.87	3556.41
683.21	3679.06
683.56	3852.23
683.90	3988.31
684.24	4209.49
684.58	4371.50
684.92	4517.59
685.26	4641.38
685.61	4836.39
685.95	4908.98
686.29	5104.22
686.63	5154.51
686.97	5276.93
687.31	5264.19
687.65	5330.86
687.99	5441.91
688.33	5440.09
688.68	5513.81
689.02	5510.63
689.36	5493.33
689.70	5486.96
690.04	5438.95
690.38	5449.42
690.72	5408.46
691.06	5463.07
691.40	5429.62
691.74	5397.54
692.08	5377.74
692.42	5403.68
692.76	5490.15
693.10	5461.25
693.44	5415.51
693.78	5439.86
694.13	5394.35
694.47	5444.87
694.81	5457.84
695.15	5463.98
695.49	5430.08
695.83	5465.80
696.17	5451.24
696.51	5469.21
696.85	5419.84
697.19	5392.53
697.53	5428.03
697.87	5430.08
698.20	5410.96
698.54	5408.23
698.88	5359.31
699.22	5322.22
699.56	5329.95
699.90	5305.15
700.24	5267.60
700.58	5237.79
700.92	5254.86
701.26	5149.05
701.60	5182.50
701.94	5076.23
702.28	5102.63
702.62	5020.25
702.96	5049.38
703.30	4961.32
703.63	4902.15
703.97	4927.41
704.31	4864.84
704.65	4762.44
704.99	4765.40
705.33	4769.04
705.67	4667.09
706.01	4636.15
706.34	4579.49
706.68	4541.03
707.02	4488.92
707.36	4460.25
707.70	4411.32
708.04	4305.51
708.38	4271.38
708.71	4287.76
709.05	4232.24
709.39	4201.98
709.73	4147.36
710.07	4093.21
710.40	4038.37
710.74	3967.14
711.08	3999.68
711.42	4016.98
711.76	3925.73
712.09	3883.86
712.43	3876.58
712.77	3796.48
713.11	3824.92
713.45	3760.98
713.78	3728.21
714.12	3699.77
714.46	3676.10
714.80	3629.91
715.13	3617.40
715.47	3552.77
715.81	3531.15
716.15	3498.61
716.48	3456.97
716.82	3489.28
717.16	3440.36
717.49	3387.80
717.83	3347.52
718.17	3371.87
718.51	3293.36
718.84	3264.23
719.18	3224.87
719.52	3220.09
719.85	3179.59
720.19	3152.73
720.53	3160.70
720.86	3142.27
721.20	3074.91
721.54	3065.13
721.87	3015.75
722.21	2961.59
722.55	2963.41
722.88	2931.55
723.22	2891.50
723.55	2883.31
723.89	2884.00
724.23	2848.04
724.56	2813.23
724.90	2780.23
725.24	2807.31
725.57	2773.63
725.91	2727.67
726.24	2700.82
726.58	2692.62
726.92	2699.45
727.25	2643.93
727.59	2642.33
727.92	2600.69
728.26	2574.98
728.59	2558.37
728.93	2527.19
729.26	2519.68
729.60	2506.03
729.94	2495.79
730.27	2453.69
730.61	2448.23
730.94	2434.81
731.28	2369.73
731.61	2377.92
731.95	2349.70
732.28	2349.02
732.62	2321.03
732.95	2330.36
733.29	2314.66
733.62	2266.19
733.96	2275.52
734.29	2262.32
734.63	2222.96
734.96	2227.51
735.30	2204.75
735.63	2189.96
735.97	2183.82
736.30	2153.55
736.63	2137.17
736.97	2136.71
737.30	2134.21
737.64	2084.38
737.97	2069.59
738.31	2074.59
738.64	2059.12
738.97	2058.44
739.31	2042.28
739.64	2057.98
739.98	2020.89
740.31	2027.03
740.64	2032.50
740.98	1974.24
741.31	1984.71
741.65	1980.16
741.98	1953.76
742.31	1950.58
742.65	1931.69
742.98	1953.08
743.31	1905.29
743.65	1902.56
743.98	1908.93
744.31	1883.68
744.65	1897.56
744.98	1890.50
745.31	1881.17
745.65	1846.13
745.98	1867.52
746.31	1848.86
746.65	1862.97
746.98	1845.67
747.31	1843.17
747.65	1836.35
747.98	1841.81
748.31	1819.05
748.64	1829.97
748.98	1833.16
749.31	1822.24
749.64	1797.43
749.98	1810.40
750.31	1777.86
750.64	1758.98
750.97	1788.79
751.31	1768.76
751.64	1758.07
751.97	1757.16
752.30	1761.25
752.63	1705.96
752.97	1722.34
753.30	1735.31
753.63	1728.71
753.96	1718.70
754.29	1720.29
754.63	1715.29
754.96	1769.22
755.29	1717.11
755.62	1715.29
755.95	1703.91
756.29	1698.90
756.62	1683.20
756.95	1675.47
757.28	1679.79
757.61	1722.57
757.94	1680.47
758.27	1649.75
758.61	1644.06
758.94	1659.08
759.27	1654.08
759.60	1649.30
759.93	1653.85
760.26	1634.05
760.59	1626.09
760.92	1633.82
761.26	1607.66
761.59	1628.36
761.92	1617.90
762.25	1606.75
762.58	1608.79
762.91	1568.29
763.24	1579.44
763.57	1562.37
763.90	1562.83
764.23	1567.38
764.56	1574.21
764.89	1554.86
765.22	1553.50
765.55	1527.78
765.88	1533.47
766.21	1548.04
766.54	1530.29
766.87	1515.95
767.20	1500.71
767.53	1540.53
767.86	1519.82
768.19	1505.48
768.52	1502.30
768.85	1512.08
769.18	1491.83
769.51	1487.96
769.84	1475.22
770.17	1485.46
770.50	1467.26
770.83	1472.94
771.16	1459.75
771.49	1455.42
771.82	1467.94
772.15	1455.65
772.48	1467.94
772.81	1460.20
773.14	1454.51
773.47	1419.93
773.80	1450.87
774.13	1419.47
774.46	1420.84
774.78	1439.04
775.11	1420.84
775.44	1426.30
775.77	1400.13
776.10	1395.12
776.43	1426.98
776.76	1427.89
777.09	1371.68
777.41	1405.13
777.74	1390.80
778.07	1401.72
778.40	1353.93
778.73	1383.06
779.06	1389.21
779.38	1374.19
779.71	1375.32
780.04	1360.76
780.37	1371.23
780.70	1368.50
781.03	1335.28
781.35	1333.46
781.68	1355.30
782.01	1350.52
782.34	1329.13
782.67	1346.43
782.99	1339.83
783.32	1325.95
783.65	1330.27
783.98	1340.28
784.30	1320.94
784.63	1300.69
784.96	1294.77
785.29	1305.47
785.61	1306.83
785.94	1322.53
786.27	1312.75
786.60	1302.28
786.92	1294.09
787.25	1313.43
787.58	1301.37
787.90	1292.50
788.23	1284.30
788.56	1298.18
788.88	1293.63
789.21	1292.95
789.54	1249.49
789.87	1289.99
790.19	1262.00
790.52	1279.07
790.85	1274.97
791.17	1282.48
791.50	1257.00
791.82	1273.15
792.15	1254.27
792.48	1262.23
792.80	1267.01
793.13	1249.72
793.46	1250.63
793.78	1272.24
794.11	1284.08
794.43	1257.00
794.76	1234.70
795.09	1283.39
795.41	1254.49
795.74	1241.30
796.06	1266.78
796.39	1240.61
796.72	1235.84
797.04	1256.54
797.37	1258.36
797.69	1258.36
798.02	1260.41
798.34	1234.70
798.67	1264.96
798.99	1250.40
799.32	1235.84
799.64	1253.58
799.97	1241.30
800.30	1244.94
800.62	1255.18
800.95	1231.28
801.27	1227.87
801.60	1232.88
801.92	1233.33
802.25	1238.79
802.57	1229.01
802.89	1225.82
803.22	1234.24
803.54	1236.29
803.87	1219.45
804.19	1215.13
804.52	1241.52
804.84	1230.83
805.17	1212.85
805.49	1195.79
805.82	1222.86
806.14	1219.91
806.46	1229.01
806.79	1215.58
807.11	1206.94
807.44	1215.81
807.76	1217.40
808.08	1214.22
808.41	1196.47
808.73	1223.55
809.06	1209.89
809.38	1219.22
809.70	1213.76
810.03	1228.33
810.35	1223.09
810.67	1209.67
811.00	1215.81
811.32	1195.79
811.64	1187.37
811.97	1180.31
812.29	1196.70
812.61	1177.81
812.94	1177.13
813.26	1192.37
813.58	1194.42
813.91	1196.70
814.23	1185.32
814.55	1180.31
814.88	1186.91
815.20	1200.11
815.52	1186.46
815.84	1218.77
816.17	1165.98
816.49	1220.82
816.81	1177.58
817.13	1185.32
817.46	1177.13
817.78	1173.26
818.10	1175.53
818.42	1168.25
818.75	1148.91
819.07	1171.44
819.39	1168.94
819.71	1187.59
820.04	1177.58
820.36	1166.43
820.68	1167.57
821.00	1194.65
821.32	1183.95
821.65	1159.15
821.97	1165.75
822.29	1160.97
822.61	1160.29
822.93	1143.90
823.25	1172.58
823.58	1167.57
823.90	1145.95
824.22	1151.87
824.54	1125.47
824.86	1127.52
825.18	1161.20
825.50	1160.06
825.82	1146.18
826.15	1149.37
826.47	1144.13
826.79	1132.75
827.11	1150.05
827.43	1146.18
827.75	1157.79
828.07	1158.24
828.39	1146.41
828.71	1131.84
829.03	1124.11
829.35	1134.35
829.67	1130.48
830.00	1139.13
830.32	1136.62
830.64	1139.81
830.96	1146.41
831.28	1141.63
831.60	1124.79
831.92	1124.79
832.24	1154.37
832.56	1145.95
832.88	1120.01
833.20	1130.93
833.52	1122.51
833.84	1119.56
834.16	1133.89
834.48	1111.82
834.80	1172.58
835.12	1120.24
835.44	1131.84
835.76	1130.25
836.08	1163.70
836.40	1148.00
836.71	1145.72
837.03	1124.79
837.35	1116.83
837.67	1126.84
837.99	1133.44
838.31	1109.77
838.63	1137.08
838.95	1130.02
839.27	1137.08
839.59	1116.14
839.91	1125.02
840.23	1123.20
840.54	1112.96
840.86	1114.32
841.18	1110.91
841.50	1121.38
841.82	1118.19
842.14	1124.79
842.46	1132.30
842.77	1139.81
843.09	1113.18
843.41	1129.11
843.73	1116.83
844.05	1131.39
844.37	1128.89
844.68	1117.51
845.00	1121.15
845.32	1115.92
845.64	1133.89
845.96	1119.78
846.27	1135.94
846.59	1117.51
846.91	1112.05
847.23	1120.01
847.54	1118.42
847.86	1133.66
848.18	1129.11
848.50	1102.03
848.82	1132.30
849.13	1110.45
849.45	1089.75
849.77	1117.96
850.08	1125.93
850.40	1107.72
850.72	1116.37
851.04	1096.80
851.35	1107.04
851.67	1113.18
851.99	1100.67
852.30	1109.77
852.62	1090.20
852.94	1093.39
853.25	1115.92
853.57	1120.69
853.89	1103.86
854.20	1100.44
854.52	1117.28
854.84	1115.69
855.15	1098.39
855.47	1104.31
855.79	1097.94
856.10	1098.39
856.42	1092.71
856.73	1105.45
857.05	1096.80
857.37	1097.26
857.68	1087.02
858.00	1099.53
858.32	1100.21
858.63	1109.54
858.95	1080.19
859.26	1094.98
859.58	1092.48
859.89	1105.45
860.21	1097.94
860.52	1099.30
860.84	1109.09
861.16	1094.53
861.47	1098.39
861.79	1101.58
862.10	1074.96
862.42	1090.20
862.73	1101.81
863.05	1092.93
863.36	1081.33
863.68	1110.91
863.99	1102.72
864.31	1078.60
864.62	1093.84
864.94	1098.85
865.25	1086.56
865.57	1078.82
865.88	1089.29
866.20	1098.85
866.51	1084.06
866.82	1090.20
867.14	1099.99
867.45	1079.73
867.77	1100.90
868.08	1102.26
868.40	1073.59
868.71	1092.02
869.02	1087.47
869.34	1086.56
869.65	1089.75
869.97	1077.69
870.28	1069.04
870.59	1072.00
870.91	1085.88
871.22	1082.24
871.54	1076.78
871.85	1070.18
872.16	1066.54
872.48	1064.49
872.79	1078.37
873.10	1070.86
873.42	1087.02
873.73	1093.16
874.04	1077.46
874.36	1084.97
874.67	1081.78
874.98	1082.01
875.30	1092.25
875.61	1069.72
875.92	1070.86
876.23	1088.38
876.55	1085.88
876.86	1070.18
877.17	1055.61
877.49	1072.45
877.80	1090.20
878.11	1299.09
878.42	1098.62
878.74	1070.63
879.05	1093.62
879.36	1079.28
879.67	1063.81
879.98	1065.17
880.30	1061.30
880.61	1065.17
880.92	1072.00
881.23	1072.00
881.55	1060.85
881.86	1064.72
882.17	1065.40
882.48	1044.92
882.79	1064.03
883.10	1069.72
883.42	1073.14
883.73	1064.49
884.04	1056.98
884.35	1063.35
884.66	1046.06
884.97	1083.15
885.28	1050.84
885.60	1070.63
885.91	1056.98
886.22	1061.08
886.53	1046.28
886.84	1036.73
887.15	1068.13
887.46	1056.30
887.77	1054.70
888.08	1057.21
888.40	1066.99
888.71	1058.34
889.02	1071.54
889.33	1049.93
889.64	1069.27
889.95	1061.53
890.26	1081.10
890.57	1060.85
890.88	1049.02
891.19	1061.99
891.50	1068.13
891.81	1063.35
892.12	1051.52
892.43	1057.66
892.74	1052.43
893.05	1051.29
893.36	1056.30
893.67	1048.56
893.98	1060.62
894.29	1057.21
894.60	1050.15
894.91	1078.82
895.22	1064.72
895.53	1048.33
895.84	1056.98
896.15	1061.99
896.46	1057.21
896.77	1052.43
897.08	1030.13
897.38	1055.16
897.69	1048.33
898.00	1043.55
898.31	1050.15
898.62	1057.89
898.93	1044.46
899.24	1052.20
899.55	1040.37
899.86	1046.51
900.16	1054.25
900.47	1038.55
900.78	1049.02
901.09	1034.68
901.40	1046.51
901.71	1048.33
902.02	1074.05
902.32	1065.17
902.63	1050.15
902.94	1062.21
903.25	1067.90
903.56	1065.85
903.87	1046.28
904.17	1052.43
904.48	1044.92
904.79	1029.90
905.10	1064.49
905.41	1061.99
905.71	1056.07
906.02	1038.55
906.33	1060.85
906.64	1056.30
906.94	1067.22
907.25	1044.24
907.56	1057.89
907.87	1052.66
908.17	1031.72
908.48	1066.54
908.79	1027.40
909.09	1034.22
909.40	1051.75
909.71	1047.65
910.02	1140.72
910.32	1054.48
910.63	1046.74
910.94	1034.45
911.24	1040.82
911.55	1060.39
911.86	1042.42
912.16	1037.64
912.47	1033.77
912.78	1044.46
913.08	1023.07
913.39	1045.60
913.69	1038.09
914.00	1032.86
914.31	1049.02
914.61	1041.05
914.92	1039.91
915.23	1031.72
915.53	1036.73
915.84	1035.36
916.14	1036.73
916.45	1034.00
916.75	1056.52
917.06	1042.19
917.37	1047.42
917.67	1026.49
917.98	1040.60
918.28	1023.53
918.59	1040.14
918.89	1033.77
919.20	1017.84
919.50	1020.57
919.81	1028.99
920.11	1019.89
920.42	1041.51
920.72	1018.52
921.03	1030.13
921.33	1030.58
921.64	1022.62
921.94	1024.89
922.25	1015.56
922.55	1024.67
922.86	1036.73
923.16	1023.76
923.47	1037.41
923.77	1044.69
924.08	1016.25
924.38	1031.04
924.69	1028.08
924.99	1032.40
925.29	1006.01
925.60	1010.33
925.90	1043.78
926.21	1018.52
926.51	1044.92
926.81	1015.34
927.12	1016.93
927.42	1014.43
927.73	1031.72
928.03	1020.12
928.33	1020.80
928.64	1006.46
928.94	1023.30
929.24	1018.52
929.55	1011.47
929.85	1018.07
930.15	1008.28
930.46	1041.96
930.76	1029.90
931.06	1017.16
931.37	1043.78
931.67	1031.04
931.97	1028.99
932.27	1002.59
932.58	1016.70
932.88	1006.69
933.18	1027.17
933.49	1039.23
933.79	1044.01
934.09	1027.17
934.39	1023.07
934.70	1025.58
935.00	1053.11
935.30	1029.22
935.60	1008.28
935.91	1013.06
936.21	1045.15
936.51	1010.56
936.81	1033.31
937.11	1034.45
937.42	1010.10
937.72	1017.84
938.02	1001.46
938.32	997.59
938.62	1023.30
938.92	1019.43
939.23	991.67
939.53	1028.08
939.83	1005.55
940.13	1011.24
940.43	1020.12
940.73	1018.52
941.03	1000.77
941.34	1030.58
941.64	1013.06
941.94	1006.46
942.24	1016.48
942.54	1006.92
942.84	1016.25
943.14	1002.59
943.44	1007.83
943.74	1006.46
944.04	1005.33
944.34	1002.37
944.65	1010.33
944.95	1022.85
945.25	1003.28
945.55	1034.22
945.85	1034.68
946.15	1020.12
946.45	1016.70
946.75	1022.85
947.05	1006.46
947.35	1011.70
947.65	1010.10
947.95	1000.32
948.25	1004.64
948.55	1012.15
948.85	996.00
949.15	995.09
949.45	1003.05
949.75	991.67
950.05	997.82
950.35	1009.19
950.65	1010.79
950.94	1014.65
951.24	1003.96
951.54	1009.65
951.84	1080.42
952.14	1030.58
952.44	999.86
952.74	991.67
953.04	995.77
953.34	998.04
953.64	1010.33
953.94	991.67
954.23	1030.13
954.53	1006.69
954.83	1000.09
955.13	1006.46
955.43	1011.01
955.73	999.18
956.03	1000.32
956.32	1006.46
956.62	1010.10
956.92	1014.65
957.22	1008.51
957.52	1021.94
957.82	1016.93
958.11	1016.70
958.41	1012.15
958.71	1063.12
959.01	1034.45
959.30	1109.77
959.60	1017.16
959.90	1026.26
960.20	1008.06
960.50	1013.74
960.79	1002.37
961.09	1022.62
961.39	1023.98
961.69	1006.69
961.98	1008.28
962.28	1033.31
962.58	1013.97
962.87	1015.56
963.17	1013.06
963.47	1007.83
963.76	1018.98
964.06	995.77
964.36	1001.68
964.66	1007.60
964.95	997.82
965.25	1009.19
965.55	998.27
965.84	1015.34
966.14	1009.19
966.43	1009.65
966.73	990.99
967.03	1017.16
967.32	999.64
967.62	1010.33
967.92	1005.78
968.21	1011.01
968.51	1015.11
968.80	1005.78
969.10	997.59
969.40	1008.06
969.69	1009.19
969.99	1008.97
970.28	1026.71
970.58	1026.49
970.87	1013.06
971.17	1001.23
971.46	1004.41
971.76	1001.46
972.06	1009.19
972.35	1016.25
972.65	1011.70
972.94	1004.87
973.24	1025.12
973.53	1001.68
973.83	996.00
974.12	999.86
974.42	1008.51
974.71	996.68
975.01	1013.06
975.30	993.04
975.59	1030.13
975.89	1003.73
976.18	990.08
976.48	1012.15
976.77	997.82
977.07	1009.42
977.36	997.36
977.65	1038.78
977.95	1018.30
978.24	1004.41
978.54	1008.06
978.83	998.04
979.13	1011.47
979.42	991.67
979.71	1021.25
980.01	997.82
980.30	979.38
980.59	1007.15
980.89	1010.79
981.18	1010.33
981.47	1016.48
981.77	995.77
982.06	1014.20
982.35	1014.65
982.65	1014.65
982.94	1012.83
983.23	1011.70
983.53	1005.78
983.82	996.45
984.11	1004.19
984.41	1021.03
984.70	1019.66
984.99	1004.87
985.28	1018.30
985.58	1038.55
985.87	1010.10
986.16	1021.94
986.45	1008.74
986.75	1008.06
987.04	1017.16
987.33	998.04
987.62	1015.11
987.91	992.58
988.21	1020.80
988.50	1008.97
988.79	1021.71
989.08	1014.43
989.37	1010.79
989.67	1021.71
989.96	1017.84
990.25	1016.93
990.54	1003.28
990.83	1010.10
991.12	1014.43
991.42	1023.76
991.71	1011.92
992.00	1010.79
992.29	1018.75
992.58	978.93
992.87	1014.65
993.16	1005.78
993.45	994.40
993.75	1009.19
994.04	989.85
994.33	1009.19
994.62	1004.19
994.91	1000.77
995.20	1002.14
995.49	1012.38
995.78	1013.52
996.07	995.54
996.36	993.72
996.65	1022.16
996.94	1001.68
997.23	1016.25
997.52	1010.79
997.81	1006.92
998.10	1002.59
998.39	1001.91
998.68	989.40
998.97	1007.37
999.26	994.63
999.55	985.07
999.84	1009.19
1000.13	1018.30
1000.42	1011.92
1000.71	1010.10
1001.00	997.13
1001.29	1007.60
1001.58	1005.55
1001.87	996.22
1002.16	1011.24
1002.45	1026.26
1002.74	981.20
1003.02	1010.56
1003.31	1018.75
1003.60	1010.56
1003.89	1001.23
1004.18	1008.06
1004.47	1010.56
1004.76	1011.92
1005.05	1010.33
1005.33	1006.24
1005.62	989.40
1005.91	998.95
1006.20	999.41
1006.49	996.00
1006.78	997.82
1007.06	991.22
1007.35	999.41
1007.64	996.00
1007.93	984.39
1008.22	999.41
1008.50	1014.88
1008.79	1000.77
1009.08	986.21
1009.37	988.03
1009.66	1018.52
1009.94	986.44
1010.23	1018.30
1010.52	1006.46
1010.81	1018.52
1011.09	996.00
1011.38	1003.05
1011.67	1030.13
1011.95	1005.55
1012.24	1024.89
1012.53	1001.00
1012.82	1004.41
1013.10	996.22
1013.39	1009.65
1013.68	1005.10
[truncated: 48 more rows]
