# Supplementary material for: Unique photosynthetic electron transport tuning and excitation distribution in heterokont algae
Source: PLoS One. 2019 Jan 9;14(1):e0209920. doi: 10.1371/journal.pone.0209920 (PMC6326504; doi:10.1371/journal.pone.0209920)
Supplement: S1 Dataset — (ZIP) [file pone.0209920.s004.zip › S1 Dataset/77K/Nannochloropsis_no_inhibitor/NNI_t=5,3.txt]

340.01	955.04
340.39	955.04
340.76	955.04
341.14	961.64
341.52	975.74
341.89	996.45
342.27	993.26
342.65	1001.91
343.03	998.73
343.40	988.49
343.78	973.47
344.16	995.77
344.53	1005.55
344.91	1005.55
345.29	992.58
345.66	973.92
346.04	970.96
346.42	974.61
346.79	975.06
347.17	983.25
347.54	974.38
347.92	942.07
348.30	970.74
348.67	958.45
349.05	982.80
349.43	957.77
349.80	974.38
350.18	973.24
350.56	962.09
350.93	971.19
351.31	961.18
351.68	965.28
352.06	968.23
352.44	940.25
352.81	969.37
353.19	962.09
353.56	951.62
353.94	969.37
354.32	959.13
354.69	942.52
355.07	924.77
355.44	938.88
355.82	942.75
356.19	946.39
356.57	954.81
356.95	947.98
357.32	946.62
357.70	953.22
358.07	959.81
358.45	946.62
358.82	940.25
359.20	945.93
359.58	958.22
359.95	942.52
360.33	954.35
360.70	934.10
361.08	960.72
361.45	960.72
361.83	943.43
362.20	933.87
362.58	963.00
362.95	939.11
363.33	964.14
363.70	962.09
364.08	943.89
364.45	952.08
364.83	958.90
365.20	962.32
365.58	947.75
365.95	979.38
366.33	959.36
366.70	954.58
367.08	948.21
367.45	950.94
367.83	945.93
368.20	964.82
368.58	960.50
368.95	947.75
369.33	960.72
369.70	943.66
370.08	954.81
370.45	948.21
370.83	947.98
371.20	955.72
371.57	1011.01
371.95	955.95
372.32	939.56
372.70	951.40
373.07	953.22
373.45	970.74
373.82	940.47
374.19	942.29
374.57	952.76
374.94	948.66
375.32	931.14
375.69	968.23
376.07	941.16
376.44	939.79
376.81	948.44
377.19	949.35
377.56	961.64
377.94	926.82
378.31	957.54
378.68	955.72
379.06	935.01
379.43	956.17
379.81	941.61
380.18	952.99
380.55	937.51
380.93	941.84
381.30	932.28
381.67	959.36
382.05	937.74
382.42	950.03
382.79	938.42
383.17	950.94
383.54	954.35
383.91	958.22
384.29	937.06
384.66	968.69
385.04	937.06
385.41	958.22
385.78	940.70
386.15	967.10
386.53	947.30
386.90	947.30
387.27	934.33
387.65	965.50
388.02	969.83
388.39	953.67
388.77	958.90
389.14	936.38
389.51	928.64
389.89	948.89
390.26	945.71
390.63	948.21
391.00	961.18
391.38	941.38
391.75	948.21
392.12	947.75
392.50	952.31
392.87	948.66
393.24	945.25
393.61	948.66
393.99	941.84
394.36	937.74
394.73	958.45
395.10	973.47
395.48	938.65
395.85	965.50
396.22	941.38
396.59	940.47
396.97	950.49
397.34	946.62
397.71	949.12
398.08	946.39
398.45	945.02
398.83	947.53
399.20	949.80
399.57	977.34
399.94	961.86
400.32	952.31
400.69	956.17
401.06	952.31
401.43	978.93
401.80	956.40
402.17	954.35
402.55	961.64
402.92	950.71
403.29	947.07
403.66	958.90
404.03	952.53
404.41	946.84
404.78	962.32
405.15	972.10
405.52	961.18
405.89	931.60
406.26	949.57
406.64	949.35
407.01	945.71
407.38	957.31
407.75	959.81
408.12	940.02
408.49	955.95
408.86	935.24
409.23	921.36
409.61	957.31
409.98	955.04
410.35	941.16
410.72	952.99
411.09	941.61
411.46	961.41
411.83	941.38
412.20	947.75
412.57	929.78
412.95	930.92
413.32	941.38
413.69	936.38
414.06	949.80
414.43	940.25
414.80	951.17
415.17	949.12
415.54	955.72
415.91	935.01
416.28	942.29
416.65	930.46
417.02	944.80
417.39	948.44
417.76	954.58
418.14	941.84
418.51	948.44
418.88	940.70
419.25	957.54
419.62	970.74
419.99	964.37
420.36	978.25
420.73	954.81
421.10	960.27
421.47	955.72
421.84	935.47
422.21	952.53
422.58	963.91
422.95	943.89
423.32	943.66
423.69	959.59
424.06	965.28
424.43	950.94
424.80	952.08
425.17	942.29
425.54	943.43
425.91	962.09
426.28	952.08
426.65	947.53
427.02	934.56
427.39	940.70
427.76	958.45
428.13	933.87
428.49	943.20
428.86	941.61
429.23	969.60
429.60	962.09
429.97	953.44
430.34	960.04
430.71	919.54
431.08	942.75
431.45	947.53
431.82	963.00
432.19	937.51
432.56	945.93
432.93	940.47
433.30	943.89
433.67	952.53
434.03	966.64
434.40	949.57
434.77	948.66
435.14	961.41
435.51	964.59
435.88	969.60
436.25	975.52
436.62	945.25
436.99	953.67
437.35	946.84
437.72	959.13
438.09	954.58
438.46	998.73
438.83	954.58
439.20	960.72
439.57	964.14
439.93	939.11
440.30	970.51
440.67	939.56
441.04	946.16
441.41	945.25
441.78	965.73
442.14	944.80
442.51	958.68
442.88	931.60
443.25	928.64
443.62	955.49
443.99	950.71
444.35	951.85
444.72	968.23
445.09	949.12
445.46	946.84
445.83	960.04
446.19	955.95
446.56	942.52
446.93	942.75
447.30	942.75
447.66	941.16
448.03	960.27
448.40	950.94
448.77	952.99
449.14	929.55
449.50	956.17
449.87	947.30
450.24	952.08
450.61	939.56
450.97	945.25
451.34	965.73
451.71	982.11
452.08	967.32
452.44	968.23
452.81	966.41
453.18	941.84
453.54	955.72
453.91	957.99
454.28	940.25
454.65	958.68
455.01	960.04
455.38	989.17
455.75	952.08
456.11	961.41
456.48	965.05
456.85	944.57
457.21	955.26
457.58	954.35
457.95	946.39
458.32	965.28
458.68	950.71
459.05	949.35
459.42	954.13
459.78	940.02
460.15	940.25
460.52	949.12
460.88	926.82
461.25	940.70
461.61	942.75
461.98	950.71
462.35	965.28
462.71	940.25
463.08	952.99
463.45	968.69
463.81	947.75
464.18	936.83
464.55	941.38
464.91	958.90
465.28	945.25
465.64	947.30
466.01	947.53
466.38	944.34
466.74	965.50
467.11	942.52
467.47	944.11
467.84	981.20
468.21	962.55
468.57	939.56
468.94	948.21
469.30	960.72
469.67	952.99
470.03	968.23
470.40	955.49
470.77	942.98
471.13	963.00
471.50	960.50
471.86	952.76
472.23	985.76
472.59	958.68
472.96	951.40
473.32	946.39
473.69	964.37
474.05	953.90
474.42	942.98
474.78	952.99
475.15	946.62
475.51	957.99
475.88	963.23
476.24	947.53
476.61	940.47
476.97	969.14
477.34	945.25
477.70	944.57
478.07	943.89
478.43	965.28
478.80	953.22
479.16	930.46
479.53	971.65
479.89	950.71
480.26	965.96
480.62	931.14
480.99	937.51
481.35	950.49
481.72	948.66
482.08	965.05
482.45	1208.98
482.81	963.91
483.17	944.34
483.54	941.84
483.90	949.57
484.27	942.29
484.63	944.57
485.00	938.88
485.36	946.16
485.72	953.90
486.09	957.99
486.45	960.95
486.82	958.90
487.18	937.51
487.54	947.07
487.91	965.28
488.27	947.75
488.64	947.30
489.00	974.61
489.36	970.05
489.73	950.49
490.09	963.68
490.45	979.84
490.82	965.05
491.18	950.71
491.55	938.65
491.91	948.89
492.27	937.97
492.64	942.75
493.00	961.18
493.36	950.26
493.73	952.99
494.09	945.25
494.45	950.49
494.82	972.33
495.18	960.95
495.54	970.05
495.91	945.48
496.27	961.64
496.63	961.41
496.99	960.04
497.36	954.58
497.72	973.70
498.08	956.63
498.45	972.79
498.81	965.73
499.17	955.72
499.53	970.96
499.90	949.35
500.26	955.26
500.62	969.14
500.99	940.02
501.35	945.02
501.71	954.35
502.07	928.87
502.44	946.62
502.80	960.27
503.16	951.40
503.52	947.30
503.88	970.05
504.25	956.63
504.61	963.91
504.97	957.08
505.33	973.01
505.70	955.95
506.06	960.95
506.42	960.04
506.78	986.67
507.14	969.83
507.51	961.41
507.87	960.95
508.23	949.57
508.59	939.11
508.95	964.59
509.32	958.22
509.68	934.33
510.04	956.63
510.40	935.01
510.76	950.94
511.12	933.42
511.48	953.22
511.85	957.08
512.21	973.47
512.57	948.21
512.93	929.10
513.29	942.29
513.65	969.37
514.01	945.25
514.38	960.95
514.74	962.09
515.10	956.86
515.46	965.28
515.82	937.29
516.18	961.41
516.54	942.98
516.90	932.51
517.26	936.83
517.63	952.99
517.99	952.08
518.35	917.95
518.71	951.62
519.07	951.62
519.43	962.55
519.79	975.97
520.15	968.92
520.51	948.21
520.87	930.01
521.23	935.01
521.59	947.30
521.95	951.62
522.31	960.50
522.67	957.31
523.03	968.01
523.40	959.36
523.76	954.13
524.12	962.55
524.48	966.64
524.84	951.17
525.20	947.53
525.56	942.52
525.92	959.59
526.28	949.57
526.64	960.27
527.00	947.30
527.36	968.92
527.72	965.73
528.08	942.52
528.44	926.36
528.80	956.17
529.16	955.95
529.51	963.23
529.87	951.17
530.23	960.27
530.59	969.83
530.95	954.58
531.31	955.95
531.67	956.86
532.03	955.95
532.39	958.90
532.75	948.21
533.11	952.76
533.47	953.44
533.83	940.47
534.19	946.84
534.55	956.86
534.91	942.75
535.26	942.75
535.62	969.83
535.98	958.90
536.34	944.57
536.70	980.52
537.06	960.27
537.42	941.84
537.78	954.13
538.14	1071.54
538.49	964.82
538.85	982.34
539.21	948.66
539.57	954.35
539.93	956.17
540.29	963.23
540.65	948.89
541.00	950.94
541.36	940.93
541.72	950.94
542.08	950.49
542.44	966.41
542.80	946.62
543.15	955.04
543.51	941.61
543.87	931.60
544.23	938.88
544.59	951.40
544.95	937.51
545.30	957.08
545.66	948.89
546.02	946.16
546.38	946.62
546.73	939.34
547.09	942.07
547.45	971.42
547.81	947.53
548.17	944.34
548.52	973.70
548.88	942.52
549.24	960.27
549.60	943.66
549.95	933.42
550.31	941.38
550.67	956.63
551.03	930.23
551.38	951.85
551.74	965.28
552.10	961.64
552.46	958.90
552.81	963.68
553.17	955.04
553.53	953.90
553.88	968.92
554.24	950.71
554.60	938.88
554.95	963.46
555.31	952.99
555.67	942.75
556.03	967.32
556.38	951.62
556.74	944.57
557.10	970.74
557.45	952.08
557.81	924.54
558.17	957.99
558.52	957.54
558.88	968.46
559.24	941.84
559.59	950.49
559.95	952.76
560.30	960.27
560.66	960.95
561.02	965.50
561.37	956.17
561.73	958.68
562.09	945.48
562.44	957.99
562.80	969.60
563.15	955.26
563.51	950.49
563.87	945.71
564.22	932.05
564.58	942.52
564.93	937.97
565.29	940.93
565.65	985.76
566.00	946.84
566.36	956.63
566.71	954.35
567.07	966.64
567.42	963.68
567.78	955.26
568.14	950.26
568.49	970.28
568.85	945.48
569.20	956.86
569.56	962.32
569.91	936.38
570.27	982.80
570.62	959.59
570.98	973.92
571.33	954.35
571.69	967.10
572.04	951.85
572.40	948.89
572.75	948.66
573.11	958.90
573.46	944.34
573.82	942.75
574.17	954.81
574.53	969.37
574.88	951.17
575.24	957.31
575.59	976.43
575.95	956.63
576.30	954.35
576.66	946.84
577.01	942.29
577.36	961.86
577.72	960.72
578.07	953.67
578.43	945.93
578.78	954.58
579.14	974.38
579.49	949.57
579.85	973.47
580.20	959.13
580.55	956.63
580.91	978.02
581.26	970.96
581.62	969.60
581.97	963.00
582.32	968.01
582.68	970.51
583.03	963.46
583.39	967.32
583.74	968.23
584.09	965.73
584.45	979.61
584.80	969.60
585.15	977.11
585.51	986.21
585.86	1000.09
586.21	1000.09
586.57	974.83
586.92	994.40
587.27	1007.15
587.63	990.99
587.98	1048.79
588.33	1021.03
588.69	1004.41
589.04	1042.19
589.39	1030.13
589.75	1014.43
590.10	1030.36
590.45	1021.71
590.81	1022.16
591.16	1054.48
591.51	1048.79
591.86	1066.99
592.22	1080.87
592.57	1063.12
592.92	1066.31
593.28	1071.54
593.63	1095.89
593.98	1110.00
594.33	1121.60
594.69	1137.31
595.04	1136.17
595.39	1141.63
595.74	1151.64
596.10	1160.52
596.45	1173.26
596.80	1196.01
597.15	1212.63
597.50	1215.13
597.86	1215.58
598.21	1234.47
598.56	1237.20
598.91	1266.78
599.26	1282.03
599.62	1285.67
599.97	1304.78
600.32	1329.81
600.67	1354.62
601.02	1353.93
601.38	1386.25
601.73	1357.58
602.08	1389.89
602.43	1391.71
602.78	1434.03
603.13	1448.82
603.49	1443.36
603.84	1470.21
604.19	1490.92
604.54	1490.92
604.89	1507.99
605.24	1531.43
605.59	1550.31
605.95	1581.94
606.30	1557.82
606.65	1568.74
607.00	1583.53
607.35	1597.42
607.70	1609.48
608.05	1640.88
608.40	1616.76
608.75	1645.43
609.10	1647.25
609.46	1679.11
609.81	1693.22
610.16	1705.73
610.51	1702.54
610.86	1719.84
611.21	1691.85
611.56	1731.90
611.91	1751.01
612.26	1748.28
612.61	1749.88
612.96	1774.22
613.31	1763.53
613.66	1779.00
614.01	1782.87
614.36	1790.83
614.71	1781.51
615.06	1788.56
615.41	1773.54
615.76	1784.46
616.11	1791.52
616.46	1812.22
616.81	1828.61
617.16	1797.66
617.51	1833.39
617.86	1811.54
618.21	1834.98
618.56	1806.99
618.91	1829.06
619.26	1852.73
619.61	1818.82
619.96	1850.45
620.31	1834.75
620.66	1823.83
621.01	1824.74
621.36	1805.40
621.71	1873.21
622.06	1811.31
622.41	1793.34
622.76	1830.88
623.10	1818.82
623.45	1797.43
623.80	1786.97
624.15	1803.35
624.50	1795.84
624.85	1809.04
625.20	1791.06
625.55	1807.45
625.90	1772.86
626.25	1768.99
626.59	1815.41
626.94	1763.98
627.29	1803.81
627.64	1786.51
627.99	1760.34
628.34	1755.11
628.69	1775.59
629.03	1767.40
629.38	1786.51
629.73	1757.38
630.08	1768.53
630.43	1754.20
630.78	1723.71
631.12	1743.50
631.47	1752.61
631.82	1745.32
632.17	1741.23
632.52	1741.46
632.86	1764.67
633.21	1728.94
633.56	1733.95
633.91	1733.26
634.26	1722.34
634.60	1727.35
634.95	1718.93
635.30	1719.84
635.65	1727.58
635.99	1715.06
636.34	1700.50
636.69	1710.05
637.04	1713.24
637.39	1688.66
637.73	1696.86
638.08	1686.62
638.43	1705.05
638.77	1689.57
639.12	1685.02
639.47	1655.21
639.82	1692.30
640.16	1665.23
640.51	1670.00
640.86	1661.59
641.20	1673.42
641.55	1670.69
641.90	1659.08
642.25	1640.88
642.59	1679.33
642.94	1703.91
643.29	1658.63
643.63	1667.27
643.98	1680.70
644.33	1650.89
644.67	1664.09
645.02	1647.25
645.37	1637.46
645.71	1645.20
646.06	1667.96
646.40	1646.79
646.75	1656.12
647.10	1669.55
647.44	1649.30
647.79	1615.16
648.14	1642.70
648.48	1641.11
648.83	1664.32
649.17	1657.94
649.52	1641.11
649.87	1660.90
650.21	1646.34
650.56	1627.91
650.90	1646.11
651.25	1642.24
651.59	1627.22
651.94	1631.78
652.29	1645.88
652.63	1631.78
652.98	1645.20
653.32	1640.20
653.67	1672.28
654.01	1623.13
654.36	1636.78
654.70	1626.77
655.05	1611.98
655.39	1638.37
655.74	1659.54
656.08	1646.57
656.43	1651.35
656.78	1643.38
657.12	1633.37
657.47	1622.67
657.81	1648.84
658.15	1623.13
658.50	1664.54
658.84	1682.98
659.19	1654.30
659.53	1651.12
659.88	1681.84
660.22	1665.23
660.57	1674.33
660.91	1657.03
661.26	1652.94
661.60	1651.57
661.95	1661.36
662.29	1674.78
662.63	1666.14
662.98	1653.39
663.32	1660.68
663.67	1659.08
664.01	1658.63
664.36	1680.24
664.70	1707.32
665.04	1688.66
665.39	1687.53
665.73	1688.66
666.08	1827.24
666.42	1703.68
666.76	1691.62
667.11	1688.66
667.45	1705.96
667.79	1702.09
668.14	1709.60
668.48	1706.41
668.83	1694.81
669.17	1725.75
669.51	1751.92
669.86	1718.93
670.20	1743.96
670.54	1749.42
670.89	1748.97
671.23	1750.10
671.57	1766.71
671.92	1757.38
672.26	1783.33
672.60	1787.88
672.94	1806.08
673.29	1839.76
673.63	1868.89
673.97	1870.25
674.32	1883.45
674.66	1925.77
675.00	1968.33
675.34	2009.06
675.69	2068.45
676.03	2115.78
676.37	2170.62
676.71	2198.84
677.06	2325.81
677.40	2388.16
677.74	2478.50
678.08	2603.42
678.43	2703.55
678.77	2866.02
679.11	2977.75
679.45	3078.78
679.80	3302.69
680.14	3430.35
680.48	3656.08
680.82	3888.41
681.16	4150.78
681.51	4423.38
681.85	4724.89
682.19	4917.40
682.53	5261.23
682.87	5589.82
683.21	5877.22
683.56	6161.66
683.90	6548.95
684.24	6891.64
684.58	7258.91
684.92	7621.40
685.26	7841.44
685.61	8091.98
685.95	8415.79
686.29	8704.55
686.63	8967.14
686.97	9127.57
687.31	9246.12
687.65	9381.74
687.99	9491.88
688.33	9601.79
688.68	9613.17
689.02	9585.18
689.36	9681.66
689.70	9685.30
690.04	9639.79
690.38	9565.15
690.72	9594.51
691.06	9617.94
691.40	9717.38
691.74	9599.06
692.08	9586.09
692.42	9657.31
692.76	9710.10
693.10	9695.99
693.44	9614.99
693.78	9738.09
694.13	9718.07
694.47	9783.15
694.81	9769.72
695.15	9760.85
695.49	9708.96
695.83	9772.68
696.17	9771.77
696.51	9779.73
696.85	9764.03
697.19	9730.35
697.53	9738.77
697.87	9683.02
698.20	9635.24
698.54	9754.02
698.88	9731.49
699.22	9616.35
699.56	9635.01
699.90	9550.82
700.24	9528.29
700.58	9505.76
700.92	9413.83
701.26	9353.76
701.60	9314.16
701.94	9268.65
702.28	9197.88
702.62	9132.35
702.96	9115.51
703.30	8987.62
703.63	8999.00
703.97	8868.61
704.31	8810.82
704.65	8681.79
704.99	8613.07
705.33	8589.41
705.67	8489.29
706.01	8370.05
706.34	8357.31
706.68	8207.58
707.02	8142.95
707.36	8028.72
707.70	7925.64
708.04	7847.36
708.38	7821.88
708.71	7699.91
709.05	7657.58
709.39	7624.13
709.73	7544.94
710.07	7404.77
710.40	7398.17
710.74	7319.44
711.08	7234.56
711.42	7165.62
711.76	7095.53
712.09	7014.29
712.43	6948.30
712.77	6898.24
713.11	6898.47
713.45	6745.55
713.78	6761.71
714.12	6695.72
714.46	6627.23
714.80	6588.54
715.13	6492.52
715.47	6418.79
715.81	6352.80
716.15	6335.96
716.48	6259.96
716.82	6198.52
717.16	6133.67
717.49	6057.89
717.83	5959.13
718.17	5944.57
718.51	5865.84
718.84	5859.69
719.18	5782.78
719.52	5737.73
719.85	5646.02
720.19	5576.16
720.53	5591.18
720.86	5491.29
721.20	5408.91
721.54	5384.34
721.87	5342.47
722.21	5232.79
722.55	5207.53
722.88	5164.07
723.22	5082.83
723.55	5017.07
723.89	4991.58
724.23	4977.93
724.56	4817.96
724.90	4809.09
725.24	4806.81
725.57	4740.59
725.91	4679.38
726.24	4647.75
726.58	4530.33
726.92	4504.17
727.25	4433.17
727.59	4417.92
727.92	4334.87
728.26	4294.82
728.59	4296.18
728.93	4221.32
729.26	4178.31
729.60	4122.79
729.94	4088.66
730.27	4032.00
730.61	3971.24
730.94	3947.12
731.28	3920.27
731.61	3812.18
731.95	3781.69
732.28	3742.78
732.62	3727.30
732.95	3651.07
733.29	3630.82
733.62	3639.01
733.96	3559.82
734.29	3513.40
734.63	3491.33
734.96	3443.09
735.30	3403.27
735.63	3337.05
735.97	3348.43
736.30	3308.61
736.63	3288.13
736.97	3173.44
737.30	3195.29
737.64	3127.70
737.97	3104.49
738.31	3096.07
738.64	3030.31
738.97	3046.69
739.31	3019.16
739.64	2988.44
739.98	2950.67
740.31	2900.61
740.64	2910.85
740.98	2884.00
741.31	2843.49
741.65	2819.14
741.98	2808.68
742.31	2770.22
742.65	2735.63
742.98	2712.88
743.31	2677.38
743.65	2701.50
743.98	2670.55
744.31	2656.44
744.65	2628.00
744.98	2627.54
745.31	2574.30
745.65	2581.58
745.98	2574.52
746.31	2550.63
746.65	2528.79
746.98	2534.25
747.31	2536.98
747.65	2488.28
747.98	2463.02
748.31	2465.98
748.64	2465.98
748.98	2407.96
749.31	2389.07
749.64	2388.84
749.98	2360.40
750.31	2369.95
750.64	2347.43
750.97	2351.75
751.31	2336.28
751.64	2311.93
751.97	2298.50
752.30	2303.74
752.63	2262.55
752.97	2245.03
753.30	2238.43
753.63	2242.07
753.96	2236.38
754.29	2196.56
754.63	2240.93
754.96	2220.45
755.29	2154.69
755.62	2183.59
755.95	2130.12
756.29	2095.53
756.62	2121.47
756.95	2093.25
757.28	2114.41
757.61	2133.30
757.94	2075.28
758.27	2062.08
758.61	2060.48
758.94	2083.47
759.27	2053.66
759.60	2015.66
759.93	2043.87
760.26	2027.26
760.59	1976.97
760.92	1998.82
761.26	1978.57
761.59	1976.74
761.92	1990.40
762.25	1937.15
762.58	1945.80
762.91	1931.01
763.24	1943.07
763.57	1941.47
763.90	1920.77
764.23	1900.29
764.56	1907.34
764.89	1890.28
765.22	1880.26
765.55	1885.04
765.88	1860.69
766.21	1844.31
766.54	1841.12
766.87	1814.05
767.20	1801.98
767.53	1787.88
767.86	1820.42
768.19	1799.94
768.52	1807.90
768.85	1791.75
769.18	1739.41
769.51	1784.46
769.84	1778.09
770.17	1758.07
770.50	1720.98
770.83	1728.03
771.16	1726.67
771.49	1718.47
771.82	1713.47
772.15	1695.04
772.48	1720.75
772.81	1693.44
773.14	1684.34
773.47	1675.92
773.80	1664.32
774.13	1665.45
774.46	1645.66
774.78	1632.91
775.11	1609.93
775.44	1630.41
775.77	1637.01
776.10	1607.43
776.43	1631.09
776.76	1602.42
777.09	1564.42
777.41	1605.38
777.74	1566.70
778.07	1580.12
778.40	1541.44
778.73	1556.23
779.06	1557.14
779.38	1541.44
779.71	1539.39
780.04	1523.01
780.37	1518.68
780.70	1508.44
781.03	1506.85
781.35	1518.23
781.68	1511.17
782.01	1503.89
782.34	1493.65
782.67	1498.20
782.99	1486.83
783.32	1464.07
783.65	1463.16
783.98	1480.23
784.30	1444.05
784.63	1453.83
784.96	1443.82
785.29	1454.06
785.61	1445.87
785.94	1429.03
786.27	1439.49
786.60	1421.52
786.92	1421.97
787.25	1384.20
787.58	1391.48
787.90	1384.88
788.23	1409.69
788.56	1420.61
788.88	1396.03
789.21	1372.14
789.54	1374.41
789.87	1394.89
790.19	1402.86
790.52	1379.19
790.85	1395.35
791.17	1388.98
791.50	1348.25
791.82	1378.97
792.15	1366.45
792.48	1347.34
792.80	1324.35
793.13	1350.75
793.46	1356.67
793.78	1352.11
794.11	1326.86
794.43	1330.95
794.76	1314.57
795.09	1348.70
795.41	1333.00
795.74	1332.09
796.06	1348.02
796.39	1339.60
796.72	1347.11
797.04	1354.62
797.37	1338.01
797.69	1352.11
798.02	1322.53
798.34	1333.68
798.67	1329.81
798.99	1313.66
799.32	1327.99
799.64	1321.62
799.97	1348.93
800.30	1298.41
800.62	1313.89
800.95	1278.39
801.27	1277.48
801.60	1307.97
801.92	1289.08
802.25	1299.09
802.57	1304.78
802.89	1300.46
803.22	1275.43
803.54	1257.23
803.87	1289.77
804.19	1287.49
804.52	1273.38
804.84	1284.08
805.17	1261.55
805.49	1273.38
805.82	1268.15
806.14	1276.57
806.46	1283.85
806.79	1283.85
807.11	1271.56
807.44	1246.30
807.76	1275.88
808.08	1249.72
808.41	1248.81
808.73	1263.82
809.06	1230.15
809.38	1236.75
809.70	1230.15
810.03	1236.06
810.35	1228.78
810.67	1234.47
811.00	1230.60
811.32	1226.28
811.64	1230.15
811.97	1211.26
812.29	1215.81
812.61	1211.03
812.94	1252.90
813.26	1208.53
813.58	1197.83
813.91	1231.74
814.23	1221.73
814.55	1220.13
814.88	1207.62
815.20	1213.31
815.52	1215.13
815.84	1191.69
816.17	1192.15
816.49	1201.25
816.81	1187.59
817.13	1195.56
817.46	1221.95
817.78	1182.36
818.10	1189.87
818.42	1193.51
818.75	1176.22
819.07	1206.03
819.39	1200.79
819.71	1194.65
820.04	1173.49
820.36	1168.94
820.68	1150.96
821.00	1162.56
821.32	1173.94
821.65	1189.41
821.97	1158.24
822.29	1155.05
822.61	1156.19
822.93	1172.80
823.25	1159.15
823.58	1178.04
823.90	1143.68
824.22	1138.22
824.54	1151.41
824.86	1169.39
825.18	1155.28
825.50	1143.90
825.82	1140.04
826.15	1155.05
826.47	1143.22
826.79	1129.80
827.11	1127.07
827.43	1126.84
827.75	1129.80
828.07	1130.25
828.39	1124.79
828.71	1131.62
829.03	1155.28
829.35	1127.29
829.67	1125.93
830.00	1122.51
830.32	1156.19
830.64	1124.56
830.96	1130.25
831.28	1133.89
831.60	1133.66
831.92	1138.90
832.24	1116.14
832.56	1119.56
832.88	1122.97
833.20	1119.78
833.52	1131.84
833.84	1125.02
834.16	1149.82
834.48	1115.46
834.80	1110.68
835.12	1120.92
835.44	1127.07
835.76	1140.04
836.08	1127.52
836.40	1104.31
836.71	1127.52
837.03	1134.57
837.35	1128.43
837.67	1097.48
837.99	1103.86
838.31	1103.40
838.63	1128.43
838.95	1106.36
839.27	1094.07
839.59	1098.39
839.91	1098.85
840.23	1128.43
840.54	1103.86
840.86	1098.17
841.18	1102.72
841.50	1085.88
841.82	1082.69
842.14	1113.18
842.46	1105.68
842.77	1101.12
843.09	1105.45
843.41	1118.87
843.73	1098.17
844.05	1103.86
844.37	1091.79
844.68	1096.35
845.00	1081.10
845.32	1080.64
845.64	1083.60
845.96	1083.60
846.27	1102.03
846.59	1091.57
846.91	1108.63
847.23	1078.14
847.54	1084.74
847.86	1101.12
848.18	1098.62
848.50	1081.56
848.82	1131.39
849.13	1108.41
849.45	1108.41
849.77	1088.61
850.08	1095.21
850.40	1080.42
850.72	1088.84
851.04	1111.36
851.35	1082.69
851.67	1117.28
851.99	1099.53
852.30	1066.54
852.62	1070.63
852.94	1083.83
853.25	1086.56
853.57	1092.25
853.89	1081.56
854.20	1108.18
854.52	1085.42
854.84	1086.79
855.15	1082.24
855.47	1085.42
855.79	1084.51
856.10	1071.32
856.42	1091.11
856.73	1089.75
857.05	1062.21
857.37	1064.94
857.68	1079.28
858.00	1074.27
858.32	1081.33
858.63	1064.03
858.95	1050.61
859.26	1056.98
859.58	1085.65
859.89	1069.95
860.21	1047.42
860.52	1068.81
860.84	1063.12
861.16	1056.52
861.47	1077.23
861.79	1054.25
862.10	1075.64
862.42	1065.17
862.73	1074.05
863.05	1059.03
863.36	1076.78
863.68	1070.18
863.99	1057.43
864.31	1068.36
864.62	1092.25
864.94	1067.22
865.25	1094.75
865.57	1053.11
865.88	1067.67
866.20	1048.56
866.51	1076.55
866.82	1053.34
867.14	1061.53
867.45	1033.31
867.77	1062.44
868.08	1074.50
868.40	1055.61
868.71	1041.05
869.02	1034.91
869.34	1036.27
869.65	1033.54
869.97	1044.46
870.28	1050.15
870.59	1051.97
870.91	1057.89
871.22	1045.83
871.54	1063.12
871.85	1069.95
872.16	1055.84
872.48	1029.22
872.79	1051.75
873.10	1031.95
873.42	1044.92
873.73	1059.48
874.04	1043.10
874.36	1019.43
874.67	1012.83
874.98	1037.41
875.30	1010.79
875.61	1033.54
875.92	1016.48
876.23	1018.30
876.55	1036.95
876.86	1053.79
877.17	1032.86
877.49	1024.44
877.80	1046.51
878.11	1264.28
878.42	1040.37
878.74	1036.04
879.05	1011.92
879.36	1040.82
879.67	1018.75
879.98	1032.86
880.30	1027.63
880.61	1013.74
880.92	1066.08
881.23	1043.33
881.55	1036.27
881.86	1017.39
882.17	1031.49
882.48	1001.91
882.79	1028.54
883.10	1019.43
883.42	1024.67
883.73	1005.33
884.04	1032.18
884.35	1020.12
884.66	1006.24
884.97	1022.16
885.28	1033.31
885.60	1034.00
885.91	1015.79
886.22	1024.89
886.53	1001.68
886.84	1009.19
887.15	1013.06
887.46	1014.20
887.77	1038.32
888.08	1036.04
888.40	1033.31
888.71	1041.05
889.02	1013.06
889.33	1016.02
889.64	998.04
889.95	1017.16
890.26	1012.83
890.57	1029.45
890.88	1016.70
891.19	1005.78
891.50	1021.03
891.81	1004.87
892.12	1013.74
892.43	1031.95
892.74	1019.66
893.05	1021.94
893.36	1036.73
893.67	1032.63
893.98	1020.80
894.29	1010.56
894.60	1033.77
894.91	1034.22
895.22	1001.91
895.53	1015.11
895.84	1013.97
896.15	1021.03
896.46	1008.06
896.77	1005.55
897.08	1023.07
897.38	1042.42
897.69	989.85
898.00	1005.78
898.31	1004.19
898.62	1023.53
898.93	1001.46
899.24	1008.97
899.55	1005.33
899.86	1008.51
900.16	1007.37
900.47	1008.06
900.78	998.04
901.09	1020.57
901.40	1001.23
901.71	1007.15
902.02	1024.44
902.32	1015.11
902.63	1002.82
902.94	984.39
903.25	1005.78
903.56	985.76
903.87	1011.24
904.17	1003.28
904.48	1017.16
904.79	1003.73
905.10	1001.00
905.41	1002.37
905.71	1004.41
906.02	995.77
906.33	1018.52
906.64	1003.05
906.94	994.63
907.25	990.31
907.56	997.13
907.87	1012.61
908.17	979.61
908.48	1010.79
908.79	1012.83
909.09	1011.70
909.40	1003.96
909.71	1028.31
910.02	1054.48
910.32	1000.09
910.63	1021.94
910.94	996.68
911.24	995.09
911.55	1003.05
911.86	990.53
912.16	997.82
912.47	1003.50
912.78	988.94
913.08	1001.68
913.39	1002.82
913.69	995.77
914.00	989.17
914.31	973.47
914.61	999.86
914.92	1023.98
915.23	997.82
915.53	987.12
915.84	984.85
916.14	985.30
916.45	980.98
916.75	975.29
917.06	988.49
917.37	978.02
917.67	977.79
917.98	990.99
918.28	986.67
918.59	961.64
918.89	987.58
919.20	979.38
919.50	973.47
919.81	977.56
920.11	985.07
920.42	984.16
920.72	999.86
921.03	987.35
921.33	983.25
921.64	990.53
921.94	979.61
922.25	990.31
922.55	974.38
922.86	957.31
923.16	989.62
923.47	1002.14
923.77	977.34
924.08	977.34
924.38	970.05
924.69	969.83
924.99	969.60
925.29	984.16
925.60	982.80
925.90	963.46
926.21	992.13
926.51	987.12
926.81	951.40
927.12	951.85
927.42	970.96
927.73	965.73
928.03	967.32
928.33	964.37
928.64	970.96
928.94	986.89
929.24	978.93
929.55	983.02
929.85	973.24
930.15	976.88
930.46	982.34
930.76	973.70
931.06	978.02
931.37	967.32
931.67	988.71
931.97	950.94
932.27	973.24
932.58	978.02
932.88	986.89
933.18	970.05
933.49	973.24
933.79	996.45
934.09	991.44
934.39	990.76
934.70	983.71
935.00	959.36
935.30	973.92
935.60	962.55
935.91	969.83
936.21	953.44
936.51	977.79
936.81	963.23
937.11	975.74
937.42	983.94
937.72	980.75
938.02	964.14
938.32	984.85
938.62	953.67
938.92	965.28
939.23	970.96
939.53	970.28
939.83	972.10
940.13	961.18
940.43	964.14
940.73	959.59
941.03	948.21
941.34	966.87
941.64	987.12
941.94	958.45
942.24	955.49
942.54	960.95
942.84	958.90
943.14	959.36
943.44	954.35
943.74	947.30
944.04	947.07
944.34	966.41
944.65	946.62
944.95	960.50
945.25	957.77
945.55	958.90
945.85	945.48
946.15	976.88
946.45	962.77
946.75	945.02
947.05	953.22
947.35	937.51
947.65	941.84
947.95	958.68
948.25	964.82
948.55	958.68
948.85	969.60
949.15	965.28
949.45	988.03
949.75	968.69
950.05	957.99
950.35	962.09
950.65	968.69
950.94	968.23
951.24	960.27
951.54	956.40
951.84	995.54
952.14	948.21
952.44	973.92
952.74	948.89
953.04	972.10
953.34	953.22
953.64	962.09
953.94	948.21
954.23	951.85
954.53	947.53
954.83	942.75
955.13	965.05
955.43	956.63
955.73	959.81
956.03	942.29
956.32	959.59
956.62	965.28
956.92	985.53
957.22	968.92
957.52	961.86
957.82	950.03
958.11	946.84
958.41	971.42
958.71	991.44
959.01	972.56
959.30	1061.76
959.60	977.34
959.90	958.68
960.20	951.85
960.50	966.41
960.79	965.50
961.09	960.04
961.39	967.10
961.69	966.19
961.98	954.58
962.28	960.72
962.58	971.42
962.87	960.95
963.17	965.73
963.47	977.11
963.76	975.29
964.06	962.77
964.36	992.81
964.66	961.86
964.95	982.57
965.25	963.68
965.55	968.01
965.84	988.49
966.14	959.59
966.43	966.64
966.73	956.86
967.03	977.11
967.32	955.26
967.62	962.32
967.92	959.81
968.21	951.17
968.51	957.54
968.80	940.47
969.10	972.10
969.40	971.19
969.69	950.94
969.99	942.07
970.28	946.16
970.58	974.15
970.87	971.19
971.17	965.96
971.46	961.64
971.76	952.76
972.06	955.49
972.35	949.57
972.65	960.50
972.94	956.63
973.24	956.40
973.53	947.53
973.83	943.66
974.12	973.92
974.42	942.29
974.71	971.65
975.01	963.68
975.30	966.64
975.59	965.73
975.89	972.56
976.18	964.59
976.48	950.26
976.77	951.17
977.07	959.81
977.36	941.61
977.65	954.35
977.95	978.25
978.24	950.71
978.54	968.23
978.83	945.71
979.13	969.37
979.42	970.74
979.71	955.95
980.01	956.40
980.30	952.08
980.59	966.87
980.89	959.81
981.18	956.63
981.47	961.64
981.77	961.64
982.06	946.16
982.35	965.28
982.65	961.64
982.94	980.07
983.23	966.64
983.53	948.89
983.82	930.46
984.11	957.54
984.41	959.59
984.70	965.73
984.99	952.08
985.28	965.05
985.58	952.31
985.87	946.62
986.16	940.25
986.45	976.88
986.75	960.27
987.04	946.62
987.33	939.79
987.62	981.20
987.91	955.26
988.21	966.19
988.50	986.89
988.79	963.91
989.08	966.87
989.37	955.04
989.67	956.40
989.96	952.53
990.25	945.25
990.54	946.39
990.83	959.81
991.12	950.71
991.42	953.22
991.71	945.71
992.00	966.19
992.29	951.85
992.58	938.20
992.87	955.72
993.16	964.82
993.45	953.44
993.75	930.46
994.04	940.70
994.33	945.02
994.62	957.08
994.91	944.34
995.20	957.77
995.49	952.53
995.78	960.50
996.07	944.11
996.36	947.98
996.65	948.44
996.94	944.34
997.23	952.53
997.52	950.49
997.81	938.20
998.10	952.31
998.39	936.38
998.68	949.80
998.97	956.17
999.26	976.20
999.55	947.30
999.84	970.28
1000.13	961.64
1000.42	947.53
1000.71	924.77
1001.00	957.08
1001.29	966.19
1001.58	952.31
1001.87	963.23
1002.16	958.90
1002.45	948.21
1002.74	961.64
1003.02	955.95
1003.31	960.27
1003.60	954.13
1003.89	959.36
1004.18	972.33
1004.47	952.53
1004.76	970.51
1005.05	953.22
1005.33	952.76
1005.62	941.61
1005.91	951.85
1006.20	958.90
1006.49	936.38
1006.78	943.20
1007.06	943.43
1007.35	939.11
1007.64	962.32
1007.93	947.07
1008.22	956.40
1008.50	939.79
1008.79	945.25
1009.08	950.71
1009.37	938.88
1009.66	977.56
1009.94	942.98
1010.23	958.45
1010.52	959.81
1010.81	948.89
1011.09	942.29
1011.38	957.99
1011.67	960.95
1011.95	969.60
1012.24	954.13
1012.53	938.42
1012.82	937.06
1013.10	943.66
1013.39	941.84
1013.68	942.98
[truncated: 48 more rows]
