# Supplementary material for: Unique photosynthetic electron transport tuning and excitation distribution in heterokont algae
Source: PLoS One. 2019 Jan 9;14(1):e0209920. doi: 10.1371/journal.pone.0209920 (PMC6326504; doi:10.1371/journal.pone.0209920)
Supplement: S1 Dataset — (ZIP) [file pone.0209920.s004.zip › S1 Dataset/77K/Phaeodactylum_Anaerobic/PAna_t=0,1.txt]

340.01	1243.80
340.39	1243.80
340.76	1243.80
341.14	1283.62
341.52	1263.60
341.89	1279.75
342.27	1304.78
342.65	1294.09
343.03	1294.09
343.40	1284.30
343.78	1285.90
344.16	1299.55
344.53	1282.26
344.91	1299.78
345.29	1279.07
345.66	1275.20
346.04	1300.92
346.42	1278.62
346.79	1256.09
347.17	1273.15
347.54	1292.04
347.92	1265.87
348.30	1278.16
348.67	1267.24
349.05	1282.48
349.43	1268.38
349.80	1256.54
350.18	1263.37
350.56	1280.66
350.93	1260.18
351.31	1251.99
351.68	1253.81
352.06	1259.73
352.44	1258.14
352.81	1282.71
353.19	1261.09
353.56	1242.21
353.94	1267.69
354.32	1249.49
354.69	1260.64
355.07	1259.96
355.44	1255.86
355.82	1277.48
356.19	1274.75
356.57	1260.18
356.95	1269.06
357.32	1259.27
357.70	1247.90
358.07	1243.34
358.45	1262.00
358.82	1263.60
359.20	1256.54
359.58	1261.09
359.95	1264.05
360.33	1250.40
360.70	1254.27
361.08	1234.70
361.45	1244.48
361.83	1262.00
362.20	1254.72
362.58	1263.60
362.95	1260.18
363.33	1250.63
363.70	1257.68
364.08	1272.24
364.45	1250.40
364.83	1255.86
365.20	1260.41
365.58	1256.09
365.95	1273.15
366.33	1264.73
366.70	1253.81
367.08	1253.81
367.45	1257.23
367.83	1236.06
368.20	1256.32
368.58	1268.15
368.95	1260.18
369.33	1256.54
369.70	1260.41
370.08	1249.72
370.45	1242.89
370.83	1251.99
371.20	1256.77
371.57	1302.28
371.95	1279.07
372.32	1255.18
372.70	1251.31
373.07	1249.26
373.45	1277.02
373.82	1258.14
374.19	1265.19
374.57	1272.02
374.94	1256.09
375.32	1239.70
375.69	1253.81
376.07	1258.59
376.44	1245.17
376.81	1244.03
377.19	1238.79
377.56	1244.03
377.94	1234.24
378.31	1244.03
378.68	1265.87
379.06	1238.79
379.43	1237.66
379.81	1277.48
380.18	1238.57
380.55	1257.00
380.93	1257.91
381.30	1269.29
381.67	1264.05
382.05	1253.81
382.42	1256.09
382.79	1259.73
383.17	1252.67
383.54	1250.63
383.91	1277.25
384.29	1252.90
384.66	1264.28
385.04	1249.94
385.41	1264.05
385.78	1242.89
386.15	1234.70
386.53	1243.80
386.90	1223.55
387.27	1259.96
387.65	1245.16
388.02	1254.27
388.39	1289.31
388.77	1236.06
389.14	1271.79
389.51	1238.79
389.89	1262.91
390.26	1286.58
390.63	1274.06
391.00	1268.15
391.38	1255.40
391.75	1261.55
392.12	1268.60
392.50	1250.85
392.87	1243.12
393.24	1242.89
393.61	1248.81
393.99	1237.43
394.36	1264.51
394.73	1274.52
395.10	1256.09
395.48	1253.13
395.85	1261.09
396.22	1258.59
396.59	1251.54
396.97	1247.21
397.34	1256.32
397.71	1246.99
398.08	1271.56
398.45	1253.58
398.83	1269.06
399.20	1262.46
399.57	1261.78
399.94	1236.52
400.32	1241.07
400.69	1256.77
401.06	1265.42
401.43	1271.33
401.80	1257.68
402.17	1246.30
402.55	1250.17
402.92	1261.32
403.29	1243.57
403.66	1252.90
404.03	1233.10
404.41	1244.25
404.78	1264.96
405.15	1243.34
405.52	1252.67
405.89	1256.77
406.26	1262.69
406.64	1265.64
407.01	1275.43
407.38	1258.59
407.75	1240.84
408.12	1272.47
408.49	1252.45
408.86	1252.22
409.23	1240.61
409.61	1267.69
409.98	1267.01
410.35	1246.30
410.72	1244.48
411.09	1239.02
411.46	1268.38
411.83	1264.96
412.20	1252.67
412.57	1242.21
412.95	1267.92
413.32	1266.33
413.69	1276.34
414.06	1264.51
414.43	1268.83
414.80	1264.73
415.17	1256.32
415.54	1265.87
415.91	1235.84
416.28	1253.13
416.65	1244.71
417.02	1259.05
417.39	1262.46
417.76	1251.31
418.14	1263.60
418.51	1267.01
418.88	1252.45
419.25	1248.58
419.62	1265.19
419.99	1251.76
420.36	1270.65
420.73	1265.87
421.10	1260.87
421.47	1244.03
421.84	1271.33
422.21	1255.63
422.58	1262.46
422.95	1265.87
423.32	1254.72
423.69	1253.81
424.06	1269.06
424.43	1264.73
424.80	1256.32
425.17	1254.72
425.54	1254.95
425.91	1264.73
426.28	1262.23
426.65	1262.69
427.02	1247.67
427.39	1238.57
427.76	1262.00
428.13	1257.00
428.49	1254.49
428.86	1269.51
429.23	1267.69
429.60	1243.57
429.97	1265.64
430.34	1266.10
430.71	1262.91
431.08	1249.94
431.45	1248.58
431.82	1244.25
432.19	1248.58
432.56	1250.40
432.93	1240.84
433.30	1258.59
433.67	1241.98
434.03	1269.29
434.40	1259.50
434.77	1257.91
435.14	1254.72
435.51	1240.84
435.88	1272.93
436.25	1273.38
436.62	1255.40
436.99	1253.81
437.35	1228.78
437.72	1241.30
438.09	1264.73
438.46	1296.59
438.83	1232.88
439.20	1252.22
439.57	1251.99
439.93	1261.09
440.30	1282.26
440.67	1246.99
441.04	1252.22
441.41	1279.98
441.78	1252.67
442.14	1281.80
442.51	1233.79
442.88	1246.30
443.25	1248.58
443.62	1262.91
443.99	1253.58
444.35	1261.78
444.72	1270.65
445.09	1256.09
445.46	1249.94
445.83	1265.19
446.19	1232.65
446.56	1248.35
446.93	1241.98
447.30	1248.58
447.66	1245.62
448.03	1261.09
448.40	1259.27
448.77	1263.14
449.14	1237.88
449.50	1256.54
449.87	1263.37
450.24	1244.25
450.61	1246.53
450.97	1263.82
451.34	1277.93
451.71	1260.18
452.08	1270.42
452.44	1247.90
452.81	1243.57
453.18	1260.18
453.54	1270.20
453.91	1257.00
454.28	1244.94
454.65	1264.05
455.01	1271.56
455.38	1238.11
455.75	1246.30
456.11	1259.27
456.48	1261.78
456.85	1249.94
457.21	1277.02
457.58	1264.05
457.95	1272.47
458.32	1257.00
458.68	1261.09
459.05	1262.46
459.42	1260.18
459.78	1248.12
460.15	1249.03
460.52	1267.92
460.88	1267.69
461.25	1255.63
461.61	1251.54
461.98	1250.40
462.35	1260.18
462.71	1243.80
463.08	1244.94
463.45	1227.19
463.81	1243.34
464.18	1234.93
464.55	1269.06
464.91	1273.15
465.28	1243.57
465.64	1246.76
466.01	1255.86
466.38	1257.68
466.74	1247.44
467.11	1245.16
467.47	1265.64
467.84	1287.26
468.21	1254.27
468.57	1257.91
468.94	1242.43
469.30	1239.70
469.67	1249.26
470.03	1254.27
470.40	1267.92
470.77	1251.31
471.13	1268.60
471.50	1249.26
471.86	1249.49
472.23	1261.78
472.59	1246.08
472.96	1250.17
473.32	1245.62
473.69	1268.83
474.05	1257.23
474.42	1266.78
474.78	1262.00
475.15	1260.87
475.51	1285.90
475.88	1260.41
476.24	1260.18
476.61	1255.40
476.97	1269.51
477.34	1249.26
477.70	1255.86
478.07	1277.48
478.43	1272.70
478.80	1253.81
479.16	1242.21
479.53	1250.17
479.89	1245.85
480.26	1240.16
480.62	1246.76
480.99	1257.00
481.35	1239.02
481.72	1239.70
482.08	1256.09
482.45	1464.98
482.81	1276.11
483.17	1245.39
483.54	1271.11
483.90	1267.69
484.27	1275.20
484.63	1264.28
485.00	1258.59
485.36	1270.65
485.72	1237.66
486.09	1261.09
486.45	1262.69
486.82	1255.63
487.18	1246.76
487.54	1250.63
487.91	1247.90
488.27	1259.50
488.64	1248.81
489.00	1253.58
489.36	1261.09
489.73	1251.99
490.09	1249.94
490.45	1247.90
490.82	1278.39
491.18	1248.81
491.55	1255.18
491.91	1273.15
492.27	1264.51
492.64	1271.33
493.00	1253.36
493.36	1288.17
493.73	1301.14
494.09	1264.96
494.45	1275.66
494.82	1256.77
495.18	1278.16
495.54	1265.87
495.91	1260.41
496.27	1265.87
496.63	1274.29
496.99	1237.43
497.36	1255.40
497.72	1252.90
498.08	1252.22
498.45	1251.08
498.81	1258.14
499.17	1249.26
499.53	1234.24
499.90	1240.39
500.26	1273.61
500.62	1265.19
500.99	1269.51
501.35	1238.34
501.71	1255.40
502.07	1251.31
502.44	1267.24
502.80	1241.98
503.16	1246.08
503.52	1271.33
503.88	1260.18
504.25	1257.68
504.61	1246.53
504.97	1243.34
505.33	1257.91
505.70	1249.94
506.06	1269.51
506.42	1256.32
506.78	1259.96
507.14	1274.29
507.51	1240.84
507.87	1247.21
508.23	1251.31
508.59	1265.64
508.95	1264.96
509.32	1257.45
509.68	1255.18
510.04	1280.89
510.40	1278.84
510.76	1263.14
511.12	1245.85
511.48	1287.72
511.85	1254.72
512.21	1270.65
512.57	1260.87
512.93	1260.64
513.29	1269.97
513.65	1274.75
514.01	1248.58
514.38	1272.70
514.74	1244.94
515.10	1239.02
515.46	1249.49
515.82	1270.65
516.18	1243.34
516.54	1254.04
516.90	1251.76
517.26	1250.17
517.63	1272.47
517.99	1256.54
518.35	1255.40
518.71	1259.05
519.07	1272.70
519.43	1251.31
519.79	1253.13
520.15	1262.46
520.51	1251.31
520.87	1262.46
521.23	1253.36
521.59	1258.14
521.95	1284.30
522.31	1253.13
522.67	1276.57
523.03	1269.51
523.40	1267.47
523.76	1250.63
524.12	1243.57
524.48	1249.26
524.84	1247.90
525.20	1251.76
525.56	1259.96
525.92	1259.05
526.28	1241.52
526.64	1264.96
527.00	1259.50
527.36	1270.88
527.72	1264.51
528.08	1267.01
528.44	1252.90
528.80	1261.78
529.16	1275.88
529.51	1271.79
529.87	1256.09
530.23	1265.87
530.59	1254.27
530.95	1270.42
531.31	1266.33
531.67	1264.28
532.03	1259.50
532.39	1266.33
532.75	1253.58
533.11	1272.70
533.47	1263.14
533.83	1248.12
534.19	1277.25
534.55	1249.26
534.91	1258.59
535.26	1275.20
535.62	1250.17
535.98	1257.45
536.34	1270.42
536.70	1247.21
537.06	1278.16
537.42	1259.27
537.78	1249.03
538.14	1295.00
538.49	1247.67
538.85	1284.30
539.21	1283.62
539.57	1271.79
539.93	1258.59
540.29	1271.11
540.65	1262.00
541.00	1251.08
541.36	1256.54
541.72	1259.27
542.08	1238.57
542.44	1246.30
542.80	1264.73
543.15	1274.52
543.51	1238.11
543.87	1256.09
544.23	1282.94
544.59	1281.35
544.95	1257.68
545.30	1267.24
545.66	1266.10
546.02	1268.38
546.38	1244.48
546.73	1258.36
547.09	1239.48
547.45	1269.29
547.81	1244.25
548.17	1256.32
548.52	1258.36
548.88	1250.17
549.24	1249.72
549.60	1289.08
549.95	1268.38
550.31	1263.37
550.67	1270.20
551.03	1273.38
551.38	1244.03
551.74	1250.40
552.10	1262.00
552.46	1274.52
552.81	1254.95
553.17	1250.85
553.53	1272.24
553.88	1270.88
554.24	1219.45
554.60	1250.40
554.95	1242.21
555.31	1269.06
555.67	1264.28
556.03	1244.71
556.38	1271.56
556.74	1227.87
557.10	1261.32
557.45	1265.42
557.81	1260.64
558.17	1259.27
558.52	1243.80
558.88	1238.79
559.24	1239.93
559.59	1244.48
559.95	1240.61
560.30	1238.57
560.66	1257.68
561.02	1262.46
561.37	1256.09
561.73	1257.45
562.09	1272.70
562.44	1270.65
562.80	1278.16
563.15	1255.86
563.51	1263.14
563.87	1254.72
564.22	1252.22
564.58	1259.05
564.93	1264.96
565.29	1248.12
565.65	1264.51
566.00	1251.76
566.36	1254.04
566.71	1251.08
567.07	1269.51
567.42	1262.69
567.78	1259.50
568.14	1255.86
568.49	1262.23
568.85	1245.62
569.20	1255.63
569.56	1252.90
569.91	1274.75
570.27	1284.08
570.62	1278.16
570.98	1250.85
571.33	1284.08
571.69	1275.88
572.04	1245.62
572.40	1262.23
572.75	1257.00
573.11	1244.94
573.46	1264.28
573.82	1263.82
574.17	1250.40
574.53	1255.40
574.88	1228.78
575.24	1268.83
575.59	1267.69
575.95	1259.96
576.30	1267.69
576.66	1259.05
577.01	1242.43
577.36	1262.23
577.72	1262.91
578.07	1262.23
578.43	1263.60
578.78	1269.29
579.14	1264.96
579.49	1255.18
579.85	1264.05
580.20	1279.07
580.55	1274.52
580.91	1273.15
581.26	1258.59
581.62	1263.82
581.97	1266.10
582.32	1279.07
582.68	1275.43
583.03	1286.58
583.39	1276.57
583.74	1306.38
584.09	1279.75
584.45	1285.21
584.80	1283.17
585.15	1286.12
585.51	1285.44
585.86	1280.66
586.21	1290.45
586.57	1298.41
586.92	1302.96
587.27	1305.92
587.63	1318.66
587.98	1345.29
588.33	1322.08
588.69	1330.27
589.04	1348.02
589.39	1339.83
589.75	1346.88
590.10	1321.62
590.45	1357.58
590.81	1362.35
591.16	1359.17
591.51	1366.68
591.86	1374.41
592.22	1380.33
592.57	1393.07
592.92	1394.89
593.28	1400.58
593.63	1423.57
593.98	1425.61
594.33	1465.66
594.69	1454.74
595.04	1431.99
595.39	1459.75
595.74	1486.14
596.10	1483.87
596.45	1492.29
596.80	1494.11
597.15	1519.14
597.50	1533.02
597.86	1572.84
598.21	1576.48
598.56	1583.53
598.91	1589.00
599.26	1618.58
599.62	1649.30
599.97	1649.30
600.32	1672.28
600.67	1708.46
601.02	1700.27
601.38	1717.34
601.73	1734.17
602.08	1748.06
602.43	1758.75
602.78	1799.25
603.13	1803.58
603.49	1820.87
603.84	1825.65
604.19	1852.05
604.54	1884.36
604.89	1889.14
605.24	1908.48
605.59	1948.98
605.95	1955.13
606.30	1954.90
606.65	1970.83
607.00	1986.53
607.35	1995.40
607.70	2010.42
608.05	2040.00
608.40	2052.06
608.75	2059.35
609.10	2082.78
609.46	2114.87
609.81	2104.86
610.16	2174.94
610.51	2127.16
610.86	2162.20
611.21	2149.68
611.56	2159.92
611.91	2164.93
612.26	2178.13
612.61	2194.74
612.96	2230.92
613.31	2225.46
613.66	2256.18
614.01	2237.06
614.36	2270.97
614.71	2265.05
615.06	2266.87
615.41	2258.68
615.76	2279.84
616.11	2271.42
616.46	2259.14
616.81	2290.77
617.16	2276.89
617.51	2279.39
617.86	2299.19
618.21	2286.90
618.56	2301.92
618.91	2298.28
619.26	2318.07
619.61	2334.91
619.96	2308.06
620.31	2281.66
620.66	2302.83
621.01	2306.47
621.36	2306.01
621.71	2311.02
622.06	2319.44
622.41	2293.72
622.76	2308.97
623.10	2286.44
623.45	2306.47
623.80	2299.87
624.15	2284.40
624.50	2297.37
624.85	2278.02
625.20	2294.86
625.55	2289.40
625.90	2271.88
626.25	2262.32
626.59	2275.75
626.94	2262.55
627.29	2286.90
627.64	2244.57
627.99	2236.61
628.34	2247.53
628.69	2285.99
629.03	2239.34
629.38	2243.44
629.73	2246.17
630.08	2201.11
630.43	2229.10
630.78	2228.19
631.12	2221.14
631.47	2225.00
631.82	2182.22
632.17	2185.64
632.52	2187.69
632.86	2235.24
633.21	2206.12
633.56	2193.60
633.91	2178.58
634.26	2171.76
634.60	2166.52
634.95	2167.66
635.30	2153.55
635.65	2154.01
635.99	2176.54
636.34	2161.97
636.69	2099.85
637.04	2127.38
637.39	2136.03
637.73	2160.83
638.08	2147.41
638.43	2144.00
638.77	2149.00
639.12	2150.37
639.47	2108.95
639.82	2122.61
640.16	2067.08
640.51	2109.18
640.86	2079.60
641.20	2105.08
641.55	2104.40
641.90	2106.45
642.25	2113.73
642.59	2117.83
642.94	2098.94
643.29	2088.02
643.63	2087.11
643.98	2072.54
644.33	2056.16
644.67	2094.62
645.02	2083.01
645.37	2084.15
645.71	2088.02
646.06	2103.95
646.40	2081.65
646.75	2088.02
647.10	2069.81
647.44	2096.21
647.79	2048.65
648.14	2093.71
648.48	2068.45
648.83	2062.99
649.17	2094.39
649.52	2094.39
649.87	2046.15
650.21	2074.59
650.56	2044.33
650.90	2066.40
651.25	2064.58
651.59	2089.38
651.94	2059.57
652.29	2052.52
652.63	2052.97
652.98	2049.79
653.32	2054.57
653.67	2066.86
654.01	2069.59
654.36	2029.31
654.70	2041.37
655.05	2045.01
655.39	2063.90
655.74	2069.81
656.08	2055.02
656.43	2080.96
656.78	2059.12
657.12	2044.33
657.47	2032.50
657.81	2058.66
658.15	2056.62
658.50	2065.95
658.84	2046.83
659.19	2076.19
659.53	2031.36
659.88	2074.59
660.22	2055.71
660.57	2081.19
660.91	2057.75
661.26	2027.94
661.60	2077.32
661.95	2084.38
662.29	2082.78
662.63	2060.26
662.98	2086.65
663.32	2077.55
663.67	2079.83
664.01	2104.17
664.36	2089.84
664.70	2098.49
665.04	2124.43
665.39	2111.46
665.73	2117.83
666.08	2290.77
666.42	2184.50
666.76	2178.58
667.11	2192.24
667.45	2221.59
667.79	2206.12
668.14	2277.11
668.48	2276.43
668.83	2335.14
669.17	2348.11
669.51	2387.70
669.86	2411.37
670.20	2491.47
670.54	2542.21
670.89	2597.05
671.23	2660.54
671.57	2671.46
671.92	2743.82
672.26	2872.39
672.60	2894.23
672.94	2964.09
673.29	3057.62
673.63	3105.63
673.97	3221.45
674.32	3317.94
674.66	3398.26
675.00	3499.07
675.34	3564.15
675.69	3698.63
676.03	3824.01
676.37	3909.12
676.71	4004.69
677.06	4165.80
677.40	4287.08
677.74	4453.19
678.08	4586.08
678.43	4773.36
678.77	4972.01
679.11	5140.40
679.45	5353.16
679.80	5568.88
680.14	5777.55
680.48	6018.53
680.82	6359.63
681.16	6610.84
681.51	6838.40
681.85	7191.56
682.19	7520.82
682.53	8023.71
682.87	8393.71
683.21	8887.27
683.56	9478.68
683.90	10130.39
684.24	10902.25
684.58	11698.91
684.92	12514.45
685.26	13366.64
685.61	14157.61
685.95	15045.74
686.29	15869.03
686.63	16469.54
686.97	16901.89
687.31	17346.30
687.65	17563.15
687.99	17726.76
688.33	17633.69
688.68	17526.06
689.02	17407.73
689.36	16972.88
689.70	16662.96
690.04	16135.26
690.38	15548.41
690.72	15141.77
691.06	14643.20
691.40	14094.35
691.74	13505.44
692.08	12962.96
692.42	12439.82
692.76	11953.77
693.10	11410.83
693.44	10867.89
693.78	10441.45
694.13	9993.40
694.47	9583.13
694.81	9189.92
695.15	8885.00
695.49	8497.70
695.83	8203.25
696.17	7879.90
696.51	7692.85
696.85	7431.17
697.19	7183.36
697.53	6997.23
697.87	6812.68
698.20	6634.74
698.54	6524.60
698.88	6452.69
699.22	6298.41
699.56	6229.24
699.90	6095.89
700.24	6034.91
700.58	5997.82
700.92	5924.77
701.26	5872.21
701.60	5885.86
701.94	5834.89
702.28	5826.02
702.62	5833.98
702.96	5774.13
703.30	5792.79
703.63	5804.17
703.97	5847.63
704.31	5837.62
704.65	5872.66
704.99	5869.93
705.33	5931.83
705.67	5901.79
706.01	5948.21
706.34	5925.68
706.68	5963.91
707.02	5928.64
707.36	6005.33
707.70	6016.93
708.04	5917.26
708.38	5994.18
708.71	6042.42
709.05	6000.32
709.39	5997.59
709.73	6016.48
710.07	6045.15
710.40	6059.48
710.74	6028.31
711.08	5982.12
711.42	5986.44
711.76	6038.78
712.09	6021.03
712.43	5999.18
712.77	5933.42
713.11	5960.50
713.45	5896.78
713.78	5883.13
714.12	5836.71
714.46	5848.77
714.80	5839.90
715.13	5775.95
715.47	5709.05
715.81	5667.41
716.15	5677.65
716.48	5627.59
716.82	5567.74
717.16	5525.19
717.49	5479.00
717.83	5389.57
718.17	5397.08
718.51	5236.66
718.84	5275.34
719.18	5198.43
719.52	5233.24
719.85	5104.68
720.19	5049.15
720.53	5032.31
720.86	4973.15
721.20	4921.04
721.54	4888.05
721.87	4845.72
722.21	4747.65
722.55	4705.32
722.88	4675.29
723.22	4573.80
723.55	4535.11
723.89	4542.85
724.23	4447.73
724.56	4449.55
724.90	4424.75
725.24	4375.14
725.57	4302.33
725.91	4263.64
726.24	4217.22
726.58	4145.77
726.92	4114.14
727.25	4102.08
727.59	4038.14
727.92	3995.59
728.26	3936.88
728.59	3909.12
728.93	3897.28
729.26	3858.60
729.60	3843.58
729.94	3793.98
730.27	3753.70
730.61	3692.26
730.94	3649.94
731.28	3656.53
731.61	3598.05
731.95	3617.17
732.28	3552.77
732.62	3541.39
732.95	3508.85
733.29	3441.04
733.62	3449.69
733.96	3427.16
734.29	3394.39
734.63	3365.04
734.96	3348.20
735.30	3325.90
735.63	3304.74
735.97	3309.97
736.30	3243.07
736.63	3299.73
736.97	3235.11
737.30	3199.61
737.64	3206.89
737.97	3189.83
738.31	3147.96
738.64	3146.82
738.97	3116.55
739.31	3117.01
739.64	3113.14
739.98	3072.64
740.31	3060.35
740.64	3057.84
740.98	3038.96
741.31	3006.87
741.65	2991.85
741.98	3017.80
742.31	2973.88
742.65	2962.50
742.98	2938.84
743.31	2932.92
743.65	2917.45
743.98	2872.16
744.31	2901.29
744.65	2892.41
744.98	2858.51
745.31	2861.70
745.65	2870.80
745.98	2862.15
746.31	2899.24
746.65	2858.05
746.98	2843.95
747.31	2840.53
747.65	2831.43
747.98	2852.82
748.31	2821.65
748.64	2785.47
748.98	2753.61
749.31	2788.42
749.64	2742.46
749.98	2759.52
750.31	2764.53
750.64	2703.77
750.97	2733.36
751.31	2694.22
751.64	2681.70
751.97	2688.53
752.30	2660.08
752.63	2627.09
752.97	2631.41
753.30	2597.28
753.63	2596.37
753.96	2591.36
754.29	2572.48
754.63	2585.22
754.96	2596.60
755.29	2534.93
755.62	2512.18
755.95	2520.37
756.29	2460.29
756.62	2477.81
756.95	2490.79
757.28	2459.61
757.61	2460.07
757.94	2397.49
758.27	2406.36
758.61	2411.37
758.94	2379.06
759.27	2355.85
759.60	2326.04
759.93	2324.22
760.26	2307.83
760.59	2289.40
760.92	2275.98
761.26	2262.78
761.59	2258.91
761.92	2241.16
762.25	2271.65
762.58	2235.47
762.91	2227.51
763.24	2188.37
763.57	2192.24
763.90	2206.80
764.23	2180.18
764.56	2194.51
764.89	2168.57
765.22	2135.80
765.55	2131.71
765.88	2113.28
766.21	2117.83
766.54	2104.40
766.87	2121.92
767.20	2091.43
767.53	2114.41
767.86	2088.47
768.19	2064.35
768.52	2062.76
768.85	2045.69
769.18	2055.25
769.51	2041.14
769.84	2041.60
770.17	2030.90
770.50	2002.91
770.83	1985.62
771.16	1986.30
771.49	1972.42
771.82	1980.16
772.15	1979.48
772.48	1956.95
772.81	1959.91
773.14	1964.46
773.47	1933.51
773.80	1927.37
774.13	1907.11
774.46	1920.99
774.78	1892.55
775.11	1862.29
775.44	1886.63
775.77	1864.33
776.10	1864.79
776.43	1855.91
776.76	1867.29
777.09	1837.48
777.41	1833.16
777.74	1810.63
778.07	1834.75
778.40	1817.91
778.73	1804.26
779.06	1809.72
779.38	1811.09
779.71	1806.99
780.04	1775.82
780.37	1802.21
780.70	1774.22
781.03	1767.85
781.35	1770.58
781.68	1746.01
782.01	1742.82
782.34	1745.78
782.67	1743.73
782.99	1720.75
783.32	1735.31
783.65	1732.81
783.98	1696.63
784.30	1718.93
784.63	1730.53
784.96	1690.94
785.29	1708.69
785.61	1669.55
785.94	1697.99
786.27	1702.54
786.60	1681.84
786.92	1661.36
787.25	1652.26
787.58	1649.07
787.90	1657.72
788.23	1662.04
788.56	1667.50
788.88	1647.70
789.21	1649.30
789.54	1647.48
789.87	1639.06
790.19	1643.84
790.52	1624.04
790.85	1640.88
791.17	1653.85
791.50	1613.12
791.82	1637.01
792.15	1634.28
792.48	1613.34
792.80	1607.88
793.13	1611.52
793.46	1607.20
793.78	1626.77
794.11	1605.38
794.43	1596.73
794.76	1590.59
795.09	1611.07
795.41	1620.40
795.74	1602.42
796.06	1608.11
796.39	1602.19
796.72	1598.33
797.04	1601.28
797.37	1603.10
797.69	1588.09
798.02	1601.51
798.34	1599.69
798.67	1609.02
798.99	1591.73
799.32	1585.13
799.64	1591.73
799.97	1599.01
800.30	1579.67
800.62	1590.59
800.95	1565.56
801.27	1566.01
801.60	1571.02
801.92	1576.48
802.25	1577.85
802.57	1593.32
802.89	1562.37
803.22	1574.89
803.54	1562.37
803.87	1576.94
804.19	1586.04
804.52	1559.64
804.84	1584.67
805.17	1573.52
805.49	1574.66
805.82	1561.23
806.14	1565.10
806.46	1561.46
806.79	1553.04
807.11	1545.31
807.44	1527.78
807.76	1538.02
808.08	1527.33
808.41	1542.58
808.73	1531.20
809.06	1546.44
809.38	1520.73
809.70	1510.26
810.03	1535.52
810.35	1554.41
810.67	1521.87
811.00	1534.61
811.32	1530.97
811.64	1504.57
811.97	1515.95
812.29	1516.18
812.61	1509.35
812.94	1540.07
813.26	1519.37
813.58	1504.80
813.91	1502.30
814.23	1509.13
814.55	1502.53
814.88	1495.24
815.20	1520.05
815.52	1485.00
815.84	1491.38
816.17	1480.23
816.49	1493.88
816.81	1479.09
817.13	1486.60
817.46	1497.07
817.78	1492.74
818.10	1493.20
818.42	1504.35
818.75	1484.32
819.07	1493.42
819.39	1492.06
819.71	1474.08
820.04	1488.65
820.36	1469.08
820.68	1457.02
821.00	1460.88
821.32	1467.94
821.65	1474.08
821.97	1464.30
822.29	1472.26
822.61	1450.87
822.93	1479.32
823.25	1450.64
823.58	1451.78
823.90	1455.65
824.22	1486.83
824.54	1463.62
824.86	1453.38
825.18	1453.83
825.50	1445.41
825.82	1452.24
826.15	1443.14
826.47	1445.87
826.79	1451.55
827.11	1452.01
827.43	1440.86
827.75	1428.80
828.07	1441.77
828.39	1427.66
828.71	1454.51
829.03	1441.09
829.35	1435.85
829.67	1459.06
830.00	1427.89
830.32	1430.62
830.64	1437.45
830.96	1435.40
831.28	1443.82
831.60	1436.31
831.92	1421.06
832.24	1428.12
832.56	1426.07
832.88	1437.45
833.20	1437.45
833.52	1429.25
833.84	1429.03
834.16	1429.25
834.48	1421.06
834.80	1460.20
835.12	1428.57
835.44	1417.42
835.76	1429.25
836.08	1436.99
836.40	1433.81
836.71	1425.84
837.03	1424.48
837.35	1413.78
837.67	1414.01
837.99	1395.58
838.31	1402.86
838.63	1426.07
838.95	1442.00
839.27	1438.81
839.59	1422.66
839.91	1423.11
840.23	1410.60
840.54	1424.70
840.86	1394.89
841.18	1404.22
841.50	1410.14
841.82	1399.90
842.14	1424.70
842.46	1421.52
842.77	1412.42
843.09	1395.80
843.41	1410.60
843.73	1404.68
844.05	1414.69
844.37	1405.36
844.68	1439.27
845.00	1405.36
845.32	1391.03
845.64	1406.27
845.96	1388.30
846.27	1373.28
846.59	1399.22
846.91	1400.58
847.23	1415.15
847.54	1385.56
847.86	1421.75
848.18	1386.25
848.50	1392.39
848.82	1396.03
849.13	1390.34
849.45	1387.84
849.77	1424.02
850.08	1404.91
850.40	1396.94
850.72	1411.28
851.04	1403.54
851.35	1377.60
851.67	1396.26
851.99	1392.85
852.30	1369.41
852.62	1373.73
852.94	1370.09
853.25	1401.49
853.57	1368.04
853.89	1387.16
854.20	1395.35
854.52	1411.96
854.84	1382.61
855.15	1400.13
855.47	1381.47
855.79	1387.61
856.10	1390.80
856.42	1385.56
856.73	1403.31
857.05	1396.03
857.37	1391.25
857.68	1374.41
858.00	1368.27
858.32	1382.15
858.63	1366.45
858.95	1384.43
859.26	1367.82
859.58	1372.59
859.89	1382.61
860.21	1368.27
860.52	1340.28
860.84	1369.41
861.16	1378.28
861.47	1383.97
861.79	1380.33
862.10	1368.27
862.42	1369.18
862.73	1374.87
863.05	1373.28
863.36	1331.63
863.68	1380.56
863.99	1378.28
864.31	1364.63
864.62	1373.96
864.94	1383.74
865.25	1372.82
865.57	1358.26
865.88	1378.06
866.20	1383.97
866.51	1355.07
866.82	1368.04
867.14	1346.20
867.45	1361.22
867.77	1355.30
868.08	1366.91
868.40	1360.76
868.71	1353.71
869.02	1353.71
869.34	1367.36
869.65	1354.39
869.97	1350.07
870.28	1365.31
870.59	1341.19
870.91	1357.35
871.22	1341.42
871.54	1343.01
871.85	1352.11
872.16	1359.85
872.48	1347.79
872.79	1333.23
873.10	1337.55
873.42	1340.96
873.73	1364.86
874.04	1354.85
874.36	1360.99
874.67	1331.63
874.98	1347.34
875.30	1346.43
875.61	1348.93
875.92	1357.80
876.23	1352.57
876.55	1355.98
876.86	1333.23
877.17	1325.26
877.49	1327.77
877.80	1325.95
878.11	1493.42
878.42	1331.86
878.74	1353.48
879.05	1340.28
879.36	1320.94
879.67	1344.83
879.98	1330.27
880.30	1323.90
880.61	1335.28
880.92	1333.68
881.23	1323.67
881.55	1331.86
881.86	1321.39
882.17	1327.99
882.48	1338.01
882.79	1334.82
883.10	1326.17
883.42	1348.70
883.73	1350.75
884.04	1343.01
884.35	1321.39
884.66	1320.03
884.97	1328.90
885.28	1329.59
885.60	1331.18
885.91	1325.04
886.22	1316.62
886.53	1336.64
886.84	1320.94
887.15	1325.72
887.46	1320.03
887.77	1342.33
888.08	1332.54
888.40	1325.72
888.71	1304.56
889.02	1333.00
889.33	1316.62
889.64	1320.03
889.95	1322.53
890.26	1323.22
890.57	1325.49
890.88	1308.65
891.19	1321.62
891.50	1337.78
891.81	1319.35
892.12	1316.16
892.43	1307.97
892.74	1315.48
893.05	1335.05
893.36	1322.99
893.67	1317.07
893.98	1318.21
894.29	1317.98
894.60	1322.99
894.91	1334.37
895.22	1300.46
895.53	1307.51
895.84	1330.50
896.15	1335.50
896.46	1334.14
896.77	1327.77
897.08	1319.57
897.38	1350.98
897.69	1323.22
898.00	1316.62
898.31	1330.50
898.62	1323.22
898.93	1303.87
899.24	1313.66
899.55	1318.21
899.86	1333.00
900.16	1325.72
900.47	1316.39
900.78	1316.84
901.09	1298.87
901.40	1292.27
901.71	1317.75
902.02	1317.07
902.32	1295.91
902.63	1323.67
902.94	1310.02
903.25	1309.56
903.56	1313.66
903.87	1314.34
904.17	1298.41
904.48	1315.25
904.79	1301.83
905.10	1317.30
905.41	1305.24
905.71	1334.14
906.02	1319.12
906.33	1298.18
906.64	1324.35
906.94	1317.53
907.25	1306.38
907.56	1305.69
907.87	1287.03
908.17	1320.71
908.48	1305.92
908.79	1312.98
909.09	1313.66
909.40	1295.68
909.71	1320.94
910.02	1374.41
910.32	1315.93
910.63	1305.47
910.94	1302.05
911.24	1286.12
911.55	1305.69
911.86	1306.60
912.16	1328.22
912.47	1302.51
912.78	1289.31
913.08	1294.32
913.39	1290.68
913.69	1305.01
914.00	1296.36
914.31	1292.04
914.61	1315.25
914.92	1313.20
915.23	1299.55
915.53	1284.99
915.84	1299.09
916.14	1293.86
916.45	1294.32
916.75	1290.68
917.06	1294.77
917.37	1269.06
917.67	1289.77
917.98	1295.68
918.28	1264.28
918.59	1277.48
918.89	1296.14
919.20	1317.53
919.50	1287.03
919.81	1300.69
920.11	1286.58
920.42	1278.39
920.72	1278.16
921.03	1300.92
921.33	1284.53
921.64	1256.54
921.94	1283.62
922.25	1287.49
922.55	1285.67
922.86	1304.56
923.16	1284.30
923.47	1289.77
923.77	1288.63
924.08	1283.39
924.38	1293.18
924.69	1286.81
924.99	1283.62
925.29	1282.48
925.60	1274.06
925.90	1272.70
926.21	1277.02
926.51	1275.66
926.81	1287.26
927.12	1273.84
927.42	1266.78
927.73	1283.85
928.03	1269.74
928.33	1279.07
928.64	1269.51
928.94	1285.21
929.24	1292.95
929.55	1276.79
929.85	1306.38
930.15	1283.62
930.46	1298.87
930.76	1258.82
931.06	1280.44
931.37	1272.93
931.67	1291.13
931.97	1262.23
932.27	1264.96
932.58	1269.29
932.88	1262.69
933.18	1287.49
933.49	1259.05
933.79	1294.54
934.09	1279.07
934.39	1280.21
934.70	1296.82
935.00	1285.90
935.30	1279.30
935.60	1281.35
935.91	1270.65
936.21	1261.32
936.51	1263.82
936.81	1270.88
937.11	1280.44
937.42	1272.02
937.72	1267.24
938.02	1283.62
938.32	1278.62
938.62	1290.22
938.92	1272.47
939.23	1264.28
939.53	1280.21
939.83	1274.97
940.13	1265.19
940.43	1267.24
940.73	1266.78
941.03	1259.73
941.34	1277.70
941.64	1284.99
941.94	1250.85
942.24	1287.94
942.54	1259.50
942.84	1271.56
943.14	1292.50
943.44	1262.00
943.74	1247.90
944.04	1244.03
944.34	1244.71
944.65	1276.57
944.95	1259.73
945.25	1272.47
945.55	1250.40
945.85	1237.43
946.15	1251.31
946.45	1254.49
946.75	1279.98
947.05	1266.78
947.35	1250.63
947.65	1261.55
947.95	1262.91
948.25	1262.91
948.55	1259.27
948.85	1280.21
949.15	1249.49
949.45	1269.06
949.75	1253.13
950.05	1249.26
950.35	1274.75
950.65	1254.72
950.94	1269.06
951.24	1270.20
951.54	1265.42
951.84	1314.80
952.14	1256.77
952.44	1266.33
952.74	1280.89
953.04	1269.06
953.34	1263.82
953.64	1257.45
953.94	1246.30
954.23	1267.24
954.53	1265.87
954.83	1282.26
955.13	1252.22
955.43	1259.73
955.73	1264.96
956.03	1264.73
956.32	1259.50
956.62	1258.59
956.92	1255.40
957.22	1265.19
957.52	1260.87
957.82	1240.16
958.11	1257.23
958.41	1272.24
958.71	1263.14
959.01	1267.24
959.30	1364.17
959.60	1260.87
959.90	1246.53
960.20	1270.65
960.50	1272.70
960.79	1254.72
961.09	1275.43
961.39	1278.62
961.69	1263.60
961.98	1283.17
962.28	1280.21
962.58	1270.65
962.87	1271.11
963.17	1279.75
963.47	1255.18
963.76	1260.64
964.06	1272.93
964.36	1241.52
964.66	1280.21
964.95	1270.20
965.25	1267.01
965.55	1298.64
965.84	1257.23
966.14	1260.64
966.43	1263.14
966.73	1260.87
967.03	1263.14
967.32	1254.72
967.62	1273.15
967.92	1277.48
968.21	1266.78
968.51	1263.82
968.80	1257.23
969.10	1271.56
969.40	1277.25
969.69	1283.62
969.99	1278.16
970.28	1274.75
970.58	1277.48
970.87	1264.28
971.17	1268.60
971.46	1278.84
971.76	1258.82
972.06	1256.77
972.35	1255.63
972.65	1254.27
972.94	1262.69
973.24	1272.24
973.53	1270.20
973.83	1239.25
974.12	1242.89
974.42	1250.63
974.71	1265.64
975.01	1255.18
975.30	1249.03
975.59	1264.05
975.89	1261.78
976.18	1264.73
976.48	1278.62
976.77	1268.83
977.07	1253.13
977.36	1282.94
977.65	1257.91
977.95	1259.50
978.24	1270.20
978.54	1248.12
978.83	1260.64
979.13	1270.20
979.42	1247.44
979.71	1260.18
980.01	1254.95
980.30	1251.76
980.59	1272.93
980.89	1266.33
981.18	1267.92
981.47	1264.28
981.77	1252.22
982.06	1267.47
982.35	1266.55
982.65	1274.52
982.94	1267.24
983.23	1277.02
983.53	1287.03
983.82	1282.94
984.11	1259.50
984.41	1269.29
984.70	1265.19
984.99	1263.37
985.28	1259.73
985.58	1262.23
985.87	1243.57
986.16	1259.27
986.45	1246.53
986.75	1269.51
987.04	1260.64
987.33	1257.68
987.62	1270.88
987.91	1251.31
988.21	1239.93
988.50	1262.69
988.79	1266.55
989.08	1239.93
989.37	1263.60
989.67	1270.65
989.96	1269.06
990.25	1273.15
990.54	1280.66
990.83	1271.11
991.12	1268.60
991.42	1263.14
991.71	1256.54
992.00	1257.68
992.29	1249.26
992.58	1236.52
992.87	1255.63
993.16	1231.51
993.45	1265.42
993.75	1241.52
994.04	1265.42
994.33	1259.27
994.62	1254.95
994.91	1249.49
995.20	1260.18
995.49	1276.11
995.78	1257.45
996.07	1265.19
996.36	1250.63
996.65	1262.91
996.94	1246.08
997.23	1262.91
997.52	1282.26
997.81	1269.97
998.10	1259.96
998.39	1265.87
998.68	1244.03
998.97	1262.69
999.26	1258.59
999.55	1244.94
999.84	1267.69
1000.13	1268.15
1000.42	1255.86
1000.71	1265.19
1001.00	1253.58
1001.29	1241.75
1001.58	1247.90
1001.87	1259.50
1002.16	1262.46
1002.45	1246.53
1002.74	1242.43
1003.02	1252.67
1003.31	1257.23
1003.60	1260.41
1003.89	1262.91
1004.18	1273.38
1004.47	1265.64
1004.76	1274.75
1005.05	1245.85
1005.33	1271.11
1005.62	1254.49
1005.91	1253.13
1006.20	1229.46
1006.49	1244.71
1006.78	1253.13
1007.06	1257.68
1007.35	1249.94
1007.64	1252.22
1007.93	1275.66
1008.22	1255.86
1008.50	1262.69
1008.79	1272.24
1009.08	1253.81
1009.37	1258.59
1009.66	1266.33
1009.94	1267.47
1010.23	1266.78
1010.52	1268.15
1010.81	1255.63
1011.09	1260.41
1011.38	1258.36
1011.67	1265.42
1011.95	1264.51
1012.24	1267.69
1012.53	1259.27
1012.82	1263.37
1013.10	1257.45
1013.39	1243.80
1013.68	1260.18
[truncated: 48 more rows]
