# Supplementary material for: Unique photosynthetic electron transport tuning and excitation distribution in heterokont algae
Source: PLoS One. 2019 Jan 9;14(1):e0209920. doi: 10.1371/journal.pone.0209920 (PMC6326504; doi:10.1371/journal.pone.0209920)
Supplement: S1 Dataset — (ZIP) [file pone.0209920.s004.zip › S1 Dataset/77K/Phaeodactylum_Anaerobic/PAna_t=0,2.txt]

340.01	1244.03
340.39	1244.03
340.76	1244.03
341.14	1257.91
341.52	1252.90
341.89	1295.91
342.27	1295.45
342.65	1284.76
343.03	1287.72
343.40	1278.84
343.78	1293.18
344.16	1275.43
344.53	1285.90
344.91	1291.81
345.29	1265.64
345.66	1261.09
346.04	1270.20
346.42	1268.83
346.79	1254.04
347.17	1295.23
347.54	1269.29
347.92	1269.97
348.30	1244.03
348.67	1257.91
349.05	1261.32
349.43	1241.98
349.80	1246.99
350.18	1243.80
350.56	1263.37
350.93	1264.05
351.31	1264.28
351.68	1253.36
352.06	1252.22
352.44	1251.54
352.81	1247.67
353.19	1244.94
353.56	1240.16
353.94	1250.85
354.32	1254.04
354.69	1233.10
355.07	1220.13
355.44	1225.37
355.82	1242.43
356.19	1255.40
356.57	1249.94
356.95	1229.69
357.32	1257.91
357.70	1252.45
358.07	1236.29
358.45	1243.34
358.82	1244.48
359.20	1242.66
359.58	1251.54
359.95	1234.93
360.33	1244.25
360.70	1246.53
361.08	1241.52
361.45	1232.65
361.83	1236.52
362.20	1225.14
362.58	1233.79
362.95	1258.14
363.33	1227.87
363.70	1251.54
364.08	1238.79
364.45	1231.74
364.83	1227.87
365.20	1236.97
365.58	1242.66
365.95	1244.94
366.33	1256.09
366.70	1253.36
367.08	1222.41
367.45	1255.86
367.83	1239.25
368.20	1238.34
368.58	1257.91
368.95	1243.57
369.33	1273.84
369.70	1252.90
370.08	1253.81
370.45	1254.27
370.83	1247.21
371.20	1233.33
371.57	1273.84
371.95	1250.63
372.32	1242.43
372.70	1243.57
373.07	1241.30
373.45	1249.03
373.82	1249.26
374.19	1250.40
374.57	1232.88
374.94	1242.66
375.32	1245.85
375.69	1235.15
376.07	1241.98
376.44	1224.69
376.81	1221.73
377.19	1250.40
377.56	1261.09
377.94	1234.01
378.31	1261.78
378.68	1240.39
379.06	1243.34
379.43	1248.81
379.81	1236.06
380.18	1246.76
380.55	1233.79
380.93	1226.51
381.30	1234.70
381.67	1237.88
382.05	1248.12
382.42	1249.26
382.79	1249.26
383.17	1266.55
383.54	1241.30
383.91	1233.79
384.29	1220.36
384.66	1243.12
385.04	1227.64
385.41	1231.06
385.78	1223.78
386.15	1244.48
386.53	1225.14
386.90	1224.00
387.27	1231.97
387.65	1216.72
388.02	1259.27
388.39	1245.85
388.77	1243.80
389.14	1257.23
389.51	1254.04
389.89	1236.97
390.26	1245.85
390.63	1275.43
391.00	1230.37
391.38	1256.32
391.75	1244.25
392.12	1246.76
392.50	1238.57
392.87	1237.20
393.24	1221.95
393.61	1235.15
393.99	1235.15
394.36	1228.10
394.73	1224.69
395.10	1241.75
395.48	1262.91
395.85	1245.62
396.22	1243.57
396.59	1235.15
396.97	1233.79
397.34	1249.03
397.71	1245.85
398.08	1235.61
398.45	1249.94
398.83	1241.52
399.20	1264.96
399.57	1252.22
399.94	1267.24
400.32	1241.07
400.69	1242.89
401.06	1247.90
401.43	1243.57
401.80	1245.16
402.17	1243.80
402.55	1229.92
402.92	1226.51
403.29	1241.98
403.66	1227.19
404.03	1234.24
404.41	1248.35
404.78	1254.49
405.15	1239.93
405.52	1237.43
405.89	1255.40
406.26	1262.91
406.64	1228.10
407.01	1260.41
407.38	1239.25
407.75	1250.40
408.12	1238.57
408.49	1233.79
408.86	1245.39
409.23	1244.03
409.61	1229.46
409.98	1231.28
410.35	1228.55
410.72	1239.93
411.09	1230.37
411.46	1241.30
411.83	1233.79
412.20	1245.39
412.57	1253.13
412.95	1267.69
413.32	1253.36
413.69	1258.59
414.06	1257.91
414.43	1240.84
414.80	1240.61
415.17	1256.32
415.54	1227.42
415.91	1227.87
416.28	1238.57
416.65	1242.21
417.02	1238.57
417.39	1250.17
417.76	1225.14
418.14	1236.97
418.51	1245.85
418.88	1242.43
419.25	1236.06
419.62	1262.00
419.99	1246.99
420.36	1246.76
420.73	1229.46
421.10	1249.94
421.47	1238.57
421.84	1251.54
422.21	1252.90
422.58	1242.43
422.95	1253.58
423.32	1265.64
423.69	1251.31
424.06	1256.54
424.43	1244.48
424.80	1249.72
425.17	1243.57
425.54	1240.61
425.91	1241.98
426.28	1253.58
426.65	1238.79
427.02	1243.34
427.39	1243.12
427.76	1241.52
428.13	1231.74
428.49	1221.27
428.86	1233.56
429.23	1246.08
429.60	1220.36
429.97	1242.21
430.34	1251.99
430.71	1242.89
431.08	1250.85
431.45	1243.12
431.82	1254.95
432.19	1240.16
432.56	1213.54
432.93	1230.15
433.30	1224.46
433.67	1246.30
434.03	1256.32
434.40	1243.80
434.77	1237.88
435.14	1267.24
435.51	1243.57
435.88	1259.96
436.25	1239.02
436.62	1237.88
436.99	1239.02
437.35	1227.19
437.72	1232.65
438.09	1227.64
438.46	1267.69
438.83	1245.39
439.20	1233.10
439.57	1220.59
439.93	1238.57
440.30	1213.54
440.67	1231.97
441.04	1231.97
441.41	1256.77
441.78	1261.78
442.14	1247.21
442.51	1263.82
442.88	1246.76
443.25	1264.96
443.62	1248.58
443.99	1251.76
444.35	1236.97
444.72	1238.57
445.09	1248.12
445.46	1244.48
445.83	1227.19
446.19	1257.45
446.56	1225.14
446.93	1248.81
447.30	1241.75
447.66	1252.22
448.03	1236.75
448.40	1254.72
448.77	1247.21
449.14	1252.67
449.50	1247.67
449.87	1237.20
450.24	1240.84
450.61	1235.38
450.97	1229.92
451.34	1243.80
451.71	1254.27
452.08	1228.55
452.44	1249.03
452.81	1239.70
453.18	1242.21
453.54	1260.87
453.91	1255.86
454.28	1231.74
454.65	1246.30
455.01	1244.25
455.38	1226.73
455.75	1238.11
456.11	1240.39
456.48	1249.49
456.85	1251.31
457.21	1241.98
457.58	1259.27
457.95	1226.28
458.32	1238.34
458.68	1262.00
459.05	1260.64
459.42	1268.83
459.78	1257.45
460.15	1247.44
460.52	1236.97
460.88	1234.47
461.25	1231.97
461.61	1257.45
461.98	1235.15
462.35	1242.89
462.71	1223.55
463.08	1234.47
463.45	1257.45
463.81	1251.08
464.18	1241.75
464.55	1241.75
464.91	1251.76
465.28	1247.67
465.64	1225.37
466.01	1243.34
466.38	1237.66
466.74	1252.90
467.11	1225.60
467.47	1268.38
467.84	1267.47
468.21	1246.30
468.57	1247.44
468.94	1242.21
469.30	1250.85
469.67	1257.45
470.03	1247.67
470.40	1240.61
470.77	1263.14
471.13	1238.79
471.50	1245.62
471.86	1249.72
472.23	1245.62
472.59	1248.81
472.96	1240.61
473.32	1248.35
473.69	1251.76
474.05	1230.37
474.42	1242.43
474.78	1236.29
475.15	1248.12
475.51	1262.00
475.88	1241.30
476.24	1241.07
476.61	1231.06
476.97	1236.29
477.34	1227.87
477.70	1251.99
478.07	1259.05
478.43	1248.81
478.80	1249.26
479.16	1248.58
479.53	1262.91
479.89	1254.27
480.26	1241.30
480.62	1239.25
480.99	1289.08
481.35	1242.66
481.72	1250.85
482.08	1257.91
482.45	1491.15
482.81	1264.05
483.17	1242.43
483.54	1259.05
483.90	1254.49
484.27	1236.29
484.63	1252.22
485.00	1241.52
485.36	1241.07
485.72	1243.34
486.09	1259.50
486.45	1249.94
486.82	1231.28
487.18	1240.61
487.54	1243.12
487.91	1244.94
488.27	1261.09
488.64	1250.85
489.00	1249.94
489.36	1267.24
489.73	1253.36
490.09	1257.68
490.45	1236.97
490.82	1244.48
491.18	1244.25
491.55	1254.49
491.91	1265.19
492.27	1244.48
492.64	1232.88
493.00	1254.49
493.36	1268.83
493.73	1266.55
494.09	1262.69
494.45	1260.64
494.82	1248.12
495.18	1259.73
495.54	1247.90
495.91	1260.64
496.27	1246.76
496.63	1244.48
496.99	1257.91
497.36	1249.94
497.72	1261.78
498.08	1239.02
498.45	1260.41
498.81	1264.28
499.17	1253.58
499.53	1262.46
499.90	1263.14
500.26	1252.67
500.62	1268.15
500.99	1241.52
501.35	1247.90
501.71	1246.76
502.07	1241.30
502.44	1259.27
502.80	1225.60
503.16	1224.69
503.52	1234.70
503.88	1241.52
504.25	1253.58
504.61	1247.67
504.97	1247.67
505.33	1247.90
505.70	1264.73
506.06	1271.79
506.42	1256.77
506.78	1250.17
507.14	1254.27
507.51	1240.61
507.87	1248.81
508.23	1237.20
508.59	1241.75
508.95	1248.81
509.32	1254.49
509.68	1234.24
510.04	1259.50
510.40	1259.05
510.76	1255.63
511.12	1260.18
511.48	1230.60
511.85	1251.31
512.21	1232.19
512.57	1250.63
512.93	1236.29
513.29	1252.22
513.65	1253.58
514.01	1255.40
514.38	1246.08
514.74	1252.90
515.10	1266.55
515.46	1248.81
515.82	1252.90
516.18	1244.03
516.54	1253.81
516.90	1251.31
517.26	1265.87
517.63	1269.51
517.99	1238.34
518.35	1245.16
518.71	1246.30
519.07	1232.88
519.43	1254.27
519.79	1246.53
520.15	1235.61
520.51	1235.38
520.87	1236.52
521.23	1236.97
521.59	1256.54
521.95	1266.33
522.31	1254.49
522.67	1254.95
523.03	1242.89
523.40	1252.90
523.76	1258.14
524.12	1270.42
524.48	1251.31
524.84	1244.48
525.20	1268.15
525.56	1241.98
525.92	1242.89
526.28	1257.45
526.64	1231.74
527.00	1253.36
527.36	1262.00
527.72	1249.26
528.08	1252.90
528.44	1250.40
528.80	1240.61
529.16	1239.48
529.51	1244.25
529.87	1257.91
530.23	1260.18
530.59	1263.60
530.95	1261.78
531.31	1263.14
531.67	1247.67
532.03	1246.53
532.39	1243.12
532.75	1245.85
533.11	1220.82
533.47	1244.48
533.83	1235.84
534.19	1256.32
534.55	1252.67
534.91	1246.99
535.26	1250.63
535.62	1246.08
535.98	1241.30
536.34	1247.21
536.70	1259.05
537.06	1255.40
537.42	1241.75
537.78	1239.70
538.14	1266.55
538.49	1267.24
538.85	1268.83
539.21	1240.61
539.57	1239.02
539.93	1240.61
540.29	1252.22
540.65	1245.39
541.00	1239.93
541.36	1229.01
541.72	1241.52
542.08	1251.99
542.44	1256.54
542.80	1251.08
543.15	1247.90
543.51	1232.42
543.87	1239.93
544.23	1261.55
544.59	1256.32
544.95	1257.00
545.30	1259.27
545.66	1252.45
546.02	1265.19
546.38	1257.00
546.73	1258.14
547.09	1259.96
547.45	1268.83
547.81	1257.23
548.17	1234.01
548.52	1267.01
548.88	1241.75
549.24	1263.14
549.60	1235.61
549.95	1251.08
550.31	1252.67
550.67	1246.99
551.03	1259.96
551.38	1239.48
551.74	1230.37
552.10	1238.79
552.46	1250.17
552.81	1247.90
553.17	1253.58
553.53	1235.84
553.88	1245.85
554.24	1227.42
554.60	1248.81
554.95	1256.32
555.31	1266.55
555.67	1243.12
556.03	1229.24
556.38	1248.81
556.74	1246.76
557.10	1236.29
557.45	1257.23
557.81	1238.34
558.17	1244.03
558.52	1241.07
558.88	1249.26
559.24	1247.21
559.59	1245.62
559.95	1239.02
560.30	1262.00
560.66	1248.12
561.02	1236.06
561.37	1238.57
561.73	1245.62
562.09	1243.80
562.44	1240.39
562.80	1246.08
563.15	1252.90
563.51	1246.76
563.87	1245.39
564.22	1254.72
564.58	1263.82
564.93	1253.13
565.29	1281.80
565.65	1262.00
566.00	1244.25
566.36	1253.58
566.71	1257.45
567.07	1250.40
567.42	1248.35
567.78	1253.13
568.14	1251.54
568.49	1255.40
568.85	1242.21
569.20	1257.45
569.56	1242.43
569.91	1266.33
570.27	1242.43
570.62	1239.02
570.98	1253.81
571.33	1240.16
571.69	1229.46
572.04	1258.59
572.40	1247.67
572.75	1245.39
573.11	1251.99
573.46	1247.90
573.82	1238.79
574.17	1252.45
574.53	1262.91
574.88	1257.23
575.24	1241.52
575.59	1258.36
575.95	1264.51
576.30	1249.94
576.66	1248.12
577.01	1277.70
577.36	1250.40
577.72	1244.94
578.07	1249.72
578.43	1237.43
578.78	1239.48
579.14	1248.81
579.49	1269.74
579.85	1244.71
580.20	1252.22
580.55	1261.55
580.91	1265.87
581.26	1258.82
581.62	1258.59
581.97	1249.49
582.32	1264.51
582.68	1252.67
583.03	1272.47
583.39	1271.56
583.74	1284.53
584.09	1264.96
584.45	1282.48
584.80	1260.41
585.15	1284.99
585.51	1254.72
585.86	1274.06
586.21	1284.53
586.57	1277.70
586.92	1290.45
587.27	1296.82
587.63	1305.01
587.98	1331.18
588.33	1307.29
588.69	1312.07
589.04	1325.04
589.39	1319.35
589.75	1322.31
590.10	1331.63
590.45	1342.56
590.81	1347.56
591.16	1341.87
591.51	1361.67
591.86	1365.54
592.22	1366.45
592.57	1365.08
592.92	1383.06
593.28	1380.10
593.63	1398.54
593.98	1421.52
594.33	1426.98
594.69	1411.96
595.04	1425.84
595.39	1451.55
595.74	1452.69
596.10	1470.44
596.45	1482.05
596.80	1519.14
597.15	1507.76
597.50	1518.00
597.86	1520.50
598.21	1571.25
598.56	1556.00
598.91	1584.67
599.26	1578.98
599.62	1594.46
599.97	1612.43
600.32	1621.54
600.67	1662.27
601.02	1696.40
601.38	1672.28
601.73	1709.14
602.08	1724.16
602.43	1743.73
602.78	1741.00
603.13	1780.37
603.49	1770.81
603.84	1811.31
604.19	1820.19
604.54	1828.15
604.89	1830.88
605.24	1875.71
605.59	1866.84
605.95	1890.05
606.30	1940.79
606.65	1973.33
607.00	1947.85
607.35	1984.71
607.70	1982.21
608.05	1992.90
608.40	1983.57
608.75	2023.17
609.10	2031.81
609.46	2057.53
609.81	2052.75
610.16	2071.18
610.51	2081.19
610.86	2133.07
611.21	2088.70
611.56	2142.18
611.91	2139.90
612.26	2141.72
612.61	2150.82
612.96	2175.40
613.31	2161.97
613.66	2189.96
614.01	2181.31
614.36	2216.36
614.71	2194.74
615.06	2180.40
615.41	2205.21
615.76	2201.79
616.11	2199.75
616.46	2232.97
616.81	2220.45
617.16	2224.09
617.51	2242.98
617.86	2247.76
618.21	2240.48
618.56	2261.87
618.91	2227.28
619.26	2227.51
619.61	2241.62
619.96	2224.55
620.31	2227.05
620.66	2224.09
621.01	2242.53
621.36	2234.11
621.71	2229.78
622.06	2259.59
622.41	2244.35
622.76	2232.51
623.10	2260.50
623.45	2242.53
623.80	2235.47
624.15	2240.25
624.50	2223.64
624.85	2231.15
625.20	2200.43
625.55	2192.24
625.90	2212.72
626.25	2214.76
626.59	2208.39
626.94	2224.78
627.29	2182.22
627.64	2187.46
627.99	2213.17
628.34	2186.55
628.69	2185.87
629.03	2188.60
629.38	2180.40
629.73	2177.45
630.08	2149.46
630.43	2138.99
630.78	2171.53
631.12	2146.04
631.47	2160.38
631.82	2171.98
632.17	2138.53
632.52	2153.55
632.86	2154.24
633.21	2131.48
633.56	2149.68
633.91	2139.44
634.26	2138.08
634.60	2145.36
634.95	2123.74
635.30	2107.59
635.65	2118.51
635.99	2116.46
636.34	2116.01
636.69	2111.68
637.04	2116.23
637.39	2098.03
637.73	2102.35
638.08	2095.75
638.43	2096.66
638.77	2086.88
639.12	2060.26
639.47	2093.25
639.82	2099.85
640.16	2103.49
640.51	2067.31
640.86	2057.30
641.20	2074.14
641.55	2027.94
641.90	2070.27
642.25	2067.31
642.59	2037.73
642.94	2041.82
643.29	2045.69
643.63	2057.98
643.98	2073.68
644.33	2062.99
644.67	2044.33
645.02	2020.89
645.37	2050.93
645.71	2025.21
646.06	2021.80
646.40	2016.57
646.75	2035.23
647.10	2041.82
647.44	2033.41
647.79	2009.74
648.14	2026.35
648.48	2005.87
648.83	2008.15
649.17	2044.56
649.52	2020.89
649.87	2016.34
650.21	2029.76
650.56	2033.18
650.90	1995.40
651.25	1990.40
651.59	1986.53
651.94	1991.54
652.29	2012.70
652.63	1973.33
652.98	2009.97
653.32	1980.84
653.67	2033.18
654.01	2008.15
654.36	2011.79
654.70	1994.95
655.05	2006.10
655.39	2006.78
655.74	2007.69
656.08	2008.37
656.43	1997.68
656.78	2029.31
657.12	2000.87
657.47	2018.16
657.81	2009.97
658.15	1996.54
658.50	1995.63
658.84	2010.65
659.19	2005.19
659.53	2033.41
659.88	2033.41
660.22	2041.37
660.57	2023.17
660.91	2043.65
661.26	2007.24
661.60	2001.78
661.95	2022.48
662.29	2034.54
662.63	2032.72
662.98	2018.39
663.32	2020.66
663.67	2021.80
664.01	2052.75
664.36	2079.60
664.70	2055.71
665.04	2078.23
665.39	2097.58
665.73	2091.89
666.08	2227.05
666.42	2123.06
666.76	2142.86
667.11	2179.04
667.45	2185.41
667.79	2255.50
668.14	2230.92
668.48	2309.43
668.83	2332.18
669.17	2397.49
669.51	2402.72
669.86	2480.55
670.20	2533.56
670.54	2568.15
670.89	2640.29
671.23	2710.37
671.57	2756.79
671.92	2858.28
672.26	2980.70
672.60	3047.83
672.94	3127.70
673.29	3187.55
673.63	3301.78
673.97	3432.17
674.32	3515.00
674.66	3636.96
675.00	3754.38
675.34	3859.06
675.69	4067.27
676.03	4171.26
676.37	4319.85
676.71	4424.52
677.06	4649.57
677.40	4798.62
677.74	5001.14
678.08	5174.08
678.43	5403.91
678.77	5682.66
679.11	5910.44
679.45	6181.00
679.80	6398.99
680.14	6652.94
680.48	7005.87
680.82	7373.37
681.16	7752.02
681.51	8088.34
681.85	8539.57
682.19	8980.57
682.53	9508.26
682.87	10131.76
683.21	10721.34
683.56	11505.72
683.90	12367.00
684.24	13210.08
684.58	14304.83
684.92	15436.91
685.26	16545.54
685.61	17614.35
685.95	18800.58
686.29	19803.63
686.63	20589.14
686.97	21350.07
687.31	21742.60
687.65	22081.88
687.99	22372.01
688.33	22252.77
688.68	22065.27
689.02	21996.09
689.36	21472.50
689.70	21097.95
690.04	20491.52
690.38	19779.74
690.72	19249.54
691.06	18434.90
691.40	17846.91
691.74	16937.84
692.08	16219.46
692.42	15603.93
692.76	14982.94
693.10	14315.76
693.44	13549.59
693.78	12959.32
694.13	12372.01
694.47	11806.31
694.81	11304.10
695.15	10807.36
695.49	10378.42
695.83	10029.59
696.17	9580.85
696.51	9230.88
696.85	8992.18
697.19	8591.23
697.53	8423.30
697.87	8098.81
698.20	7918.81
698.54	7750.88
698.88	7586.59
699.22	7471.67
699.56	7338.78
699.90	7163.79
700.24	7131.25
700.58	7029.99
700.92	6973.56
701.26	6880.72
701.60	6860.47
701.94	6778.32
702.28	6831.57
702.62	6799.48
702.96	6721.66
703.30	6775.14
703.63	6780.82
703.97	6815.41
704.31	6744.64
704.65	6755.11
704.99	6788.11
705.33	6894.60
705.67	6818.83
706.01	6866.16
706.34	6870.25
706.68	6952.40
707.02	6868.89
707.36	6917.36
707.70	6926.46
708.04	6902.11
708.38	6972.42
708.71	6964.23
709.05	6983.35
709.39	7020.21
709.73	6979.71
710.07	6984.03
710.40	7028.17
710.74	7021.12
711.08	7003.37
711.42	6935.56
711.76	6934.42
712.09	6897.10
712.43	6881.86
712.77	6862.97
713.11	6901.65
713.45	6826.79
713.78	6810.86
714.12	6791.29
714.46	6730.31
714.80	6703.68
715.13	6653.17
715.47	6590.59
715.81	6542.58
716.15	6505.03
716.48	6445.87
716.82	6412.87
717.16	6318.67
717.49	6307.52
717.83	6185.32
718.17	6177.58
718.51	6064.95
718.84	6063.81
719.18	5988.49
719.52	5933.65
719.85	5820.78
720.19	5719.29
720.53	5717.93
720.86	5697.45
721.20	5586.40
721.54	5613.48
721.87	5499.71
722.21	5431.44
722.55	5328.81
722.88	5258.73
723.22	5236.43
723.55	5182.50
723.89	5145.64
724.23	5080.78
724.56	5037.09
724.90	4947.21
725.24	4922.41
725.57	4875.76
725.91	4837.98
726.24	4724.44
726.58	4697.13
726.92	4645.48
727.25	4581.31
727.59	4529.88
727.92	4510.76
728.26	4445.91
728.59	4419.06
728.93	4364.68
729.26	4277.07
729.60	4268.65
729.94	4203.34
730.27	4159.42
730.61	4169.21
730.94	4055.21
731.28	4069.31
731.61	4011.29
731.95	3961.23
732.28	3955.77
732.62	3894.78
732.95	3892.51
733.29	3818.55
733.62	3836.30
733.96	3776.68
734.29	3781.69
734.63	3731.85
734.96	3649.48
735.30	3723.66
735.63	3655.85
735.97	3646.07
736.30	3624.68
736.63	3599.42
736.97	3558.91
737.30	3530.24
737.64	3487.92
737.97	3484.28
738.31	3457.43
738.64	3425.11
738.97	3400.31
739.31	3424.43
739.64	3353.66
739.98	3353.44
740.31	3353.21
740.64	3365.50
740.98	3325.45
741.31	3285.85
741.65	3271.06
741.98	3292.91
742.31	3233.06
742.65	3228.96
742.98	3228.51
743.31	3181.63
743.65	3222.14
743.98	3185.73
744.31	3181.41
744.65	3147.27
744.98	3169.80
745.31	3165.25
745.65	3145.45
745.98	3127.70
746.31	3129.75
746.65	3164.79
746.98	3111.77
747.31	3106.31
747.65	3077.64
747.98	3069.91
748.31	3063.31
748.64	3043.05
748.98	3028.95
749.31	3002.32
749.64	3010.51
749.98	3003.00
750.31	2990.49
750.64	2954.76
750.97	2955.45
751.31	2944.07
751.64	2916.08
751.97	2897.88
752.30	2885.82
752.63	2873.07
752.97	2841.67
753.30	2821.87
753.63	2816.87
753.96	2815.73
754.29	2787.51
754.63	2792.97
754.96	2770.67
755.29	2720.16
755.62	2712.65
755.95	2729.26
756.29	2681.70
756.62	2673.96
756.95	2629.36
757.28	2652.80
757.61	2617.08
757.94	2572.48
758.27	2546.31
758.61	2522.64
758.94	2558.60
759.27	2510.35
759.60	2497.16
759.93	2482.14
760.26	2446.18
760.59	2473.95
760.92	2431.17
761.26	2427.75
761.59	2408.18
761.92	2379.74
762.25	2359.72
762.58	2384.75
762.91	2375.64
763.24	2344.92
763.57	2332.41
763.90	2313.98
764.23	2298.50
764.56	2275.75
764.89	2260.96
765.22	2290.08
765.55	2277.80
765.88	2252.77
766.21	2199.97
766.54	2255.95
766.87	2215.22
767.20	2194.97
767.53	2195.88
767.86	2195.19
768.19	2142.18
768.52	2197.93
768.85	2164.70
769.18	2132.85
769.51	2133.30
769.84	2133.30
770.17	2100.76
770.50	2110.77
770.83	2084.60
771.16	2077.10
771.49	2057.75
771.82	2059.57
772.15	2044.10
772.48	2027.72
772.81	2025.90
773.14	2008.60
773.47	1995.86
773.80	1995.86
774.13	1976.06
774.46	1954.90
774.78	1956.49
775.11	1947.62
775.44	1923.95
775.77	1953.99
776.10	1943.52
776.43	1925.32
776.76	1919.63
777.09	1912.58
777.41	1909.39
777.74	1882.54
778.07	1886.18
778.40	1877.53
778.73	1870.71
779.06	1851.14
779.38	1850.00
779.71	1841.58
780.04	1836.12
780.37	1839.30
780.70	1808.36
781.03	1811.54
781.35	1808.58
781.68	1797.66
782.01	1801.98
782.34	1796.07
782.67	1760.34
782.99	1751.24
783.32	1759.89
783.65	1751.01
783.98	1753.97
784.30	1750.79
784.63	1724.39
784.96	1736.68
785.29	1725.30
785.61	1726.89
785.94	1712.78
786.27	1721.43
786.60	1705.96
786.92	1715.52
787.25	1680.93
787.58	1703.00
787.90	1690.26
788.23	1681.38
788.56	1664.09
788.88	1674.10
789.21	1678.42
789.54	1672.28
789.87	1685.48
790.19	1655.21
790.52	1645.66
790.85	1640.42
791.17	1638.15
791.50	1635.19
791.82	1642.24
792.15	1647.02
792.48	1638.38
792.80	1644.52
793.13	1619.49
793.46	1633.60
793.78	1625.40
794.11	1617.44
794.43	1617.44
794.76	1640.20
795.09	1625.40
795.41	1602.88
795.74	1596.05
796.06	1623.58
796.39	1630.64
796.72	1629.96
797.04	1643.15
797.37	1617.44
797.69	1640.88
798.02	1633.82
798.34	1604.47
798.67	1622.67
798.99	1609.70
799.32	1622.22
799.64	1606.29
799.97	1593.09
800.30	1612.89
800.62	1580.12
800.95	1596.05
801.27	1574.66
801.60	1578.53
801.92	1583.53
802.25	1556.46
802.57	1596.51
802.89	1595.37
803.22	1579.21
803.54	1581.71
803.87	1558.28
804.19	1578.07
804.52	1565.33
804.84	1576.03
805.17	1542.12
805.49	1567.15
805.82	1542.80
806.14	1556.91
806.46	1577.16
806.79	1534.16
807.11	1567.15
807.44	1547.35
807.76	1561.92
808.08	1551.91
808.41	1527.56
808.73	1537.34
809.06	1544.40
809.38	1567.61
809.70	1533.70
810.03	1525.28
810.35	1521.64
810.67	1511.40
811.00	1532.11
811.32	1524.83
811.64	1522.32
811.97	1517.32
812.29	1506.62
812.61	1518.23
812.94	1522.55
813.26	1532.79
813.58	1500.02
813.91	1512.08
814.23	1492.06
814.55	1502.53
814.88	1484.55
815.20	1482.50
815.52	1495.24
815.84	1495.24
816.17	1480.23
816.49	1489.56
816.81	1502.07
817.13	1486.14
817.46	1506.62
817.78	1472.94
818.10	1475.22
818.42	1490.69
818.75	1477.50
819.07	1485.23
819.39	1485.46
819.71	1501.39
820.04	1460.88
820.36	1478.63
820.68	1474.99
821.00	1466.57
821.32	1482.05
821.65	1487.96
821.97	1465.21
822.29	1464.53
822.61	1479.09
822.93	1462.70
823.25	1450.19
823.58	1470.67
823.90	1452.01
824.22	1472.72
824.54	1450.64
824.86	1452.01
825.18	1440.63
825.50	1455.42
825.82	1447.00
826.15	1418.79
826.47	1413.78
826.79	1434.26
827.11	1441.54
827.43	1459.52
827.75	1429.94
828.07	1442.23
828.39	1424.48
828.71	1424.93
829.03	1422.66
829.35	1439.27
829.67	1416.74
830.00	1427.89
830.32	1423.11
830.64	1433.35
830.96	1426.75
831.28	1437.45
831.60	1413.55
831.92	1418.33
832.24	1442.45
832.56	1435.40
832.88	1427.66
833.20	1423.79
833.52	1435.63
833.84	1411.05
834.16	1410.82
834.48	1429.03
834.80	1423.34
835.12	1409.91
835.44	1396.49
835.76	1391.48
836.08	1408.32
836.40	1419.47
836.71	1441.09
837.03	1401.72
837.35	1410.60
837.67	1382.61
837.99	1389.21
838.31	1403.31
838.63	1407.86
838.95	1418.56
839.27	1414.92
839.59	1406.95
839.91	1410.37
840.23	1417.88
840.54	1400.36
840.86	1410.60
841.18	1406.73
841.50	1411.73
841.82	1391.25
842.14	1422.43
842.46	1409.69
842.77	1382.15
843.09	1402.40
843.41	1383.29
843.73	1395.80
844.05	1419.92
844.37	1412.42
844.68	1382.83
845.00	1407.86
845.32	1395.58
845.64	1385.79
845.96	1387.84
846.27	1375.10
846.59	1383.74
846.91	1416.97
847.23	1377.83
847.54	1393.98
847.86	1387.61
848.18	1383.52
848.50	1385.34
848.82	1390.12
849.13	1368.50
849.45	1373.96
849.77	1383.29
850.08	1381.70
850.40	1395.12
850.72	1365.08
851.04	1394.21
851.35	1350.29
851.67	1390.34
851.99	1379.65
852.30	1381.92
852.62	1366.91
852.94	1371.68
853.25	1378.97
853.57	1380.79
853.89	1378.97
854.20	1377.60
854.52	1377.15
854.84	1389.66
855.15	1381.70
855.47	1382.38
855.79	1372.37
856.10	1352.34
856.42	1353.93
856.73	1380.79
857.05	1377.37
857.37	1354.62
857.68	1365.31
858.00	1365.77
858.32	1357.35
858.63	1353.25
858.95	1373.05
859.26	1368.04
859.58	1368.73
859.89	1335.73
860.21	1361.90
860.52	1368.95
860.84	1382.15
861.16	1374.87
861.47	1363.26
861.79	1344.38
862.10	1365.54
862.42	1347.11
862.73	1358.71
863.05	1357.58
863.36	1343.01
863.68	1362.13
863.99	1369.41
864.31	1354.62
864.62	1338.23
864.94	1353.48
865.25	1363.04
865.57	1351.66
865.88	1336.64
866.20	1337.55
866.51	1363.26
866.82	1330.72
867.14	1349.38
867.45	1359.62
867.77	1349.84
868.08	1348.02
868.40	1348.02
868.71	1359.85
869.02	1334.37
869.34	1337.78
869.65	1355.98
869.97	1321.62
870.28	1337.32
870.59	1343.70
870.91	1340.74
871.22	1341.87
871.54	1348.47
871.85	1334.82
872.16	1361.90
872.48	1323.22
872.79	1345.74
873.10	1333.46
873.42	1338.92
873.73	1318.89
874.04	1341.19
874.36	1317.75
874.67	1320.26
874.98	1331.86
875.30	1325.72
875.61	1319.12
875.92	1309.11
876.23	1325.49
876.55	1317.98
876.86	1335.28
877.17	1331.18
877.49	1330.27
877.80	1312.29
878.11	1507.08
878.42	1337.78
878.74	1343.47
879.05	1325.72
879.36	1312.52
879.67	1325.49
879.98	1313.89
880.30	1312.52
880.61	1322.76
880.92	1312.98
881.23	1305.92
881.55	1321.39
881.86	1326.63
882.17	1308.42
882.48	1302.96
882.79	1310.70
883.10	1316.39
883.42	1325.26
883.73	1321.62
884.04	1322.53
884.35	1306.83
884.66	1327.08
884.97	1305.69
885.28	1316.62
885.60	1295.23
885.91	1320.03
886.22	1317.07
886.53	1316.16
886.84	1328.90
887.15	1310.47
887.46	1320.48
887.77	1337.55
888.08	1325.49
888.40	1325.49
888.71	1301.83
889.02	1304.33
889.33	1322.99
889.64	1318.44
889.95	1314.80
890.26	1326.17
890.57	1289.77
890.88	1326.17
891.19	1297.27
891.50	1334.14
891.81	1306.83
892.12	1318.89
892.43	1316.39
892.74	1318.44
893.05	1309.56
893.36	1339.14
893.67	1302.05
893.98	1327.08
894.29	1301.60
894.60	1310.47
894.91	1301.37
895.22	1303.19
895.53	1307.74
895.84	1311.61
896.15	1312.75
896.46	1310.02
896.77	1322.76
897.08	1298.87
897.38	1310.93
897.69	1313.43
898.00	1296.82
898.31	1307.97
898.62	1312.52
898.93	1320.94
899.24	1300.46
899.55	1306.83
899.86	1296.14
900.16	1311.16
900.47	1283.17
900.78	1292.72
901.09	1290.90
901.40	1305.92
901.71	1299.09
902.02	1288.17
902.32	1303.42
902.63	1276.11
902.94	1289.99
903.25	1314.34
903.56	1298.87
903.87	1318.21
904.17	1282.26
904.48	1304.56
904.79	1303.19
905.10	1300.69
905.41	1320.03
905.71	1304.78
906.02	1297.27
906.33	1277.48
906.64	1287.26
906.94	1296.82
907.25	1278.84
907.56	1289.31
907.87	1287.94
908.17	1313.43
908.48	1289.08
908.79	1307.74
909.09	1288.40
909.40	1303.42
909.71	1310.24
910.02	1376.24
910.32	1298.87
910.63	1289.99
910.94	1283.17
911.24	1282.94
911.55	1301.60
911.86	1284.99
912.16	1307.06
912.47	1264.28
912.78	1278.84
913.08	1302.05
913.39	1269.06
913.69	1289.54
914.00	1286.12
914.31	1283.85
914.61	1277.48
914.92	1302.51
915.23	1281.12
915.53	1280.21
915.84	1272.02
916.14	1300.01
916.45	1285.90
916.75	1284.76
917.06	1279.75
917.37	1286.58
917.67	1267.47
917.98	1266.55
918.28	1270.65
918.59	1302.28
918.89	1259.50
919.20	1257.00
919.50	1268.15
919.81	1262.91
920.11	1281.12
920.42	1289.08
920.72	1276.11
921.03	1290.22
921.33	1274.06
921.64	1252.45
921.94	1282.26
922.25	1261.32
922.55	1263.60
922.86	1257.91
923.16	1267.01
923.47	1286.35
923.77	1274.06
924.08	1277.93
924.38	1246.30
924.69	1270.20
924.99	1269.06
925.29	1284.30
925.60	1274.06
925.90	1274.52
926.21	1288.63
926.51	1269.97
926.81	1264.28
927.12	1266.55
927.42	1277.02
927.73	1260.41
928.03	1260.87
928.33	1252.67
928.64	1256.77
928.94	1284.53
929.24	1261.09
929.55	1273.61
929.85	1272.70
930.15	1267.24
930.46	1257.45
930.76	1264.28
931.06	1256.54
931.37	1259.05
931.67	1282.26
931.97	1264.28
932.27	1248.58
932.58	1268.15
932.88	1267.92
933.18	1280.66
933.49	1270.65
933.79	1249.26
934.09	1250.17
934.39	1267.01
934.70	1253.58
935.00	1270.65
935.30	1267.69
935.60	1278.62
935.91	1274.75
936.21	1264.05
936.51	1257.23
936.81	1266.55
937.11	1274.75
937.42	1235.15
937.72	1249.72
938.02	1251.76
938.32	1249.94
938.62	1239.02
938.92	1246.53
939.23	1246.53
939.53	1258.36
939.83	1257.91
940.13	1250.85
940.43	1253.36
940.73	1266.10
941.03	1246.08
941.34	1277.02
941.64	1242.89
941.94	1261.32
942.24	1252.67
942.54	1256.09
942.84	1258.36
943.14	1258.36
943.44	1248.81
943.74	1251.76
944.04	1261.78
944.34	1260.64
944.65	1250.40
944.95	1231.97
945.25	1268.15
945.55	1254.27
945.85	1231.06
946.15	1237.20
946.45	1261.55
946.75	1252.67
947.05	1244.94
947.35	1238.79
947.65	1246.30
947.95	1262.91
948.25	1248.58
948.55	1229.92
948.85	1239.25
949.15	1249.49
949.45	1247.67
949.75	1244.71
950.05	1237.20
950.35	1255.40
950.65	1272.47
950.94	1261.32
951.24	1262.23
951.54	1263.60
951.84	1299.78
952.14	1271.79
952.44	1251.76
952.74	1244.03
953.04	1257.00
953.34	1253.13
953.64	1251.31
953.94	1247.44
954.23	1268.38
954.53	1261.32
954.83	1254.27
955.13	1256.09
955.43	1249.94
955.73	1250.17
956.03	1261.78
956.32	1239.02
956.62	1253.36
956.92	1269.06
957.22	1234.24
957.52	1272.02
957.82	1253.81
958.11	1249.72
958.41	1236.97
958.71	1269.74
959.01	1259.73
959.30	1328.22
959.60	1266.10
959.90	1239.93
960.20	1260.18
960.50	1259.05
960.79	1254.27
961.09	1260.41
961.39	1247.90
961.69	1244.25
961.98	1249.72
962.28	1248.35
962.58	1252.45
962.87	1239.25
963.17	1246.99
963.47	1240.16
963.76	1250.17
964.06	1239.48
964.36	1258.59
964.66	1231.28
964.95	1239.93
965.25	1254.49
965.55	1246.08
965.84	1240.39
966.14	1251.31
966.43	1234.24
966.73	1243.80
967.03	1272.93
967.32	1244.94
967.62	1257.91
967.92	1261.78
968.21	1255.86
968.51	1247.44
968.80	1241.30
969.10	1241.30
969.40	1256.32
969.69	1246.30
969.99	1247.90
970.28	1251.31
970.58	1249.72
970.87	1253.36
971.17	1244.71
971.46	1264.96
971.76	1231.74
972.06	1262.46
972.35	1259.73
972.65	1247.21
972.94	1278.84
973.24	1267.47
973.53	1273.15
973.83	1252.67
974.12	1232.42
974.42	1246.99
974.71	1268.38
975.01	1250.40
975.30	1251.31
975.59	1256.77
975.89	1261.32
976.18	1235.15
976.48	1251.08
976.77	1237.43
977.07	1250.63
977.36	1237.20
977.65	1247.90
977.95	1242.89
978.24	1246.76
978.54	1260.18
978.83	1261.55
979.13	1269.29
979.42	1232.42
979.71	1234.47
980.01	1244.03
980.30	1233.10
980.59	1276.79
980.89	1267.01
981.18	1257.23
981.47	1251.31
981.77	1258.14
982.06	1234.24
982.35	1262.23
982.65	1244.03
982.94	1244.48
983.23	1266.55
983.53	1254.49
983.82	1248.58
984.11	1263.37
984.41	1262.46
984.70	1250.40
984.99	1239.25
985.28	1241.30
985.58	1239.70
985.87	1254.27
986.16	1256.32
986.45	1264.73
986.75	1248.58
987.04	1241.98
987.33	1235.61
987.62	1245.85
987.91	1257.45
988.21	1249.26
988.50	1241.30
988.79	1246.08
989.08	1258.14
989.37	1238.34
989.67	1231.28
989.96	1259.05
990.25	1246.76
990.54	1231.74
990.83	1231.97
991.12	1259.05
991.42	1244.94
991.71	1230.37
992.00	1255.40
992.29	1242.89
992.58	1231.74
992.87	1247.44
993.16	1262.23
993.45	1258.36
993.75	1253.13
994.04	1255.63
994.33	1221.50
994.62	1239.02
994.91	1244.71
995.20	1263.82
995.49	1244.25
995.78	1263.60
996.07	1243.34
996.36	1241.98
996.65	1248.12
996.94	1252.67
997.23	1258.36
997.52	1259.27
997.81	1226.51
998.10	1236.75
998.39	1241.52
998.68	1229.24
998.97	1241.75
999.26	1251.76
999.55	1244.94
999.84	1236.97
1000.13	1236.06
1000.42	1243.57
1000.71	1223.09
1001.00	1252.90
1001.29	1242.21
1001.58	1228.55
1001.87	1244.25
1002.16	1234.01
1002.45	1256.09
1002.74	1262.69
1003.02	1254.49
1003.31	1231.28
1003.60	1245.85
1003.89	1234.70
1004.18	1253.36
1004.47	1240.39
1004.76	1250.17
1005.05	1251.08
1005.33	1224.23
1005.62	1246.53
1005.91	1232.42
1006.20	1229.01
1006.49	1249.26
1006.78	1234.24
1007.06	1235.61
1007.35	1237.20
1007.64	1228.33
1007.93	1247.67
1008.22	1241.07
1008.50	1257.23
1008.79	1240.39
1009.08	1239.93
1009.37	1249.49
1009.66	1258.59
1009.94	1229.69
1010.23	1249.03
1010.52	1244.48
1010.81	1236.75
1011.09	1232.42
1011.38	1238.11
1011.67	1273.15
1011.95	1236.97
1012.24	1255.63
1012.53	1249.26
1012.82	1232.42
1013.10	1244.71
1013.39	1251.54
1013.68	1239.02
[truncated: 48 more rows]
