# Supplementary material for: Unique photosynthetic electron transport tuning and excitation distribution in heterokont algae
Source: PLoS One. 2019 Jan 9;14(1):e0209920. doi: 10.1371/journal.pone.0209920 (PMC6326504; doi:10.1371/journal.pone.0209920)
Supplement: S1 Dataset — (ZIP) [file pone.0209920.s004.zip › S1 Dataset/77K/Phaeodactylum_Anaerobic/PAna_t=0,3.txt]

340.01	1246.08
340.39	1246.08
340.76	1246.08
341.14	1262.46
341.52	1282.71
341.89	1287.03
342.27	1295.23
342.65	1302.28
343.03	1289.99
343.40	1295.00
343.78	1281.80
344.16	1277.25
344.53	1285.44
344.91	1289.08
345.29	1281.12
345.66	1286.58
346.04	1275.20
346.42	1286.35
346.79	1267.24
347.17	1256.09
347.54	1272.02
347.92	1268.38
348.30	1259.50
348.67	1256.54
349.05	1262.46
349.43	1249.03
349.80	1273.84
350.18	1276.11
350.56	1252.22
350.93	1236.06
351.31	1245.85
351.68	1259.27
352.06	1257.91
352.44	1261.78
352.81	1270.20
353.19	1246.99
353.56	1242.66
353.94	1250.17
354.32	1252.45
354.69	1257.45
355.07	1235.15
355.44	1267.47
355.82	1257.00
356.19	1226.73
356.57	1249.26
356.95	1224.00
357.32	1253.81
357.70	1257.45
358.07	1236.29
358.45	1239.70
358.82	1236.97
359.20	1270.65
359.58	1242.66
359.95	1251.76
360.33	1228.78
360.70	1246.08
361.08	1259.05
361.45	1241.07
361.83	1237.43
362.20	1251.31
362.58	1235.38
362.95	1248.81
363.33	1266.55
363.70	1254.95
364.08	1239.02
364.45	1236.75
364.83	1242.89
365.20	1254.72
365.58	1248.35
365.95	1265.42
366.33	1276.34
366.70	1224.23
367.08	1239.70
367.45	1231.06
367.83	1231.06
368.20	1241.98
368.58	1260.18
368.95	1229.69
369.33	1240.16
369.70	1239.70
370.08	1251.08
370.45	1246.30
370.83	1267.92
371.20	1261.55
371.57	1293.18
371.95	1264.51
372.32	1251.76
372.70	1252.45
373.07	1264.96
373.45	1272.24
373.82	1246.99
374.19	1261.78
374.57	1251.76
374.94	1231.74
375.32	1227.87
375.69	1262.46
376.07	1258.82
376.44	1239.25
376.81	1244.03
377.19	1238.34
377.56	1235.15
377.94	1230.83
378.31	1239.25
378.68	1259.05
379.06	1235.61
379.43	1249.49
379.81	1252.67
380.18	1246.76
380.55	1239.93
380.93	1242.89
381.30	1249.03
381.67	1264.96
382.05	1241.52
382.42	1238.34
382.79	1244.71
383.17	1245.39
383.54	1252.90
383.91	1232.88
384.29	1250.85
384.66	1236.52
385.04	1244.48
385.41	1236.52
385.78	1259.73
386.15	1238.11
386.53	1235.61
386.90	1255.86
387.27	1246.76
387.65	1256.09
388.02	1257.00
388.39	1251.54
388.77	1255.63
389.14	1234.47
389.51	1258.14
389.89	1256.09
390.26	1275.88
390.63	1257.68
391.00	1265.19
391.38	1259.73
391.75	1241.98
392.12	1256.54
392.50	1249.72
392.87	1256.09
393.24	1243.80
393.61	1239.70
393.99	1240.16
394.36	1234.24
394.73	1253.13
395.10	1238.11
395.48	1234.01
395.85	1249.72
396.22	1241.98
396.59	1238.34
396.97	1239.93
397.34	1253.36
397.71	1239.70
398.08	1244.48
398.45	1255.63
398.83	1247.67
399.20	1279.53
399.57	1260.64
399.94	1241.30
400.32	1230.60
400.69	1258.14
401.06	1239.25
401.43	1267.69
401.80	1252.90
402.17	1229.01
402.55	1244.25
402.92	1239.48
403.29	1249.49
403.66	1248.12
404.03	1250.85
404.41	1273.61
404.78	1236.97
405.15	1247.90
405.52	1255.18
405.89	1247.90
406.26	1273.84
406.64	1251.08
407.01	1265.42
407.38	1260.18
407.75	1270.20
408.12	1245.85
408.49	1248.35
408.86	1254.72
409.23	1256.77
409.61	1245.85
409.98	1268.60
410.35	1248.81
410.72	1246.30
411.09	1232.42
411.46	1231.06
411.83	1234.24
412.20	1241.07
412.57	1234.70
412.95	1266.55
413.32	1245.39
413.69	1265.42
414.06	1234.01
414.43	1257.23
414.80	1252.45
415.17	1252.45
415.54	1232.42
415.91	1232.88
416.28	1267.01
416.65	1247.21
417.02	1249.26
417.39	1250.40
417.76	1241.30
418.14	1241.75
418.51	1243.57
418.88	1245.16
419.25	1251.08
419.62	1270.65
419.99	1256.32
420.36	1263.14
420.73	1241.98
421.10	1261.09
421.47	1258.14
421.84	1255.18
422.21	1265.19
422.58	1252.45
422.95	1246.76
423.32	1262.00
423.69	1258.82
424.06	1264.05
424.43	1265.19
424.80	1252.90
425.17	1249.26
425.54	1244.71
425.91	1248.35
426.28	1247.44
426.65	1257.91
427.02	1255.86
427.39	1267.24
427.76	1239.02
428.13	1249.03
428.49	1250.63
428.86	1263.82
429.23	1244.94
429.60	1253.36
429.97	1252.45
430.34	1267.47
430.71	1254.27
431.08	1265.64
431.45	1269.29
431.82	1249.94
432.19	1251.54
432.56	1255.63
432.93	1250.40
433.30	1259.73
433.67	1253.81
434.03	1257.68
434.40	1239.25
434.77	1253.81
435.14	1240.84
435.51	1245.16
435.88	1249.26
436.25	1225.37
436.62	1250.63
436.99	1250.40
437.35	1247.21
437.72	1254.27
438.09	1250.17
438.46	1295.00
438.83	1247.44
439.20	1239.48
439.57	1234.24
439.93	1232.88
440.30	1250.63
440.67	1228.33
441.04	1254.49
441.41	1249.26
441.78	1229.92
442.14	1249.72
442.51	1247.67
442.88	1238.34
443.25	1243.57
443.62	1244.71
443.99	1256.09
444.35	1258.82
444.72	1255.40
445.09	1247.44
445.46	1241.30
445.83	1232.65
446.19	1255.18
446.56	1232.19
446.93	1248.12
447.30	1255.86
447.66	1228.10
448.03	1254.72
448.40	1265.19
448.77	1246.53
449.14	1258.14
449.50	1246.08
449.87	1222.41
450.24	1251.08
450.61	1252.22
450.97	1253.81
451.34	1242.66
451.71	1257.23
452.08	1254.49
452.44	1259.73
452.81	1258.59
453.18	1258.82
453.54	1253.13
453.91	1238.57
454.28	1249.49
454.65	1265.87
455.01	1246.99
455.38	1245.85
455.75	1266.78
456.11	1263.37
456.48	1244.48
456.85	1257.68
457.21	1244.03
457.58	1230.60
457.95	1243.34
458.32	1248.81
458.68	1237.88
459.05	1241.30
459.42	1247.44
459.78	1252.22
460.15	1251.54
460.52	1262.00
460.88	1245.85
461.25	1246.76
461.61	1252.90
461.98	1246.30
462.35	1264.73
462.71	1244.03
463.08	1234.24
463.45	1234.47
463.81	1246.08
464.18	1255.40
464.55	1264.51
464.91	1266.33
465.28	1236.29
465.64	1260.41
466.01	1262.46
466.38	1260.41
466.74	1244.71
467.11	1264.05
467.47	1246.30
467.84	1287.03
468.21	1246.99
468.57	1250.85
468.94	1263.14
469.30	1271.33
469.67	1257.23
470.03	1255.63
470.40	1252.45
470.77	1261.55
471.13	1254.72
471.50	1255.18
471.86	1244.48
472.23	1274.97
472.59	1273.61
472.96	1255.86
473.32	1245.16
473.69	1245.16
474.05	1259.96
474.42	1246.30
474.78	1238.79
475.15	1242.43
475.51	1241.52
475.88	1246.99
476.24	1251.76
476.61	1241.30
476.97	1234.24
477.34	1257.91
477.70	1254.95
478.07	1269.29
478.43	1262.23
478.80	1240.61
479.16	1255.63
479.53	1252.67
479.89	1243.34
480.26	1248.81
480.62	1266.78
480.99	1269.51
481.35	1234.01
481.72	1239.93
482.08	1248.12
482.45	1477.50
482.81	1250.40
483.17	1279.53
483.54	1244.94
483.90	1251.08
484.27	1226.96
484.63	1244.25
485.00	1250.63
485.36	1250.17
485.72	1255.40
486.09	1248.81
486.45	1258.14
486.82	1246.76
487.18	1237.88
487.54	1251.76
487.91	1245.39
488.27	1263.60
488.64	1254.95
489.00	1278.62
489.36	1264.28
489.73	1264.73
490.09	1251.76
490.45	1245.62
490.82	1249.03
491.18	1233.33
491.55	1260.41
491.91	1262.00
492.27	1240.39
492.64	1251.99
493.00	1247.90
493.36	1258.82
493.73	1284.99
494.09	1251.99
494.45	1262.23
494.82	1264.51
495.18	1269.06
495.54	1269.29
495.91	1260.18
496.27	1255.40
496.63	1247.21
496.99	1249.26
497.36	1248.35
497.72	1257.00
498.08	1250.17
498.45	1246.30
498.81	1251.54
499.17	1264.96
499.53	1255.18
499.90	1261.09
500.26	1263.37
500.62	1251.31
500.99	1255.40
501.35	1255.63
501.71	1267.69
502.07	1237.43
502.44	1242.43
502.80	1256.09
503.16	1251.99
503.52	1254.95
503.88	1230.15
504.25	1246.08
504.61	1242.21
504.97	1259.73
505.33	1234.47
505.70	1246.99
506.06	1247.21
506.42	1239.25
506.78	1244.25
507.14	1243.12
507.51	1263.60
507.87	1230.15
508.23	1247.44
508.59	1242.21
508.95	1255.40
509.32	1246.08
509.68	1240.61
510.04	1260.41
510.40	1257.91
510.76	1257.68
511.12	1271.56
511.48	1241.75
511.85	1238.34
512.21	1265.64
512.57	1253.58
512.93	1258.36
513.29	1261.55
513.65	1268.38
514.01	1249.72
514.38	1257.91
514.74	1263.37
515.10	1257.00
515.46	1234.01
515.82	1250.63
516.18	1244.03
516.54	1231.74
516.90	1247.90
517.26	1242.66
517.63	1264.05
517.99	1241.98
518.35	1244.48
518.71	1250.40
519.07	1240.61
519.43	1258.36
519.79	1252.90
520.15	1232.65
520.51	1246.30
520.87	1242.89
521.23	1231.06
521.59	1250.85
521.95	1262.69
522.31	1258.82
522.67	1252.22
523.03	1253.13
523.40	1242.89
523.76	1260.18
524.12	1235.38
524.48	1258.14
524.84	1254.95
525.20	1258.14
525.56	1250.85
525.92	1243.80
526.28	1252.67
526.64	1251.54
527.00	1242.21
527.36	1260.18
527.72	1249.49
528.08	1237.66
528.44	1230.83
528.80	1247.67
529.16	1246.30
529.51	1256.09
529.87	1251.08
530.23	1240.61
530.59	1271.79
530.95	1257.68
531.31	1258.14
531.67	1263.14
532.03	1246.53
532.39	1257.68
532.75	1263.82
533.11	1252.22
533.47	1261.78
533.83	1239.48
534.19	1254.95
534.55	1264.73
534.91	1251.31
535.26	1249.94
535.62	1244.94
535.98	1261.09
536.34	1249.03
536.70	1259.05
537.06	1257.91
537.42	1242.43
537.78	1252.90
538.14	1266.55
538.49	1250.40
538.85	1272.24
539.21	1274.29
539.57	1261.55
539.93	1244.25
540.29	1260.87
540.65	1238.57
541.00	1224.69
541.36	1244.48
541.72	1244.94
542.08	1249.03
542.44	1251.08
542.80	1259.50
543.15	1228.33
543.51	1252.67
543.87	1249.49
544.23	1236.29
544.59	1245.62
544.95	1264.96
545.30	1255.86
545.66	1241.75
546.02	1265.42
546.38	1251.08
546.73	1249.03
547.09	1268.38
547.45	1273.61
547.81	1279.07
548.17	1248.81
548.52	1266.78
548.88	1254.04
549.24	1265.19
549.60	1251.99
549.95	1245.62
550.31	1239.25
550.67	1246.30
551.03	1253.36
551.38	1249.94
551.74	1237.20
552.10	1231.28
552.46	1253.13
552.81	1243.57
553.17	1249.26
553.53	1232.65
553.88	1242.89
554.24	1240.61
554.60	1255.40
554.95	1258.14
555.31	1246.99
555.67	1244.71
556.03	1262.23
556.38	1241.52
556.74	1247.90
557.10	1232.19
557.45	1234.70
557.81	1244.94
558.17	1259.27
558.52	1246.08
558.88	1246.30
559.24	1244.71
559.59	1264.28
559.95	1246.99
560.30	1256.32
560.66	1235.15
561.02	1244.48
561.37	1257.91
561.73	1236.29
562.09	1254.95
562.44	1244.25
562.80	1247.44
563.15	1250.63
563.51	1262.46
563.87	1258.14
564.22	1269.74
564.58	1262.00
564.93	1269.29
565.29	1255.40
565.65	1279.30
566.00	1262.00
566.36	1252.67
566.71	1274.75
567.07	1268.15
567.42	1247.44
567.78	1254.49
568.14	1255.63
568.49	1236.52
568.85	1239.48
569.20	1272.24
569.56	1228.10
569.91	1242.21
570.27	1263.37
570.62	1244.71
570.98	1238.79
571.33	1255.18
571.69	1236.29
572.04	1256.77
572.40	1244.94
572.75	1257.23
573.11	1264.28
573.46	1264.96
573.82	1257.45
574.17	1247.67
574.53	1258.82
574.88	1253.13
575.24	1266.78
575.59	1261.32
575.95	1264.28
576.30	1257.91
576.66	1259.50
577.01	1254.72
577.36	1266.10
577.72	1270.20
578.07	1259.96
578.43	1256.32
578.78	1267.47
579.14	1251.99
579.49	1243.80
579.85	1274.75
580.20	1271.33
580.55	1260.18
580.91	1256.09
581.26	1265.87
581.62	1261.78
581.97	1275.20
582.32	1277.02
582.68	1267.01
583.03	1260.41
583.39	1239.48
583.74	1296.82
584.09	1255.63
584.45	1259.96
584.80	1279.07
585.15	1297.73
585.51	1289.99
585.86	1294.77
586.21	1292.27
586.57	1292.04
586.92	1309.56
587.27	1260.87
587.63	1294.09
587.98	1332.54
588.33	1309.56
588.69	1299.09
589.04	1313.89
589.39	1315.48
589.75	1319.80
590.10	1331.18
590.45	1331.63
590.81	1349.61
591.16	1358.49
591.51	1333.68
591.86	1354.85
592.22	1354.85
592.57	1347.79
592.92	1372.14
593.28	1391.03
593.63	1412.42
593.98	1383.52
594.33	1401.72
594.69	1418.33
595.04	1424.93
595.39	1436.31
595.74	1440.40
596.10	1431.08
596.45	1449.96
596.80	1474.31
597.15	1509.58
597.50	1503.44
597.86	1514.13
598.21	1530.97
598.56	1557.82
598.91	1555.77
599.26	1578.76
599.62	1585.81
599.97	1610.61
600.32	1626.77
600.67	1646.57
601.02	1656.35
601.38	1659.31
601.73	1690.48
602.08	1701.63
602.43	1691.62
602.78	1716.65
603.13	1719.38
603.49	1747.37
603.84	1760.12
604.19	1771.04
604.54	1768.53
604.89	1806.99
605.24	1825.65
605.59	1857.96
605.95	1869.34
606.30	1884.81
606.65	1891.87
607.00	1900.97
607.35	1918.95
607.70	1911.44
608.05	1933.74
608.40	1943.75
608.75	1963.55
609.10	1969.24
609.46	1984.48
609.81	2006.55
610.16	2020.66
610.51	2026.12
610.86	2057.75
611.21	2029.54
611.56	2050.70
611.91	2057.53
612.26	2055.48
612.61	2063.21
612.96	2081.42
613.31	2081.65
613.66	2113.73
614.01	2114.19
614.36	2138.76
614.71	2132.39
615.06	2143.31
615.41	2131.48
615.76	2115.10
616.11	2136.49
616.46	2138.99
616.81	2139.44
617.16	2149.00
617.51	2152.19
617.86	2178.36
618.21	2148.55
618.56	2149.00
618.91	2141.49
619.26	2154.92
619.61	2160.15
619.96	2165.39
620.31	2138.31
620.66	2141.95
621.01	2142.63
621.36	2152.19
621.71	2170.16
622.06	2151.50
622.41	2126.47
622.76	2166.98
623.10	2159.24
623.45	2135.58
623.80	2163.57
624.15	2155.37
624.50	2148.32
624.85	2134.21
625.20	2154.92
625.55	2163.34
625.90	2110.77
626.25	2123.74
626.59	2139.44
626.94	2130.57
627.29	2097.58
627.64	2102.58
627.99	2142.18
628.34	2119.42
628.69	2119.19
629.03	2092.80
629.38	2094.39
629.73	2090.52
630.08	2082.56
630.43	2080.28
630.78	2097.58
631.12	2067.99
631.47	2085.97
631.82	2088.93
632.17	2059.57
632.52	2093.48
632.86	2108.50
633.21	2091.43
633.56	2055.71
633.91	2069.59
634.26	2039.32
634.60	2035.00
634.95	2057.98
635.30	2006.78
635.65	2078.92
635.99	2056.84
636.34	2016.79
636.69	2032.50
637.04	2050.70
637.39	2032.50
637.73	2021.80
638.08	2021.35
638.43	2045.24
638.77	2008.83
639.12	2025.21
639.47	2000.64
639.82	2027.94
640.16	2002.46
640.51	2032.72
640.86	1987.90
641.20	1986.98
641.55	1974.01
641.90	2001.09
642.25	1988.81
642.59	1982.21
642.94	1988.81
643.29	1977.66
643.63	1975.38
643.98	1983.34
644.33	1962.64
644.67	1987.90
645.02	1969.46
645.37	1974.01
645.71	1970.15
646.06	1964.23
646.40	1963.32
646.75	1956.72
647.10	1974.70
647.44	1973.56
647.79	1960.59
648.14	1959.22
648.48	1962.18
648.83	1962.41
649.17	1977.66
649.52	1965.82
649.87	1964.46
650.21	1955.13
650.56	1936.24
650.90	1953.76
651.25	1938.74
651.59	1952.17
651.94	1895.51
652.29	1952.62
652.63	1939.88
652.98	1993.13
653.32	1953.53
653.67	1962.18
654.01	1941.02
654.36	1931.01
654.70	1956.27
655.05	1945.80
655.39	1950.80
655.74	1948.76
656.08	1924.18
656.43	1946.94
656.78	1934.42
657.12	1953.76
657.47	1949.89
657.81	1952.85
658.15	1938.97
658.50	1973.79
658.84	1967.19
659.19	1951.49
659.53	1984.03
659.88	1965.82
660.22	1961.73
660.57	1971.74
660.91	1985.85
661.26	1956.72
661.60	1963.09
661.95	1970.60
662.29	1982.43
662.63	1988.12
662.98	1981.75
663.32	1983.34
663.67	2014.97
664.01	2009.51
664.36	2018.61
664.70	2027.03
665.04	2032.50
665.39	2016.34
665.73	2057.98
666.08	2198.15
666.42	2086.20
666.76	2088.93
667.11	2119.19
667.45	2144.91
667.79	2175.40
668.14	2197.70
668.48	2203.39
668.83	2245.94
669.17	2293.95
669.51	2343.56
669.86	2364.04
670.20	2392.71
670.54	2482.59
670.89	2487.83
671.23	2569.75
671.57	2633.23
671.92	2681.70
672.26	2768.63
672.60	2804.81
672.94	2924.27
673.29	3012.79
673.63	3104.27
673.97	3178.22
674.32	3265.83
674.66	3371.41
675.00	3487.24
675.34	3557.32
675.69	3714.56
676.03	3784.19
676.37	3902.97
676.71	4078.64
677.06	4228.37
677.40	4350.34
677.74	4550.13
678.08	4671.64
678.43	4958.36
678.77	5096.26
679.11	5300.83
679.45	5532.47
679.80	5735.68
680.14	5989.40
680.48	6269.74
680.82	6602.65
681.16	6917.58
681.51	7213.40
681.85	7617.99
682.19	7937.02
682.53	8440.82
682.87	8987.40
683.21	9467.99
683.56	10085.34
683.90	10948.44
684.24	11652.26
684.58	12721.07
684.92	13616.49
685.26	14605.66
685.61	15564.33
685.95	16635.88
686.29	17382.25
686.63	18128.16
686.97	18831.07
687.31	19309.61
687.65	19466.63
687.99	19638.20
688.33	19564.02
688.68	19489.38
689.02	19288.22
689.36	18918.45
689.70	18476.77
690.04	17954.54
690.38	17384.52
690.72	16831.80
691.06	16233.11
691.40	15571.62
691.74	15011.61
692.08	14298.69
692.42	13692.26
692.76	13092.89
693.10	12563.38
693.44	11915.54
693.78	11451.56
694.13	10935.24
694.47	10514.50
694.81	10004.10
695.15	9576.53
695.49	9150.10
695.83	8893.42
696.17	8474.72
696.51	8236.25
696.85	7888.78
697.19	7678.75
697.53	7455.97
697.87	7238.43
698.20	7073.23
698.54	6965.14
698.88	6789.70
699.22	6618.81
699.56	6545.08
699.90	6419.02
700.24	6360.08
700.58	6304.79
700.92	6211.26
701.26	6170.98
701.60	6110.00
701.94	6119.56
702.28	6066.31
702.62	6035.36
702.96	6057.21
703.30	6045.83
703.63	6023.08
703.97	6055.16
704.31	6083.38
704.65	6058.35
704.99	6072.45
705.33	6121.15
705.67	6121.15
706.01	6129.80
706.34	6142.54
706.68	6184.64
707.02	6140.04
707.36	6169.85
707.70	6206.48
708.04	6148.23
708.38	6193.06
708.71	6237.89
709.05	6196.02
709.39	6209.67
709.73	6176.67
710.07	6210.58
710.40	6259.05
710.74	6239.48
711.08	6215.59
711.42	6191.69
711.76	6181.91
712.09	6204.44
712.43	6219.00
712.77	6141.86
713.11	6158.70
713.45	6098.85
713.78	6063.81
714.12	6040.83
714.46	5966.42
714.80	5942.30
715.13	5971.19
715.47	5866.52
715.81	5820.78
716.15	5785.28
716.48	5708.83
716.82	5748.65
717.16	5701.54
717.49	5576.16
717.83	5535.43
718.17	5550.45
718.51	5454.88
718.84	5418.47
719.18	5340.65
719.52	5293.32
719.85	5233.47
720.19	5206.39
720.53	5145.86
720.86	5109.45
721.20	4975.88
721.54	4975.65
721.87	4936.06
722.21	4871.21
722.55	4828.88
722.88	4799.76
723.22	4779.28
723.55	4671.19
723.89	4659.36
724.23	4615.21
724.56	4528.51
724.90	4490.74
725.24	4440.91
725.57	4366.04
725.91	4329.41
726.24	4306.88
726.58	4216.77
726.92	4202.20
727.25	4164.66
727.59	4142.59
727.92	4102.31
728.26	4016.52
728.59	3989.67
728.93	3986.94
729.26	3915.94
729.60	3891.60
729.94	3866.11
730.27	3824.47
730.61	3768.03
730.94	3740.96
731.28	3737.32
731.61	3661.54
731.95	3613.30
732.28	3606.25
732.62	3615.80
732.95	3557.09
733.29	3555.05
733.62	3491.33
733.96	3486.33
734.29	3480.86
734.63	3446.28
734.96	3410.10
735.30	3411.01
735.63	3347.06
735.97	3360.03
736.30	3293.13
736.63	3298.37
736.97	3254.90
737.30	3248.99
737.64	3236.70
737.97	3251.49
738.31	3187.78
738.64	3167.75
738.97	3185.05
739.31	3135.90
739.64	3134.76
739.98	3144.09
740.31	3110.86
740.64	3084.92
740.98	3035.54
741.31	3041.23
741.65	3049.65
741.98	3039.41
742.31	2998.45
742.65	3035.54
742.98	2978.43
743.31	2996.86
743.65	2983.44
743.98	2965.69
744.31	2971.60
744.65	2942.25
744.98	2952.72
745.31	2914.03
745.65	2943.16
745.98	2908.80
746.31	2919.27
746.65	2920.18
746.98	2899.47
747.31	2909.48
747.65	2865.56
747.98	2875.58
748.31	2875.58
748.64	2869.89
748.98	2824.60
749.31	2828.02
749.64	2809.13
749.98	2836.89
750.31	2792.29
750.64	2787.51
750.97	2752.70
751.31	2740.64
751.64	2725.85
751.97	2714.92
752.30	2731.76
752.63	2685.34
752.97	2668.73
753.30	2678.52
753.63	2662.36
753.96	2643.24
754.29	2615.94
754.63	2586.13
754.96	2646.66
755.29	2559.05
755.62	2569.75
755.95	2543.12
756.29	2556.78
756.62	2522.87
756.95	2509.44
757.28	2483.05
757.61	2491.47
757.94	2429.12
758.27	2405.00
758.61	2419.11
758.94	2410.91
759.27	2364.27
759.60	2375.64
759.93	2355.16
760.26	2356.98
760.59	2323.76
760.92	2313.29
761.26	2314.43
761.59	2292.59
761.92	2270.06
762.25	2272.79
762.58	2253.90
762.91	2226.82
763.24	2222.73
763.57	2208.39
763.90	2197.47
764.23	2225.23
764.56	2183.36
764.89	2192.24
765.22	2179.27
765.55	2167.43
765.88	2164.70
766.21	2167.89
766.54	2120.33
766.87	2144.68
767.20	2111.23
767.53	2122.61
767.86	2093.93
768.19	2085.06
768.52	2102.13
768.85	2075.96
769.18	2062.99
769.51	2075.50
769.84	2033.63
770.17	2033.63
770.50	2014.06
770.83	2021.35
771.16	2011.33
771.49	1983.57
771.82	1996.77
772.15	1988.12
772.48	1965.37
772.81	1951.94
773.14	1942.61
773.47	1921.22
773.80	1920.54
774.13	1908.02
774.46	1922.59
774.78	1907.57
775.11	1881.40
775.44	1905.07
775.77	1875.94
776.10	1864.33
776.43	1865.24
776.76	1850.00
777.09	1867.75
777.41	1858.87
777.74	1847.27
778.07	1834.52
778.40	1825.65
778.73	1810.63
779.06	1814.27
779.38	1807.90
779.71	1792.88
780.04	1775.59
780.37	1799.48
780.70	1778.55
781.03	1753.97
781.35	1735.08
781.68	1755.56
782.01	1752.38
782.34	1739.41
782.67	1732.35
782.99	1728.03
783.32	1719.61
783.65	1706.64
783.98	1711.42
784.30	1718.02
784.63	1697.99
784.96	1681.84
785.29	1661.36
785.61	1673.87
785.94	1681.15
786.27	1693.67
786.60	1700.50
786.92	1678.88
787.25	1662.72
787.58	1657.26
787.90	1667.05
788.23	1659.76
788.56	1628.59
788.88	1661.59
789.21	1628.36
789.54	1621.31
789.87	1621.31
790.19	1632.23
790.52	1618.35
790.85	1626.31
791.17	1627.68
791.50	1633.14
791.82	1626.31
792.15	1612.43
792.48	1646.57
792.80	1596.28
793.13	1604.01
793.46	1611.52
793.78	1615.62
794.11	1599.92
794.43	1605.84
794.76	1617.21
795.09	1607.88
795.41	1603.10
795.74	1603.33
796.06	1595.82
796.39	1610.84
796.72	1603.10
797.04	1605.38
797.37	1625.86
797.69	1600.15
798.02	1623.36
798.34	1595.82
798.67	1596.96
798.99	1604.70
799.32	1583.53
799.64	1585.81
799.97	1558.05
800.30	1551.68
800.62	1578.98
800.95	1590.13
801.27	1573.07
801.60	1592.18
801.92	1561.69
802.25	1563.28
802.57	1574.21
802.89	1578.07
803.22	1574.43
803.54	1528.01
803.87	1580.12
804.19	1550.08
804.52	1543.49
804.84	1540.30
805.17	1553.95
805.49	1542.58
805.82	1539.16
806.14	1551.45
806.46	1533.70
806.79	1546.44
807.11	1553.50
807.44	1539.16
807.76	1533.70
808.08	1535.29
808.41	1528.24
808.73	1538.48
809.06	1520.28
809.38	1533.25
809.70	1531.88
810.03	1538.71
810.35	1525.05
810.67	1525.28
811.00	1520.73
811.32	1494.11
811.64	1505.48
811.97	1493.42
812.29	1508.67
812.61	1508.90
812.94	1516.63
813.26	1504.80
813.58	1504.35
813.91	1481.36
814.23	1517.54
814.55	1497.98
814.88	1488.65
815.20	1474.77
815.52	1501.16
815.84	1489.33
816.17	1473.85
816.49	1497.52
816.81	1490.92
817.13	1477.50
817.46	1482.73
817.78	1476.59
818.10	1492.06
818.42	1478.41
818.75	1487.05
819.07	1475.22
819.39	1480.45
819.71	1475.90
820.04	1465.21
820.36	1477.72
820.68	1448.60
821.00	1453.15
821.32	1468.62
821.65	1471.35
821.97	1452.46
822.29	1444.50
822.61	1463.16
822.93	1444.50
823.25	1437.22
823.58	1445.18
823.90	1454.06
824.22	1458.15
824.54	1458.84
824.86	1436.31
825.18	1447.69
825.50	1437.90
825.82	1449.28
826.15	1436.08
826.47	1447.00
826.79	1442.23
827.11	1436.99
827.43	1447.23
827.75	1426.30
828.07	1424.48
828.39	1432.44
828.71	1447.91
829.03	1450.19
829.35	1436.54
829.67	1425.39
830.00	1431.08
830.32	1424.93
830.64	1426.07
830.96	1432.67
831.28	1434.26
831.60	1433.58
831.92	1430.16
832.24	1424.48
832.56	1426.75
832.88	1442.68
833.20	1421.06
833.52	1442.45
833.84	1424.48
834.16	1418.56
834.48	1420.38
834.80	1409.00
835.12	1395.58
835.44	1421.29
835.76	1424.93
836.08	1390.80
836.40	1399.67
836.71	1411.05
837.03	1428.57
837.35	1411.05
837.67	1409.46
837.99	1413.33
838.31	1418.10
838.63	1430.85
838.95	1406.04
839.27	1404.91
839.59	1424.70
839.91	1398.31
840.23	1400.81
840.54	1398.54
840.86	1404.22
841.18	1393.98
841.50	1391.03
841.82	1392.85
842.14	1404.45
842.46	1406.27
842.77	1403.54
843.09	1393.53
843.41	1401.72
843.73	1392.16
844.05	1404.00
844.37	1394.89
844.68	1385.79
845.00	1377.83
845.32	1391.25
845.64	1390.57
845.96	1405.59
846.27	1395.35
846.59	1394.44
846.91	1401.49
847.23	1411.05
847.54	1398.99
847.86	1397.40
848.18	1389.89
848.50	1379.65
848.82	1369.64
849.13	1370.32
849.45	1404.91
849.77	1386.47
850.08	1398.76
850.40	1392.85
850.72	1389.66
851.04	1375.32
851.35	1376.92
851.67	1410.14
851.99	1370.32
852.30	1371.23
852.62	1374.87
852.94	1369.18
853.25	1397.17
853.57	1378.28
853.89	1365.08
854.20	1388.07
854.52	1380.56
854.84	1362.13
855.15	1367.82
855.47	1367.59
855.79	1368.27
856.10	1364.63
856.42	1376.46
856.73	1380.56
857.05	1379.65
857.37	1380.10
857.68	1376.46
858.00	1361.67
858.32	1389.89
858.63	1377.60
858.95	1372.37
859.26	1376.92
859.58	1365.31
859.89	1360.31
860.21	1353.25
860.52	1354.85
860.84	1369.86
861.16	1346.88
861.47	1352.11
861.79	1372.82
862.10	1367.59
862.42	1360.76
862.73	1378.06
863.05	1355.98
863.36	1368.27
863.68	1365.77
863.99	1365.31
864.31	1360.76
864.62	1369.18
864.94	1330.04
865.25	1344.15
865.57	1337.55
865.88	1345.29
866.20	1351.43
866.51	1364.63
866.82	1336.64
867.14	1361.22
867.45	1338.46
867.77	1327.54
868.08	1340.51
868.40	1360.08
868.71	1341.19
869.02	1348.02
869.34	1333.68
869.65	1338.46
869.97	1329.81
870.28	1343.92
870.59	1345.97
870.91	1325.49
871.22	1352.57
871.54	1347.79
871.85	1338.92
872.16	1353.71
872.48	1324.35
872.79	1347.56
873.10	1349.38
873.42	1348.70
873.73	1333.23
874.04	1326.17
874.36	1320.71
874.67	1325.26
874.98	1341.42
875.30	1335.96
875.61	1336.64
875.92	1342.33
876.23	1335.73
876.55	1344.38
876.86	1329.36
877.17	1335.05
877.49	1331.63
877.80	1339.83
878.11	1500.93
878.42	1354.62
878.74	1338.92
879.05	1337.32
879.36	1337.78
879.67	1325.95
879.98	1297.73
880.30	1333.68
880.61	1312.75
880.92	1327.08
881.23	1308.88
881.55	1317.98
881.86	1310.93
882.17	1331.41
882.48	1313.20
882.79	1327.54
883.10	1322.08
883.42	1319.35
883.73	1330.27
884.04	1320.94
884.35	1321.62
884.66	1312.29
884.97	1316.16
885.28	1310.02
885.60	1306.83
885.91	1307.97
886.22	1313.20
886.53	1325.49
886.84	1315.93
887.15	1325.95
887.46	1314.34
887.77	1327.08
888.08	1332.32
888.40	1306.60
888.71	1313.66
889.02	1303.19
889.33	1312.75
889.64	1319.57
889.95	1310.47
890.26	1317.53
890.57	1314.57
890.88	1320.03
891.19	1324.58
891.50	1337.10
891.81	1317.53
892.12	1310.70
892.43	1334.82
892.74	1336.87
893.05	1315.48
893.36	1334.37
893.67	1311.61
893.98	1339.14
894.29	1322.31
894.60	1306.38
894.91	1299.32
895.22	1313.66
895.53	1300.23
895.84	1300.01
896.15	1306.83
896.46	1294.77
896.77	1333.00
897.08	1302.51
897.38	1318.21
897.69	1308.20
898.00	1326.17
898.31	1327.31
898.62	1311.16
898.93	1286.35
899.24	1315.48
899.55	1315.25
899.86	1294.32
900.16	1299.78
900.47	1320.94
900.78	1302.28
901.09	1325.49
901.40	1300.46
901.71	1329.59
902.02	1304.10
902.32	1284.53
902.63	1330.72
902.94	1307.29
903.25	1304.56
903.56	1309.11
903.87	1296.59
904.17	1304.33
904.48	1319.57
904.79	1307.51
905.10	1289.31
905.41	1313.66
905.71	1297.05
906.02	1312.75
906.33	1292.95
906.64	1305.69
906.94	1303.19
907.25	1289.08
907.56	1311.38
907.87	1295.00
908.17	1328.22
908.48	1294.09
908.79	1318.21
909.09	1321.62
909.40	1287.03
909.71	1301.60
910.02	1383.74
910.32	1301.37
910.63	1316.84
910.94	1316.62
911.24	1274.75
911.55	1313.89
911.86	1293.41
912.16	1299.55
912.47	1295.00
912.78	1280.21
913.08	1298.41
913.39	1281.80
913.69	1296.36
914.00	1293.63
914.31	1279.75
914.61	1283.17
914.92	1294.09
915.23	1288.86
915.53	1300.23
915.84	1285.90
916.14	1290.45
916.45	1280.66
916.75	1278.84
917.06	1277.48
917.37	1288.40
917.67	1299.55
917.98	1284.99
918.28	1279.53
918.59	1294.77
918.89	1285.67
919.20	1283.62
919.50	1286.58
919.81	1278.62
920.11	1280.21
920.42	1297.50
920.72	1269.97
921.03	1283.85
921.33	1302.05
921.64	1294.77
921.94	1288.17
922.25	1279.07
922.55	1263.82
922.86	1290.22
923.16	1289.77
923.47	1286.58
923.77	1268.38
924.08	1283.62
924.38	1270.20
924.69	1275.43
924.99	1262.46
925.29	1266.10
925.60	1273.61
925.90	1276.57
926.21	1290.22
926.51	1260.41
926.81	1291.36
927.12	1283.85
927.42	1277.70
927.73	1259.96
928.03	1282.48
928.33	1247.67
928.64	1262.69
928.94	1266.10
929.24	1281.57
929.55	1269.06
929.85	1282.03
930.15	1295.00
930.46	1281.35
930.76	1280.66
931.06	1276.34
931.37	1244.03
931.67	1284.53
931.97	1257.00
932.27	1296.82
932.58	1283.39
932.88	1261.32
933.18	1278.84
933.49	1268.38
933.79	1270.20
934.09	1262.69
934.39	1261.09
934.70	1287.03
935.00	1266.33
935.30	1262.23
935.60	1252.67
935.91	1245.62
936.21	1255.63
936.51	1262.46
936.81	1257.00
937.11	1283.62
937.42	1247.21
937.72	1266.55
938.02	1248.12
938.32	1268.83
938.62	1254.04
938.92	1245.62
939.23	1256.09
939.53	1271.33
939.83	1257.68
940.13	1278.39
940.43	1240.61
940.73	1262.69
941.03	1268.60
941.34	1286.58
941.64	1263.60
941.94	1245.16
942.24	1266.10
942.54	1256.32
942.84	1265.87
943.14	1241.30
943.44	1266.10
943.74	1246.76
944.04	1251.08
944.34	1257.45
944.65	1247.21
944.95	1255.63
945.25	1258.14
945.55	1265.19
945.85	1246.76
946.15	1237.88
946.45	1247.44
946.75	1264.73
947.05	1265.42
947.35	1275.66
947.65	1244.48
947.95	1252.67
948.25	1256.32
948.55	1259.50
948.85	1256.54
949.15	1253.36
949.45	1246.30
949.75	1265.64
950.05	1254.27
950.35	1246.08
950.65	1248.58
950.94	1266.55
951.24	1245.62
951.54	1254.04
951.84	1321.17
952.14	1270.65
952.44	1262.46
952.74	1248.35
953.04	1245.16
953.34	1242.66
953.64	1254.49
953.94	1258.14
954.23	1255.18
954.53	1253.81
954.83	1261.78
955.13	1247.67
955.43	1266.33
955.73	1278.84
956.03	1252.45
956.32	1247.67
956.62	1255.40
956.92	1256.09
957.22	1249.03
957.52	1246.99
957.82	1245.39
958.11	1243.12
958.41	1244.94
958.71	1277.48
959.01	1249.03
959.30	1323.90
959.60	1252.22
959.90	1257.00
960.20	1260.64
960.50	1252.45
960.79	1255.63
961.09	1244.03
961.39	1256.32
961.69	1243.34
961.98	1265.42
962.28	1254.04
962.58	1264.05
962.87	1240.39
963.17	1266.55
963.47	1249.03
963.76	1267.47
964.06	1279.98
964.36	1279.75
964.66	1265.42
964.95	1263.82
965.25	1250.63
965.55	1272.70
965.84	1267.01
966.14	1265.42
966.43	1273.38
966.73	1250.85
967.03	1268.60
967.32	1265.19
967.62	1266.33
967.92	1267.24
968.21	1265.42
968.51	1268.60
968.80	1261.55
969.10	1241.75
969.40	1247.21
969.69	1252.45
969.99	1269.74
970.28	1271.11
970.58	1246.99
970.87	1248.81
971.17	1253.13
971.46	1258.82
971.76	1272.24
972.06	1245.85
972.35	1259.27
972.65	1262.69
972.94	1260.64
973.24	1264.96
973.53	1261.55
973.83	1239.70
974.12	1235.61
974.42	1245.17
974.71	1252.22
975.01	1232.65
975.30	1238.34
975.59	1254.49
975.89	1245.16
976.18	1252.22
976.48	1244.71
976.77	1239.70
977.07	1267.24
977.36	1252.22
977.65	1253.58
977.95	1247.21
978.24	1235.84
978.54	1259.50
978.83	1263.37
979.13	1258.59
979.42	1251.54
979.71	1238.57
980.01	1260.18
980.30	1267.01
980.59	1270.42
980.89	1271.56
981.18	1253.13
981.47	1251.99
981.77	1262.00
982.06	1257.00
982.35	1255.40
982.65	1251.31
982.94	1269.97
983.23	1251.76
983.53	1278.62
983.82	1269.06
984.11	1258.36
984.41	1230.60
984.70	1252.90
984.99	1257.68
985.28	1246.99
985.58	1261.78
985.87	1247.67
986.16	1247.21
986.45	1265.87
986.75	1251.76
987.04	1256.54
987.33	1258.82
987.62	1267.92
987.91	1265.19
988.21	1251.99
988.50	1246.08
988.79	1253.13
989.08	1272.93
989.37	1258.36
989.67	1235.61
989.96	1237.88
990.25	1240.61
990.54	1240.84
990.83	1239.48
991.12	1250.40
991.42	1254.04
991.71	1244.25
992.00	1234.47
992.29	1241.98
992.58	1239.93
992.87	1248.81
993.16	1256.09
993.45	1257.00
993.75	1263.14
994.04	1234.70
994.33	1248.35
994.62	1249.94
994.91	1257.45
995.20	1252.90
995.49	1247.90
995.78	1265.42
996.07	1254.04
996.36	1259.96
996.65	1238.79
996.94	1245.85
997.23	1249.49
997.52	1250.63
997.81	1229.92
998.10	1232.65
998.39	1251.08
998.68	1229.69
998.97	1264.73
999.26	1243.12
999.55	1241.07
999.84	1248.12
1000.13	1247.21
1000.42	1249.03
1000.71	1232.65
1001.00	1261.78
1001.29	1253.58
1001.58	1262.46
1001.87	1261.32
1002.16	1258.82
1002.45	1288.17
1002.74	1259.96
1003.02	1250.17
1003.31	1250.40
1003.60	1252.67
1003.89	1257.45
1004.18	1246.08
1004.47	1237.20
1004.76	1279.07
1005.05	1233.33
1005.33	1246.99
1005.62	1247.44
1005.91	1259.27
1006.20	1255.63
1006.49	1255.40
1006.78	1267.69
1007.06	1232.88
1007.35	1241.07
1007.64	1237.20
1007.93	1220.82
1008.22	1243.34
1008.50	1241.30
1008.79	1251.76
1009.08	1253.81
1009.37	1253.58
1009.66	1246.76
1009.94	1253.36
1010.23	1260.41
1010.52	1262.46
1010.81	1265.19
1011.09	1248.35
1011.38	1239.25
1011.67	1264.96
1011.95	1285.44
1012.24	1252.67
1012.53	1252.45
1012.82	1252.45
1013.10	1241.30
1013.39	1253.81
1013.68	1264.96
[truncated: 48 more rows]
