# Supplementary material for: Unique photosynthetic electron transport tuning and excitation distribution in heterokont algae
Source: PLoS One. 2019 Jan 9;14(1):e0209920. doi: 10.1371/journal.pone.0209920 (PMC6326504; doi:10.1371/journal.pone.0209920)
Supplement: S1 Dataset — (ZIP) [file pone.0209920.s004.zip › S1 Dataset/77K/Phaeodactylum_Anaerobic/PAna_t=10,1.txt]

340.01	1219.00
340.39	1219.00
340.76	1219.00
341.14	1243.80
341.52	1246.08
341.89	1262.69
342.27	1264.05
342.65	1280.66
343.03	1263.37
343.40	1267.92
343.78	1235.15
344.16	1270.88
344.53	1262.00
344.91	1274.29
345.29	1272.02
345.66	1256.54
346.04	1233.33
346.42	1246.08
346.79	1242.21
347.17	1251.54
347.54	1262.69
347.92	1226.28
348.30	1230.83
348.67	1234.01
349.05	1243.57
349.43	1239.70
349.80	1236.97
350.18	1260.18
350.56	1219.68
350.93	1236.75
351.31	1226.51
351.68	1241.75
352.06	1227.19
352.44	1220.82
352.81	1265.64
353.19	1254.49
353.56	1216.72
353.94	1222.86
354.32	1213.76
354.69	1226.96
355.07	1207.16
355.44	1224.91
355.82	1225.14
356.19	1212.85
356.57	1215.13
356.95	1216.95
357.32	1217.40
357.70	1230.37
358.07	1228.33
358.45	1212.85
358.82	1225.60
359.20	1240.61
359.58	1226.96
359.95	1221.04
360.33	1228.10
360.70	1237.43
361.08	1244.48
361.45	1235.84
361.83	1237.43
362.20	1226.28
362.58	1234.93
362.95	1208.98
363.33	1226.28
363.70	1242.66
364.08	1216.95
364.45	1211.71
364.83	1228.33
365.20	1228.55
365.58	1241.07
365.95	1230.83
366.33	1230.15
366.70	1218.31
367.08	1215.13
367.45	1200.11
367.83	1254.72
368.20	1224.46
368.58	1202.39
368.95	1218.31
369.33	1261.32
369.70	1234.24
370.08	1240.84
370.45	1222.41
370.83	1214.67
371.20	1232.42
371.57	1300.69
371.95	1240.61
372.32	1229.92
372.70	1250.17
373.07	1230.83
373.45	1237.88
373.82	1226.96
374.19	1238.79
374.57	1242.43
374.94	1221.73
375.32	1224.46
375.69	1227.87
376.07	1208.76
376.44	1225.14
376.81	1220.59
377.19	1226.28
377.56	1237.88
377.94	1236.97
378.31	1211.94
378.68	1236.97
379.06	1241.07
379.43	1234.01
379.81	1233.56
380.18	1236.06
380.55	1229.46
380.93	1239.48
381.30	1238.34
381.67	1230.60
382.05	1237.66
382.42	1200.56
382.79	1205.80
383.17	1253.58
383.54	1256.77
383.91	1227.19
384.29	1219.91
384.66	1214.45
385.04	1213.08
385.41	1211.03
385.78	1230.60
386.15	1241.75
386.53	1241.98
386.90	1227.19
387.27	1231.97
387.65	1235.61
388.02	1214.67
388.39	1228.33
388.77	1231.28
389.14	1239.02
389.51	1225.82
389.89	1233.56
390.26	1221.27
390.63	1221.50
391.00	1223.78
391.38	1243.57
391.75	1239.25
392.12	1249.72
392.50	1229.92
392.87	1237.20
393.24	1234.93
393.61	1243.12
393.99	1239.70
394.36	1221.73
394.73	1218.31
395.10	1246.30
395.48	1237.43
395.85	1244.25
396.22	1243.80
396.59	1248.58
396.97	1243.34
397.34	1232.42
397.71	1239.25
398.08	1216.95
398.45	1232.88
398.83	1224.00
399.20	1235.84
399.57	1226.28
399.94	1223.55
400.32	1246.53
400.69	1225.60
401.06	1227.42
401.43	1252.22
401.80	1229.01
402.17	1209.67
402.55	1240.39
402.92	1227.87
403.29	1218.54
403.66	1235.15
404.03	1217.86
404.41	1213.31
404.78	1239.25
405.15	1227.42
405.52	1209.89
405.89	1214.67
406.26	1222.86
406.64	1229.92
407.01	1234.01
407.38	1239.25
407.75	1218.09
408.12	1234.24
408.49	1223.55
408.86	1220.36
409.23	1227.19
409.61	1213.99
409.98	1227.19
410.35	1234.24
410.72	1228.33
411.09	1234.24
411.46	1206.71
411.83	1206.48
412.20	1236.75
412.57	1233.56
412.95	1215.13
413.32	1212.40
413.69	1231.74
414.06	1210.80
414.43	1229.46
414.80	1251.08
415.17	1249.26
415.54	1254.27
415.91	1236.06
416.28	1224.00
416.65	1214.67
417.02	1240.16
417.39	1216.04
417.76	1211.94
418.14	1213.54
418.51	1230.60
418.88	1211.94
419.25	1215.36
419.62	1229.01
419.99	1222.18
420.36	1224.69
420.73	1218.31
421.10	1234.70
421.47	1228.78
421.84	1224.00
422.21	1227.42
422.58	1251.76
422.95	1244.03
423.32	1220.36
423.69	1226.05
424.06	1219.22
424.43	1231.28
424.80	1234.47
425.17	1252.45
425.54	1220.82
425.91	1255.86
426.28	1235.61
426.65	1227.19
427.02	1246.76
427.39	1217.63
427.76	1234.47
428.13	1228.78
428.49	1236.75
428.86	1224.46
429.23	1218.77
429.60	1231.97
429.97	1234.70
430.34	1213.54
430.71	1223.55
431.08	1223.32
431.45	1234.01
431.82	1226.51
432.19	1225.60
432.56	1255.63
432.93	1218.77
433.30	1241.52
433.67	1242.21
434.03	1243.57
434.40	1234.01
434.77	1227.19
435.14	1221.95
435.51	1211.94
435.88	1239.25
436.25	1231.51
436.62	1244.25
436.99	1223.55
437.35	1231.28
437.72	1235.61
438.09	1233.79
438.46	1264.73
438.83	1233.56
439.20	1221.95
439.57	1220.82
439.93	1213.31
440.30	1241.52
440.67	1228.78
441.04	1224.23
441.41	1233.79
441.78	1236.52
442.14	1222.18
442.51	1241.75
442.88	1204.43
443.25	1239.48
443.62	1226.05
443.99	1236.97
444.35	1228.10
444.72	1229.01
445.09	1227.19
445.46	1236.97
445.83	1229.46
446.19	1229.92
446.56	1229.01
446.93	1234.93
447.30	1232.19
447.66	1219.00
448.03	1233.10
448.40	1211.49
448.77	1227.42
449.14	1228.78
449.50	1232.65
449.87	1242.89
450.24	1237.88
450.61	1239.93
450.97	1237.66
451.34	1237.88
451.71	1239.25
452.08	1231.51
452.44	1214.45
452.81	1215.13
453.18	1220.82
453.54	1231.74
453.91	1218.54
454.28	1227.19
454.65	1225.14
455.01	1249.72
455.38	1234.01
455.75	1240.16
456.11	1251.31
456.48	1214.45
456.85	1219.68
457.21	1214.90
457.58	1213.99
457.95	1245.62
458.32	1206.03
458.68	1214.67
459.05	1224.23
459.42	1249.49
459.78	1231.06
460.15	1232.19
460.52	1222.41
460.88	1228.78
461.25	1223.78
461.61	1209.21
461.98	1219.91
462.35	1239.25
462.71	1241.75
463.08	1216.95
463.45	1228.78
463.81	1216.49
464.18	1244.48
464.55	1231.74
464.91	1229.24
465.28	1214.90
465.64	1240.84
466.01	1246.53
466.38	1234.01
466.74	1240.39
467.11	1229.01
467.47	1249.03
467.84	1264.05
468.21	1245.16
468.57	1230.60
468.94	1233.10
469.30	1233.33
469.67	1215.13
470.03	1213.54
470.40	1213.31
470.77	1234.93
471.13	1230.83
471.50	1225.37
471.86	1211.03
472.23	1244.03
472.59	1230.60
472.96	1239.93
473.32	1227.64
473.69	1245.39
474.05	1242.21
474.42	1232.42
474.78	1248.12
475.15	1243.34
475.51	1228.55
475.88	1232.42
476.24	1249.94
476.61	1224.46
476.97	1229.92
477.34	1225.82
477.70	1231.74
478.07	1246.30
478.43	1231.28
478.80	1229.01
479.16	1236.97
479.53	1239.02
479.89	1235.15
480.26	1237.88
480.62	1219.91
480.99	1237.66
481.35	1239.93
481.72	1231.74
482.08	1219.00
482.45	1479.09
482.81	1246.30
483.17	1233.56
483.54	1255.18
483.90	1254.49
484.27	1229.24
484.63	1233.79
485.00	1232.65
485.36	1234.01
485.72	1248.12
486.09	1239.25
486.45	1210.80
486.82	1221.27
487.18	1239.93
487.54	1233.79
487.91	1216.49
488.27	1239.48
488.64	1262.00
489.00	1239.25
489.36	1241.52
489.73	1237.66
490.09	1245.39
490.45	1244.71
490.82	1247.67
491.18	1230.60
491.55	1241.98
491.91	1226.73
492.27	1211.26
492.64	1225.60
493.00	1216.49
493.36	1236.29
493.73	1228.78
494.09	1245.62
494.45	1239.93
494.82	1227.87
495.18	1249.03
495.54	1232.42
495.91	1232.65
496.27	1244.71
496.63	1228.10
496.99	1249.03
497.36	1242.21
497.72	1249.49
498.08	1240.61
498.45	1246.08
498.81	1227.19
499.17	1232.42
499.53	1238.79
499.90	1236.29
500.26	1236.97
500.62	1238.57
500.99	1236.06
501.35	1226.96
501.71	1232.88
502.07	1239.02
502.44	1215.13
502.80	1222.64
503.16	1221.27
503.52	1230.83
503.88	1219.00
504.25	1222.41
504.61	1224.23
504.97	1231.74
505.33	1227.87
505.70	1217.86
506.06	1219.22
506.42	1230.15
506.78	1220.59
507.14	1237.88
507.51	1234.24
507.87	1232.42
508.23	1222.18
508.59	1236.52
508.95	1215.36
509.32	1225.37
509.68	1211.49
510.04	1221.04
510.40	1218.31
510.76	1216.72
511.12	1234.93
511.48	1217.63
511.85	1224.91
512.21	1245.62
512.57	1237.43
512.93	1230.15
513.29	1244.48
513.65	1232.42
514.01	1243.57
514.38	1242.66
514.74	1222.64
515.10	1240.84
515.46	1232.42
515.82	1222.18
516.18	1231.51
516.54	1236.52
516.90	1222.86
517.26	1250.63
517.63	1246.76
517.99	1239.48
518.35	1235.15
518.71	1244.03
519.07	1232.88
519.43	1236.06
519.79	1228.10
520.15	1217.63
520.51	1230.15
520.87	1235.84
521.23	1209.67
521.59	1226.73
521.95	1232.65
522.31	1217.18
522.67	1225.37
523.03	1210.12
523.40	1232.42
523.76	1243.34
524.12	1228.78
524.48	1243.34
524.84	1234.24
525.20	1239.48
525.56	1231.51
525.92	1224.23
526.28	1224.00
526.64	1216.72
527.00	1221.04
527.36	1243.12
527.72	1228.78
528.08	1217.40
528.44	1226.05
528.80	1227.19
529.16	1229.69
529.51	1231.51
529.87	1239.93
530.23	1227.19
530.59	1236.97
530.95	1230.60
531.31	1234.24
531.67	1242.21
532.03	1238.79
532.39	1231.51
532.75	1218.54
533.11	1219.68
533.47	1229.46
533.83	1231.97
534.19	1210.35
534.55	1223.78
534.91	1222.86
535.26	1235.15
535.62	1220.36
535.98	1234.24
536.34	1248.58
536.70	1223.55
537.06	1258.82
537.42	1240.84
537.78	1218.54
538.14	1259.73
538.49	1244.03
538.85	1275.43
539.21	1232.65
539.57	1247.21
539.93	1237.66
540.29	1225.82
540.65	1232.42
541.00	1220.36
541.36	1231.97
541.72	1222.64
542.08	1226.96
542.44	1228.10
542.80	1251.54
543.15	1246.30
543.51	1227.64
543.87	1218.54
544.23	1218.54
544.59	1231.28
544.95	1234.01
545.30	1247.44
545.66	1224.46
546.02	1236.29
546.38	1232.88
546.73	1226.51
547.09	1225.14
547.45	1243.12
547.81	1224.23
548.17	1212.63
548.52	1238.57
548.88	1217.86
549.24	1243.57
549.60	1231.51
549.95	1226.05
550.31	1228.33
550.67	1235.38
551.03	1224.00
551.38	1256.54
551.74	1227.64
552.10	1218.77
552.46	1248.12
552.81	1268.38
553.17	1233.33
553.53	1244.25
553.88	1223.55
554.24	1217.86
554.60	1234.24
554.95	1251.08
555.31	1232.88
555.67	1236.06
556.03	1254.04
556.38	1218.09
556.74	1220.82
557.10	1225.14
557.45	1232.19
557.81	1232.42
558.17	1233.33
558.52	1238.11
558.88	1236.75
559.24	1215.36
559.59	1259.05
559.95	1219.22
560.30	1258.14
560.66	1235.61
561.02	1236.29
561.37	1219.22
561.73	1210.80
562.09	1223.32
562.44	1242.43
562.80	1242.43
563.15	1233.10
563.51	1216.27
563.87	1244.94
564.22	1247.90
564.58	1237.66
564.93	1224.00
565.29	1220.59
565.65	1233.10
566.00	1225.60
566.36	1228.78
566.71	1254.49
567.07	1215.81
567.42	1233.33
567.78	1225.14
568.14	1236.06
568.49	1223.78
568.85	1220.82
569.20	1235.15
569.56	1222.86
569.91	1231.06
570.27	1223.09
570.62	1255.86
570.98	1241.30
571.33	1233.79
571.69	1224.69
572.04	1212.63
572.40	1227.64
572.75	1217.86
573.11	1226.96
573.46	1208.76
573.82	1233.33
574.17	1236.29
574.53	1222.41
574.88	1233.33
575.24	1222.41
575.59	1240.84
575.95	1234.01
576.30	1227.42
576.66	1227.64
577.01	1238.34
577.36	1228.78
577.72	1248.35
578.07	1259.50
578.43	1227.42
578.78	1240.39
579.14	1253.13
579.49	1246.99
579.85	1241.07
580.20	1238.34
580.55	1221.95
580.91	1242.43
581.26	1251.76
581.62	1238.57
581.97	1239.70
582.32	1230.37
582.68	1233.10
583.03	1246.30
583.39	1225.14
583.74	1257.68
584.09	1237.66
584.45	1266.33
584.80	1256.09
585.15	1251.31
585.51	1272.93
585.86	1256.09
586.21	1262.91
586.57	1265.64
586.92	1295.23
587.27	1292.04
587.63	1304.78
587.98	1301.60
588.33	1271.11
588.69	1270.20
589.04	1305.24
589.39	1295.23
589.75	1304.33
590.10	1302.28
590.45	1289.99
590.81	1324.35
591.16	1334.14
591.51	1327.99
591.86	1341.42
592.22	1352.80
592.57	1345.06
592.92	1355.76
593.28	1379.19
593.63	1370.09
593.98	1372.59
594.33	1396.26
594.69	1387.61
595.04	1413.33
595.39	1427.89
595.74	1431.30
596.10	1419.47
596.45	1451.10
596.80	1469.99
597.15	1490.24
597.50	1489.33
597.86	1492.51
598.21	1504.12
598.56	1539.39
598.91	1525.51
599.26	1541.89
599.62	1570.34
599.97	1586.27
600.32	1600.37
600.67	1602.19
601.02	1627.22
601.38	1636.78
601.73	1632.91
602.08	1673.19
602.43	1661.36
602.78	1704.37
603.13	1723.25
603.49	1730.08
603.84	1762.62
604.19	1768.31
604.54	1754.65
604.89	1803.58
605.24	1784.69
605.59	1811.09
605.95	1836.57
606.30	1840.67
606.65	1865.47
607.00	1886.18
607.35	1897.78
607.70	1912.12
608.05	1900.74
608.40	1919.63
608.75	1931.92
609.10	1958.31
609.46	1971.28
609.81	1984.71
610.16	1997.22
610.51	1980.39
610.86	2009.28
611.21	2009.97
611.56	2030.90
611.91	2028.40
612.26	2041.82
612.61	2046.60
612.96	2067.77
613.31	2052.97
613.66	2080.74
614.01	2069.59
614.36	2119.19
614.71	2086.65
615.06	2124.65
615.41	2116.23
615.76	2101.22
616.11	2118.51
616.46	2120.56
616.81	2107.59
617.16	2103.49
617.51	2129.20
617.86	2151.05
618.21	2138.76
618.56	2151.28
618.91	2110.55
619.26	2154.46
619.61	2135.12
619.96	2159.47
620.31	2135.12
620.66	2118.28
621.01	2119.19
621.36	2145.82
621.71	2148.55
622.06	2114.19
622.41	2126.93
622.76	2147.18
623.10	2140.13
623.45	2102.81
623.80	2131.25
624.15	2147.64
624.50	2131.48
624.85	2119.42
625.20	2121.92
625.55	2131.03
625.90	2108.04
626.25	2134.67
626.59	2128.07
626.94	2102.81
627.29	2103.04
627.64	2078.69
627.99	2118.96
628.34	2086.43
628.69	2114.19
629.03	2081.87
629.38	2095.53
629.73	2088.93
630.08	2068.22
630.43	2070.95
630.78	2081.42
631.12	2060.94
631.47	2069.81
631.82	2078.92
632.17	2068.68
632.52	2048.42
632.86	2067.77
633.21	2053.89
633.56	2062.53
633.91	2045.92
634.26	2058.66
634.60	2054.57
634.95	2051.61
635.30	2014.97
635.65	2058.44
635.99	2037.50
636.34	2058.21
636.69	2019.98
637.04	2049.56
637.39	2042.28
637.73	2024.08
638.08	2004.96
638.43	2003.60
638.77	1997.68
639.12	2017.70
639.47	2011.33
639.82	2007.46
640.16	1974.70
640.51	2019.98
640.86	1999.73
641.20	1966.05
641.55	1966.51
641.90	1970.83
642.25	1983.57
642.59	1989.94
642.94	1978.57
643.29	1983.12
643.63	1965.59
643.98	1977.66
644.33	1969.01
644.67	1972.88
645.02	1957.86
645.37	1963.32
645.71	1968.55
646.06	1977.66
646.40	1954.44
646.75	1955.36
647.10	1947.16
647.44	1956.27
647.79	1944.89
648.14	1955.13
648.48	1926.46
648.83	1949.44
649.17	1944.66
649.52	1971.97
649.87	1940.34
650.21	1944.20
650.56	1940.79
650.90	1920.77
651.25	1931.46
651.59	1943.52
651.94	1933.51
652.29	1959.22
652.63	1918.26
652.98	1980.16
653.32	1964.23
653.67	1934.19
654.01	1953.08
654.36	1959.91
654.70	1915.99
655.05	1910.53
655.39	1944.20
655.74	1922.13
656.08	1921.90
656.43	1924.86
656.78	1933.05
657.12	1944.66
657.47	1937.61
657.81	1948.30
658.15	1949.89
658.50	1921.68
658.84	1932.37
659.19	1953.08
659.53	1941.25
659.88	1978.11
660.22	1952.85
660.57	1951.03
660.91	1991.76
661.26	1955.13
661.60	1948.98
661.95	1956.27
662.29	1956.04
662.63	1941.25
662.98	2002.00
663.32	1980.39
663.67	2001.55
664.01	1989.49
664.36	1981.75
664.70	1995.63
665.04	2011.79
665.39	2011.79
665.73	2032.95
666.08	2145.59
666.42	2052.29
666.76	2080.96
667.11	2111.46
667.45	2123.97
667.79	2137.40
668.14	2142.40
668.48	2179.27
668.83	2221.82
669.17	2210.67
669.51	2290.99
669.86	2340.15
670.20	2371.55
670.54	2388.39
670.89	2448.69
671.23	2518.09
671.57	2559.51
671.92	2632.32
672.26	2685.34
672.60	2779.55
672.94	2855.32
673.29	2929.28
673.63	2990.72
673.97	3039.41
674.32	3172.30
674.66	3253.99
675.00	3352.07
675.34	3433.31
675.69	3509.08
676.03	3656.53
676.37	3790.34
676.71	3900.24
677.06	4032.22
677.40	4146.45
677.74	4351.02
678.08	4493.47
678.43	4681.20
678.77	4859.83
679.11	5014.79
679.45	5235.97
679.80	5469.90
680.14	5680.16
680.48	5881.54
680.82	6210.58
681.16	6469.53
681.51	6765.81
681.85	7145.14
682.19	7426.39
682.53	7895.15
682.87	8353.66
683.21	8769.40
683.56	9350.12
683.90	10017.53
684.24	10688.58
684.58	11580.35
684.92	12401.36
685.26	13225.55
685.61	14069.77
685.95	15048.93
686.29	15730.45
686.63	16391.71
686.97	16876.17
687.31	17353.12
687.65	17631.65
687.99	17802.99
688.33	17756.12
688.68	17635.29
689.02	17474.18
689.36	17231.15
689.70	16902.34
690.04	16430.85
690.38	15945.03
690.72	15280.58
691.06	14807.72
691.40	14287.77
691.74	13682.71
692.08	13122.02
692.42	12660.54
692.76	12084.61
693.10	11578.76
693.44	11040.14
693.78	10585.50
694.13	10080.10
694.47	9711.70
694.81	9316.44
695.15	8995.82
695.49	8583.26
695.83	8280.85
696.17	7945.66
696.51	7689.67
696.85	7444.59
697.19	7226.60
697.53	7014.07
697.87	6842.04
698.20	6664.09
698.54	6545.54
698.88	6447.23
699.22	6301.37
699.56	6210.81
699.90	6097.49
700.24	6035.59
700.58	5992.81
700.92	5951.17
701.26	5921.13
701.60	5841.49
701.94	5798.94
702.28	5899.97
702.62	5848.77
702.96	5770.95
703.30	5806.45
703.63	5850.36
703.97	5844.22
704.31	5887.23
704.65	5855.83
704.99	5856.05
705.33	5916.35
705.67	5907.71
706.01	5947.76
706.34	5997.36
706.68	6002.82
707.02	5978.02
707.36	6033.32
707.70	6018.98
708.04	5974.15
708.38	6046.97
708.71	6063.35
709.05	6075.41
709.39	6092.93
709.73	6081.56
710.07	6068.36
710.40	6129.80
710.74	6091.34
711.08	6069.04
711.42	6065.63
711.76	6060.39
712.09	6046.29
712.43	6045.38
712.77	6013.06
713.11	6038.32
713.45	5951.17
713.78	5966.42
714.12	5911.35
714.46	5908.16
714.80	5854.00
715.13	5825.33
715.47	5756.39
715.81	5678.33
716.15	5678.79
716.48	5684.02
716.82	5619.63
717.16	5564.56
717.49	5493.56
717.83	5447.60
718.17	5447.82
718.51	5365.91
718.84	5294.68
719.18	5253.95
719.52	5233.02
719.85	5166.57
720.19	5103.99
720.53	5038.69
720.86	4952.67
721.20	4912.85
721.54	4925.59
721.87	4826.61
722.21	4794.29
722.55	4760.16
722.88	4720.11
723.22	4657.31
723.55	4588.13
723.89	4585.17
724.23	4488.01
724.56	4463.21
724.90	4424.98
725.24	4371.05
725.57	4297.55
725.91	4265.46
726.24	4220.64
726.58	4130.75
726.92	4160.56
727.25	4103.22
727.59	4070.45
727.92	4026.99
728.26	3944.62
728.59	3957.81
728.93	3904.79
729.26	3842.67
729.60	3804.67
729.94	3749.60
730.27	3738.45
730.61	3705.91
730.94	3667.23
731.28	3627.64
731.61	3598.28
731.95	3545.49
732.28	3535.48
732.62	3508.40
732.95	3459.93
733.29	3444.91
733.62	3451.28
733.96	3418.06
734.29	3354.57
734.63	3330.22
734.96	3351.84
735.30	3308.15
735.63	3268.79
735.97	3281.07
736.30	3230.56
736.63	3258.09
736.97	3203.25
737.30	3171.62
737.64	3133.16
737.97	3126.79
738.31	3127.93
738.64	3073.09
738.97	3073.32
739.31	3057.62
739.64	3086.52
739.98	3030.31
740.31	3013.93
740.64	3033.50
740.98	2985.94
741.31	2956.36
741.65	2954.99
741.98	2949.08
742.31	2937.24
742.65	2918.13
742.98	2919.72
743.31	2876.94
743.65	2915.62
743.98	2900.38
744.31	2887.86
744.65	2882.17
744.98	2833.02
745.31	2854.19
745.65	2852.82
745.98	2822.33
746.31	2832.34
746.65	2801.85
746.98	2828.47
747.31	2773.40
747.65	2782.96
747.98	2813.23
748.31	2764.99
748.64	2777.05
748.98	2755.43
749.31	2726.53
749.64	2714.01
749.98	2717.43
750.31	2682.16
750.64	2679.20
750.97	2670.78
751.31	2649.39
751.64	2617.30
751.97	2621.86
752.30	2609.11
752.63	2611.84
752.97	2580.44
753.30	2587.49
753.63	2576.34
753.96	2575.89
754.29	2521.05
754.63	2555.87
754.96	2550.63
755.29	2484.19
755.62	2481.91
755.95	2465.75
756.29	2449.37
756.62	2430.48
756.95	2406.59
757.28	2425.93
757.61	2425.71
757.94	2348.34
758.27	2392.48
758.61	2366.77
758.94	2322.17
759.27	2323.31
759.60	2307.38
759.93	2294.86
760.26	2288.72
760.59	2275.07
760.92	2265.96
761.26	2252.99
761.59	2226.37
761.92	2237.75
762.25	2190.42
762.58	2180.63
762.91	2167.21
763.24	2163.34
763.57	2177.45
763.90	2155.83
764.23	2145.36
764.56	2134.89
764.89	2125.79
765.22	2134.44
765.55	2110.09
765.88	2089.16
766.21	2098.71
766.54	2055.71
766.87	2067.08
767.20	2050.47
767.53	2067.99
767.86	2046.38
768.19	2029.76
768.52	1998.59
768.85	2027.94
769.18	2007.01
769.51	1988.12
769.84	1989.49
770.17	1993.13
770.50	1978.57
770.83	1976.52
771.16	1953.99
771.49	1972.42
771.82	1953.76
772.15	1940.56
772.48	1941.93
772.81	1894.83
773.14	1933.74
773.47	1886.63
773.80	1925.55
774.13	1885.04
774.46	1865.24
774.78	1875.94
775.11	1859.56
775.44	1865.02
775.77	1846.13
776.10	1831.11
776.43	1836.80
776.76	1833.61
777.09	1815.64
777.41	1804.94
777.74	1794.93
778.07	1792.88
778.40	1786.74
778.73	1790.61
779.06	1751.24
779.38	1755.79
779.71	1763.30
780.04	1741.46
780.37	1765.12
780.70	1730.53
781.03	1731.90
781.35	1743.05
781.68	1718.93
782.01	1715.74
782.34	1696.86
782.67	1713.24
782.99	1711.42
783.32	1681.15
783.65	1652.48
783.98	1691.85
784.30	1673.19
784.63	1654.99
784.96	1633.37
785.29	1667.50
785.61	1664.09
785.94	1661.36
786.27	1649.07
786.60	1637.01
786.92	1652.26
787.25	1661.81
787.58	1646.34
787.90	1646.79
788.23	1635.64
788.56	1622.22
788.88	1628.14
789.21	1606.75
789.54	1617.44
789.87	1636.10
790.19	1599.92
790.52	1615.16
790.85	1599.24
791.17	1592.64
791.50	1601.28
791.82	1562.15
792.15	1573.30
792.48	1579.44
792.80	1577.16
793.13	1599.92
793.46	1582.40
793.78	1570.79
794.11	1559.64
794.43	1586.95
794.76	1573.52
795.09	1594.91
795.41	1579.21
795.74	1590.36
796.06	1584.90
796.39	1574.43
796.72	1570.11
797.04	1576.71
797.37	1560.10
797.69	1578.30
798.02	1583.99
798.34	1586.95
798.67	1547.13
798.99	1559.41
799.32	1560.32
799.64	1558.05
799.97	1557.59
800.30	1530.06
800.62	1544.17
800.95	1535.98
801.27	1536.20
801.60	1552.59
801.92	1519.14
802.25	1554.64
802.57	1548.26
802.89	1538.25
803.22	1533.02
803.54	1521.87
803.87	1531.65
804.19	1519.14
804.52	1547.35
804.84	1536.43
805.17	1521.19
805.49	1535.29
805.82	1523.69
806.14	1534.38
806.46	1536.43
806.79	1519.82
807.11	1500.93
807.44	1514.81
807.76	1511.63
808.08	1518.46
808.41	1509.13
808.73	1495.70
809.06	1509.81
809.38	1507.53
809.70	1514.13
810.03	1490.24
810.35	1469.30
810.67	1485.23
811.00	1505.26
811.32	1478.63
811.64	1480.00
811.97	1488.42
812.29	1496.61
812.61	1473.63
812.94	1496.38
813.26	1479.09
813.58	1471.81
813.91	1470.21
814.23	1485.69
814.55	1452.24
814.88	1462.93
815.20	1481.59
815.52	1476.81
815.84	1448.14
816.17	1460.66
816.49	1476.36
816.81	1459.06
817.13	1453.83
817.46	1467.71
817.78	1444.05
818.10	1462.02
818.42	1443.82
818.75	1432.67
819.07	1461.34
819.39	1444.27
819.71	1448.82
820.04	1435.85
820.36	1440.63
820.68	1442.45
821.00	1439.72
821.32	1445.18
821.65	1455.88
821.97	1429.94
822.29	1435.63
822.61	1451.33
822.93	1439.49
823.25	1437.67
823.58	1439.72
823.90	1427.66
824.22	1410.60
824.54	1429.48
824.86	1408.09
825.18	1406.50
825.50	1421.75
825.82	1416.28
826.15	1422.43
826.47	1410.14
826.79	1441.31
827.11	1411.73
827.43	1427.89
827.75	1402.40
828.07	1396.71
828.39	1424.93
828.71	1408.77
829.03	1386.25
829.35	1398.31
829.67	1412.42
830.00	1376.01
830.32	1392.16
830.64	1392.39
830.96	1400.36
831.28	1394.21
831.60	1402.86
831.92	1417.88
832.24	1419.01
832.56	1408.09
832.88	1372.59
833.20	1390.57
833.52	1388.98
833.84	1393.98
834.16	1373.50
834.48	1381.92
834.80	1402.86
835.12	1397.85
835.44	1381.70
835.76	1400.58
836.08	1386.02
836.40	1389.21
836.71	1390.57
837.03	1396.94
837.35	1376.92
837.67	1381.47
837.99	1393.30
838.31	1393.98
838.63	1407.64
838.95	1405.36
839.27	1398.99
839.59	1393.98
839.91	1365.08
840.23	1399.22
840.54	1390.57
840.86	1373.28
841.18	1349.61
841.50	1406.04
841.82	1361.44
842.14	1411.96
842.46	1369.86
842.77	1368.73
843.09	1395.12
843.41	1383.74
843.73	1383.74
844.05	1384.65
844.37	1366.91
844.68	1362.35
845.00	1388.30
845.32	1373.96
845.64	1381.47
845.96	1355.07
846.27	1375.78
846.59	1373.28
846.91	1396.49
847.23	1372.82
847.54	1384.20
847.86	1368.50
848.18	1341.87
848.50	1359.17
848.82	1371.68
849.13	1390.80
849.45	1374.64
849.77	1343.01
850.08	1373.96
850.40	1371.91
850.72	1334.37
851.04	1344.38
851.35	1360.08
851.67	1362.13
851.99	1364.40
852.30	1358.94
852.62	1369.41
852.94	1343.92
853.25	1336.87
853.57	1368.95
853.89	1330.27
854.20	1361.67
854.52	1341.65
854.84	1365.77
855.15	1337.10
855.47	1341.65
855.79	1370.55
856.10	1366.45
856.42	1340.05
856.73	1348.93
857.05	1357.35
857.37	1337.32
857.68	1347.79
858.00	1329.81
858.32	1343.24
858.63	1342.10
858.95	1329.59
859.26	1336.64
859.58	1357.35
859.89	1350.98
860.21	1343.92
860.52	1337.78
860.84	1363.26
861.16	1351.66
861.47	1353.02
861.79	1351.20
862.10	1337.55
862.42	1340.28
862.73	1348.02
863.05	1360.08
863.36	1348.02
863.68	1356.89
863.99	1344.15
864.31	1339.83
864.62	1347.11
864.94	1312.29
865.25	1334.59
865.57	1322.53
865.88	1320.26
866.20	1319.12
866.51	1324.13
866.82	1339.14
867.14	1332.54
867.45	1323.22
867.77	1324.58
868.08	1328.68
868.40	1340.28
868.71	1338.92
869.02	1321.62
869.34	1328.90
869.65	1328.45
869.97	1310.93
870.28	1337.78
870.59	1308.65
870.91	1350.98
871.22	1339.14
871.54	1328.90
871.85	1349.38
872.16	1330.27
872.48	1330.27
872.79	1318.89
873.10	1320.71
873.42	1330.04
873.73	1305.92
874.04	1332.54
874.36	1298.41
874.67	1309.11
874.98	1313.66
875.30	1310.70
875.61	1302.96
875.92	1312.29
876.23	1300.46
876.55	1304.33
876.86	1306.38
877.17	1324.81
877.49	1298.87
877.80	1313.43
878.11	1480.00
878.42	1312.07
878.74	1310.93
879.05	1289.99
879.36	1296.82
879.67	1294.77
879.98	1284.76
880.30	1282.94
880.61	1290.90
880.92	1293.18
881.23	1292.04
881.55	1315.25
881.86	1284.53
882.17	1296.14
882.48	1311.84
882.79	1280.89
883.10	1296.36
883.42	1312.52
883.73	1311.84
884.04	1317.30
884.35	1303.19
884.66	1284.08
884.97	1308.65
885.28	1307.97
885.60	1307.06
885.91	1306.60
886.22	1287.72
886.53	1313.66
886.84	1305.69
887.15	1322.53
887.46	1279.98
887.77	1291.59
888.08	1294.09
888.40	1319.35
888.71	1295.91
889.02	1290.45
889.33	1290.90
889.64	1276.57
889.95	1303.42
890.26	1300.23
890.57	1297.73
890.88	1314.57
891.19	1293.63
891.50	1290.68
891.81	1288.63
892.12	1295.91
892.43	1292.95
892.74	1306.15
893.05	1316.62
893.36	1296.82
893.67	1289.31
893.98	1304.10
894.29	1305.01
894.60	1297.73
894.91	1295.23
895.22	1287.94
895.53	1268.15
895.84	1280.44
896.15	1286.35
896.46	1279.07
896.77	1294.09
897.08	1264.05
897.38	1282.48
897.69	1302.28
898.00	1288.63
898.31	1278.39
898.62	1301.14
898.93	1282.71
899.24	1275.43
899.55	1290.22
899.86	1303.87
900.16	1285.90
900.47	1291.59
900.78	1298.18
901.09	1298.87
901.40	1287.03
901.71	1298.18
902.02	1294.32
902.32	1285.90
902.63	1280.44
902.94	1294.32
903.25	1278.62
903.56	1262.69
903.87	1287.72
904.17	1289.99
904.48	1275.20
904.79	1260.87
905.10	1285.21
905.41	1272.02
905.71	1298.41
906.02	1288.63
906.33	1285.90
906.64	1273.15
906.94	1269.29
907.25	1265.87
907.56	1278.62
907.87	1285.44
908.17	1279.98
908.48	1274.52
908.79	1274.06
909.09	1284.76
909.40	1275.88
909.71	1269.97
910.02	1359.85
910.32	1284.76
910.63	1265.19
910.94	1278.39
911.24	1276.34
911.55	1264.73
911.86	1285.90
912.16	1261.78
912.47	1263.82
912.78	1240.61
913.08	1266.33
913.39	1274.29
913.69	1294.54
914.00	1272.70
914.31	1268.83
914.61	1245.62
914.92	1270.42
915.23	1261.32
915.53	1260.64
915.84	1252.90
916.14	1269.97
916.45	1268.83
916.75	1267.92
917.06	1264.05
917.37	1253.58
917.67	1252.45
917.98	1259.73
918.28	1259.96
918.59	1267.92
918.89	1257.68
919.20	1271.56
919.50	1275.20
919.81	1273.38
920.11	1260.64
920.42	1268.15
920.72	1252.22
921.03	1272.70
921.33	1260.41
921.64	1254.27
921.94	1273.15
922.25	1250.85
922.55	1242.43
922.86	1262.46
923.16	1254.95
923.47	1257.00
923.77	1249.72
924.08	1265.42
924.38	1265.87
924.69	1252.22
924.99	1262.91
925.29	1271.79
925.60	1264.96
925.90	1253.58
926.21	1259.27
926.51	1233.10
926.81	1235.38
927.12	1260.64
927.42	1262.00
927.73	1248.35
928.03	1266.55
928.33	1246.08
928.64	1243.12
928.94	1246.30
929.24	1236.52
929.55	1234.24
929.85	1254.04
930.15	1254.04
930.46	1254.72
930.76	1242.66
931.06	1244.94
931.37	1235.15
931.67	1256.77
931.97	1233.10
932.27	1229.24
932.58	1245.62
932.88	1249.72
933.18	1234.01
933.49	1241.52
933.79	1250.17
934.09	1254.72
934.39	1266.55
934.70	1266.55
935.00	1244.03
935.30	1251.99
935.60	1263.60
935.91	1246.76
936.21	1252.22
936.51	1231.28
936.81	1264.96
937.11	1246.08
937.42	1246.30
937.72	1236.75
938.02	1234.93
938.32	1237.43
938.62	1244.94
938.92	1251.31
939.23	1230.60
939.53	1228.33
939.83	1259.73
940.13	1239.70
940.43	1219.45
940.73	1247.90
941.03	1228.10
941.34	1236.06
941.64	1222.86
941.94	1224.69
942.24	1228.33
942.54	1239.70
942.84	1229.01
943.14	1228.10
943.44	1242.66
943.74	1259.50
944.04	1222.41
944.34	1236.06
944.65	1223.32
944.95	1226.96
945.25	1239.70
945.55	1229.24
945.85	1225.60
946.15	1245.39
946.45	1225.82
946.75	1244.48
947.05	1243.57
947.35	1231.51
947.65	1225.60
947.95	1242.66
948.25	1229.01
948.55	1228.78
948.85	1240.61
949.15	1215.36
949.45	1225.14
949.75	1239.93
950.05	1237.88
950.35	1244.25
950.65	1256.09
950.94	1245.62
951.24	1244.03
951.54	1243.12
951.84	1284.30
952.14	1261.09
952.44	1231.97
952.74	1232.88
953.04	1241.07
953.34	1245.16
953.64	1259.05
953.94	1235.15
954.23	1243.12
954.53	1239.25
954.83	1239.48
955.13	1254.27
955.43	1236.52
955.73	1221.95
956.03	1227.42
956.32	1243.57
956.62	1236.75
956.92	1231.28
957.22	1237.88
957.52	1227.64
957.82	1236.52
958.11	1249.49
958.41	1231.74
958.71	1253.81
959.01	1240.16
959.30	1345.29
959.60	1244.03
959.90	1236.97
960.20	1230.37
960.50	1228.33
960.79	1237.66
961.09	1228.10
961.39	1217.40
961.69	1237.66
961.98	1237.88
962.28	1225.37
962.58	1238.11
962.87	1252.67
963.17	1247.44
963.47	1256.32
963.76	1259.27
964.06	1243.12
964.36	1240.16
964.66	1247.67
964.95	1235.84
965.25	1229.69
965.55	1235.15
965.84	1239.48
966.14	1245.16
966.43	1236.29
966.73	1209.21
967.03	1232.88
967.32	1237.66
967.62	1261.78
967.92	1239.93
968.21	1255.40
968.51	1236.06
968.80	1264.28
969.10	1251.54
969.40	1249.26
969.69	1260.41
969.99	1232.88
970.28	1232.65
970.58	1239.93
970.87	1237.66
971.17	1245.39
971.46	1262.23
971.76	1248.35
972.06	1258.36
972.35	1225.37
972.65	1232.88
972.94	1215.81
973.24	1242.89
973.53	1221.73
973.83	1222.64
974.12	1224.23
974.42	1228.78
974.71	1259.50
975.01	1234.01
975.30	1232.65
975.59	1242.21
975.89	1233.10
976.18	1262.23
976.48	1238.57
976.77	1248.81
977.07	1224.23
977.36	1249.49
977.65	1244.71
977.95	1221.04
978.24	1239.93
978.54	1235.61
978.83	1225.37
979.13	1253.36
979.42	1237.66
979.71	1232.88
980.01	1241.52
980.30	1235.38
980.59	1247.67
980.89	1248.12
981.18	1237.66
981.47	1231.51
981.77	1249.49
982.06	1232.42
982.35	1239.70
982.65	1235.38
982.94	1232.19
983.23	1247.21
983.53	1231.28
983.82	1220.82
984.11	1215.81
984.41	1234.24
984.70	1222.41
984.99	1209.89
985.28	1242.21
985.58	1246.08
985.87	1244.48
986.16	1244.25
986.45	1207.85
986.75	1236.97
987.04	1216.95
987.33	1219.45
987.62	1240.39
987.91	1224.46
988.21	1227.87
988.50	1221.04
988.79	1229.46
989.08	1243.57
989.37	1215.13
989.67	1228.78
989.96	1220.36
990.25	1225.82
990.54	1226.51
990.83	1224.69
991.12	1216.72
991.42	1248.35
991.71	1212.85
992.00	1244.25
992.29	1233.33
992.58	1234.93
992.87	1234.01
993.16	1231.97
993.45	1247.44
993.75	1252.67
994.04	1237.66
994.33	1222.41
994.62	1243.12
994.91	1222.86
995.20	1230.15
995.49	1242.89
995.78	1211.03
996.07	1236.06
996.36	1228.55
996.65	1251.08
996.94	1221.04
997.23	1252.45
997.52	1234.70
997.81	1223.55
998.10	1238.11
998.39	1239.02
998.68	1240.39
998.97	1247.21
999.26	1234.47
999.55	1234.70
999.84	1252.22
1000.13	1231.74
1000.42	1248.35
1000.71	1199.88
1001.00	1227.42
1001.29	1243.57
1001.58	1208.76
1001.87	1230.60
1002.16	1233.10
1002.45	1216.27
1002.74	1242.43
1003.02	1232.19
1003.31	1242.21
1003.60	1228.10
1003.89	1212.85
1004.18	1229.46
1004.47	1235.15
1004.76	1218.31
1005.05	1226.51
1005.33	1231.28
1005.62	1240.61
1005.91	1234.93
1006.20	1227.64
1006.49	1232.65
1006.78	1250.63
1007.06	1226.73
1007.35	1232.42
1007.64	1232.88
1007.93	1234.70
1008.22	1237.88
1008.50	1217.63
1008.79	1224.69
1009.08	1238.11
1009.37	1213.08
1009.66	1231.74
1009.94	1235.38
1010.23	1214.45
1010.52	1230.37
1010.81	1234.24
1011.09	1217.63
1011.38	1226.05
1011.67	1239.70
1011.95	1241.52
1012.24	1223.55
1012.53	1240.84
1012.82	1216.27
1013.10	1216.04
1013.39	1222.41
1013.68	1252.90
[truncated: 48 more rows]
