# Supplementary material for: Unique photosynthetic electron transport tuning and excitation distribution in heterokont algae
Source: PLoS One. 2019 Jan 9;14(1):e0209920. doi: 10.1371/journal.pone.0209920 (PMC6326504; doi:10.1371/journal.pone.0209920)
Supplement: S1 Dataset — (ZIP) [file pone.0209920.s004.zip › S1 Dataset/77K/Phaeodactylum_Anaerobic/PAna_t=10,2.txt]

340.01	1278.16
340.39	1278.16
340.76	1278.16
341.14	1288.17
341.52	1305.92
341.89	1312.98
342.27	1305.24
342.65	1337.55
343.03	1340.05
343.40	1323.44
343.78	1323.22
344.16	1339.60
344.53	1307.29
344.91	1313.66
345.29	1308.42
345.66	1299.78
346.04	1318.66
346.42	1303.19
346.79	1322.31
347.17	1310.02
347.54	1285.44
347.92	1310.93
348.30	1277.25
348.67	1302.74
349.05	1291.81
349.43	1296.82
349.80	1293.86
350.18	1279.07
350.56	1278.16
350.93	1282.26
351.31	1279.98
351.68	1290.45
352.06	1288.40
352.44	1294.09
352.81	1303.87
353.19	1293.41
353.56	1288.63
353.94	1307.74
354.32	1292.27
354.69	1270.42
355.07	1284.76
355.44	1272.47
355.82	1276.34
356.19	1280.89
356.57	1270.20
356.95	1282.94
357.32	1281.35
357.70	1286.12
358.07	1277.48
358.45	1280.44
358.82	1277.02
359.20	1273.15
359.58	1256.09
359.95	1290.22
360.33	1281.35
360.70	1274.75
361.08	1266.55
361.45	1269.74
361.83	1287.94
362.20	1275.66
362.58	1275.88
362.95	1291.36
363.33	1284.08
363.70	1296.36
364.08	1260.87
364.45	1277.48
364.83	1279.53
365.20	1279.98
365.58	1298.64
365.95	1298.64
366.33	1288.63
366.70	1261.09
367.08	1273.38
367.45	1268.38
367.83	1290.45
368.20	1281.12
368.58	1295.00
368.95	1274.97
369.33	1276.79
369.70	1282.03
370.08	1287.26
370.45	1278.16
370.83	1279.53
371.20	1290.90
371.57	1309.11
371.95	1288.17
372.32	1284.30
372.70	1287.94
373.07	1281.12
373.45	1271.11
373.82	1269.74
374.19	1292.27
374.57	1305.92
374.94	1280.44
375.32	1287.72
375.69	1311.16
376.07	1283.62
376.44	1283.17
376.81	1274.75
377.19	1267.69
377.56	1271.79
377.94	1261.78
378.31	1298.18
378.68	1275.20
379.06	1276.79
379.43	1274.06
379.81	1282.48
380.18	1275.88
380.55	1293.86
380.93	1306.83
381.30	1313.66
381.67	1270.42
382.05	1288.40
382.42	1282.71
382.79	1276.79
383.17	1273.61
383.54	1288.17
383.91	1273.61
384.29	1269.06
384.66	1269.97
385.04	1278.16
385.41	1267.01
385.78	1276.57
386.15	1268.15
386.53	1280.66
386.90	1256.32
387.27	1284.08
387.65	1281.80
388.02	1271.56
388.39	1280.21
388.77	1262.91
389.14	1289.54
389.51	1266.55
389.89	1271.56
390.26	1279.53
390.63	1288.40
391.00	1288.86
391.38	1268.60
391.75	1274.97
392.12	1265.64
392.50	1295.23
392.87	1294.54
393.24	1264.28
393.61	1295.00
393.99	1262.91
394.36	1293.86
394.73	1287.49
395.10	1277.25
395.48	1269.97
395.85	1279.98
396.22	1285.67
396.59	1273.15
396.97	1262.91
397.34	1275.66
397.71	1305.47
398.08	1276.57
398.45	1274.75
398.83	1282.26
399.20	1305.24
399.57	1280.89
399.94	1268.83
400.32	1256.77
400.69	1274.75
401.06	1257.23
401.43	1279.07
401.80	1286.12
402.17	1284.30
402.55	1284.53
402.92	1281.35
403.29	1287.72
403.66	1263.60
404.03	1273.61
404.41	1251.08
404.78	1299.09
405.15	1264.96
405.52	1273.15
405.89	1276.34
406.26	1269.29
406.64	1279.98
407.01	1285.21
407.38	1286.12
407.75	1287.26
408.12	1291.59
408.49	1290.45
408.86	1274.52
409.23	1290.68
409.61	1277.70
409.98	1280.89
410.35	1291.59
410.72	1289.54
411.09	1283.62
411.46	1298.18
411.83	1270.42
412.20	1279.07
412.57	1293.63
412.95	1279.07
413.32	1283.85
413.69	1292.27
414.06	1269.97
414.43	1286.12
414.80	1288.17
415.17	1287.03
415.54	1290.22
415.91	1280.66
416.28	1292.95
416.65	1278.84
417.02	1264.73
417.39	1280.44
417.76	1277.93
418.14	1259.50
418.51	1288.86
418.88	1256.09
419.25	1279.53
419.62	1284.76
419.99	1287.26
420.36	1291.59
420.73	1283.17
421.10	1307.74
421.47	1274.52
421.84	1281.80
422.21	1286.12
422.58	1288.17
422.95	1290.45
423.32	1299.55
423.69	1269.06
424.06	1280.66
424.43	1275.88
424.80	1271.33
425.17	1261.09
425.54	1302.74
425.91	1281.35
426.28	1283.39
426.65	1287.26
427.02	1293.41
427.39	1282.48
427.76	1272.70
428.13	1282.48
428.49	1269.51
428.86	1304.10
429.23	1268.38
429.60	1281.35
429.97	1275.66
430.34	1270.20
430.71	1274.29
431.08	1286.12
431.45	1277.25
431.82	1278.16
432.19	1284.76
432.56	1259.27
432.93	1278.39
433.30	1282.48
433.67	1271.79
434.03	1292.72
434.40	1281.57
434.77	1282.26
435.14	1295.91
435.51	1279.98
435.88	1278.39
436.25	1264.96
436.62	1263.82
436.99	1284.99
437.35	1264.73
437.72	1283.17
438.09	1277.02
438.46	1314.11
438.83	1296.59
439.20	1300.69
439.57	1279.75
439.93	1278.62
440.30	1299.55
440.67	1291.13
441.04	1283.39
441.41	1275.88
441.78	1284.99
442.14	1272.47
442.51	1289.99
442.88	1281.12
443.25	1274.06
443.62	1305.01
443.99	1247.21
444.35	1286.12
444.72	1273.84
445.09	1283.62
445.46	1282.94
445.83	1287.03
446.19	1278.62
446.56	1284.08
446.93	1280.66
447.30	1286.58
447.66	1287.49
448.03	1284.99
448.40	1261.78
448.77	1279.30
449.14	1283.62
449.50	1288.17
449.87	1303.42
450.24	1307.06
450.61	1289.77
450.97	1276.34
451.34	1282.94
451.71	1288.17
452.08	1282.48
452.44	1292.04
452.81	1284.99
453.18	1280.21
453.54	1276.11
453.91	1281.57
454.28	1287.94
454.65	1294.32
455.01	1268.60
455.38	1277.48
455.75	1276.34
456.11	1271.79
456.48	1289.77
456.85	1259.27
457.21	1282.94
457.58	1276.34
457.95	1274.52
458.32	1271.11
458.68	1281.35
459.05	1300.01
459.42	1282.71
459.78	1277.02
460.15	1292.50
460.52	1285.44
460.88	1300.01
461.25	1284.99
461.61	1290.45
461.98	1260.18
462.35	1284.99
462.71	1262.91
463.08	1278.39
463.45	1269.74
463.81	1278.16
464.18	1285.44
464.55	1278.16
464.91	1295.91
465.28	1294.32
465.64	1284.53
466.01	1274.29
466.38	1269.74
466.74	1295.91
467.11	1282.94
467.47	1287.03
467.84	1310.47
468.21	1280.44
468.57	1284.08
468.94	1287.94
469.30	1262.00
469.67	1262.46
470.03	1279.30
470.40	1273.84
470.77	1278.84
471.13	1277.02
471.50	1261.09
471.86	1296.14
472.23	1285.44
472.59	1289.77
472.96	1283.85
473.32	1290.90
473.69	1295.45
474.05	1280.21
474.42	1291.36
474.78	1291.59
475.15	1287.49
475.51	1284.53
475.88	1260.18
476.24	1282.71
476.61	1284.30
476.97	1288.63
477.34	1261.09
477.70	1269.97
478.07	1286.81
478.43	1300.01
478.80	1279.30
479.16	1270.65
479.53	1264.05
479.89	1268.60
480.26	1292.50
480.62	1280.44
480.99	1284.76
481.35	1279.75
481.72	1286.58
482.08	1294.09
482.45	1504.80
482.81	1302.74
483.17	1268.38
483.54	1291.13
483.90	1287.26
484.27	1288.86
484.63	1268.38
485.00	1296.59
485.36	1286.35
485.72	1278.84
486.09	1268.83
486.45	1272.24
486.82	1267.24
487.18	1287.49
487.54	1266.78
487.91	1284.76
488.27	1275.20
488.64	1279.30
489.00	1310.02
489.36	1301.37
489.73	1291.13
490.09	1279.75
490.45	1296.82
490.82	1302.74
491.18	1300.01
491.55	1289.99
491.91	1293.63
492.27	1291.36
492.64	1292.50
493.00	1296.82
493.36	1269.29
493.73	1319.57
494.09	1271.33
494.45	1285.44
494.82	1272.24
495.18	1295.91
495.54	1292.04
495.91	1277.48
496.27	1287.72
496.63	1272.24
496.99	1268.38
497.36	1295.45
497.72	1282.94
498.08	1282.48
498.45	1280.44
498.81	1263.37
499.17	1306.38
499.53	1297.96
499.90	1297.27
500.26	1292.50
500.62	1279.75
500.99	1289.08
501.35	1286.35
501.71	1292.04
502.07	1287.72
502.44	1276.34
502.80	1286.12
503.16	1291.59
503.52	1283.17
503.88	1267.92
504.25	1288.63
504.61	1286.58
504.97	1293.86
505.33	1282.71
505.70	1293.18
506.06	1287.49
506.42	1297.96
506.78	1284.30
507.14	1286.58
507.51	1307.51
507.87	1265.19
508.23	1288.86
508.59	1268.38
508.95	1277.25
509.32	1277.25
509.68	1287.03
510.04	1297.27
510.40	1283.62
510.76	1294.77
511.12	1267.92
511.48	1292.50
511.85	1296.59
512.21	1284.99
512.57	1278.16
512.93	1271.79
513.29	1280.89
513.65	1254.27
514.01	1291.81
514.38	1282.03
514.74	1288.40
515.10	1283.62
515.46	1280.66
515.82	1276.11
516.18	1267.69
516.54	1289.54
516.90	1277.93
517.26	1280.66
517.63	1288.40
517.99	1289.99
518.35	1281.80
518.71	1276.79
519.07	1282.03
519.43	1291.13
519.79	1294.09
520.15	1262.46
520.51	1288.63
520.87	1266.10
521.23	1269.97
521.59	1268.38
521.95	1299.55
522.31	1273.15
522.67	1274.06
523.03	1289.54
523.40	1275.43
523.76	1283.17
524.12	1275.20
524.48	1285.21
524.84	1293.86
525.20	1286.12
525.56	1268.38
525.92	1257.91
526.28	1274.52
526.64	1289.31
527.00	1293.63
527.36	1295.91
527.72	1294.54
528.08	1282.26
528.44	1280.89
528.80	1303.19
529.16	1307.97
529.51	1284.76
529.87	1297.50
530.23	1274.97
530.59	1273.15
530.95	1278.39
531.31	1278.39
531.67	1284.08
532.03	1292.95
532.39	1282.03
532.75	1292.27
533.11	1295.91
533.47	1284.08
533.83	1295.23
534.19	1298.64
534.55	1282.48
534.91	1277.25
535.26	1279.98
535.62	1292.72
535.98	1304.78
536.34	1278.16
536.70	1287.26
537.06	1283.39
537.42	1291.81
537.78	1285.90
538.14	1377.37
538.49	1264.96
538.85	1308.42
539.21	1288.86
539.57	1283.39
539.93	1270.42
540.29	1279.53
540.65	1312.07
541.00	1283.85
541.36	1291.13
541.72	1254.27
542.08	1300.46
542.44	1305.01
542.80	1279.53
543.15	1270.42
543.51	1274.97
543.87	1286.35
544.23	1274.29
544.59	1292.50
544.95	1303.87
545.30	1271.79
545.66	1294.32
546.02	1277.70
546.38	1264.51
546.73	1299.78
547.09	1281.12
547.45	1291.13
547.81	1270.20
548.17	1279.07
548.52	1276.57
548.88	1269.29
549.24	1287.49
549.60	1281.35
549.95	1279.98
550.31	1269.97
550.67	1262.23
551.03	1279.53
551.38	1295.68
551.74	1279.75
552.10	1290.68
552.46	1269.06
552.81	1289.77
553.17	1271.33
553.53	1271.33
553.88	1287.03
554.24	1308.65
554.60	1270.20
554.95	1246.53
555.31	1278.39
555.67	1260.18
556.03	1259.50
556.38	1273.38
556.74	1290.22
557.10	1254.95
557.45	1298.41
557.81	1288.63
558.17	1269.06
558.52	1273.15
558.88	1287.03
559.24	1268.38
559.59	1287.72
559.95	1279.75
560.30	1287.94
560.66	1281.57
561.02	1277.48
561.37	1282.26
561.73	1270.65
562.09	1272.93
562.44	1300.01
562.80	1305.47
563.15	1289.31
563.51	1292.95
563.87	1266.10
564.22	1289.99
564.58	1268.38
564.93	1279.30
565.29	1290.45
565.65	1282.03
566.00	1287.72
566.36	1293.18
566.71	1277.25
567.07	1293.63
567.42	1286.12
567.78	1273.15
568.14	1261.09
568.49	1289.31
568.85	1294.32
569.20	1292.95
569.56	1279.75
569.91	1289.77
570.27	1296.36
570.62	1278.39
570.98	1271.79
571.33	1279.53
571.69	1293.63
572.04	1268.38
572.40	1274.75
572.75	1266.33
573.11	1282.71
573.46	1279.53
573.82	1286.12
574.17	1278.62
574.53	1297.50
574.88	1295.68
575.24	1300.01
575.59	1283.62
575.95	1290.68
576.30	1273.84
576.66	1272.47
577.01	1283.17
577.36	1274.29
577.72	1269.29
578.07	1274.75
578.43	1266.55
578.78	1283.85
579.14	1282.71
579.49	1277.70
579.85	1309.33
580.20	1287.94
580.55	1296.36
580.91	1306.15
581.26	1287.94
581.62	1292.95
581.97	1271.56
582.32	1311.84
582.68	1291.36
583.03	1286.81
583.39	1277.93
583.74	1291.36
584.09	1296.14
584.45	1303.42
584.80	1307.97
585.15	1312.98
585.51	1324.13
585.86	1312.98
586.21	1325.95
586.57	1349.16
586.92	1319.35
587.27	1322.76
587.63	1331.41
587.98	1373.96
588.33	1328.45
588.69	1319.35
589.04	1320.94
589.39	1338.92
589.75	1342.56
590.10	1356.67
590.45	1357.12
590.81	1368.27
591.16	1376.69
591.51	1391.03
591.86	1375.10
592.22	1401.27
592.57	1400.13
592.92	1408.77
593.28	1392.39
593.63	1411.96
593.98	1412.19
594.33	1437.67
594.69	1443.14
595.04	1462.02
595.39	1469.08
595.74	1466.12
596.10	1464.75
596.45	1500.02
596.80	1532.34
597.15	1551.91
597.50	1542.58
597.86	1558.73
598.21	1569.88
598.56	1588.54
598.91	1582.62
599.26	1596.51
599.62	1613.34
599.97	1634.73
600.32	1657.94
600.67	1660.68
601.02	1676.15
601.38	1676.60
601.73	1723.93
602.08	1752.15
602.43	1765.12
602.78	1759.89
603.13	1788.79
603.49	1770.58
603.84	1805.17
604.19	1822.24
604.54	1815.41
604.89	1848.41
605.24	1875.03
605.59	1897.78
605.95	1891.64
606.30	1914.85
606.65	1923.73
607.00	1941.70
607.35	1942.61
607.70	1975.15
608.05	1978.79
608.40	1987.21
608.75	2007.24
609.10	2016.79
609.46	2031.13
609.81	2049.11
610.16	2086.43
610.51	2057.53
610.86	2101.22
611.21	2080.74
611.56	2087.79
611.91	2130.34
612.26	2131.03
612.61	2145.36
612.96	2179.04
613.31	2138.99
613.66	2138.08
614.01	2147.18
614.36	2140.58
614.71	2160.15
615.06	2183.36
615.41	2195.65
615.76	2179.04
616.11	2170.85
616.46	2173.35
616.81	2191.10
617.16	2196.56
617.51	2194.97
617.86	2225.00
618.21	2201.34
618.56	2199.29
618.91	2200.88
619.26	2200.20
619.61	2190.42
619.96	2239.57
620.31	2215.45
620.66	2201.34
621.01	2225.00
621.36	2205.66
621.71	2190.87
622.06	2200.66
622.41	2182.00
622.76	2231.15
623.10	2209.76
623.45	2188.37
623.80	2202.02
624.15	2220.68
624.50	2191.78
624.85	2161.29
625.20	2202.70
625.55	2214.99
625.90	2191.10
626.25	2170.85
626.59	2177.45
626.94	2189.96
627.29	2172.67
627.64	2158.56
627.99	2178.58
628.34	2163.57
628.69	2168.34
629.03	2141.49
629.38	2173.12
629.73	2154.92
630.08	2143.77
630.43	2158.33
630.78	2165.16
631.12	2171.98
631.47	2140.81
631.82	2121.70
632.17	2115.32
632.52	2144.45
632.86	2154.24
633.21	2100.76
633.56	2109.64
633.91	2107.81
634.26	2114.19
634.60	2119.19
634.95	2126.47
635.30	2100.08
635.65	2114.19
635.99	2117.60
636.34	2089.84
636.69	2108.95
637.04	2098.71
637.39	2077.78
637.73	2095.75
638.08	2078.23
638.43	2078.23
638.77	2073.23
639.12	2067.99
639.47	2075.05
639.82	2070.72
640.16	2051.15
640.51	2052.52
640.86	2050.70
641.20	2043.87
641.55	2071.63
641.90	2039.55
642.25	2064.81
642.59	2056.16
642.94	2051.84
643.29	2029.99
643.63	2022.71
643.98	2034.77
644.33	2020.89
644.67	2036.36
645.02	2032.27
645.37	2009.74
645.71	2037.27
646.06	2011.33
646.40	2006.10
646.75	2023.17
647.10	2003.37
647.44	2027.72
647.79	2008.60
648.14	2013.84
648.48	2014.52
648.83	2019.75
649.17	2012.24
649.52	2012.70
649.87	2004.05
650.21	1994.72
650.56	2000.18
650.90	2021.80
651.25	2009.28
651.59	2005.87
651.94	2011.79
652.29	2012.70
652.63	2005.87
652.98	1987.21
653.32	2000.87
653.67	2004.05
654.01	1991.31
654.36	1992.90
654.70	1991.31
655.05	2007.01
655.39	2004.96
655.74	1994.04
656.08	1989.72
656.43	2002.91
656.78	2006.55
657.12	2026.81
657.47	2001.55
657.81	2018.61
658.15	2001.55
658.50	2012.24
658.84	2008.60
659.19	2020.89
659.53	2012.24
659.88	1994.72
660.22	2007.46
660.57	2009.06
660.91	2024.08
661.26	2008.37
661.60	2022.94
661.95	2035.45
662.29	2045.47
662.63	2042.05
662.98	2036.14
663.32	2039.09
663.67	2046.38
664.01	2038.87
664.36	2057.30
664.70	2096.21
665.04	2050.47
665.39	2063.90
665.73	2082.78
666.08	2230.01
666.42	2096.66
666.76	2135.12
667.11	2165.16
667.45	2164.25
667.79	2176.54
668.14	2203.84
668.48	2225.91
668.83	2286.22
669.17	2320.12
669.51	2356.07
669.86	2409.09
670.20	2442.32
670.54	2491.01
670.89	2552.45
671.23	2630.27
671.57	2661.90
671.92	2749.28
672.26	2822.10
672.60	2889.68
672.94	2965.23
673.29	3036.00
673.63	3135.67
673.97	3193.24
674.32	3309.29
674.66	3413.96
675.00	3520.69
675.34	3635.37
675.69	3705.91
676.03	3863.38
676.37	3997.63
676.71	4078.64
677.06	4238.61
677.40	4375.60
677.74	4574.25
678.08	4733.31
678.43	4936.06
678.77	5129.71
679.11	5339.28
679.45	5536.34
679.80	5724.76
680.14	6026.72
680.48	6320.26
680.82	6560.33
681.16	6893.01
681.51	7187.23
681.85	7564.97
682.19	7978.20
682.53	8423.07
682.87	8905.25
683.21	9402.00
683.56	10007.51
683.90	10805.77
684.24	11537.35
684.58	12423.66
684.92	13404.87
685.26	14229.74
685.61	15191.38
685.95	16138.45
686.29	17116.92
686.63	17700.14
686.97	18325.91
687.31	18694.54
687.65	18919.82
687.99	19155.11
688.33	19186.51
688.68	18981.94
689.02	18817.42
689.36	18522.06
689.70	18196.89
690.04	17616.40
690.38	17062.99
690.72	16593.10
691.06	15986.22
691.40	15365.45
691.74	14655.72
692.08	14114.15
692.42	13547.77
692.76	13027.13
693.10	12379.74
693.44	11827.25
693.78	11338.92
694.13	10830.80
694.47	10386.39
694.81	9972.01
695.15	9506.22
695.49	9156.92
695.83	8857.92
696.17	8479.50
696.51	8247.63
696.85	7980.71
697.19	7683.30
697.53	7432.31
697.87	7321.03
698.20	7043.19
698.54	6936.24
698.88	6815.87
699.22	6679.11
699.56	6598.33
699.90	6469.53
700.24	6412.87
700.58	6338.24
700.92	6276.11
701.26	6251.08
701.60	6250.63
701.94	6193.29
702.28	6206.71
702.62	6195.33
702.96	6128.43
703.30	6128.43
703.63	6158.24
703.97	6151.87
704.31	6193.06
704.65	6150.05
704.99	6179.40
705.33	6267.24
705.67	6259.50
706.01	6295.23
706.34	6284.76
706.68	6325.27
707.02	6275.89
707.36	6333.00
707.70	6365.54
708.04	6310.02
708.38	6384.66
708.71	6377.83
709.05	6420.15
709.39	6383.29
709.73	6387.61
710.07	6426.30
710.40	6401.50
710.74	6456.11
711.08	6407.41
711.42	6364.86
711.76	6432.21
712.09	6363.72
712.43	6398.31
712.77	6337.78
713.11	6314.12
713.45	6299.32
713.78	6307.06
714.12	6269.06
714.46	6273.61
714.80	6248.81
715.13	6142.54
715.47	6072.23
715.81	6059.26
716.15	5982.34
716.48	5989.17
716.82	5917.72
717.16	5865.15
717.49	5766.62
717.83	5726.58
718.17	5687.66
718.51	5618.49
718.84	5585.72
719.18	5565.01
719.52	5466.26
719.85	5446.46
720.19	5334.28
720.53	5312.43
720.86	5243.48
721.20	5184.55
721.54	5141.99
721.87	5096.48
722.21	5023.89
722.55	4943.80
722.88	4938.34
723.22	4865.97
723.55	4805.44
723.89	4772.68
724.23	4750.15
724.56	4683.48
724.90	4591.32
725.24	4594.73
725.57	4567.43
725.91	4523.96
726.24	4469.81
726.58	4391.07
726.92	4391.07
727.25	4301.64
727.59	4252.72
727.92	4172.39
728.26	4166.93
728.59	4128.70
728.93	4090.48
729.26	4047.92
729.60	3986.71
729.94	3993.31
730.27	3931.42
730.61	3856.55
730.94	3875.21
731.28	3805.81
731.61	3807.86
731.95	3746.65
732.28	3691.58
732.62	3720.48
732.95	3647.89
733.29	3640.15
733.62	3614.66
733.96	3576.89
734.29	3519.32
734.63	3495.20
734.96	3500.66
735.30	3457.65
735.63	3439.68
735.97	3416.24
736.30	3379.15
736.63	3388.71
736.97	3381.20
737.30	3336.14
737.64	3301.33
737.97	3300.87
738.31	3268.79
738.64	3249.90
738.97	3241.71
739.31	3188.46
739.64	3192.78
739.98	3178.22
740.31	3135.67
740.64	3146.59
740.98	3096.98
741.31	3125.20
741.65	3077.87
741.98	3074.68
742.31	3059.89
742.65	3021.66
742.98	3052.16
743.31	3021.89
743.65	3021.44
743.98	2974.11
744.31	3001.18
744.65	2985.94
744.98	2994.59
745.31	2994.13
745.65	2968.42
745.98	2909.71
746.31	2950.90
746.65	2943.61
746.98	2937.70
747.31	2921.09
747.65	2917.90
747.98	2892.19
748.31	2880.35
748.64	2883.54
748.98	2858.96
749.31	2870.11
749.64	2845.77
749.98	2793.20
750.31	2835.98
750.64	2778.18
750.97	2805.94
751.31	2750.19
751.64	2754.75
751.97	2766.58
752.30	2751.33
752.63	2739.73
752.97	2701.95
753.30	2673.51
753.63	2697.17
753.96	2667.82
754.29	2644.61
754.63	2633.92
754.96	2668.73
755.29	2592.05
755.62	2598.87
755.95	2568.84
756.29	2531.29
756.62	2530.83
756.95	2520.37
757.28	2536.07
757.61	2518.32
757.94	2488.96
758.27	2490.56
758.61	2458.02
758.94	2415.24
759.27	2418.65
759.60	2395.44
759.93	2380.42
760.26	2373.82
760.59	2382.70
760.92	2347.88
761.26	2353.80
761.59	2323.08
761.92	2301.92
762.25	2316.94
762.58	2307.83
762.91	2257.54
763.24	2237.52
763.57	2262.55
763.90	2255.04
764.23	2242.30
764.56	2205.21
764.89	2210.67
765.22	2200.43
765.55	2200.66
765.88	2168.12
766.21	2179.49
766.54	2169.25
766.87	2137.62
767.20	2143.31
767.53	2151.28
767.86	2122.83
768.19	2095.53
768.52	2095.75
768.85	2116.23
769.18	2101.22
769.51	2095.75
769.84	2045.69
770.17	2108.27
770.50	2058.66
770.83	2052.29
771.16	2032.27
771.49	2029.54
771.82	2012.70
772.15	2017.25
772.48	2002.69
772.81	1988.58
773.14	1978.57
773.47	1987.90
773.80	1971.97
774.13	1954.22
774.46	1954.67
774.78	1942.61
775.11	1941.93
775.44	1926.23
775.77	1916.44
776.10	1885.50
776.43	1897.33
776.76	1904.61
777.09	1905.52
777.41	1903.93
777.74	1886.41
778.07	1850.91
778.40	1832.93
778.73	1832.02
779.06	1812.91
779.38	1808.13
779.71	1815.64
780.04	1834.52
780.37	1831.34
780.70	1820.19
781.03	1792.88
781.35	1796.52
781.68	1805.17
782.01	1781.05
782.34	1796.75
782.67	1787.19
782.99	1779.00
783.32	1753.97
783.65	1714.83
783.98	1752.15
784.30	1735.99
784.63	1752.38
784.96	1741.91
785.29	1737.59
785.61	1712.33
785.94	1723.25
786.27	1698.68
786.60	1705.73
786.92	1711.65
787.25	1678.65
787.58	1691.62
787.90	1684.80
788.23	1663.63
788.56	1667.05
788.88	1661.59
789.21	1672.74
789.54	1644.97
789.87	1660.22
790.19	1663.41
790.52	1621.99
790.85	1644.06
791.17	1635.64
791.50	1613.57
791.82	1646.79
792.15	1640.20
792.48	1659.31
792.80	1599.01
793.13	1635.19
793.46	1639.06
793.78	1635.42
794.11	1638.38
794.43	1640.65
794.76	1647.02
795.09	1633.60
795.41	1639.97
795.74	1632.00
796.06	1648.61
796.39	1630.87
796.72	1606.29
797.04	1630.18
797.37	1614.94
797.69	1619.72
798.02	1638.60
798.34	1625.40
798.67	1609.25
798.99	1585.13
799.32	1630.41
799.64	1607.43
799.97	1589.91
800.30	1606.29
800.62	1630.64
800.95	1610.84
801.27	1612.89
801.60	1631.78
801.92	1619.49
802.25	1599.69
802.57	1601.06
802.89	1609.48
803.22	1589.91
803.54	1601.51
803.87	1584.22
804.19	1586.27
804.52	1579.44
804.84	1572.38
805.17	1593.32
805.49	1563.51
805.82	1597.42
806.14	1561.23
806.46	1594.91
806.79	1554.18
807.11	1569.20
807.44	1556.68
807.76	1570.56
808.08	1573.30
808.41	1544.40
808.73	1557.59
809.06	1570.11
809.38	1569.43
809.70	1558.73
810.03	1565.79
810.35	1532.79
810.67	1540.98
811.00	1553.04
811.32	1546.90
811.64	1535.07
811.97	1552.82
812.29	1506.62
812.61	1528.69
812.94	1560.32
813.26	1545.76
813.58	1542.35
813.91	1520.50
814.23	1515.50
814.55	1513.22
814.88	1532.34
815.20	1518.46
815.52	1531.88
815.84	1522.10
816.17	1510.72
816.49	1524.60
816.81	1520.73
817.13	1514.81
817.46	1493.42
817.78	1510.72
818.10	1498.89
818.42	1507.99
818.75	1512.77
819.07	1482.73
819.39	1492.97
819.71	1510.26
820.04	1499.80
820.36	1480.68
820.68	1499.34
821.00	1501.84
821.32	1490.47
821.65	1490.92
821.97	1464.30
822.29	1479.09
822.61	1506.62
822.93	1470.90
823.25	1477.04
823.58	1480.91
823.90	1462.02
824.22	1487.05
824.54	1478.86
824.86	1455.42
825.18	1459.97
825.50	1463.39
825.82	1452.24
826.15	1462.02
826.47	1476.81
826.79	1460.20
827.11	1470.21
827.43	1451.55
827.75	1447.69
828.07	1447.00
828.39	1467.26
828.71	1438.13
829.03	1444.05
829.35	1460.43
829.67	1452.46
830.00	1444.27
830.32	1454.06
830.64	1438.36
830.96	1449.28
831.28	1449.05
831.60	1449.96
831.92	1461.11
832.24	1468.17
832.56	1461.11
832.88	1449.96
833.20	1460.43
833.52	1445.18
833.84	1436.31
834.16	1446.78
834.48	1425.39
834.80	1465.21
835.12	1431.30
835.44	1412.42
835.76	1453.15
836.08	1460.66
836.40	1444.50
836.71	1428.57
837.03	1449.51
837.35	1453.60
837.67	1426.07
837.99	1438.13
838.31	1437.22
838.63	1444.96
838.95	1440.86
839.27	1449.96
839.59	1416.51
839.91	1440.40
840.23	1448.37
840.54	1437.22
840.86	1444.27
841.18	1444.96
841.50	1413.55
841.82	1438.81
842.14	1424.93
842.46	1416.06
842.77	1423.79
843.09	1429.94
843.41	1425.39
843.73	1443.82
844.05	1430.16
844.37	1424.93
844.68	1422.88
845.00	1421.75
845.32	1408.77
845.64	1427.89
845.96	1405.59
846.27	1436.31
846.59	1417.65
846.91	1434.72
847.23	1404.91
847.54	1387.39
847.86	1425.39
848.18	1406.27
848.50	1403.31
848.82	1419.01
849.13	1390.12
849.45	1402.40
849.77	1408.77
850.08	1426.07
850.40	1419.47
850.72	1412.19
851.04	1413.55
851.35	1421.06
851.67	1425.84
851.99	1407.86
852.30	1407.64
852.62	1422.43
852.94	1410.37
853.25	1408.32
853.57	1397.17
853.89	1410.37
854.20	1415.37
854.52	1423.34
854.84	1416.74
855.15	1407.64
855.47	1397.62
855.79	1393.07
856.10	1394.44
856.42	1414.46
856.73	1400.81
857.05	1403.31
857.37	1399.67
857.68	1394.89
858.00	1371.23
858.32	1390.80
858.63	1409.23
858.95	1393.76
859.26	1377.83
859.58	1398.99
859.89	1401.95
860.21	1405.59
860.52	1400.58
860.84	1404.91
861.16	1392.62
861.47	1403.77
861.79	1387.16
862.10	1394.89
862.42	1404.00
862.73	1395.35
863.05	1380.56
863.36	1370.55
863.68	1388.30
863.99	1395.35
864.31	1364.17
864.62	1375.78
864.94	1381.47
865.25	1391.48
865.57	1396.26
865.88	1371.23
866.20	1374.19
866.51	1372.82
866.82	1381.92
867.14	1365.54
867.45	1378.28
867.77	1373.96
868.08	1379.42
868.40	1377.37
868.71	1390.57
869.02	1367.13
869.34	1374.19
869.65	1382.15
869.97	1361.67
870.28	1347.79
870.59	1360.76
870.91	1373.50
871.22	1370.09
871.54	1381.01
871.85	1370.32
872.16	1351.43
872.48	1382.61
872.79	1373.28
873.10	1366.68
873.42	1359.40
873.73	1368.73
874.04	1360.31
874.36	1359.62
874.67	1363.72
874.98	1369.41
875.30	1357.58
875.61	1351.66
875.92	1360.08
876.23	1371.23
876.55	1367.82
876.86	1363.95
877.17	1373.05
877.49	1368.95
877.80	1348.47
878.11	1534.16
878.42	1371.91
878.74	1354.39
879.05	1340.51
879.36	1358.71
879.67	1367.59
879.98	1351.43
880.30	1345.97
880.61	1355.30
880.92	1360.53
881.23	1376.69
881.55	1374.64
881.86	1354.62
882.17	1343.01
882.48	1348.25
882.79	1344.15
883.10	1338.46
883.42	1358.94
883.73	1360.76
884.04	1347.56
884.35	1342.10
884.66	1348.70
884.97	1362.13
885.28	1345.52
885.60	1335.05
885.91	1362.13
886.22	1365.77
886.53	1356.89
886.84	1336.41
887.15	1379.19
887.46	1357.12
887.77	1341.42
888.08	1349.61
888.40	1355.76
888.71	1334.59
889.02	1331.18
889.33	1335.50
889.64	1361.22
889.95	1355.98
890.26	1354.39
890.57	1338.23
890.88	1339.14
891.19	1348.02
891.50	1350.75
891.81	1357.35
892.12	1345.97
892.43	1355.30
892.74	1342.33
893.05	1338.46
893.36	1348.02
893.67	1341.19
893.98	1345.29
894.29	1345.06
894.60	1322.08
894.91	1329.59
895.22	1335.50
895.53	1348.70
895.84	1347.11
896.15	1354.62
896.46	1361.67
896.77	1358.03
897.08	1346.43
897.38	1345.29
897.69	1345.06
898.00	1342.10
898.31	1348.25
898.62	1328.90
898.93	1331.18
899.24	1331.18
899.55	1348.25
899.86	1351.20
900.16	1339.37
900.47	1334.14
900.78	1316.16
901.09	1334.59
901.40	1352.34
901.71	1323.90
902.02	1325.49
902.32	1327.77
902.63	1319.80
902.94	1315.93
903.25	1343.24
903.56	1324.35
903.87	1320.03
904.17	1330.72
904.48	1348.25
904.79	1335.73
905.10	1351.89
905.41	1337.32
905.71	1343.24
906.02	1316.16
906.33	1329.81
906.64	1331.63
906.94	1309.33
907.25	1320.03
907.56	1331.86
907.87	1319.57
908.17	1314.57
908.48	1328.90
908.79	1335.96
909.09	1313.20
909.40	1317.53
909.71	1342.56
910.02	1347.34
910.32	1322.08
910.63	1329.36
910.94	1337.55
911.24	1331.41
911.55	1332.09
911.86	1324.13
912.16	1312.29
912.47	1337.78
912.78	1325.95
913.08	1297.96
913.39	1303.65
913.69	1304.56
914.00	1329.59
914.31	1329.13
914.61	1320.71
914.92	1320.48
915.23	1306.60
915.53	1314.80
915.84	1328.22
916.14	1321.85
916.45	1303.42
916.75	1306.15
917.06	1315.93
917.37	1306.15
917.67	1336.87
917.98	1312.75
918.28	1314.80
918.59	1312.75
918.89	1315.25
919.20	1327.08
919.50	1301.60
919.81	1299.78
920.11	1309.79
920.42	1298.18
920.72	1310.24
921.03	1304.78
921.33	1314.11
921.64	1313.43
921.94	1304.78
922.25	1281.57
922.55	1297.50
922.86	1309.11
923.16	1286.81
923.47	1304.33
923.77	1300.01
924.08	1297.96
924.38	1307.29
924.69	1309.11
924.99	1313.43
925.29	1306.15
925.60	1310.02
925.90	1300.46
926.21	1309.33
926.51	1293.86
926.81	1305.92
927.12	1311.38
927.42	1302.05
927.73	1319.80
928.03	1290.90
928.33	1309.79
928.64	1297.05
928.94	1330.27
929.24	1298.87
929.55	1306.83
929.85	1317.53
930.15	1316.16
930.46	1298.18
930.76	1305.01
931.06	1308.20
931.37	1294.77
931.67	1318.66
931.97	1299.55
932.27	1289.99
932.58	1284.53
932.88	1295.00
933.18	1307.29
933.49	1301.14
933.79	1302.96
934.09	1317.98
934.39	1301.83
934.70	1316.84
935.00	1305.24
935.30	1298.41
935.60	1291.36
935.91	1297.96
936.21	1315.93
936.51	1275.43
936.81	1277.48
937.11	1294.77
937.42	1312.98
937.72	1281.57
938.02	1284.08
938.32	1279.75
938.62	1289.08
938.92	1301.83
939.23	1273.15
939.53	1262.46
939.83	1290.90
940.13	1286.12
940.43	1284.30
940.73	1297.96
941.03	1278.62
941.34	1291.81
941.64	1289.08
941.94	1287.72
942.24	1283.39
942.54	1293.86
942.84	1297.05
943.14	1282.03
943.44	1311.38
943.74	1287.72
944.04	1284.30
944.34	1282.94
944.65	1290.45
944.95	1300.46
945.25	1284.76
945.55	1268.15
945.85	1267.69
946.15	1277.25
946.45	1278.39
946.75	1282.48
947.05	1262.69
947.35	1284.08
947.65	1298.64
947.95	1288.63
948.25	1276.79
948.55	1292.95
948.85	1304.33
949.15	1302.51
949.45	1284.76
949.75	1270.20
950.05	1286.12
950.35	1273.84
950.65	1284.53
950.94	1293.63
951.24	1282.71
951.54	1287.72
951.84	1324.35
952.14	1291.36
952.44	1269.51
952.74	1274.06
953.04	1266.78
953.34	1287.94
953.64	1278.84
953.94	1278.16
954.23	1280.21
954.53	1274.75
954.83	1284.99
955.13	1298.64
955.43	1301.60
955.73	1308.42
956.03	1286.81
956.32	1282.03
956.62	1296.82
956.92	1297.05
957.22	1278.39
957.52	1281.12
957.82	1286.58
958.11	1285.21
958.41	1282.94
958.71	1317.98
959.01	1266.78
959.30	1375.32
959.60	1306.38
959.90	1269.29
960.20	1282.94
960.50	1294.77
960.79	1268.60
961.09	1264.96
961.39	1274.75
961.69	1295.00
961.98	1292.95
962.28	1296.59
962.58	1289.08
962.87	1284.76
963.17	1307.74
963.47	1276.34
963.76	1290.22
964.06	1286.35
964.36	1296.59
964.66	1286.81
964.95	1299.55
965.25	1285.21
965.55	1307.06
965.84	1292.95
966.14	1275.88
966.43	1273.15
966.73	1266.33
967.03	1293.41
967.32	1286.81
967.62	1282.26
967.92	1277.02
968.21	1269.74
968.51	1281.12
968.80	1293.41
969.10	1290.22
969.40	1276.79
969.69	1274.97
969.99	1277.93
970.28	1288.86
970.58	1298.41
970.87	1271.79
971.17	1294.54
971.46	1308.20
971.76	1295.91
972.06	1312.98
972.35	1287.94
972.65	1285.67
972.94	1290.68
973.24	1290.45
973.53	1289.08
973.83	1271.11
974.12	1289.99
974.42	1293.63
974.71	1283.39
975.01	1273.38
975.30	1272.70
975.59	1279.07
975.89	1281.80
976.18	1282.71
976.48	1288.63
976.77	1293.18
977.07	1279.75
977.36	1279.53
977.65	1277.02
977.95	1279.30
978.24	1293.18
978.54	1303.87
978.83	1298.41
979.13	1297.73
979.42	1287.03
979.71	1277.70
980.01	1307.97
980.30	1278.39
980.59	1303.65
980.89	1274.06
981.18	1274.06
981.47	1273.15
981.77	1285.44
982.06	1273.15
982.35	1287.03
982.65	1273.15
982.94	1290.22
983.23	1310.02
983.53	1287.94
983.82	1280.66
984.11	1301.37
984.41	1293.18
984.70	1288.40
984.99	1291.59
985.28	1276.34
985.58	1280.44
985.87	1296.82
986.16	1289.08
986.45	1280.44
986.75	1292.04
987.04	1287.26
987.33	1278.39
987.62	1281.12
987.91	1281.57
988.21	1280.21
988.50	1271.79
988.79	1292.95
989.08	1290.45
989.37	1291.36
989.67	1274.97
989.96	1291.13
990.25	1288.86
990.54	1287.03
990.83	1276.79
991.12	1285.90
991.42	1296.82
991.71	1273.15
992.00	1278.84
992.29	1287.49
992.58	1284.76
992.87	1281.80
993.16	1275.66
993.45	1273.84
993.75	1296.36
994.04	1282.03
994.33	1302.05
994.62	1260.41
994.91	1275.20
995.20	1275.20
995.49	1275.20
995.78	1270.20
996.07	1277.70
996.36	1283.62
996.65	1259.73
996.94	1293.18
997.23	1296.14
997.52	1307.51
997.81	1287.94
998.10	1292.27
998.39	1274.06
998.68	1279.30
998.97	1276.57
999.26	1278.84
999.55	1269.97
999.84	1303.87
1000.13	1268.38
1000.42	1270.20
1000.71	1287.94
1001.00	1291.36
1001.29	1284.30
1001.58	1284.08
1001.87	1288.86
1002.16	1289.99
1002.45	1282.26
1002.74	1282.94
1003.02	1282.03
1003.31	1272.70
1003.60	1283.85
1003.89	1264.51
1004.18	1313.89
1004.47	1286.35
1004.76	1291.36
1005.05	1280.21
1005.33	1260.18
1005.62	1289.77
1005.91	1275.88
1006.20	1267.69
1006.49	1288.40
1006.78	1264.05
1007.06	1291.59
1007.35	1274.97
1007.64	1275.66
1007.93	1292.04
1008.22	1287.03
1008.50	1278.62
1008.79	1274.75
1009.08	1300.69
1009.37	1281.80
1009.66	1299.78
1009.94	1274.52
1010.23	1277.70
1010.52	1279.07
1010.81	1282.48
1011.09	1262.23
1011.38	1273.15
1011.67	1284.99
1011.95	1277.93
1012.24	1285.44
1012.53	1269.06
1012.82	1274.97
1013.10	1242.89
1013.39	1275.66
1013.68	1290.90
[truncated: 48 more rows]
