# Supplementary material for: Unique photosynthetic electron transport tuning and excitation distribution in heterokont algae
Source: PLoS One. 2019 Jan 9;14(1):e0209920. doi: 10.1371/journal.pone.0209920 (PMC6326504; doi:10.1371/journal.pone.0209920)
Supplement: S1 Dataset — (ZIP) [file pone.0209920.s004.zip › S1 Dataset/77K/Phaeodactylum_Anaerobic/PAna_t=10,3.txt]

340.01	1294.09
340.39	1294.09
340.76	1294.09
341.14	1318.21
341.52	1317.53
341.89	1325.04
342.27	1338.92
342.65	1333.23
343.03	1344.15
343.40	1358.49
343.78	1318.44
344.16	1350.75
344.53	1338.46
344.91	1352.57
345.29	1333.68
345.66	1343.01
346.04	1333.46
346.42	1339.37
346.79	1317.30
347.17	1332.77
347.54	1324.58
347.92	1294.77
348.30	1336.64
348.67	1302.05
349.05	1313.89
349.43	1331.63
349.80	1326.40
350.18	1309.33
350.56	1299.55
350.93	1322.76
351.31	1304.10
351.68	1304.56
352.06	1292.04
352.44	1296.14
352.81	1320.71
353.19	1322.99
353.56	1299.55
353.94	1313.89
354.32	1304.33
354.69	1283.85
355.07	1311.16
355.44	1310.70
355.82	1297.27
356.19	1295.68
356.57	1325.04
356.95	1297.27
357.32	1309.11
357.70	1297.27
358.07	1303.87
358.45	1287.94
358.82	1305.69
359.20	1290.68
359.58	1310.47
359.95	1307.51
360.33	1303.65
360.70	1292.50
361.08	1291.13
361.45	1298.64
361.83	1297.27
362.20	1309.56
362.58	1289.99
362.95	1324.58
363.33	1301.83
363.70	1312.98
364.08	1314.80
364.45	1307.06
364.83	1301.14
365.20	1267.69
365.58	1302.05
365.95	1306.60
366.33	1303.65
366.70	1302.51
367.08	1298.18
367.45	1305.47
367.83	1294.09
368.20	1282.48
368.58	1299.32
368.95	1297.27
369.33	1329.81
369.70	1300.01
370.08	1314.57
370.45	1278.16
370.83	1308.42
371.20	1315.48
371.57	1348.93
371.95	1306.38
372.32	1290.68
372.70	1319.12
373.07	1303.19
373.45	1298.41
373.82	1313.43
374.19	1296.36
374.57	1334.59
374.94	1284.76
375.32	1304.33
375.69	1300.01
376.07	1299.78
376.44	1308.88
376.81	1312.29
377.19	1285.21
377.56	1290.68
377.94	1285.67
378.31	1296.82
378.68	1293.63
379.06	1307.06
379.43	1288.40
379.81	1312.52
380.18	1292.72
380.55	1321.85
380.93	1312.75
381.30	1300.92
381.67	1303.19
382.05	1293.86
382.42	1304.10
382.79	1274.29
383.17	1310.47
383.54	1298.41
383.91	1298.18
384.29	1303.65
384.66	1307.29
385.04	1296.36
385.41	1277.02
385.78	1292.72
386.15	1300.69
386.53	1284.76
386.90	1299.55
387.27	1303.42
387.65	1315.02
388.02	1293.41
388.39	1312.98
388.77	1311.16
389.14	1309.11
389.51	1306.15
389.89	1306.15
390.26	1322.53
390.63	1328.45
391.00	1302.05
391.38	1286.35
391.75	1311.16
392.12	1295.91
392.50	1292.27
392.87	1315.71
393.24	1296.82
393.61	1308.65
393.99	1307.97
394.36	1327.77
394.73	1308.42
395.10	1299.09
395.48	1301.14
395.85	1303.42
396.22	1315.25
396.59	1316.16
396.97	1302.51
397.34	1329.81
397.71	1302.96
398.08	1313.89
398.45	1312.52
398.83	1293.86
399.20	1297.96
399.57	1300.46
399.94	1280.89
400.32	1306.83
400.69	1300.23
401.06	1313.66
401.43	1310.93
401.80	1287.94
402.17	1295.00
402.55	1301.83
402.92	1287.49
403.29	1287.72
403.66	1297.96
404.03	1299.78
404.41	1296.14
404.78	1312.98
405.15	1322.76
405.52	1308.42
405.89	1302.74
406.26	1304.78
406.64	1285.90
407.01	1300.01
407.38	1320.26
407.75	1287.26
408.12	1332.32
408.49	1296.59
408.86	1318.21
409.23	1302.51
409.61	1312.98
409.98	1306.15
410.35	1340.05
410.72	1312.52
411.09	1309.33
411.46	1302.51
411.83	1289.77
412.20	1305.01
412.57	1322.08
412.95	1291.81
413.32	1299.32
413.69	1304.33
414.06	1293.18
414.43	1310.47
414.80	1304.78
415.17	1307.97
415.54	1302.74
415.91	1303.65
416.28	1286.35
416.65	1296.82
417.02	1286.81
417.39	1309.56
417.76	1288.17
418.14	1296.36
418.51	1301.60
418.88	1302.96
419.25	1291.36
419.62	1307.29
419.99	1303.42
420.36	1320.71
420.73	1298.87
421.10	1316.16
421.47	1305.69
421.84	1300.01
422.21	1317.30
422.58	1306.15
422.95	1317.98
423.32	1301.37
423.69	1303.42
424.06	1309.56
424.43	1307.51
424.80	1294.54
425.17	1298.18
425.54	1298.18
425.91	1306.60
426.28	1319.57
426.65	1310.02
427.02	1295.23
427.39	1308.20
427.76	1309.33
428.13	1310.47
428.49	1317.30
428.86	1293.86
429.23	1299.09
429.60	1295.91
429.97	1294.54
430.34	1340.28
430.71	1309.33
431.08	1305.24
431.45	1313.66
431.82	1314.11
432.19	1292.95
432.56	1294.09
432.93	1309.56
433.30	1298.87
433.67	1292.72
434.03	1312.29
434.40	1311.16
434.77	1301.83
435.14	1295.00
435.51	1302.28
435.88	1300.46
436.25	1292.50
436.62	1301.83
436.99	1304.10
437.35	1287.72
437.72	1306.15
438.09	1302.96
438.46	1331.41
438.83	1323.90
439.20	1287.72
439.57	1297.05
439.93	1290.45
440.30	1304.33
440.67	1306.15
441.04	1324.35
441.41	1317.30
441.78	1308.20
442.14	1323.44
442.51	1299.55
442.88	1317.53
443.25	1320.48
443.62	1306.15
443.99	1286.58
444.35	1311.38
444.72	1303.65
445.09	1312.29
445.46	1285.67
445.83	1316.84
446.19	1305.47
446.56	1300.23
446.93	1293.18
447.30	1298.41
447.66	1289.99
448.03	1308.88
448.40	1319.35
448.77	1277.70
449.14	1296.82
449.50	1318.89
449.87	1292.72
450.24	1317.75
450.61	1295.91
450.97	1300.23
451.34	1279.75
451.71	1297.27
452.08	1304.56
452.44	1306.83
452.81	1292.27
453.18	1292.04
453.54	1298.41
453.91	1308.65
454.28	1284.08
454.65	1319.12
455.01	1296.14
455.38	1293.63
455.75	1321.39
456.11	1301.37
456.48	1295.00
456.85	1306.83
457.21	1297.50
457.58	1302.96
457.95	1292.04
458.32	1307.51
458.68	1298.41
459.05	1272.93
459.42	1290.22
459.78	1289.08
460.15	1305.01
460.52	1297.73
460.88	1310.24
461.25	1325.04
461.61	1312.52
461.98	1302.05
462.35	1320.48
462.71	1302.74
463.08	1312.52
463.45	1299.09
463.81	1289.77
464.18	1305.92
464.55	1316.16
464.91	1307.74
465.28	1298.18
465.64	1298.87
466.01	1314.57
466.38	1277.48
466.74	1292.50
467.11	1289.54
467.47	1306.83
467.84	1320.71
468.21	1302.74
468.57	1279.75
468.94	1307.74
469.30	1313.20
469.67	1299.55
470.03	1298.41
470.40	1309.11
470.77	1311.84
471.13	1316.39
471.50	1292.04
471.86	1307.74
472.23	1297.96
472.59	1291.59
472.96	1328.22
473.32	1280.66
473.69	1305.01
474.05	1290.90
474.42	1308.88
474.78	1288.40
475.15	1294.32
475.51	1285.90
475.88	1285.44
476.24	1299.09
476.61	1294.54
476.97	1300.01
477.34	1308.65
477.70	1288.40
478.07	1312.29
478.43	1313.20
478.80	1314.80
479.16	1325.04
479.53	1305.24
479.89	1300.23
480.26	1310.93
480.62	1317.30
480.99	1307.06
481.35	1309.56
481.72	1301.14
482.08	1308.42
482.45	1530.97
482.81	1305.69
483.17	1320.48
483.54	1307.51
483.90	1313.20
484.27	1289.99
484.63	1284.99
485.00	1307.29
485.36	1287.03
485.72	1297.27
486.09	1328.45
486.45	1321.17
486.82	1314.80
487.18	1307.97
487.54	1318.89
487.91	1315.71
488.27	1303.65
488.64	1311.61
489.00	1306.83
489.36	1318.44
489.73	1304.10
490.09	1310.93
490.45	1308.65
490.82	1328.68
491.18	1315.25
491.55	1303.87
491.91	1296.82
492.27	1291.36
492.64	1310.47
493.00	1299.78
493.36	1314.80
493.73	1339.83
494.09	1307.51
494.45	1302.96
494.82	1319.12
495.18	1318.21
495.54	1295.91
495.91	1295.45
496.27	1320.71
496.63	1312.75
496.99	1308.65
497.36	1307.06
497.72	1316.62
498.08	1325.95
498.45	1312.52
498.81	1289.54
499.17	1298.41
499.53	1314.34
499.90	1312.52
500.26	1309.11
500.62	1286.35
500.99	1305.47
501.35	1289.31
501.71	1303.65
502.07	1297.27
502.44	1303.87
502.80	1310.24
503.16	1311.38
503.52	1303.87
503.88	1285.90
504.25	1292.27
504.61	1300.46
504.97	1307.97
505.33	1302.74
505.70	1303.65
506.06	1307.74
506.42	1307.29
506.78	1312.75
507.14	1312.98
507.51	1307.06
507.87	1297.05
508.23	1283.39
508.59	1302.96
508.95	1307.51
509.32	1295.23
509.68	1288.63
510.04	1298.64
510.40	1289.31
510.76	1300.46
511.12	1306.60
511.48	1298.64
511.85	1302.28
512.21	1315.25
512.57	1312.52
512.93	1310.24
513.29	1317.75
513.65	1307.97
514.01	1318.21
514.38	1302.51
514.74	1313.89
515.10	1307.51
515.46	1299.55
515.82	1307.51
516.18	1303.19
516.54	1297.05
516.90	1314.57
517.26	1301.60
517.63	1281.35
517.99	1313.43
518.35	1278.84
518.71	1306.60
519.07	1292.04
519.43	1300.92
519.79	1319.12
520.15	1306.15
520.51	1302.28
520.87	1306.15
521.23	1309.11
521.59	1316.16
521.95	1303.65
522.31	1292.27
522.67	1292.50
523.03	1309.79
523.40	1312.29
523.76	1297.05
524.12	1308.88
524.48	1303.65
524.84	1311.38
525.20	1324.81
525.56	1287.26
525.92	1307.29
526.28	1327.08
526.64	1299.78
527.00	1305.01
527.36	1310.02
527.72	1328.68
528.08	1314.34
528.44	1292.72
528.80	1300.69
529.16	1300.69
529.51	1315.71
529.87	1304.56
530.23	1307.97
530.59	1329.13
530.95	1325.49
531.31	1323.90
531.67	1332.77
532.03	1305.47
532.39	1321.85
532.75	1303.65
533.11	1332.32
533.47	1309.11
533.83	1332.32
534.19	1293.86
534.55	1310.02
534.91	1305.24
535.26	1302.51
535.62	1292.72
535.98	1281.80
536.34	1301.83
536.70	1311.84
537.06	1306.83
537.42	1301.14
537.78	1301.60
538.14	1390.12
538.49	1299.55
538.85	1324.13
539.21	1294.54
539.57	1286.35
539.93	1306.83
540.29	1312.98
540.65	1314.11
541.00	1301.83
541.36	1305.92
541.72	1298.87
542.08	1308.42
542.44	1310.70
542.80	1306.38
543.15	1316.84
543.51	1289.08
543.87	1300.46
544.23	1299.55
544.59	1316.62
544.95	1292.72
545.30	1305.01
545.66	1294.32
546.02	1305.47
546.38	1308.42
546.73	1307.06
547.09	1335.96
547.45	1295.00
547.81	1307.51
548.17	1315.48
548.52	1323.90
548.88	1311.61
549.24	1323.67
549.60	1325.26
549.95	1306.60
550.31	1299.55
550.67	1298.64
551.03	1290.90
551.38	1310.02
551.74	1300.01
552.10	1300.23
552.46	1311.16
552.81	1331.63
553.17	1292.72
553.53	1302.51
553.88	1305.24
554.24	1294.54
554.60	1292.50
554.95	1306.60
555.31	1292.72
555.67	1294.77
556.03	1308.65
556.38	1298.87
556.74	1304.10
557.10	1318.66
557.45	1295.00
557.81	1299.78
558.17	1289.31
558.52	1298.18
558.88	1315.48
559.24	1328.22
559.59	1281.80
559.95	1309.56
560.30	1312.52
560.66	1298.18
561.02	1284.99
561.37	1284.99
561.73	1291.59
562.09	1313.20
562.44	1311.16
562.80	1294.54
563.15	1297.27
563.51	1294.54
563.87	1327.54
564.22	1310.47
564.58	1320.94
564.93	1307.51
565.29	1298.18
565.65	1318.89
566.00	1311.84
566.36	1326.40
566.71	1323.67
567.07	1299.09
567.42	1290.68
567.78	1314.80
568.14	1311.38
568.49	1306.15
568.85	1307.97
569.20	1297.05
569.56	1308.88
569.91	1305.92
570.27	1322.08
570.62	1305.92
570.98	1309.79
571.33	1303.42
571.69	1307.29
572.04	1297.05
572.40	1291.36
572.75	1302.05
573.11	1306.15
573.46	1321.39
573.82	1300.46
574.17	1305.92
574.53	1329.81
574.88	1317.75
575.24	1295.68
575.59	1327.54
575.95	1314.34
576.30	1314.34
576.66	1312.29
577.01	1292.04
577.36	1313.89
577.72	1303.19
578.07	1296.82
578.43	1306.83
578.78	1310.02
579.14	1294.32
579.49	1315.71
579.85	1301.83
580.20	1297.96
580.55	1310.02
580.91	1297.27
581.26	1312.29
581.62	1323.90
581.97	1323.67
582.32	1313.89
582.68	1333.23
583.03	1341.42
583.39	1310.47
583.74	1308.20
584.09	1327.31
584.45	1331.41
584.80	1363.04
585.15	1331.63
585.51	1323.44
585.86	1339.37
586.21	1345.29
586.57	1330.50
586.92	1349.61
587.27	1352.57
587.63	1330.95
587.98	1373.96
588.33	1365.54
588.69	1353.48
589.04	1388.07
589.39	1369.64
589.75	1371.23
590.10	1393.53
590.45	1396.71
590.81	1396.94
591.16	1386.25
591.51	1388.07
591.86	1411.96
592.22	1431.99
592.57	1420.38
592.92	1434.94
593.28	1446.55
593.63	1447.00
593.98	1468.62
594.33	1475.45
594.69	1485.92
595.04	1483.64
595.39	1502.98
595.74	1481.14
596.10	1509.58
596.45	1551.91
596.80	1542.12
597.15	1560.32
597.50	1572.84
597.86	1573.30
598.21	1581.94
598.56	1618.35
598.91	1640.20
599.26	1633.14
599.62	1650.21
599.97	1656.35
600.32	1685.48
600.67	1685.25
601.02	1720.52
601.38	1707.55
601.73	1741.23
602.08	1762.39
602.43	1754.88
602.78	1798.12
603.13	1806.31
603.49	1806.76
603.84	1836.12
604.19	1831.57
604.54	1855.46
604.89	1885.27
605.24	1887.77
605.59	1910.53
605.95	1946.03
606.30	1959.45
606.65	1971.06
607.00	1965.14
607.35	1964.23
607.70	2010.65
608.05	2009.51
608.40	2015.66
608.75	2034.09
609.10	2050.93
609.46	2079.14
609.81	2086.43
610.16	2108.27
610.51	2094.16
610.86	2097.80
611.21	2118.05
611.56	2145.13
611.91	2145.59
612.26	2148.77
612.61	2175.63
612.96	2179.72
613.31	2163.57
613.66	2172.21
614.01	2184.96
614.36	2186.78
614.71	2177.90
615.06	2209.08
615.41	2198.61
615.76	2221.14
616.11	2230.69
616.46	2234.56
616.81	2228.65
617.16	2233.65
617.51	2247.53
617.86	2225.00
618.21	2227.96
618.56	2236.38
618.91	2248.90
619.26	2247.99
619.61	2218.63
619.96	2264.37
620.31	2240.93
620.66	2235.47
621.01	2230.69
621.36	2244.12
621.71	2239.80
622.06	2245.26
622.41	2248.44
622.76	2245.03
623.10	2237.29
623.45	2222.27
623.80	2235.47
624.15	2244.12
624.50	2244.80
624.85	2242.98
625.20	2227.28
625.55	2214.31
625.90	2209.53
626.25	2217.72
626.59	2223.41
626.94	2236.15
627.29	2180.18
627.64	2214.08
627.99	2200.43
628.34	2211.12
628.69	2222.27
629.03	2184.50
629.38	2188.14
629.73	2185.41
630.08	2166.52
630.43	2181.31
630.78	2183.59
631.12	2214.99
631.47	2166.75
631.82	2160.15
632.17	2157.65
632.52	2167.66
632.86	2182.22
633.21	2184.50
633.56	2158.10
633.91	2169.94
634.26	2159.24
634.60	2174.03
634.95	2165.61
635.30	2148.55
635.65	2153.55
635.99	2141.27
636.34	2137.62
636.69	2159.70
637.04	2151.05
637.39	2115.78
637.73	2109.41
638.08	2115.32
638.43	2126.02
638.77	2092.57
639.12	2103.04
639.47	2103.72
639.82	2093.02
640.16	2073.68
640.51	2095.98
640.86	2113.96
641.20	2091.43
641.55	2090.52
641.90	2080.51
642.25	2080.51
642.59	2095.75
642.94	2069.59
643.29	2073.00
643.63	2063.90
643.98	2076.64
644.33	2040.46
644.67	2046.60
645.02	2041.14
645.37	2076.87
645.71	2065.49
646.06	2058.66
646.40	2065.26
646.75	2066.40
647.10	2056.84
647.44	2076.19
647.79	2056.62
648.14	2058.66
648.48	2053.89
648.83	2052.06
649.17	2057.75
649.52	2050.24
649.87	2051.38
650.21	2045.69
650.56	2044.33
650.90	2041.37
651.25	2044.33
651.59	2031.13
651.94	2012.24
652.29	2028.85
652.63	2026.35
652.98	2053.89
653.32	2041.14
653.67	2034.77
654.01	2043.87
654.36	2043.19
654.70	2040.69
655.05	2039.55
655.39	2032.95
655.74	2042.74
656.08	2047.51
656.43	2027.49
656.78	2038.87
657.12	2058.89
657.47	2036.59
657.81	2038.18
658.15	2028.85
658.50	2014.29
658.84	2056.16
659.19	2044.56
659.53	2064.35
659.88	2048.20
660.22	2052.52
660.57	2062.30
660.91	2054.11
661.26	2064.58
661.60	2051.38
661.95	2079.83
662.29	2079.14
662.63	2065.04
662.98	2081.42
663.32	2067.54
663.67	2073.68
664.01	2086.20
664.36	2116.23
664.70	2123.97
665.04	2103.04
665.39	2141.27
665.73	2119.42
666.08	2283.03
666.42	2174.72
666.76	2171.07
667.11	2214.08
667.45	2270.06
667.79	2266.19
668.14	2288.04
668.48	2343.56
668.83	2358.12
669.17	2417.51
669.51	2464.84
669.86	2552.00
670.20	2559.73
670.54	2607.06
670.89	2678.06
671.23	2758.16
671.57	2806.17
671.92	2875.80
672.26	2968.87
672.60	3026.90
672.94	3152.28
673.29	3251.49
673.63	3338.42
673.97	3422.84
674.32	3543.90
674.66	3641.52
675.00	3750.74
675.34	3843.35
675.69	4030.63
676.03	4139.17
676.37	4298.69
676.71	4424.52
677.06	4599.51
677.40	4713.97
677.74	4976.56
678.08	5173.17
678.43	5373.41
678.77	5603.01
679.11	5839.67
679.45	6061.53
679.80	6359.85
680.14	6639.51
680.48	6868.43
680.82	7340.60
681.16	7628.23
681.51	7975.70
681.85	8422.16
682.19	8790.56
682.53	9346.70
682.87	9935.15
683.21	10507.67
683.56	11249.26
683.90	11984.03
684.24	12896.51
684.58	14019.26
684.92	15011.61
685.26	16083.84
685.61	17063.22
685.95	18188.69
686.29	19252.73
686.63	19924.46
686.97	20590.28
687.31	21088.16
687.65	21375.33
687.99	21648.40
688.33	21654.08
688.68	21526.20
689.02	21187.60
689.36	20937.52
689.70	20460.57
690.04	19854.60
690.38	19313.03
690.72	18684.98
691.06	18032.82
691.40	17333.55
691.74	16514.36
692.08	15854.69
692.42	15216.41
692.76	14636.83
693.10	13889.10
693.44	13242.17
693.78	12741.10
694.13	12078.24
694.47	11671.15
694.81	11206.48
695.15	10669.23
695.49	10207.53
695.83	9880.54
696.17	9414.97
696.51	9228.15
696.85	8792.16
697.19	8518.87
697.53	8351.62
697.87	8090.39
698.20	7838.49
698.54	7745.42
698.88	7553.36
699.22	7447.55
699.56	7313.52
699.90	7166.75
700.24	7070.27
700.58	7108.50
700.92	6954.67
701.26	6928.73
701.60	6848.86
701.94	6792.43
702.28	6843.17
702.62	6826.79
702.96	6790.61
703.30	6784.69
703.63	6891.87
703.97	6858.19
704.31	6820.19
704.65	6818.14
704.99	6894.83
705.33	6977.20
705.67	6929.19
706.01	6966.96
706.34	6958.09
706.68	7020.66
707.02	6997.91
707.36	7060.03
707.70	7058.44
708.04	7020.89
708.38	7095.98
708.71	7096.67
709.05	7081.65
709.39	7106.68
709.73	7075.73
710.07	7103.49
710.40	7104.18
710.74	7099.40
711.08	7080.28
711.42	7060.94
711.76	7057.07
712.09	7085.29
712.43	7064.13
712.77	7019.07
713.11	7031.81
713.45	6999.50
713.78	6978.34
714.12	6901.20
714.46	6869.57
714.80	6860.47
715.13	6818.37
715.47	6728.72
715.81	6673.42
716.15	6607.88
716.48	6581.72
716.82	6524.60
717.16	6495.93
717.49	6438.59
717.83	6318.44
718.17	6330.04
718.51	6209.44
718.84	6162.34
719.18	6149.14
719.52	6037.41
719.85	5984.39
720.19	5878.81
720.53	5877.44
720.86	5765.71
721.20	5663.32
721.54	5715.20
721.87	5635.33
722.21	5539.30
722.55	5477.63
722.88	5464.89
723.22	5365.91
723.55	5264.42
723.89	5271.70
724.23	5213.67
724.56	5110.59
724.90	5094.89
725.24	5041.19
725.57	4943.34
725.91	4930.14
726.24	4834.57
726.58	4779.73
726.92	4733.54
727.25	4688.48
727.59	4641.61
727.92	4583.58
728.26	4550.36
728.59	4509.85
728.93	4425.43
729.26	4422.02
729.60	4374.46
729.94	4307.11
730.27	4263.87
730.61	4206.07
730.94	4191.96
731.28	4114.60
731.61	4072.73
731.95	4058.62
732.28	4005.60
732.62	4004.23
732.95	3960.54
733.29	3917.31
733.62	3910.71
733.96	3862.47
734.29	3796.71
734.63	3811.50
734.96	3750.51
735.30	3783.05
735.63	3708.87
735.97	3697.95
736.30	3661.54
736.63	3660.18
736.97	3623.08
737.30	3592.59
737.64	3579.39
737.97	3527.51
738.31	3551.63
738.64	3484.73
738.97	3448.10
739.31	3441.27
739.64	3450.83
739.98	3436.04
740.31	3362.31
740.64	3407.36
740.98	3361.63
741.31	3347.52
741.65	3327.49
741.98	3323.85
742.31	3297.00
742.65	3302.24
742.98	3263.78
743.31	3250.81
743.65	3241.48
743.98	3190.96
744.31	3185.05
744.65	3210.08
744.98	3194.38
745.31	3182.09
745.65	3188.46
745.98	3157.29
746.31	3144.09
746.65	3139.08
746.98	3126.79
747.31	3148.41
747.65	3099.94
747.98	3132.03
748.31	3110.41
748.64	3118.37
748.98	3031.22
749.31	3068.77
749.64	3046.24
749.98	3034.41
750.31	2979.34
750.64	3012.56
750.97	2999.59
751.31	2983.44
751.64	2933.37
751.97	2939.52
752.30	2929.96
752.63	2886.73
752.97	2882.40
753.30	2874.67
753.63	2879.67
753.96	2878.31
754.29	2829.61
754.63	2807.99
754.96	2814.59
755.29	2765.90
755.62	2727.89
755.95	2752.47
756.29	2712.42
756.62	2714.01
756.95	2675.78
757.28	2678.52
757.61	2685.11
757.94	2629.82
758.27	2603.42
758.61	2580.21
758.94	2581.81
759.27	2559.96
759.60	2546.08
759.93	2534.48
760.26	2489.42
760.59	2508.53
760.92	2471.67
761.26	2460.52
761.59	2450.96
761.92	2443.68
762.25	2426.84
762.58	2400.90
762.91	2392.26
763.24	2373.82
763.57	2380.88
763.90	2369.27
764.23	2368.13
764.56	2332.18
764.89	2334.46
765.22	2283.03
765.55	2293.73
765.88	2303.96
766.21	2290.99
766.54	2264.60
766.87	2265.74
767.20	2244.80
767.53	2249.35
767.86	2248.44
768.19	2262.55
768.52	2218.63
768.85	2229.10
769.18	2210.21
769.51	2203.61
769.84	2155.83
770.17	2153.55
770.50	2160.61
770.83	2151.73
771.16	2138.99
771.49	2144.22
771.82	2124.65
772.15	2101.44
772.48	2090.29
772.81	2065.26
773.14	2065.04
773.47	2046.83
773.80	2059.35
774.13	2043.65
774.46	2022.48
774.78	2016.34
775.11	2013.15
775.44	1976.74
775.77	1979.93
776.10	1978.79
776.43	1956.95
776.76	2008.60
777.09	1961.04
777.41	1965.14
777.74	1949.89
778.07	1939.65
778.40	1943.98
778.73	1930.78
779.06	1917.13
779.38	1913.49
779.71	1908.02
780.04	1904.16
780.37	1886.41
780.70	1887.32
781.03	1863.88
781.35	1866.15
781.68	1855.69
782.01	1853.64
782.34	1834.07
782.67	1850.68
782.99	1846.36
783.32	1826.33
783.65	1809.04
783.98	1799.71
784.30	1810.40
784.63	1816.55
784.96	1795.16
785.29	1794.25
785.61	1781.28
785.94	1794.70
786.27	1761.03
786.60	1780.37
786.92	1764.67
787.25	1764.89
787.58	1740.55
787.90	1763.98
788.23	1731.67
788.56	1738.04
788.88	1763.07
789.21	1743.05
789.54	1708.92
789.87	1707.78
790.19	1711.65
790.52	1708.92
790.85	1720.07
791.17	1714.83
791.50	1694.35
791.82	1701.41
792.15	1685.02
792.48	1689.80
792.80	1682.52
793.13	1704.37
793.46	1679.11
793.78	1674.56
794.11	1667.73
794.43	1679.56
794.76	1681.61
795.09	1717.79
795.41	1685.02
795.74	1667.05
796.06	1682.06
796.39	1686.62
796.72	1680.70
797.04	1675.24
797.37	1670.91
797.69	1657.94
798.02	1689.80
798.34	1682.29
798.67	1664.54
798.99	1667.73
799.32	1687.75
799.64	1663.18
799.97	1647.93
800.30	1667.73
800.62	1666.36
800.95	1670.46
801.27	1637.69
801.60	1654.53
801.92	1655.44
802.25	1639.29
802.57	1648.84
802.89	1642.70
803.22	1637.46
803.54	1638.37
803.87	1639.51
804.19	1622.67
804.52	1666.82
804.84	1626.77
805.17	1623.13
805.49	1636.55
805.82	1614.94
806.14	1624.27
806.46	1635.87
806.79	1621.99
807.11	1610.39
807.44	1609.02
807.76	1604.92
808.08	1599.92
808.41	1613.57
808.73	1604.24
809.06	1597.19
809.38	1592.41
809.70	1600.37
810.03	1577.62
810.35	1585.81
810.67	1599.24
811.00	1597.87
811.32	1588.09
811.64	1605.15
811.97	1578.53
812.29	1581.94
812.61	1553.73
812.94	1576.94
813.26	1597.42
813.58	1581.49
813.91	1560.78
814.23	1577.16
814.55	1587.63
814.88	1565.33
815.20	1549.63
815.52	1556.68
815.84	1557.82
816.17	1565.10
816.49	1573.52
816.81	1542.80
817.13	1549.17
817.46	1570.79
817.78	1542.12
818.10	1534.61
818.42	1529.15
818.75	1525.74
819.07	1559.64
819.39	1565.79
819.71	1539.84
820.04	1530.52
820.36	1523.46
820.68	1535.29
821.00	1522.55
821.32	1523.23
821.65	1525.28
821.97	1522.32
822.29	1516.41
822.61	1528.47
822.93	1523.46
823.25	1536.20
823.58	1527.56
823.90	1504.57
824.22	1523.69
824.54	1508.22
824.86	1495.24
825.18	1504.35
825.50	1487.05
825.82	1507.99
826.15	1515.04
826.47	1512.99
826.79	1515.04
827.11	1510.72
827.43	1513.45
827.75	1516.63
828.07	1485.23
828.39	1475.90
828.71	1494.56
829.03	1480.23
829.35	1502.53
829.67	1479.32
830.00	1502.53
830.32	1504.80
830.64	1509.81
830.96	1500.93
831.28	1484.09
831.60	1503.89
831.92	1476.81
832.24	1499.34
832.56	1479.32
832.88	1486.60
833.20	1489.33
833.52	1494.11
833.84	1479.54
834.16	1470.44
834.48	1485.92
834.80	1491.38
835.12	1476.13
835.44	1490.24
835.76	1491.83
836.08	1475.22
836.40	1483.87
836.71	1469.76
837.03	1468.62
837.35	1474.31
837.67	1470.67
837.99	1466.12
838.31	1477.50
838.63	1465.44
838.95	1492.74
839.27	1482.05
839.59	1451.78
839.91	1456.56
840.23	1470.67
840.54	1479.54
840.86	1469.76
841.18	1461.11
841.50	1469.30
841.82	1440.63
842.14	1442.68
842.46	1475.68
842.77	1446.32
843.09	1462.02
843.41	1454.74
843.73	1440.40
844.05	1477.95
844.37	1442.91
844.68	1452.92
845.00	1449.05
845.32	1455.88
845.64	1454.97
845.96	1459.06
846.27	1440.63
846.59	1462.93
846.91	1454.29
847.23	1457.47
847.54	1453.15
847.86	1444.05
848.18	1442.00
848.50	1430.62
848.82	1435.85
849.13	1446.32
849.45	1454.29
849.77	1457.24
850.08	1445.41
850.40	1461.57
850.72	1458.61
851.04	1443.36
851.35	1466.80
851.67	1456.79
851.99	1434.03
852.30	1442.91
852.62	1452.24
852.94	1454.97
853.25	1451.55
853.57	1446.09
853.89	1423.57
854.20	1435.85
854.52	1438.58
854.84	1430.62
855.15	1430.39
855.47	1440.40
855.79	1451.10
856.10	1445.64
856.42	1453.60
856.73	1449.51
857.05	1429.03
857.37	1410.82
857.68	1408.55
858.00	1438.13
858.32	1434.26
858.63	1417.88
858.95	1419.01
859.26	1415.37
859.58	1420.15
859.89	1437.90
860.21	1439.72
860.52	1425.16
860.84	1452.01
861.16	1426.75
861.47	1397.85
861.79	1414.92
862.10	1418.10
862.42	1413.10
862.73	1413.10
863.05	1407.18
863.36	1410.14
863.68	1416.28
863.99	1407.86
864.31	1406.95
864.62	1422.43
864.94	1399.67
865.25	1422.43
865.57	1414.01
865.88	1414.92
866.20	1412.87
866.51	1414.46
866.82	1415.37
867.14	1401.04
867.45	1398.99
867.77	1428.34
868.08	1419.01
868.40	1407.41
868.71	1417.42
869.02	1392.62
869.34	1399.45
869.65	1407.41
869.97	1402.86
870.28	1407.86
870.59	1392.16
870.91	1401.27
871.22	1386.02
871.54	1413.55
871.85	1384.43
872.16	1404.45
872.48	1416.74
872.79	1392.39
873.10	1383.29
873.42	1382.15
873.73	1398.76
874.04	1378.97
874.36	1394.89
874.67	1396.94
874.98	1392.85
875.30	1384.88
875.61	1393.30
875.92	1378.28
876.23	1388.07
876.55	1387.39
876.86	1378.28
877.17	1381.01
877.49	1381.24
877.80	1365.77
878.11	1539.39
878.42	1392.16
878.74	1408.55
879.05	1397.85
879.36	1366.00
879.67	1371.23
879.98	1369.86
880.30	1366.91
880.61	1393.07
880.92	1393.07
881.23	1370.77
881.55	1386.02
881.86	1388.30
882.17	1374.41
882.48	1370.55
882.79	1383.29
883.10	1366.00
883.42	1383.97
883.73	1376.24
884.04	1371.91
884.35	1394.67
884.66	1381.92
884.97	1393.07
885.28	1386.25
885.60	1359.85
885.91	1385.34
886.22	1370.77
886.53	1377.60
886.84	1378.06
887.15	1373.50
887.46	1366.68
887.77	1391.25
888.08	1364.40
888.40	1380.79
888.71	1354.39
889.02	1368.27
889.33	1390.12
889.64	1356.44
889.95	1377.37
890.26	1375.32
890.57	1366.91
890.88	1370.09
891.19	1371.91
891.50	1383.97
891.81	1387.61
892.12	1364.40
892.43	1374.64
892.74	1373.28
893.05	1376.24
893.36	1384.20
893.67	1373.73
893.98	1378.51
894.29	1379.65
894.60	1368.95
894.91	1356.67
895.22	1383.74
895.53	1366.68
895.84	1374.64
896.15	1376.01
896.46	1378.06
896.77	1374.64
897.08	1363.95
897.38	1366.00
897.69	1377.15
898.00	1359.17
898.31	1359.40
898.62	1352.80
898.93	1343.92
899.24	1352.34
899.55	1364.63
899.86	1357.35
900.16	1360.08
900.47	1367.13
900.78	1374.87
901.09	1366.45
901.40	1388.75
901.71	1357.58
902.02	1367.59
902.32	1365.31
902.63	1372.37
902.94	1348.47
903.25	1345.74
903.56	1339.14
903.87	1365.54
904.17	1353.48
904.48	1342.10
904.79	1344.38
905.10	1345.74
905.41	1355.53
905.71	1355.76
906.02	1355.76
906.33	1368.95
906.64	1370.32
906.94	1343.47
907.25	1343.92
907.56	1331.63
907.87	1328.22
908.17	1357.35
908.48	1345.29
908.79	1357.58
909.09	1372.59
909.40	1339.83
909.71	1357.58
910.02	1382.38
910.32	1377.15
910.63	1340.96
910.94	1343.92
911.24	1341.65
911.55	1357.80
911.86	1345.29
912.16	1360.08
912.47	1340.28
912.78	1347.56
913.08	1353.71
913.39	1372.59
913.69	1353.02
914.00	1334.14
914.31	1364.17
914.61	1359.40
914.92	1355.98
915.23	1346.88
915.53	1338.46
915.84	1335.28
916.14	1338.46
916.45	1342.78
916.75	1357.35
917.06	1339.37
917.37	1334.59
917.67	1349.16
917.98	1331.18
918.28	1336.41
918.59	1317.53
918.89	1335.28
919.20	1335.05
919.50	1339.37
919.81	1344.15
920.11	1322.99
920.42	1335.05
920.72	1337.55
921.03	1347.34
921.33	1342.56
921.64	1329.81
921.94	1326.86
922.25	1342.10
922.55	1325.26
922.86	1330.27
923.16	1320.48
923.47	1321.62
923.77	1338.92
924.08	1324.81
924.38	1334.82
924.69	1335.96
924.99	1336.41
925.29	1345.06
925.60	1340.51
925.90	1341.87
926.21	1325.26
926.51	1349.84
926.81	1323.67
927.12	1343.01
927.42	1339.14
927.73	1330.04
928.03	1315.93
928.33	1326.63
928.64	1318.66
928.94	1331.18
929.24	1322.99
929.55	1348.25
929.85	1328.68
930.15	1323.67
930.46	1326.40
930.76	1337.78
931.06	1321.17
931.37	1317.75
931.67	1356.21
931.97	1312.98
932.27	1340.51
932.58	1340.05
932.88	1315.48
933.18	1318.21
933.49	1317.53
933.79	1329.36
934.09	1333.91
934.39	1307.06
934.70	1348.47
935.00	1322.99
935.30	1349.16
935.60	1326.86
935.91	1333.91
936.21	1326.63
936.51	1322.08
936.81	1318.21
937.11	1305.01
937.42	1301.60
937.72	1302.05
938.02	1317.07
938.32	1322.76
938.62	1312.52
938.92	1320.94
939.23	1306.38
939.53	1306.15
939.83	1301.83
940.13	1312.75
940.43	1316.16
940.73	1307.51
941.03	1312.98
941.34	1311.16
941.64	1319.80
941.94	1319.57
942.24	1306.15
942.54	1311.38
942.84	1318.66
943.14	1328.22
943.44	1298.87
943.74	1322.31
944.04	1315.71
944.34	1304.78
944.65	1316.39
944.95	1319.57
945.25	1310.47
945.55	1311.84
945.85	1295.91
946.15	1308.42
946.45	1324.58
946.75	1319.57
947.05	1309.33
947.35	1312.52
947.65	1308.65
947.95	1305.47
948.25	1306.83
948.55	1305.47
948.85	1317.98
949.15	1306.15
949.45	1310.24
949.75	1334.37
950.05	1310.02
950.35	1317.53
950.65	1311.16
950.94	1316.84
951.24	1324.13
951.54	1326.63
951.84	1369.86
952.14	1316.62
952.44	1296.36
952.74	1299.78
953.04	1322.08
953.34	1321.62
953.64	1305.24
953.94	1319.35
954.23	1306.83
954.53	1307.29
954.83	1311.38
955.13	1323.22
955.43	1310.02
955.73	1323.90
956.03	1317.07
956.32	1311.61
956.62	1313.43
956.92	1323.22
957.22	1313.89
957.52	1314.80
957.82	1304.33
958.11	1298.18
958.41	1303.65
958.71	1349.84
959.01	1292.50
959.30	1381.70
959.60	1307.51
959.90	1315.71
960.20	1310.47
960.50	1299.32
960.79	1290.45
961.09	1302.51
961.39	1309.33
961.69	1309.11
961.98	1305.47
962.28	1324.35
962.58	1304.56
962.87	1330.50
963.17	1320.26
963.47	1300.01
963.76	1326.63
964.06	1308.65
964.36	1306.60
964.66	1304.78
964.95	1308.20
965.25	1327.31
965.55	1298.64
965.84	1304.33
966.14	1322.31
966.43	1305.01
966.73	1302.05
967.03	1333.91
967.32	1291.36
967.62	1309.56
967.92	1325.26
968.21	1313.20
968.51	1305.24
968.80	1305.01
969.10	1307.29
969.40	1313.20
969.69	1282.48
969.99	1282.26
970.28	1307.06
970.58	1326.63
970.87	1308.88
971.17	1313.43
971.46	1310.70
971.76	1314.34
972.06	1322.08
972.35	1319.12
972.65	1318.44
972.94	1334.37
973.24	1332.32
973.53	1328.22
973.83	1297.50
974.12	1306.60
974.42	1301.14
974.71	1321.17
975.01	1310.93
975.30	1312.52
975.59	1303.87
975.89	1311.38
976.18	1313.20
976.48	1304.10
976.77	1296.59
977.07	1293.18
977.36	1326.86
977.65	1312.52
977.95	1303.87
978.24	1301.37
978.54	1306.60
978.83	1301.37
979.13	1294.32
979.42	1296.59
979.71	1312.29
980.01	1324.13
980.30	1303.19
980.59	1305.69
980.89	1326.17
981.18	1303.42
981.47	1301.37
981.77	1303.65
982.06	1295.68
982.35	1317.53
982.65	1308.88
982.94	1318.89
983.23	1319.35
983.53	1310.93
983.82	1315.93
984.11	1290.68
984.41	1304.78
984.70	1293.18
984.99	1312.75
985.28	1314.34
985.58	1318.44
985.87	1306.83
986.16	1303.19
986.45	1318.44
986.75	1336.64
987.04	1318.44
987.33	1308.65
987.62	1313.66
987.91	1295.91
988.21	1311.38
988.50	1305.47
988.79	1295.68
989.08	1336.87
989.37	1300.69
989.67	1320.71
989.96	1326.63
990.25	1312.07
990.54	1311.16
990.83	1302.74
991.12	1292.27
991.42	1322.76
991.71	1301.14
992.00	1305.92
992.29	1302.51
992.58	1322.99
992.87	1310.02
993.16	1321.85
993.45	1303.65
993.75	1303.42
994.04	1296.14
994.33	1298.18
994.62	1311.84
994.91	1312.29
995.20	1316.39
995.49	1309.56
995.78	1311.38
996.07	1302.51
996.36	1298.64
996.65	1301.14
996.94	1317.75
997.23	1312.98
997.52	1294.77
997.81	1310.47
998.10	1310.70
998.39	1298.18
998.68	1310.93
998.97	1300.46
999.26	1298.18
999.55	1322.99
999.84	1315.02
1000.13	1297.50
1000.42	1307.97
1000.71	1307.74
1001.00	1315.71
1001.29	1319.57
1001.58	1319.12
1001.87	1294.09
1002.16	1300.92
1002.45	1296.14
1002.74	1298.64
1003.02	1315.93
1003.31	1297.27
1003.60	1301.60
1003.89	1300.23
1004.18	1294.32
1004.47	1307.97
1004.76	1303.19
1005.05	1315.71
1005.33	1310.70
1005.62	1312.98
1005.91	1295.00
1006.20	1302.74
1006.49	1292.95
1006.78	1312.29
1007.06	1308.65
1007.35	1307.29
1007.64	1297.96
1007.93	1299.78
1008.22	1303.87
1008.50	1319.80
1008.79	1302.51
1009.08	1299.78
1009.37	1306.83
1009.66	1338.46
1009.94	1313.20
1010.23	1292.95
1010.52	1302.51
1010.81	1293.41
1011.09	1316.62
1011.38	1310.70
1011.67	1310.02
1011.95	1328.68
1012.24	1310.47
1012.53	1292.72
1012.82	1310.93
1013.10	1314.34
1013.39	1302.74
1013.68	1309.11
[truncated: 48 more rows]
