# Supplementary material for: Unique photosynthetic electron transport tuning and excitation distribution in heterokont algae
Source: PLoS One. 2019 Jan 9;14(1):e0209920. doi: 10.1371/journal.pone.0209920 (PMC6326504; doi:10.1371/journal.pone.0209920)
Supplement: S1 Dataset — (ZIP) [file pone.0209920.s004.zip › S1 Dataset/77K/Phaeodactylum_Anaerobic/PAna_t=15,1.txt]

340.01	1340.28
340.39	1340.28
340.76	1340.28
341.14	1342.56
341.52	1341.87
341.89	1361.44
342.27	1363.04
342.65	1385.11
343.03	1391.03
343.40	1366.91
343.78	1381.47
344.16	1379.88
344.53	1376.69
344.91	1381.70
345.29	1367.59
345.66	1375.55
346.04	1371.68
346.42	1345.29
346.79	1346.43
347.17	1354.85
347.54	1354.39
347.92	1358.03
348.30	1356.21
348.67	1343.92
349.05	1326.17
349.43	1336.41
349.80	1344.61
350.18	1345.52
350.56	1345.29
350.93	1347.79
351.31	1350.29
351.68	1331.86
352.06	1341.87
352.44	1319.80
352.81	1350.29
353.19	1341.87
353.56	1348.70
353.94	1338.46
354.32	1338.46
354.69	1334.37
355.07	1341.65
355.44	1332.09
355.82	1338.23
356.19	1327.08
356.57	1330.72
356.95	1311.84
357.32	1329.36
357.70	1334.14
358.07	1309.79
358.45	1338.92
358.82	1334.37
359.20	1318.21
359.58	1325.72
359.95	1343.24
360.33	1322.76
360.70	1336.41
361.08	1341.87
361.45	1347.56
361.83	1348.02
362.20	1355.98
362.58	1360.53
362.95	1353.93
363.33	1339.14
363.70	1325.49
364.08	1320.71
364.45	1330.95
364.83	1338.23
365.20	1345.06
365.58	1318.89
365.95	1335.05
366.33	1328.22
366.70	1317.98
367.08	1325.49
367.45	1323.67
367.83	1332.54
368.20	1330.04
368.58	1325.49
368.95	1345.06
369.33	1355.30
369.70	1337.55
370.08	1334.37
370.45	1335.50
370.83	1349.84
371.20	1320.48
371.57	1380.33
371.95	1349.16
372.32	1349.16
372.70	1309.33
373.07	1335.96
373.45	1342.10
373.82	1343.24
374.19	1339.83
374.57	1328.22
374.94	1337.32
375.32	1344.61
375.69	1333.68
376.07	1316.39
376.44	1337.78
376.81	1320.03
377.19	1315.71
377.56	1333.46
377.94	1330.95
378.31	1324.35
378.68	1328.90
379.06	1318.21
379.43	1338.46
379.81	1333.23
380.18	1334.82
380.55	1334.59
380.93	1336.19
381.30	1335.50
381.67	1340.96
382.05	1340.51
382.42	1332.54
382.79	1335.50
383.17	1330.72
383.54	1360.99
383.91	1335.96
384.29	1322.31
384.66	1330.04
385.04	1331.86
385.41	1343.47
385.78	1327.54
386.15	1326.63
386.53	1328.22
386.90	1331.63
387.27	1312.98
387.65	1353.02
388.02	1319.35
388.39	1324.81
388.77	1348.70
389.14	1342.10
389.51	1334.14
389.89	1343.01
390.26	1344.38
390.63	1337.78
391.00	1347.11
391.38	1347.34
391.75	1327.77
392.12	1351.66
392.50	1320.48
392.87	1337.78
393.24	1344.61
393.61	1353.25
393.99	1338.46
394.36	1340.96
394.73	1338.69
395.10	1317.30
395.48	1321.39
395.85	1321.39
396.22	1337.32
396.59	1345.29
396.97	1328.90
397.34	1341.19
397.71	1374.19
398.08	1344.15
398.45	1342.56
398.83	1336.87
399.20	1346.88
399.57	1329.59
399.94	1328.90
400.32	1335.96
400.69	1339.14
401.06	1325.72
401.43	1329.59
401.80	1331.18
402.17	1336.87
402.55	1333.00
402.92	1327.08
403.29	1346.88
403.66	1331.18
404.03	1316.16
404.41	1325.26
404.78	1338.92
405.15	1351.66
405.52	1311.61
405.89	1331.41
406.26	1341.42
406.64	1325.26
407.01	1330.72
407.38	1330.72
407.75	1333.68
408.12	1341.87
408.49	1324.81
408.86	1324.35
409.23	1310.02
409.61	1331.41
409.98	1326.40
410.35	1340.51
410.72	1333.91
411.09	1342.78
411.46	1340.28
411.83	1323.44
412.20	1321.62
412.57	1336.87
412.95	1349.61
413.32	1339.60
413.69	1338.92
414.06	1331.18
414.43	1349.61
414.80	1346.88
415.17	1338.92
415.54	1340.96
415.91	1333.46
416.28	1353.25
416.65	1339.83
417.02	1354.39
417.39	1333.91
417.76	1323.44
418.14	1331.63
418.51	1335.28
418.88	1347.79
419.25	1328.22
419.62	1337.78
419.99	1336.19
420.36	1332.77
420.73	1350.98
421.10	1331.18
421.47	1322.08
421.84	1320.94
422.21	1336.41
422.58	1347.11
422.95	1343.01
423.32	1322.53
423.69	1327.08
424.06	1329.81
424.43	1333.46
424.80	1342.10
425.17	1341.19
425.54	1339.14
425.91	1333.23
426.28	1331.18
426.65	1333.91
427.02	1343.92
427.39	1337.78
427.76	1317.98
428.13	1326.17
428.49	1342.56
428.86	1333.23
429.23	1322.99
429.60	1326.86
429.97	1328.68
430.34	1329.36
430.71	1340.74
431.08	1335.50
431.45	1352.57
431.82	1340.96
432.19	1331.18
432.56	1328.45
432.93	1339.83
433.30	1347.79
433.67	1321.17
434.03	1358.03
434.40	1371.46
434.77	1344.15
435.14	1322.53
435.51	1340.96
435.88	1347.34
436.25	1323.90
436.62	1322.76
436.99	1341.19
437.35	1302.74
437.72	1320.26
438.09	1329.13
438.46	1338.01
438.83	1320.71
439.20	1328.22
439.57	1326.63
439.93	1317.07
440.30	1330.27
440.67	1326.40
441.04	1309.33
441.41	1323.90
441.78	1324.35
442.14	1329.13
442.51	1343.47
442.88	1354.16
443.25	1312.07
443.62	1346.20
443.99	1336.19
444.35	1337.78
444.72	1335.96
445.09	1332.09
445.46	1343.01
445.83	1343.47
446.19	1341.42
446.56	1352.34
446.93	1329.81
447.30	1330.04
447.66	1332.54
448.03	1324.58
448.40	1330.95
448.77	1310.70
449.14	1329.36
449.50	1346.65
449.87	1345.06
450.24	1327.31
450.61	1346.65
450.97	1340.28
451.34	1329.81
451.71	1337.55
452.08	1317.98
452.44	1355.30
452.81	1337.78
453.18	1344.15
453.54	1354.62
453.91	1340.74
454.28	1317.75
454.65	1325.95
455.01	1337.78
455.38	1343.70
455.75	1339.60
456.11	1346.20
456.48	1337.10
456.85	1335.28
457.21	1346.65
457.58	1326.86
457.95	1328.45
458.32	1331.18
458.68	1342.78
459.05	1327.31
459.42	1323.67
459.78	1322.31
460.15	1335.96
460.52	1344.83
460.88	1343.24
461.25	1333.68
461.61	1317.75
461.98	1326.63
462.35	1336.41
462.71	1334.37
463.08	1340.28
463.45	1323.67
463.81	1320.26
464.18	1338.01
464.55	1321.85
464.91	1316.39
465.28	1325.26
465.64	1348.02
466.01	1329.13
466.38	1316.84
466.74	1323.67
467.11	1343.47
467.47	1324.13
467.84	1339.14
468.21	1336.19
468.57	1324.13
468.94	1335.50
469.30	1341.19
469.67	1359.85
470.03	1319.80
470.40	1308.88
470.77	1341.19
471.13	1340.05
471.50	1337.10
471.86	1350.52
472.23	1338.92
472.59	1336.64
472.96	1345.97
473.32	1347.34
473.69	1340.96
474.05	1340.51
474.42	1358.26
474.78	1333.46
475.15	1326.40
475.51	1330.04
475.88	1344.61
476.24	1342.33
476.61	1354.62
476.97	1318.89
477.34	1324.35
477.70	1322.99
478.07	1348.02
478.43	1316.39
478.80	1338.69
479.16	1330.95
479.53	1340.28
479.89	1322.53
480.26	1369.86
480.62	1341.87
480.99	1329.59
481.35	1335.96
481.72	1331.41
482.08	1332.54
482.45	1551.00
482.81	1353.71
483.17	1333.46
483.54	1324.81
483.90	1338.01
484.27	1331.41
484.63	1335.28
485.00	1351.20
485.36	1338.69
485.72	1340.74
486.09	1345.74
486.45	1350.75
486.82	1376.24
487.18	1355.76
487.54	1335.73
487.91	1320.71
488.27	1338.23
488.64	1327.54
489.00	1327.31
489.36	1328.68
489.73	1324.58
490.09	1331.63
490.45	1355.30
490.82	1327.99
491.18	1338.01
491.55	1346.88
491.91	1355.53
492.27	1348.47
492.64	1336.64
493.00	1340.05
493.36	1344.15
493.73	1332.77
494.09	1335.05
494.45	1365.31
494.82	1326.86
495.18	1335.05
495.54	1326.40
495.91	1336.19
496.27	1336.19
496.63	1352.11
496.99	1300.92
497.36	1335.05
497.72	1350.07
498.08	1358.94
498.45	1341.65
498.81	1341.87
499.17	1336.19
499.53	1333.68
499.90	1334.37
500.26	1338.23
500.62	1329.59
500.99	1322.76
501.35	1326.40
501.71	1334.14
502.07	1322.99
502.44	1343.92
502.80	1330.27
503.16	1339.14
503.52	1358.03
503.88	1358.71
504.25	1331.18
504.61	1367.82
504.97	1343.01
505.33	1335.73
505.70	1328.90
506.06	1326.63
506.42	1326.40
506.78	1333.46
507.14	1340.51
507.51	1327.08
507.87	1338.92
508.23	1330.04
508.59	1322.31
508.95	1335.28
509.32	1339.14
509.68	1329.81
510.04	1362.58
510.40	1346.43
510.76	1343.70
511.12	1341.42
511.48	1335.28
511.85	1351.43
512.21	1355.07
512.57	1366.22
512.93	1325.26
513.29	1340.74
513.65	1341.65
514.01	1330.27
514.38	1355.76
514.74	1350.75
515.10	1324.13
515.46	1308.20
515.82	1336.87
516.18	1319.80
516.54	1331.86
516.90	1330.95
517.26	1323.44
517.63	1321.39
517.99	1335.73
518.35	1334.59
518.71	1341.19
519.07	1340.05
519.43	1342.10
519.79	1353.25
520.15	1340.96
520.51	1333.91
520.87	1328.68
521.23	1336.41
521.59	1350.52
521.95	1340.74
522.31	1320.48
522.67	1353.25
523.03	1322.76
523.40	1327.54
523.76	1329.36
524.12	1334.82
524.48	1314.57
524.84	1316.84
525.20	1345.74
525.56	1315.71
525.92	1316.84
526.28	1340.28
526.64	1340.74
527.00	1331.18
527.36	1344.83
527.72	1330.04
528.08	1345.29
528.44	1321.85
528.80	1340.51
529.16	1329.13
529.51	1360.08
529.87	1328.90
530.23	1337.32
530.59	1354.85
530.95	1332.09
531.31	1360.08
531.67	1360.76
532.03	1324.81
532.39	1346.65
532.75	1325.49
533.11	1354.85
533.47	1349.84
533.83	1325.72
534.19	1310.24
534.55	1340.74
534.91	1348.47
535.26	1337.55
535.62	1305.69
535.98	1329.81
536.34	1312.75
536.70	1337.55
537.06	1320.94
537.42	1334.59
537.78	1329.36
538.14	1354.16
538.49	1338.92
538.85	1363.49
539.21	1353.48
539.57	1322.99
539.93	1338.69
540.29	1348.70
540.65	1330.27
541.00	1340.05
541.36	1355.76
541.72	1330.72
542.08	1328.22
542.44	1325.95
542.80	1334.59
543.15	1329.13
543.51	1332.32
543.87	1311.61
544.23	1335.96
544.59	1335.50
544.95	1338.46
545.30	1323.22
545.66	1339.14
546.02	1355.76
546.38	1330.72
546.73	1342.33
547.09	1336.41
547.45	1353.71
547.81	1342.56
548.17	1350.75
548.52	1341.42
548.88	1332.54
549.24	1356.89
549.60	1336.41
549.95	1344.15
550.31	1333.91
550.67	1318.21
551.03	1322.31
551.38	1336.41
551.74	1333.68
552.10	1330.27
552.46	1315.48
552.81	1323.67
553.17	1324.81
553.53	1322.53
553.88	1307.74
554.24	1338.92
554.60	1336.19
554.95	1337.55
555.31	1325.26
555.67	1339.37
556.03	1320.71
556.38	1349.38
556.74	1338.69
557.10	1337.78
557.45	1327.31
557.81	1342.10
558.17	1334.37
558.52	1328.22
558.88	1325.95
559.24	1341.65
559.59	1342.10
559.95	1332.09
560.30	1354.39
560.66	1327.77
561.02	1327.54
561.37	1335.50
561.73	1317.98
562.09	1326.63
562.44	1327.31
562.80	1338.92
563.15	1334.37
563.51	1336.41
563.87	1338.46
564.22	1341.65
564.58	1347.56
564.93	1340.28
565.29	1352.57
565.65	1342.56
566.00	1345.74
566.36	1312.29
566.71	1360.08
567.07	1326.40
567.42	1338.23
567.78	1339.37
568.14	1321.85
568.49	1332.32
568.85	1334.37
569.20	1351.20
569.56	1339.37
569.91	1330.95
570.27	1356.67
570.62	1359.85
570.98	1335.50
571.33	1326.63
571.69	1345.52
572.04	1355.76
572.40	1331.86
572.75	1333.91
573.11	1337.10
573.46	1323.44
573.82	1310.47
574.17	1338.92
574.53	1322.99
574.88	1340.96
575.24	1328.45
575.59	1350.98
575.95	1343.01
576.30	1341.65
576.66	1338.23
577.01	1336.87
577.36	1345.29
577.72	1345.74
578.07	1351.43
578.43	1337.10
578.78	1332.54
579.14	1335.73
579.49	1332.77
579.85	1352.80
580.20	1336.87
580.55	1349.38
580.91	1340.74
581.26	1348.25
581.62	1362.35
581.97	1351.43
582.32	1369.86
582.68	1376.24
583.03	1363.72
583.39	1367.82
583.74	1383.74
584.09	1348.70
584.45	1376.01
584.80	1383.52
585.15	1358.26
585.51	1395.58
585.86	1367.59
586.21	1397.17
586.57	1388.98
586.92	1402.40
587.27	1385.56
587.63	1401.27
587.98	1419.24
588.33	1439.27
588.69	1407.18
589.04	1427.89
589.39	1420.61
589.75	1432.67
590.10	1431.99
590.45	1437.45
590.81	1463.62
591.16	1482.96
591.51	1480.91
591.86	1483.64
592.22	1493.65
592.57	1512.77
592.92	1524.37
593.28	1513.90
593.63	1522.78
593.98	1542.58
594.33	1555.32
594.69	1535.07
595.04	1575.12
595.39	1602.88
595.74	1629.73
596.10	1615.62
596.45	1652.26
596.80	1642.93
597.15	1672.51
597.50	1678.88
597.86	1707.10
598.21	1721.89
598.56	1730.53
598.91	1736.91
599.26	1769.67
599.62	1778.55
599.97	1809.04
600.32	1841.81
600.67	1862.74
601.02	1891.87
601.38	1902.34
601.73	1928.05
602.08	1924.41
602.43	1985.16
602.78	1973.56
603.13	2002.69
603.49	2010.42
603.84	2076.87
604.19	2083.01
604.54	2074.59
604.89	2100.08
605.24	2128.75
605.59	2144.91
605.95	2185.64
606.30	2197.47
606.65	2207.94
607.00	2237.97
607.35	2247.99
607.70	2244.35
608.05	2306.70
608.40	2310.34
608.75	2308.06
609.10	2338.78
609.46	2375.42
609.81	2388.16
610.16	2394.53
610.51	2380.65
610.86	2453.69
611.21	2423.20
611.56	2428.44
611.91	2480.77
612.26	2459.38
612.61	2474.40
612.96	2471.44
613.31	2513.09
613.66	2534.25
614.01	2524.92
614.36	2536.52
614.71	2516.50
615.06	2552.00
615.41	2553.13
615.76	2559.73
616.11	2543.35
616.46	2569.97
616.81	2584.99
617.16	2579.53
617.51	2633.46
617.86	2600.01
618.21	2616.17
618.56	2581.81
618.91	2599.78
619.26	2628.00
619.61	2581.35
619.96	2594.55
620.31	2609.79
620.66	2575.43
621.01	2627.77
621.36	2617.53
621.71	2617.99
622.06	2606.38
622.41	2587.72
622.76	2598.42
623.10	2604.56
623.45	2607.52
623.80	2606.38
624.15	2568.84
624.50	2619.35
624.85	2585.22
625.20	2587.04
625.55	2571.79
625.90	2579.08
626.25	2604.56
626.59	2601.60
626.94	2605.47
627.29	2573.61
627.64	2574.30
627.99	2557.46
628.34	2550.63
628.69	2541.07
629.03	2547.90
629.38	2555.18
629.73	2568.15
630.08	2537.43
630.43	2532.20
630.78	2473.26
631.12	2535.61
631.47	2511.49
631.82	2533.79
632.17	2509.67
632.52	2498.98
632.86	2540.85
633.21	2489.65
633.56	2481.23
633.91	2522.41
634.26	2494.88
634.60	2491.24
634.95	2463.25
635.30	2486.01
635.65	2480.09
635.99	2468.71
636.34	2453.01
636.69	2470.31
637.04	2454.83
637.39	2453.24
637.73	2438.68
638.08	2465.75
638.43	2423.43
638.77	2437.54
639.12	2415.24
639.47	2410.00
639.82	2418.42
640.16	2427.53
640.51	2437.77
640.86	2424.34
641.20	2415.24
641.55	2383.38
641.90	2406.36
642.25	2411.82
642.59	2389.30
642.94	2382.47
643.29	2385.43
643.63	2407.73
643.98	2419.79
644.33	2372.46
644.67	2362.22
645.02	2398.63
645.37	2357.67
645.71	2377.46
646.06	2368.82
646.40	2372.23
646.75	2362.67
647.10	2369.73
647.44	2373.60
647.79	2374.96
648.14	2350.16
648.48	2391.57
648.83	2352.89
649.17	2359.94
649.52	2319.44
649.87	2365.18
650.21	2350.39
650.56	2349.93
650.90	2334.00
651.25	2361.08
651.59	2357.21
651.94	2333.77
652.29	2381.56
652.63	2346.29
652.98	2328.09
653.32	2361.31
653.67	2331.04
654.01	2356.53
654.36	2335.59
654.70	2346.52
655.05	2348.11
655.39	2387.48
655.74	2361.76
656.08	2378.60
656.43	2352.21
656.78	2368.13
657.12	2374.73
657.47	2357.67
657.81	2376.10
658.15	2354.03
658.50	2361.31
658.84	2372.46
659.19	2394.30
659.53	2395.90
659.88	2379.51
660.22	2388.61
660.57	2407.73
660.91	2411.60
661.26	2405.23
661.60	2432.53
661.95	2419.56
662.29	2436.63
662.63	2428.44
662.98	2450.96
663.32	2463.93
663.67	2453.69
664.01	2489.87
664.36	2498.07
664.70	2556.55
665.04	2552.00
665.39	2601.15
665.73	2591.36
666.08	2774.09
666.42	2684.89
666.76	2725.39
667.11	2779.09
667.45	2797.75
667.79	2853.96
668.14	2928.82
668.48	2995.72
668.83	3084.47
669.17	3108.59
669.51	3206.44
669.86	3322.49
670.20	3388.02
670.54	3430.58
670.89	3505.67
671.23	3621.04
671.57	3753.47
671.92	3823.33
672.26	3952.81
672.60	4044.06
672.94	4205.16
673.29	4273.20
673.63	4381.52
673.97	4513.27
674.32	4616.58
674.66	4758.57
675.00	4855.28
675.34	4959.73
675.69	5142.90
676.03	5265.10
676.37	5384.79
676.71	5498.11
677.06	5689.03
677.40	5797.12
677.74	5982.12
678.08	6126.84
678.43	6344.15
678.77	6507.31
679.11	6612.44
679.45	6743.73
679.80	6970.38
680.14	7182.00
680.48	7330.36
680.82	7580.67
681.16	7768.86
681.51	7897.88
681.85	8173.90
682.19	8352.53
682.53	8689.53
682.87	8963.50
683.21	9131.21
683.56	9472.77
683.90	9823.88
684.24	10234.38
684.58	10610.53
684.92	10995.09
685.26	11366.00
685.61	11727.58
685.95	12203.16
686.29	12501.94
686.63	12705.14
686.97	12975.02
687.31	13046.93
687.65	13079.24
687.99	13158.65
688.33	13033.05
688.68	12844.40
689.02	12642.57
689.36	12352.89
689.70	12126.25
690.04	11686.16
690.38	11261.10
690.72	10974.15
691.06	10551.82
691.40	10175.22
691.74	9753.79
692.08	9328.95
692.42	8972.83
692.76	8651.76
693.10	8327.50
693.44	7993.45
693.78	7697.18
694.13	7435.04
694.47	7191.78
694.81	6951.94
695.15	6708.46
695.49	6462.48
695.83	6301.83
696.17	6093.62
696.51	5963.23
696.85	5840.58
697.19	5654.90
697.53	5614.16
697.87	5476.95
698.20	5392.07
698.54	5340.87
698.88	5252.13
699.22	5218.00
699.56	5118.10
699.90	5101.72
700.24	5051.88
700.58	4967.23
700.92	4991.13
701.26	4957.68
701.60	4912.62
701.94	4903.97
702.28	4871.21
702.62	4870.07
702.96	4889.18
703.30	4868.25
703.63	4847.77
703.97	4832.52
704.31	4810.45
704.65	4802.71
704.99	4880.08
705.33	4871.66
705.67	4839.12
706.01	4906.25
706.34	4880.76
706.68	4906.48
707.02	4855.96
707.36	4900.56
707.70	4878.03
708.04	4862.79
708.38	4884.86
708.71	4849.13
709.05	4835.71
709.39	4885.09
709.73	4845.27
710.07	4890.09
710.40	4858.46
710.74	4864.84
711.08	4853.91
711.42	4858.46
711.76	4859.37
712.09	4819.55
712.43	4839.58
712.77	4829.79
713.11	4792.70
713.45	4758.34
713.78	4790.88
714.12	4773.82
714.46	4739.00
714.80	4737.63
715.13	4705.78
715.47	4623.63
715.81	4647.98
716.15	4630.46
716.48	4632.28
716.82	4585.86
717.16	4541.03
717.49	4484.60
717.83	4483.91
718.17	4476.86
718.51	4411.32
718.84	4387.20
719.18	4362.86
719.52	4381.97
719.85	4299.82
720.19	4275.25
720.53	4276.16
720.86	4244.76
721.20	4166.71
721.54	4180.81
721.87	4113.91
722.21	4126.66
722.55	4111.87
722.88	4062.94
723.22	4038.59
723.55	3963.96
723.89	3996.72
724.23	3968.28
724.56	3947.80
724.90	3886.36
725.24	3891.60
725.57	3836.07
725.91	3826.52
726.24	3847.22
726.58	3798.30
726.92	3743.23
727.25	3758.71
727.59	3705.46
727.92	3679.52
728.26	3660.86
728.59	3653.58
728.93	3640.83
729.26	3595.55
729.60	3640.38
729.94	3611.93
730.27	3537.07
730.61	3552.77
730.94	3525.69
731.28	3513.63
731.61	3454.01
731.95	3484.96
732.28	3426.48
732.62	3442.64
732.95	3423.75
733.29	3421.47
733.62	3411.01
733.96	3371.18
734.29	3349.57
734.63	3346.84
734.96	3337.51
735.30	3343.88
735.63	3300.42
735.97	3287.44
736.30	3247.85
736.63	3300.42
736.97	3241.02
737.30	3215.99
737.64	3237.84
737.97	3191.87
738.31	3208.94
738.64	3183.68
738.97	3153.19
739.31	3154.55
739.64	3168.89
739.98	3149.09
740.31	3092.43
740.64	3141.81
740.98	3092.21
741.31	3094.25
741.65	3051.02
741.98	3051.70
742.31	3077.87
742.65	3030.54
742.98	3032.59
743.31	3001.87
743.65	3000.96
743.98	2974.56
744.31	2995.72
744.65	2988.44
744.98	2952.94
745.31	2968.64
745.65	2949.76
745.98	2921.31
746.31	2953.63
746.65	2915.85
746.98	2912.67
747.31	2916.31
747.65	2880.13
747.98	2876.94
748.31	2848.72
748.64	2854.87
748.98	2837.12
749.31	2792.52
749.64	2829.38
749.98	2767.72
750.31	2805.03
750.64	2775.68
750.97	2756.57
751.31	2753.84
751.64	2732.22
751.97	2712.88
752.30	2748.83
752.63	2665.55
752.97	2702.64
753.30	2691.94
753.63	2669.41
753.96	2661.68
754.29	2619.81
754.63	2639.15
754.96	2665.77
755.29	2630.50
755.62	2581.35
755.95	2538.34
756.29	2541.98
756.62	2526.74
756.95	2463.48
757.28	2513.31
757.61	2525.60
757.94	2489.65
758.27	2455.74
758.61	2454.83
758.94	2453.01
759.27	2415.24
759.60	2409.09
759.93	2411.82
760.26	2447.32
760.59	2400.45
760.92	2370.18
761.26	2370.41
761.59	2384.06
761.92	2347.65
762.25	2326.26
762.58	2339.92
762.91	2305.56
763.24	2298.28
763.57	2273.25
763.90	2283.49
764.23	2300.55
764.56	2222.27
764.89	2251.17
765.22	2249.12
765.55	2213.17
765.88	2227.96
766.21	2229.10
766.54	2196.33
766.87	2210.44
767.20	2159.70
767.53	2188.37
767.86	2178.36
768.19	2178.81
768.52	2159.70
768.85	2147.41
769.18	2149.91
769.51	2151.73
769.84	2106.45
770.17	2104.86
770.50	2126.70
770.83	2091.43
771.16	2091.20
771.49	2053.43
771.82	2070.95
772.15	2069.13
772.48	2047.74
772.81	2039.55
773.14	2018.16
773.47	1996.31
773.80	2013.84
774.13	2012.47
774.46	2014.06
774.78	2014.97
775.11	2025.44
775.44	1976.74
775.77	2030.90
776.10	1997.68
776.43	1968.10
776.76	1981.52
777.09	1951.94
777.41	1952.17
777.74	1955.81
778.07	1959.45
778.40	1916.44
778.73	1936.01
779.06	1894.37
779.38	1930.78
779.71	1890.73
780.04	1911.44
780.37	1880.49
780.70	1895.96
781.03	1872.30
781.35	1898.92
781.68	1874.57
782.01	1898.69
782.34	1866.15
782.67	1851.36
782.99	1867.52
783.32	1852.50
783.65	1842.49
783.98	1821.33
784.30	1829.06
784.63	1856.37
784.96	1817.46
785.29	1796.07
785.61	1852.50
785.94	1806.31
786.27	1815.87
786.60	1798.57
786.92	1801.76
787.25	1780.82
787.58	1799.71
787.90	1796.07
788.23	1766.26
788.56	1808.58
788.88	1775.82
789.21	1768.08
789.54	1786.74
789.87	1761.03
790.19	1778.09
790.52	1750.33
790.85	1752.83
791.17	1763.76
791.50	1743.96
791.82	1788.79
792.15	1744.19
792.48	1764.44
792.80	1742.59
793.13	1725.75
793.46	1777.18
793.78	1739.64
794.11	1727.12
794.43	1749.19
794.76	1759.89
795.09	1748.97
795.41	1747.83
795.74	1754.65
796.06	1753.29
796.39	1740.09
796.72	1742.14
797.04	1731.90
797.37	1737.13
797.69	1744.19
798.02	1739.41
798.34	1731.44
798.67	1743.96
798.99	1724.84
799.32	1726.89
799.64	1732.13
799.97	1728.71
800.30	1713.24
800.62	1729.17
800.95	1720.07
801.27	1728.49
801.60	1733.26
801.92	1710.05
802.25	1721.89
802.57	1715.97
802.89	1717.56
803.22	1696.40
803.54	1697.77
803.87	1719.16
804.19	1705.96
804.52	1722.34
804.84	1720.52
805.17	1687.75
805.49	1722.57
805.82	1712.33
806.14	1709.83
806.46	1697.08
806.79	1696.17
807.11	1690.48
807.44	1700.27
807.76	1686.62
808.08	1697.77
808.41	1699.36
808.73	1682.52
809.06	1675.24
809.38	1679.11
809.70	1678.88
810.03	1683.66
810.35	1657.49
810.67	1673.19
811.00	1672.28
811.32	1656.81
811.64	1682.52
811.97	1660.68
812.29	1670.46
812.61	1657.94
812.94	1667.05
813.26	1657.03
813.58	1661.59
813.91	1635.64
814.23	1641.33
814.55	1631.32
814.88	1656.58
815.20	1660.90
815.52	1627.22
815.84	1656.12
816.17	1637.24
816.49	1630.87
816.81	1646.79
817.13	1622.22
817.46	1667.05
817.78	1628.59
818.10	1633.60
818.42	1636.78
818.75	1619.03
819.07	1614.71
819.39	1603.79
819.71	1611.75
820.04	1613.12
820.36	1594.91
820.68	1618.81
821.00	1584.22
821.32	1635.19
821.65	1606.97
821.97	1619.94
822.29	1597.64
822.61	1599.46
822.93	1602.88
823.25	1598.78
823.58	1619.26
823.90	1610.39
824.22	1605.61
824.54	1594.91
824.86	1603.56
825.18	1580.58
825.50	1575.57
825.82	1573.30
826.15	1584.22
826.47	1582.62
826.79	1588.54
827.11	1606.06
827.43	1593.55
827.75	1585.81
828.07	1578.53
828.39	1561.23
828.71	1562.83
829.03	1564.42
829.35	1569.20
829.67	1578.30
830.00	1581.94
830.32	1544.17
830.64	1583.76
830.96	1572.61
831.28	1589.00
831.60	1555.32
831.92	1565.56
832.24	1597.19
832.56	1572.38
832.88	1545.08
833.20	1558.50
833.52	1564.19
833.84	1561.92
834.16	1551.68
834.48	1544.17
834.80	1575.80
835.12	1562.60
835.44	1542.58
835.76	1554.86
836.08	1553.27
836.40	1543.94
836.71	1552.13
837.03	1558.73
837.35	1562.37
837.67	1551.45
837.99	1551.91
838.31	1538.48
838.63	1543.49
838.95	1560.10
839.27	1531.88
839.59	1550.54
839.91	1533.02
840.23	1551.68
840.54	1550.54
840.86	1534.16
841.18	1567.61
841.50	1530.74
841.82	1550.08
842.14	1564.42
842.46	1551.91
842.77	1551.91
843.09	1536.89
843.41	1547.58
843.73	1527.10
844.05	1528.69
844.37	1510.72
844.68	1525.74
845.00	1544.17
845.32	1545.99
845.64	1532.11
845.96	1543.26
846.27	1517.54
846.59	1517.32
846.91	1522.10
847.23	1538.02
847.54	1532.34
847.86	1526.42
848.18	1525.96
848.50	1529.83
848.82	1532.11
849.13	1529.38
849.45	1550.08
849.77	1532.56
850.08	1536.66
850.40	1518.46
850.72	1524.37
851.04	1513.68
851.35	1503.66
851.67	1523.69
851.99	1535.07
852.30	1504.12
852.62	1514.81
852.94	1500.48
853.25	1515.27
853.57	1494.56
853.89	1484.78
854.20	1504.12
854.52	1508.90
854.84	1510.26
855.15	1522.55
855.47	1498.20
855.79	1521.64
856.10	1502.75
856.42	1529.61
856.73	1519.14
857.05	1505.94
857.37	1505.03
857.68	1513.22
858.00	1514.59
858.32	1510.49
858.63	1494.79
858.95	1532.11
859.26	1498.20
859.58	1522.78
859.89	1477.50
860.21	1490.24
860.52	1482.50
860.84	1506.85
861.16	1511.40
861.47	1469.53
861.79	1496.38
862.10	1508.90
862.42	1503.66
862.73	1500.48
863.05	1512.54
863.36	1487.74
863.68	1487.51
863.99	1494.56
864.31	1501.16
864.62	1508.22
864.94	1483.87
865.25	1481.59
865.57	1488.87
865.88	1470.90
866.20	1452.92
866.51	1486.14
866.82	1473.40
867.14	1459.75
867.45	1454.06
867.77	1468.39
868.08	1480.00
868.40	1476.36
868.71	1460.43
869.02	1487.74
869.34	1444.05
869.65	1473.17
869.97	1473.17
870.28	1451.10
870.59	1458.84
870.91	1479.77
871.22	1486.14
871.54	1465.21
871.85	1441.09
872.16	1474.31
872.48	1457.24
872.79	1452.92
873.10	1463.84
873.42	1460.66
873.73	1460.66
874.04	1467.94
874.36	1469.08
874.67	1437.67
874.98	1430.85
875.30	1449.51
875.61	1454.06
875.92	1452.46
876.23	1438.36
876.55	1435.63
876.86	1442.91
877.17	1449.28
877.49	1429.94
877.80	1444.05
878.11	1598.55
878.42	1444.05
878.74	1449.96
879.05	1462.93
879.36	1449.51
879.67	1432.67
879.98	1452.92
880.30	1433.35
880.61	1425.61
880.92	1446.09
881.23	1419.01
881.55	1438.13
881.86	1398.99
882.17	1419.70
882.48	1423.57
882.79	1423.57
883.10	1431.53
883.42	1443.14
883.73	1426.98
884.04	1436.54
884.35	1451.10
884.66	1420.15
884.97	1444.05
885.28	1446.78
885.60	1439.27
885.91	1454.97
886.22	1449.28
886.53	1441.09
886.84	1433.58
887.15	1432.21
887.46	1427.43
887.77	1419.92
888.08	1440.40
888.40	1446.09
888.71	1444.50
889.02	1433.58
889.33	1433.58
889.64	1419.70
889.95	1434.49
890.26	1430.16
890.57	1423.34
890.88	1434.03
891.19	1420.84
891.50	1448.60
891.81	1450.19
892.12	1433.81
892.43	1413.10
892.74	1444.73
893.05	1427.66
893.36	1438.36
893.67	1434.03
893.98	1433.58
894.29	1443.14
894.60	1434.26
894.91	1440.40
895.22	1426.07
895.53	1449.96
895.84	1440.18
896.15	1414.24
896.46	1435.63
896.77	1426.52
897.08	1413.78
897.38	1415.37
897.69	1421.97
898.00	1422.88
898.31	1429.94
898.62	1424.70
898.93	1430.85
899.24	1413.10
899.55	1435.40
899.86	1428.12
900.16	1432.67
900.47	1418.56
900.78	1419.01
901.09	1435.63
901.40	1407.64
901.71	1416.51
902.02	1425.39
902.32	1425.61
902.63	1401.04
902.94	1407.64
903.25	1421.06
903.56	1406.73
903.87	1406.50
904.17	1416.06
904.48	1424.02
904.79	1400.58
905.10	1415.15
905.41	1391.94
905.71	1395.12
906.02	1410.37
906.33	1394.89
906.64	1389.66
906.94	1407.64
907.25	1393.98
907.56	1408.09
907.87	1411.51
908.17	1419.01
908.48	1406.04
908.79	1412.42
909.09	1409.69
909.40	1394.67
909.71	1400.13
910.02	1410.14
910.32	1383.74
910.63	1394.44
910.94	1400.81
911.24	1390.12
911.55	1393.76
911.86	1381.92
912.16	1393.98
912.47	1371.23
912.78	1396.26
913.08	1384.20
913.39	1418.10
913.69	1412.64
914.00	1402.18
914.31	1390.12
914.61	1402.18
914.92	1417.19
915.23	1386.47
915.53	1368.04
915.84	1398.31
916.14	1404.00
916.45	1401.72
916.75	1380.33
917.06	1385.56
917.37	1383.06
917.67	1368.27
917.98	1383.74
918.28	1371.00
918.59	1401.72
918.89	1401.04
919.20	1369.41
919.50	1386.93
919.81	1386.25
920.11	1391.71
920.42	1378.74
920.72	1386.70
921.03	1381.70
921.33	1387.16
921.64	1390.12
921.94	1391.03
922.25	1377.83
922.55	1378.97
922.86	1382.38
923.16	1388.75
923.47	1379.88
923.77	1393.07
924.08	1373.73
924.38	1383.06
924.69	1368.95
924.99	1368.27
925.29	1389.89
925.60	1375.78
925.90	1380.10
926.21	1364.63
926.51	1370.09
926.81	1386.47
927.12	1347.11
927.42	1373.05
927.73	1375.55
928.03	1385.79
928.33	1384.43
928.64	1377.37
928.94	1362.13
929.24	1369.18
929.55	1375.55
929.85	1384.65
930.15	1382.61
930.46	1382.38
930.76	1381.24
931.06	1363.26
931.37	1350.52
931.67	1378.51
931.97	1361.90
932.27	1360.76
932.58	1362.35
932.88	1353.02
933.18	1368.27
933.49	1354.16
933.79	1383.29
934.09	1371.46
934.39	1363.95
934.70	1369.86
935.00	1366.68
935.30	1329.59
935.60	1350.29
935.91	1351.43
936.21	1344.83
936.51	1338.46
936.81	1358.71
937.11	1350.29
937.42	1360.08
937.72	1337.10
938.02	1343.24
938.32	1356.21
938.62	1360.76
938.92	1352.11
939.23	1351.89
939.53	1354.62
939.83	1344.38
940.13	1343.01
940.43	1345.52
940.73	1345.29
941.03	1335.96
941.34	1356.44
941.64	1340.05
941.94	1338.69
942.24	1348.93
942.54	1348.70
942.84	1358.94
943.14	1365.08
943.44	1349.38
943.74	1359.17
944.04	1340.28
944.34	1359.85
944.65	1353.02
944.95	1358.49
945.25	1349.61
945.55	1350.29
945.85	1319.57
946.15	1347.34
946.45	1349.84
946.75	1353.71
947.05	1342.10
947.35	1334.59
947.65	1340.51
947.95	1328.68
948.25	1344.83
948.55	1357.35
948.85	1352.57
949.15	1330.95
949.45	1329.59
949.75	1341.42
950.05	1355.53
950.35	1355.76
950.65	1330.27
950.94	1348.02
951.24	1348.93
951.54	1364.86
951.84	1405.13
952.14	1339.60
952.44	1333.68
952.74	1334.14
953.04	1356.44
953.34	1355.98
953.64	1355.53
953.94	1352.34
954.23	1357.12
954.53	1330.50
954.83	1364.40
955.13	1339.60
955.43	1353.25
955.73	1360.31
956.03	1335.05
956.32	1350.07
956.62	1335.96
956.92	1337.55
957.22	1340.96
957.52	1355.30
957.82	1358.26
958.11	1364.17
958.41	1352.11
958.71	1357.80
959.01	1363.95
959.30	1410.60
959.60	1378.97
959.90	1337.55
960.20	1341.65
960.50	1346.88
960.79	1327.31
961.09	1331.86
961.39	1340.51
961.69	1333.68
961.98	1351.89
962.28	1353.48
962.58	1332.77
962.87	1353.48
963.17	1347.79
963.47	1342.56
963.76	1361.67
964.06	1343.24
964.36	1349.61
964.66	1356.44
964.95	1339.14
965.25	1358.49
965.55	1339.83
965.84	1349.38
966.14	1331.18
966.43	1343.92
966.73	1374.87
967.03	1358.49
967.32	1336.87
967.62	1340.05
967.92	1346.65
968.21	1331.41
968.51	1358.26
968.80	1353.48
969.10	1357.12
969.40	1332.09
969.69	1353.93
969.99	1330.95
970.28	1343.47
970.58	1342.56
970.87	1356.44
971.17	1333.46
971.46	1346.88
971.76	1361.22
972.06	1340.05
972.35	1356.67
972.65	1342.33
972.94	1351.89
973.24	1326.86
973.53	1354.85
973.83	1333.23
974.12	1350.29
974.42	1352.57
974.71	1359.17
975.01	1335.96
975.30	1332.77
975.59	1342.33
975.89	1333.23
976.18	1333.68
976.48	1350.52
976.77	1333.68
977.07	1335.73
977.36	1329.13
977.65	1331.18
977.95	1336.87
978.24	1326.63
978.54	1333.23
978.83	1350.75
979.13	1339.37
979.42	1331.41
979.71	1341.65
980.01	1347.56
980.30	1320.48
980.59	1345.29
980.89	1351.66
981.18	1343.01
981.47	1350.98
981.77	1349.84
982.06	1339.83
982.35	1355.76
982.65	1362.13
982.94	1351.20
983.23	1355.53
983.53	1342.56
983.82	1344.83
984.11	1332.09
984.41	1335.50
984.70	1340.96
984.99	1346.65
985.28	1325.72
985.58	1357.35
985.87	1339.60
986.16	1352.34
986.45	1351.89
986.75	1360.76
987.04	1338.23
987.33	1354.16
987.62	1343.92
987.91	1354.16
988.21	1348.02
988.50	1344.15
988.79	1368.73
989.08	1342.78
989.37	1355.07
989.67	1342.56
989.96	1331.63
990.25	1330.72
990.54	1332.32
990.83	1328.90
991.12	1346.88
991.42	1336.41
991.71	1326.63
992.00	1323.44
992.29	1330.27
992.58	1336.41
992.87	1324.35
993.16	1342.33
993.45	1356.67
993.75	1316.84
994.04	1332.32
994.33	1342.33
994.62	1345.74
994.91	1343.24
995.20	1333.91
995.49	1357.12
995.78	1332.32
996.07	1327.08
996.36	1338.01
996.65	1341.19
996.94	1350.75
997.23	1349.38
997.52	1331.86
997.81	1336.19
998.10	1334.37
998.39	1349.61
998.68	1325.26
998.97	1337.55
999.26	1356.67
999.55	1358.49
999.84	1350.98
1000.13	1345.06
1000.42	1329.13
1000.71	1353.48
1001.00	1357.58
1001.29	1377.15
1001.58	1363.26
1001.87	1333.23
1002.16	1325.72
1002.45	1330.72
1002.74	1334.82
1003.02	1327.54
1003.31	1339.37
1003.60	1350.98
1003.89	1338.46
1004.18	1362.35
1004.47	1351.89
1004.76	1336.87
1005.05	1338.01
1005.33	1321.17
1005.62	1319.57
1005.91	1329.81
1006.20	1334.37
1006.49	1334.14
1006.78	1328.45
1007.06	1347.79
1007.35	1329.59
1007.64	1337.32
1007.93	1337.10
1008.22	1338.69
1008.50	1346.20
1008.79	1334.82
1009.08	1340.05
1009.37	1305.47
1009.66	1351.20
1009.94	1323.90
1010.23	1322.08
1010.52	1323.90
1010.81	1337.78
1011.09	1329.36
1011.38	1337.78
1011.67	1343.47
1011.95	1348.47
1012.24	1337.55
1012.53	1327.54
1012.82	1325.49
1013.10	1317.07
1013.39	1336.64
1013.68	1320.48
[truncated: 48 more rows]
