# Supplementary material for: Unique photosynthetic electron transport tuning and excitation distribution in heterokont algae
Source: PLoS One. 2019 Jan 9;14(1):e0209920. doi: 10.1371/journal.pone.0209920 (PMC6326504; doi:10.1371/journal.pone.0209920)
Supplement: S1 Dataset — (ZIP) [file pone.0209920.s004.zip › S1 Dataset/77K/Phaeodactylum_Anaerobic/PAna_t=15,2.txt]

340.01	1296.82
340.39	1296.82
340.76	1296.82
341.14	1299.78
341.52	1304.33
341.89	1305.24
342.27	1324.81
342.65	1322.53
343.03	1339.37
343.40	1320.48
343.78	1306.60
344.16	1342.56
344.53	1365.08
344.91	1336.64
345.29	1318.89
345.66	1328.22
346.04	1333.23
346.42	1320.26
346.79	1314.57
347.17	1302.96
347.54	1315.71
347.92	1295.91
348.30	1280.44
348.67	1301.60
349.05	1309.79
349.43	1306.60
349.80	1300.46
350.18	1293.41
350.56	1303.19
350.93	1314.11
351.31	1291.36
351.68	1275.43
352.06	1308.88
352.44	1295.00
352.81	1304.10
353.19	1307.51
353.56	1290.22
353.94	1283.17
354.32	1289.08
354.69	1286.35
355.07	1286.12
355.44	1302.28
355.82	1289.99
356.19	1289.77
356.57	1291.59
356.95	1292.50
357.32	1282.71
357.70	1294.77
358.07	1291.13
358.45	1270.20
358.82	1303.19
359.20	1280.44
359.58	1271.11
359.95	1292.04
360.33	1276.57
360.70	1292.04
361.08	1285.44
361.45	1290.22
361.83	1316.62
362.20	1286.81
362.58	1282.26
362.95	1293.63
363.33	1285.44
363.70	1284.30
364.08	1284.76
364.45	1288.63
364.83	1292.95
365.20	1288.86
365.58	1301.14
365.95	1283.62
366.33	1292.50
366.70	1286.81
367.08	1291.13
367.45	1292.50
367.83	1289.54
368.20	1281.35
368.58	1301.37
368.95	1289.77
369.33	1290.45
369.70	1288.63
370.08	1305.47
370.45	1292.27
370.83	1277.93
371.20	1293.18
371.57	1341.42
371.95	1279.30
372.32	1294.32
372.70	1279.07
373.07	1305.01
373.45	1299.78
373.82	1281.80
374.19	1290.45
374.57	1290.45
374.94	1293.63
375.32	1300.69
375.69	1302.51
376.07	1282.48
376.44	1277.48
376.81	1289.54
377.19	1293.86
377.56	1308.20
377.94	1297.05
378.31	1295.23
378.68	1294.09
379.06	1288.40
379.43	1282.48
379.81	1296.36
380.18	1269.51
380.55	1283.85
380.93	1298.18
381.30	1280.44
381.67	1285.21
382.05	1262.69
382.42	1277.25
382.79	1290.45
383.17	1289.31
383.54	1292.04
383.91	1272.02
384.29	1280.21
384.66	1283.39
385.04	1270.88
385.41	1280.21
385.78	1288.86
386.15	1277.02
386.53	1277.02
386.90	1277.93
387.27	1293.41
387.65	1282.03
388.02	1292.27
388.39	1307.06
388.77	1279.07
389.14	1295.00
389.51	1306.83
389.89	1302.05
390.26	1300.23
390.63	1296.59
391.00	1292.27
391.38	1311.16
391.75	1286.81
392.12	1292.04
392.50	1297.73
392.87	1273.61
393.24	1287.49
393.61	1283.39
393.99	1287.72
394.36	1284.53
394.73	1294.54
395.10	1286.12
395.48	1278.84
395.85	1284.99
396.22	1285.21
396.59	1288.86
396.97	1270.20
397.34	1296.14
397.71	1302.74
398.08	1304.10
398.45	1290.68
398.83	1280.21
399.20	1279.53
399.57	1285.21
399.94	1311.84
400.32	1298.64
400.69	1300.46
401.06	1293.63
401.43	1280.66
401.80	1285.67
402.17	1287.72
402.55	1274.52
402.92	1282.48
403.29	1287.94
403.66	1264.28
404.03	1308.20
404.41	1282.03
404.78	1271.56
405.15	1278.39
405.52	1279.75
405.89	1278.39
406.26	1289.54
406.64	1301.14
407.01	1299.55
407.38	1284.08
407.75	1275.20
408.12	1290.68
408.49	1298.41
408.86	1302.05
409.23	1279.30
409.61	1305.69
409.98	1291.81
410.35	1294.54
410.72	1304.56
411.09	1291.81
411.46	1295.23
411.83	1269.51
412.20	1303.42
412.57	1281.12
412.95	1267.47
413.32	1277.02
413.69	1277.25
414.06	1279.75
414.43	1290.90
414.80	1303.42
415.17	1299.32
415.54	1278.62
415.91	1272.47
416.28	1289.77
416.65	1279.98
417.02	1289.08
417.39	1277.70
417.76	1289.54
418.14	1292.95
418.51	1277.02
418.88	1293.63
419.25	1285.21
419.62	1307.29
419.99	1286.12
420.36	1288.86
420.73	1277.48
421.10	1294.77
421.47	1282.03
421.84	1285.67
422.21	1281.35
422.58	1277.25
422.95	1278.62
423.32	1279.53
423.69	1285.67
424.06	1282.94
424.43	1292.50
424.80	1289.99
425.17	1303.65
425.54	1289.08
425.91	1282.48
426.28	1292.50
426.65	1303.65
427.02	1280.89
427.39	1303.87
427.76	1286.81
428.13	1287.26
428.49	1286.81
428.86	1294.54
429.23	1278.84
429.60	1293.86
429.97	1286.35
430.34	1293.63
430.71	1275.43
431.08	1304.56
431.45	1264.73
431.82	1282.48
432.19	1280.66
432.56	1272.02
432.93	1274.97
433.30	1278.16
433.67	1271.33
434.03	1297.27
434.40	1270.42
434.77	1292.04
435.14	1296.14
435.51	1277.93
435.88	1306.15
436.25	1280.89
436.62	1286.12
436.99	1279.75
437.35	1286.81
437.72	1304.56
438.09	1279.75
438.46	1310.47
438.83	1281.80
439.20	1259.73
439.57	1288.63
439.93	1253.13
440.30	1273.15
440.67	1283.62
441.04	1284.08
441.41	1297.05
441.78	1289.54
442.14	1316.39
442.51	1269.97
442.88	1277.70
443.25	1282.94
443.62	1285.44
443.99	1288.86
444.35	1300.92
444.72	1292.04
445.09	1313.20
445.46	1277.48
445.83	1287.03
446.19	1306.60
446.56	1301.60
446.93	1289.54
447.30	1303.87
447.66	1292.04
448.03	1302.96
448.40	1283.39
448.77	1291.36
449.14	1293.86
449.50	1279.75
449.87	1274.29
450.24	1300.46
450.61	1294.09
450.97	1287.72
451.34	1282.94
451.71	1298.64
452.08	1301.83
452.44	1295.68
452.81	1289.99
453.18	1285.90
453.54	1293.18
453.91	1286.58
454.28	1296.59
454.65	1300.69
455.01	1276.11
455.38	1292.50
455.75	1304.56
456.11	1283.62
456.48	1293.63
456.85	1300.01
457.21	1262.69
457.58	1285.21
457.95	1279.53
458.32	1280.44
458.68	1292.04
459.05	1278.84
459.42	1299.32
459.78	1284.30
460.15	1292.72
460.52	1275.66
460.88	1314.57
461.25	1298.18
461.61	1299.78
461.98	1287.03
462.35	1289.08
462.71	1277.48
463.08	1282.94
463.45	1267.92
463.81	1283.17
464.18	1284.99
464.55	1278.84
464.91	1295.00
465.28	1275.20
465.64	1286.58
466.01	1292.72
466.38	1297.05
466.74	1292.04
467.11	1292.27
467.47	1276.11
467.84	1293.18
468.21	1294.54
468.57	1291.59
468.94	1288.63
469.30	1282.71
469.67	1277.02
470.03	1287.72
470.40	1295.45
470.77	1281.35
471.13	1287.26
471.50	1301.37
471.86	1294.54
472.23	1303.42
472.59	1290.68
472.96	1281.35
473.32	1283.39
473.69	1281.80
474.05	1289.54
474.42	1289.99
474.78	1287.72
475.15	1284.08
475.51	1273.38
475.88	1272.70
476.24	1289.77
476.61	1282.48
476.97	1289.54
477.34	1298.64
477.70	1278.62
478.07	1300.23
478.43	1283.17
478.80	1304.33
479.16	1287.49
479.53	1293.41
479.89	1291.59
480.26	1300.23
480.62	1299.55
480.99	1316.39
481.35	1286.12
481.72	1278.16
482.08	1291.81
482.45	1519.37
482.81	1312.52
483.17	1309.56
483.54	1297.96
483.90	1291.13
484.27	1284.76
484.63	1292.95
485.00	1282.94
485.36	1290.90
485.72	1299.09
486.09	1297.73
486.45	1317.75
486.82	1304.33
487.18	1292.27
487.54	1316.84
487.91	1291.36
488.27	1275.43
488.64	1296.36
489.00	1302.05
489.36	1289.31
489.73	1309.79
490.09	1283.39
490.45	1277.48
490.82	1288.40
491.18	1302.28
491.55	1301.14
491.91	1291.36
492.27	1290.68
492.64	1301.60
493.00	1274.06
493.36	1294.32
493.73	1321.85
494.09	1299.09
494.45	1299.55
494.82	1291.13
495.18	1292.50
495.54	1282.48
495.91	1298.64
496.27	1297.73
496.63	1299.55
496.99	1300.69
497.36	1304.10
497.72	1297.27
498.08	1287.94
498.45	1327.54
498.81	1289.99
499.17	1295.68
499.53	1311.61
499.90	1279.98
500.26	1290.22
500.62	1311.61
500.99	1291.59
501.35	1293.63
501.71	1295.23
502.07	1290.45
502.44	1289.99
502.80	1274.06
503.16	1287.94
503.52	1288.17
503.88	1291.13
504.25	1289.08
504.61	1310.02
504.97	1292.04
505.33	1299.78
505.70	1298.87
506.06	1273.38
506.42	1294.54
506.78	1291.13
507.14	1305.01
507.51	1290.68
507.87	1289.31
508.23	1289.99
508.59	1286.12
508.95	1288.63
509.32	1284.53
509.68	1276.79
510.04	1290.68
510.40	1284.76
510.76	1286.58
511.12	1285.90
511.48	1294.54
511.85	1299.09
512.21	1292.72
512.57	1292.72
512.93	1267.47
513.29	1283.62
513.65	1271.56
514.01	1297.50
514.38	1314.11
514.74	1312.98
515.10	1285.21
515.46	1305.92
515.82	1295.45
516.18	1287.94
516.54	1313.89
516.90	1280.89
517.26	1315.25
517.63	1301.60
517.99	1276.34
518.35	1295.45
518.71	1278.62
519.07	1304.56
519.43	1267.24
519.79	1289.54
520.15	1282.48
520.51	1296.14
520.87	1302.74
521.23	1298.41
521.59	1286.58
521.95	1314.57
522.31	1265.42
522.67	1300.46
523.03	1294.77
523.40	1294.77
523.76	1282.71
524.12	1287.26
524.48	1288.17
524.84	1294.77
525.20	1292.27
525.56	1300.23
525.92	1297.05
526.28	1285.90
526.64	1292.95
527.00	1292.72
527.36	1301.37
527.72	1291.81
528.08	1278.16
528.44	1292.04
528.80	1303.42
529.16	1300.46
529.51	1304.33
529.87	1273.84
530.23	1312.75
530.59	1291.59
530.95	1281.57
531.31	1283.17
531.67	1310.24
532.03	1298.64
532.39	1303.42
532.75	1270.65
533.11	1294.77
533.47	1298.18
533.83	1273.61
534.19	1281.80
534.55	1268.60
534.91	1288.17
535.26	1286.58
535.62	1278.62
535.98	1288.63
536.34	1269.29
536.70	1279.30
537.06	1291.36
537.42	1296.36
537.78	1311.16
538.14	1386.02
538.49	1314.57
538.85	1331.63
539.21	1292.95
539.57	1294.54
539.93	1293.63
540.29	1307.74
540.65	1287.03
541.00	1310.24
541.36	1293.41
541.72	1289.31
542.08	1281.35
542.44	1277.93
542.80	1275.43
543.15	1292.04
543.51	1297.05
543.87	1283.85
544.23	1296.14
544.59	1292.72
544.95	1288.63
545.30	1282.94
545.66	1309.33
546.02	1277.93
546.38	1297.27
546.73	1275.43
547.09	1283.62
547.45	1299.55
547.81	1292.72
548.17	1293.86
548.52	1309.33
548.88	1298.64
549.24	1295.91
549.60	1289.54
549.95	1290.90
550.31	1289.31
550.67	1295.23
551.03	1299.55
551.38	1283.17
551.74	1283.17
552.10	1297.96
552.46	1288.86
552.81	1284.53
553.17	1287.94
553.53	1287.49
553.88	1301.37
554.24	1299.32
554.60	1276.11
554.95	1299.55
555.31	1294.32
555.67	1295.68
556.03	1295.00
556.38	1315.25
556.74	1301.37
557.10	1288.17
557.45	1288.86
557.81	1286.12
558.17	1279.30
558.52	1284.53
558.88	1292.27
559.24	1285.21
559.59	1293.18
559.95	1285.21
560.30	1301.37
560.66	1291.13
561.02	1294.77
561.37	1292.50
561.73	1278.39
562.09	1289.77
562.44	1300.01
562.80	1286.12
563.15	1292.72
563.51	1298.64
563.87	1273.84
564.22	1292.50
564.58	1285.44
564.93	1289.77
565.29	1297.50
565.65	1285.44
566.00	1278.84
566.36	1300.69
566.71	1305.92
567.07	1303.19
567.42	1308.88
567.78	1274.75
568.14	1305.69
568.49	1289.31
568.85	1274.75
569.20	1277.02
569.56	1273.15
569.91	1275.20
570.27	1302.05
570.62	1281.57
570.98	1317.30
571.33	1292.95
571.69	1295.45
572.04	1300.46
572.40	1297.50
572.75	1304.10
573.11	1295.00
573.46	1310.70
573.82	1302.28
574.17	1302.28
574.53	1284.08
574.88	1289.77
575.24	1294.54
575.59	1282.71
575.95	1315.48
576.30	1294.77
576.66	1299.78
577.01	1300.69
577.36	1306.60
577.72	1271.33
578.07	1272.47
578.43	1279.98
578.78	1266.78
579.14	1299.32
579.49	1292.72
579.85	1304.56
580.20	1289.54
580.55	1287.94
580.91	1312.07
581.26	1291.59
581.62	1309.33
581.97	1299.09
582.32	1309.11
582.68	1318.44
583.03	1308.42
583.39	1319.12
583.74	1310.93
584.09	1313.66
584.45	1308.20
584.80	1321.39
585.15	1311.61
585.51	1322.08
585.86	1315.02
586.21	1319.57
586.57	1340.96
586.92	1333.91
587.27	1333.46
587.63	1328.68
587.98	1325.04
588.33	1331.41
588.69	1341.19
589.04	1362.35
589.39	1351.66
589.75	1358.26
590.10	1371.46
590.45	1380.79
590.81	1378.28
591.16	1375.55
591.51	1384.43
591.86	1396.94
592.22	1401.72
592.57	1409.69
592.92	1407.18
593.28	1402.86
593.63	1425.39
593.98	1445.64
594.33	1461.79
594.69	1444.50
595.04	1455.65
595.39	1462.25
595.74	1481.59
596.10	1486.14
596.45	1506.17
596.80	1515.27
597.15	1489.10
597.50	1545.53
597.86	1540.53
598.21	1549.40
598.56	1554.18
598.91	1589.00
599.26	1586.72
599.62	1619.49
599.97	1640.42
600.32	1670.00
600.67	1664.32
601.02	1665.91
601.38	1688.44
601.73	1707.32
602.08	1720.07
602.43	1703.68
602.78	1717.34
603.13	1739.41
603.49	1768.76
603.84	1771.72
604.19	1760.80
604.54	1794.25
604.89	1817.46
605.24	1827.02
605.59	1837.94
605.95	1853.41
606.30	1878.90
606.65	1891.19
607.00	1925.77
607.35	1900.52
607.70	1922.82
608.05	1962.18
608.40	1956.95
608.75	1966.51
609.10	1965.59
609.46	1993.81
609.81	2015.20
610.16	2033.18
610.51	2026.12
610.86	2048.88
611.21	2039.55
611.56	2072.54
611.91	2050.24
612.26	2071.18
612.61	2091.20
612.96	2078.01
613.31	2065.49
613.66	2115.78
614.01	2115.10
614.36	2102.13
614.71	2125.34
615.06	2120.56
615.41	2137.62
615.76	2118.05
616.11	2163.57
616.46	2141.04
616.81	2132.16
617.16	2153.78
617.51	2168.12
617.86	2166.07
618.21	2172.89
618.56	2156.28
618.91	2183.59
619.26	2176.31
619.61	2138.99
619.96	2149.00
620.31	2143.31
620.66	2147.64
621.01	2151.96
621.36	2151.73
621.71	2150.82
622.06	2153.33
622.41	2149.00
622.76	2165.61
623.10	2188.14
623.45	2151.05
623.80	2128.98
624.15	2155.15
624.50	2154.24
624.85	2144.22
625.20	2131.48
625.55	2160.38
625.90	2123.29
626.25	2113.96
626.59	2123.06
626.94	2124.20
627.29	2112.82
627.64	2146.27
627.99	2137.85
628.34	2125.79
628.69	2145.36
629.03	2104.17
629.38	2123.52
629.73	2111.46
630.08	2095.30
630.43	2091.66
630.78	2087.11
631.12	2091.43
631.47	2112.82
631.82	2107.36
632.17	2083.47
632.52	2097.80
632.86	2125.56
633.21	2083.24
633.56	2099.85
633.91	2054.57
634.26	2103.04
634.60	2091.43
634.95	2094.16
635.30	2057.98
635.65	2093.93
635.99	2083.01
636.34	2093.02
636.69	2073.45
637.04	2029.76
637.39	2041.37
637.73	2033.18
638.08	2047.29
638.43	2060.26
638.77	2037.96
639.12	2048.42
639.47	2033.41
639.82	2062.99
640.16	2025.67
640.51	2016.57
640.86	2019.07
641.20	2007.01
641.55	2014.52
641.90	2022.71
642.25	2007.92
642.59	2026.35
642.94	2010.88
643.29	1995.18
643.63	2019.75
643.98	1987.90
644.33	2005.64
644.67	2002.46
645.02	1984.48
645.37	1979.25
645.71	1999.27
646.06	1988.35
646.40	1978.79
646.75	1999.50
647.10	1970.15
647.44	2007.24
647.79	1977.88
648.14	1996.09
648.48	2003.82
648.83	1968.33
649.17	1997.68
649.52	1987.67
649.87	1971.28
650.21	1976.52
650.56	1963.32
650.90	1965.59
651.25	1957.86
651.59	1984.25
651.94	1981.98
652.29	1989.03
652.63	1959.00
652.98	1970.83
653.32	1987.90
653.67	1959.91
654.01	1978.79
654.36	1981.30
654.70	1973.33
655.05	1970.15
655.39	1962.64
655.74	1980.61
656.08	1983.80
656.43	1963.55
656.78	1982.66
657.12	1954.22
657.47	1971.74
657.81	1975.83
658.15	1989.03
658.50	1963.55
658.84	1985.85
659.19	1997.68
659.53	1966.96
659.88	1992.22
660.22	1999.05
660.57	1996.31
660.91	1989.72
661.26	1975.61
661.60	1975.83
661.95	1992.45
662.29	1990.63
662.63	2014.52
662.98	1983.12
663.32	1995.63
663.67	2014.97
664.01	2020.43
664.36	2021.35
664.70	2027.94
665.04	2009.74
665.39	2070.95
665.73	2053.43
666.08	2196.33
666.42	2094.84
666.76	2085.29
667.11	2108.27
667.45	2127.38
667.79	2134.44
668.14	2163.11
668.48	2182.68
668.83	2194.74
669.17	2292.36
669.51	2298.73
669.86	2335.37
670.20	2336.73
670.54	2424.80
670.89	2432.53
671.23	2494.88
671.57	2523.33
671.92	2582.03
672.26	2676.01
672.60	2717.43
672.94	2792.52
673.29	2871.71
673.63	2974.11
673.97	3007.78
674.32	3089.70
674.66	3205.07
675.00	3290.40
675.34	3309.97
675.69	3476.31
676.03	3566.88
676.37	3662.22
676.71	3776.68
677.06	3865.88
677.40	3999.00
677.74	4136.44
678.08	4312.11
678.43	4491.20
678.77	4631.82
679.11	4782.69
679.45	4978.84
679.80	5116.05
680.14	5346.56
680.48	5594.60
680.82	5902.47
681.16	6083.38
681.51	6333.00
681.85	6664.55
682.19	6953.76
682.53	7337.64
682.87	7755.89
683.21	8232.38
683.56	8692.94
683.90	9325.08
684.24	9944.71
684.58	10743.19
684.92	11495.25
685.26	12179.27
685.61	12919.95
685.95	13675.88
686.29	14493.93
686.63	14988.63
686.97	15516.32
687.31	15788.93
687.65	16077.24
687.99	16172.13
688.33	16104.09
688.68	16062.22
689.02	15926.60
689.36	15721.80
689.70	15342.70
690.04	14911.49
690.38	14480.96
690.72	13986.49
691.06	13489.29
691.40	13053.07
691.74	12478.27
692.08	11980.39
692.42	11515.73
692.76	10993.50
693.10	10571.16
693.44	10119.47
693.78	9714.88
694.13	9290.50
694.47	8882.95
694.81	8583.04
695.15	8248.99
695.49	7919.27
695.83	7642.11
696.17	7350.16
696.51	7140.36
696.85	6884.13
697.19	6685.94
697.53	6495.25
697.87	6420.84
698.20	6212.85
698.54	6132.76
698.88	5978.70
699.22	5876.30
699.56	5798.71
699.90	5683.11
700.24	5660.13
700.58	5629.87
700.92	5574.80
701.26	5517.91
701.60	5520.41
701.94	5456.47
702.28	5460.34
702.62	5467.39
702.96	5401.86
703.30	5453.74
703.63	5455.11
703.97	5429.62
704.31	5466.26
704.65	5507.44
704.99	5530.88
705.33	5553.64
705.67	5566.61
706.01	5562.51
706.34	5593.00
706.68	5633.51
707.02	5623.04
707.36	5584.36
707.70	5610.75
708.04	5574.34
708.38	5659.22
708.71	5659.45
709.05	5689.71
709.39	5696.31
709.73	5677.42
710.07	5755.70
710.40	5685.16
710.74	5666.73
711.08	5669.69
711.42	5647.84
711.76	5679.24
712.09	5678.79
712.43	5653.08
712.77	5617.81
713.11	5601.88
713.45	5572.30
713.78	5575.25
714.12	5540.89
714.46	5543.40
714.80	5476.04
715.13	5482.18
715.47	5396.40
715.81	5415.74
716.15	5294.91
716.48	5321.99
716.82	5283.99
717.16	5232.56
717.49	5173.62
717.83	5086.93
718.17	5065.31
718.51	4976.11
718.84	4955.86
719.18	4931.05
719.52	4890.78
719.85	4829.11
720.19	4802.94
720.53	4757.20
720.86	4692.12
721.20	4641.61
721.54	4647.75
721.87	4601.79
722.21	4507.35
722.55	4498.70
722.88	4431.35
723.22	4381.52
723.55	4317.57
723.89	4258.18
724.23	4271.84
724.56	4229.97
724.90	4149.41
725.24	4153.51
725.57	4080.01
725.91	4046.10
726.24	4020.39
726.58	3971.01
726.92	3946.89
727.25	3888.41
727.59	3851.09
727.92	3773.50
728.26	3778.73
728.59	3698.18
728.93	3696.81
729.26	3638.33
729.60	3644.70
729.94	3635.14
730.27	3596.01
730.61	3579.62
730.94	3511.36
731.28	3470.17
731.61	3447.87
731.95	3433.99
732.28	3396.90
732.62	3324.31
732.95	3334.09
733.29	3266.74
733.62	3264.23
733.96	3258.55
734.29	3228.96
734.63	3218.27
734.96	3218.27
735.30	3184.14
735.63	3139.31
735.97	3163.20
736.30	3101.08
736.63	3110.86
736.97	3126.79
737.30	3043.96
737.64	3068.99
737.97	3031.22
738.31	3014.15
738.64	2995.27
738.97	2990.26
739.31	2997.09
739.64	2965.23
739.98	2940.43
740.31	2942.70
740.64	2941.11
740.98	2908.57
741.31	2856.92
741.65	2851.46
741.98	2865.11
742.31	2837.12
742.65	2838.48
742.98	2842.13
743.31	2843.26
743.65	2819.14
743.98	2761.12
744.31	2796.62
744.65	2800.48
744.98	2781.60
745.31	2766.81
745.65	2770.67
745.98	2748.60
746.31	2747.01
746.65	2757.70
746.98	2754.97
747.31	2720.84
747.65	2715.15
747.98	2712.42
748.31	2720.61
748.64	2700.36
748.98	2674.65
749.31	2622.08
749.64	2637.10
749.98	2642.33
750.31	2621.40
750.64	2606.61
750.97	2605.47
751.31	2613.66
751.64	2567.93
751.97	2569.29
752.30	2590.45
752.63	2542.67
752.97	2548.58
753.30	2533.79
753.63	2512.40
753.96	2507.17
754.29	2487.37
754.63	2483.28
754.96	2489.65
755.29	2448.69
755.62	2448.46
755.95	2426.84
756.29	2419.11
756.62	2396.58
756.95	2407.96
757.28	2388.84
757.61	2394.99
757.94	2360.85
758.27	2366.77
758.61	2308.74
758.94	2319.21
759.27	2281.21
759.60	2266.19
759.93	2287.13
760.26	2261.64
760.59	2246.62
760.92	2218.41
761.26	2221.36
761.59	2224.09
761.92	2178.13
762.25	2214.99
762.58	2182.68
762.91	2198.15
763.24	2148.55
763.57	2149.00
763.90	2151.50
764.23	2137.40
764.56	2106.45
764.89	2110.09
765.22	2106.45
765.55	2088.93
765.88	2089.16
766.21	2080.05
766.54	2083.92
766.87	2062.30
767.20	2083.92
767.53	2039.78
767.86	2045.92
768.19	2023.39
768.52	2043.65
768.85	2002.00
769.18	2006.78
769.51	2017.48
769.84	2008.83
770.17	1986.07
770.50	1989.72
770.83	1957.63
771.16	1941.93
771.49	1971.51
771.82	1939.65
772.15	1930.10
772.48	1941.47
772.81	1939.43
773.14	1923.50
773.47	1923.50
773.80	1928.73
774.13	1904.84
774.46	1888.45
774.78	1907.80
775.11	1899.38
775.44	1888.23
775.77	1864.79
776.10	1850.91
776.43	1844.76
776.76	1844.54
777.09	1808.58
777.41	1824.29
777.74	1840.90
778.07	1820.42
778.40	1814.73
778.73	1785.83
779.06	1792.43
779.38	1792.43
779.71	1776.73
780.04	1778.32
780.37	1772.86
780.70	1768.76
781.03	1747.37
781.35	1750.33
781.68	1749.88
782.01	1728.26
782.34	1730.76
782.67	1709.37
782.99	1734.17
783.32	1731.22
783.65	1702.77
783.98	1715.06
784.30	1734.17
784.63	1703.45
784.96	1678.42
785.29	1709.83
785.61	1704.59
785.94	1692.30
786.27	1671.83
786.60	1690.71
786.92	1669.09
787.25	1694.13
787.58	1659.76
787.90	1661.81
788.23	1652.48
788.56	1675.47
788.88	1659.99
789.21	1662.27
789.54	1636.10
789.87	1638.37
790.19	1640.42
790.52	1624.49
790.85	1625.86
791.17	1650.44
791.50	1614.25
791.82	1625.40
792.15	1624.72
792.48	1620.63
792.80	1607.88
793.13	1612.43
793.46	1622.22
793.78	1629.73
794.11	1613.57
794.43	1613.34
794.76	1635.42
795.09	1644.97
795.41	1629.27
795.74	1628.82
796.06	1618.81
796.39	1613.34
796.72	1613.12
797.04	1614.71
797.37	1601.97
797.69	1619.26
798.02	1606.75
798.34	1608.11
798.67	1601.28
798.99	1588.77
799.32	1605.61
799.64	1615.16
799.97	1591.04
800.30	1589.68
800.62	1596.05
800.95	1606.06
801.27	1580.58
801.60	1585.13
801.92	1572.38
802.25	1582.40
802.57	1574.43
802.89	1585.81
803.22	1563.74
803.54	1555.09
803.87	1593.32
804.19	1569.20
804.52	1576.71
804.84	1603.79
805.17	1588.77
805.49	1595.14
805.82	1568.06
806.14	1567.61
806.46	1578.98
806.79	1572.16
807.11	1548.26
807.44	1538.71
807.76	1545.31
808.08	1551.00
808.41	1545.31
808.73	1543.03
809.06	1560.10
809.38	1556.91
809.70	1561.69
810.03	1523.46
810.35	1545.31
810.67	1541.67
811.00	1545.53
811.32	1525.96
811.64	1533.93
811.97	1569.88
812.29	1537.34
812.61	1498.66
812.94	1529.38
813.26	1498.89
813.58	1526.42
813.91	1521.41
814.23	1519.82
814.55	1520.73
814.88	1514.36
815.20	1520.50
815.52	1513.90
815.84	1514.13
816.17	1502.53
816.49	1504.35
816.81	1532.56
817.13	1500.48
817.46	1524.60
817.78	1492.97
818.10	1494.56
818.42	1486.60
818.75	1485.00
819.07	1495.02
819.39	1492.29
819.71	1523.46
820.04	1471.12
820.36	1471.58
820.68	1485.23
821.00	1484.78
821.32	1499.34
821.65	1497.75
821.97	1483.41
822.29	1469.30
822.61	1490.47
822.93	1457.02
823.25	1451.78
823.58	1487.28
823.90	1469.53
824.22	1487.96
824.54	1469.30
824.86	1480.00
825.18	1471.35
825.50	1485.69
825.82	1478.41
826.15	1462.70
826.47	1479.09
826.79	1484.32
827.11	1454.74
827.43	1479.77
827.75	1488.19
828.07	1447.00
828.39	1445.87
828.71	1453.15
829.03	1447.23
829.35	1467.48
829.67	1441.54
830.00	1451.10
830.32	1456.56
830.64	1474.08
830.96	1442.23
831.28	1462.02
831.60	1460.66
831.92	1442.91
832.24	1433.35
832.56	1458.61
832.88	1435.85
833.20	1434.94
833.52	1447.23
833.84	1450.87
834.16	1447.00
834.48	1429.48
834.80	1436.76
835.12	1441.09
835.44	1457.47
835.76	1438.13
836.08	1463.62
836.40	1440.86
836.71	1425.61
837.03	1435.63
837.35	1461.79
837.67	1437.45
837.99	1442.45
838.31	1432.90
838.63	1429.94
838.95	1434.72
839.27	1422.88
839.59	1434.26
839.91	1430.39
840.23	1430.62
840.54	1458.38
840.86	1404.45
841.18	1430.16
841.50	1432.67
841.82	1411.96
842.14	1459.52
842.46	1453.60
842.77	1441.54
843.09	1429.03
843.41	1431.08
843.73	1409.69
844.05	1414.69
844.37	1413.55
844.68	1404.45
845.00	1452.01
845.32	1414.92
845.64	1419.70
845.96	1428.80
846.27	1414.01
846.59	1422.66
846.91	1434.26
847.23	1416.97
847.54	1419.70
847.86	1423.34
848.18	1407.18
848.50	1409.23
848.82	1424.25
849.13	1442.45
849.45	1417.19
849.77	1440.40
850.08	1404.22
850.40	1424.93
850.72	1415.83
851.04	1413.10
851.35	1425.84
851.67	1439.27
851.99	1412.19
852.30	1395.80
852.62	1411.28
852.94	1426.07
853.25	1420.61
853.57	1416.51
853.89	1401.72
854.20	1413.10
854.52	1416.06
854.84	1397.40
855.15	1397.17
855.47	1400.58
855.79	1417.65
856.10	1402.40
856.42	1415.15
856.73	1424.02
857.05	1413.55
857.37	1386.47
857.68	1396.71
858.00	1402.63
858.32	1386.47
858.63	1403.31
858.95	1390.34
859.26	1393.07
859.58	1382.61
859.89	1396.26
860.21	1390.57
860.52	1386.70
860.84	1407.86
861.16	1404.00
861.47	1400.36
861.79	1394.44
862.10	1390.57
862.42	1387.39
862.73	1399.90
863.05	1405.82
863.36	1376.46
863.68	1408.77
863.99	1372.59
864.31	1393.76
864.62	1386.70
864.94	1371.91
865.25	1403.31
865.57	1388.75
865.88	1373.28
866.20	1357.12
866.51	1392.85
866.82	1407.41
867.14	1386.93
867.45	1386.47
867.77	1379.42
868.08	1392.16
868.40	1371.68
868.71	1371.46
869.02	1368.04
869.34	1388.75
869.65	1378.06
869.97	1375.32
870.28	1367.36
870.59	1377.83
870.91	1360.53
871.22	1360.08
871.54	1374.87
871.85	1388.07
872.16	1387.84
872.48	1365.31
872.79	1379.19
873.10	1371.00
873.42	1342.56
873.73	1379.88
874.04	1373.05
874.36	1364.63
874.67	1372.59
874.98	1399.90
875.30	1356.21
875.61	1371.00
875.92	1375.78
876.23	1373.05
876.55	1366.00
876.86	1358.03
877.17	1368.04
877.49	1347.34
877.80	1365.31
878.11	1524.14
878.42	1378.74
878.74	1367.13
879.05	1376.92
879.36	1341.87
879.67	1385.34
879.98	1375.55
880.30	1366.68
880.61	1367.36
880.92	1358.71
881.23	1356.89
881.55	1354.62
881.86	1371.68
882.17	1361.22
882.48	1351.43
882.79	1374.41
883.10	1362.58
883.42	1355.98
883.73	1366.45
884.04	1373.05
884.35	1332.77
884.66	1329.81
884.97	1355.30
885.28	1343.70
885.60	1367.13
885.91	1367.13
886.22	1336.87
886.53	1375.78
886.84	1344.38
887.15	1370.32
887.46	1363.04
887.77	1367.82
888.08	1348.47
888.40	1358.03
888.71	1361.90
889.02	1350.52
889.33	1326.17
889.64	1356.44
889.95	1359.17
890.26	1355.76
890.57	1349.84
890.88	1350.75
891.19	1361.44
891.50	1355.30
891.81	1364.86
892.12	1354.85
892.43	1354.16
892.74	1354.85
893.05	1354.16
893.36	1344.38
893.67	1349.84
893.98	1341.87
894.29	1338.92
894.60	1353.25
894.91	1347.11
895.22	1349.38
895.53	1344.83
895.84	1345.06
896.15	1359.85
896.46	1338.92
896.77	1339.60
897.08	1376.01
897.38	1348.25
897.69	1346.88
898.00	1351.20
898.31	1333.23
898.62	1348.93
898.93	1335.05
899.24	1355.30
899.55	1359.85
899.86	1358.49
900.16	1334.82
900.47	1349.84
900.78	1343.24
901.09	1359.40
901.40	1338.46
901.71	1359.62
902.02	1356.89
902.32	1329.59
902.63	1360.53
902.94	1331.86
903.25	1333.68
903.56	1343.47
903.87	1355.98
904.17	1359.17
904.48	1328.45
904.79	1330.27
905.10	1340.28
905.41	1328.45
905.71	1343.47
906.02	1345.74
906.33	1352.80
906.64	1335.50
906.94	1350.52
907.25	1312.07
907.56	1319.80
907.87	1342.78
908.17	1353.71
908.48	1327.54
908.79	1321.62
909.09	1354.39
909.40	1333.46
909.71	1330.95
910.02	1350.29
910.32	1338.46
910.63	1322.53
910.94	1336.64
911.24	1338.46
911.55	1332.09
911.86	1332.32
912.16	1333.91
912.47	1325.72
912.78	1315.02
913.08	1337.32
913.39	1301.83
913.69	1348.02
914.00	1325.04
914.31	1328.45
914.61	1323.67
914.92	1350.52
915.23	1339.14
915.53	1312.07
915.84	1314.34
916.14	1333.68
916.45	1335.50
916.75	1323.90
917.06	1335.73
917.37	1317.30
917.67	1338.01
917.98	1317.07
918.28	1334.14
918.59	1327.77
918.89	1326.86
919.20	1326.86
919.50	1301.37
919.81	1311.38
920.11	1309.56
920.42	1321.85
920.72	1339.37
921.03	1340.74
921.33	1319.57
921.64	1325.04
921.94	1323.22
922.25	1317.75
922.55	1331.41
922.86	1302.51
923.16	1332.32
923.47	1315.48
923.77	1330.95
924.08	1309.33
924.38	1318.66
924.69	1321.17
924.99	1320.26
925.29	1322.31
925.60	1310.93
925.90	1310.70
926.21	1310.93
926.51	1330.27
926.81	1303.19
927.12	1315.25
927.42	1307.29
927.73	1318.66
928.03	1302.96
928.33	1320.48
928.64	1299.32
928.94	1319.12
929.24	1293.63
929.55	1298.41
929.85	1305.92
930.15	1307.97
930.46	1312.98
930.76	1289.77
931.06	1306.60
931.37	1317.75
931.67	1325.26
931.97	1323.44
932.27	1312.75
932.58	1303.42
932.88	1322.08
933.18	1310.93
933.49	1305.01
933.79	1304.33
934.09	1302.74
934.39	1316.84
934.70	1297.27
935.00	1330.27
935.30	1303.65
935.60	1317.07
935.91	1306.15
936.21	1309.79
936.51	1302.74
936.81	1310.24
937.11	1299.32
937.42	1307.51
937.72	1293.86
938.02	1297.96
938.32	1281.57
938.62	1295.00
938.92	1296.36
939.23	1292.95
939.53	1290.68
939.83	1287.94
940.13	1296.82
940.43	1287.26
940.73	1281.57
941.03	1282.71
941.34	1317.98
941.64	1287.72
941.94	1303.65
942.24	1312.29
942.54	1300.23
942.84	1295.45
943.14	1282.48
943.44	1298.64
943.74	1293.86
944.04	1319.80
944.34	1312.52
944.65	1281.80
944.95	1317.98
945.25	1289.31
945.55	1309.33
945.85	1307.51
946.15	1300.69
946.45	1305.69
946.75	1303.87
947.05	1289.08
947.35	1299.55
947.65	1296.36
947.95	1280.66
948.25	1272.24
948.55	1296.82
948.85	1289.31
949.15	1289.54
949.45	1310.93
949.75	1302.51
950.05	1303.42
950.35	1294.09
950.65	1300.46
950.94	1297.73
951.24	1302.96
951.54	1299.55
951.84	1349.16
952.14	1289.54
952.44	1289.99
952.74	1297.05
953.04	1286.12
953.34	1292.95
953.64	1297.27
953.94	1302.74
954.23	1290.22
954.53	1287.49
954.83	1297.50
955.13	1291.59
955.43	1303.42
955.73	1289.77
956.03	1282.03
956.32	1292.95
956.62	1301.83
956.92	1315.02
957.22	1297.96
957.52	1299.32
957.82	1315.71
958.11	1316.62
958.41	1296.36
958.71	1338.01
959.01	1313.89
959.30	1378.51
959.60	1305.24
959.90	1302.96
960.20	1298.87
960.50	1315.48
960.79	1292.72
961.09	1297.05
961.39	1303.65
961.69	1301.60
961.98	1280.89
962.28	1292.04
962.58	1306.60
962.87	1295.68
963.17	1292.04
963.47	1282.94
963.76	1311.16
964.06	1282.94
964.36	1301.60
964.66	1310.47
964.95	1286.58
965.25	1289.54
965.55	1300.01
965.84	1297.73
966.14	1296.59
966.43	1295.68
966.73	1295.68
967.03	1275.43
967.32	1301.37
967.62	1281.35
967.92	1291.13
968.21	1312.29
968.51	1285.21
968.80	1293.18
969.10	1295.91
969.40	1288.17
969.69	1283.85
969.99	1310.24
970.28	1290.68
970.58	1296.14
970.87	1286.12
971.17	1290.90
971.46	1300.69
971.76	1302.51
972.06	1310.70
972.35	1296.36
972.65	1277.48
972.94	1278.39
973.24	1304.78
973.53	1315.48
973.83	1288.63
974.12	1302.96
974.42	1282.48
974.71	1321.39
975.01	1311.16
975.30	1295.91
975.59	1291.59
975.89	1282.94
976.18	1304.10
976.48	1304.56
976.77	1281.12
977.07	1323.44
977.36	1280.66
977.65	1320.94
977.95	1317.75
978.24	1273.15
978.54	1320.71
978.83	1298.87
979.13	1294.77
979.42	1297.96
979.71	1319.35
980.01	1289.08
980.30	1299.09
980.59	1304.10
980.89	1300.46
981.18	1292.27
981.47	1307.29
981.77	1290.45
982.06	1272.70
982.35	1298.64
982.65	1284.99
982.94	1293.86
983.23	1297.73
983.53	1286.12
983.82	1289.54
984.11	1292.72
984.41	1288.17
984.70	1287.03
984.99	1290.45
985.28	1287.26
985.58	1293.63
985.87	1282.03
986.16	1296.82
986.45	1289.54
986.75	1294.77
987.04	1295.00
987.33	1295.23
987.62	1291.59
987.91	1298.64
988.21	1287.49
988.50	1306.83
988.79	1289.31
989.08	1280.89
989.37	1284.99
989.67	1261.55
989.96	1258.36
990.25	1273.38
990.54	1283.39
990.83	1295.91
991.12	1296.59
991.42	1314.11
991.71	1309.11
992.00	1310.93
992.29	1296.14
992.58	1293.41
992.87	1300.92
993.16	1304.10
993.45	1308.65
993.75	1299.32
994.04	1284.99
994.33	1300.01
994.62	1313.89
994.91	1277.70
995.20	1300.69
995.49	1290.68
995.78	1277.93
996.07	1285.44
996.36	1300.01
996.65	1271.79
996.94	1279.98
997.23	1284.08
997.52	1280.66
997.81	1300.01
998.10	1283.39
998.39	1288.17
998.68	1270.65
998.97	1281.57
999.26	1307.06
999.55	1283.62
999.84	1307.06
1000.13	1302.96
1000.42	1303.19
1000.71	1283.39
1001.00	1298.18
1001.29	1304.10
1001.58	1305.69
1001.87	1281.57
1002.16	1285.67
1002.45	1271.33
1002.74	1289.31
1003.02	1281.35
1003.31	1292.50
1003.60	1284.76
1003.89	1296.14
1004.18	1283.39
1004.47	1290.45
1004.76	1297.05
1005.05	1323.67
1005.33	1282.03
1005.62	1280.21
1005.91	1282.94
1006.20	1315.02
1006.49	1292.95
1006.78	1291.13
1007.06	1289.99
1007.35	1288.17
1007.64	1295.91
1007.93	1278.16
1008.22	1264.05
1008.50	1279.30
1008.79	1279.30
1009.08	1279.07
1009.37	1295.00
1009.66	1284.30
1009.94	1302.05
1010.23	1288.17
1010.52	1289.31
1010.81	1298.18
1011.09	1309.33
1011.38	1290.22
1011.67	1281.35
1011.95	1273.61
1012.24	1295.45
1012.53	1299.78
1012.82	1280.44
1013.10	1290.68
1013.39	1284.53
1013.68	1289.99
[truncated: 48 more rows]
