# Supplementary material for: Unique photosynthetic electron transport tuning and excitation distribution in heterokont algae
Source: PLoS One. 2019 Jan 9;14(1):e0209920. doi: 10.1371/journal.pone.0209920 (PMC6326504; doi:10.1371/journal.pone.0209920)
Supplement: S1 Dataset — (ZIP) [file pone.0209920.s004.zip › S1 Dataset/77K/Phaeodactylum_Anaerobic/PAna_t=15,3.txt]

340.01	1293.86
340.39	1293.86
340.76	1293.86
341.14	1290.22
341.52	1321.85
341.89	1325.72
342.27	1333.91
342.65	1325.95
343.03	1336.87
343.40	1332.54
343.78	1343.01
344.16	1326.40
344.53	1319.80
344.91	1319.80
345.29	1332.09
345.66	1322.08
346.04	1331.86
346.42	1322.76
346.79	1322.08
347.17	1301.37
347.54	1306.83
347.92	1311.16
348.30	1311.61
348.67	1298.18
349.05	1309.56
349.43	1293.18
349.80	1312.52
350.18	1320.48
350.56	1302.28
350.93	1299.32
351.31	1311.84
351.68	1304.56
352.06	1301.60
352.44	1305.24
352.81	1308.20
353.19	1296.59
353.56	1322.53
353.94	1300.69
354.32	1292.95
354.69	1282.71
355.07	1293.18
355.44	1294.77
355.82	1293.41
356.19	1281.57
356.57	1295.91
356.95	1291.81
357.32	1291.81
357.70	1264.51
358.07	1278.39
358.45	1282.94
358.82	1280.89
359.20	1284.76
359.58	1292.95
359.95	1281.80
360.33	1291.81
360.70	1265.87
361.08	1305.24
361.45	1288.40
361.83	1286.12
362.20	1298.18
362.58	1297.05
362.95	1293.86
363.33	1290.68
363.70	1287.94
364.08	1291.81
364.45	1305.47
364.83	1287.03
365.20	1294.77
365.58	1312.29
365.95	1305.24
366.33	1270.65
366.70	1299.09
367.08	1287.26
367.45	1292.27
367.83	1301.37
368.20	1289.08
368.58	1318.89
368.95	1303.42
369.33	1315.02
369.70	1286.35
370.08	1307.74
370.45	1292.50
370.83	1286.81
371.20	1303.42
371.57	1314.57
371.95	1292.95
372.32	1306.15
372.70	1288.17
373.07	1287.03
373.45	1308.20
373.82	1284.08
374.19	1286.81
374.57	1313.89
374.94	1302.96
375.32	1277.25
375.69	1312.75
376.07	1298.87
376.44	1287.26
376.81	1283.39
377.19	1301.37
377.56	1283.85
377.94	1278.62
378.31	1299.78
378.68	1304.56
379.06	1291.59
379.43	1264.05
379.81	1292.50
380.18	1306.38
380.55	1306.83
380.93	1284.76
381.30	1287.26
381.67	1280.44
382.05	1292.95
382.42	1317.53
382.79	1307.97
383.17	1291.81
383.54	1288.86
383.91	1282.48
384.29	1288.40
384.66	1278.16
385.04	1290.45
385.41	1280.89
385.78	1298.64
386.15	1312.29
386.53	1272.24
386.90	1292.27
387.27	1302.51
387.65	1310.24
388.02	1320.71
388.39	1284.76
388.77	1301.60
389.14	1289.08
389.51	1284.53
389.89	1302.28
390.26	1289.77
390.63	1302.96
391.00	1299.09
391.38	1291.36
391.75	1304.10
392.12	1296.82
392.50	1293.86
392.87	1303.42
393.24	1288.17
393.61	1297.96
393.99	1287.94
394.36	1311.38
394.73	1292.72
395.10	1306.60
395.48	1300.01
395.85	1282.48
396.22	1297.73
396.59	1278.39
396.97	1282.26
397.34	1291.59
397.71	1281.12
398.08	1296.14
398.45	1290.68
398.83	1281.12
399.20	1311.38
399.57	1307.97
399.94	1290.90
400.32	1312.29
400.69	1301.14
401.06	1290.45
401.43	1288.86
401.80	1308.42
402.17	1301.60
402.55	1287.26
402.92	1293.63
403.29	1294.32
403.66	1293.41
404.03	1284.53
404.41	1273.38
404.78	1300.69
405.15	1295.68
405.52	1289.08
405.89	1309.11
406.26	1300.23
406.64	1295.68
407.01	1289.77
407.38	1288.17
407.75	1285.90
408.12	1301.14
408.49	1296.14
408.86	1296.14
409.23	1309.79
409.61	1282.03
409.98	1302.96
410.35	1293.41
410.72	1279.53
411.09	1295.00
411.46	1274.75
411.83	1283.62
412.20	1275.43
412.57	1286.35
412.95	1284.99
413.32	1304.33
413.69	1307.06
414.06	1306.60
414.43	1310.24
414.80	1288.40
415.17	1296.14
415.54	1312.75
415.91	1288.17
416.28	1294.54
416.65	1295.23
417.02	1305.47
417.39	1303.42
417.76	1310.47
418.14	1284.08
418.51	1279.07
418.88	1276.57
419.25	1297.05
419.62	1298.41
419.99	1277.93
420.36	1289.99
420.73	1291.81
421.10	1282.48
421.47	1306.15
421.84	1296.82
422.21	1293.63
422.58	1288.86
422.95	1290.68
423.32	1275.66
423.69	1291.59
424.06	1280.89
424.43	1292.04
424.80	1293.18
425.17	1283.62
425.54	1292.50
425.91	1279.75
426.28	1292.04
426.65	1293.41
427.02	1292.72
427.39	1299.55
427.76	1288.86
428.13	1295.00
428.49	1299.55
428.86	1282.26
429.23	1291.36
429.60	1261.78
429.97	1315.93
430.34	1302.96
430.71	1279.30
431.08	1295.23
431.45	1278.16
431.82	1279.53
432.19	1306.38
432.56	1302.51
432.93	1303.87
433.30	1279.30
433.67	1285.21
434.03	1306.60
434.40	1281.80
434.77	1294.54
435.14	1284.99
435.51	1286.81
435.88	1316.62
436.25	1299.09
436.62	1291.13
436.99	1289.31
437.35	1300.69
437.72	1298.18
438.09	1294.32
438.46	1310.24
438.83	1289.99
439.20	1282.48
439.57	1289.54
439.93	1291.13
440.30	1304.33
440.67	1289.99
441.04	1301.14
441.41	1300.46
441.78	1294.09
442.14	1309.33
442.51	1300.01
442.88	1297.05
443.25	1290.68
443.62	1291.81
443.99	1309.79
444.35	1302.96
444.72	1302.05
445.09	1288.63
445.46	1297.73
445.83	1272.70
446.19	1287.03
446.56	1269.06
446.93	1290.45
447.30	1298.18
447.66	1280.21
448.03	1315.02
448.40	1303.65
448.77	1309.11
449.14	1298.41
449.50	1295.45
449.87	1280.21
450.24	1283.17
450.61	1284.08
450.97	1269.97
451.34	1281.12
451.71	1308.42
452.08	1298.64
452.44	1300.46
452.81	1296.82
453.18	1310.47
453.54	1297.27
453.91	1288.40
454.28	1285.44
454.65	1294.09
455.01	1289.77
455.38	1306.38
455.75	1288.40
456.11	1301.83
456.48	1283.17
456.85	1283.17
457.21	1314.80
457.58	1291.13
457.95	1308.20
458.32	1285.21
458.68	1290.68
459.05	1294.32
459.42	1315.93
459.78	1284.53
460.15	1283.85
460.52	1295.91
460.88	1310.70
461.25	1296.14
461.61	1300.69
461.98	1304.78
462.35	1286.12
462.71	1299.32
463.08	1289.99
463.45	1305.24
463.81	1303.87
464.18	1284.76
464.55	1310.70
464.91	1304.56
465.28	1296.59
465.64	1307.97
466.01	1267.69
466.38	1314.34
466.74	1276.11
467.11	1302.28
467.47	1307.97
467.84	1319.80
468.21	1311.84
468.57	1317.98
468.94	1286.58
469.30	1294.54
469.67	1312.29
470.03	1295.45
470.40	1294.77
470.77	1288.63
471.13	1295.68
471.50	1295.00
471.86	1293.41
472.23	1273.38
472.59	1290.22
472.96	1305.24
473.32	1297.96
473.69	1291.13
474.05	1292.50
474.42	1281.57
474.78	1298.41
475.15	1272.47
475.51	1304.10
475.88	1304.78
476.24	1283.62
476.61	1291.36
476.97	1292.95
477.34	1286.81
477.70	1305.01
478.07	1284.08
478.43	1287.03
478.80	1295.23
479.16	1284.30
479.53	1297.50
479.89	1302.05
480.26	1310.02
480.62	1302.96
480.99	1293.41
481.35	1300.92
481.72	1306.83
482.08	1288.63
482.45	1493.42
482.81	1295.68
483.17	1305.69
483.54	1302.51
483.90	1296.59
484.27	1300.46
484.63	1298.18
485.00	1300.23
485.36	1293.63
485.72	1298.18
486.09	1310.02
486.45	1312.29
486.82	1302.74
487.18	1288.17
487.54	1296.59
487.91	1280.44
488.27	1308.65
488.64	1320.71
489.00	1306.83
489.36	1306.15
489.73	1306.15
490.09	1299.55
490.45	1305.01
490.82	1319.12
491.18	1309.33
491.55	1302.05
491.91	1311.38
492.27	1305.69
492.64	1288.17
493.00	1328.22
493.36	1305.01
493.73	1309.11
494.09	1298.87
494.45	1308.42
494.82	1312.29
495.18	1288.63
495.54	1329.13
495.91	1296.59
496.27	1296.59
496.63	1294.77
496.99	1296.14
497.36	1289.54
497.72	1306.60
498.08	1302.05
498.45	1323.90
498.81	1267.24
499.17	1307.51
499.53	1303.42
499.90	1300.69
500.26	1306.60
500.62	1290.45
500.99	1299.32
501.35	1274.52
501.71	1312.29
502.07	1292.72
502.44	1312.29
502.80	1305.01
503.16	1269.06
503.52	1311.84
503.88	1321.62
504.25	1299.32
504.61	1288.17
504.97	1297.73
505.33	1303.87
505.70	1301.60
506.06	1288.17
506.42	1302.05
506.78	1287.94
507.14	1288.63
507.51	1292.50
507.87	1288.17
508.23	1287.03
508.59	1295.68
508.95	1282.48
509.32	1316.84
509.68	1300.92
510.04	1299.55
510.40	1297.05
510.76	1314.57
511.12	1308.65
511.48	1297.73
511.85	1295.00
512.21	1297.73
512.57	1298.41
512.93	1275.88
513.29	1273.84
513.65	1279.75
514.01	1280.21
514.38	1293.63
514.74	1299.78
515.10	1302.05
515.46	1320.48
515.82	1317.75
516.18	1312.75
516.54	1307.97
516.90	1307.74
517.26	1306.60
517.63	1296.82
517.99	1306.38
518.35	1296.14
518.71	1288.63
519.07	1300.46
519.43	1286.58
519.79	1296.36
520.15	1301.14
520.51	1261.32
520.87	1301.83
521.23	1294.77
521.59	1290.45
521.95	1277.02
522.31	1298.41
522.67	1297.05
523.03	1307.29
523.40	1301.37
523.76	1288.17
524.12	1296.14
524.48	1280.21
524.84	1318.21
525.20	1304.78
525.56	1290.45
525.92	1312.75
526.28	1294.32
526.64	1307.51
527.00	1295.45
527.36	1310.02
527.72	1289.08
528.08	1316.84
528.44	1298.64
528.80	1319.35
529.16	1305.47
529.51	1298.64
529.87	1300.69
530.23	1312.07
530.59	1280.66
530.95	1293.18
531.31	1291.59
531.67	1289.31
532.03	1278.62
532.39	1299.32
532.75	1288.86
533.11	1316.62
533.47	1301.83
533.83	1310.93
534.19	1288.86
534.55	1310.02
534.91	1311.61
535.26	1316.16
535.62	1286.58
535.98	1290.45
536.34	1281.12
536.70	1283.39
537.06	1305.69
537.42	1299.09
537.78	1292.72
538.14	1389.21
538.49	1303.65
538.85	1324.81
539.21	1300.01
539.57	1296.82
539.93	1282.94
540.29	1287.26
540.65	1290.68
541.00	1269.29
541.36	1288.40
541.72	1291.13
542.08	1292.95
542.44	1274.52
542.80	1291.36
543.15	1315.25
543.51	1306.38
543.87	1280.89
544.23	1310.93
544.59	1303.42
544.95	1288.63
545.30	1302.28
545.66	1290.22
546.02	1308.88
546.38	1292.72
546.73	1313.66
547.09	1312.07
547.45	1313.66
547.81	1288.63
548.17	1289.77
548.52	1293.63
548.88	1288.86
549.24	1314.34
549.60	1313.43
549.95	1314.57
550.31	1305.69
550.67	1313.43
551.03	1297.73
551.38	1303.65
551.74	1298.41
552.10	1301.83
552.46	1286.35
552.81	1301.37
553.17	1287.03
553.53	1292.72
553.88	1286.58
554.24	1301.83
554.60	1299.78
554.95	1283.39
555.31	1282.94
555.67	1295.91
556.03	1290.45
556.38	1290.22
556.74	1295.68
557.10	1307.97
557.45	1289.54
557.81	1304.10
558.17	1281.80
558.52	1316.16
558.88	1297.96
559.24	1284.08
559.59	1298.41
559.95	1289.77
560.30	1350.75
560.66	1303.65
561.02	1293.86
561.37	1293.41
561.73	1287.72
562.09	1312.52
562.44	1299.78
562.80	1294.32
563.15	1289.77
563.51	1284.99
563.87	1294.77
564.22	1301.83
564.58	1302.74
564.93	1299.09
565.29	1295.23
565.65	1303.19
566.00	1299.55
566.36	1281.35
566.71	1296.14
567.07	1276.79
567.42	1305.47
567.78	1307.97
568.14	1284.53
568.49	1304.78
568.85	1297.73
569.20	1299.55
569.56	1306.83
569.91	1295.91
570.27	1292.95
570.62	1301.37
570.98	1299.78
571.33	1312.52
571.69	1288.17
572.04	1279.53
572.40	1285.67
572.75	1280.44
573.11	1293.86
573.46	1307.74
573.82	1309.11
574.17	1290.68
574.53	1305.47
574.88	1320.48
575.24	1310.24
575.59	1308.88
575.95	1291.81
576.30	1276.34
576.66	1302.96
577.01	1309.33
577.36	1327.54
577.72	1302.51
578.07	1309.56
578.43	1313.20
578.78	1304.56
579.14	1306.83
579.49	1301.14
579.85	1308.65
580.20	1322.76
580.55	1305.47
580.91	1318.21
581.26	1309.11
581.62	1291.59
581.97	1307.97
582.32	1324.81
582.68	1302.74
583.03	1314.80
583.39	1294.32
583.74	1316.84
584.09	1319.80
584.45	1312.98
584.80	1303.19
585.15	1327.77
585.51	1330.27
585.86	1322.76
586.21	1344.38
586.57	1312.98
586.92	1335.50
587.27	1325.26
587.63	1348.70
587.98	1370.32
588.33	1351.20
588.69	1361.22
589.04	1345.74
589.39	1338.69
589.75	1364.63
590.10	1372.82
590.45	1360.31
590.81	1394.21
591.16	1389.21
591.51	1408.77
591.86	1409.91
592.22	1425.39
592.57	1438.36
592.92	1429.48
593.28	1437.22
593.63	1443.36
593.98	1461.57
594.33	1449.73
594.69	1487.74
595.04	1477.27
595.39	1500.93
595.74	1512.31
596.10	1497.98
596.45	1525.51
596.80	1554.18
597.15	1562.60
597.50	1584.22
597.86	1581.94
598.21	1577.85
598.56	1603.79
598.91	1638.38
599.26	1631.78
599.62	1651.80
599.97	1676.15
600.32	1685.25
600.67	1690.03
601.02	1711.19
601.38	1726.89
601.73	1748.97
602.08	1768.08
602.43	1781.05
602.78	1779.46
603.13	1798.34
603.49	1815.87
603.84	1805.40
604.19	1857.05
604.54	1868.89
604.89	1861.83
605.24	1907.80
605.59	1911.89
605.95	1931.92
606.30	1952.62
606.65	1964.46
607.00	1995.18
607.35	1995.63
607.70	2008.15
608.05	2012.93
608.40	2034.09
608.75	2062.99
609.10	2077.78
609.46	2082.10
609.81	2093.93
610.16	2142.86
610.51	2124.20
610.86	2159.24
611.21	2144.00
611.56	2177.45
611.91	2155.37
612.26	2163.11
612.61	2154.01
612.96	2215.45
613.31	2166.07
613.66	2196.79
614.01	2225.91
614.36	2227.05
614.71	2212.49
615.06	2196.11
615.41	2240.93
615.76	2238.20
616.11	2209.08
616.46	2232.74
616.81	2237.29
617.16	2245.71
617.51	2288.72
617.86	2235.02
618.21	2249.12
618.56	2260.73
618.91	2256.86
619.26	2283.49
619.61	2249.12
619.96	2267.56
620.31	2283.49
620.66	2265.05
621.01	2255.50
621.36	2274.84
621.71	2278.93
622.06	2252.08
622.41	2253.68
622.76	2262.78
623.10	2255.72
623.45	2239.80
623.80	2252.31
624.15	2264.37
624.50	2261.19
624.85	2243.66
625.20	2222.73
625.55	2239.80
625.90	2230.47
626.25	2229.56
626.59	2242.30
626.94	2255.95
627.29	2232.74
627.64	2229.33
627.99	2212.94
628.34	2185.41
628.69	2211.35
629.03	2209.08
629.38	2224.32
629.73	2233.65
630.08	2202.93
630.43	2212.26
630.78	2167.66
631.12	2202.48
631.47	2222.96
631.82	2207.03
632.17	2192.69
632.52	2164.93
632.86	2203.84
633.21	2185.64
633.56	2161.29
633.91	2175.17
634.26	2163.57
634.60	2186.78
634.95	2187.46
635.30	2171.76
635.65	2162.43
635.99	2153.10
636.34	2154.69
636.69	2170.62
637.04	2134.44
637.39	2134.89
637.73	2153.55
638.08	2132.85
638.43	2120.10
638.77	2130.57
639.12	2126.02
639.47	2121.70
639.82	2127.16
640.16	2136.71
640.51	2133.07
640.86	2096.21
641.20	2116.01
641.55	2118.96
641.90	2097.80
642.25	2112.14
642.59	2095.53
642.94	2078.46
643.29	2068.22
643.63	2094.84
643.98	2108.95
644.33	2099.17
644.67	2057.07
645.02	2079.37
645.37	2084.83
645.71	2065.04
646.06	2103.26
646.40	2060.48
646.75	2086.88
647.10	2067.31
647.44	2061.17
647.79	2065.95
648.14	2071.41
648.48	2081.19
648.83	2056.62
649.17	2078.92
649.52	2022.26
649.87	2063.44
650.21	2059.57
650.56	2053.66
650.90	2050.24
651.25	2032.72
651.59	2058.44
651.94	2032.72
652.29	2055.93
652.63	2064.58
652.98	2040.69
653.32	2052.52
653.67	2037.73
654.01	2058.21
654.36	2026.35
654.70	2056.84
655.05	2077.78
655.39	2056.84
655.74	2069.81
656.08	2061.62
656.43	2048.88
656.78	2040.91
657.12	2049.56
657.47	2069.59
657.81	2050.24
658.15	2050.02
658.50	2051.84
658.84	2069.36
659.19	2066.17
659.53	2033.63
659.88	2072.32
660.22	2069.36
660.57	2077.78
660.91	2082.78
661.26	2068.90
661.60	2072.09
661.95	2079.83
662.29	2080.51
662.63	2072.09
662.98	2083.47
663.32	2090.29
663.67	2060.48
664.01	2105.99
664.36	2124.43
664.70	2121.24
665.04	2143.31
665.39	2150.14
665.73	2132.16
666.08	2286.90
666.42	2182.91
666.76	2193.37
667.11	2202.25
667.45	2219.09
667.79	2247.30
668.14	2297.59
668.48	2333.09
668.83	2360.40
669.17	2425.71
669.51	2424.80
669.86	2505.80
670.20	2541.07
670.54	2610.71
670.89	2647.34
671.23	2740.41
671.57	2808.90
671.92	2856.46
672.26	2939.97
672.60	2982.07
672.94	3133.62
673.29	3241.93
673.63	3289.72
673.97	3425.80
674.32	3490.88
674.66	3604.65
675.00	3728.90
675.34	3815.14
675.69	4012.65
676.03	4127.79
676.37	4239.75
676.71	4314.16
677.06	4548.54
677.40	4732.63
677.74	4913.30
678.08	5103.31
678.43	5332.68
678.77	5526.78
679.11	5751.61
679.45	5990.99
679.80	6213.08
680.14	6524.37
680.48	6870.25
680.82	7201.80
681.16	7532.66
681.51	7891.05
681.85	8279.03
682.19	8705.69
682.53	9284.12
682.87	9835.26
683.21	10447.37
683.56	11079.51
683.90	11954.22
684.24	12809.13
684.58	13862.47
684.92	14862.79
685.26	15962.78
685.61	16999.05
685.95	18107.91
686.29	19084.79
686.63	19758.57
686.97	20471.72
687.31	20905.89
687.65	21134.58
687.99	21445.87
688.33	21275.89
688.68	21263.15
689.02	20935.47
689.36	20524.97
689.70	20162.71
690.04	19583.59
690.38	18970.56
690.72	18353.90
691.06	17624.59
691.40	17123.52
691.74	16251.09
692.08	15627.59
692.42	14958.82
692.76	14299.60
693.10	13695.45
693.44	13110.87
693.78	12526.06
694.13	11860.24
694.47	11452.47
694.81	10906.12
695.15	10515.86
695.49	10009.79
695.83	9727.17
696.17	9337.14
696.51	9030.63
696.85	8640.15
697.19	8367.55
697.53	8195.06
697.87	7939.29
698.20	7750.42
698.54	7585.90
698.88	7423.66
699.22	7307.15
699.56	7117.60
699.90	7083.70
700.24	6974.02
700.58	6948.76
700.92	6865.02
701.26	6789.47
701.60	6781.51
701.94	6702.09
702.28	6692.31
702.62	6666.37
702.96	6707.55
703.30	6673.65
703.63	6703.00
703.97	6688.21
704.31	6730.76
704.65	6718.02
704.99	6732.36
705.33	6776.73
705.67	6798.12
706.01	6789.93
706.34	6837.48
706.68	6813.14
707.02	6815.87
707.36	6929.87
707.70	6872.98
708.04	6818.83
708.38	6917.81
708.71	6934.65
709.05	6898.92
709.39	6911.89
709.73	6947.62
710.07	6951.72
710.40	6954.45
710.74	6897.79
711.08	6934.88
711.42	6885.27
711.76	6948.99
712.09	6906.89
712.43	6867.75
712.77	6811.09
713.11	6833.84
713.45	6836.35
713.78	6773.54
714.12	6803.12
714.46	6711.65
714.80	6642.47
715.13	6615.17
715.47	6549.63
715.81	6486.83
716.15	6474.08
716.48	6420.15
716.82	6419.93
717.16	6312.75
717.49	6219.00
717.83	6157.79
718.17	6187.82
718.51	6034.91
718.84	6016.93
719.18	5959.36
719.52	5887.00
719.85	5853.09
720.19	5739.55
720.53	5707.46
720.86	5650.35
721.20	5581.40
721.54	5551.82
721.87	5530.43
722.21	5398.22
722.55	5310.38
722.88	5298.32
723.22	5232.33
723.55	5096.26
723.89	5117.19
724.23	5061.21
724.56	4975.88
724.90	4964.28
725.24	4903.29
725.57	4839.12
725.91	4829.57
726.24	4743.10
726.58	4635.01
726.92	4640.47
727.25	4589.95
727.59	4524.87
727.92	4471.17
728.26	4439.77
728.59	4395.40
728.93	4316.21
729.26	4282.30
729.60	4238.84
729.94	4216.77
730.27	4186.28
730.61	4153.28
730.94	4069.77
731.28	4066.13
731.61	4056.12
731.95	3977.84
732.28	3947.57
732.62	3912.08
732.95	3859.51
733.29	3844.72
733.62	3798.53
733.96	3800.80
734.29	3715.93
734.63	3727.99
734.96	3710.01
735.30	3698.40
735.63	3656.08
735.97	3641.29
736.30	3602.15
736.63	3585.08
736.97	3547.31
737.30	3540.48
737.64	3504.98
737.97	3485.19
738.31	3507.72
738.64	3456.29
738.97	3435.13
739.31	3389.84
739.64	3400.54
739.98	3372.55
740.31	3362.31
740.64	3346.38
740.98	3316.12
741.31	3247.85
741.65	3271.06
741.98	3254.45
742.31	3279.03
742.65	3246.26
742.98	3232.15
743.31	3207.57
743.65	3174.35
743.98	3194.83
744.31	3197.56
744.65	3186.41
744.98	3138.40
745.31	3170.26
745.65	3127.48
745.98	3145.45
746.31	3140.67
746.65	3111.32
746.98	3135.44
747.31	3111.09
747.65	3145.91
747.98	3042.37
748.31	3061.71
748.64	3058.76
748.98	3036.68
749.31	2999.36
749.64	3001.41
749.98	2989.35
750.31	2977.52
750.64	2960.00
750.97	2944.98
751.31	2910.16
751.64	2921.31
751.97	2937.92
752.30	2904.93
752.63	2870.80
752.97	2881.26
753.30	2857.14
753.63	2843.72
753.96	2826.20
754.29	2790.02
754.63	2780.69
754.96	2767.49
755.29	2730.85
755.62	2727.44
755.95	2709.69
756.29	2658.72
756.62	2653.03
756.95	2657.58
757.28	2664.41
757.61	2654.17
757.94	2591.59
758.27	2611.39
758.61	2589.09
758.94	2553.82
759.27	2535.39
759.60	2524.92
759.93	2512.63
760.26	2482.59
760.59	2464.62
760.92	2443.23
761.26	2439.59
761.59	2433.67
761.92	2438.45
762.25	2372.23
762.58	2405.68
762.91	2390.66
763.24	2385.43
763.57	2373.14
763.90	2359.03
764.23	2346.97
764.56	2305.10
764.89	2336.28
765.22	2309.88
765.55	2281.66
765.88	2294.86
766.21	2252.54
766.54	2221.82
766.87	2248.67
767.20	2253.45
767.53	2238.20
767.86	2227.05
768.19	2235.24
768.52	2220.00
768.85	2180.63
769.18	2159.70
769.51	2193.15
769.84	2154.24
770.17	2169.48
770.50	2146.73
770.83	2133.07
771.16	2114.87
771.49	2100.08
771.82	2111.23
772.15	2066.63
772.48	2093.25
772.81	2066.63
773.14	2058.21
773.47	2042.05
773.80	2082.56
774.13	2032.04
774.46	2026.81
774.78	2029.31
775.11	2014.06
775.44	2010.42
775.77	1982.89
776.10	1963.77
776.43	1961.04
776.76	1977.43
777.09	1941.70
777.41	1942.16
777.74	1928.05
778.07	1931.46
778.40	1919.40
778.73	1918.72
779.06	1891.64
779.38	1898.47
779.71	1887.54
780.04	1886.63
780.37	1860.01
780.70	1854.55
781.03	1854.09
781.35	1879.81
781.68	1844.08
782.01	1849.77
782.34	1839.08
782.67	1819.96
782.99	1822.24
783.32	1808.36
783.65	1806.99
783.98	1814.73
784.30	1837.71
784.63	1813.82
784.96	1782.19
785.29	1796.52
785.61	1789.92
785.94	1745.55
786.27	1748.51
786.60	1763.76
786.92	1742.82
787.25	1748.74
787.58	1737.36
787.90	1732.35
788.23	1723.25
788.56	1714.38
788.88	1705.73
789.21	1709.37
789.54	1710.96
789.87	1712.56
790.19	1712.33
790.52	1740.77
790.85	1709.14
791.17	1729.40
791.50	1695.04
791.82	1705.96
792.15	1687.98
792.48	1698.22
792.80	1686.84
793.13	1693.90
793.46	1690.48
793.78	1705.50
794.11	1678.88
794.43	1685.25
794.76	1667.73
795.09	1694.81
795.41	1666.14
795.74	1667.73
796.06	1689.80
796.39	1651.12
796.72	1689.12
797.04	1677.29
797.37	1676.38
797.69	1661.13
798.02	1669.09
798.34	1668.18
798.67	1667.96
798.99	1668.41
799.32	1690.71
799.64	1685.48
799.97	1707.78
800.30	1660.68
800.62	1660.68
800.95	1640.65
801.27	1651.35
801.60	1650.66
801.92	1635.87
802.25	1632.91
802.57	1624.49
802.89	1628.14
803.22	1622.90
803.54	1634.51
803.87	1609.70
804.19	1631.55
804.52	1631.55
804.84	1609.93
805.17	1638.38
805.49	1625.63
805.82	1609.93
806.14	1607.88
806.46	1624.49
806.79	1609.02
807.11	1619.94
807.44	1611.52
807.76	1604.01
808.08	1592.64
808.41	1619.49
808.73	1606.06
809.06	1585.13
809.38	1596.28
809.70	1584.45
810.03	1594.00
810.35	1581.26
810.67	1586.72
811.00	1596.96
811.32	1571.70
811.64	1572.16
811.97	1553.04
812.29	1558.96
812.61	1562.15
812.94	1586.04
813.26	1585.81
813.58	1580.35
813.91	1573.98
814.23	1587.18
814.55	1578.53
814.88	1539.62
815.20	1543.49
815.52	1539.16
815.84	1576.71
816.17	1542.12
816.49	1532.79
816.81	1537.34
817.13	1553.73
817.46	1530.74
817.78	1526.19
818.10	1512.99
818.42	1538.48
818.75	1534.16
819.07	1543.03
819.39	1530.52
819.71	1529.38
820.04	1532.11
820.36	1534.61
820.68	1534.61
821.00	1526.19
821.32	1549.86
821.65	1513.90
821.97	1521.19
822.29	1523.69
822.61	1510.72
822.93	1504.35
823.25	1504.57
823.58	1508.67
823.90	1492.97
824.22	1506.17
824.54	1500.02
824.86	1507.99
825.18	1502.98
825.50	1501.39
825.82	1505.26
826.15	1504.12
826.47	1497.75
826.79	1507.53
827.11	1502.53
827.43	1481.59
827.75	1492.29
828.07	1504.35
828.39	1497.98
828.71	1495.24
829.03	1473.40
829.35	1473.17
829.67	1480.00
830.00	1489.78
830.32	1496.61
830.64	1495.70
830.96	1499.57
831.28	1492.51
831.60	1490.47
831.92	1502.98
832.24	1477.27
832.56	1462.70
832.88	1471.81
833.20	1507.08
833.52	1488.65
833.84	1472.03
834.16	1487.05
834.48	1477.50
834.80	1465.89
835.12	1470.90
835.44	1466.35
835.76	1453.38
836.08	1482.96
836.40	1481.82
836.71	1480.00
837.03	1474.54
837.35	1472.94
837.67	1465.66
837.99	1462.25
838.31	1451.10
838.63	1469.76
838.95	1473.40
839.27	1460.20
839.59	1452.46
839.91	1459.52
840.23	1477.95
840.54	1438.36
840.86	1467.94
841.18	1464.53
841.50	1455.65
841.82	1460.66
842.14	1458.61
842.46	1450.42
842.77	1436.76
843.09	1449.28
843.41	1461.57
843.73	1464.98
844.05	1445.87
844.37	1446.32
844.68	1455.20
845.00	1463.62
845.32	1441.54
845.64	1454.97
845.96	1445.64
846.27	1458.84
846.59	1473.85
846.91	1450.64
847.23	1444.27
847.54	1463.16
847.86	1443.59
848.18	1442.23
848.50	1430.16
848.82	1441.31
849.13	1440.86
849.45	1445.41
849.77	1451.55
850.08	1446.09
850.40	1452.01
850.72	1455.65
851.04	1451.55
851.35	1428.12
851.67	1434.72
851.99	1439.72
852.30	1439.72
852.62	1434.94
852.94	1406.50
853.25	1456.11
853.57	1428.12
853.89	1404.45
854.20	1419.93
854.52	1424.93
854.84	1433.12
855.15	1440.40
855.47	1443.14
855.79	1422.66
856.10	1418.10
856.42	1420.84
856.73	1444.50
857.05	1412.87
857.37	1416.28
857.68	1432.44
858.00	1424.02
858.32	1417.65
858.63	1418.79
858.95	1401.27
859.26	1419.24
859.58	1456.56
859.89	1416.51
860.21	1402.40
860.52	1425.39
860.84	1434.49
861.16	1413.10
861.47	1420.15
861.79	1394.89
862.10	1400.13
862.42	1410.37
862.73	1409.23
863.05	1392.62
863.36	1407.18
863.68	1422.88
863.99	1413.33
864.31	1380.56
864.62	1423.57
864.94	1392.62
865.25	1413.10
865.57	1406.95
865.88	1420.15
866.20	1403.09
866.51	1413.78
866.82	1399.90
867.14	1418.10
867.45	1400.58
867.77	1412.64
868.08	1407.64
868.40	1398.08
868.71	1397.62
869.02	1365.77
869.34	1397.17
869.65	1392.16
869.97	1403.31
870.28	1377.60
870.59	1403.31
870.91	1400.81
871.22	1390.12
871.54	1404.91
871.85	1402.86
872.16	1376.69
872.48	1376.24
872.79	1385.34
873.10	1381.70
873.42	1378.28
873.73	1392.16
874.04	1375.32
874.36	1390.34
874.67	1385.56
874.98	1406.50
875.30	1392.16
875.61	1378.28
875.92	1385.79
876.23	1372.82
876.55	1361.90
876.86	1360.99
877.17	1354.16
877.49	1389.89
877.80	1395.35
878.11	1527.10
878.42	1391.25
878.74	1376.24
879.05	1359.40
879.36	1360.76
879.67	1373.05
879.98	1381.24
880.30	1377.83
880.61	1389.66
880.92	1392.39
881.23	1368.95
881.55	1378.74
881.86	1389.21
882.17	1367.36
882.48	1356.21
882.79	1397.85
883.10	1374.19
883.42	1364.40
883.73	1393.98
884.04	1370.09
884.35	1362.35
884.66	1377.83
884.97	1364.86
885.28	1380.56
885.60	1353.71
885.91	1371.91
886.22	1341.65
886.53	1375.78
886.84	1370.77
887.15	1360.31
887.46	1364.17
887.77	1378.51
888.08	1359.17
888.40	1370.55
888.71	1369.18
889.02	1354.85
889.33	1368.50
889.64	1376.01
889.95	1378.06
890.26	1373.96
890.57	1364.40
890.88	1361.67
891.19	1345.52
891.50	1368.95
891.81	1358.03
892.12	1366.00
892.43	1360.08
892.74	1356.21
893.05	1343.01
893.36	1372.59
893.67	1336.19
893.98	1356.44
894.29	1343.01
894.60	1345.29
894.91	1371.00
895.22	1366.68
895.53	1367.59
895.84	1354.85
896.15	1371.23
896.46	1353.25
896.77	1364.63
897.08	1368.04
897.38	1359.40
897.69	1368.04
898.00	1364.17
898.31	1353.25
898.62	1367.82
898.93	1351.89
899.24	1362.13
899.55	1361.22
899.86	1352.11
900.16	1388.52
900.47	1359.62
900.78	1379.88
901.09	1352.80
901.40	1358.94
901.71	1356.89
902.02	1351.89
902.32	1354.39
902.63	1326.17
902.94	1355.76
903.25	1328.68
903.56	1343.24
903.87	1355.98
904.17	1346.88
904.48	1338.46
904.79	1366.68
905.10	1353.71
905.41	1343.92
905.71	1333.23
906.02	1340.28
906.33	1334.59
906.64	1357.35
906.94	1332.54
907.25	1340.28
907.56	1305.92
907.87	1344.83
908.17	1342.33
908.48	1360.99
908.79	1353.02
909.09	1340.28
909.40	1342.56
909.71	1352.34
910.02	1364.40
910.32	1359.62
910.63	1347.11
910.94	1329.81
911.24	1342.78
911.55	1345.06
911.86	1335.05
912.16	1344.15
912.47	1353.25
912.78	1328.90
913.08	1323.67
913.39	1335.05
913.69	1341.42
914.00	1347.34
914.31	1332.77
914.61	1326.40
914.92	1354.39
915.23	1344.15
915.53	1345.29
915.84	1336.19
916.14	1328.45
916.45	1340.05
916.75	1331.18
917.06	1346.88
917.37	1313.20
917.67	1322.08
917.98	1333.46
918.28	1336.87
918.59	1334.14
918.89	1339.83
919.20	1318.44
919.50	1309.79
919.81	1330.72
920.11	1329.13
920.42	1337.78
920.72	1326.86
921.03	1334.59
921.33	1343.92
921.64	1311.38
921.94	1318.21
922.25	1338.01
922.55	1308.88
922.86	1301.37
923.16	1308.42
923.47	1325.49
923.77	1307.06
924.08	1334.14
924.38	1310.24
924.69	1316.84
924.99	1299.32
925.29	1300.23
925.60	1325.26
925.90	1329.36
926.21	1338.69
926.51	1334.14
926.81	1328.22
927.12	1332.09
927.42	1338.23
927.73	1306.15
928.03	1308.88
928.33	1317.98
928.64	1324.13
928.94	1318.21
929.24	1320.94
929.55	1307.97
929.85	1316.16
930.15	1321.17
930.46	1328.45
930.76	1323.90
931.06	1321.62
931.37	1302.51
931.67	1332.77
931.97	1309.79
932.27	1322.31
932.58	1315.02
932.88	1305.24
933.18	1315.71
933.49	1306.60
933.79	1314.80
934.09	1327.77
934.39	1312.98
934.70	1310.47
935.00	1303.42
935.30	1338.46
935.60	1310.70
935.91	1302.96
936.21	1299.32
936.51	1315.25
936.81	1302.96
937.11	1312.98
937.42	1310.02
937.72	1299.09
938.02	1295.23
938.32	1303.87
938.62	1301.37
938.92	1303.65
939.23	1300.92
939.53	1311.16
939.83	1311.38
940.13	1304.78
940.43	1318.89
940.73	1315.02
941.03	1300.46
941.34	1308.42
941.64	1297.73
941.94	1306.60
942.24	1308.65
942.54	1297.50
942.84	1307.29
943.14	1325.49
943.44	1295.23
943.74	1294.32
944.04	1296.59
944.34	1297.05
944.65	1284.53
944.95	1300.23
945.25	1311.84
945.55	1307.06
945.85	1294.32
946.15	1294.54
946.45	1294.54
946.75	1288.63
947.05	1299.55
947.35	1304.56
947.65	1296.14
947.95	1307.51
948.25	1314.11
948.55	1287.94
948.85	1307.51
949.15	1298.41
949.45	1301.60
949.75	1284.30
950.05	1293.63
950.35	1301.83
950.65	1310.24
950.94	1326.40
951.24	1297.96
951.54	1303.65
951.84	1343.92
952.14	1301.83
952.44	1291.13
952.74	1302.74
953.04	1296.14
953.34	1304.78
953.64	1312.29
953.94	1301.60
954.23	1297.27
954.53	1303.19
954.83	1297.50
955.13	1295.23
955.43	1308.88
955.73	1312.52
956.03	1297.96
956.32	1313.20
956.62	1300.69
956.92	1309.11
957.22	1316.62
957.52	1302.96
957.82	1315.02
958.11	1282.71
958.41	1319.57
958.71	1335.96
959.01	1290.45
959.30	1378.74
959.60	1301.60
959.90	1293.63
960.20	1301.14
960.50	1294.09
960.79	1290.22
961.09	1298.41
961.39	1308.42
961.69	1313.66
961.98	1316.84
962.28	1306.38
962.58	1300.92
962.87	1325.04
963.17	1302.05
963.47	1307.06
963.76	1318.66
964.06	1319.35
964.36	1311.16
964.66	1308.88
964.95	1284.08
965.25	1306.38
965.55	1313.66
965.84	1300.92
966.14	1295.68
966.43	1302.51
966.73	1310.70
967.03	1298.87
967.32	1291.81
967.62	1321.85
967.92	1314.80
968.21	1312.75
968.51	1301.60
968.80	1313.66
969.10	1294.77
969.40	1291.13
969.69	1316.62
969.99	1304.33
970.28	1302.51
970.58	1313.43
970.87	1306.83
971.17	1312.75
971.46	1305.47
971.76	1291.81
972.06	1314.11
972.35	1317.53
972.65	1300.01
972.94	1295.00
973.24	1316.39
973.53	1304.10
973.83	1298.87
974.12	1307.06
974.42	1299.09
974.71	1310.24
975.01	1315.48
975.30	1309.11
975.59	1298.18
975.89	1313.43
976.18	1311.16
976.48	1305.24
976.77	1288.86
977.07	1292.50
977.36	1311.84
977.65	1294.09
977.95	1285.21
978.24	1289.99
978.54	1310.70
978.83	1294.09
979.13	1315.93
979.42	1290.90
979.71	1295.91
980.01	1307.29
980.30	1301.83
980.59	1295.91
980.89	1310.47
981.18	1304.33
981.47	1302.05
981.77	1312.98
982.06	1304.78
982.35	1291.13
982.65	1303.87
982.94	1301.14
983.23	1311.16
983.53	1308.88
983.82	1281.57
984.11	1293.41
984.41	1275.20
984.70	1304.33
984.99	1295.45
985.28	1280.66
985.58	1286.81
985.87	1317.07
986.16	1305.01
986.45	1302.05
986.75	1305.01
987.04	1298.18
987.33	1301.83
987.62	1282.03
987.91	1293.41
988.21	1295.45
988.50	1290.22
988.79	1315.93
989.08	1305.92
989.37	1292.27
989.67	1260.41
989.96	1300.01
990.25	1306.83
990.54	1298.41
990.83	1308.65
991.12	1295.45
991.42	1295.68
991.71	1293.18
992.00	1313.43
992.29	1313.66
992.58	1301.60
992.87	1307.06
993.16	1308.88
993.45	1316.16
993.75	1276.79
994.04	1304.33
994.33	1294.09
994.62	1312.07
994.91	1305.92
995.20	1305.92
995.49	1294.54
995.78	1301.60
996.07	1311.38
996.36	1310.93
996.65	1301.14
996.94	1304.10
997.23	1307.74
997.52	1294.77
997.81	1289.99
998.10	1285.90
998.39	1294.77
998.68	1290.90
998.97	1315.02
999.26	1299.09
999.55	1298.64
999.84	1297.27
1000.13	1322.76
1000.42	1297.50
1000.71	1292.50
1001.00	1283.17
1001.29	1297.05
1001.58	1321.17
1001.87	1287.03
1002.16	1275.66
1002.45	1304.10
1002.74	1292.50
1003.02	1300.69
1003.31	1291.81
1003.60	1267.92
1003.89	1302.74
1004.18	1299.55
1004.47	1285.67
1004.76	1289.08
1005.05	1290.68
1005.33	1302.51
1005.62	1291.81
1005.91	1298.64
1006.20	1299.78
1006.49	1300.46
1006.78	1291.59
1007.06	1269.97
1007.35	1301.60
1007.64	1289.54
1007.93	1279.53
1008.22	1295.45
1008.50	1283.39
1008.79	1272.24
1009.08	1309.33
1009.37	1296.36
1009.66	1302.74
1009.94	1293.41
1010.23	1294.09
1010.52	1298.64
1010.81	1285.21
1011.09	1296.82
1011.38	1289.08
1011.67	1304.56
1011.95	1294.77
1012.24	1299.32
1012.53	1299.55
1012.82	1294.54
1013.10	1310.24
1013.39	1318.21
1013.68	1279.53
[truncated: 48 more rows]
