# Supplementary material for: Unique photosynthetic electron transport tuning and excitation distribution in heterokont algae
Source: PLoS One. 2019 Jan 9;14(1):e0209920. doi: 10.1371/journal.pone.0209920 (PMC6326504; doi:10.1371/journal.pone.0209920)
Supplement: S1 Dataset — (ZIP) [file pone.0209920.s004.zip › S1 Dataset/77K/Phaeodactylum_Anaerobic/PAna_t=20,1.txt]

340.01	1359.17
340.39	1359.17
340.76	1359.17
341.14	1353.25
341.52	1382.15
341.89	1394.89
342.27	1384.20
342.65	1398.54
343.03	1386.02
343.40	1398.76
343.78	1382.61
344.16	1386.47
344.53	1381.01
344.91	1408.09
345.29	1389.89
345.66	1392.39
346.04	1373.28
346.42	1368.27
346.79	1383.52
347.17	1374.87
347.54	1382.15
347.92	1367.59
348.30	1349.84
348.67	1358.03
349.05	1363.49
349.43	1351.43
349.80	1365.54
350.18	1371.23
350.56	1374.19
350.93	1355.07
351.31	1353.48
351.68	1371.68
352.06	1352.11
352.44	1374.87
352.81	1369.86
353.19	1349.84
353.56	1365.08
353.94	1364.17
354.32	1354.85
354.69	1351.89
355.07	1357.80
355.44	1356.67
355.82	1320.03
356.19	1352.80
356.57	1357.80
356.95	1353.25
357.32	1362.35
357.70	1357.12
358.07	1330.72
358.45	1346.20
358.82	1342.33
359.20	1351.89
359.58	1329.13
359.95	1360.76
360.33	1350.52
360.70	1344.15
361.08	1355.30
361.45	1351.43
361.83	1333.23
362.20	1347.79
362.58	1354.16
362.95	1336.87
363.33	1347.11
363.70	1349.84
364.08	1354.16
364.45	1373.28
364.83	1358.71
365.20	1346.20
365.58	1345.06
365.95	1353.25
366.33	1353.02
366.70	1369.64
367.08	1356.89
367.45	1330.50
367.83	1355.53
368.20	1368.27
368.58	1357.58
368.95	1333.23
369.33	1331.18
369.70	1366.68
370.08	1363.95
370.45	1348.93
370.83	1351.20
371.20	1345.74
371.57	1380.33
371.95	1375.55
372.32	1345.29
372.70	1349.84
373.07	1331.41
373.45	1346.43
373.82	1362.58
374.19	1351.43
374.57	1353.71
374.94	1358.49
375.32	1346.65
375.69	1344.61
376.07	1349.61
376.44	1314.80
376.81	1360.31
377.19	1357.80
377.56	1365.54
377.94	1330.50
378.31	1358.26
378.68	1370.55
379.06	1337.55
379.43	1326.40
379.81	1364.40
380.18	1356.67
380.55	1354.62
380.93	1342.10
381.30	1338.23
381.67	1359.17
382.05	1349.38
382.42	1342.33
382.79	1345.52
383.17	1348.70
383.54	1351.66
383.91	1341.19
384.29	1367.13
384.66	1353.71
385.04	1344.83
385.41	1350.52
385.78	1354.39
386.15	1343.92
386.53	1341.19
386.90	1358.49
387.27	1373.73
387.65	1354.16
388.02	1348.25
388.39	1352.57
388.77	1349.61
389.14	1365.54
389.51	1353.48
389.89	1360.31
390.26	1360.99
390.63	1356.89
391.00	1368.73
391.38	1363.04
391.75	1362.58
392.12	1355.30
392.50	1355.53
392.87	1365.77
393.24	1370.32
393.61	1343.70
393.99	1354.85
394.36	1350.52
394.73	1350.52
395.10	1371.00
395.48	1355.53
395.85	1338.92
396.22	1345.74
396.59	1356.44
396.97	1347.34
397.34	1372.14
397.71	1365.31
398.08	1342.56
398.45	1363.72
398.83	1360.76
399.20	1363.72
399.57	1370.55
399.94	1352.11
400.32	1350.98
400.69	1351.43
401.06	1367.13
401.43	1355.98
401.80	1366.22
402.17	1345.74
402.55	1353.02
402.92	1354.16
403.29	1336.19
403.66	1352.11
404.03	1368.50
404.41	1355.76
404.78	1375.55
405.15	1348.70
405.52	1343.92
405.89	1357.80
406.26	1348.47
406.64	1362.58
407.01	1352.11
407.38	1344.61
407.75	1359.17
408.12	1363.49
408.49	1365.77
408.86	1354.16
409.23	1352.11
409.61	1372.59
409.98	1344.38
410.35	1389.43
410.72	1346.65
411.09	1366.91
411.46	1342.33
411.83	1365.08
412.20	1356.44
412.57	1360.53
412.95	1334.37
413.32	1345.29
413.69	1389.66
414.06	1360.99
414.43	1355.07
414.80	1349.38
415.17	1351.66
415.54	1344.83
415.91	1357.58
416.28	1351.20
416.65	1349.84
417.02	1355.53
417.39	1350.07
417.76	1346.43
418.14	1336.64
418.51	1364.40
418.88	1346.88
419.25	1352.11
419.62	1352.11
419.99	1347.79
420.36	1345.52
420.73	1339.83
421.10	1360.99
421.47	1354.62
421.84	1347.34
422.21	1371.00
422.58	1363.26
422.95	1367.13
423.32	1338.01
423.69	1344.15
424.06	1346.88
424.43	1357.12
424.80	1361.22
425.17	1368.95
425.54	1343.24
425.91	1354.85
426.28	1362.35
426.65	1342.78
427.02	1363.26
427.39	1348.93
427.76	1377.15
428.13	1358.49
428.49	1351.66
428.86	1363.72
429.23	1353.48
429.60	1345.97
429.97	1346.20
430.34	1355.07
430.71	1351.89
431.08	1350.75
431.45	1357.80
431.82	1370.77
432.19	1356.21
432.56	1358.94
432.93	1358.03
433.30	1354.39
433.67	1363.72
434.03	1373.28
434.40	1371.91
434.77	1363.95
435.14	1348.47
435.51	1353.48
435.88	1362.81
436.25	1355.76
436.62	1335.50
436.99	1349.16
437.35	1337.32
437.72	1349.38
438.09	1353.71
438.46	1391.48
438.83	1351.66
439.20	1366.45
439.57	1346.88
439.93	1362.81
440.30	1349.61
440.67	1356.89
441.04	1350.98
441.41	1345.06
441.78	1355.98
442.14	1332.09
442.51	1347.34
442.88	1348.25
443.25	1350.98
443.62	1352.80
443.99	1344.61
444.35	1363.49
444.72	1374.64
445.09	1360.31
445.46	1373.73
445.83	1358.03
446.19	1354.62
446.56	1344.83
446.93	1359.85
447.30	1336.87
447.66	1348.93
448.03	1352.34
448.40	1348.02
448.77	1349.38
449.14	1346.43
449.50	1349.16
449.87	1342.33
450.24	1355.53
450.61	1359.17
450.97	1355.98
451.34	1385.79
451.71	1357.12
452.08	1372.37
452.44	1340.96
452.81	1355.98
453.18	1343.70
453.54	1356.67
453.91	1354.16
454.28	1352.34
454.65	1371.23
455.01	1376.01
455.38	1361.67
455.75	1352.80
456.11	1345.52
456.48	1358.49
456.85	1366.91
457.21	1346.43
457.58	1361.67
457.95	1350.52
458.32	1348.02
458.68	1360.99
459.05	1351.66
459.42	1356.21
459.78	1335.28
460.15	1356.44
460.52	1363.49
460.88	1373.73
461.25	1362.35
461.61	1360.99
461.98	1350.07
462.35	1365.31
462.71	1353.71
463.08	1355.98
463.45	1357.12
463.81	1352.57
464.18	1357.58
464.55	1346.43
464.91	1366.00
465.28	1336.41
465.64	1348.02
466.01	1359.62
466.38	1351.89
466.74	1342.56
467.11	1350.29
467.47	1353.02
467.84	1356.67
468.21	1368.27
468.57	1352.80
468.94	1371.00
469.30	1356.21
469.67	1359.40
470.03	1352.34
470.40	1361.90
470.77	1353.48
471.13	1341.19
471.50	1368.04
471.86	1345.97
472.23	1361.67
472.59	1353.93
472.96	1361.22
473.32	1360.53
473.69	1348.02
474.05	1344.38
474.42	1386.02
474.78	1368.27
475.15	1352.80
475.51	1343.70
475.88	1363.04
476.24	1363.72
476.61	1358.26
476.97	1376.69
477.34	1367.36
477.70	1362.13
478.07	1376.46
478.43	1357.12
478.80	1345.06
479.16	1358.71
479.53	1349.16
479.89	1360.76
480.26	1354.39
480.62	1349.16
480.99	1377.37
481.35	1359.85
481.72	1340.96
482.08	1348.47
482.45	1571.25
482.81	1394.44
483.17	1338.69
483.54	1371.68
483.90	1355.30
484.27	1370.55
484.63	1344.83
485.00	1353.93
485.36	1364.40
485.72	1340.28
486.09	1361.22
486.45	1360.31
486.82	1347.56
487.18	1369.18
487.54	1353.71
487.91	1355.30
488.27	1356.21
488.64	1373.28
489.00	1363.26
489.36	1362.13
489.73	1343.01
490.09	1353.48
490.45	1347.34
490.82	1371.68
491.18	1367.36
491.55	1371.91
491.91	1343.92
492.27	1353.71
492.64	1360.31
493.00	1350.07
493.36	1373.96
493.73	1351.89
494.09	1356.44
494.45	1362.13
494.82	1363.72
495.18	1356.44
495.54	1354.16
495.91	1356.89
496.27	1370.32
496.63	1346.65
496.99	1352.11
497.36	1362.81
497.72	1366.22
498.08	1380.56
498.45	1386.93
498.81	1357.35
499.17	1356.44
499.53	1375.55
499.90	1363.04
500.26	1343.01
500.62	1336.87
500.99	1355.07
501.35	1349.61
501.71	1355.07
502.07	1369.41
502.44	1351.43
502.80	1358.26
503.16	1344.61
503.52	1355.30
503.88	1361.22
504.25	1355.53
504.61	1356.67
504.97	1365.54
505.33	1358.94
505.70	1371.23
506.06	1334.82
506.42	1371.23
506.78	1387.84
507.14	1348.25
507.51	1342.78
507.87	1363.49
508.23	1355.98
508.59	1393.53
508.95	1366.91
509.32	1365.77
509.68	1356.89
510.04	1344.61
510.40	1359.62
510.76	1368.04
511.12	1369.41
511.48	1349.38
511.85	1350.29
512.21	1361.22
512.57	1348.70
512.93	1345.29
513.29	1355.76
513.65	1364.86
514.01	1354.85
514.38	1363.26
514.74	1365.31
515.10	1350.52
515.46	1371.91
515.82	1372.82
516.18	1373.50
516.54	1376.24
516.90	1378.06
517.26	1367.36
517.63	1353.02
517.99	1344.61
518.35	1341.42
518.71	1355.53
519.07	1368.04
519.43	1375.55
519.79	1376.46
520.15	1343.47
520.51	1375.32
520.87	1359.40
521.23	1353.48
521.59	1353.71
521.95	1355.30
522.31	1345.52
522.67	1330.95
523.03	1351.89
523.40	1353.25
523.76	1358.49
524.12	1352.34
524.48	1364.63
524.84	1376.69
525.20	1382.61
525.56	1345.52
525.92	1351.66
526.28	1354.85
526.64	1372.59
527.00	1350.52
527.36	1349.61
527.72	1353.02
528.08	1355.30
528.44	1348.25
528.80	1331.63
529.16	1345.74
529.51	1345.74
529.87	1370.32
530.23	1353.25
530.59	1340.28
530.95	1350.75
531.31	1355.53
531.67	1357.58
532.03	1336.19
532.39	1374.41
532.75	1359.40
533.11	1361.22
533.47	1380.56
533.83	1354.39
534.19	1355.53
534.55	1376.01
534.91	1365.31
535.26	1346.88
535.62	1350.75
535.98	1372.59
536.34	1345.29
536.70	1345.52
537.06	1360.31
537.42	1360.31
537.78	1358.49
538.14	1422.43
538.49	1372.82
538.85	1382.38
539.21	1354.62
539.57	1366.91
539.93	1348.47
540.29	1370.55
540.65	1357.80
541.00	1338.23
541.36	1350.29
541.72	1343.24
542.08	1372.14
542.44	1342.10
542.80	1373.96
543.15	1345.97
543.51	1363.72
543.87	1341.87
544.23	1360.99
544.59	1381.47
544.95	1363.04
545.30	1363.49
545.66	1343.70
546.02	1337.55
546.38	1337.32
546.73	1333.00
547.09	1340.74
547.45	1353.48
547.81	1371.00
548.17	1340.74
548.52	1376.92
548.88	1343.92
549.24	1373.28
549.60	1382.61
549.95	1364.63
550.31	1361.90
550.67	1369.64
551.03	1353.93
551.38	1350.07
551.74	1365.31
552.10	1351.43
552.46	1362.81
552.81	1362.35
553.17	1373.28
553.53	1349.61
553.88	1361.90
554.24	1337.78
554.60	1352.57
554.95	1343.70
555.31	1351.20
555.67	1366.45
556.03	1348.25
556.38	1362.13
556.74	1356.21
557.10	1348.25
557.45	1337.78
557.81	1361.67
558.17	1347.79
558.52	1346.43
558.88	1361.90
559.24	1339.83
559.59	1357.58
559.95	1348.70
560.30	1354.85
560.66	1357.35
561.02	1368.95
561.37	1350.52
561.73	1366.68
562.09	1373.73
562.44	1359.40
562.80	1359.40
563.15	1348.47
563.51	1346.65
563.87	1362.81
564.22	1344.83
564.58	1351.66
564.93	1324.81
565.29	1372.59
565.65	1370.09
566.00	1364.40
566.36	1371.00
566.71	1382.83
567.07	1372.37
567.42	1363.04
567.78	1357.35
568.14	1355.98
568.49	1357.80
568.85	1353.93
569.20	1360.76
569.56	1354.85
569.91	1358.71
570.27	1344.83
570.62	1364.17
570.98	1360.76
571.33	1361.22
571.69	1348.93
572.04	1390.34
572.40	1358.26
572.75	1354.16
573.11	1360.76
573.46	1358.03
573.82	1343.92
574.17	1364.86
574.53	1365.77
574.88	1356.21
575.24	1350.98
575.59	1360.99
575.95	1337.32
576.30	1340.51
576.66	1369.18
577.01	1377.15
577.36	1385.79
577.72	1374.41
578.07	1373.50
578.43	1361.67
578.78	1362.81
579.14	1355.76
579.49	1377.60
579.85	1370.55
580.20	1368.95
580.55	1367.13
580.91	1368.04
581.26	1365.08
581.62	1382.38
581.97	1348.93
582.32	1374.41
582.68	1359.85
583.03	1376.69
583.39	1382.61
583.74	1385.79
584.09	1402.40
584.45	1377.83
584.80	1395.80
585.15	1399.22
585.51	1411.05
585.86	1408.32
586.21	1412.64
586.57	1420.15
586.92	1406.73
587.27	1425.61
587.63	1444.50
587.98	1416.28
588.33	1442.23
588.69	1436.76
589.04	1459.75
589.39	1428.57
589.75	1425.16
590.10	1441.77
590.45	1472.94
590.81	1471.12
591.16	1467.03
591.51	1472.49
591.86	1480.45
592.22	1499.11
592.57	1485.69
592.92	1526.42
593.28	1526.65
593.63	1541.21
593.98	1550.31
594.33	1579.44
594.69	1593.09
595.04	1592.18
595.39	1600.60
595.74	1618.35
596.10	1637.46
596.45	1661.59
596.80	1682.98
597.15	1662.50
597.50	1683.20
597.86	1695.49
598.21	1721.43
598.56	1750.56
598.91	1772.18
599.26	1761.48
599.62	1799.71
599.97	1818.82
600.32	1833.39
600.67	1860.24
601.02	1881.63
601.38	1884.59
601.73	1923.27
602.08	1930.32
602.43	1949.21
602.78	1985.39
603.13	2013.15
603.49	2011.33
603.84	2036.14
604.19	2075.05
604.54	2080.51
604.89	2069.36
605.24	2104.17
605.59	2122.61
605.95	2153.78
606.30	2164.48
606.65	2201.57
607.00	2197.70
607.35	2230.01
607.70	2226.37
608.05	2262.78
608.40	2252.08
608.75	2303.74
609.10	2294.86
609.46	2343.56
609.81	2336.28
610.16	2349.70
610.51	2375.19
610.86	2404.77
611.21	2413.64
611.56	2412.96
611.91	2432.08
612.26	2450.96
612.61	2438.68
612.96	2470.99
613.31	2449.37
613.66	2503.53
614.01	2444.14
614.36	2494.65
614.71	2489.87
615.06	2493.97
615.41	2470.53
615.76	2522.87
616.11	2528.79
616.46	2502.62
616.81	2548.58
617.16	2543.35
617.51	2536.98
617.86	2547.22
618.21	2564.97
618.56	2545.63
618.91	2558.14
619.26	2557.69
619.61	2523.55
619.96	2558.60
620.31	2521.50
620.66	2538.34
621.01	2559.51
621.36	2564.06
621.71	2549.04
622.06	2532.88
622.41	2532.43
622.76	2538.34
623.10	2559.73
623.45	2522.41
623.80	2560.64
624.15	2518.77
624.50	2538.57
624.85	2527.42
625.20	2510.81
625.55	2534.25
625.90	2524.92
626.25	2521.73
626.59	2545.40
626.94	2550.18
627.29	2519.46
627.64	2538.12
627.99	2507.62
628.34	2484.64
628.69	2481.00
629.03	2473.49
629.38	2518.77
629.73	2484.87
630.08	2497.84
630.43	2482.82
630.78	2479.18
631.12	2499.89
631.47	2489.19
631.82	2470.31
632.17	2463.02
632.52	2473.72
632.86	2491.24
633.21	2444.36
633.56	2454.60
633.91	2480.77
634.26	2459.16
634.60	2424.11
634.95	2457.79
635.30	2431.17
635.65	2421.61
635.99	2457.33
636.34	2431.17
636.69	2425.93
637.04	2407.73
637.39	2413.64
637.73	2384.06
638.08	2404.77
638.43	2399.31
638.77	2382.02
639.12	2358.80
639.47	2395.90
639.82	2404.09
640.16	2368.82
640.51	2366.54
640.86	2334.46
641.20	2357.67
641.55	2384.75
641.90	2331.95
642.25	2344.47
642.59	2367.91
642.94	2327.63
643.29	2334.68
643.63	2362.45
643.98	2311.93
644.33	2313.29
644.67	2333.55
645.02	2346.06
645.37	2311.70
645.71	2309.65
646.06	2319.21
646.40	2311.47
646.75	2317.16
647.10	2300.78
647.44	2309.43
647.79	2305.33
648.14	2307.83
648.48	2293.50
648.83	2278.25
649.17	2316.94
649.52	2275.75
649.87	2310.34
650.21	2319.44
650.56	2270.29
650.90	2281.66
651.25	2309.65
651.59	2300.32
651.94	2308.74
652.29	2271.20
652.63	2297.82
652.98	2278.71
653.32	2285.08
653.67	2295.77
654.01	2301.69
654.36	2279.62
654.70	2292.59
655.05	2293.27
655.39	2330.59
655.74	2344.24
656.08	2294.86
656.43	2311.02
656.78	2291.90
657.12	2283.49
657.47	2295.09
657.81	2332.86
658.15	2299.19
658.50	2305.10
658.84	2310.11
659.19	2330.13
659.53	2345.15
659.88	2323.08
660.22	2324.22
660.57	2320.35
660.91	2310.34
661.26	2327.18
661.60	2353.34
661.95	2335.14
662.29	2344.24
662.63	2352.89
662.98	2365.63
663.32	2370.18
663.67	2360.85
664.01	2416.60
664.36	2409.32
664.70	2459.84
665.04	2451.87
665.39	2497.38
665.73	2499.66
666.08	2701.04
666.42	2564.51
666.76	2622.54
667.11	2678.06
667.45	2708.32
667.79	2717.88
668.14	2808.22
668.48	2863.06
668.83	2928.14
669.17	2990.03
669.51	3089.70
669.86	3188.91
670.20	3212.13
670.54	3299.73
670.89	3384.38
671.23	3535.70
671.57	3556.41
671.92	3740.50
672.26	3827.88
672.60	3922.77
672.94	4113.69
673.29	4210.62
673.63	4288.45
673.97	4450.24
674.32	4564.69
674.66	4684.61
675.00	4820.69
675.34	4927.64
675.69	5089.88
676.03	5246.44
676.37	5383.20
676.71	5542.49
677.06	5746.37
677.40	5906.57
677.74	6090.66
678.08	6263.83
678.43	6505.26
678.77	6642.93
679.11	6844.31
679.45	7065.95
679.80	7304.19
680.14	7516.27
680.48	7687.39
680.82	8078.55
681.16	8266.06
681.51	8532.98
681.85	8811.95
682.19	9056.80
682.53	9450.92
682.87	9759.71
683.21	10083.74
683.56	10527.92
683.90	10999.19
684.24	11473.86
684.58	12000.64
684.92	12574.76
685.26	12958.86
685.61	13539.12
685.95	14169.90
686.29	14551.73
686.63	14893.51
686.97	15289.68
687.31	15376.83
687.65	15405.96
687.99	15539.99
688.33	15414.83
688.68	15250.54
689.02	14902.61
689.36	14673.70
689.70	14295.05
690.04	13762.81
690.38	13389.62
690.72	12891.05
691.06	12460.07
691.40	11944.21
691.74	11434.04
692.08	10965.96
692.42	10494.93
692.76	10086.47
693.10	9638.42
693.44	9233.15
693.78	8910.48
694.13	8545.95
694.47	8187.78
694.81	7902.43
695.15	7687.62
695.49	7355.39
695.83	7166.53
696.17	6931.24
696.51	6760.34
696.85	6584.67
697.19	6391.03
697.53	6268.60
697.87	6131.16
698.20	6026.26
698.54	5939.11
698.88	5842.17
699.22	5734.08
699.56	5688.57
699.90	5563.19
700.24	5622.81
700.58	5519.28
700.92	5512.90
701.26	5458.29
701.60	5458.29
701.94	5346.34
702.28	5391.62
702.62	5417.56
702.96	5362.04
703.30	5369.77
703.63	5324.72
703.97	5425.30
704.31	5372.05
704.65	5383.88
704.99	5359.08
705.33	5367.50
705.67	5364.31
706.01	5408.00
706.34	5344.06
706.68	5430.30
707.02	5426.21
707.36	5453.97
707.70	5469.90
708.04	5419.38
708.38	5415.51
708.71	5425.07
709.05	5482.87
709.39	5460.79
709.73	5460.11
710.07	5452.15
710.40	5397.99
710.74	5433.49
711.08	5383.88
711.42	5415.74
711.76	5439.86
712.09	5355.44
712.43	5418.70
712.77	5369.32
713.11	5340.19
713.45	5328.59
713.78	5338.83
714.12	5294.68
714.46	5264.64
714.80	5268.29
715.13	5251.67
715.47	5180.91
715.81	5164.52
716.15	5157.70
716.48	5130.62
716.82	5103.54
717.16	5083.29
717.49	5017.52
717.83	4977.25
718.17	4989.53
718.51	4957.68
718.84	4872.35
719.18	4873.48
719.52	4830.02
719.85	4750.15
720.19	4730.35
720.53	4717.15
720.86	4683.25
721.20	4652.30
721.54	4623.63
721.87	4611.80
722.21	4500.07
722.55	4547.40
722.88	4457.52
723.22	4452.74
723.55	4388.34
723.89	4393.12
724.23	4355.80
724.56	4284.58
724.90	4257.50
725.24	4259.09
725.57	4230.42
725.91	4197.65
726.24	4186.05
726.58	4082.74
726.92	4105.49
727.25	4090.93
727.59	4014.93
727.92	4015.16
728.26	3938.47
728.59	3953.49
728.93	3964.87
729.26	3927.55
729.60	3911.39
729.94	3883.18
730.27	3861.56
730.61	3831.29
730.94	3785.56
731.28	3766.67
731.61	3694.54
731.95	3732.54
732.28	3696.36
732.62	3643.11
732.95	3651.07
733.29	3608.52
733.62	3597.60
733.96	3616.26
734.29	3568.93
734.63	3591.23
734.96	3538.66
735.30	3524.78
735.63	3522.51
735.97	3517.27
736.30	3474.95
736.63	3474.27
736.97	3449.23
737.30	3441.27
737.64	3431.71
737.97	3398.72
738.31	3370.05
738.64	3360.94
738.97	3351.61
739.31	3351.16
739.64	3347.52
739.98	3306.79
740.31	3305.19
740.64	3302.24
740.98	3286.08
741.31	3248.53
741.65	3209.85
741.98	3219.41
742.31	3176.40
742.65	3208.26
742.98	3187.32
743.31	3198.24
743.65	3186.64
743.98	3145.00
744.31	3136.81
744.65	3129.98
744.98	3105.40
745.31	3123.38
745.65	3087.65
745.98	3083.10
746.31	3081.97
746.65	3071.95
746.98	3061.26
747.31	3030.31
747.65	3038.73
747.98	3014.15
748.31	3024.39
748.64	3009.38
748.98	2978.88
749.31	2934.97
749.64	2943.84
749.98	2937.92
750.31	2937.24
750.64	2906.75
750.97	2882.63
751.31	2900.38
751.64	2889.68
751.97	2855.32
752.30	2854.64
752.63	2831.66
752.97	2792.97
753.30	2814.82
753.63	2773.86
753.96	2772.04
754.29	2746.55
754.63	2727.21
754.96	2748.37
755.29	2707.41
755.62	2705.37
755.95	2687.16
756.29	2666.46
756.62	2648.48
756.95	2607.75
757.28	2643.24
757.61	2639.38
757.94	2574.52
758.27	2571.79
758.61	2575.89
758.94	2566.79
759.27	2535.84
759.60	2516.95
759.93	2515.13
760.26	2501.02
760.59	2501.02
760.92	2472.58
761.26	2440.50
761.59	2429.80
761.92	2411.37
762.25	2421.15
762.58	2421.84
762.91	2377.92
763.24	2391.80
763.57	2379.97
763.90	2351.75
764.23	2342.42
764.56	2325.81
764.89	2296.68
765.22	2300.78
765.55	2306.70
765.88	2320.35
766.21	2303.28
766.54	2284.85
766.87	2261.19
767.20	2255.27
767.53	2259.82
767.86	2260.27
768.19	2231.60
768.52	2227.96
768.85	2230.47
769.18	2197.02
769.51	2186.55
769.84	2182.91
770.17	2160.61
770.50	2155.15
770.83	2159.92
771.16	2131.03
771.49	2137.62
771.82	2132.39
772.15	2133.53
772.48	2107.81
772.81	2108.27
773.14	2107.13
773.47	2086.20
773.80	2091.20
774.13	2066.40
774.46	2091.89
774.78	2068.68
775.11	2029.31
775.44	2019.07
775.77	2044.78
776.10	2023.62
776.43	2016.57
776.76	2008.15
777.09	2030.22
777.41	1983.57
777.74	2007.24
778.07	1991.76
778.40	1922.82
778.73	1971.51
779.06	1957.18
779.38	1956.49
779.71	1944.89
780.04	1939.65
780.37	1931.69
780.70	1928.50
781.03	1922.59
781.35	1926.23
781.68	1906.20
782.01	1921.68
782.34	1919.63
782.67	1897.78
782.99	1929.19
783.32	1883.68
783.65	1873.44
783.98	1867.98
784.30	1865.93
784.63	1842.26
784.96	1901.43
785.29	1850.23
785.61	1862.06
785.94	1842.26
786.27	1863.65
786.60	1829.52
786.92	1852.73
787.25	1828.15
787.58	1804.49
787.90	1806.31
788.23	1835.89
788.56	1816.09
788.88	1817.46
789.21	1824.97
789.54	1795.84
789.87	1809.27
790.19	1803.81
790.52	1805.63
790.85	1813.82
791.17	1793.11
791.50	1778.55
791.82	1779.68
792.15	1793.79
792.48	1781.96
792.80	1769.22
793.13	1794.70
793.46	1784.01
793.78	1798.80
794.11	1779.68
794.43	1776.04
794.76	1776.50
795.09	1758.75
795.41	1795.84
795.74	1772.86
796.06	1785.15
796.39	1777.18
796.72	1763.76
797.04	1777.86
797.37	1772.86
797.69	1780.37
798.02	1774.68
798.34	1784.46
798.67	1751.01
798.99	1755.79
799.32	1767.17
799.64	1783.10
799.97	1757.61
800.30	1755.56
800.62	1735.31
800.95	1740.09
801.27	1756.02
801.60	1746.46
801.92	1730.53
802.25	1746.01
802.57	1754.20
802.89	1758.29
803.22	1739.41
803.54	1741.46
803.87	1754.43
804.19	1726.89
804.52	1753.74
804.84	1716.88
805.17	1705.28
805.49	1727.12
805.82	1735.08
806.14	1740.09
806.46	1735.08
806.79	1738.27
807.11	1723.93
807.44	1718.25
807.76	1737.36
808.08	1703.91
808.41	1712.33
808.73	1709.14
809.06	1711.87
809.38	1706.87
809.70	1713.01
810.03	1685.71
810.35	1686.62
810.67	1703.68
811.00	1682.06
811.32	1695.95
811.64	1704.82
811.97	1685.48
812.29	1680.70
812.61	1690.94
812.94	1695.72
813.26	1665.91
813.58	1702.09
813.91	1694.58
814.23	1683.89
814.55	1665.68
814.88	1644.75
815.20	1646.79
815.52	1646.11
815.84	1680.70
816.17	1679.79
816.49	1661.81
816.81	1670.91
817.13	1663.86
817.46	1656.12
817.78	1652.03
818.10	1657.49
818.42	1639.51
818.75	1657.03
819.07	1663.86
819.39	1676.15
819.71	1664.77
820.04	1632.00
820.36	1618.81
820.68	1624.49
821.00	1635.42
821.32	1648.84
821.65	1659.54
821.97	1622.22
822.29	1634.28
822.61	1622.22
822.93	1624.95
823.25	1637.24
823.58	1637.24
823.90	1631.55
824.22	1627.91
824.54	1630.41
824.86	1622.22
825.18	1617.67
825.50	1618.58
825.82	1612.43
826.15	1601.06
826.47	1615.16
826.79	1596.28
827.11	1609.48
827.43	1607.66
827.75	1616.30
828.07	1606.75
828.39	1614.94
828.71	1590.82
829.03	1610.39
829.35	1603.56
829.67	1599.01
830.00	1595.60
830.32	1600.37
830.64	1599.69
830.96	1597.42
831.28	1607.43
831.60	1584.45
831.92	1584.22
832.24	1612.43
832.56	1591.73
832.88	1582.85
833.20	1589.22
833.52	1599.92
833.84	1579.89
834.16	1590.13
834.48	1570.79
834.80	1588.77
835.12	1564.88
835.44	1565.79
835.76	1570.56
836.08	1559.87
836.40	1567.38
836.71	1576.48
837.03	1586.27
837.35	1578.53
837.67	1591.50
837.99	1570.79
838.31	1571.02
838.63	1561.01
838.95	1578.07
839.27	1566.92
839.59	1580.58
839.91	1558.05
840.23	1557.82
840.54	1562.37
840.86	1561.46
841.18	1562.15
841.50	1541.44
841.82	1548.95
842.14	1569.65
842.46	1575.12
842.77	1571.93
843.09	1580.35
843.41	1558.28
843.73	1532.34
844.05	1570.11
844.37	1560.10
844.68	1565.56
845.00	1554.41
845.32	1553.50
845.64	1548.04
845.96	1547.35
846.27	1558.50
846.59	1565.56
846.91	1566.24
847.23	1529.83
847.54	1549.86
847.86	1551.45
848.18	1551.68
848.50	1541.67
848.82	1543.26
849.13	1548.49
849.45	1542.12
849.77	1537.34
850.08	1551.22
850.40	1558.96
850.72	1541.89
851.04	1551.68
851.35	1540.98
851.67	1540.53
851.99	1543.49
852.30	1532.11
852.62	1542.35
852.94	1559.41
853.25	1548.72
853.57	1546.44
853.89	1555.32
854.20	1566.24
854.52	1525.05
854.84	1547.13
855.15	1549.63
855.47	1532.56
855.79	1551.22
856.10	1513.68
856.42	1523.92
856.73	1533.70
857.05	1531.43
857.37	1515.50
857.68	1517.54
858.00	1526.65
858.32	1523.92
858.63	1542.35
858.95	1503.89
859.26	1516.18
859.58	1513.68
859.89	1517.54
860.21	1497.07
860.52	1513.68
860.84	1514.59
861.16	1502.75
861.47	1498.20
861.79	1489.56
862.10	1515.50
862.42	1517.09
862.73	1526.65
863.05	1515.04
863.36	1489.78
863.68	1522.32
863.99	1510.49
864.31	1504.80
864.62	1508.22
864.94	1490.47
865.25	1502.07
865.57	1489.56
865.88	1488.87
866.20	1483.87
866.51	1502.75
866.82	1486.83
867.14	1493.20
867.45	1490.24
867.77	1493.65
868.08	1493.65
868.40	1500.93
868.71	1483.18
869.02	1494.56
869.34	1498.20
869.65	1509.58
869.97	1492.29
870.28	1493.20
870.59	1500.25
870.91	1495.24
871.22	1470.90
871.54	1492.51
871.85	1477.72
872.16	1472.26
872.48	1496.38
872.79	1496.15
873.10	1482.27
873.42	1481.59
873.73	1476.59
874.04	1474.54
874.36	1469.76
874.67	1468.85
874.98	1477.27
875.30	1474.99
875.61	1455.88
875.92	1456.33
876.23	1479.32
876.55	1477.72
876.86	1467.03
877.17	1460.88
877.49	1497.07
877.80	1466.57
878.11	1642.47
878.42	1467.94
878.74	1457.93
879.05	1460.88
879.36	1461.57
879.67	1446.78
879.98	1439.49
880.30	1455.42
880.61	1453.60
880.92	1486.14
881.23	1459.06
881.55	1467.26
881.86	1455.42
882.17	1444.05
882.48	1465.44
882.79	1468.39
883.10	1476.36
883.42	1444.73
883.73	1477.04
884.04	1485.92
884.35	1460.66
884.66	1474.08
884.97	1483.87
885.28	1449.51
885.60	1458.38
885.91	1480.00
886.22	1454.51
886.53	1451.10
886.84	1460.66
887.15	1459.06
887.46	1457.02
887.77	1452.92
888.08	1457.93
888.40	1460.20
888.71	1454.29
889.02	1431.53
889.33	1442.91
889.64	1442.23
889.95	1446.09
890.26	1434.26
890.57	1447.46
890.88	1437.22
891.19	1431.30
891.50	1465.44
891.81	1447.00
892.12	1454.97
892.43	1470.90
892.74	1453.38
893.05	1462.02
893.36	1461.11
893.67	1431.76
893.98	1446.78
894.29	1438.13
894.60	1445.18
894.91	1445.41
895.22	1437.45
895.53	1440.63
895.84	1457.02
896.15	1443.14
896.46	1450.64
896.77	1458.84
897.08	1443.36
897.38	1447.69
897.69	1454.97
898.00	1438.81
898.31	1443.14
898.62	1447.91
898.93	1447.46
899.24	1448.60
899.55	1455.65
899.86	1440.18
900.16	1440.86
900.47	1444.96
900.78	1448.60
901.09	1435.17
901.40	1435.40
901.71	1429.03
902.02	1434.26
902.32	1438.81
902.63	1443.14
902.94	1431.08
903.25	1429.48
903.56	1430.16
903.87	1434.26
904.17	1438.13
904.48	1416.74
904.79	1423.34
905.10	1424.48
905.41	1436.54
905.71	1428.80
906.02	1426.98
906.33	1414.69
906.64	1427.66
906.94	1459.75
907.25	1435.63
907.56	1439.04
907.87	1418.56
908.17	1419.93
908.48	1431.08
908.79	1421.52
909.09	1406.27
909.40	1428.57
909.71	1430.85
910.02	1432.67
910.32	1401.72
910.63	1409.69
910.94	1424.93
911.24	1421.97
911.55	1433.58
911.86	1426.52
912.16	1411.05
912.47	1410.37
912.78	1420.38
913.08	1405.82
913.39	1421.29
913.69	1415.83
914.00	1405.82
914.31	1397.17
914.61	1413.78
914.92	1414.24
915.23	1430.39
915.53	1403.54
915.84	1426.52
916.14	1420.61
916.45	1397.62
916.75	1406.95
917.06	1404.91
917.37	1415.37
917.67	1423.34
917.98	1410.82
918.28	1413.55
918.59	1397.62
918.89	1406.04
919.20	1403.09
919.50	1395.12
919.81	1393.98
920.11	1391.48
920.42	1388.75
920.72	1393.30
921.03	1400.36
921.33	1410.60
921.64	1395.80
921.94	1406.27
922.25	1400.81
922.55	1405.59
922.86	1401.95
923.16	1395.58
923.47	1398.08
923.77	1403.09
924.08	1385.11
924.38	1400.58
924.69	1389.66
924.99	1378.28
925.29	1392.39
925.60	1376.46
925.90	1376.01
926.21	1385.34
926.51	1394.21
926.81	1402.40
927.12	1368.73
927.42	1384.20
927.73	1393.76
928.03	1395.12
928.33	1392.39
928.64	1398.31
928.94	1397.17
929.24	1386.70
929.55	1380.33
929.85	1398.99
930.15	1405.82
930.46	1395.58
930.76	1382.61
931.06	1383.74
931.37	1392.16
931.67	1407.64
931.97	1393.76
932.27	1371.23
932.58	1406.95
932.88	1374.64
933.18	1382.83
933.49	1375.10
933.79	1374.64
934.09	1381.01
934.39	1366.45
934.70	1375.55
935.00	1378.97
935.30	1373.05
935.60	1383.97
935.91	1381.92
936.21	1382.38
936.51	1372.59
936.81	1391.71
937.11	1390.80
937.42	1383.74
937.72	1376.92
938.02	1384.88
938.32	1396.03
938.62	1362.13
938.92	1349.84
939.23	1359.85
939.53	1372.82
939.83	1354.39
940.13	1348.70
940.43	1375.32
940.73	1385.56
941.03	1381.01
941.34	1362.81
941.64	1374.64
941.94	1361.44
942.24	1363.04
942.54	1380.10
942.84	1362.58
943.14	1365.08
943.44	1382.38
943.74	1377.15
944.04	1381.47
944.34	1363.95
944.65	1363.04
944.95	1353.93
945.25	1368.50
945.55	1361.90
945.85	1364.40
946.15	1365.77
946.45	1358.03
946.75	1370.55
947.05	1369.41
947.35	1364.17
947.65	1372.59
947.95	1357.35
948.25	1365.77
948.55	1372.59
948.85	1362.81
949.15	1343.24
949.45	1341.65
949.75	1353.93
950.05	1380.10
950.35	1383.29
950.65	1361.44
950.94	1365.77
951.24	1365.77
951.54	1372.82
951.84	1417.65
952.14	1389.66
952.44	1361.67
952.74	1360.08
953.04	1373.73
953.34	1375.55
953.64	1378.51
953.94	1372.59
954.23	1371.68
954.53	1341.65
954.83	1344.38
955.13	1369.64
955.43	1373.73
955.73	1363.49
956.03	1366.68
956.32	1364.40
956.62	1353.71
956.92	1376.24
957.22	1358.03
957.52	1374.87
957.82	1369.86
958.11	1377.83
958.41	1385.79
958.71	1386.93
959.01	1386.93
959.30	1447.00
959.60	1380.10
959.90	1363.49
960.20	1348.47
960.50	1390.34
960.79	1383.06
961.09	1379.42
961.39	1373.50
961.69	1375.32
961.98	1358.49
962.28	1357.12
962.58	1360.99
962.87	1371.68
963.17	1366.45
963.47	1373.05
963.76	1367.82
964.06	1371.91
964.36	1370.77
964.66	1388.30
964.95	1360.76
965.25	1367.36
965.55	1368.27
965.84	1361.44
966.14	1376.92
966.43	1355.30
966.73	1362.13
967.03	1373.73
967.32	1375.10
967.62	1375.10
967.92	1356.67
968.21	1362.81
968.51	1352.11
968.80	1355.30
969.10	1348.70
969.40	1381.47
969.69	1360.99
969.99	1367.13
970.28	1356.44
970.58	1371.00
970.87	1377.60
971.17	1362.35
971.46	1371.91
971.76	1360.53
972.06	1381.24
972.35	1365.77
972.65	1355.07
972.94	1352.11
973.24	1371.23
973.53	1366.22
973.83	1376.69
974.12	1373.50
974.42	1366.68
974.71	1358.26
975.01	1358.94
975.30	1373.50
975.59	1373.05
975.89	1360.76
976.18	1356.44
976.48	1382.38
976.77	1346.65
977.07	1348.70
977.36	1377.37
977.65	1357.35
977.95	1362.35
978.24	1355.98
978.54	1344.15
978.83	1354.62
979.13	1362.35
979.42	1372.14
979.71	1366.68
980.01	1385.79
980.30	1363.04
980.59	1364.63
980.89	1382.15
981.18	1375.32
981.47	1352.11
981.77	1346.65
982.06	1381.70
982.35	1359.17
982.65	1360.53
982.94	1345.06
983.23	1341.42
983.53	1363.95
983.82	1361.44
984.11	1346.88
984.41	1367.36
984.70	1363.04
984.99	1354.39
985.28	1337.55
985.58	1356.21
985.87	1361.22
986.16	1373.96
986.45	1357.80
986.75	1368.73
987.04	1363.95
987.33	1364.63
987.62	1357.12
987.91	1350.29
988.21	1360.31
988.50	1349.38
988.79	1375.78
989.08	1363.49
989.37	1370.55
989.67	1362.35
989.96	1380.33
990.25	1355.30
990.54	1358.49
990.83	1357.12
991.12	1354.62
991.42	1366.91
991.71	1347.11
992.00	1361.22
992.29	1353.25
992.58	1357.12
992.87	1367.13
993.16	1377.60
993.45	1373.05
993.75	1351.89
994.04	1358.26
994.33	1363.72
994.62	1367.36
994.91	1361.44
995.20	1366.91
995.49	1359.17
995.78	1359.85
996.07	1368.95
996.36	1349.61
996.65	1381.70
996.94	1353.71
997.23	1364.40
997.52	1363.72
997.81	1362.35
998.10	1377.37
998.39	1374.64
998.68	1359.17
998.97	1376.24
999.26	1366.22
999.55	1362.58
999.84	1354.62
1000.13	1350.07
1000.42	1377.15
1000.71	1371.68
1001.00	1363.49
1001.29	1357.35
1001.58	1353.25
1001.87	1353.93
1002.16	1368.95
1002.45	1361.22
1002.74	1332.54
1003.02	1349.84
1003.31	1369.18
1003.60	1348.25
1003.89	1386.02
1004.18	1364.17
1004.47	1357.12
1004.76	1367.13
1005.05	1362.13
1005.33	1352.34
1005.62	1341.42
1005.91	1341.42
1006.20	1358.71
1006.49	1350.29
1006.78	1343.47
1007.06	1341.42
1007.35	1373.96
1007.64	1359.17
1007.93	1361.22
1008.22	1358.71
1008.50	1357.80
1008.79	1357.12
1009.08	1365.31
1009.37	1330.50
1009.66	1365.54
1009.94	1339.37
1010.23	1350.75
1010.52	1354.85
1010.81	1348.02
1011.09	1359.62
1011.38	1349.38
1011.67	1351.66
1011.95	1348.47
1012.24	1353.02
1012.53	1348.25
1012.82	1366.91
1013.10	1343.47
1013.39	1331.63
1013.68	1369.86
[truncated: 48 more rows]
