# Supplementary material for: Unique photosynthetic electron transport tuning and excitation distribution in heterokont algae
Source: PLoS One. 2019 Jan 9;14(1):e0209920. doi: 10.1371/journal.pone.0209920 (PMC6326504; doi:10.1371/journal.pone.0209920)
Supplement: S1 Dataset — (ZIP) [file pone.0209920.s004.zip › S1 Dataset/77K/Phaeodactylum_Anaerobic/PAna_t=20,2.txt]

340.01	1342.78
340.39	1342.78
340.76	1342.78
341.14	1369.86
341.52	1369.18
341.89	1359.17
342.27	1383.29
342.65	1383.74
343.03	1366.68
343.40	1374.64
343.78	1367.82
344.16	1385.79
344.53	1375.10
344.91	1371.91
345.29	1371.91
345.66	1373.50
346.04	1363.04
346.42	1368.27
346.79	1357.35
347.17	1375.78
347.54	1373.73
347.92	1379.19
348.30	1346.20
348.67	1358.26
349.05	1362.58
349.43	1347.56
349.80	1360.08
350.18	1342.10
350.56	1335.28
350.93	1352.57
351.31	1356.89
351.68	1342.33
352.06	1339.83
352.44	1357.12
352.81	1358.03
353.19	1333.91
353.56	1358.49
353.94	1357.12
354.32	1358.26
354.69	1351.66
355.07	1350.75
355.44	1324.58
355.82	1354.85
356.19	1348.93
356.57	1366.00
356.95	1338.69
357.32	1345.52
357.70	1343.47
358.07	1335.28
358.45	1341.42
358.82	1343.01
359.20	1333.68
359.58	1320.26
359.95	1347.34
360.33	1341.65
360.70	1329.59
361.08	1360.99
361.45	1332.77
361.83	1357.58
362.20	1350.29
362.58	1351.66
362.95	1349.61
363.33	1359.40
363.70	1350.29
364.08	1338.92
364.45	1343.01
364.83	1331.41
365.20	1347.34
365.58	1350.52
365.95	1342.56
366.33	1362.35
366.70	1350.75
367.08	1340.96
367.45	1337.55
367.83	1348.47
368.20	1351.89
368.58	1354.85
368.95	1338.23
369.33	1347.56
369.70	1344.38
370.08	1357.58
370.45	1361.44
370.83	1359.62
371.20	1350.75
371.57	1366.68
371.95	1348.70
372.32	1367.13
372.70	1338.69
373.07	1336.19
373.45	1353.02
373.82	1351.20
374.19	1352.57
374.57	1345.06
374.94	1341.42
375.32	1335.28
375.69	1355.30
376.07	1344.38
376.44	1323.90
376.81	1348.47
377.19	1339.83
377.56	1333.91
377.94	1340.96
378.31	1340.51
378.68	1332.32
379.06	1351.43
379.43	1347.56
379.81	1331.18
380.18	1346.65
380.55	1324.81
380.93	1339.83
381.30	1319.35
381.67	1354.39
382.05	1369.86
382.42	1334.59
382.79	1340.51
383.17	1329.81
383.54	1367.36
383.91	1348.47
384.29	1346.88
384.66	1351.20
385.04	1323.67
385.41	1355.07
385.78	1340.05
386.15	1329.59
386.53	1339.37
386.90	1319.12
387.27	1333.00
387.65	1372.59
388.02	1347.34
388.39	1353.02
388.77	1344.15
389.14	1366.00
389.51	1351.43
389.89	1348.02
390.26	1342.78
390.63	1348.70
391.00	1342.10
391.38	1356.44
391.75	1352.11
392.12	1343.24
392.50	1335.28
392.87	1336.64
393.24	1344.83
393.61	1334.14
393.99	1342.56
394.36	1341.65
394.73	1343.01
395.10	1342.78
395.48	1341.19
395.85	1331.41
396.22	1338.46
396.59	1344.61
396.97	1313.43
397.34	1329.36
397.71	1345.06
398.08	1343.24
398.45	1342.56
398.83	1343.47
399.20	1343.70
399.57	1361.67
399.94	1355.98
400.32	1334.59
400.69	1357.35
401.06	1343.24
401.43	1350.07
401.80	1362.58
402.17	1348.70
402.55	1366.00
402.92	1335.28
403.29	1356.44
403.66	1338.92
404.03	1331.86
404.41	1346.43
404.78	1351.89
405.15	1343.01
405.52	1331.18
405.89	1345.29
406.26	1353.48
406.64	1366.00
407.01	1343.24
407.38	1340.74
407.75	1333.46
408.12	1357.35
408.49	1338.46
408.86	1342.78
409.23	1346.20
409.61	1361.44
409.98	1342.78
410.35	1344.38
410.72	1351.43
411.09	1329.13
411.46	1352.11
411.83	1331.63
412.20	1352.34
412.57	1342.33
412.95	1334.82
413.32	1338.46
413.69	1362.81
414.06	1356.44
414.43	1356.21
414.80	1342.33
415.17	1322.76
415.54	1338.46
415.91	1345.74
416.28	1332.32
416.65	1347.11
417.02	1369.41
417.39	1354.16
417.76	1331.18
418.14	1353.25
418.51	1343.01
418.88	1337.78
419.25	1368.95
419.62	1351.66
419.99	1354.85
420.36	1359.85
420.73	1343.92
421.10	1356.44
421.47	1344.38
421.84	1351.66
422.21	1345.97
422.58	1346.88
422.95	1348.70
423.32	1337.78
423.69	1348.93
424.06	1339.60
424.43	1347.56
424.80	1341.65
425.17	1355.53
425.54	1341.87
425.91	1356.21
426.28	1345.52
426.65	1352.34
427.02	1337.78
427.39	1343.47
427.76	1334.59
428.13	1341.65
428.49	1340.05
428.86	1343.92
429.23	1352.11
429.60	1361.22
429.97	1351.89
430.34	1347.79
430.71	1356.67
431.08	1340.74
431.45	1350.29
431.82	1342.33
432.19	1340.51
432.56	1331.18
432.93	1354.16
433.30	1351.89
433.67	1348.47
434.03	1380.56
434.40	1353.25
434.77	1343.24
435.14	1357.80
435.51	1345.06
435.88	1356.67
436.25	1354.16
436.62	1344.15
436.99	1341.19
437.35	1347.79
437.72	1327.31
438.09	1337.55
438.46	1366.22
438.83	1345.06
439.20	1346.20
439.57	1354.85
439.93	1341.87
440.30	1339.37
440.67	1357.35
441.04	1342.10
441.41	1356.67
441.78	1338.92
442.14	1355.53
442.51	1353.48
442.88	1354.16
443.25	1355.07
443.62	1355.76
443.99	1352.80
444.35	1350.29
444.72	1346.43
445.09	1338.23
445.46	1348.70
445.83	1344.61
446.19	1349.61
446.56	1338.69
446.93	1330.50
447.30	1340.05
447.66	1344.83
448.03	1333.00
448.40	1328.90
448.77	1352.34
449.14	1354.16
449.50	1334.59
449.87	1337.10
450.24	1345.52
450.61	1339.14
450.97	1345.97
451.34	1346.43
451.71	1329.36
452.08	1334.37
452.44	1335.05
452.81	1344.83
453.18	1335.28
453.54	1353.25
453.91	1340.96
454.28	1340.74
454.65	1331.86
455.01	1343.70
455.38	1344.15
455.75	1352.57
456.11	1337.78
456.48	1365.54
456.85	1328.45
457.21	1342.56
457.58	1356.67
457.95	1362.81
458.32	1348.93
458.68	1358.71
459.05	1351.66
459.42	1347.11
459.78	1350.98
460.15	1328.68
460.52	1350.07
460.88	1348.70
461.25	1357.35
461.61	1363.26
461.98	1357.12
462.35	1349.84
462.71	1349.16
463.08	1337.10
463.45	1347.34
463.81	1317.07
464.18	1362.58
464.55	1342.10
464.91	1353.93
465.28	1351.66
465.64	1335.50
466.01	1353.25
466.38	1327.99
466.74	1348.93
467.11	1349.38
467.47	1348.02
467.84	1361.44
468.21	1344.38
468.57	1362.13
468.94	1333.68
469.30	1358.03
469.67	1338.23
470.03	1348.47
470.40	1341.65
470.77	1342.10
471.13	1353.02
471.50	1346.88
471.86	1346.88
472.23	1352.34
472.59	1338.01
472.96	1354.16
473.32	1320.71
473.69	1344.83
474.05	1351.20
474.42	1350.52
474.78	1335.96
475.15	1351.66
475.51	1344.61
475.88	1342.78
476.24	1355.98
476.61	1352.80
476.97	1356.44
477.34	1356.21
477.70	1340.96
478.07	1342.33
478.43	1359.40
478.80	1359.17
479.16	1358.26
479.53	1354.39
479.89	1353.48
480.26	1336.87
480.62	1330.95
480.99	1346.43
481.35	1326.86
481.72	1361.67
482.08	1347.11
482.45	1570.34
482.81	1350.52
483.17	1351.66
483.54	1356.89
483.90	1367.82
484.27	1367.82
484.63	1335.05
485.00	1337.32
485.36	1346.20
485.72	1336.87
486.09	1331.41
486.45	1366.22
486.82	1351.43
487.18	1345.06
487.54	1341.19
487.91	1360.76
488.27	1336.64
488.64	1334.59
489.00	1358.49
489.36	1352.57
489.73	1355.98
490.09	1341.19
490.45	1341.42
490.82	1346.20
491.18	1359.40
491.55	1324.58
491.91	1344.61
492.27	1356.89
492.64	1355.30
493.00	1341.19
493.36	1357.35
493.73	1372.59
494.09	1358.49
494.45	1342.78
494.82	1363.04
495.18	1376.92
495.54	1359.85
495.91	1341.19
496.27	1342.78
496.63	1346.65
496.99	1362.81
497.36	1359.17
497.72	1373.96
498.08	1352.11
498.45	1368.95
498.81	1358.26
499.17	1350.29
499.53	1354.85
499.90	1361.22
500.26	1350.52
500.62	1333.68
500.99	1342.10
501.35	1338.23
501.71	1321.17
502.07	1336.19
502.44	1352.34
502.80	1343.47
503.16	1346.88
503.52	1344.15
503.88	1351.89
504.25	1356.67
504.61	1356.89
504.97	1337.78
505.33	1342.78
505.70	1335.05
506.06	1366.68
506.42	1349.16
506.78	1355.53
507.14	1358.71
507.51	1341.19
507.87	1348.93
508.23	1335.50
508.59	1337.10
508.95	1345.06
509.32	1351.20
509.68	1355.53
510.04	1361.67
510.40	1349.38
510.76	1335.73
511.12	1353.25
511.48	1333.46
511.85	1345.97
512.21	1359.17
512.57	1346.20
512.93	1364.63
513.29	1337.78
513.65	1348.93
514.01	1353.93
514.38	1337.10
514.74	1350.75
515.10	1349.16
515.46	1349.38
515.82	1354.16
516.18	1363.72
516.54	1336.41
516.90	1338.01
517.26	1344.38
517.63	1349.61
517.99	1329.59
518.35	1349.38
518.71	1334.82
519.07	1331.41
519.43	1353.93
519.79	1346.43
520.15	1330.72
520.51	1356.44
520.87	1333.00
521.23	1356.89
521.59	1367.59
521.95	1357.80
522.31	1344.61
522.67	1325.72
523.03	1365.77
523.40	1338.01
523.76	1352.80
524.12	1346.20
524.48	1347.11
524.84	1333.46
525.20	1331.86
525.56	1346.65
525.92	1330.95
526.28	1344.38
526.64	1350.98
527.00	1345.52
527.36	1354.16
527.72	1351.66
528.08	1354.85
528.44	1347.34
528.80	1366.22
529.16	1341.65
529.51	1355.53
529.87	1370.32
530.23	1340.74
530.59	1358.49
530.95	1376.69
531.31	1347.11
531.67	1349.38
532.03	1346.43
532.39	1339.37
532.75	1356.21
533.11	1347.11
533.47	1368.73
533.83	1354.62
534.19	1368.95
534.55	1355.07
534.91	1343.92
535.26	1346.65
535.62	1342.10
535.98	1378.06
536.34	1339.60
536.70	1340.74
537.06	1344.38
537.42	1332.54
537.78	1352.11
538.14	1427.43
538.49	1337.55
538.85	1385.34
539.21	1339.14
539.57	1331.63
539.93	1333.91
540.29	1340.74
540.65	1357.12
541.00	1349.38
541.36	1356.89
541.72	1328.90
542.08	1333.68
542.44	1351.89
542.80	1343.01
543.15	1336.19
543.51	1327.31
543.87	1322.53
544.23	1331.18
544.59	1350.52
544.95	1351.89
545.30	1351.89
545.66	1349.16
546.02	1368.73
546.38	1362.13
546.73	1345.74
547.09	1363.95
547.45	1351.89
547.81	1373.50
548.17	1345.52
548.52	1361.22
548.88	1340.96
549.24	1345.06
549.60	1349.38
549.95	1333.46
550.31	1350.98
550.67	1362.58
551.03	1356.89
551.38	1352.34
551.74	1351.43
552.10	1348.93
552.46	1341.87
552.81	1337.55
553.17	1385.34
553.53	1345.97
553.88	1354.16
554.24	1344.38
554.60	1344.15
554.95	1358.26
555.31	1361.67
555.67	1324.13
556.03	1340.74
556.38	1342.33
556.74	1345.29
557.10	1356.21
557.45	1356.67
557.81	1349.16
558.17	1336.41
558.52	1338.92
558.88	1339.37
559.24	1351.66
559.59	1347.11
559.95	1317.98
560.30	1352.11
560.66	1348.25
561.02	1347.56
561.37	1335.28
561.73	1348.02
562.09	1360.76
562.44	1363.04
562.80	1373.50
563.15	1337.78
563.51	1345.74
563.87	1339.14
564.22	1349.16
564.58	1342.33
564.93	1374.41
565.29	1346.88
565.65	1354.85
566.00	1356.67
566.36	1342.10
566.71	1335.28
567.07	1357.12
567.42	1342.56
567.78	1322.76
568.14	1340.51
568.49	1354.62
568.85	1350.29
569.20	1327.77
569.56	1341.87
569.91	1346.43
570.27	1353.48
570.62	1362.81
570.98	1356.44
571.33	1342.33
571.69	1362.81
572.04	1354.39
572.40	1336.87
572.75	1343.47
573.11	1334.37
573.46	1348.25
573.82	1332.32
574.17	1345.29
574.53	1328.45
574.88	1359.62
575.24	1347.34
575.59	1339.60
575.95	1335.96
576.30	1351.20
576.66	1336.41
577.01	1344.61
577.36	1341.19
577.72	1339.60
578.07	1344.61
578.43	1340.74
578.78	1354.16
579.14	1361.67
579.49	1344.83
579.85	1389.21
580.20	1376.01
580.55	1350.98
580.91	1353.25
581.26	1365.08
581.62	1372.37
581.97	1362.35
582.32	1387.16
582.68	1367.36
583.03	1359.85
583.39	1353.02
583.74	1375.78
584.09	1381.47
584.45	1371.00
584.80	1366.00
585.15	1389.66
585.51	1394.67
585.86	1390.34
586.21	1401.95
586.57	1400.36
586.92	1411.28
587.27	1433.35
587.63	1420.61
587.98	1410.14
588.33	1419.24
588.69	1408.09
589.04	1429.94
589.39	1437.22
589.75	1427.21
590.10	1461.79
590.45	1438.58
590.81	1451.78
591.16	1469.76
591.51	1464.53
591.86	1480.91
592.22	1485.00
592.57	1497.75
592.92	1499.80
593.28	1527.56
593.63	1522.10
593.98	1554.41
594.33	1551.91
594.69	1575.34
595.04	1570.56
595.39	1600.83
595.74	1622.45
596.10	1614.03
596.45	1646.34
596.80	1677.74
597.15	1677.74
597.50	1695.72
597.86	1704.59
598.21	1750.10
598.56	1738.04
598.91	1775.13
599.26	1773.77
599.62	1776.27
599.97	1834.75
600.32	1835.66
600.67	1846.81
601.02	1887.77
601.38	1884.59
601.73	1921.90
602.08	1949.89
602.43	1980.39
602.78	1992.22
603.13	2017.48
603.49	2013.84
603.84	2072.32
604.19	2048.20
604.54	2069.81
604.89	2093.48
605.24	2151.50
605.59	2161.74
605.95	2181.54
606.30	2192.01
606.65	2195.42
607.00	2208.85
607.35	2236.38
607.70	2253.68
608.05	2292.81
608.40	2287.58
608.75	2308.29
609.10	2323.53
609.46	2366.31
609.81	2355.39
610.16	2379.74
610.51	2348.57
610.86	2424.34
611.21	2412.96
611.56	2441.41
611.91	2451.19
612.26	2454.38
612.61	2497.84
612.96	2495.79
613.31	2494.43
613.66	2507.85
614.01	2509.90
614.36	2504.21
614.71	2506.49
615.06	2515.13
615.41	2533.11
615.76	2538.12
616.11	2559.05
616.46	2558.60
616.81	2546.99
617.16	2571.79
617.51	2546.08
617.86	2545.40
618.21	2557.69
618.56	2553.59
618.91	2576.57
619.26	2592.50
619.61	2602.97
619.96	2605.24
620.31	2595.46
620.66	2583.40
621.01	2609.79
621.36	2594.32
621.71	2567.24
622.06	2596.60
622.41	2567.47
622.76	2559.73
623.10	2593.64
623.45	2578.17
623.80	2552.91
624.15	2588.18
624.50	2590.45
624.85	2544.03
625.20	2555.64
625.55	2552.00
625.90	2567.24
626.25	2564.74
626.59	2566.79
626.94	2557.46
627.29	2526.51
627.64	2531.52
627.99	2533.79
628.34	2532.20
628.69	2514.00
629.03	2499.43
629.38	2531.97
629.73	2519.00
630.08	2518.09
630.43	2517.18
630.78	2492.15
631.12	2508.31
631.47	2508.31
631.82	2465.53
632.17	2481.91
632.52	2454.83
632.86	2500.80
633.21	2493.29
633.56	2470.76
633.91	2458.70
634.26	2459.84
634.60	2465.75
634.95	2466.44
635.30	2429.12
635.65	2449.14
635.99	2442.32
636.34	2450.96
636.69	2461.43
637.04	2432.76
637.39	2431.39
637.73	2404.54
638.08	2440.95
638.43	2420.93
638.77	2383.38
639.12	2392.71
639.47	2400.90
639.82	2406.14
640.16	2363.36
640.51	2400.22
640.86	2381.79
641.20	2374.28
641.55	2388.39
641.90	2372.46
642.25	2368.13
642.59	2398.17
642.94	2367.22
643.29	2366.31
643.63	2367.68
643.98	2351.52
644.33	2346.97
644.67	2366.09
645.02	2339.69
645.37	2332.18
645.71	2346.06
646.06	2356.07
646.40	2350.39
646.75	2344.24
647.10	2346.29
647.44	2360.63
647.79	2336.50
648.14	2328.54
648.48	2322.62
648.83	2320.35
649.17	2352.66
649.52	2325.13
649.87	2310.34
650.21	2357.89
650.56	2323.76
650.90	2298.50
651.25	2303.74
651.59	2324.90
651.94	2324.67
652.29	2334.23
652.63	2323.76
652.98	2312.38
653.32	2329.68
653.67	2310.79
654.01	2351.52
654.36	2350.16
654.70	2318.53
655.05	2313.29
655.39	2348.11
655.74	2334.00
656.08	2343.10
656.43	2340.37
656.78	2328.54
657.12	2340.15
657.47	2319.21
657.81	2341.28
658.15	2334.46
658.50	2312.16
658.84	2321.03
659.19	2371.09
659.53	2383.38
659.88	2345.38
660.22	2335.14
660.57	2328.77
660.91	2337.87
661.26	2317.16
661.60	2355.16
661.95	2341.51
662.29	2361.08
662.63	2357.67
662.98	2372.91
663.32	2402.04
663.67	2414.56
664.01	2432.08
664.36	2436.40
664.70	2435.03
665.04	2453.01
665.39	2453.92
665.73	2460.52
666.08	2618.67
666.42	2531.06
666.76	2562.69
667.11	2588.18
667.45	2579.53
667.79	2633.92
668.14	2671.23
668.48	2719.93
668.83	2765.44
669.17	2819.60
669.51	2877.85
669.86	2936.56
670.20	2985.94
670.54	3063.53
670.89	3094.48
671.23	3200.29
671.57	3239.20
671.92	3344.11
672.26	3472.22
672.60	3506.12
672.94	3611.02
673.29	3733.45
673.63	3796.25
673.97	3860.19
674.32	3953.72
674.66	4110.73
675.00	4236.11
675.34	4304.15
675.69	4452.74
676.03	4569.02
676.37	4659.81
676.71	4814.09
677.06	4957.90
677.40	5063.49
677.74	5240.98
678.08	5382.29
678.43	5588.68
678.77	5727.49
679.11	5966.64
679.45	6093.84
679.80	6315.94
680.14	6530.29
680.48	6738.95
680.82	7028.17
681.16	7276.66
681.51	7416.61
681.85	7678.06
682.19	7977.98
682.53	8363.45
682.87	8755.75
683.21	9016.07
683.56	9370.59
683.90	9889.87
684.24	10401.63
684.58	10981.21
684.92	11575.12
685.26	12105.32
685.61	12618.90
685.95	13194.61
686.29	13599.65
686.63	13958.50
686.97	14383.79
687.31	14594.05
687.65	14495.07
687.99	14593.14
688.33	14467.31
688.68	14303.47
689.02	14153.51
689.36	13746.19
689.70	13430.12
690.04	13011.43
690.38	12585.91
690.72	12153.33
691.06	11699.36
691.40	11308.20
691.74	10714.74
692.08	10285.58
692.42	9861.65
692.76	9479.59
693.10	9082.51
693.44	8662.23
693.78	8381.43
694.13	7972.06
694.47	7699.68
694.81	7436.86
695.15	7154.92
695.49	6863.65
695.83	6723.03
696.17	6511.86
696.51	6312.98
696.85	6108.41
697.19	5959.82
697.53	5798.03
697.87	5691.76
698.20	5563.65
698.54	5449.87
698.88	5405.27
699.22	5273.06
699.56	5218.68
699.90	5168.62
700.24	5135.40
700.58	5106.50
700.92	5022.98
701.26	4977.25
701.60	4995.00
701.94	4961.77
702.28	4949.49
702.62	4904.89
702.96	4920.36
703.30	4855.05
703.63	4880.08
703.97	4838.44
704.31	4850.96
704.65	4859.60
704.99	4832.75
705.33	4891.00
705.67	4868.25
706.01	4883.04
706.34	4836.39
706.68	4883.27
707.02	4870.07
707.36	4876.44
707.70	4882.36
708.04	4870.75
708.38	4889.41
708.71	4873.26
709.05	4908.53
709.39	4882.13
709.73	4842.99
710.07	4862.11
710.40	4867.34
710.74	4836.62
711.08	4827.06
711.42	4812.73
711.76	4792.47
712.09	4782.69
712.43	4784.06
712.77	4774.27
713.11	4741.73
713.45	4777.91
713.78	4793.38
714.12	4722.39
714.46	4688.26
714.80	4656.63
715.13	4637.06
715.47	4615.21
715.81	4604.06
716.15	4562.19
716.48	4550.59
716.82	4541.94
717.16	4494.84
717.49	4451.83
717.83	4443.41
718.17	4403.36
718.51	4390.16
718.84	4305.06
719.18	4325.08
719.52	4308.24
719.85	4261.82
720.19	4180.13
720.53	4187.87
720.86	4148.96
721.20	4116.19
721.54	4120.06
721.87	4077.96
722.21	3997.86
722.55	4034.95
722.88	4019.71
723.22	3995.81
723.55	3922.32
723.89	3916.63
724.23	3863.15
724.56	3862.70
724.90	3791.70
725.24	3779.87
725.57	3738.91
725.91	3717.29
726.24	3689.98
726.58	3664.95
726.92	3684.07
727.25	3672.46
727.59	3600.56
727.92	3553.23
728.26	3560.73
728.59	3538.66
728.93	3543.44
729.26	3523.64
729.60	3493.15
729.94	3477.22
730.27	3436.72
730.61	3410.10
730.94	3405.09
731.28	3391.89
731.61	3366.18
731.95	3351.16
732.28	3311.57
732.62	3290.18
732.95	3319.53
733.29	3284.94
733.62	3282.44
733.96	3285.40
734.29	3233.06
734.63	3239.43
734.96	3231.92
735.30	3199.38
735.63	3181.63
735.97	3185.96
736.30	3162.97
736.63	3151.60
736.97	3152.51
737.30	3131.12
737.64	3130.66
737.97	3111.09
738.31	3109.73
738.64	3066.95
738.97	3038.50
739.31	3082.42
739.64	3073.09
739.98	3058.07
740.31	3038.28
740.64	3021.44
740.98	3019.84
741.31	2977.97
741.65	2998.23
741.98	2993.68
742.31	2976.61
742.65	2947.94
742.98	2970.92
743.31	2945.43
743.65	2931.55
743.98	2884.22
744.31	2940.43
744.65	2925.41
744.98	2949.99
745.31	2881.49
745.65	2895.60
745.98	2910.85
746.31	2913.58
746.65	2859.42
746.98	2841.67
747.31	2877.62
747.65	2869.43
747.98	2844.40
748.31	2805.94
748.64	2838.94
748.98	2823.69
749.31	2807.77
749.64	2791.84
749.98	2786.83
750.31	2764.08
750.64	2735.86
750.97	2752.24
751.31	2709.01
751.64	2748.60
751.97	2760.89
752.30	2696.72
752.63	2683.29
752.97	2671.01
753.30	2661.68
753.63	2656.67
753.96	2650.75
754.29	2607.52
754.63	2591.36
754.96	2643.24
755.29	2605.47
755.62	2607.06
755.95	2574.52
756.29	2528.10
756.62	2540.62
756.95	2522.41
757.28	2512.63
757.61	2532.20
757.94	2489.87
758.27	2481.23
758.61	2449.37
758.94	2437.31
759.27	2431.62
759.60	2420.24
759.93	2422.75
760.26	2434.58
760.59	2374.51
760.92	2419.56
761.26	2342.65
761.59	2371.55
761.92	2364.49
762.25	2359.26
762.58	2323.31
762.91	2320.12
763.24	2335.37
763.57	2299.64
763.90	2308.97
764.23	2314.66
764.56	2277.11
764.89	2257.54
765.22	2267.10
765.55	2243.89
765.88	2261.41
766.21	2226.37
766.54	2205.66
766.87	2190.19
767.20	2221.82
767.53	2212.03
767.86	2203.61
768.19	2165.39
768.52	2165.61
768.85	2152.64
769.18	2168.34
769.51	2149.23
769.84	2150.37
770.17	2151.50
770.50	2131.03
770.83	2129.89
771.16	2112.59
771.49	2091.20
771.82	2092.11
772.15	2068.68
772.48	2080.51
772.81	2073.23
773.14	2043.65
773.47	2053.20
773.80	2038.87
774.13	2023.17
774.46	2029.31
774.78	2029.54
775.11	2008.60
775.44	2016.57
775.77	2004.28
776.10	2000.18
776.43	1983.34
776.76	1989.03
777.09	1950.35
777.41	1983.80
777.74	1992.67
778.07	1969.69
778.40	1965.37
778.73	1955.36
779.06	1938.29
779.38	1942.61
779.71	1910.30
780.04	1908.25
780.37	1913.71
780.70	1918.49
781.03	1918.49
781.35	1897.33
781.68	1912.80
782.01	1889.59
782.34	1888.23
782.67	1892.55
782.99	1884.36
783.32	1862.74
783.65	1859.33
783.98	1854.78
784.30	1849.09
784.63	1836.57
784.96	1856.60
785.29	1837.94
785.61	1837.71
785.94	1832.93
786.27	1830.43
786.60	1813.36
786.92	1817.69
787.25	1807.90
787.58	1822.46
787.90	1813.14
788.23	1807.45
788.56	1821.33
788.88	1787.88
789.21	1779.00
789.54	1800.62
789.87	1810.18
790.19	1768.31
790.52	1761.03
790.85	1771.49
791.17	1781.28
791.50	1746.01
791.82	1764.67
792.15	1780.37
792.48	1769.90
792.80	1775.59
793.13	1760.34
793.46	1779.23
793.78	1758.07
794.11	1766.94
794.43	1774.91
794.76	1776.95
795.09	1767.40
795.41	1771.04
795.74	1791.75
796.06	1768.08
796.39	1744.64
796.72	1766.94
797.04	1777.18
797.37	1757.84
797.69	1774.68
798.02	1753.06
798.34	1734.17
798.67	1770.13
798.99	1750.33
799.32	1758.07
799.64	1761.71
799.97	1766.26
800.30	1702.54
800.62	1747.14
800.95	1750.79
801.27	1748.74
801.60	1726.44
801.92	1739.64
802.25	1720.52
802.57	1738.27
802.89	1759.66
803.22	1732.81
803.54	1741.23
803.87	1741.00
804.19	1735.08
804.52	1732.35
804.84	1739.41
805.17	1709.60
805.49	1717.79
805.82	1710.96
806.14	1707.10
806.46	1709.37
806.79	1715.29
807.11	1693.22
807.44	1705.05
807.76	1710.05
808.08	1733.26
808.41	1701.63
808.73	1715.29
809.06	1710.05
809.38	1712.33
809.70	1719.61
810.03	1692.53
810.35	1686.62
810.67	1701.41
811.00	1671.83
811.32	1682.75
811.64	1701.18
811.97	1682.52
812.29	1665.23
812.61	1680.24
812.94	1676.60
813.26	1681.38
813.58	1676.83
813.91	1684.80
814.23	1674.78
814.55	1661.13
814.88	1665.91
815.20	1669.78
815.52	1652.48
815.84	1674.78
816.17	1641.11
816.49	1672.74
816.81	1650.21
817.13	1662.04
817.46	1665.68
817.78	1650.44
818.10	1666.82
818.42	1653.85
818.75	1637.01
819.07	1644.52
819.39	1660.22
819.71	1655.90
820.04	1652.26
820.36	1633.60
820.68	1617.67
821.00	1625.18
821.32	1638.15
821.65	1632.00
821.97	1632.69
822.29	1647.93
822.61	1633.37
822.93	1612.89
823.25	1605.84
823.58	1634.28
823.90	1616.07
824.22	1619.03
824.54	1621.76
824.86	1612.89
825.18	1619.94
825.50	1619.03
825.82	1605.61
826.15	1637.69
826.47	1592.86
826.79	1603.79
827.11	1599.46
827.43	1628.59
827.75	1628.14
828.07	1600.15
828.39	1613.34
828.71	1599.46
829.03	1603.33
829.35	1606.97
829.67	1604.92
830.00	1585.81
830.32	1583.08
830.64	1595.82
830.96	1603.79
831.28	1601.06
831.60	1585.13
831.92	1578.53
832.24	1581.49
832.56	1589.91
832.88	1595.37
833.20	1584.90
833.52	1587.86
833.84	1582.40
834.16	1608.11
834.48	1573.30
834.80	1576.25
835.12	1551.68
835.44	1583.08
835.76	1583.76
836.08	1575.80
836.40	1583.31
836.71	1553.73
837.03	1550.54
837.35	1581.03
837.67	1596.51
837.99	1558.28
838.31	1578.30
838.63	1574.89
838.95	1572.38
839.27	1581.26
839.59	1576.25
839.91	1576.94
840.23	1582.40
840.54	1560.55
840.86	1571.02
841.18	1579.21
841.50	1573.07
841.82	1568.06
842.14	1574.21
842.46	1549.63
842.77	1569.88
843.09	1563.51
843.41	1554.18
843.73	1562.83
844.05	1568.97
844.37	1545.99
844.68	1531.43
845.00	1542.58
845.32	1558.28
845.64	1544.62
845.96	1539.62
846.27	1529.83
846.59	1518.00
846.91	1562.37
847.23	1558.28
847.54	1536.89
847.86	1562.83
848.18	1543.94
848.50	1535.98
848.82	1533.70
849.13	1532.56
849.45	1568.74
849.77	1530.97
850.08	1528.01
850.40	1529.61
850.72	1533.25
851.04	1540.76
851.35	1529.15
851.67	1568.52
851.99	1546.90
852.30	1545.31
852.62	1541.21
852.94	1555.32
853.25	1542.35
853.57	1550.31
853.89	1538.71
854.20	1537.11
854.52	1529.38
854.84	1524.37
855.15	1542.12
855.47	1536.20
855.79	1528.01
856.10	1532.11
856.42	1520.05
856.73	1536.89
857.05	1506.39
857.37	1517.54
857.68	1521.41
858.00	1540.76
858.32	1536.89
858.63	1521.41
858.95	1523.23
859.26	1511.17
859.58	1545.31
859.89	1534.61
860.21	1531.88
860.52	1524.83
860.84	1538.02
861.16	1509.81
861.47	1506.85
861.79	1509.81
862.10	1538.02
862.42	1515.04
862.73	1525.74
863.05	1492.29
863.36	1513.68
863.68	1499.34
863.99	1502.53
864.31	1475.45
864.62	1509.58
864.94	1508.44
865.25	1509.58
865.57	1488.87
865.88	1490.01
866.20	1515.50
866.51	1504.35
866.82	1486.14
867.14	1491.83
867.45	1498.43
867.77	1497.75
868.08	1512.54
868.40	1519.59
868.71	1494.11
869.02	1494.33
869.34	1478.86
869.65	1505.03
869.97	1499.34
870.28	1480.00
870.59	1497.75
870.91	1500.25
871.22	1476.59
871.54	1474.77
871.85	1473.40
872.16	1485.23
872.48	1485.23
872.79	1486.83
873.10	1477.04
873.42	1470.44
873.73	1489.78
874.04	1486.83
874.36	1473.17
874.67	1478.41
874.98	1470.21
875.30	1484.32
875.61	1477.50
875.92	1454.29
876.23	1465.44
876.55	1479.77
876.86	1452.69
877.17	1461.11
877.49	1469.08
877.80	1483.64
878.11	1632.23
878.42	1462.25
878.74	1472.72
879.05	1464.30
879.36	1465.66
879.67	1447.46
879.98	1470.44
880.30	1449.05
880.61	1443.82
880.92	1441.54
881.23	1441.54
881.55	1478.86
881.86	1469.08
882.17	1457.24
882.48	1457.02
882.79	1459.29
883.10	1472.94
883.42	1464.53
883.73	1457.70
884.04	1462.93
884.35	1442.68
884.66	1451.78
884.97	1465.66
885.28	1457.02
885.60	1453.60
885.91	1454.97
886.22	1451.10
886.53	1456.79
886.84	1442.00
887.15	1472.49
887.46	1451.55
887.77	1470.44
888.08	1464.53
888.40	1439.04
888.71	1465.44
889.02	1478.86
889.33	1436.54
889.64	1458.15
889.95	1442.45
890.26	1459.75
890.57	1446.32
890.88	1446.55
891.19	1464.53
891.50	1462.48
891.81	1458.38
892.12	1464.53
892.43	1447.91
892.74	1468.85
893.05	1479.77
893.36	1472.72
893.67	1459.29
893.98	1442.00
894.29	1431.99
894.60	1449.51
894.91	1431.99
895.22	1451.10
895.53	1455.20
895.84	1457.93
896.15	1459.97
896.46	1442.68
896.77	1436.54
897.08	1435.85
897.38	1447.46
897.69	1434.72
898.00	1429.25
898.31	1455.20
898.62	1448.14
898.93	1429.71
899.24	1416.74
899.55	1424.02
899.86	1435.17
900.16	1417.88
900.47	1411.28
900.78	1437.67
901.09	1450.42
901.40	1442.23
901.71	1432.90
902.02	1443.14
902.32	1437.67
902.63	1425.84
902.94	1427.66
903.25	1445.41
903.56	1449.05
903.87	1453.15
904.17	1421.52
904.48	1430.62
904.79	1434.49
905.10	1434.26
905.41	1410.37
905.71	1424.02
906.02	1421.75
906.33	1409.69
906.64	1414.01
906.94	1418.79
907.25	1411.28
907.56	1438.58
907.87	1431.08
908.17	1439.49
908.48	1417.42
908.79	1442.68
909.09	1436.76
909.40	1418.79
909.71	1416.28
910.02	1432.67
910.32	1419.24
910.63	1404.00
910.94	1419.70
911.24	1425.39
911.55	1416.51
911.86	1416.97
912.16	1437.90
912.47	1394.67
912.78	1420.38
913.08	1402.18
913.39	1424.70
913.69	1401.95
914.00	1397.62
914.31	1398.31
914.61	1409.69
914.92	1419.24
915.23	1374.87
915.53	1390.57
915.84	1410.37
916.14	1408.55
916.45	1429.94
916.75	1429.94
917.06	1416.06
917.37	1392.39
917.67	1420.38
917.98	1412.19
918.28	1410.37
918.59	1404.00
918.89	1409.69
919.20	1409.00
919.50	1408.09
919.81	1402.18
920.11	1404.22
920.42	1398.99
920.72	1390.80
921.03	1408.09
921.33	1409.00
921.64	1403.54
921.94	1398.76
922.25	1394.21
922.55	1405.59
922.86	1390.12
923.16	1402.40
923.47	1387.61
923.77	1378.28
924.08	1391.94
924.38	1381.92
924.69	1395.35
924.99	1403.54
925.29	1383.74
925.60	1381.24
925.90	1409.23
926.21	1379.19
926.51	1390.12
926.81	1403.77
927.12	1386.02
927.42	1403.31
927.73	1393.53
928.03	1392.85
928.33	1379.88
928.64	1386.02
928.94	1361.44
929.24	1373.05
929.55	1359.85
929.85	1372.82
930.15	1390.57
930.46	1373.96
930.76	1383.29
931.06	1385.34
931.37	1379.88
931.67	1401.27
931.97	1393.30
932.27	1379.19
932.58	1406.73
932.88	1388.07
933.18	1378.97
933.49	1364.17
933.79	1395.80
934.09	1396.71
934.39	1393.53
934.70	1374.87
935.00	1383.74
935.30	1379.88
935.60	1386.25
935.91	1381.01
936.21	1362.13
936.51	1351.43
936.81	1387.16
937.11	1381.92
937.42	1371.23
937.72	1391.03
938.02	1371.91
938.32	1364.63
938.62	1362.13
938.92	1360.31
939.23	1362.58
939.53	1354.62
939.83	1372.14
940.13	1353.48
940.43	1354.85
940.73	1367.13
941.03	1354.39
941.34	1380.56
941.64	1367.36
941.94	1377.60
942.24	1369.86
942.54	1365.77
942.84	1362.35
943.14	1343.01
943.44	1338.92
943.74	1349.61
944.04	1357.35
944.34	1364.17
944.65	1364.63
944.95	1372.14
945.25	1364.63
945.55	1353.25
945.85	1343.47
946.15	1353.71
946.45	1365.08
946.75	1368.73
947.05	1363.72
947.35	1362.58
947.65	1374.19
947.95	1355.98
948.25	1349.16
948.55	1340.05
948.85	1372.59
949.15	1364.17
949.45	1369.41
949.75	1351.43
950.05	1355.07
950.35	1351.20
950.65	1362.58
950.94	1360.08
951.24	1339.83
951.54	1363.95
951.84	1406.73
952.14	1368.95
952.44	1373.50
952.74	1373.73
953.04	1350.52
953.34	1347.79
953.64	1366.91
953.94	1366.68
954.23	1367.36
954.53	1344.83
954.83	1351.89
955.13	1353.25
955.43	1385.11
955.73	1372.82
956.03	1333.23
956.32	1346.43
956.62	1345.06
956.92	1356.21
957.22	1353.48
957.52	1344.61
957.82	1365.54
958.11	1340.51
958.41	1365.31
958.71	1378.51
959.01	1349.38
959.30	1436.31
959.60	1356.21
959.90	1346.43
960.20	1381.92
960.50	1370.32
960.79	1363.26
961.09	1368.50
961.39	1366.91
961.69	1356.89
961.98	1368.04
962.28	1365.54
962.58	1329.59
962.87	1354.16
963.17	1330.95
963.47	1362.35
963.76	1389.89
964.06	1337.55
964.36	1361.90
964.66	1349.61
964.95	1364.63
965.25	1364.40
965.55	1350.07
965.84	1371.23
966.14	1348.25
966.43	1360.53
966.73	1355.07
967.03	1366.22
967.32	1358.03
967.62	1338.46
967.92	1360.31
968.21	1337.32
968.51	1365.77
968.80	1369.18
969.10	1363.95
969.40	1371.68
969.69	1353.71
969.99	1350.75
970.28	1365.77
970.58	1365.77
970.87	1353.71
971.17	1363.49
971.46	1359.85
971.76	1345.74
972.06	1344.61
972.35	1363.49
972.65	1343.01
972.94	1357.35
973.24	1351.89
973.53	1362.81
973.83	1358.94
974.12	1368.73
974.42	1339.60
974.71	1368.04
975.01	1370.09
975.30	1359.40
975.59	1364.17
975.89	1351.66
976.18	1355.53
976.48	1360.31
976.77	1350.29
977.07	1360.76
977.36	1369.64
977.65	1339.37
977.95	1352.34
978.24	1350.07
978.54	1370.32
978.83	1352.57
979.13	1347.79
979.42	1347.56
979.71	1346.65
980.01	1358.49
980.30	1346.88
980.59	1353.25
980.89	1366.22
981.18	1367.82
981.47	1355.30
981.77	1345.74
982.06	1347.34
982.35	1368.27
982.65	1375.10
982.94	1350.75
983.23	1357.58
983.53	1344.38
983.82	1357.12
984.11	1343.92
984.41	1368.27
984.70	1345.06
984.99	1347.11
985.28	1345.97
985.58	1355.30
985.87	1342.10
986.16	1340.74
986.45	1339.60
986.75	1346.20
987.04	1343.24
987.33	1345.97
987.62	1346.88
987.91	1334.82
988.21	1378.97
988.50	1343.01
988.79	1363.49
989.08	1356.67
989.37	1360.76
989.67	1358.26
989.96	1353.71
990.25	1360.31
990.54	1359.17
990.83	1359.85
991.12	1340.74
991.42	1361.22
991.71	1342.33
992.00	1353.93
992.29	1368.50
992.58	1337.78
992.87	1358.03
993.16	1353.93
993.45	1348.25
993.75	1353.93
994.04	1343.47
994.33	1353.93
994.62	1349.61
994.91	1356.44
995.20	1345.74
995.49	1358.71
995.78	1381.70
996.07	1347.34
996.36	1361.67
996.65	1372.59
996.94	1346.65
997.23	1355.53
997.52	1381.47
997.81	1324.58
998.10	1351.43
998.39	1344.83
998.68	1345.97
998.97	1341.87
999.26	1353.25
999.55	1330.72
999.84	1349.84
1000.13	1367.36
1000.42	1352.80
1000.71	1343.01
1001.00	1344.61
1001.29	1344.83
1001.58	1356.67
1001.87	1348.47
1002.16	1340.74
1002.45	1345.97
1002.74	1358.26
1003.02	1349.38
1003.31	1357.12
1003.60	1342.56
1003.89	1352.34
1004.18	1362.58
1004.47	1338.92
1004.76	1360.53
1005.05	1364.17
1005.33	1356.89
1005.62	1346.20
1005.91	1355.07
1006.20	1348.93
1006.49	1360.76
1006.78	1343.92
1007.06	1344.61
1007.35	1338.46
1007.64	1332.32
1007.93	1344.15
1008.22	1327.31
1008.50	1350.98
1008.79	1333.68
1009.08	1358.94
1009.37	1349.38
1009.66	1354.16
1009.94	1364.40
1010.23	1355.76
1010.52	1330.50
1010.81	1350.98
1011.09	1350.75
1011.38	1345.29
1011.67	1335.73
1011.95	1334.82
1012.24	1326.40
1012.53	1350.98
1012.82	1355.07
1013.10	1336.19
1013.39	1356.44
1013.68	1333.68
[truncated: 48 more rows]
