# Supplementary material for: Unique photosynthetic electron transport tuning and excitation distribution in heterokont algae
Source: PLoS One. 2019 Jan 9;14(1):e0209920. doi: 10.1371/journal.pone.0209920 (PMC6326504; doi:10.1371/journal.pone.0209920)
Supplement: S1 Dataset — (ZIP) [file pone.0209920.s004.zip › S1 Dataset/77K/Phaeodactylum_Anaerobic/PAna_t=20,3.txt]

340.01	1398.99
340.39	1398.99
340.76	1398.99
341.14	1425.39
341.52	1418.10
341.89	1416.51
342.27	1420.61
342.65	1424.70
343.03	1435.17
343.40	1445.18
343.78	1440.86
344.16	1440.63
344.53	1431.76
344.91	1452.46
345.29	1424.25
345.66	1410.82
346.04	1427.21
346.42	1424.02
346.79	1416.51
347.17	1424.25
347.54	1416.97
347.92	1417.19
348.30	1376.92
348.67	1399.67
349.05	1400.13
349.43	1413.55
349.80	1435.40
350.18	1377.83
350.56	1421.97
350.93	1408.09
351.31	1418.33
351.68	1409.00
352.06	1397.40
352.44	1406.95
352.81	1394.44
353.19	1394.44
353.56	1387.16
353.94	1396.49
354.32	1408.32
354.69	1405.82
355.07	1392.62
355.44	1405.59
355.82	1389.43
356.19	1402.86
356.57	1408.09
356.95	1400.36
357.32	1363.49
357.70	1408.32
358.07	1373.50
358.45	1397.40
358.82	1397.17
359.20	1370.55
359.58	1391.94
359.95	1397.62
360.33	1374.64
360.70	1394.89
361.08	1398.31
361.45	1401.95
361.83	1389.89
362.20	1399.45
362.58	1393.30
362.95	1391.03
363.33	1379.88
363.70	1378.28
364.08	1386.02
364.45	1386.25
364.83	1397.62
365.20	1403.31
365.58	1409.46
365.95	1415.60
366.33	1393.76
366.70	1391.48
367.08	1382.38
367.45	1389.43
367.83	1386.25
368.20	1395.80
368.58	1413.33
368.95	1385.79
369.33	1432.90
369.70	1398.31
370.08	1404.00
370.45	1413.33
370.83	1404.45
371.20	1395.58
371.57	1417.42
371.95	1394.21
372.32	1393.30
372.70	1379.88
373.07	1395.58
373.45	1409.46
373.82	1411.73
374.19	1396.49
374.57	1411.96
374.94	1405.59
375.32	1413.33
375.69	1393.53
376.07	1395.80
376.44	1397.17
376.81	1389.43
377.19	1380.56
377.56	1398.08
377.94	1398.31
378.31	1385.11
378.68	1377.37
379.06	1410.82
379.43	1373.73
379.81	1405.13
380.18	1396.03
380.55	1386.25
380.93	1396.26
381.30	1407.86
381.67	1414.92
382.05	1391.48
382.42	1391.94
382.79	1398.99
383.17	1400.58
383.54	1401.72
383.91	1395.35
384.29	1396.94
384.66	1396.71
385.04	1386.93
385.41	1397.17
385.78	1393.98
386.15	1389.43
386.53	1381.47
386.90	1414.92
387.27	1385.34
387.65	1400.36
388.02	1380.79
388.39	1400.81
388.77	1391.48
389.14	1412.19
389.51	1395.35
389.89	1381.70
390.26	1398.76
390.63	1387.39
391.00	1407.64
391.38	1410.14
391.75	1406.27
392.12	1411.28
392.50	1401.72
392.87	1395.35
393.24	1382.83
393.61	1405.82
393.99	1398.76
394.36	1386.70
394.73	1410.82
395.10	1405.59
395.48	1398.54
395.85	1398.99
396.22	1386.93
396.59	1383.29
396.97	1380.10
397.34	1404.00
397.71	1398.08
398.08	1408.55
398.45	1393.07
398.83	1390.57
399.20	1394.67
399.57	1409.69
399.94	1391.71
400.32	1396.49
400.69	1389.43
401.06	1383.52
401.43	1403.54
401.80	1396.49
402.17	1370.32
402.55	1394.21
402.92	1396.94
403.29	1384.65
403.66	1401.72
404.03	1390.34
404.41	1399.22
404.78	1397.85
405.15	1403.09
405.52	1397.62
405.89	1389.21
406.26	1378.51
406.64	1412.19
407.01	1388.52
407.38	1396.26
407.75	1403.54
408.12	1423.34
408.49	1366.45
408.86	1400.58
409.23	1409.69
409.61	1395.80
409.98	1402.86
410.35	1416.06
410.72	1396.26
411.09	1386.93
411.46	1410.37
411.83	1396.71
412.20	1403.54
412.57	1371.00
412.95	1388.30
413.32	1391.48
413.69	1392.16
414.06	1426.52
414.43	1415.83
414.80	1403.77
415.17	1412.87
415.54	1409.46
415.91	1378.51
416.28	1395.58
416.65	1407.18
417.02	1404.00
417.39	1396.49
417.76	1390.34
418.14	1407.64
418.51	1388.98
418.88	1402.86
419.25	1392.62
419.62	1391.25
419.99	1384.43
420.36	1397.85
420.73	1413.78
421.10	1408.77
421.47	1401.72
421.84	1391.25
422.21	1395.35
422.58	1389.89
422.95	1403.09
423.32	1399.45
423.69	1392.85
424.06	1392.62
424.43	1400.81
424.80	1398.08
425.17	1401.49
425.54	1389.66
425.91	1398.31
426.28	1398.54
426.65	1386.02
427.02	1387.39
427.39	1396.94
427.76	1408.32
428.13	1404.45
428.49	1392.62
428.86	1403.09
429.23	1398.99
429.60	1388.30
429.97	1402.86
430.34	1395.35
430.71	1418.33
431.08	1385.34
431.45	1404.45
431.82	1407.41
432.19	1405.82
432.56	1375.10
432.93	1376.01
433.30	1396.26
433.67	1393.53
434.03	1410.37
434.40	1404.00
434.77	1401.27
435.14	1385.56
435.51	1397.85
435.88	1419.01
436.25	1381.24
436.62	1376.24
436.99	1406.04
437.35	1409.46
437.72	1384.43
438.09	1411.73
438.46	1430.16
438.83	1398.99
439.20	1395.58
439.57	1408.77
439.93	1390.34
440.30	1390.34
440.67	1401.49
441.04	1386.02
441.41	1404.00
441.78	1402.18
442.14	1375.55
442.51	1414.01
442.88	1414.01
443.25	1393.76
443.62	1383.29
443.99	1384.43
444.35	1388.75
444.72	1397.62
445.09	1402.63
445.46	1394.67
445.83	1392.16
446.19	1407.64
446.56	1420.15
446.93	1400.58
447.30	1402.40
447.66	1396.94
448.03	1404.00
448.40	1398.31
448.77	1401.49
449.14	1409.91
449.50	1402.18
449.87	1391.71
450.24	1391.03
450.61	1401.04
450.97	1411.96
451.34	1406.50
451.71	1397.85
452.08	1384.88
452.44	1392.39
452.81	1401.04
453.18	1395.12
453.54	1409.91
453.91	1405.13
454.28	1426.30
454.65	1405.82
455.01	1401.04
455.38	1418.10
455.75	1399.22
456.11	1396.03
456.48	1395.58
456.85	1384.20
457.21	1398.08
457.58	1394.67
457.95	1393.98
458.32	1401.04
458.68	1401.04
459.05	1393.07
459.42	1398.76
459.78	1403.09
460.15	1417.65
460.52	1389.21
460.88	1388.98
461.25	1405.59
461.61	1407.18
461.98	1409.00
462.35	1411.05
462.71	1393.07
463.08	1379.65
463.45	1395.58
463.81	1409.23
464.18	1397.62
464.55	1398.08
464.91	1411.96
465.28	1390.80
465.64	1380.56
466.01	1382.61
466.38	1394.21
466.74	1395.80
467.11	1414.01
467.47	1407.86
467.84	1401.72
468.21	1381.47
468.57	1411.96
468.94	1408.55
469.30	1401.95
469.67	1401.72
470.03	1385.34
470.40	1369.18
470.77	1395.58
471.13	1395.58
471.50	1398.99
471.86	1400.81
472.23	1394.89
472.59	1415.60
472.96	1406.73
473.32	1392.39
473.69	1403.77
474.05	1409.00
474.42	1396.49
474.78	1395.12
475.15	1404.68
475.51	1392.39
475.88	1393.07
476.24	1397.40
476.61	1394.89
476.97	1400.81
477.34	1404.22
477.70	1397.62
478.07	1399.45
478.43	1402.40
478.80	1401.04
479.16	1389.89
479.53	1391.71
479.89	1398.99
480.26	1402.18
480.62	1387.61
480.99	1404.22
481.35	1407.64
481.72	1399.90
482.08	1409.69
482.45	1589.22
482.81	1404.22
483.17	1410.82
483.54	1398.31
483.90	1428.34
484.27	1402.18
484.63	1391.71
485.00	1404.00
485.36	1389.66
485.72	1378.06
486.09	1397.85
486.45	1403.54
486.82	1387.16
487.18	1388.30
487.54	1392.85
487.91	1412.42
488.27	1397.85
488.64	1402.63
489.00	1427.66
489.36	1388.52
489.73	1387.84
490.09	1397.85
490.45	1427.89
490.82	1384.20
491.18	1398.99
491.55	1416.97
491.91	1407.64
492.27	1382.83
492.64	1403.31
493.00	1403.09
493.36	1407.86
493.73	1411.73
494.09	1401.04
494.45	1417.88
494.82	1407.86
495.18	1412.64
495.54	1416.28
495.91	1381.92
496.27	1410.60
496.63	1389.43
496.99	1405.59
497.36	1380.10
497.72	1400.58
498.08	1399.22
498.45	1410.60
498.81	1397.85
499.17	1395.80
499.53	1394.89
499.90	1400.58
500.26	1409.46
500.62	1401.49
500.99	1386.47
501.35	1406.27
501.71	1411.51
502.07	1407.18
502.44	1417.88
502.80	1401.04
503.16	1396.03
503.52	1398.08
503.88	1395.35
504.25	1382.61
504.61	1397.62
504.97	1390.57
505.33	1408.77
505.70	1402.40
506.06	1394.89
506.42	1395.58
506.78	1400.81
507.14	1401.95
507.51	1403.54
507.87	1390.12
508.23	1407.86
508.59	1379.42
508.95	1400.36
509.32	1401.27
509.68	1393.07
510.04	1402.86
510.40	1415.15
510.76	1402.86
511.12	1408.32
511.48	1393.98
511.85	1380.79
512.21	1410.82
512.57	1396.26
512.93	1399.67
513.29	1413.55
513.65	1402.18
514.01	1411.05
514.38	1409.23
514.74	1410.14
515.10	1395.80
515.46	1397.62
515.82	1414.92
516.18	1410.37
516.54	1403.54
516.90	1398.99
517.26	1403.09
517.63	1400.13
517.99	1388.75
518.35	1381.70
518.71	1391.94
519.07	1409.23
519.43	1406.27
519.79	1404.68
520.15	1383.52
520.51	1386.70
520.87	1408.55
521.23	1409.91
521.59	1400.81
521.95	1410.82
522.31	1400.58
522.67	1398.54
523.03	1401.49
523.40	1394.44
523.76	1398.54
524.12	1388.30
524.48	1408.55
524.84	1400.58
525.20	1415.15
525.56	1400.36
525.92	1393.30
526.28	1399.67
526.64	1407.18
527.00	1403.09
527.36	1397.85
527.72	1415.37
528.08	1383.74
528.44	1392.39
528.80	1401.49
529.16	1406.50
529.51	1393.07
529.87	1382.83
530.23	1404.68
530.59	1399.45
530.95	1400.81
531.31	1399.22
531.67	1404.00
532.03	1407.18
532.39	1390.12
532.75	1373.50
533.11	1388.52
533.47	1403.31
533.83	1392.62
534.19	1402.86
534.55	1421.29
534.91	1397.17
535.26	1391.03
535.62	1397.85
535.98	1384.88
536.34	1409.91
536.70	1388.52
537.06	1395.80
537.42	1402.40
537.78	1414.46
538.14	1466.35
538.49	1395.12
538.85	1437.22
539.21	1409.69
539.57	1416.06
539.93	1386.70
540.29	1388.30
540.65	1399.22
541.00	1409.00
541.36	1391.94
541.72	1389.66
542.08	1408.09
542.44	1399.90
542.80	1382.38
543.15	1401.04
543.51	1386.70
543.87	1381.70
544.23	1412.42
544.59	1400.58
544.95	1396.03
545.30	1390.12
545.66	1389.43
546.02	1413.78
546.38	1405.36
546.73	1385.11
547.09	1410.14
547.45	1437.22
547.81	1398.76
548.17	1391.71
548.52	1397.40
548.88	1379.88
549.24	1436.08
549.60	1394.44
549.95	1388.98
550.31	1395.35
550.67	1401.04
551.03	1398.76
551.38	1396.03
551.74	1404.91
552.10	1395.12
552.46	1400.36
552.81	1422.43
553.17	1392.62
553.53	1390.80
553.88	1402.86
554.24	1379.42
554.60	1398.08
554.95	1382.38
555.31	1410.14
555.67	1393.98
556.03	1399.45
556.38	1391.03
556.74	1384.65
557.10	1401.95
557.45	1405.36
557.81	1415.83
558.17	1403.09
558.52	1384.43
558.88	1387.39
559.24	1381.70
559.59	1405.13
559.95	1392.85
560.30	1426.98
560.66	1405.13
561.02	1404.68
561.37	1395.12
561.73	1403.31
562.09	1411.05
562.44	1409.91
562.80	1400.36
563.15	1381.47
563.51	1396.49
563.87	1406.95
564.22	1402.63
564.58	1380.10
564.93	1400.58
565.29	1379.19
565.65	1384.88
566.00	1401.95
566.36	1384.20
566.71	1400.58
567.07	1402.18
567.42	1402.86
567.78	1388.75
568.14	1411.51
568.49	1397.17
568.85	1397.85
569.20	1383.74
569.56	1400.13
569.91	1391.25
570.27	1391.71
570.62	1420.15
570.98	1416.97
571.33	1403.54
571.69	1403.77
572.04	1392.39
572.40	1410.37
572.75	1388.07
573.11	1404.45
573.46	1383.97
573.82	1384.65
574.17	1402.86
574.53	1401.95
574.88	1412.87
575.24	1405.59
575.59	1419.24
575.95	1406.50
576.30	1410.37
576.66	1394.89
577.01	1397.85
577.36	1399.45
577.72	1411.51
578.07	1413.78
578.43	1398.31
578.78	1413.33
579.14	1401.72
579.49	1411.05
579.85	1419.92
580.20	1416.97
580.55	1398.31
580.91	1404.00
581.26	1414.92
581.62	1420.15
581.97	1397.17
582.32	1424.48
582.68	1398.08
583.03	1398.99
583.39	1411.05
583.74	1425.84
584.09	1426.07
584.45	1431.76
584.80	1437.67
585.15	1436.54
585.51	1430.16
585.86	1448.60
586.21	1435.17
586.57	1445.64
586.92	1434.03
587.27	1444.73
587.63	1463.62
587.98	1483.64
588.33	1470.44
588.69	1463.16
589.04	1477.95
589.39	1498.20
589.75	1489.78
590.10	1480.91
590.45	1492.06
590.81	1496.38
591.16	1510.72
591.51	1523.92
591.86	1527.56
592.22	1507.53
592.57	1549.40
592.92	1546.67
593.28	1578.98
593.63	1562.60
593.98	1578.53
594.33	1599.69
594.69	1616.30
595.04	1613.34
595.39	1630.87
595.74	1652.26
596.10	1650.89
596.45	1668.87
596.80	1659.31
597.15	1692.30
597.50	1692.53
597.86	1729.40
598.21	1753.52
598.56	1743.50
598.91	1768.99
599.26	1791.29
599.62	1840.44
599.97	1828.61
600.32	1851.82
600.67	1866.61
601.02	1888.68
601.38	1916.90
601.73	1895.28
602.08	1935.79
602.43	1976.52
602.78	1966.96
603.13	1998.36
603.49	2009.28
603.84	2034.09
604.19	2051.84
604.54	2062.30
604.89	2081.87
605.24	2097.35
605.59	2114.87
605.95	2151.96
606.30	2176.31
606.65	2167.43
607.00	2230.01
607.35	2190.42
607.70	2230.69
608.05	2284.85
608.40	2284.17
608.75	2283.26
609.10	2297.59
609.46	2322.62
609.81	2319.21
610.16	2347.65
610.51	2360.63
610.86	2367.00
611.21	2386.57
611.56	2397.03
611.91	2402.72
612.26	2405.23
612.61	2449.60
612.96	2426.84
613.31	2433.67
613.66	2461.43
614.01	2499.89
614.36	2469.85
614.71	2456.65
615.06	2462.80
615.41	2507.17
615.76	2502.62
616.11	2477.81
616.46	2511.26
616.81	2531.06
617.16	2516.73
617.51	2513.54
617.86	2500.57
618.21	2524.46
618.56	2510.13
618.91	2517.18
619.26	2545.85
619.61	2562.92
619.96	2525.15
620.31	2546.31
620.66	2510.13
621.01	2516.73
621.36	2521.28
621.71	2539.48
622.06	2533.79
622.41	2521.05
622.76	2492.15
623.10	2546.54
623.45	2539.48
623.80	2517.18
624.15	2503.98
624.50	2526.97
624.85	2520.59
625.20	2523.55
625.55	2517.86
625.90	2551.54
626.25	2522.87
626.59	2486.01
626.94	2528.33
627.29	2517.41
627.64	2515.82
627.99	2468.94
628.34	2517.18
628.69	2452.56
629.03	2455.06
629.38	2501.25
629.73	2479.64
630.08	2448.92
630.43	2459.84
630.78	2464.16
631.12	2467.57
631.47	2435.72
631.82	2421.15
632.17	2432.76
632.52	2470.31
632.86	2484.87
633.21	2437.08
633.56	2421.61
633.91	2421.84
634.26	2438.90
634.60	2402.49
634.95	2439.36
635.30	2400.22
635.65	2415.92
635.99	2434.35
636.34	2398.85
636.69	2380.65
637.04	2401.81
637.39	2405.00
637.73	2404.54
638.08	2381.33
638.43	2371.55
638.77	2380.19
639.12	2402.95
639.47	2383.38
639.82	2371.09
640.16	2376.10
640.51	2344.47
640.86	2365.63
641.20	2356.53
641.55	2342.42
641.90	2357.67
642.25	2368.59
642.59	2351.30
642.94	2351.07
643.29	2332.64
643.63	2331.50
643.98	2347.20
644.33	2325.35
644.67	2337.19
645.02	2322.40
645.37	2309.88
645.71	2350.39
646.06	2333.55
646.40	2334.91
646.75	2324.22
647.10	2333.32
647.44	2325.58
647.79	2321.03
648.14	2306.01
648.48	2292.59
648.83	2304.88
649.17	2309.43
649.52	2320.35
649.87	2302.60
650.21	2295.32
650.56	2299.64
650.90	2272.79
651.25	2301.92
651.59	2304.42
651.94	2306.47
652.29	2289.63
652.63	2296.23
652.98	2316.48
653.32	2304.88
653.67	2308.52
654.01	2330.82
654.36	2287.35
654.70	2289.63
655.05	2287.81
655.39	2313.98
655.74	2300.32
656.08	2308.29
656.43	2295.55
656.78	2277.57
657.12	2320.58
657.47	2321.26
657.81	2338.10
658.15	2328.09
658.50	2314.89
658.84	2315.11
659.19	2339.01
659.53	2335.82
659.88	2360.40
660.22	2343.79
660.57	2310.56
660.91	2321.03
661.26	2307.15
661.60	2332.41
661.95	2348.34
662.29	2351.98
662.63	2325.81
662.98	2358.12
663.32	2352.21
663.67	2367.45
664.01	2379.51
664.36	2369.73
664.70	2392.03
665.04	2385.20
665.39	2421.38
665.73	2416.83
666.08	2550.18
666.42	2425.02
666.76	2463.48
667.11	2496.02
667.45	2547.22
667.79	2516.95
668.14	2551.77
668.48	2621.17
668.83	2642.79
669.17	2654.17
669.51	2726.98
669.86	2777.73
670.20	2834.16
670.54	2838.03
670.89	2939.06
671.23	2992.77
671.57	3021.44
671.92	3093.34
672.26	3203.93
672.60	3236.25
672.94	3362.76
673.29	3441.73
673.63	3539.35
673.97	3617.62
674.32	3684.30
674.66	3802.85
675.00	3905.48
675.34	3975.33
675.69	4107.77
676.03	4256.59
676.37	4385.84
676.71	4491.88
677.06	4644.79
677.40	4809.54
677.74	4926.50
678.08	5094.44
678.43	5280.12
678.77	5445.32
679.11	5643.06
679.45	5889.28
679.80	6010.79
680.14	6269.97
680.48	6523.92
680.82	6799.03
681.16	7119.65
681.51	7353.57
681.85	7669.87
682.19	7969.78
682.53	8467.67
682.87	8889.09
683.21	9358.31
683.56	9895.10
683.90	10534.75
684.24	11203.75
684.58	11893.46
684.92	12755.89
685.26	13343.65
685.61	14209.03
685.95	14992.95
686.29	15717.48
686.63	16305.24
686.97	16756.71
687.31	17077.78
687.65	17255.05
687.99	17462.80
688.33	17372.24
688.68	17255.05
689.02	17058.44
689.36	16749.43
689.70	16506.86
690.04	15935.47
690.38	15442.82
690.72	14992.50
691.06	14409.05
691.40	13913.44
691.74	13383.93
692.08	12790.02
692.42	12312.84
692.76	11814.73
693.10	11314.57
693.44	10785.06
693.78	10443.73
694.13	9983.39
694.47	9613.39
694.81	9178.09
695.15	8853.60
695.49	8522.96
695.83	8258.32
696.17	8010.74
696.51	7747.47
696.85	7462.12
697.19	7302.83
697.53	7103.49
697.87	6950.35
698.20	6724.16
698.54	6660.22
698.88	6611.98
699.22	6405.59
699.56	6380.33
699.90	6287.72
700.24	6225.14
700.58	6153.24
700.92	6160.52
701.26	6061.08
701.60	6048.56
701.94	6003.51
702.28	5965.05
702.62	5983.48
702.96	5996.00
703.30	5976.88
703.63	5966.64
703.97	5996.91
704.31	6005.10
704.65	6008.06
704.99	6085.88
705.33	6069.27
705.67	6034.91
706.01	6051.52
706.34	6093.62
706.68	6144.13
707.02	6121.61
707.36	6123.20
707.70	6131.16
708.04	6115.23
708.38	6152.55
708.71	6196.02
709.05	6170.98
709.39	6173.72
709.73	6140.27
710.07	6142.09
710.40	6226.96
710.74	6173.94
711.08	6149.14
711.42	6145.95
711.76	6135.03
712.09	6139.13
712.43	6130.48
712.77	6090.20
713.11	6130.48
713.45	6090.66
713.78	6059.71
714.12	5999.64
714.46	5986.90
714.80	5983.25
715.13	5925.00
715.47	5842.40
715.81	5851.73
716.15	5818.05
716.48	5735.45
716.82	5782.55
717.16	5678.79
717.49	5610.75
717.83	5618.03
718.17	5547.72
718.51	5479.68
718.84	5450.56
719.18	5406.41
719.52	5379.10
719.85	5285.12
720.19	5206.62
720.53	5197.97
720.86	5141.08
721.20	5090.57
721.54	5050.29
721.87	4965.64
722.21	4947.21
722.55	4917.63
722.88	4860.06
723.22	4839.35
723.55	4765.62
723.89	4769.49
724.23	4677.33
724.56	4647.07
724.90	4605.43
725.24	4561.74
725.57	4543.30
725.91	4489.15
726.24	4390.39
726.58	4386.29
726.92	4383.56
727.25	4289.13
727.59	4280.48
727.92	4211.08
728.26	4175.81
728.59	4154.87
728.93	4138.26
729.26	4087.06
729.60	4040.64
729.94	4016.07
730.27	3981.93
730.61	3951.90
730.94	3881.58
731.28	3874.07
731.61	3869.07
731.95	3856.55
732.28	3776.91
732.62	3756.43
732.95	3756.43
733.29	3699.77
733.62	3654.94
733.96	3661.09
734.29	3669.73
734.63	3603.06
734.96	3645.84
735.30	3609.43
735.63	3525.24
735.97	3557.32
736.30	3510.90
736.63	3527.97
736.97	3494.06
737.30	3474.04
737.64	3452.65
737.97	3417.15
738.31	3413.74
738.64	3328.86
738.97	3365.95
739.31	3391.44
739.64	3344.79
739.98	3277.21
740.31	3313.39
740.64	3303.60
740.98	3309.29
741.31	3269.24
741.65	3225.55
741.98	3245.12
742.31	3226.23
742.65	3216.90
742.98	3206.89
743.31	3198.70
743.65	3161.38
743.98	3143.63
744.31	3158.65
744.65	3166.61
744.98	3147.50
745.31	3111.77
745.65	3123.38
745.98	3116.55
746.31	3124.29
746.65	3117.92
746.98	3092.43
747.31	3087.43
747.65	3091.30
747.98	3095.39
748.31	3048.74
748.64	3028.95
748.98	3036.00
749.31	3010.97
749.64	3000.27
749.98	2976.15
750.31	2949.08
750.64	2959.09
750.97	2971.83
751.31	2919.72
751.64	2930.42
751.97	2906.75
752.30	2890.37
752.63	2856.01
752.97	2868.98
753.30	2844.17
753.63	2851.23
753.96	2847.81
754.29	2824.38
754.63	2839.17
754.96	2789.11
755.29	2763.16
755.62	2774.32
755.95	2738.36
756.29	2753.61
756.62	2713.10
756.95	2671.92
757.28	2673.28
757.61	2690.80
757.94	2651.21
758.27	2651.44
758.61	2639.38
758.94	2637.33
759.27	2608.66
759.60	2554.50
759.93	2578.39
760.26	2552.91
760.59	2544.26
760.92	2550.63
761.26	2527.42
761.59	2487.83
761.92	2489.65
762.25	2483.28
762.58	2448.69
762.91	2455.29
763.24	2418.65
763.57	2460.98
763.90	2425.71
764.23	2385.43
764.56	2399.76
764.89	2394.76
765.22	2401.58
765.55	2393.85
765.88	2372.91
766.21	2368.36
766.54	2356.30
766.87	2367.22
767.20	2337.87
767.53	2308.29
767.86	2308.29
768.19	2322.85
768.52	2281.66
768.85	2287.81
769.18	2287.35
769.51	2293.27
769.84	2253.68
770.17	2241.39
770.50	2219.54
770.83	2240.71
771.16	2218.18
771.49	2203.84
771.82	2206.34
772.15	2189.28
772.48	2186.78
772.81	2163.57
773.14	2191.78
773.47	2153.10
773.80	2161.06
774.13	2151.05
774.46	2124.88
774.78	2118.28
775.11	2116.92
775.44	2116.69
775.77	2118.28
776.10	2087.56
776.43	2089.61
776.76	2111.46
777.09	2053.43
777.41	2065.04
777.74	2054.80
778.07	2030.45
778.40	2018.16
778.73	2032.95
779.06	2012.24
779.38	2027.03
779.71	1994.49
780.04	1998.82
780.37	1988.81
780.70	2015.66
781.03	1975.38
781.35	1994.72
781.68	1980.84
782.01	1982.66
782.34	1969.69
782.67	1955.81
782.99	1943.75
783.32	1923.95
783.65	1955.13
783.98	1909.62
784.30	1931.92
784.63	1918.95
784.96	1919.40
785.29	1919.40
785.61	1913.94
785.94	1899.83
786.27	1885.27
786.60	1865.24
786.92	1897.10
787.25	1916.44
787.58	1867.52
787.90	1886.41
788.23	1885.04
788.56	1871.62
788.88	1844.99
789.21	1838.62
789.54	1830.88
789.87	1816.09
790.19	1853.64
790.52	1858.65
790.85	1835.66
791.17	1824.74
791.50	1827.93
791.82	1821.33
792.15	1831.79
792.48	1838.62
792.80	1834.30
793.13	1847.95
793.46	1816.09
793.78	1823.37
794.11	1808.13
794.43	1816.55
794.76	1814.96
795.09	1840.21
795.41	1832.70
795.74	1834.30
796.06	1830.66
796.39	1813.36
796.72	1808.58
797.04	1803.35
797.37	1808.81
797.69	1804.94
798.02	1829.52
798.34	1779.46
798.67	1812.91
798.99	1795.61
799.32	1803.12
799.64	1811.77
799.97	1804.26
800.30	1795.84
800.62	1781.05
800.95	1781.05
801.27	1774.00
801.60	1796.52
801.92	1783.78
802.25	1795.84
802.57	1776.73
802.89	1766.94
803.22	1786.28
803.54	1793.34
803.87	1756.02
804.19	1766.26
804.52	1782.19
804.84	1771.95
805.17	1779.00
805.49	1754.20
805.82	1768.53
806.14	1768.76
806.46	1778.32
806.79	1775.36
807.11	1760.12
807.44	1744.87
807.76	1749.19
808.08	1770.58
808.41	1766.94
808.73	1760.12
809.06	1724.39
809.38	1749.42
809.70	1753.52
810.03	1737.82
810.35	1761.71
810.67	1728.03
811.00	1719.16
811.32	1698.45
811.64	1733.26
811.97	1729.85
812.29	1724.62
812.61	1723.02
812.94	1729.40
813.26	1722.11
813.58	1711.42
813.91	1710.28
814.23	1713.01
814.55	1715.52
814.88	1721.66
815.20	1687.98
815.52	1698.45
815.84	1695.26
816.17	1710.74
816.49	1701.63
816.81	1693.44
817.13	1690.94
817.46	1700.95
817.78	1685.93
818.10	1698.68
818.42	1688.66
818.75	1688.21
819.07	1704.14
819.39	1663.63
819.71	1697.08
820.04	1679.56
820.36	1667.27
820.68	1647.70
821.00	1649.75
821.32	1673.19
821.65	1695.95
821.97	1672.96
822.29	1667.50
822.61	1669.32
822.93	1668.87
823.25	1665.23
823.58	1651.35
823.90	1689.35
824.22	1657.26
824.54	1666.36
824.86	1649.75
825.18	1637.69
825.50	1648.84
825.82	1630.18
826.15	1629.96
826.47	1634.28
826.79	1640.65
827.11	1634.28
827.43	1640.42
827.75	1630.41
828.07	1647.02
828.39	1659.76
828.71	1649.98
829.03	1639.97
829.35	1637.69
829.67	1610.39
830.00	1616.99
830.32	1631.32
830.64	1637.92
830.96	1616.53
831.28	1624.04
831.60	1607.66
831.92	1621.76
832.24	1624.72
832.56	1616.30
832.88	1637.46
833.20	1601.97
833.52	1609.25
833.84	1611.07
834.16	1629.96
834.48	1628.36
834.80	1587.86
835.12	1635.19
835.44	1589.45
835.76	1625.86
836.08	1609.25
836.40	1601.51
836.71	1608.79
837.03	1630.41
837.35	1595.37
837.67	1588.31
837.99	1597.42
838.31	1622.67
838.63	1602.42
838.95	1608.34
839.27	1603.33
839.59	1619.49
839.91	1627.68
840.23	1604.24
840.54	1604.24
840.86	1608.11
841.18	1583.99
841.50	1582.17
841.82	1589.91
842.14	1581.03
842.46	1597.19
842.77	1589.68
843.09	1593.32
843.41	1606.52
843.73	1594.23
844.05	1606.97
844.37	1587.86
844.68	1587.86
845.00	1594.68
845.32	1597.64
845.64	1592.18
845.96	1591.95
846.27	1589.45
846.59	1600.83
846.91	1584.90
847.23	1590.82
847.54	1588.54
847.86	1587.86
848.18	1549.86
848.50	1587.40
848.82	1591.04
849.13	1578.76
849.45	1576.48
849.77	1560.32
850.08	1579.89
850.40	1599.24
850.72	1572.84
851.04	1579.21
851.35	1581.94
851.67	1599.92
851.99	1564.19
852.30	1556.23
852.62	1572.84
852.94	1586.49
853.25	1571.02
853.57	1583.53
853.89	1573.07
854.20	1549.40
854.52	1581.71
854.84	1570.79
855.15	1574.66
855.47	1578.98
855.79	1570.11
856.10	1559.64
856.42	1568.29
856.73	1558.96
857.05	1570.11
857.37	1548.49
857.68	1555.77
858.00	1574.21
858.32	1571.70
858.63	1555.32
858.95	1553.04
859.26	1558.50
859.58	1561.01
859.89	1544.40
860.21	1546.44
860.52	1556.46
860.84	1570.79
861.16	1572.61
861.47	1558.05
861.79	1553.73
862.10	1553.73
862.42	1544.40
862.73	1553.50
863.05	1540.98
863.36	1548.26
863.68	1541.44
863.99	1535.52
864.31	1558.96
864.62	1543.26
864.94	1535.98
865.25	1543.94
865.57	1526.65
865.88	1531.88
866.20	1518.68
866.51	1543.71
866.82	1545.53
867.14	1525.05
867.45	1538.93
867.77	1529.83
868.08	1546.44
868.40	1524.14
868.71	1537.57
869.02	1536.43
869.34	1532.56
869.65	1532.11
869.97	1530.06
870.28	1531.65
870.59	1520.05
870.91	1532.34
871.22	1532.79
871.54	1520.28
871.85	1514.36
872.16	1523.46
872.48	1509.13
872.79	1541.21
873.10	1526.19
873.42	1518.91
873.73	1533.70
874.04	1512.77
874.36	1530.29
874.67	1514.81
874.98	1501.16
875.30	1488.42
875.61	1511.40
875.92	1502.07
876.23	1504.80
876.55	1519.14
876.86	1517.77
877.17	1523.01
877.49	1504.12
877.80	1514.36
878.11	1657.72
878.42	1521.64
878.74	1490.69
879.05	1510.95
879.36	1498.43
879.67	1525.05
879.98	1514.36
880.30	1500.71
880.61	1486.37
880.92	1492.74
881.23	1482.50
881.55	1498.20
881.86	1498.89
882.17	1498.66
882.48	1502.30
882.79	1497.07
883.10	1491.60
883.42	1497.98
883.73	1497.29
884.04	1499.80
884.35	1494.11
884.66	1506.85
884.97	1499.57
885.28	1499.34
885.60	1512.99
885.91	1490.92
886.22	1502.98
886.53	1491.83
886.84	1482.50
887.15	1491.38
887.46	1494.11
887.77	1512.99
888.08	1489.10
888.40	1500.25
888.71	1491.83
889.02	1487.05
889.33	1510.26
889.64	1504.12
889.95	1489.10
890.26	1501.84
890.57	1500.25
890.88	1492.97
891.19	1484.55
891.50	1488.19
891.81	1480.91
892.12	1484.55
892.43	1493.88
892.74	1489.56
893.05	1486.83
893.36	1475.22
893.67	1502.53
893.98	1484.78
894.29	1475.90
894.60	1490.01
894.91	1476.59
895.22	1496.61
895.53	1493.65
895.84	1504.35
896.15	1489.10
896.46	1485.46
896.77	1500.02
897.08	1475.68
897.38	1483.41
897.69	1474.31
898.00	1466.35
898.31	1496.61
898.62	1499.34
898.93	1475.45
899.24	1469.53
899.55	1452.46
899.86	1494.33
900.16	1495.93
900.47	1478.41
900.78	1468.39
901.09	1470.90
901.40	1471.58
901.71	1477.27
902.02	1474.99
902.32	1471.58
902.63	1469.53
902.94	1466.80
903.25	1466.80
903.56	1498.66
903.87	1474.31
904.17	1483.87
904.48	1472.03
904.79	1463.62
905.10	1461.57
905.41	1467.26
905.71	1454.97
906.02	1468.62
906.33	1467.26
906.64	1435.63
906.94	1474.08
907.25	1464.53
907.56	1475.22
907.87	1454.29
908.17	1471.35
908.48	1480.00
908.79	1491.15
909.09	1458.84
909.40	1462.25
909.71	1458.61
910.02	1487.05
910.32	1462.70
910.63	1456.33
910.94	1451.10
911.24	1442.45
911.55	1466.57
911.86	1462.70
912.16	1460.88
912.47	1457.02
912.78	1461.79
913.08	1434.26
913.39	1447.46
913.69	1460.66
914.00	1470.67
914.31	1454.74
914.61	1443.14
914.92	1460.66
915.23	1437.22
915.53	1452.92
915.84	1462.48
916.14	1431.08
916.45	1442.68
916.75	1451.10
917.06	1431.53
917.37	1471.35
917.67	1448.60
917.98	1455.65
918.28	1450.87
918.59	1441.09
918.89	1451.33
919.20	1444.73
919.50	1447.69
919.81	1440.86
920.11	1447.46
920.42	1434.03
920.72	1440.18
921.03	1443.36
921.33	1458.61
921.64	1429.94
921.94	1444.50
922.25	1428.57
922.55	1430.39
922.86	1434.72
923.16	1450.42
923.47	1445.41
923.77	1439.27
924.08	1438.13
924.38	1463.62
924.69	1438.36
924.99	1434.03
925.29	1452.01
925.60	1418.33
925.90	1429.71
926.21	1418.10
926.51	1426.52
926.81	1428.34
927.12	1421.29
927.42	1442.68
927.73	1428.80
928.03	1437.67
928.33	1453.15
928.64	1440.86
928.94	1442.45
929.24	1441.54
929.55	1434.94
929.85	1438.58
930.15	1446.55
930.46	1424.02
930.76	1430.16
931.06	1441.54
931.37	1431.53
931.67	1444.96
931.97	1411.51
932.27	1414.01
932.58	1439.49
932.88	1408.09
933.18	1438.58
933.49	1431.08
933.79	1439.49
934.09	1424.48
934.39	1462.48
934.70	1425.16
935.00	1438.13
935.30	1430.39
935.60	1425.84
935.91	1433.35
936.21	1421.29
936.51	1431.08
936.81	1432.21
937.11	1435.40
937.42	1399.67
937.72	1417.88
938.02	1401.49
938.32	1404.68
938.62	1411.28
938.92	1389.43
939.23	1405.82
939.53	1401.04
939.83	1401.95
940.13	1382.61
940.43	1403.54
940.73	1417.88
941.03	1396.94
941.34	1418.33
941.64	1403.09
941.94	1415.37
942.24	1394.44
942.54	1396.94
942.84	1407.41
943.14	1421.29
943.44	1414.69
943.74	1419.47
944.04	1405.59
944.34	1412.19
944.65	1405.59
944.95	1416.06
945.25	1398.99
945.55	1391.25
945.85	1380.56
946.15	1405.36
946.45	1390.80
946.75	1413.78
947.05	1403.09
947.35	1402.63
947.65	1401.72
947.95	1414.46
948.25	1412.64
948.55	1398.76
948.85	1404.22
949.15	1399.90
949.45	1421.29
949.75	1420.38
950.05	1412.19
950.35	1419.92
950.65	1409.00
950.94	1421.97
951.24	1413.33
951.54	1398.54
951.84	1454.74
952.14	1398.31
952.44	1387.39
952.74	1381.92
953.04	1419.01
953.34	1396.94
953.64	1416.74
953.94	1400.81
954.23	1435.40
954.53	1401.95
954.83	1411.73
955.13	1395.35
955.43	1432.90
955.73	1407.41
956.03	1391.71
956.32	1399.22
956.62	1405.82
956.92	1394.67
957.22	1420.38
957.52	1406.04
957.82	1405.59
958.11	1391.71
958.41	1408.55
958.71	1416.51
959.01	1402.63
959.30	1477.27
959.60	1426.30
959.90	1405.13
960.20	1396.49
960.50	1422.43
960.79	1409.23
961.09	1411.73
961.39	1389.21
961.69	1399.22
961.98	1397.17
962.28	1421.75
962.58	1406.04
962.87	1396.03
963.17	1399.45
963.47	1413.33
963.76	1424.25
964.06	1420.38
964.36	1406.73
964.66	1408.77
964.95	1390.57
965.25	1414.92
965.55	1419.01
965.84	1405.36
966.14	1442.45
966.43	1407.18
966.73	1407.18
967.03	1419.01
967.32	1401.72
967.62	1404.22
967.92	1409.91
968.21	1406.27
968.51	1389.66
968.80	1407.64
969.10	1417.88
969.40	1383.74
969.69	1407.86
969.99	1408.77
970.28	1408.55
970.58	1396.03
970.87	1398.76
971.17	1414.24
971.46	1413.78
971.76	1413.10
972.06	1424.93
972.35	1407.41
972.65	1414.46
972.94	1404.22
973.24	1425.61
973.53	1396.26
973.83	1416.74
974.12	1409.23
974.42	1397.62
974.71	1415.83
975.01	1394.89
975.30	1401.95
975.59	1404.91
975.89	1406.04
976.18	1393.53
976.48	1375.78
976.77	1382.83
977.07	1394.89
977.36	1428.12
977.65	1408.77
977.95	1404.00
978.24	1401.72
978.54	1424.02
978.83	1412.87
979.13	1406.95
979.42	1411.28
979.71	1398.99
980.01	1407.41
980.30	1418.56
980.59	1404.00
980.89	1429.94
981.18	1416.51
981.47	1417.42
981.77	1409.46
982.06	1389.66
982.35	1402.40
982.65	1404.45
982.94	1395.35
983.23	1391.25
983.53	1411.28
983.82	1416.74
984.11	1384.88
984.41	1422.43
984.70	1423.11
984.99	1405.82
985.28	1410.14
985.58	1381.70
985.87	1411.73
986.16	1414.69
986.45	1423.11
986.75	1401.72
987.04	1407.86
987.33	1401.04
987.62	1405.36
987.91	1408.55
988.21	1405.13
988.50	1400.13
988.79	1402.63
989.08	1408.77
989.37	1399.45
989.67	1414.92
989.96	1400.36
990.25	1398.54
990.54	1396.71
990.83	1393.76
991.12	1392.62
991.42	1412.87
991.71	1393.76
992.00	1410.60
992.29	1416.06
992.58	1398.54
992.87	1411.05
993.16	1399.90
993.45	1404.00
993.75	1410.60
994.04	1388.07
994.33	1398.54
994.62	1414.46
994.91	1386.47
995.20	1406.50
995.49	1407.86
995.78	1432.67
996.07	1400.58
996.36	1394.67
996.65	1391.48
996.94	1422.43
997.23	1406.73
997.52	1400.36
997.81	1381.70
998.10	1418.79
998.39	1408.09
998.68	1395.58
998.97	1404.22
999.26	1403.77
999.55	1394.89
999.84	1396.49
1000.13	1381.24
1000.42	1397.17
1000.71	1397.85
1001.00	1402.40
1001.29	1418.10
1001.58	1392.16
1001.87	1391.94
1002.16	1391.71
1002.45	1414.01
1002.74	1403.54
1003.02	1403.77
1003.31	1387.61
1003.60	1413.78
1003.89	1390.34
1004.18	1378.74
1004.47	1390.12
1004.76	1391.03
1005.05	1382.61
1005.33	1391.25
1005.62	1397.17
1005.91	1387.16
1006.20	1405.13
1006.49	1413.78
1006.78	1391.71
1007.06	1384.43
1007.35	1405.59
1007.64	1411.73
1007.93	1386.93
1008.22	1390.34
1008.50	1397.85
1008.79	1408.09
1009.08	1409.23
1009.37	1404.22
1009.66	1404.45
1009.94	1387.84
1010.23	1372.59
1010.52	1365.77
1010.81	1414.24
1011.09	1401.04
1011.38	1386.93
1011.67	1405.59
1011.95	1386.47
1012.24	1385.56
1012.53	1412.42
1012.82	1409.46
1013.10	1383.74
1013.39	1418.33
1013.68	1400.36
[truncated: 48 more rows]
