# Supplementary material for: Unique photosynthetic electron transport tuning and excitation distribution in heterokont algae
Source: PLoS One. 2019 Jan 9;14(1):e0209920. doi: 10.1371/journal.pone.0209920 (PMC6326504; doi:10.1371/journal.pone.0209920)
Supplement: S1 Dataset — (ZIP) [file pone.0209920.s004.zip › S1 Dataset/77K/Phaeodactylum_Anaerobic/PAna_t=25,1.txt]

340.01	1352.11
340.39	1352.11
340.76	1352.11
341.14	1400.13
341.52	1399.22
341.89	1423.79
342.27	1422.88
342.65	1405.13
343.03	1418.10
343.40	1411.51
343.78	1420.15
344.16	1415.37
344.53	1417.19
344.91	1419.01
345.29	1423.57
345.66	1422.88
346.04	1398.99
346.42	1405.13
346.79	1414.69
347.17	1376.01
347.54	1385.11
347.92	1378.06
348.30	1387.39
348.67	1386.93
349.05	1383.52
349.43	1381.24
349.80	1389.89
350.18	1395.80
350.56	1387.39
350.93	1386.70
351.31	1399.22
351.68	1387.84
352.06	1382.61
352.44	1372.14
352.81	1378.06
353.19	1373.73
353.56	1367.82
353.94	1384.43
354.32	1376.01
354.69	1360.53
355.07	1370.77
355.44	1353.71
355.82	1360.76
356.19	1355.76
356.57	1365.77
356.95	1371.46
357.32	1369.41
357.70	1356.89
358.07	1367.59
358.45	1360.76
358.82	1379.19
359.20	1378.97
359.58	1375.55
359.95	1363.49
360.33	1353.93
360.70	1370.32
361.08	1362.35
361.45	1350.98
361.83	1382.61
362.20	1363.72
362.58	1378.28
362.95	1363.04
363.33	1366.22
363.70	1366.68
364.08	1376.69
364.45	1364.86
364.83	1366.91
365.20	1381.01
365.58	1372.59
365.95	1397.17
366.33	1371.68
366.70	1379.88
367.08	1374.41
367.45	1366.68
367.83	1396.26
368.20	1371.91
368.58	1376.92
368.95	1366.68
369.33	1388.30
369.70	1383.52
370.08	1371.00
370.45	1365.08
370.83	1364.63
371.20	1397.17
371.57	1425.61
371.95	1360.08
372.32	1351.89
372.70	1376.46
373.07	1366.00
373.45	1365.54
373.82	1365.54
374.19	1363.26
374.57	1391.03
374.94	1373.05
375.32	1351.43
375.69	1368.27
376.07	1372.59
376.44	1374.64
376.81	1365.77
377.19	1371.91
377.56	1366.00
377.94	1356.44
378.31	1363.04
378.68	1377.15
379.06	1362.58
379.43	1375.78
379.81	1374.19
380.18	1378.51
380.55	1388.07
380.93	1388.98
381.30	1368.95
381.67	1388.52
382.05	1386.02
382.42	1364.40
382.79	1350.07
383.17	1358.71
383.54	1369.64
383.91	1374.87
384.29	1365.31
384.66	1370.32
385.04	1363.72
385.41	1359.85
385.78	1399.90
386.15	1378.06
386.53	1350.07
386.90	1378.97
387.27	1394.44
387.65	1400.58
388.02	1389.66
388.39	1375.32
388.77	1378.06
389.14	1373.28
389.51	1367.36
389.89	1372.37
390.26	1360.31
390.63	1364.63
391.00	1376.01
391.38	1383.97
391.75	1367.13
392.12	1377.60
392.50	1373.50
392.87	1375.10
393.24	1364.63
393.61	1355.07
393.99	1372.82
394.36	1378.51
394.73	1369.86
395.10	1360.31
395.48	1361.90
395.85	1377.37
396.22	1371.00
396.59	1356.67
396.97	1361.67
397.34	1388.98
397.71	1380.33
398.08	1375.78
398.45	1379.19
398.83	1378.51
399.20	1372.59
399.57	1383.29
399.94	1371.46
400.32	1377.83
400.69	1378.06
401.06	1361.67
401.43	1362.35
401.80	1370.77
402.17	1364.63
402.55	1364.17
402.92	1377.60
403.29	1379.42
403.66	1363.04
404.03	1370.55
404.41	1361.67
404.78	1389.21
405.15	1368.50
405.52	1372.82
405.89	1367.82
406.26	1371.00
406.64	1358.94
407.01	1358.94
407.38	1371.23
407.75	1363.04
408.12	1388.30
408.49	1357.12
408.86	1363.04
409.23	1358.94
409.61	1381.01
409.98	1367.82
410.35	1383.74
410.72	1379.65
411.09	1377.37
411.46	1368.04
411.83	1377.83
412.20	1382.61
412.57	1348.70
412.95	1360.53
413.32	1356.44
413.69	1364.40
414.06	1393.07
414.43	1371.91
414.80	1379.65
415.17	1386.93
415.54	1373.28
415.91	1366.68
416.28	1378.06
416.65	1375.78
417.02	1388.30
417.39	1359.40
417.76	1370.32
418.14	1367.13
418.51	1372.37
418.88	1365.31
419.25	1363.26
419.62	1376.46
419.99	1390.34
420.36	1389.89
420.73	1383.52
421.10	1373.50
421.47	1387.61
421.84	1361.22
422.21	1384.43
422.58	1384.88
422.95	1362.58
423.32	1392.39
423.69	1379.88
424.06	1399.22
424.43	1362.58
424.80	1371.23
425.17	1379.88
425.54	1373.28
425.91	1378.97
426.28	1361.22
426.65	1367.59
427.02	1379.19
427.39	1386.47
427.76	1390.34
428.13	1378.74
428.49	1373.96
428.86	1382.83
429.23	1375.55
429.60	1381.47
429.97	1368.27
430.34	1371.23
430.71	1361.22
431.08	1391.71
431.45	1383.97
431.82	1359.85
432.19	1388.07
432.56	1369.64
432.93	1354.62
433.30	1357.80
433.67	1362.58
434.03	1385.11
434.40	1368.27
434.77	1385.11
435.14	1389.89
435.51	1384.43
435.88	1375.10
436.25	1384.65
436.62	1365.54
436.99	1375.32
437.35	1362.58
437.72	1388.52
438.09	1378.97
438.46	1392.16
438.83	1378.28
439.20	1377.60
439.57	1379.42
439.93	1377.83
440.30	1380.33
440.67	1372.59
441.04	1382.15
441.41	1381.24
441.78	1365.77
442.14	1368.73
442.51	1376.01
442.88	1359.40
443.25	1367.82
443.62	1375.32
443.99	1363.49
444.35	1380.10
444.72	1385.11
445.09	1366.00
445.46	1381.24
445.83	1368.27
446.19	1376.24
446.56	1379.19
446.93	1357.80
447.30	1375.10
447.66	1371.68
448.03	1378.51
448.40	1368.95
448.77	1367.59
449.14	1376.92
449.50	1373.73
449.87	1371.68
450.24	1375.32
450.61	1377.60
450.97	1371.68
451.34	1371.91
451.71	1371.23
452.08	1391.03
452.44	1421.75
452.81	1373.73
453.18	1398.99
453.54	1376.24
453.91	1364.86
454.28	1375.32
454.65	1371.91
455.01	1373.05
455.38	1371.46
455.75	1368.73
456.11	1380.56
456.48	1356.67
456.85	1377.60
457.21	1369.64
457.58	1371.91
457.95	1371.23
458.32	1366.22
458.68	1392.16
459.05	1385.11
459.42	1363.95
459.78	1381.92
460.15	1371.46
460.52	1357.12
460.88	1354.16
461.25	1372.37
461.61	1366.91
461.98	1363.26
462.35	1364.40
462.71	1375.55
463.08	1365.54
463.45	1374.87
463.81	1375.55
464.18	1380.56
464.55	1399.90
464.91	1386.02
465.28	1373.28
465.64	1388.30
466.01	1371.68
466.38	1360.76
466.74	1353.93
467.11	1362.13
467.47	1373.05
467.84	1384.43
468.21	1369.18
468.57	1363.72
468.94	1355.07
469.30	1379.19
469.67	1363.26
470.03	1379.42
470.40	1349.61
470.77	1345.74
471.13	1395.58
471.50	1385.11
471.86	1348.93
472.23	1380.56
472.59	1383.06
472.96	1366.22
473.32	1372.59
473.69	1381.92
474.05	1356.44
474.42	1379.42
474.78	1384.65
475.15	1384.88
475.51	1371.68
475.88	1388.07
476.24	1375.78
476.61	1370.77
476.97	1378.97
477.34	1360.31
477.70	1361.44
478.07	1372.59
478.43	1365.08
478.80	1359.17
479.16	1393.07
479.53	1363.49
479.89	1367.13
480.26	1361.44
480.62	1372.82
480.99	1379.19
481.35	1374.41
481.72	1388.75
482.08	1392.62
482.45	1585.13
482.81	1390.80
483.17	1374.41
483.54	1370.09
483.90	1368.73
484.27	1380.10
484.63	1372.14
485.00	1369.64
485.36	1359.40
485.72	1375.32
486.09	1375.32
486.45	1378.97
486.82	1373.96
487.18	1405.36
487.54	1379.88
487.91	1379.19
488.27	1378.51
488.64	1393.53
489.00	1369.41
489.36	1389.66
489.73	1387.16
490.09	1398.76
490.45	1388.30
490.82	1399.45
491.18	1406.27
491.55	1362.35
491.91	1381.01
492.27	1386.25
492.64	1359.85
493.00	1390.80
493.36	1385.34
493.73	1391.94
494.09	1394.44
494.45	1390.57
494.82	1374.87
495.18	1375.78
495.54	1355.07
495.91	1370.32
496.27	1361.67
496.63	1367.13
496.99	1378.06
497.36	1384.43
497.72	1396.71
498.08	1380.56
498.45	1405.36
498.81	1380.10
499.17	1362.58
499.53	1391.48
499.90	1362.35
500.26	1391.71
500.62	1396.94
500.99	1362.35
501.35	1374.19
501.71	1373.28
502.07	1363.95
502.44	1378.06
502.80	1355.53
503.16	1388.07
503.52	1376.92
503.88	1379.88
504.25	1363.95
504.61	1373.50
504.97	1381.70
505.33	1389.43
505.70	1359.17
506.06	1383.29
506.42	1383.97
506.78	1374.64
507.14	1383.97
507.51	1372.59
507.87	1364.17
508.23	1379.19
508.59	1374.64
508.95	1377.83
509.32	1380.79
509.68	1380.10
510.04	1385.34
510.40	1378.97
510.76	1395.35
511.12	1383.74
511.48	1361.22
511.85	1357.12
512.21	1366.91
512.57	1362.35
512.93	1396.71
513.29	1374.41
513.65	1388.98
514.01	1380.56
514.38	1368.95
514.74	1382.83
515.10	1367.59
515.46	1402.18
515.82	1375.10
516.18	1372.59
516.54	1365.08
516.90	1382.15
517.26	1381.24
517.63	1377.83
517.99	1372.82
518.35	1369.64
518.71	1373.05
519.07	1371.23
519.43	1385.56
519.79	1368.27
520.15	1372.14
520.51	1371.00
520.87	1390.80
521.23	1391.25
521.59	1362.13
521.95	1368.04
522.31	1374.19
522.67	1363.95
523.03	1378.06
523.40	1381.24
523.76	1375.78
524.12	1373.05
524.48	1380.56
524.84	1349.61
525.20	1382.15
525.56	1373.96
525.92	1388.75
526.28	1358.94
526.64	1380.56
527.00	1389.89
527.36	1387.84
527.72	1371.91
528.08	1395.80
528.44	1378.51
528.80	1389.21
529.16	1367.59
529.51	1353.71
529.87	1363.26
530.23	1360.31
530.59	1379.65
530.95	1381.47
531.31	1383.52
531.67	1374.19
532.03	1371.91
532.39	1389.66
532.75	1392.85
533.11	1416.97
533.47	1391.03
533.83	1383.29
534.19	1365.77
534.55	1371.46
534.91	1388.98
535.26	1364.17
535.62	1372.82
535.98	1360.76
536.34	1378.51
536.70	1334.82
537.06	1366.68
537.42	1397.62
537.78	1374.87
538.14	1433.12
538.49	1379.42
538.85	1403.31
539.21	1377.83
539.57	1389.89
539.93	1391.25
540.29	1408.55
540.65	1378.28
541.00	1392.39
541.36	1370.77
541.72	1372.82
542.08	1370.32
542.44	1385.79
542.80	1362.58
543.15	1381.92
543.51	1368.50
543.87	1368.95
544.23	1373.05
544.59	1378.51
544.95	1380.79
545.30	1378.74
545.66	1376.46
546.02	1383.97
546.38	1371.46
546.73	1388.07
547.09	1380.79
547.45	1386.47
547.81	1362.58
548.17	1368.27
548.52	1357.12
548.88	1358.26
549.24	1383.06
549.60	1380.79
549.95	1370.55
550.31	1392.62
550.67	1368.73
551.03	1375.32
551.38	1355.30
551.74	1379.88
552.10	1386.93
552.46	1373.96
552.81	1373.73
553.17	1382.15
553.53	1367.36
553.88	1383.74
554.24	1391.71
554.60	1373.50
554.95	1363.72
555.31	1358.03
555.67	1379.88
556.03	1390.12
556.38	1358.03
556.74	1373.05
557.10	1371.46
557.45	1376.46
557.81	1371.46
558.17	1370.32
558.52	1376.01
558.88	1387.61
559.24	1369.41
559.59	1366.45
559.95	1390.34
560.30	1365.54
560.66	1369.18
561.02	1381.70
561.37	1379.42
561.73	1376.01
562.09	1363.72
562.44	1373.28
562.80	1393.30
563.15	1367.36
563.51	1377.37
563.87	1379.65
564.22	1385.56
564.58	1379.42
564.93	1393.07
565.29	1372.82
565.65	1370.09
566.00	1371.23
566.36	1379.42
566.71	1386.02
567.07	1379.65
567.42	1382.38
567.78	1381.70
568.14	1390.57
568.49	1388.52
568.85	1375.10
569.20	1380.10
569.56	1370.09
569.91	1393.76
570.27	1359.85
570.62	1386.25
570.98	1368.50
571.33	1363.72
571.69	1368.04
572.04	1396.26
572.40	1384.20
572.75	1368.73
573.11	1389.66
573.46	1382.61
573.82	1388.07
574.17	1371.68
574.53	1375.32
574.88	1361.90
575.24	1370.09
575.59	1394.21
575.95	1370.77
576.30	1376.46
576.66	1379.19
577.01	1380.79
577.36	1378.51
577.72	1383.52
578.07	1375.55
578.43	1385.11
578.78	1383.74
579.14	1382.15
579.49	1406.50
579.85	1400.58
580.20	1413.10
580.55	1391.48
580.91	1398.76
581.26	1385.11
581.62	1401.04
581.97	1377.60
582.32	1411.96
582.68	1398.08
583.03	1371.46
583.39	1388.75
583.74	1415.83
584.09	1422.20
584.45	1414.69
584.80	1414.92
585.15	1418.56
585.51	1418.33
585.86	1426.52
586.21	1420.61
586.57	1425.61
586.92	1454.29
587.27	1429.48
587.63	1430.16
587.98	1452.92
588.33	1459.75
588.69	1460.20
589.04	1468.39
589.39	1459.29
589.75	1464.30
590.10	1470.44
590.45	1490.47
590.81	1500.02
591.16	1494.79
591.51	1527.56
591.86	1536.66
592.22	1523.69
592.57	1545.31
592.92	1535.29
593.28	1572.16
593.63	1590.13
593.98	1593.77
594.33	1628.82
594.69	1624.04
595.04	1649.98
595.39	1634.28
595.74	1661.13
596.10	1700.72
596.45	1688.44
596.80	1731.90
597.15	1746.01
597.50	1723.93
597.86	1756.93
598.21	1783.33
598.56	1795.61
598.91	1814.05
599.26	1829.29
599.62	1845.90
599.97	1876.62
600.32	1897.78
600.67	1940.34
601.02	1956.04
601.38	1952.62
601.73	1981.75
602.08	2025.90
602.43	2015.43
602.78	2051.38
603.13	2083.01
603.49	2073.00
603.84	2110.09
604.19	2125.11
604.54	2144.68
604.89	2169.94
605.24	2199.06
605.59	2207.94
605.95	2250.72
606.30	2250.26
606.65	2265.96
607.00	2322.85
607.35	2319.89
607.70	2340.15
608.05	2368.36
608.40	2345.61
608.75	2383.61
609.10	2392.71
609.46	2430.26
609.81	2430.94
610.16	2458.47
610.51	2475.77
610.86	2516.95
611.21	2489.19
611.56	2546.76
611.91	2578.85
612.26	2550.18
612.61	2587.95
612.96	2597.96
613.31	2579.76
613.66	2591.36
614.01	2587.95
614.36	2628.45
614.71	2629.59
615.06	2603.88
615.41	2652.12
615.76	2631.64
616.11	2624.13
616.46	2652.80
616.81	2671.01
617.16	2697.17
617.51	2660.08
617.86	2647.11
618.21	2704.91
618.56	2705.37
618.91	2687.85
619.26	2677.83
619.61	2689.67
619.96	2657.81
620.31	2726.76
620.66	2685.34
621.01	2679.43
621.36	2704.91
621.71	2670.10
622.06	2723.80
622.41	2654.17
622.76	2682.84
623.10	2668.96
623.45	2694.44
623.80	2678.97
624.15	2674.42
624.50	2661.90
624.85	2683.98
625.20	2673.74
625.55	2627.77
625.90	2648.25
626.25	2666.46
626.59	2647.80
626.94	2666.46
627.29	2629.14
627.64	2641.65
627.99	2645.52
628.34	2638.01
628.69	2646.20
629.03	2649.62
629.38	2644.84
629.73	2613.89
630.08	2602.29
630.43	2626.63
630.78	2608.88
631.12	2594.09
631.47	2613.66
631.82	2594.09
632.17	2556.55
632.52	2570.66
632.86	2612.75
633.21	2578.17
633.56	2566.10
633.91	2568.84
634.26	2592.73
634.60	2576.57
634.95	2560.42
635.30	2571.57
635.65	2563.60
635.99	2544.94
636.34	2567.02
636.69	2530.61
637.04	2541.53
637.39	2518.55
637.73	2555.64
638.08	2501.94
638.43	2511.72
638.77	2492.61
639.12	2525.83
639.47	2518.77
639.82	2486.92
640.16	2478.04
640.51	2507.17
640.86	2495.56
641.20	2492.83
641.55	2486.23
641.90	2438.22
642.25	2479.64
642.59	2473.04
642.94	2474.63
643.29	2443.68
643.63	2466.66
643.98	2446.18
644.33	2428.44
644.67	2430.71
645.02	2430.94
645.37	2471.90
645.71	2448.23
646.06	2447.10
646.40	2436.86
646.75	2467.35
647.10	2449.83
647.44	2428.44
647.79	2436.40
648.14	2447.10
648.48	2419.56
648.83	2416.60
649.17	2399.08
649.52	2402.27
649.87	2420.02
650.21	2397.49
650.56	2405.91
650.90	2426.16
651.25	2403.86
651.59	2389.98
651.94	2438.68
652.29	2397.72
652.63	2409.78
652.98	2435.03
653.32	2423.20
653.67	2401.13
654.01	2410.69
654.36	2417.29
654.70	2411.60
655.05	2410.46
655.39	2416.60
655.74	2399.54
656.08	2413.64
656.43	2424.34
656.78	2433.90
657.12	2397.03
657.47	2392.26
657.81	2420.93
658.15	2414.56
658.50	2422.52
658.84	2426.62
659.19	2429.57
659.53	2403.18
659.88	2422.29
660.22	2434.81
660.57	2440.27
660.91	2473.04
661.26	2436.40
661.60	2455.97
661.95	2478.27
662.29	2477.36
662.63	2481.91
662.98	2479.18
663.32	2481.00
663.67	2505.58
664.01	2519.91
664.36	2535.84
664.70	2561.78
665.04	2560.64
665.39	2595.23
665.73	2635.05
666.08	2780.23
666.42	2683.52
666.76	2766.35
667.11	2769.31
667.45	2827.11
667.79	2877.85
668.14	2958.18
668.48	3021.44
668.83	3096.53
669.17	3142.27
669.51	3212.13
669.86	3320.67
670.20	3404.86
670.54	3490.19
670.89	3625.59
671.23	3697.04
671.57	3792.61
671.92	3926.41
672.26	4082.06
672.60	4171.71
672.94	4335.09
673.29	4477.77
673.63	4560.60
673.97	4716.70
674.32	4879.85
674.66	4978.16
675.00	5189.33
675.34	5235.75
675.69	5443.27
676.03	5647.39
676.37	5824.88
676.71	5942.30
677.06	6150.96
677.40	6297.28
677.74	6570.79
678.08	6788.11
678.43	7014.29
678.77	7224.10
679.11	7427.30
679.45	7704.69
679.80	7844.86
680.14	8122.02
680.48	8459.25
680.82	8793.52
681.16	9003.78
681.51	9318.49
681.85	9637.74
682.19	9886.91
682.53	10327.00
682.87	10737.05
683.21	11171.90
683.56	11634.06
683.90	12166.30
684.24	12696.72
684.58	13351.62
684.92	14129.85
685.26	14605.43
685.61	15216.64
685.95	15948.44
686.29	16531.20
686.63	16816.78
686.97	17182.23
687.31	17454.38
687.65	17401.59
687.99	17561.33
688.33	17402.96
688.68	17268.70
689.02	16935.11
689.36	16610.39
689.70	16170.76
690.04	15652.85
690.38	15159.06
690.72	14641.84
691.06	14078.87
691.40	13459.02
691.74	12946.58
692.08	12385.43
692.42	11844.54
692.76	11430.85
693.10	10948.90
693.44	10413.01
693.78	10037.09
694.13	9590.87
694.47	9282.08
694.81	8934.60
695.15	8573.48
695.49	8289.95
695.83	8101.99
696.17	7819.83
696.51	7603.88
696.85	7448.46
697.19	7204.07
697.53	7086.88
697.87	6895.97
698.20	6757.16
698.54	6665.46
698.88	6532.34
699.22	6423.57
699.56	6402.63
699.90	6350.98
700.24	6276.57
700.58	6206.48
700.92	6212.63
701.26	6110.91
701.60	6131.85
701.94	6085.43
702.28	6120.01
702.62	6026.72
702.96	6049.70
703.30	6009.42
703.63	6051.75
703.97	6054.93
704.31	6055.84
704.65	6107.04
704.99	6127.07
705.33	6116.60
705.67	6118.65
706.01	6102.04
706.34	6154.60
706.68	6178.04
707.02	6132.53
707.36	6152.10
707.70	6153.24
708.04	6106.59
708.38	6153.24
708.71	6181.91
709.05	6160.97
709.39	6230.60
709.73	6155.06
710.07	6190.10
710.40	6189.42
710.74	6145.27
711.08	6166.89
711.42	6080.87
711.76	6168.71
712.09	6135.49
712.43	6110.23
712.77	6055.39
713.11	6076.10
713.45	6035.59
713.78	6108.86
714.12	6041.28
714.46	6006.69
714.80	5969.60
715.13	5942.52
715.47	5896.33
715.81	5857.19
716.15	5774.59
716.48	5780.05
716.82	5754.56
717.16	5735.22
717.49	5671.28
717.83	5612.80
718.17	5645.11
718.51	5561.83
718.84	5516.09
719.18	5453.06
719.52	5473.08
719.85	5439.18
720.19	5341.56
720.53	5280.12
720.86	5307.88
721.20	5212.08
721.54	5245.08
721.87	5165.66
722.21	5091.02
722.55	5059.17
722.88	5039.82
723.22	4965.87
723.55	4901.70
723.89	4949.03
724.23	4860.74
724.56	4843.67
724.90	4794.07
725.24	4751.74
725.57	4705.78
725.91	4697.36
726.24	4645.93
726.58	4547.86
726.92	4571.52
727.25	4539.89
727.59	4510.54
727.92	4456.84
728.26	4462.98
728.59	4403.13
728.93	4395.17
729.26	4302.10
729.60	4309.61
729.94	4271.38
730.27	4279.80
730.61	4165.57
730.94	4158.51
731.28	4169.44
731.61	4130.53
731.95	4114.82
732.28	4062.49
732.62	4032.00
732.95	4016.07
733.29	4006.51
733.62	3983.07
733.96	3953.26
734.29	3945.53
734.63	3929.37
734.96	3861.79
735.30	3890.46
735.63	3850.64
735.97	3837.89
736.30	3781.69
736.63	3789.88
736.97	3725.71
737.30	3743.46
737.64	3753.70
737.97	3737.54
738.31	3693.40
738.64	3662.91
738.97	3664.73
739.31	3637.19
739.64	3612.16
739.98	3622.86
740.31	3583.49
740.64	3558.23
740.98	3528.20
741.31	3522.73
741.65	3508.17
741.98	3525.24
742.31	3514.31
742.65	3454.92
742.98	3441.04
743.31	3446.28
743.65	3438.77
743.98	3400.99
744.31	3394.39
744.65	3396.67
744.98	3405.32
745.31	3360.26
745.65	3325.45
745.98	3333.87
746.31	3346.15
746.65	3320.67
746.98	3300.87
747.31	3278.34
747.65	3274.70
747.98	3226.92
748.31	3224.64
748.64	3222.59
748.98	3239.20
749.31	3185.96
749.64	3126.57
749.98	3172.53
750.31	3151.14
750.64	3117.24
750.97	3112.00
751.31	3061.71
751.64	3069.45
751.97	3058.30
752.30	3041.69
752.63	3007.33
752.97	3007.33
753.30	2980.93
753.63	2977.97
753.96	2977.29
754.29	2935.88
754.63	2957.27
754.96	2932.69
755.29	2891.05
755.62	2859.65
755.95	2871.02
756.29	2856.01
756.62	2819.83
756.95	2801.17
757.28	2818.92
757.61	2809.36
757.94	2746.55
758.27	2756.57
758.61	2726.07
758.94	2731.99
759.27	2709.24
759.60	2671.92
759.93	2687.62
760.26	2646.89
760.59	2627.77
760.92	2614.35
761.26	2637.78
761.59	2618.44
761.92	2598.19
762.25	2590.45
762.58	2569.52
762.91	2541.76
763.24	2499.43
763.57	2536.75
763.90	2502.39
764.23	2499.66
764.56	2463.48
764.89	2468.94
765.22	2447.10
765.55	2448.23
765.88	2439.36
766.21	2399.54
766.54	2429.12
766.87	2395.21
767.20	2379.74
767.53	2394.30
767.86	2378.83
768.19	2367.22
768.52	2353.57
768.85	2339.24
769.18	2334.46
769.51	2323.99
769.84	2324.22
770.17	2318.30
770.50	2267.33
770.83	2277.11
771.16	2266.19
771.49	2266.87
771.82	2233.42
772.15	2244.57
772.48	2215.45
772.81	2215.45
773.14	2186.78
773.47	2194.51
773.80	2190.19
774.13	2201.11
774.46	2161.74
774.78	2169.03
775.11	2158.33
775.44	2162.43
775.77	2137.40
776.10	2120.33
776.43	2134.67
776.76	2101.44
777.09	2117.37
777.41	2092.80
777.74	2100.99
778.07	2080.96
778.40	2054.11
778.73	2057.98
779.06	2047.06
779.38	2037.27
779.71	2026.81
780.04	2033.18
780.37	2031.81
780.70	2004.96
781.03	1995.40
781.35	2020.21
781.68	1998.13
782.01	1988.12
782.34	1994.27
782.67	1993.13
782.99	1974.01
783.32	1962.86
783.65	1958.09
783.98	1966.51
784.30	1928.50
784.63	1957.63
784.96	1932.14
785.29	1935.33
785.61	1921.90
785.94	1923.73
786.27	1945.57
786.60	1899.38
786.92	1937.15
787.25	1926.46
787.58	1897.78
787.90	1880.04
788.23	1895.51
788.56	1879.35
788.88	1874.35
789.21	1876.85
789.54	1878.67
789.87	1866.84
790.19	1858.19
790.52	1841.58
790.85	1839.08
791.17	1830.88
791.50	1834.30
791.82	1842.26
792.15	1846.13
792.48	1845.22
792.80	1812.00
793.13	1847.27
793.46	1851.59
793.78	1860.47
794.11	1834.07
794.43	1844.08
794.76	1845.90
795.09	1838.62
795.41	1842.03
795.74	1829.06
796.06	1827.24
796.39	1841.81
796.72	1842.49
797.04	1854.55
797.37	1837.26
797.69	1829.75
798.02	1839.08
798.34	1842.94
798.67	1820.87
798.99	1812.45
799.32	1825.65
799.64	1810.63
799.97	1798.12
800.30	1813.82
800.62	1838.62
800.95	1818.82
801.27	1799.25
801.60	1831.34
801.92	1805.17
802.25	1804.03
802.57	1824.97
802.89	1812.00
803.22	1798.57
803.54	1793.57
803.87	1785.60
804.19	1771.95
804.52	1761.25
804.84	1806.76
805.17	1791.75
805.49	1784.92
805.82	1784.92
806.14	1794.25
806.46	1794.25
806.79	1791.75
807.11	1794.25
807.44	1767.40
807.76	1745.10
808.08	1758.29
808.41	1785.37
808.73	1748.97
809.06	1746.23
809.38	1752.38
809.70	1758.98
810.03	1761.03
810.35	1750.33
810.67	1746.01
811.00	1757.61
811.32	1715.52
811.64	1733.49
811.97	1742.14
812.29	1745.32
812.61	1735.54
812.94	1735.31
813.26	1726.67
813.58	1716.43
813.91	1736.91
814.23	1720.98
814.55	1732.58
814.88	1723.48
815.20	1736.68
815.52	1714.38
815.84	1707.78
816.17	1717.34
816.49	1712.10
816.81	1698.68
817.13	1716.65
817.46	1701.63
817.78	1685.93
818.10	1699.13
818.42	1697.54
818.75	1687.53
819.07	1695.72
819.39	1695.49
819.71	1703.00
820.04	1664.09
820.36	1678.42
820.68	1672.05
821.00	1683.43
821.32	1698.22
821.65	1707.55
821.97	1673.87
822.29	1687.30
822.61	1686.62
822.93	1673.65
823.25	1685.48
823.58	1666.36
823.90	1663.41
824.22	1665.45
824.54	1656.81
824.86	1650.66
825.18	1652.71
825.50	1644.75
825.82	1655.90
826.15	1644.97
826.47	1646.79
826.79	1656.35
827.11	1639.51
827.43	1649.75
827.75	1647.48
828.07	1640.20
828.39	1624.72
828.71	1646.79
829.03	1645.20
829.35	1659.76
829.67	1647.25
830.00	1622.67
830.32	1631.09
830.64	1634.96
830.96	1634.51
831.28	1644.06
831.60	1630.41
831.92	1644.06
832.24	1630.18
832.56	1626.31
832.88	1644.97
833.20	1614.94
833.52	1632.69
833.84	1632.00
834.16	1624.72
834.48	1620.17
834.80	1615.85
835.12	1617.21
835.44	1609.25
835.76	1611.75
836.08	1606.75
836.40	1626.09
836.71	1623.81
837.03	1627.00
837.35	1614.03
837.67	1637.46
837.99	1604.70
838.31	1625.86
838.63	1604.01
838.95	1609.70
839.27	1611.30
839.59	1629.05
839.91	1624.27
840.23	1602.42
840.54	1589.22
840.86	1595.14
841.18	1598.10
841.50	1599.92
841.82	1610.16
842.14	1599.92
842.46	1574.66
842.77	1604.01
843.09	1592.41
843.41	1597.87
843.73	1585.13
844.05	1602.19
844.37	1602.42
844.68	1601.28
845.00	1609.48
845.32	1586.49
845.64	1596.28
845.96	1600.83
846.27	1571.70
846.59	1594.46
846.91	1610.84
847.23	1576.48
847.54	1594.91
847.86	1580.58
848.18	1592.86
848.50	1567.83
848.82	1592.64
849.13	1598.10
849.45	1578.53
849.77	1582.85
850.08	1595.60
850.40	1569.43
850.72	1587.40
851.04	1579.44
851.35	1585.58
851.67	1582.85
851.99	1571.70
852.30	1589.45
852.62	1569.43
852.94	1559.41
853.25	1567.38
853.57	1572.84
853.89	1548.49
854.20	1566.01
854.52	1568.52
854.84	1557.59
855.15	1568.74
855.47	1571.47
855.79	1586.72
856.10	1563.74
856.42	1588.31
856.73	1545.53
857.05	1556.00
857.37	1565.79
857.68	1558.73
858.00	1552.82
858.32	1544.85
858.63	1561.46
858.95	1568.52
859.26	1563.74
859.58	1561.23
859.89	1557.59
860.21	1546.90
860.52	1538.48
860.84	1545.53
861.16	1531.65
861.47	1549.63
861.79	1564.42
862.10	1552.82
862.42	1548.72
862.73	1553.73
863.05	1554.64
863.36	1549.63
863.68	1558.73
863.99	1549.17
864.31	1544.62
864.62	1552.59
864.94	1518.23
865.25	1539.84
865.57	1534.61
865.88	1533.47
866.20	1528.69
866.51	1537.80
866.82	1539.39
867.14	1537.80
867.45	1528.24
867.77	1516.63
868.08	1531.88
868.40	1500.71
868.71	1533.47
869.02	1504.35
869.34	1520.73
869.65	1515.50
869.97	1506.62
870.28	1535.29
870.59	1517.09
870.91	1515.04
871.22	1509.58
871.54	1522.78
871.85	1510.49
872.16	1523.46
872.48	1502.53
872.79	1521.41
873.10	1516.86
873.42	1507.99
873.73	1499.57
874.04	1510.72
874.36	1495.93
874.67	1500.25
874.98	1488.19
875.30	1509.81
875.61	1506.39
875.92	1510.26
876.23	1503.21
876.55	1506.17
876.86	1500.93
877.17	1492.06
877.49	1511.86
877.80	1484.55
878.11	1644.52
878.42	1500.25
878.74	1497.07
879.05	1483.87
879.36	1502.30
879.67	1480.23
879.98	1455.88
880.30	1485.69
880.61	1486.14
880.92	1465.89
881.23	1480.23
881.55	1499.57
881.86	1483.18
882.17	1506.17
882.48	1489.10
882.79	1497.07
883.10	1496.61
883.42	1499.34
883.73	1487.05
884.04	1501.39
884.35	1488.87
884.66	1482.27
884.97	1473.85
885.28	1470.44
885.60	1487.74
885.91	1485.00
886.22	1473.40
886.53	1495.70
886.84	1485.46
887.15	1479.32
887.46	1486.14
887.77	1493.42
888.08	1481.59
888.40	1493.20
888.71	1485.23
889.02	1478.18
889.33	1476.81
889.64	1482.96
889.95	1468.85
890.26	1497.98
890.57	1477.72
890.88	1472.94
891.19	1504.35
891.50	1504.12
891.81	1487.51
892.12	1484.55
892.43	1472.03
892.74	1475.45
893.05	1493.88
893.36	1477.04
893.67	1496.38
893.98	1494.33
894.29	1465.66
894.60	1454.29
894.91	1444.27
895.22	1475.45
895.53	1458.15
895.84	1474.08
896.15	1470.90
896.46	1473.63
896.77	1481.36
897.08	1477.95
897.38	1486.37
897.69	1485.69
898.00	1492.97
898.31	1486.83
898.62	1497.98
898.93	1466.80
899.24	1464.75
899.55	1461.79
899.86	1458.84
900.16	1464.53
900.47	1459.75
900.78	1470.44
901.09	1471.81
901.40	1467.26
901.71	1487.74
902.02	1464.53
902.32	1454.06
902.63	1452.24
902.94	1461.11
903.25	1470.67
903.56	1444.96
903.87	1460.43
904.17	1474.54
904.48	1450.64
904.79	1452.69
905.10	1469.08
905.41	1465.89
905.71	1455.65
906.02	1460.43
906.33	1450.42
906.64	1430.62
906.94	1451.10
907.25	1438.36
907.56	1458.61
907.87	1451.55
908.17	1436.54
908.48	1431.08
908.79	1452.92
909.09	1442.45
909.40	1431.99
909.71	1452.69
910.02	1465.89
910.32	1432.44
910.63	1442.91
910.94	1448.82
911.24	1434.03
911.55	1451.55
911.86	1443.59
912.16	1461.34
912.47	1450.19
912.78	1441.77
913.08	1432.44
913.39	1438.58
913.69	1431.53
914.00	1447.46
914.31	1436.76
914.61	1421.06
914.92	1460.88
915.23	1450.64
915.53	1420.38
915.84	1433.12
916.14	1433.58
916.45	1435.40
916.75	1430.62
917.06	1433.12
917.37	1433.58
917.67	1417.42
917.98	1421.97
918.28	1424.25
918.59	1422.88
918.89	1418.33
919.20	1421.97
919.50	1426.07
919.81	1427.21
920.11	1400.36
920.42	1445.18
920.72	1419.01
921.03	1419.24
921.33	1417.19
921.64	1419.70
921.94	1407.64
922.25	1410.14
922.55	1429.48
922.86	1422.66
923.16	1433.58
923.47	1425.61
923.77	1409.69
924.08	1413.55
924.38	1420.15
924.69	1431.99
924.99	1416.97
925.29	1406.73
925.60	1418.79
925.90	1419.70
926.21	1428.34
926.51	1415.83
926.81	1420.38
927.12	1426.52
927.42	1406.50
927.73	1422.43
928.03	1428.80
928.33	1409.23
928.64	1417.19
928.94	1419.24
929.24	1398.76
929.55	1386.47
929.85	1412.87
930.15	1426.75
930.46	1409.91
930.76	1404.00
931.06	1410.37
931.37	1395.80
931.67	1430.62
931.97	1423.57
932.27	1401.27
932.58	1399.22
932.88	1409.91
933.18	1409.69
933.49	1411.73
933.79	1421.06
934.09	1414.92
934.39	1411.05
934.70	1426.52
935.00	1404.45
935.30	1416.06
935.60	1411.51
935.91	1406.27
936.21	1403.09
936.51	1392.62
936.81	1412.42
937.11	1411.05
937.42	1408.32
937.72	1403.31
938.02	1385.11
938.32	1396.49
938.62	1384.43
938.92	1401.95
939.23	1404.22
939.53	1377.60
939.83	1366.91
940.13	1374.41
940.43	1397.62
940.73	1393.30
941.03	1399.67
941.34	1390.80
941.64	1398.31
941.94	1402.86
942.24	1404.91
942.54	1395.35
942.84	1390.34
943.14	1394.44
943.44	1386.93
943.74	1381.92
944.04	1385.56
944.34	1376.69
944.65	1393.98
944.95	1375.32
945.25	1383.52
945.55	1388.75
945.85	1392.85
946.15	1400.58
946.45	1372.14
946.75	1404.68
947.05	1380.79
947.35	1371.23
947.65	1399.90
947.95	1410.60
948.25	1393.07
948.55	1384.20
948.85	1406.27
949.15	1389.89
949.45	1386.47
949.75	1390.34
950.05	1377.37
950.35	1375.10
950.65	1388.52
950.94	1387.61
951.24	1392.62
951.54	1374.87
951.84	1420.84
952.14	1389.43
952.44	1378.06
952.74	1390.57
953.04	1380.79
953.34	1391.94
953.64	1380.79
953.94	1365.31
954.23	1376.24
954.53	1393.30
954.83	1383.97
955.13	1374.64
955.43	1389.21
955.73	1397.62
956.03	1384.20
956.32	1375.55
956.62	1390.12
956.92	1390.80
957.22	1402.63
957.52	1370.77
957.82	1381.70
958.11	1374.41
958.41	1380.56
958.71	1395.35
959.01	1395.80
959.30	1446.78
959.60	1395.35
959.90	1397.62
960.20	1378.28
960.50	1369.64
960.79	1380.56
961.09	1370.55
961.39	1382.15
961.69	1377.37
961.98	1390.12
962.28	1386.25
962.58	1376.46
962.87	1389.21
963.17	1398.76
963.47	1375.32
963.76	1398.99
964.06	1396.26
964.36	1380.33
964.66	1382.15
964.95	1387.61
965.25	1398.31
965.55	1392.39
965.84	1364.17
966.14	1381.47
966.43	1389.43
966.73	1386.47
967.03	1387.39
967.32	1376.01
967.62	1402.40
967.92	1397.85
968.21	1405.36
968.51	1400.81
968.80	1376.92
969.10	1369.64
969.40	1383.06
969.69	1372.59
969.99	1367.82
970.28	1386.47
970.58	1407.18
970.87	1395.58
971.17	1394.67
971.46	1405.82
971.76	1376.92
972.06	1396.71
972.35	1374.64
972.65	1373.96
972.94	1361.67
973.24	1393.53
973.53	1389.66
973.83	1393.30
974.12	1384.88
974.42	1381.24
974.71	1376.46
975.01	1394.89
975.30	1382.38
975.59	1404.68
975.89	1383.06
976.18	1377.83
976.48	1382.15
976.77	1387.16
977.07	1382.83
977.36	1390.57
977.65	1372.14
977.95	1397.40
978.24	1384.88
978.54	1397.85
978.83	1376.92
979.13	1389.43
979.42	1376.46
979.71	1395.80
980.01	1390.12
980.30	1393.98
980.59	1373.05
980.89	1405.59
981.18	1376.92
981.47	1394.44
981.77	1399.22
982.06	1394.89
982.35	1389.21
982.65	1403.31
982.94	1403.09
983.23	1396.03
983.53	1378.74
983.82	1388.75
984.11	1379.19
984.41	1384.88
984.70	1364.17
984.99	1360.53
985.28	1365.31
985.58	1397.85
985.87	1362.35
986.16	1390.12
986.45	1368.95
986.75	1374.87
987.04	1379.42
987.33	1374.64
987.62	1352.80
987.91	1377.60
988.21	1356.67
988.50	1380.10
988.79	1394.67
989.08	1383.74
989.37	1391.94
989.67	1380.56
989.96	1371.68
990.25	1383.29
990.54	1399.22
990.83	1374.41
991.12	1377.83
991.42	1391.03
991.71	1380.10
992.00	1381.92
992.29	1406.50
992.58	1360.99
992.87	1370.32
993.16	1382.38
993.45	1378.51
993.75	1371.23
994.04	1373.28
994.33	1371.46
994.62	1372.82
994.91	1383.97
995.20	1383.74
995.49	1383.06
995.78	1383.74
996.07	1378.28
996.36	1378.28
996.65	1367.82
996.94	1377.83
997.23	1371.46
997.52	1384.88
997.81	1393.98
998.10	1359.40
998.39	1350.52
998.68	1373.73
998.97	1369.18
999.26	1367.36
999.55	1372.59
999.84	1382.61
1000.13	1378.28
1000.42	1388.98
1000.71	1371.23
1001.00	1372.82
1001.29	1378.06
1001.58	1369.41
1001.87	1385.34
1002.16	1368.27
1002.45	1391.25
1002.74	1386.25
1003.02	1379.19
1003.31	1379.42
1003.60	1371.68
1003.89	1377.15
1004.18	1379.65
1004.47	1382.61
1004.76	1381.01
1005.05	1385.11
1005.33	1400.58
1005.62	1390.34
1005.91	1402.86
1006.20	1377.60
1006.49	1361.90
1006.78	1366.68
1007.06	1378.51
1007.35	1367.59
1007.64	1374.41
1007.93	1368.95
1008.22	1383.52
1008.50	1361.44
1008.79	1371.46
1009.08	1380.33
1009.37	1363.95
1009.66	1390.57
1009.94	1386.25
1010.23	1363.95
1010.52	1366.91
1010.81	1371.46
1011.09	1375.10
1011.38	1383.52
1011.67	1391.48
1011.95	1373.50
1012.24	1372.82
1012.53	1363.72
1012.82	1353.93
1013.10	1385.34
1013.39	1363.26
1013.68	1376.01
[truncated: 48 more rows]
