# Supplementary material for: Unique photosynthetic electron transport tuning and excitation distribution in heterokont algae
Source: PLoS One. 2019 Jan 9;14(1):e0209920. doi: 10.1371/journal.pone.0209920 (PMC6326504; doi:10.1371/journal.pone.0209920)
Supplement: S1 Dataset — (ZIP) [file pone.0209920.s004.zip › S1 Dataset/77K/Phaeodactylum_Anaerobic/PAna_t=25,2.txt]

340.01	1438.58
340.39	1438.58
340.76	1438.58
341.14	1453.60
341.52	1472.72
341.89	1465.89
342.27	1478.41
342.65	1497.29
343.03	1483.64
343.40	1488.42
343.78	1490.24
344.16	1476.81
344.53	1484.78
344.91	1483.41
345.29	1466.80
345.66	1474.54
346.04	1452.01
346.42	1451.33
346.79	1462.48
347.17	1461.57
347.54	1453.15
347.92	1444.27
348.30	1432.44
348.67	1452.69
349.05	1446.09
349.43	1447.46
349.80	1451.33
350.18	1462.48
350.56	1442.00
350.93	1445.64
351.31	1450.19
351.68	1439.27
352.06	1431.99
352.44	1452.24
352.81	1457.93
353.19	1448.60
353.56	1442.00
353.94	1442.00
354.32	1435.63
354.69	1436.76
355.07	1446.78
355.44	1437.45
355.82	1445.41
356.19	1430.39
356.57	1451.78
356.95	1423.34
357.32	1435.63
357.70	1431.53
358.07	1440.63
358.45	1403.54
358.82	1438.36
359.20	1417.19
359.58	1424.25
359.95	1426.75
360.33	1409.23
360.70	1418.56
361.08	1442.00
361.45	1431.99
361.83	1435.40
362.20	1459.29
362.58	1454.06
362.95	1454.06
363.33	1447.69
363.70	1423.11
364.08	1420.61
364.45	1426.52
364.83	1448.60
365.20	1447.23
365.58	1429.71
365.95	1442.91
366.33	1441.77
366.70	1440.63
367.08	1450.87
367.45	1456.11
367.83	1434.94
368.20	1431.53
368.58	1442.23
368.95	1447.69
369.33	1452.69
369.70	1425.16
370.08	1428.80
370.45	1439.49
370.83	1442.23
371.20	1441.54
371.57	1476.59
371.95	1437.67
372.32	1449.73
372.70	1441.31
373.07	1435.85
373.45	1442.45
373.82	1423.11
374.19	1438.58
374.57	1457.02
374.94	1421.06
375.32	1439.04
375.69	1445.41
376.07	1436.76
376.44	1441.77
376.81	1431.99
377.19	1429.03
377.56	1433.81
377.94	1445.41
378.31	1426.30
378.68	1427.21
379.06	1424.48
379.43	1428.12
379.81	1442.00
380.18	1435.85
380.55	1444.73
380.93	1435.40
381.30	1429.71
381.67	1423.11
382.05	1435.85
382.42	1426.07
382.79	1447.91
383.17	1426.98
383.54	1435.40
383.91	1443.82
384.29	1431.99
384.66	1433.35
385.04	1452.01
385.41	1439.27
385.78	1431.08
386.15	1431.08
386.53	1451.10
386.90	1437.67
387.27	1433.58
387.65	1469.76
388.02	1452.92
388.39	1440.86
388.77	1447.91
389.14	1449.51
389.51	1432.21
389.89	1427.89
390.26	1440.63
390.63	1446.32
391.00	1427.43
391.38	1419.92
391.75	1432.21
392.12	1424.48
392.50	1429.03
392.87	1431.08
393.24	1444.96
393.61	1421.97
393.99	1437.22
394.36	1429.94
394.73	1444.05
395.10	1414.24
395.48	1461.34
395.85	1429.94
396.22	1452.01
396.59	1434.94
396.97	1432.44
397.34	1430.39
397.71	1442.91
398.08	1444.96
398.45	1447.00
398.83	1427.89
399.20	1440.63
399.57	1430.62
399.94	1430.39
400.32	1461.11
400.69	1430.85
401.06	1438.81
401.43	1421.75
401.80	1439.95
402.17	1439.04
402.55	1427.89
402.92	1441.54
403.29	1425.16
403.66	1450.64
404.03	1438.13
404.41	1429.94
404.78	1447.00
405.15	1439.95
405.52	1436.99
405.89	1439.95
406.26	1423.57
406.64	1435.40
407.01	1421.29
407.38	1432.21
407.75	1446.09
408.12	1441.31
408.49	1441.09
408.86	1435.40
409.23	1448.60
409.61	1432.21
409.98	1442.00
410.35	1434.03
410.72	1414.46
411.09	1447.23
411.46	1437.90
411.83	1441.54
412.20	1431.08
412.57	1437.67
412.95	1426.75
413.32	1441.77
413.69	1453.83
414.06	1431.30
414.43	1446.78
414.80	1434.03
415.17	1444.50
415.54	1429.71
415.91	1440.18
416.28	1437.90
416.65	1431.30
417.02	1417.65
417.39	1445.87
417.76	1440.40
418.14	1440.63
418.51	1431.08
418.88	1446.32
419.25	1435.40
419.62	1437.90
419.99	1451.10
420.36	1452.24
420.73	1435.40
421.10	1464.98
421.47	1450.87
421.84	1443.14
422.21	1452.01
422.58	1431.76
422.95	1453.38
423.32	1443.82
423.69	1435.17
424.06	1444.73
424.43	1448.37
424.80	1442.91
425.17	1429.03
425.54	1443.82
425.91	1438.81
426.28	1428.34
426.65	1446.09
427.02	1448.14
427.39	1439.27
427.76	1428.80
428.13	1429.03
428.49	1416.06
428.86	1440.40
429.23	1452.24
429.60	1436.99
429.97	1422.88
430.34	1451.33
430.71	1406.73
431.08	1426.52
431.45	1443.36
431.82	1440.63
432.19	1440.86
432.56	1420.84
432.93	1446.32
433.30	1453.60
433.67	1440.86
434.03	1460.20
434.40	1455.65
434.77	1444.05
435.14	1440.86
435.51	1434.72
435.88	1445.41
436.25	1447.00
436.62	1420.38
436.99	1426.30
437.35	1444.96
437.72	1424.70
438.09	1437.22
438.46	1457.70
438.83	1431.30
439.20	1456.79
439.57	1428.12
439.93	1448.37
440.30	1424.25
440.67	1432.21
441.04	1443.14
441.41	1438.58
441.78	1428.34
442.14	1443.14
442.51	1440.86
442.88	1453.83
443.25	1432.21
443.62	1442.00
443.99	1452.46
444.35	1438.36
444.72	1430.62
445.09	1444.05
445.46	1451.55
445.83	1434.49
446.19	1426.52
446.56	1427.66
446.93	1424.70
447.30	1435.40
447.66	1449.73
448.03	1427.89
448.40	1438.36
448.77	1431.30
449.14	1445.18
449.50	1440.86
449.87	1440.18
450.24	1426.07
450.61	1437.45
450.97	1435.63
451.34	1442.23
451.71	1466.35
452.08	1438.36
452.44	1419.01
452.81	1438.81
453.18	1448.60
453.54	1440.40
453.91	1428.12
454.28	1424.25
454.65	1438.36
455.01	1438.36
455.38	1441.77
455.75	1454.97
456.11	1464.98
456.48	1421.97
456.85	1439.72
457.21	1463.62
457.58	1445.18
457.95	1426.75
458.32	1434.03
458.68	1427.66
459.05	1444.73
459.42	1443.14
459.78	1436.76
460.15	1446.32
460.52	1440.63
460.88	1442.45
461.25	1442.00
461.61	1443.14
461.98	1455.88
462.35	1462.93
462.71	1429.94
463.08	1437.45
463.45	1429.94
463.81	1456.79
464.18	1424.48
464.55	1439.04
464.91	1455.42
465.28	1437.45
465.64	1438.81
466.01	1432.21
466.38	1446.32
466.74	1420.15
467.11	1440.86
467.47	1442.23
467.84	1467.71
468.21	1457.70
468.57	1448.14
468.94	1430.85
469.30	1426.98
469.67	1438.81
470.03	1450.87
470.40	1441.54
470.77	1444.05
471.13	1449.73
471.50	1436.99
471.86	1433.58
472.23	1427.66
472.59	1444.96
472.96	1444.50
473.32	1426.30
473.69	1431.08
474.05	1452.01
474.42	1422.66
474.78	1462.02
475.15	1466.12
475.51	1434.49
475.88	1419.24
476.24	1424.93
476.61	1420.61
476.97	1447.46
477.34	1431.53
477.70	1424.70
478.07	1449.96
478.43	1445.64
478.80	1464.53
479.16	1447.23
479.53	1447.69
479.89	1453.15
480.26	1432.44
480.62	1440.18
480.99	1436.76
481.35	1463.62
481.72	1446.09
482.08	1434.94
482.45	1622.22
482.81	1440.18
483.17	1430.85
483.54	1452.92
483.90	1444.27
484.27	1437.45
484.63	1430.39
485.00	1436.99
485.36	1447.91
485.72	1429.71
486.09	1439.49
486.45	1432.67
486.82	1437.22
487.18	1459.75
487.54	1448.14
487.91	1434.49
488.27	1436.99
488.64	1425.84
489.00	1431.08
489.36	1442.23
489.73	1443.59
490.09	1432.67
490.45	1438.13
490.82	1437.45
491.18	1417.42
491.55	1444.27
491.91	1454.74
492.27	1446.78
492.64	1444.50
493.00	1445.18
493.36	1435.40
493.73	1452.92
494.09	1440.86
494.45	1438.81
494.82	1431.08
495.18	1445.18
495.54	1449.73
495.91	1435.17
496.27	1451.55
496.63	1460.43
496.99	1436.99
497.36	1445.64
497.72	1454.51
498.08	1443.14
498.45	1444.96
498.81	1444.73
499.17	1454.74
499.53	1460.43
499.90	1449.28
500.26	1444.05
500.62	1433.12
500.99	1438.58
501.35	1432.67
501.71	1443.36
502.07	1419.01
502.44	1429.71
502.80	1434.49
503.16	1454.51
503.52	1449.96
503.88	1427.89
504.25	1440.86
504.61	1455.20
504.97	1433.35
505.33	1428.80
505.70	1442.91
506.06	1435.63
506.42	1437.45
506.78	1428.80
507.14	1427.43
507.51	1449.28
507.87	1419.47
508.23	1439.95
508.59	1430.62
508.95	1438.81
509.32	1462.02
509.68	1431.99
510.04	1474.77
510.40	1454.74
510.76	1449.51
511.12	1454.29
511.48	1439.27
511.85	1448.14
512.21	1447.46
512.57	1445.87
512.93	1449.28
513.29	1435.85
513.65	1429.03
514.01	1441.77
514.38	1466.80
514.74	1444.96
515.10	1438.36
515.46	1442.45
515.82	1429.25
516.18	1427.66
516.54	1452.46
516.90	1421.06
517.26	1446.78
517.63	1458.15
517.99	1422.66
518.35	1442.23
518.71	1433.12
519.07	1437.22
519.43	1441.31
519.79	1429.25
520.15	1446.55
520.51	1452.46
520.87	1435.17
521.23	1442.23
521.59	1422.43
521.95	1438.58
522.31	1446.55
522.67	1434.72
523.03	1439.49
523.40	1443.82
523.76	1428.80
524.12	1446.78
524.48	1437.67
524.84	1419.70
525.20	1442.45
525.56	1448.82
525.92	1442.68
526.28	1429.48
526.64	1420.15
527.00	1447.91
527.36	1480.23
527.72	1449.51
528.08	1443.14
528.44	1441.77
528.80	1438.81
529.16	1453.38
529.51	1442.45
529.87	1432.44
530.23	1452.92
530.59	1442.45
530.95	1426.30
531.31	1436.76
531.67	1447.69
532.03	1451.33
532.39	1444.96
532.75	1434.94
533.11	1439.27
533.47	1442.45
533.83	1438.58
534.19	1454.74
534.55	1434.26
534.91	1423.79
535.26	1435.40
535.62	1423.11
535.98	1430.62
536.34	1446.09
536.70	1440.63
537.06	1438.13
537.42	1426.98
537.78	1430.62
538.14	1452.46
538.49	1430.39
538.85	1451.55
539.21	1455.65
539.57	1448.37
539.93	1455.42
540.29	1443.14
540.65	1428.12
541.00	1449.73
541.36	1410.14
541.72	1425.39
542.08	1436.31
542.44	1435.17
542.80	1424.93
543.15	1437.45
543.51	1423.11
543.87	1439.04
544.23	1437.90
544.59	1442.68
544.95	1430.16
545.30	1440.18
545.66	1439.72
546.02	1430.85
546.38	1434.03
546.73	1446.09
547.09	1459.75
547.45	1450.42
547.81	1446.32
548.17	1459.06
548.52	1445.87
548.88	1454.74
549.24	1437.45
549.60	1447.00
549.95	1445.64
550.31	1441.09
550.67	1437.22
551.03	1439.49
551.38	1438.13
551.74	1444.27
552.10	1429.94
552.46	1438.81
552.81	1439.95
553.17	1430.16
553.53	1438.81
553.88	1433.12
554.24	1450.42
554.60	1443.82
554.95	1422.88
555.31	1435.40
555.67	1441.77
556.03	1453.60
556.38	1433.35
556.74	1444.27
557.10	1447.91
557.45	1451.55
557.81	1448.60
558.17	1439.95
558.52	1440.40
558.88	1427.43
559.24	1450.64
559.59	1440.63
559.95	1446.09
560.30	1440.18
560.66	1431.76
561.02	1411.05
561.37	1421.06
561.73	1448.82
562.09	1467.94
562.44	1438.81
562.80	1434.26
563.15	1441.09
563.51	1445.18
563.87	1444.96
564.22	1439.27
564.58	1442.91
564.93	1456.11
565.29	1439.72
565.65	1422.43
566.00	1451.33
566.36	1433.35
566.71	1443.82
567.07	1426.30
567.42	1419.01
567.78	1439.49
568.14	1432.90
568.49	1435.85
568.85	1421.06
569.20	1433.12
569.56	1449.96
569.91	1427.66
570.27	1444.50
570.62	1444.50
570.98	1438.81
571.33	1425.61
571.69	1456.11
572.04	1425.84
572.40	1434.94
572.75	1436.08
573.11	1433.81
573.46	1451.33
573.82	1448.82
574.17	1422.88
574.53	1441.31
574.88	1436.99
575.24	1452.46
575.59	1440.86
575.95	1454.97
576.30	1455.20
576.66	1412.87
577.01	1441.31
577.36	1449.28
577.72	1444.05
578.07	1461.79
578.43	1428.12
578.78	1432.67
579.14	1451.10
579.49	1454.29
579.85	1451.55
580.20	1459.97
580.55	1448.37
580.91	1462.48
581.26	1457.93
581.62	1467.94
581.97	1437.90
582.32	1467.26
582.68	1441.77
583.03	1449.73
583.39	1467.71
583.74	1454.29
584.09	1454.74
584.45	1469.76
584.80	1448.60
585.15	1456.79
585.51	1470.67
585.86	1451.33
586.21	1457.47
586.57	1464.07
586.92	1483.41
587.27	1468.17
587.63	1483.87
587.98	1502.53
588.33	1482.73
588.69	1483.41
589.04	1500.48
589.39	1497.98
589.75	1506.39
590.10	1514.36
590.45	1494.33
590.81	1507.30
591.16	1537.80
591.51	1543.03
591.86	1543.71
592.22	1511.40
592.57	1548.72
592.92	1551.00
593.28	1546.67
593.63	1556.68
593.98	1560.32
594.33	1558.73
594.69	1566.47
595.04	1585.36
595.39	1586.95
595.74	1611.30
596.10	1614.03
596.45	1649.30
596.80	1632.69
597.15	1629.27
597.50	1669.78
597.86	1675.24
598.21	1697.31
598.56	1714.60
598.91	1717.34
599.26	1699.36
599.62	1726.67
599.97	1763.30
600.32	1766.49
600.67	1767.17
601.02	1793.57
601.38	1801.30
601.73	1810.18
602.08	1831.79
602.43	1841.35
602.78	1851.59
603.13	1854.09
603.49	1888.45
603.84	1884.36
604.19	1930.32
604.54	1926.23
604.89	1917.58
605.24	1929.87
605.59	1975.61
605.95	1987.89
606.30	2011.33
606.65	2035.23
607.00	2024.99
607.35	2054.57
607.70	2057.53
608.05	2055.48
608.40	2071.41
608.75	2081.19
609.10	2098.03
609.46	2115.78
609.81	2127.61
610.16	2153.33
610.51	2143.54
610.86	2173.81
611.21	2174.26
611.56	2199.52
611.91	2208.85
612.26	2192.46
612.61	2229.56
612.96	2220.45
613.31	2214.31
613.66	2238.88
614.01	2271.65
614.36	2241.16
614.71	2249.58
615.06	2238.20
615.41	2265.74
615.76	2255.04
616.11	2270.06
616.46	2279.84
616.81	2269.60
617.16	2296.23
617.51	2294.86
617.86	2270.51
618.21	2272.11
618.56	2254.59
618.91	2297.14
619.26	2243.89
619.61	2268.92
619.96	2255.72
620.31	2273.25
620.66	2272.34
621.01	2270.29
621.36	2260.27
621.71	2292.81
622.06	2265.74
622.41	2289.40
622.76	2269.38
623.10	2276.66
623.45	2265.96
623.80	2269.15
624.15	2281.44
624.50	2280.30
624.85	2278.71
625.20	2255.72
625.55	2266.42
625.90	2266.19
626.25	2257.32
626.59	2282.35
626.94	2252.77
627.29	2251.63
627.64	2260.27
627.99	2234.56
628.34	2245.26
628.69	2257.54
629.03	2223.64
629.38	2238.88
629.73	2231.60
630.08	2259.36
630.43	2235.93
630.78	2244.57
631.12	2249.35
631.47	2239.57
631.82	2221.59
632.17	2220.91
632.52	2221.59
632.86	2246.62
633.21	2222.50
633.56	2182.00
633.91	2210.21
634.26	2199.06
634.60	2195.65
634.95	2211.81
635.30	2195.19
635.65	2199.97
635.99	2177.90
636.34	2209.08
636.69	2159.01
637.04	2182.68
637.39	2166.30
637.73	2189.51
638.08	2179.49
638.43	2151.05
638.77	2161.06
639.12	2167.66
639.47	2142.86
639.82	2155.60
640.16	2147.41
640.51	2145.36
640.86	2179.49
641.20	2154.92
641.55	2137.17
641.90	2137.62
642.25	2164.70
642.59	2177.22
642.94	2179.72
643.29	2115.55
643.63	2113.96
643.98	2133.07
644.33	2118.96
644.67	2123.06
645.02	2139.90
645.37	2136.94
645.71	2130.12
646.06	2148.32
646.40	2116.01
646.75	2160.61
647.10	2096.66
647.44	2138.08
647.79	2132.39
648.14	2105.77
648.48	2120.56
648.83	2138.31
649.17	2109.18
649.52	2124.88
649.87	2115.32
650.21	2116.69
650.56	2108.27
650.90	2101.44
651.25	2110.55
651.59	2125.11
651.94	2130.34
652.29	2090.52
652.63	2096.44
652.98	2123.29
653.32	2127.16
653.67	2125.79
654.01	2122.83
654.36	2121.01
654.70	2113.73
655.05	2091.66
655.39	2098.49
655.74	2097.12
656.08	2108.04
656.43	2113.96
656.78	2144.45
657.12	2125.56
657.47	2115.32
657.81	2109.18
658.15	2113.96
658.50	2142.18
658.84	2137.40
659.19	2142.40
659.53	2118.28
659.88	2146.27
660.22	2123.97
660.57	2138.99
660.91	2120.56
661.26	2135.12
661.60	2134.21
661.95	2138.31
662.29	2140.13
662.63	2132.85
662.98	2154.69
663.32	2148.77
663.67	2158.10
664.01	2164.48
664.36	2183.13
664.70	2176.31
665.04	2185.64
665.39	2174.94
665.73	2177.90
666.08	2304.65
666.42	2194.51
666.76	2208.85
667.11	2252.31
667.45	2232.51
667.79	2254.13
668.14	2274.61
668.48	2286.90
668.83	2331.95
669.17	2364.72
669.51	2397.26
669.86	2410.46
670.20	2435.95
670.54	2454.38
670.89	2474.40
671.23	2523.33
671.57	2565.42
671.92	2615.71
672.26	2668.05
672.60	2733.36
672.94	2759.30
673.29	2823.24
673.63	2855.55
673.97	2907.21
674.32	3001.18
674.66	3046.69
675.00	3118.83
675.34	3197.56
675.69	3291.77
676.03	3323.17
676.37	3368.45
676.71	3489.28
677.06	3581.67
677.40	3636.96
677.74	3800.12
678.08	3874.30
678.43	4041.32
678.77	4146.23
679.11	4255.91
679.45	4333.50
679.80	4467.07
680.14	4660.72
680.48	4805.67
680.82	5028.90
681.16	5189.33
681.51	5374.78
681.85	5610.30
682.19	5828.06
682.53	6160.06
682.87	6381.47
683.21	6674.10
683.56	7078.92
683.90	7456.20
684.24	7957.72
684.58	8418.06
684.92	8999.46
685.26	9480.73
685.61	9974.29
685.95	10537.48
686.29	11008.74
686.63	11380.79
686.97	11776.05
687.31	11956.27
687.65	12117.38
687.99	12231.38
688.33	12173.35
688.68	12086.88
689.02	11918.27
689.36	11810.64
689.70	11597.87
690.04	11267.24
690.38	10964.60
690.72	10600.97
691.06	10285.58
691.40	9944.03
691.74	9472.77
692.08	9204.03
692.42	8811.27
692.76	8533.89
693.10	8162.29
693.44	7878.76
693.78	7540.85
694.13	7245.49
694.47	7046.61
694.81	6702.09
695.15	6518.46
695.49	6314.80
695.83	6128.66
696.17	5940.47
696.51	5785.28
696.85	5588.45
697.19	5462.16
697.53	5261.69
697.87	5197.97
698.20	5100.81
698.54	5047.33
698.88	4985.44
699.22	4908.53
699.56	4825.01
699.90	4771.31
700.24	4702.59
700.58	4644.57
700.92	4659.58
701.26	4612.25
701.60	4569.70
701.94	4541.94
702.28	4546.95
702.62	4531.02
702.96	4591.77
703.30	4549.90
703.63	4523.05
703.97	4560.60
704.31	4548.31
704.65	4557.19
704.99	4554.45
705.33	4584.26
705.67	4598.14
706.01	4611.80
706.34	4640.01
706.68	4640.47
707.02	4655.94
707.36	4646.61
707.70	4657.31
708.04	4652.30
708.38	4658.45
708.71	4649.34
709.05	4722.16
709.39	4719.20
709.73	4640.70
710.07	4680.52
710.40	4691.21
710.74	4656.40
711.08	4633.42
711.42	4649.80
711.76	4651.16
712.09	4666.41
712.43	4631.82
712.77	4561.05
713.11	4559.46
713.45	4541.94
713.78	4577.44
714.12	4553.77
714.46	4551.95
714.80	4535.57
715.13	4481.64
715.47	4461.61
715.81	4394.94
716.15	4378.56
716.48	4393.12
716.82	4337.14
717.16	4311.88
717.49	4289.58
717.83	4227.01
718.17	4205.85
718.51	4149.87
718.84	4156.01
719.18	4107.77
719.52	4092.07
719.85	4021.07
720.19	3999.46
720.53	3986.48
720.86	3964.87
721.20	3890.91
721.54	3870.66
721.87	3851.55
722.21	3770.77
722.55	3749.60
722.88	3737.77
723.22	3712.74
723.55	3664.27
723.89	3659.27
724.23	3648.34
724.56	3573.25
724.90	3558.46
725.24	3535.48
725.57	3528.42
725.91	3505.67
726.24	3406.23
726.58	3390.98
726.92	3406.23
727.25	3359.81
727.59	3342.74
727.92	3294.50
728.26	3279.71
728.59	3258.09
728.93	3274.25
729.26	3227.37
729.60	3191.87
729.94	3145.00
730.27	3152.96
730.61	3129.30
730.94	3080.15
731.28	3107.68
731.61	3039.41
731.95	3056.93
732.28	2992.76
732.62	2987.99
732.95	2942.48
733.29	2969.33
733.62	2948.85
733.96	2939.75
734.29	2920.40
734.63	2888.77
734.96	2879.22
735.30	2884.45
735.63	2850.32
735.97	2846.68
736.30	2810.95
736.63	2835.53
736.97	2820.96
737.30	2759.07
737.64	2783.87
737.97	2765.44
738.31	2733.58
738.64	2731.54
738.97	2739.73
739.31	2712.42
739.64	2726.98
739.98	2708.32
740.31	2705.37
740.64	2678.74
740.98	2693.76
741.31	2670.78
741.65	2659.86
741.98	2654.62
742.31	2621.86
742.65	2607.29
742.98	2617.08
743.31	2627.32
743.65	2611.62
743.98	2581.81
744.31	2595.00
744.65	2573.84
744.98	2584.54
745.31	2587.49
745.65	2589.54
745.98	2566.10
746.31	2576.34
746.65	2557.91
746.98	2571.11
747.31	2566.10
747.65	2541.07
747.98	2556.55
748.31	2537.21
748.64	2535.39
748.98	2509.22
749.31	2510.81
749.64	2496.93
749.98	2488.28
750.31	2474.63
750.64	2448.69
750.97	2476.68
751.31	2458.70
751.64	2444.14
751.97	2441.63
752.30	2445.05
752.63	2440.95
752.97	2416.83
753.30	2398.40
753.63	2397.49
753.96	2404.54
754.29	2385.43
754.63	2392.48
754.96	2397.49
755.29	2362.45
755.62	2359.72
755.95	2332.41
756.29	2332.86
756.62	2296.68
756.95	2301.92
757.28	2308.06
757.61	2302.37
757.94	2286.44
758.27	2275.98
758.61	2260.05
758.94	2236.38
759.27	2232.97
759.60	2225.46
759.93	2238.66
760.26	2220.91
760.59	2199.52
760.92	2207.26
761.26	2167.43
761.59	2198.15
761.92	2176.76
762.25	2161.52
762.58	2157.42
762.91	2132.39
763.24	2136.94
763.57	2147.41
763.90	2132.62
764.23	2136.71
764.56	2108.73
764.89	2108.50
765.22	2102.35
765.55	2081.65
765.88	2091.66
766.21	2070.72
766.54	2063.90
766.87	2057.30
767.20	2047.51
767.53	2038.87
767.86	2065.04
768.19	2060.48
768.52	2037.96
768.85	2038.87
769.18	2005.64
769.51	2016.34
769.84	2007.46
770.17	2015.43
770.50	2001.78
770.83	1993.58
771.16	1986.30
771.49	1983.57
771.82	2004.28
772.15	1997.68
772.48	1960.82
772.81	1980.16
773.14	1952.85
773.47	1941.47
773.80	1937.83
774.13	1942.16
774.46	1933.28
774.78	1945.34
775.11	1896.87
775.44	1903.25
775.77	1909.62
776.10	1912.80
776.43	1885.50
776.76	1908.48
777.09	1882.77
777.41	1885.72
777.74	1898.24
778.07	1882.08
778.40	1860.92
778.73	1862.51
779.06	1872.98
779.38	1839.08
779.71	1830.88
780.04	1842.94
780.37	1847.27
780.70	1853.41
781.03	1827.93
781.35	1832.93
781.68	1829.06
782.01	1820.42
782.34	1828.61
782.67	1798.12
782.99	1802.21
783.32	1791.75
783.65	1787.42
783.98	1784.69
784.30	1798.57
784.63	1779.91
784.96	1783.33
785.29	1803.12
785.61	1776.95
785.94	1780.14
786.27	1761.25
786.60	1749.88
786.92	1799.25
787.25	1767.85
787.58	1779.23
787.90	1746.69
788.23	1763.98
788.56	1750.79
788.88	1748.28
789.21	1733.95
789.54	1730.31
789.87	1735.31
790.19	1728.94
790.52	1718.70
790.85	1748.97
791.17	1723.71
791.50	1741.46
791.82	1726.67
792.15	1703.23
792.48	1720.07
792.80	1698.45
793.13	1728.71
793.46	1709.60
793.78	1713.01
794.11	1722.80
794.43	1742.37
794.76	1713.92
795.09	1727.58
795.41	1721.66
795.74	1723.48
796.06	1724.39
796.39	1714.83
796.72	1705.96
797.04	1721.20
797.37	1710.05
797.69	1728.94
798.02	1697.31
798.34	1675.92
798.67	1681.38
798.99	1697.77
799.32	1675.47
799.64	1695.72
799.97	1699.59
800.30	1697.31
800.62	1710.28
800.95	1692.08
801.27	1685.25
801.60	1716.20
801.92	1697.31
802.25	1696.63
802.57	1703.45
802.89	1690.48
803.22	1694.35
803.54	1707.78
803.87	1677.29
804.19	1692.30
804.52	1674.10
804.84	1672.96
805.17	1683.20
805.49	1702.32
805.82	1669.55
806.14	1673.42
806.46	1677.74
806.79	1686.62
807.11	1672.96
807.44	1685.93
807.76	1663.18
808.08	1684.34
808.41	1681.15
808.73	1678.65
809.06	1669.55
809.38	1677.51
809.70	1683.89
810.03	1667.27
810.35	1649.07
810.67	1651.12
811.00	1648.39
811.32	1646.11
811.64	1656.81
811.97	1637.69
812.29	1659.76
812.61	1634.96
812.94	1639.74
813.26	1629.50
813.58	1621.54
813.91	1625.40
814.23	1648.84
814.55	1641.79
814.88	1637.24
815.20	1614.71
815.52	1627.91
815.84	1647.25
816.17	1625.63
816.49	1627.22
816.81	1633.82
817.13	1636.55
817.46	1619.26
817.78	1626.54
818.10	1622.90
818.42	1616.07
818.75	1620.17
819.07	1632.91
819.39	1632.46
819.71	1616.07
820.04	1622.90
820.36	1606.75
820.68	1608.57
821.00	1579.21
821.32	1609.02
821.65	1591.27
821.97	1599.69
822.29	1600.83
822.61	1601.74
822.93	1610.16
823.25	1600.83
823.58	1626.09
823.90	1627.45
824.22	1611.75
824.54	1602.42
824.86	1595.82
825.18	1607.88
825.50	1596.96
825.82	1608.34
826.15	1617.90
826.47	1615.62
826.79	1597.42
827.11	1603.33
827.43	1584.67
827.75	1592.86
828.07	1600.60
828.39	1624.72
828.71	1617.67
829.03	1583.08
829.35	1584.45
829.67	1584.45
830.00	1602.65
830.32	1579.44
830.64	1586.27
830.96	1572.61
831.28	1596.51
831.60	1594.68
831.92	1573.98
832.24	1583.53
832.56	1590.82
832.88	1574.89
833.20	1576.03
833.52	1571.02
833.84	1588.77
834.16	1573.07
834.48	1580.12
834.80	1594.23
835.12	1564.65
835.44	1574.66
835.76	1579.44
836.08	1566.92
836.40	1568.52
836.71	1585.81
837.03	1572.16
837.35	1564.42
837.67	1563.28
837.99	1561.01
838.31	1567.38
838.63	1575.57
838.95	1583.31
839.27	1577.16
839.59	1588.77
839.91	1576.94
840.23	1562.60
840.54	1588.09
840.86	1593.32
841.18	1552.59
841.50	1565.10
841.82	1552.13
842.14	1571.47
842.46	1581.03
842.77	1561.92
843.09	1561.69
843.41	1568.52
843.73	1541.89
844.05	1569.43
844.37	1559.19
844.68	1558.96
845.00	1571.70
845.32	1549.40
845.64	1561.46
845.96	1561.46
846.27	1559.41
846.59	1546.44
846.91	1541.89
847.23	1554.64
847.54	1555.77
847.86	1557.37
848.18	1540.98
848.50	1570.34
848.82	1571.02
849.13	1550.54
849.45	1559.41
849.77	1579.89
850.08	1572.16
850.40	1574.89
850.72	1569.88
851.04	1548.95
851.35	1551.22
851.67	1574.89
851.99	1556.00
852.30	1543.94
852.62	1547.81
852.94	1535.52
853.25	1562.83
853.57	1557.37
853.89	1549.63
854.20	1555.55
854.52	1568.74
854.84	1549.63
855.15	1554.41
855.47	1545.53
855.79	1547.35
856.10	1569.65
856.42	1541.21
856.73	1562.15
857.05	1543.49
857.37	1549.86
857.68	1561.01
858.00	1538.48
858.32	1553.50
858.63	1545.53
858.95	1537.80
859.26	1545.99
859.58	1530.06
859.89	1518.68
860.21	1542.58
860.52	1541.21
860.84	1552.36
861.16	1525.51
861.47	1507.08
861.79	1528.69
862.10	1530.52
862.42	1535.98
862.73	1543.71
863.05	1555.32
863.36	1537.34
863.68	1538.02
863.99	1536.89
864.31	1540.30
864.62	1538.93
864.94	1544.62
865.25	1548.95
865.57	1531.20
865.88	1499.80
866.20	1538.02
866.51	1516.41
866.82	1520.73
867.14	1512.08
867.45	1515.95
867.77	1514.59
868.08	1529.38
868.40	1526.19
868.71	1518.00
869.02	1522.78
869.34	1527.10
869.65	1514.81
869.97	1541.89
870.28	1536.89
870.59	1525.05
870.91	1520.05
871.22	1522.10
871.54	1507.76
871.85	1519.59
872.16	1514.36
872.48	1518.91
872.79	1516.41
873.10	1501.84
873.42	1524.60
873.73	1517.09
874.04	1501.16
874.36	1525.96
874.67	1497.07
874.98	1501.84
875.30	1510.04
875.61	1490.69
875.92	1504.80
876.23	1522.78
876.55	1519.37
876.86	1530.52
877.17	1500.71
877.49	1490.01
877.80	1514.36
878.11	1637.01
878.42	1522.55
878.74	1527.10
879.05	1510.26
879.36	1522.10
879.67	1512.08
879.98	1502.75
880.30	1507.76
880.61	1504.12
880.92	1524.37
881.23	1499.11
881.55	1498.89
881.86	1502.30
882.17	1500.71
882.48	1506.39
882.79	1503.66
883.10	1489.78
883.42	1499.34
883.73	1490.47
884.04	1516.18
884.35	1511.40
884.66	1510.26
884.97	1496.61
885.28	1492.51
885.60	1501.16
885.91	1504.57
886.22	1514.13
886.53	1505.26
886.84	1500.02
887.15	1499.11
887.46	1488.42
887.77	1494.33
888.08	1497.98
888.40	1515.95
888.71	1503.66
889.02	1507.99
889.33	1503.89
889.64	1500.25
889.95	1493.65
890.26	1503.44
890.57	1496.38
890.88	1495.47
891.19	1495.02
891.50	1511.86
891.81	1496.38
892.12	1487.51
892.43	1484.09
892.74	1480.91
893.05	1487.28
893.36	1496.84
893.67	1528.69
893.98	1498.66
894.29	1505.03
894.60	1509.81
894.91	1482.27
895.22	1491.83
895.53	1497.07
895.84	1487.05
896.15	1506.39
896.46	1483.64
896.77	1508.44
897.08	1491.60
897.38	1496.38
897.69	1492.74
898.00	1501.39
898.31	1470.21
898.62	1478.41
898.93	1492.29
899.24	1480.00
899.55	1502.07
899.86	1492.29
900.16	1497.98
900.47	1496.38
900.78	1456.56
901.09	1499.57
901.40	1484.55
901.71	1474.31
902.02	1499.34
902.32	1489.33
902.63	1489.10
902.94	1495.02
903.25	1501.16
903.56	1486.83
903.87	1510.26
904.17	1504.57
904.48	1497.29
904.79	1464.07
905.10	1495.24
905.41	1481.14
905.71	1476.36
906.02	1483.41
906.33	1486.83
906.64	1478.63
906.94	1500.25
907.25	1482.73
907.56	1493.42
907.87	1493.65
908.17	1485.00
908.48	1489.33
908.79	1481.82
909.09	1480.91
909.40	1456.79
909.71	1470.67
910.02	1496.15
910.32	1490.69
910.63	1485.92
910.94	1468.17
911.24	1484.78
911.55	1461.79
911.86	1460.88
912.16	1459.75
912.47	1455.65
912.78	1480.23
913.08	1467.71
913.39	1466.80
913.69	1471.58
914.00	1473.17
914.31	1497.98
914.61	1477.50
914.92	1461.79
915.23	1481.82
915.53	1473.17
915.84	1472.26
916.14	1475.68
916.45	1479.09
916.75	1475.22
917.06	1475.68
917.37	1484.09
917.67	1462.25
917.98	1471.35
918.28	1464.53
918.59	1464.30
918.89	1481.82
919.20	1458.84
919.50	1493.65
919.81	1492.06
920.11	1474.77
920.42	1458.15
920.72	1457.47
921.03	1470.44
921.33	1489.10
921.64	1442.91
921.94	1450.87
922.25	1466.12
922.55	1457.70
922.86	1467.48
923.16	1488.19
923.47	1461.11
923.77	1468.85
924.08	1495.24
924.38	1450.42
924.69	1456.11
924.99	1473.63
925.29	1459.52
925.60	1472.49
925.90	1455.65
926.21	1453.15
926.51	1442.45
926.81	1461.34
927.12	1451.78
927.42	1460.66
927.73	1452.24
928.03	1449.51
928.33	1459.29
928.64	1478.86
928.94	1463.62
929.24	1470.21
929.55	1451.55
929.85	1457.47
930.15	1473.17
930.46	1464.98
930.76	1482.05
931.06	1446.32
931.37	1456.33
931.67	1481.59
931.97	1482.73
932.27	1463.39
932.58	1449.73
932.88	1478.18
933.18	1456.79
933.49	1449.51
933.79	1468.39
934.09	1446.55
934.39	1461.57
934.70	1458.84
935.00	1452.46
935.30	1446.32
935.60	1443.14
935.91	1439.27
936.21	1462.70
936.51	1467.71
936.81	1457.47
937.11	1441.09
937.42	1451.78
937.72	1445.87
938.02	1446.55
938.32	1445.64
938.62	1442.68
938.92	1444.05
939.23	1442.45
939.53	1444.50
939.83	1445.41
940.13	1450.87
940.43	1428.57
940.73	1446.32
941.03	1427.66
941.34	1442.23
941.64	1441.77
941.94	1445.18
942.24	1434.26
942.54	1455.20
942.84	1456.33
943.14	1468.85
943.44	1463.62
943.74	1446.32
944.04	1449.73
944.34	1454.29
944.65	1423.57
944.95	1443.59
945.25	1437.90
945.55	1443.59
945.85	1425.84
946.15	1421.52
946.45	1441.77
946.75	1442.91
947.05	1441.09
947.35	1447.23
947.65	1435.40
947.95	1448.14
948.25	1442.91
948.55	1446.09
948.85	1444.96
949.15	1455.65
949.45	1447.46
949.75	1444.73
950.05	1436.54
950.35	1459.52
950.65	1447.69
950.94	1436.31
951.24	1434.94
951.54	1467.03
951.84	1468.39
952.14	1453.38
952.44	1430.62
952.74	1443.36
953.04	1447.46
953.34	1459.52
953.64	1442.91
953.94	1442.00
954.23	1464.75
954.53	1433.12
954.83	1444.73
955.13	1448.60
955.43	1458.15
955.73	1452.92
956.03	1439.49
956.32	1457.02
956.62	1424.02
956.92	1448.37
957.22	1439.49
957.52	1454.74
957.82	1449.96
958.11	1459.06
958.41	1446.32
958.71	1480.23
959.01	1462.93
959.30	1498.20
959.60	1453.38
959.90	1451.55
960.20	1436.08
960.50	1449.51
960.79	1444.05
961.09	1424.25
961.39	1442.23
961.69	1437.67
961.98	1435.63
962.28	1444.05
962.58	1426.07
962.87	1420.61
963.17	1433.12
963.47	1439.27
963.76	1465.21
964.06	1455.88
964.36	1448.82
964.66	1443.36
964.95	1458.84
965.25	1451.10
965.55	1452.46
965.84	1429.48
966.14	1457.02
966.43	1472.03
966.73	1432.44
967.03	1457.93
967.32	1449.28
967.62	1454.51
967.92	1464.75
968.21	1440.86
968.51	1428.12
968.80	1452.24
969.10	1441.54
969.40	1431.76
969.69	1467.48
969.99	1447.91
970.28	1449.96
970.58	1436.08
970.87	1423.34
971.17	1448.14
971.46	1439.49
971.76	1436.99
972.06	1442.45
972.35	1459.97
972.65	1438.36
972.94	1437.90
973.24	1453.83
973.53	1433.58
973.83	1428.34
974.12	1447.69
974.42	1441.09
974.71	1457.70
975.01	1444.05
975.30	1448.82
975.59	1456.33
975.89	1451.33
976.18	1416.51
976.48	1461.79
976.77	1427.66
977.07	1436.31
977.36	1445.41
977.65	1450.19
977.95	1452.92
978.24	1439.72
978.54	1433.12
978.83	1442.68
979.13	1436.99
979.42	1465.89
979.71	1461.79
980.01	1445.41
980.30	1437.45
980.59	1442.45
980.89	1457.70
981.18	1448.82
981.47	1467.03
981.77	1444.27
982.06	1453.83
982.35	1441.31
982.65	1443.59
982.94	1465.66
983.23	1449.05
983.53	1438.58
983.82	1435.63
984.11	1429.94
984.41	1428.12
984.70	1438.81
984.99	1423.34
985.28	1436.76
985.58	1444.50
985.87	1433.58
986.16	1450.64
986.45	1439.95
986.75	1462.70
987.04	1472.49
987.33	1451.10
987.62	1451.55
987.91	1447.69
988.21	1455.88
988.50	1444.50
988.79	1435.63
989.08	1444.73
989.37	1447.00
989.67	1441.77
989.96	1442.91
990.25	1435.85
990.54	1424.02
990.83	1439.04
991.12	1455.42
991.42	1436.31
991.71	1434.94
992.00	1427.21
992.29	1441.31
992.58	1430.39
992.87	1427.66
993.16	1439.95
993.45	1449.05
993.75	1457.24
994.04	1449.05
994.33	1450.87
994.62	1429.03
994.91	1449.51
995.20	1460.88
995.49	1439.04
995.78	1440.63
996.07	1453.83
996.36	1437.22
996.65	1469.53
996.94	1441.77
997.23	1448.60
997.52	1436.76
997.81	1429.94
998.10	1438.81
998.39	1439.27
998.68	1431.53
998.97	1440.86
999.26	1439.27
999.55	1431.30
999.84	1447.69
1000.13	1456.11
1000.42	1439.95
1000.71	1441.31
1001.00	1458.38
1001.29	1447.91
1001.58	1416.51
1001.87	1459.29
1002.16	1436.99
1002.45	1444.96
1002.74	1437.90
1003.02	1438.13
1003.31	1441.09
1003.60	1448.60
1003.89	1443.36
1004.18	1442.00
1004.47	1461.79
1004.76	1446.09
1005.05	1443.59
1005.33	1435.85
1005.62	1426.75
1005.91	1435.85
1006.20	1426.52
1006.49	1417.65
1006.78	1429.94
1007.06	1434.94
1007.35	1441.31
1007.64	1434.03
1007.93	1456.79
1008.22	1438.36
1008.50	1431.30
1008.79	1430.85
1009.08	1459.52
1009.37	1436.08
1009.66	1439.04
1009.94	1449.05
1010.23	1439.72
1010.52	1437.22
1010.81	1438.36
1011.09	1455.65
1011.38	1432.67
1011.67	1439.95
1011.95	1435.17
1012.24	1432.44
1012.53	1429.48
1012.82	1431.08
1013.10	1433.35
1013.39	1425.39
1013.68	1408.55
[truncated: 48 more rows]
