# Supplementary material for: Unique photosynthetic electron transport tuning and excitation distribution in heterokont algae
Source: PLoS One. 2019 Jan 9;14(1):e0209920. doi: 10.1371/journal.pone.0209920 (PMC6326504; doi:10.1371/journal.pone.0209920)
Supplement: S1 Dataset — (ZIP) [file pone.0209920.s004.zip › S1 Dataset/77K/Phaeodactylum_Anaerobic/PAna_t=25,3.txt]

340.01	1372.59
340.39	1372.59
340.76	1372.59
341.14	1374.19
341.52	1382.15
341.89	1392.39
342.27	1416.28
342.65	1412.64
343.03	1415.15
343.40	1396.94
343.78	1389.43
344.16	1382.61
344.53	1408.09
344.91	1398.54
345.29	1401.27
345.66	1392.62
346.04	1402.40
346.42	1393.76
346.79	1398.54
347.17	1374.41
347.54	1390.57
347.92	1374.41
348.30	1378.97
348.67	1383.29
349.05	1403.31
349.43	1358.94
349.80	1368.73
350.18	1410.14
350.56	1390.34
350.93	1370.09
351.31	1332.09
351.68	1360.31
352.06	1370.32
352.44	1358.71
352.81	1376.92
353.19	1370.32
353.56	1360.99
353.94	1368.50
354.32	1373.96
354.69	1381.01
355.07	1353.71
355.44	1374.64
355.82	1359.40
356.19	1351.20
356.57	1361.44
356.95	1377.37
357.32	1360.99
357.70	1372.14
358.07	1360.76
358.45	1348.47
358.82	1369.41
359.20	1346.43
359.58	1343.70
359.95	1383.06
360.33	1353.93
360.70	1357.35
361.08	1345.97
361.45	1361.67
361.83	1373.50
362.20	1363.49
362.58	1375.55
362.95	1356.89
363.33	1376.69
363.70	1366.91
364.08	1367.59
364.45	1353.25
364.83	1340.05
365.20	1364.17
365.58	1362.81
365.95	1383.29
366.33	1373.73
366.70	1380.56
367.08	1358.71
367.45	1368.04
367.83	1373.50
368.20	1349.84
368.58	1378.51
368.95	1376.24
369.33	1374.41
369.70	1389.43
370.08	1367.36
370.45	1377.60
370.83	1370.55
371.20	1364.40
371.57	1444.50
371.95	1381.24
372.32	1372.14
372.70	1374.64
373.07	1371.00
373.45	1362.13
373.82	1362.13
374.19	1373.73
374.57	1383.74
374.94	1383.06
375.32	1360.76
375.69	1354.62
376.07	1365.31
376.44	1352.11
376.81	1349.84
377.19	1350.52
377.56	1348.02
377.94	1352.11
378.31	1340.28
378.68	1369.86
379.06	1377.60
379.43	1358.71
379.81	1366.00
380.18	1368.95
380.55	1358.49
380.93	1361.22
381.30	1367.36
381.67	1355.07
382.05	1355.76
382.42	1371.91
382.79	1346.43
383.17	1364.17
383.54	1368.27
383.91	1359.17
384.29	1366.00
384.66	1351.43
385.04	1366.91
385.41	1343.01
385.78	1369.86
386.15	1357.35
386.53	1365.77
386.90	1385.79
387.27	1370.55
387.65	1357.12
388.02	1360.99
388.39	1380.10
388.77	1390.12
389.14	1369.18
389.51	1348.70
389.89	1371.46
390.26	1364.40
390.63	1369.18
391.00	1372.82
391.38	1356.21
391.75	1370.09
392.12	1343.01
392.50	1336.64
392.87	1363.95
393.24	1356.89
393.61	1374.41
393.99	1356.21
394.36	1358.71
394.73	1352.11
395.10	1367.36
395.48	1375.55
395.85	1349.16
396.22	1367.59
396.59	1362.81
396.97	1338.23
397.34	1358.49
397.71	1373.73
398.08	1374.87
398.45	1373.96
398.83	1348.25
399.20	1351.66
399.57	1364.40
399.94	1353.71
400.32	1365.54
400.69	1369.18
401.06	1365.08
401.43	1362.35
401.80	1352.11
402.17	1357.58
402.55	1352.34
402.92	1361.90
403.29	1358.71
403.66	1348.93
404.03	1352.11
404.41	1370.32
404.78	1365.54
405.15	1373.50
405.52	1381.92
405.89	1374.64
406.26	1377.83
406.64	1373.05
407.01	1378.06
407.38	1386.25
407.75	1379.19
408.12	1382.61
408.49	1360.53
408.86	1368.50
409.23	1352.34
409.61	1371.68
409.98	1361.90
410.35	1368.04
410.72	1369.86
411.09	1344.83
411.46	1362.35
411.83	1372.59
412.20	1351.66
412.57	1357.35
412.95	1351.89
413.32	1352.11
413.69	1383.74
414.06	1362.13
414.43	1351.89
414.80	1370.32
415.17	1365.31
415.54	1367.82
415.91	1353.71
416.28	1368.04
416.65	1353.71
417.02	1353.48
417.39	1353.48
417.76	1351.66
418.14	1363.72
418.51	1364.17
418.88	1347.56
419.25	1355.98
419.62	1363.72
419.99	1376.69
420.36	1371.91
420.73	1353.48
421.10	1367.82
421.47	1361.22
421.84	1361.67
422.21	1366.22
422.58	1376.69
422.95	1354.39
423.32	1370.77
423.69	1369.86
424.06	1393.07
424.43	1385.56
424.80	1375.55
425.17	1378.06
425.54	1358.26
425.91	1357.35
426.28	1353.25
426.65	1364.86
427.02	1356.89
427.39	1361.22
427.76	1356.21
428.13	1363.72
428.49	1364.86
428.86	1350.75
429.23	1350.75
429.60	1371.23
429.97	1369.41
430.34	1356.89
430.71	1362.35
431.08	1359.62
431.45	1343.92
431.82	1347.11
432.19	1358.71
432.56	1354.62
432.93	1357.35
433.30	1364.40
433.67	1377.15
434.03	1389.66
434.40	1380.33
434.77	1363.95
435.14	1362.35
435.51	1353.48
435.88	1386.47
436.25	1353.71
436.62	1343.47
436.99	1347.79
437.35	1356.21
437.72	1343.92
438.09	1366.91
438.46	1414.01
438.83	1389.43
439.20	1379.19
439.57	1353.25
439.93	1374.87
440.30	1356.89
440.67	1355.98
441.04	1357.35
441.41	1357.80
441.78	1382.38
442.14	1369.64
442.51	1365.54
442.88	1350.52
443.25	1367.82
443.62	1372.37
443.99	1351.20
444.35	1372.37
444.72	1368.50
445.09	1376.24
445.46	1348.70
445.83	1374.87
446.19	1373.96
446.56	1378.06
446.93	1351.43
447.30	1352.34
447.66	1363.04
448.03	1368.27
448.40	1368.27
448.77	1365.54
449.14	1374.87
449.50	1390.80
449.87	1371.46
450.24	1373.05
450.61	1354.62
450.97	1357.58
451.34	1353.48
451.71	1370.09
452.08	1362.13
452.44	1372.37
452.81	1367.59
453.18	1324.58
453.54	1366.68
453.91	1352.57
454.28	1344.38
454.65	1335.73
455.01	1365.77
455.38	1349.16
455.75	1373.28
456.11	1364.86
456.48	1378.51
456.85	1360.53
457.21	1353.93
457.58	1366.22
457.95	1370.55
458.32	1363.72
458.68	1341.42
459.05	1372.59
459.42	1380.33
459.78	1359.85
460.15	1374.64
460.52	1382.38
460.88	1374.64
461.25	1381.47
461.61	1374.64
461.98	1374.87
462.35	1387.16
462.71	1365.54
463.08	1350.29
463.45	1360.99
463.81	1383.97
464.18	1359.62
464.55	1362.35
464.91	1366.45
465.28	1366.91
465.64	1369.64
466.01	1350.98
466.38	1369.64
466.74	1352.57
467.11	1372.37
467.47	1341.65
467.84	1378.06
468.21	1369.41
468.57	1367.36
468.94	1362.35
469.30	1356.67
469.67	1376.01
470.03	1361.67
470.40	1352.80
470.77	1350.07
471.13	1357.80
471.50	1355.30
471.86	1363.95
472.23	1372.37
472.59	1350.98
472.96	1364.40
473.32	1364.17
473.69	1363.49
474.05	1345.97
474.42	1343.70
474.78	1350.98
475.15	1335.96
475.51	1360.31
475.88	1354.85
476.24	1373.50
476.61	1352.80
476.97	1360.31
477.34	1364.86
477.70	1386.25
478.07	1363.95
478.43	1377.83
478.80	1388.07
479.16	1385.34
479.53	1373.96
479.89	1362.81
480.26	1371.00
480.62	1365.77
480.99	1361.67
481.35	1350.07
481.72	1354.62
482.08	1369.18
482.45	1574.89
482.81	1377.83
483.17	1359.40
483.54	1368.50
483.90	1353.02
484.27	1368.73
484.63	1350.52
485.00	1355.53
485.36	1366.45
485.72	1384.43
486.09	1366.00
486.45	1377.37
486.82	1381.47
487.18	1379.42
487.54	1358.49
487.91	1366.22
488.27	1362.13
488.64	1381.01
489.00	1365.77
489.36	1374.87
489.73	1373.73
490.09	1383.74
490.45	1369.86
490.82	1363.95
491.18	1367.59
491.55	1370.77
491.91	1369.18
492.27	1384.43
492.64	1351.43
493.00	1372.59
493.36	1373.05
493.73	1376.69
494.09	1363.95
494.45	1391.25
494.82	1360.76
495.18	1378.74
495.54	1376.69
495.91	1381.92
496.27	1389.21
496.63	1379.88
496.99	1376.46
497.36	1371.23
497.72	1381.70
498.08	1359.62
498.45	1377.60
498.81	1352.80
499.17	1371.46
499.53	1368.27
499.90	1359.17
500.26	1354.62
500.62	1368.73
500.99	1372.14
501.35	1367.59
501.71	1370.77
502.07	1360.31
502.44	1353.02
502.80	1355.76
503.16	1372.37
503.52	1372.59
503.88	1348.02
504.25	1365.31
504.61	1357.58
504.97	1362.13
505.33	1372.14
505.70	1359.17
506.06	1371.68
506.42	1372.82
506.78	1353.93
507.14	1368.27
507.51	1360.53
507.87	1369.64
508.23	1356.89
508.59	1382.38
508.95	1366.91
509.32	1353.48
509.68	1355.98
510.04	1381.47
510.40	1363.04
510.76	1358.03
511.12	1351.66
511.48	1346.88
511.85	1370.32
512.21	1378.74
512.57	1372.82
512.93	1368.27
513.29	1359.17
513.65	1384.88
514.01	1354.85
514.38	1353.48
514.74	1351.20
515.10	1340.51
515.46	1376.24
515.82	1366.68
516.18	1353.25
516.54	1359.17
516.90	1359.40
517.26	1377.60
517.63	1372.14
517.99	1367.59
518.35	1377.83
518.71	1366.00
519.07	1368.73
519.43	1378.74
519.79	1367.59
520.15	1372.59
520.51	1382.15
520.87	1362.81
521.23	1371.68
521.59	1363.04
521.95	1375.32
522.31	1371.00
522.67	1346.65
523.03	1338.69
523.40	1347.56
523.76	1369.64
524.12	1363.95
524.48	1365.54
524.84	1359.85
525.20	1397.62
525.56	1375.32
525.92	1378.74
526.28	1370.32
526.64	1369.86
527.00	1400.36
527.36	1368.73
527.72	1385.11
528.08	1382.15
528.44	1381.01
528.80	1382.83
529.16	1360.76
529.51	1393.53
529.87	1381.70
530.23	1348.70
530.59	1353.25
530.95	1358.49
531.31	1363.04
531.67	1353.48
532.03	1361.44
532.39	1357.80
532.75	1360.53
533.11	1352.57
533.47	1377.60
533.83	1383.06
534.19	1381.47
534.55	1366.68
534.91	1357.12
535.26	1369.18
535.62	1354.62
535.98	1379.65
536.34	1353.48
536.70	1369.41
537.06	1365.77
537.42	1356.89
537.78	1370.32
538.14	1441.54
538.49	1359.62
538.85	1388.07
539.21	1350.29
539.57	1368.73
539.93	1384.20
540.29	1363.04
540.65	1356.89
541.00	1386.93
541.36	1384.43
541.72	1352.11
542.08	1355.53
542.44	1354.85
542.80	1368.04
543.15	1380.33
543.51	1368.95
543.87	1390.34
544.23	1364.40
544.59	1376.01
544.95	1361.67
545.30	1363.49
545.66	1366.45
546.02	1375.78
546.38	1379.65
546.73	1380.79
547.09	1361.22
547.45	1392.39
547.81	1362.13
548.17	1347.11
548.52	1349.61
548.88	1374.41
549.24	1364.63
549.60	1368.95
549.95	1361.90
550.31	1371.46
550.67	1369.41
551.03	1363.95
551.38	1355.76
551.74	1375.78
552.10	1380.56
552.46	1379.19
552.81	1356.89
553.17	1379.65
553.53	1358.26
553.88	1371.91
554.24	1372.59
554.60	1358.49
554.95	1349.61
555.31	1366.00
555.67	1343.92
556.03	1359.62
556.38	1356.67
556.74	1373.73
557.10	1365.31
557.45	1366.00
557.81	1369.64
558.17	1354.62
558.52	1353.93
558.88	1371.23
559.24	1370.09
559.59	1363.72
559.95	1367.36
560.30	1370.55
560.66	1380.79
561.02	1370.09
561.37	1365.54
561.73	1377.15
562.09	1378.97
562.44	1356.44
562.80	1359.62
563.15	1373.50
563.51	1345.52
563.87	1379.65
564.22	1356.44
564.58	1355.30
564.93	1359.85
565.29	1382.61
565.65	1372.59
566.00	1373.05
566.36	1370.77
566.71	1352.57
567.07	1359.85
567.42	1366.68
567.78	1379.19
568.14	1344.61
568.49	1371.23
568.85	1364.40
569.20	1345.97
569.56	1343.01
569.91	1362.81
570.27	1374.19
570.62	1373.05
570.98	1379.65
571.33	1358.49
571.69	1369.64
572.04	1370.32
572.40	1350.07
572.75	1369.18
573.11	1351.20
573.46	1361.67
573.82	1346.65
574.17	1353.71
574.53	1372.82
574.88	1374.64
575.24	1360.76
575.59	1387.16
575.95	1372.37
576.30	1360.31
576.66	1379.19
577.01	1376.46
577.36	1360.53
577.72	1374.19
578.07	1369.41
578.43	1359.40
578.78	1364.40
579.14	1384.88
579.49	1358.71
579.85	1378.97
580.20	1376.24
580.55	1372.82
580.91	1379.65
581.26	1367.36
581.62	1382.83
581.97	1367.82
582.32	1389.43
582.68	1388.75
583.03	1367.82
583.39	1379.88
583.74	1390.80
584.09	1373.73
584.45	1401.27
584.80	1377.37
585.15	1386.47
585.51	1381.70
585.86	1389.43
586.21	1409.91
586.57	1406.50
586.92	1436.08
587.27	1408.32
587.63	1435.17
587.98	1444.50
588.33	1435.40
588.69	1440.63
589.04	1421.75
589.39	1439.72
589.75	1427.21
590.10	1436.54
590.45	1457.70
590.81	1462.02
591.16	1459.06
591.51	1483.18
591.86	1505.94
592.22	1500.93
592.57	1509.81
592.92	1503.21
593.28	1523.01
593.63	1526.65
593.98	1530.74
594.33	1556.46
594.69	1569.20
595.04	1569.43
595.39	1573.75
595.74	1618.81
596.10	1618.35
596.45	1618.58
596.80	1623.81
597.15	1665.45
597.50	1689.12
597.86	1680.70
598.21	1694.81
598.56	1710.96
598.91	1728.26
599.26	1718.93
599.62	1760.34
599.97	1794.02
600.32	1796.75
600.67	1804.49
601.02	1839.76
601.38	1844.31
601.73	1869.34
602.08	1894.37
602.43	1920.08
602.78	1911.21
603.13	1953.76
603.49	1945.57
603.84	1990.40
604.19	2016.57
604.54	2017.93
604.89	2037.05
605.24	2055.25
605.59	2061.62
605.95	2120.79
606.30	2115.10
606.65	2130.12
607.00	2133.76
607.35	2131.71
607.70	2155.60
608.05	2167.43
608.40	2188.37
608.75	2190.64
609.10	2260.27
609.46	2252.77
609.81	2233.88
610.16	2290.08
610.51	2294.64
610.86	2319.89
611.21	2319.44
611.56	2318.30
611.91	2327.63
612.26	2345.83
612.61	2354.25
612.96	2367.22
613.31	2361.31
613.66	2387.70
614.01	2407.96
614.36	2395.44
614.71	2381.10
615.06	2409.78
615.41	2412.96
615.76	2395.21
616.11	2428.21
616.46	2456.20
616.81	2443.68
617.16	2452.10
617.51	2424.80
617.86	2446.18
618.21	2438.68
618.56	2444.36
618.91	2422.06
619.26	2467.57
619.61	2422.06
619.96	2458.70
620.31	2471.67
620.66	2461.89
621.01	2472.58
621.36	2459.61
621.71	2474.86
622.06	2463.02
622.41	2424.34
622.76	2447.32
623.10	2473.49
623.45	2438.22
623.80	2437.77
624.15	2444.36
624.50	2413.64
624.85	2442.32
625.20	2420.02
625.55	2432.08
625.90	2432.30
626.25	2406.59
626.59	2427.30
626.94	2399.31
627.29	2410.91
627.64	2437.99
627.99	2406.59
628.34	2421.61
628.69	2413.19
629.03	2414.78
629.38	2397.49
629.73	2412.05
630.08	2415.69
630.43	2412.73
630.78	2406.59
631.12	2382.70
631.47	2391.12
631.82	2354.48
632.17	2395.44
632.52	2351.98
632.86	2394.76
633.21	2354.94
633.56	2338.55
633.91	2369.73
634.26	2361.99
634.60	2328.54
634.95	2348.57
635.30	2320.80
635.65	2319.89
635.99	2323.31
636.34	2327.86
636.69	2297.14
637.04	2335.82
637.39	2275.07
637.73	2291.90
638.08	2307.38
638.43	2331.27
638.77	2318.53
639.12	2298.73
639.47	2288.72
639.82	2288.49
640.16	2269.83
640.51	2305.56
640.86	2273.25
641.20	2278.25
641.55	2275.75
641.90	2279.39
642.25	2261.64
642.59	2292.59
642.94	2260.50
643.29	2245.48
643.63	2238.43
643.98	2253.68
644.33	2257.32
644.67	2258.00
645.02	2228.65
645.37	2256.86
645.71	2251.17
646.06	2274.38
646.40	2239.57
646.75	2240.71
647.10	2247.99
647.44	2251.17
647.79	2260.96
648.14	2236.61
648.48	2228.19
648.83	2227.73
649.17	2252.54
649.52	2240.71
649.87	2227.28
650.21	2238.66
650.56	2235.47
650.90	2234.33
651.25	2209.53
651.59	2241.39
651.94	2213.63
652.29	2244.12
652.63	2230.69
652.98	2245.94
653.32	2238.66
653.67	2233.88
654.01	2225.69
654.36	2249.35
654.70	2195.19
655.05	2235.24
655.39	2210.44
655.74	2240.93
656.08	2232.06
656.43	2246.85
656.78	2223.41
657.12	2237.97
657.47	2223.87
657.81	2243.89
658.15	2231.83
658.50	2227.05
658.84	2220.23
659.19	2221.82
659.53	2252.31
659.88	2242.53
660.22	2234.33
660.57	2255.27
660.91	2241.39
661.26	2274.38
661.60	2248.21
661.95	2264.14
662.29	2273.47
662.63	2269.83
662.98	2301.69
663.32	2291.68
663.67	2299.64
664.01	2342.65
664.36	2320.12
664.70	2357.44
665.04	2377.69
665.39	2357.44
665.73	2405.91
666.08	2548.13
666.42	2457.79
666.76	2483.28
667.11	2503.76
667.45	2540.39
667.79	2568.84
668.14	2615.03
668.48	2667.82
668.83	2710.60
669.17	2768.40
669.51	2800.48
669.86	2901.06
670.20	2915.62
670.54	2967.73
670.89	3042.14
671.23	3119.28
671.57	3152.96
671.92	3247.85
672.26	3362.31
672.60	3406.91
672.94	3547.08
673.29	3608.75
673.63	3712.28
673.97	3813.32
674.32	3909.80
674.66	3962.14
675.00	4048.38
675.34	4123.93
675.69	4287.76
676.03	4423.61
676.37	4478.00
676.71	4584.72
677.06	4729.67
677.40	4847.77
677.74	4994.54
678.08	5098.30
678.43	5265.33
678.77	5430.76
679.11	5534.52
679.45	5717.70
679.80	5856.96
680.14	6043.78
680.48	6157.79
680.82	6432.67
681.16	6601.51
681.51	6764.67
681.85	6989.94
682.19	7163.11
682.53	7407.73
682.87	7618.90
683.21	7939.52
683.56	8199.84
683.90	8521.37
684.24	8863.61
684.58	9342.83
684.92	9711.24
685.26	10064.40
685.61	10407.55
685.95	10782.10
686.29	11157.79
686.63	11366.00
686.97	11617.90
687.31	11773.09
687.65	11767.86
687.99	11787.65
688.33	11719.61
688.68	11462.71
689.02	11299.55
689.36	11097.49
689.70	10799.39
690.04	10411.19
690.38	10125.16
690.72	9835.94
691.06	9395.40
691.40	9145.32
691.74	8708.65
692.08	8373.69
692.42	8079.46
692.76	7728.12
693.10	7420.25
693.44	7106.45
693.78	6883.00
694.13	6584.45
694.47	6420.15
694.81	6129.80
695.15	5960.95
695.49	5778.23
695.83	5631.46
696.17	5468.30
696.51	5347.93
696.85	5203.89
697.19	5035.73
697.53	4974.97
697.87	4901.93
698.20	4741.50
698.54	4723.53
698.88	4673.01
699.22	4580.17
699.56	4574.71
699.90	4479.36
700.24	4465.03
700.58	4412.01
700.92	4428.39
701.26	4382.43
701.60	4353.75
701.94	4290.04
702.28	4323.94
702.62	4301.19
702.96	4309.61
703.30	4303.46
703.63	4286.63
703.97	4286.63
704.31	4269.10
704.65	4268.65
704.99	4268.19
705.33	4328.50
705.67	4252.72
706.01	4284.81
706.34	4327.13
706.68	4277.52
707.02	4316.44
707.36	4299.60
707.70	4321.67
708.04	4281.62
708.38	4264.33
708.71	4295.73
709.05	4261.37
709.39	4287.08
709.73	4271.61
710.07	4250.90
710.40	4312.11
710.74	4250.45
711.08	4244.30
711.42	4261.14
711.76	4260.69
712.09	4235.88
712.43	4281.62
712.77	4232.47
713.11	4247.71
713.45	4233.83
713.78	4242.48
714.12	4174.67
714.46	4175.35
714.80	4156.01
715.13	4135.08
715.47	4095.03
715.81	4075.00
716.15	4053.61
716.48	4036.09
716.82	4015.61
717.16	3997.41
717.49	3981.48
717.83	3935.06
718.17	3952.58
718.51	3927.32
718.84	3885.68
719.18	3885.68
719.52	3880.90
719.85	3826.06
720.19	3815.59
720.53	3792.61
720.86	3784.65
721.20	3729.58
721.54	3703.87
721.87	3703.41
722.21	3677.70
722.55	3631.50
722.88	3610.80
723.22	3594.19
723.55	3554.14
723.89	3540.71
724.23	3528.88
724.56	3499.52
724.90	3484.28
725.24	3442.86
725.57	3433.99
725.91	3391.66
726.24	3356.85
726.58	3357.08
726.92	3360.94
727.25	3303.37
727.59	3330.00
727.92	3321.81
728.26	3289.95
728.59	3252.86
728.93	3285.17
729.26	3223.05
729.60	3237.38
729.94	3236.93
730.27	3204.16
730.61	3162.52
730.94	3132.25
731.28	3142.95
731.61	3143.40
731.95	3120.19
732.28	3088.79
732.62	3084.47
732.95	3074.68
733.29	3017.57
733.62	3003.23
733.96	3030.08
734.29	2999.36
734.63	3004.14
734.96	2987.08
735.30	2987.30
735.63	2984.35
735.97	2953.85
736.30	2924.50
736.63	2939.97
736.97	2905.61
737.30	2908.12
737.64	2910.62
737.97	2909.25
738.31	2861.92
738.64	2844.17
738.97	2847.59
739.31	2874.44
739.64	2850.09
739.98	2863.06
740.31	2806.63
740.64	2830.52
740.98	2813.45
741.31	2796.16
741.65	2775.00
741.98	2788.20
742.31	2780.46
742.65	2766.35
742.98	2740.64
743.31	2744.73
743.65	2718.56
743.98	2755.88
744.31	2737.45
744.65	2750.19
744.98	2716.06
745.31	2681.25
745.65	2688.53
745.98	2652.35
746.31	2681.93
746.65	2713.79
746.98	2679.65
747.31	2669.87
747.65	2668.50
747.98	2648.02
748.31	2638.47
748.64	2616.85
748.98	2595.00
749.31	2614.35
749.64	2583.17
749.98	2585.90
750.31	2581.12
750.64	2569.06
750.97	2555.41
751.31	2566.79
751.64	2513.77
751.97	2526.51
752.30	2488.51
752.63	2510.35
752.97	2478.04
753.30	2504.89
753.63	2475.08
753.96	2469.62
754.29	2465.75
754.63	2434.35
754.96	2458.70
755.29	2438.68
755.62	2407.73
755.95	2382.24
756.29	2361.76
756.62	2376.78
756.95	2342.88
757.28	2359.49
757.61	2383.61
757.94	2341.97
758.27	2320.35
758.61	2329.45
758.94	2282.12
759.27	2283.03
759.60	2269.60
759.93	2261.41
760.26	2266.19
760.59	2265.28
760.92	2255.27
761.26	2224.78
761.59	2231.60
761.92	2206.34
762.25	2200.43
762.58	2227.96
762.91	2175.85
763.24	2165.16
763.57	2166.30
763.90	2169.71
764.23	2162.20
764.56	2159.24
764.89	2132.85
765.22	2126.02
765.55	2120.33
765.88	2121.01
766.21	2113.28
766.54	2113.50
766.87	2095.53
767.20	2081.87
767.53	2094.62
767.86	2096.89
768.19	2074.36
768.52	2063.67
768.85	2055.93
769.18	2048.88
769.51	2031.81
769.84	2034.09
770.17	2042.96
770.50	2029.76
770.83	2004.73
771.16	2000.64
771.49	2005.64
771.82	1998.59
772.15	1972.65
772.48	1964.23
772.81	1967.64
773.14	1942.16
773.47	1966.96
773.80	1964.23
774.13	1954.67
774.46	1935.79
774.78	1933.97
775.11	1925.55
775.44	1928.28
775.77	1900.74
776.10	1899.60
776.43	1912.12
776.76	1922.59
777.09	1893.92
777.41	1884.36
777.74	1889.82
778.07	1890.73
778.40	1880.26
778.73	1874.80
779.06	1862.06
779.38	1830.88
779.71	1830.43
780.04	1837.03
780.37	1840.21
780.70	1820.87
781.03	1838.17
781.35	1831.57
781.68	1828.84
782.01	1834.30
782.34	1829.29
782.67	1789.70
782.99	1800.85
783.32	1824.74
783.65	1803.35
783.98	1793.34
784.30	1773.54
784.63	1786.28
784.96	1777.41
785.29	1782.87
785.61	1779.91
785.94	1754.43
786.27	1779.23
786.60	1758.07
786.92	1755.56
787.25	1755.34
787.58	1741.91
787.90	1751.47
788.23	1734.40
788.56	1742.14
788.88	1746.23
789.21	1734.86
789.54	1740.55
789.87	1739.64
790.19	1731.90
790.52	1720.98
790.85	1719.16
791.17	1716.43
791.50	1722.34
791.82	1707.55
792.15	1711.19
792.48	1715.29
792.80	1719.84
793.13	1733.26
793.46	1716.20
793.78	1743.05
794.11	1728.71
794.43	1689.80
794.76	1713.01
795.09	1716.88
795.41	1731.22
795.74	1708.46
796.06	1736.91
796.39	1734.63
796.72	1728.49
797.04	1724.16
797.37	1702.77
797.69	1715.97
798.02	1700.04
798.34	1680.47
798.67	1718.25
798.99	1696.17
799.32	1731.90
799.64	1703.45
799.97	1691.62
800.30	1699.81
800.62	1692.30
800.95	1706.64
801.27	1707.32
801.60	1694.81
801.92	1703.68
802.25	1705.50
802.57	1695.26
802.89	1694.81
803.22	1700.72
803.54	1692.76
803.87	1687.30
804.19	1687.98
804.52	1668.18
804.84	1702.77
805.17	1688.66
805.49	1675.24
805.82	1671.83
806.14	1666.36
806.46	1711.19
806.79	1672.51
807.11	1653.85
807.44	1675.24
807.76	1652.26
808.08	1662.95
808.41	1674.33
808.73	1676.83
809.06	1695.26
809.38	1700.04
809.70	1669.55
810.03	1663.63
810.35	1661.13
810.67	1659.76
811.00	1648.16
811.32	1656.12
811.64	1647.93
811.97	1629.05
812.29	1636.33
812.61	1645.66
812.94	1670.00
813.26	1654.08
813.58	1647.25
813.91	1638.15
814.23	1644.75
814.55	1620.85
814.88	1625.40
815.20	1635.19
815.52	1631.78
815.84	1615.85
816.17	1636.55
816.49	1631.78
816.81	1639.97
817.13	1616.30
817.46	1615.39
817.78	1634.28
818.10	1619.94
818.42	1607.66
818.75	1599.01
819.07	1628.36
819.39	1606.52
819.71	1621.08
820.04	1596.28
820.36	1606.06
820.68	1599.46
821.00	1588.31
821.32	1599.01
821.65	1601.28
821.97	1607.20
822.29	1600.60
822.61	1610.84
822.93	1619.94
823.25	1585.58
823.58	1590.36
823.90	1607.66
824.22	1590.13
824.54	1595.37
824.86	1597.64
825.18	1591.27
825.50	1582.40
825.82	1591.95
826.15	1581.94
826.47	1560.10
826.79	1588.54
827.11	1590.82
827.43	1599.69
827.75	1592.18
828.07	1607.20
828.39	1586.04
828.71	1581.94
829.03	1562.83
829.35	1587.86
829.67	1570.56
830.00	1593.77
830.32	1570.11
830.64	1584.67
830.96	1563.06
831.28	1578.53
831.60	1568.97
831.92	1578.07
832.24	1586.49
832.56	1572.16
832.88	1572.84
833.20	1567.83
833.52	1572.16
833.84	1545.99
834.16	1573.30
834.48	1547.58
834.80	1576.94
835.12	1567.61
835.44	1551.45
835.76	1568.74
836.08	1548.95
836.40	1568.52
836.71	1555.77
837.03	1555.09
837.35	1553.73
837.67	1566.70
837.99	1551.68
838.31	1549.17
838.63	1574.43
838.95	1548.72
839.27	1573.07
839.59	1546.67
839.91	1533.25
840.23	1538.48
840.54	1548.95
840.86	1536.89
841.18	1562.37
841.50	1543.03
841.82	1570.56
842.14	1554.86
842.46	1551.45
842.77	1545.08
843.09	1551.45
843.41	1550.54
843.73	1536.66
844.05	1545.76
844.37	1539.62
844.68	1555.32
845.00	1552.13
845.32	1544.85
845.64	1515.72
845.96	1530.52
846.27	1552.36
846.59	1532.56
846.91	1527.56
847.23	1545.31
847.54	1540.30
847.86	1541.89
848.18	1536.66
848.50	1551.68
848.82	1547.81
849.13	1527.33
849.45	1535.07
849.77	1526.65
850.08	1535.29
850.40	1532.34
850.72	1537.80
851.04	1508.22
851.35	1540.76
851.67	1526.42
851.99	1516.63
852.30	1520.73
852.62	1524.60
852.94	1508.44
853.25	1521.19
853.57	1518.23
853.89	1522.78
854.20	1522.10
854.52	1505.71
854.84	1525.74
855.15	1508.22
855.47	1506.17
855.79	1510.95
856.10	1522.10
856.42	1520.28
856.73	1520.50
857.05	1509.58
857.37	1504.12
857.68	1483.18
858.00	1499.34
858.32	1507.30
858.63	1518.00
858.95	1518.23
859.26	1509.81
859.58	1530.97
859.89	1500.48
860.21	1516.63
860.52	1518.23
860.84	1535.29
861.16	1525.74
861.47	1478.86
861.79	1509.58
862.10	1488.87
862.42	1482.50
862.73	1513.68
863.05	1518.00
863.36	1488.42
863.68	1504.35
863.99	1500.02
864.31	1505.26
864.62	1522.55
864.94	1500.25
865.25	1516.41
865.57	1488.19
865.88	1489.33
866.20	1474.99
866.51	1522.32
866.82	1502.75
867.14	1478.18
867.45	1472.49
867.77	1502.75
868.08	1481.36
868.40	1490.69
868.71	1497.52
869.02	1480.91
869.34	1480.45
869.65	1484.55
869.97	1482.73
870.28	1478.18
870.59	1469.53
870.91	1477.04
871.22	1479.09
871.54	1486.60
871.85	1483.41
872.16	1474.08
872.48	1464.30
872.79	1506.17
873.10	1475.68
873.42	1477.72
873.73	1487.05
874.04	1474.31
874.36	1468.85
874.67	1485.00
874.98	1480.68
875.30	1467.71
875.61	1485.69
875.92	1474.99
876.23	1479.54
876.55	1461.34
876.86	1480.23
877.17	1463.62
877.49	1475.90
877.80	1449.51
878.11	1605.15
878.42	1485.00
878.74	1449.28
879.05	1476.13
879.36	1452.92
879.67	1457.70
879.98	1469.53
880.30	1443.59
880.61	1451.10
880.92	1457.70
881.23	1451.10
881.55	1449.73
881.86	1463.62
882.17	1458.15
882.48	1476.81
882.79	1466.35
883.10	1457.47
883.42	1476.36
883.73	1467.71
884.04	1464.30
884.35	1462.93
884.66	1460.66
884.97	1441.31
885.28	1465.44
885.60	1466.35
885.91	1449.96
886.22	1454.51
886.53	1448.82
886.84	1447.23
887.15	1442.91
887.46	1449.05
887.77	1452.46
888.08	1422.88
888.40	1436.31
888.71	1466.57
889.02	1451.33
889.33	1475.45
889.64	1457.93
889.95	1469.08
890.26	1453.15
890.57	1455.65
890.88	1442.00
891.19	1452.24
891.50	1446.55
891.81	1450.42
892.12	1456.79
892.43	1449.73
892.74	1482.73
893.05	1452.92
893.36	1460.66
893.67	1436.54
893.98	1465.66
894.29	1459.06
894.60	1462.02
894.91	1442.00
895.22	1437.67
895.53	1436.54
895.84	1455.88
896.15	1438.13
896.46	1436.31
896.77	1447.91
897.08	1427.89
897.38	1445.87
897.69	1471.81
898.00	1426.30
898.31	1462.93
898.62	1446.32
898.93	1431.76
899.24	1448.14
899.55	1443.59
899.86	1460.20
900.16	1448.14
900.47	1436.31
900.78	1438.36
901.09	1429.25
901.40	1436.54
901.71	1427.66
902.02	1442.23
902.32	1440.63
902.63	1434.94
902.94	1421.97
903.25	1447.23
903.56	1419.47
903.87	1427.21
904.17	1432.21
904.48	1442.23
904.79	1422.88
905.10	1412.64
905.41	1429.03
905.71	1409.23
906.02	1432.44
906.33	1421.97
906.64	1423.34
906.94	1430.62
907.25	1434.26
907.56	1424.70
907.87	1433.58
908.17	1429.25
908.48	1441.31
908.79	1426.07
909.09	1422.66
909.40	1427.66
909.71	1433.81
910.02	1443.59
910.32	1405.36
910.63	1434.03
910.94	1416.28
911.24	1404.45
911.55	1423.57
911.86	1421.97
912.16	1405.59
912.47	1409.46
912.78	1398.76
913.08	1434.94
913.39	1423.79
913.69	1422.20
914.00	1407.41
914.31	1398.99
914.61	1426.75
914.92	1426.07
915.23	1416.28
915.53	1405.59
915.84	1422.88
916.14	1383.97
916.45	1392.39
916.75	1409.23
917.06	1421.29
917.37	1405.82
917.67	1417.88
917.98	1409.69
918.28	1415.60
918.59	1429.48
918.89	1420.84
919.20	1412.64
919.50	1397.85
919.81	1392.39
920.11	1404.45
920.42	1417.88
920.72	1399.90
921.03	1393.30
921.33	1403.31
921.64	1388.30
921.94	1392.16
922.25	1415.37
922.55	1400.58
922.86	1411.05
923.16	1403.31
923.47	1390.80
923.77	1402.86
924.08	1401.04
924.38	1414.24
924.69	1398.54
924.99	1403.77
925.29	1397.62
925.60	1415.83
925.90	1398.31
926.21	1405.13
926.51	1392.85
926.81	1387.16
927.12	1408.55
927.42	1403.09
927.73	1403.31
928.03	1390.12
928.33	1400.36
928.64	1396.49
928.94	1400.58
929.24	1394.89
929.55	1413.78
929.85	1413.55
930.15	1404.45
930.46	1380.10
930.76	1401.49
931.06	1390.57
931.37	1391.25
931.67	1409.23
931.97	1380.56
932.27	1391.03
932.58	1387.61
932.88	1366.91
933.18	1389.89
933.49	1397.62
933.79	1402.18
934.09	1407.64
934.39	1402.86
934.70	1385.11
935.00	1392.39
935.30	1386.70
935.60	1391.48
935.91	1390.57
936.21	1372.14
936.51	1381.24
936.81	1372.59
937.11	1388.52
937.42	1383.74
937.72	1378.74
938.02	1376.01
938.32	1403.54
938.62	1392.39
938.92	1371.91
939.23	1384.65
939.53	1378.97
939.83	1371.23
940.13	1374.41
940.43	1353.71
940.73	1368.50
941.03	1365.77
941.34	1365.08
941.64	1384.88
941.94	1364.40
942.24	1384.88
942.54	1373.05
942.84	1372.82
943.14	1374.41
943.44	1367.36
943.74	1381.92
944.04	1373.05
944.34	1376.46
944.65	1394.89
944.95	1378.28
945.25	1354.39
945.55	1367.36
945.85	1380.79
946.15	1359.62
946.45	1381.47
946.75	1376.69
947.05	1373.05
947.35	1361.67
947.65	1368.04
947.95	1387.61
948.25	1369.86
948.55	1389.89
948.85	1388.07
949.15	1389.43
949.45	1379.65
949.75	1377.60
950.05	1352.11
950.35	1350.07
950.65	1362.13
950.94	1373.73
951.24	1398.08
951.54	1381.01
951.84	1414.24
952.14	1382.15
952.44	1365.08
952.74	1363.49
953.04	1370.55
953.34	1367.59
953.64	1381.47
953.94	1379.88
954.23	1382.83
954.53	1376.69
954.83	1382.38
955.13	1387.16
955.43	1377.60
955.73	1378.51
956.03	1380.33
956.32	1371.68
956.62	1371.91
956.92	1378.97
957.22	1378.28
957.52	1341.87
957.82	1359.85
958.11	1368.73
958.41	1383.52
958.71	1400.36
959.01	1361.67
959.30	1453.60
959.60	1359.17
959.90	1341.19
960.20	1355.98
960.50	1370.09
960.79	1356.89
961.09	1386.47
961.39	1372.82
961.69	1369.41
961.98	1377.37
962.28	1369.64
962.58	1370.77
962.87	1370.77
963.17	1386.25
963.47	1367.13
963.76	1401.49
964.06	1375.55
964.36	1365.77
964.66	1369.86
964.95	1373.96
965.25	1376.01
965.55	1382.83
965.84	1374.41
966.14	1365.77
966.43	1347.56
966.73	1383.52
967.03	1388.30
967.32	1373.50
967.62	1368.27
967.92	1362.13
968.21	1367.59
968.51	1379.88
968.80	1378.51
969.10	1377.37
969.40	1353.48
969.69	1354.62
969.99	1387.61
970.28	1378.74
970.58	1380.79
970.87	1375.55
971.17	1377.37
971.46	1404.45
971.76	1378.51
972.06	1373.73
972.35	1357.35
972.65	1369.86
972.94	1345.29
973.24	1384.43
973.53	1379.88
973.83	1361.90
974.12	1356.44
974.42	1363.95
974.71	1379.19
975.01	1354.62
975.30	1374.87
975.59	1366.45
975.89	1372.37
976.18	1371.91
976.48	1389.66
976.77	1376.92
977.07	1394.44
977.36	1402.86
977.65	1383.06
977.95	1384.43
978.24	1374.41
978.54	1365.54
978.83	1378.74
979.13	1371.68
979.42	1369.41
979.71	1351.20
980.01	1367.36
980.30	1356.44
980.59	1379.42
980.89	1385.56
981.18	1367.82
981.47	1386.47
981.77	1382.61
982.06	1366.22
982.35	1378.28
982.65	1373.50
982.94	1370.32
983.23	1368.50
983.53	1355.30
983.82	1359.62
984.11	1381.47
984.41	1388.30
984.70	1354.85
984.99	1386.47
985.28	1388.98
985.58	1380.10
985.87	1373.96
986.16	1386.47
986.45	1382.38
986.75	1374.64
987.04	1372.14
987.33	1344.83
987.62	1359.40
987.91	1364.63
988.21	1354.16
988.50	1354.62
988.79	1368.04
989.08	1366.00
989.37	1380.56
989.67	1363.72
989.96	1365.54
990.25	1366.22
990.54	1345.74
990.83	1386.70
991.12	1379.42
991.42	1372.59
991.71	1374.19
992.00	1384.88
992.29	1341.19
992.58	1370.32
992.87	1361.90
993.16	1385.56
993.45	1362.35
993.75	1357.58
994.04	1369.64
994.33	1350.29
994.62	1377.37
994.91	1351.43
995.20	1359.40
995.49	1366.91
995.78	1383.97
996.07	1359.62
996.36	1371.91
996.65	1362.13
996.94	1351.20
997.23	1382.15
997.52	1367.13
997.81	1343.47
998.10	1358.49
998.39	1380.10
998.68	1374.87
998.97	1361.90
999.26	1381.92
999.55	1359.85
999.84	1362.81
1000.13	1377.37
1000.42	1370.09
1000.71	1364.63
1001.00	1357.80
1001.29	1362.35
1001.58	1361.44
1001.87	1375.10
1002.16	1362.81
1002.45	1349.38
1002.74	1362.35
1003.02	1360.31
1003.31	1375.10
1003.60	1369.18
1003.89	1375.32
1004.18	1378.06
1004.47	1375.10
1004.76	1387.84
1005.05	1380.33
1005.33	1373.05
1005.62	1378.28
1005.91	1368.50
1006.20	1381.24
1006.49	1370.77
1006.78	1379.19
1007.06	1370.77
1007.35	1360.76
1007.64	1371.46
1007.93	1364.17
1008.22	1376.01
1008.50	1373.96
1008.79	1358.94
1009.08	1358.94
1009.37	1366.91
1009.66	1379.88
1009.94	1383.29
1010.23	1356.67
1010.52	1351.66
1010.81	1357.58
1011.09	1347.56
1011.38	1334.37
1011.67	1365.08
1011.95	1374.87
1012.24	1353.93
1012.53	1358.26
1012.82	1376.46
1013.10	1371.46
1013.39	1367.36
1013.68	1371.23
[truncated: 48 more rows]
