# Supplementary material for: Unique photosynthetic electron transport tuning and excitation distribution in heterokont algae
Source: PLoS One. 2019 Jan 9;14(1):e0209920. doi: 10.1371/journal.pone.0209920 (PMC6326504; doi:10.1371/journal.pone.0209920)
Supplement: S1 Dataset — (ZIP) [file pone.0209920.s004.zip › S1 Dataset/77K/Phaeodactylum_Anaerobic/PAna_t=30,1.txt]

340.01	1306.38
340.39	1306.38
340.76	1306.38
341.14	1322.31
341.52	1315.93
341.89	1346.65
342.27	1327.54
342.65	1371.00
343.03	1341.65
343.40	1369.18
343.78	1335.05
344.16	1332.32
344.53	1328.68
344.91	1350.52
345.29	1337.32
345.66	1346.88
346.04	1335.73
346.42	1337.55
346.79	1333.68
347.17	1334.82
347.54	1319.80
347.92	1331.41
348.30	1321.85
348.67	1319.80
349.05	1335.73
349.43	1305.47
349.80	1304.78
350.18	1308.20
350.56	1307.51
350.93	1315.02
351.31	1317.75
351.68	1325.72
352.06	1315.25
352.44	1311.16
352.81	1318.89
353.19	1303.19
353.56	1313.66
353.94	1324.81
354.32	1301.60
354.69	1306.38
355.07	1301.60
355.44	1308.42
355.82	1300.69
356.19	1328.45
356.57	1302.74
356.95	1290.45
357.32	1305.92
357.70	1311.38
358.07	1295.45
358.45	1289.08
358.82	1301.37
359.20	1307.29
359.58	1302.96
359.95	1309.56
360.33	1301.60
360.70	1311.84
361.08	1295.00
361.45	1312.75
361.83	1320.48
362.20	1303.65
362.58	1294.77
362.95	1320.03
363.33	1301.14
363.70	1299.09
364.08	1307.74
364.45	1300.92
364.83	1313.20
365.20	1303.87
365.58	1303.42
365.95	1331.41
366.33	1303.65
366.70	1287.26
367.08	1306.15
367.45	1313.20
367.83	1309.33
368.20	1297.50
368.58	1301.37
368.95	1305.69
369.33	1308.42
369.70	1309.56
370.08	1306.15
370.45	1307.74
370.83	1310.70
371.20	1301.37
371.57	1362.81
371.95	1310.70
372.32	1294.54
372.70	1314.34
373.07	1321.85
373.45	1333.23
373.82	1330.50
374.19	1302.05
374.57	1303.19
374.94	1325.49
375.32	1300.23
375.69	1276.34
376.07	1313.89
376.44	1295.68
376.81	1313.20
377.19	1314.34
377.56	1319.12
377.94	1321.85
378.31	1320.03
378.68	1313.66
379.06	1308.65
379.43	1312.98
379.81	1310.02
380.18	1326.17
380.55	1302.74
380.93	1306.83
381.30	1290.68
381.67	1304.33
382.05	1297.27
382.42	1306.15
382.79	1309.33
383.17	1305.69
383.54	1333.46
383.91	1297.96
384.29	1307.74
384.66	1297.73
385.04	1324.81
385.41	1314.80
385.78	1322.53
386.15	1314.57
386.53	1303.19
386.90	1321.62
387.27	1301.14
387.65	1295.45
388.02	1323.22
388.39	1327.31
388.77	1314.80
389.14	1309.11
389.51	1303.65
389.89	1325.26
390.26	1302.51
390.63	1321.17
391.00	1300.92
391.38	1314.80
391.75	1310.70
392.12	1302.51
392.50	1295.45
392.87	1297.50
393.24	1320.03
393.61	1305.92
393.99	1321.39
394.36	1329.13
394.73	1307.29
395.10	1314.11
395.48	1306.38
395.85	1319.12
396.22	1309.79
396.59	1300.01
396.97	1312.75
397.34	1316.62
397.71	1308.42
398.08	1310.70
398.45	1303.87
398.83	1309.33
399.20	1297.50
399.57	1305.92
399.94	1292.27
400.32	1304.10
400.69	1314.80
401.06	1311.84
401.43	1306.38
401.80	1307.74
402.17	1295.00
402.55	1298.18
402.92	1288.63
403.29	1320.71
403.66	1308.20
404.03	1326.63
404.41	1292.95
404.78	1314.11
405.15	1316.39
405.52	1303.42
405.89	1304.33
406.26	1326.86
406.64	1308.20
407.01	1319.80
407.38	1292.27
407.75	1295.00
408.12	1309.56
408.49	1305.47
408.86	1331.18
409.23	1297.73
409.61	1318.44
409.98	1326.63
410.35	1321.62
410.72	1319.35
411.09	1310.70
411.46	1309.33
411.83	1316.39
412.20	1308.42
412.57	1316.62
412.95	1310.47
413.32	1317.53
413.69	1300.01
414.06	1326.63
414.43	1321.39
414.80	1315.25
415.17	1304.78
415.54	1297.96
415.91	1302.74
416.28	1319.35
416.65	1297.96
417.02	1291.59
417.39	1304.78
417.76	1316.62
418.14	1304.78
418.51	1303.87
418.88	1281.35
419.25	1308.20
419.62	1303.87
419.99	1298.87
420.36	1304.56
420.73	1305.47
421.10	1308.42
421.47	1309.79
421.84	1320.03
422.21	1317.75
422.58	1315.48
422.95	1308.20
423.32	1284.53
423.69	1293.63
424.06	1304.10
424.43	1337.10
424.80	1311.38
425.17	1320.03
425.54	1298.18
425.91	1299.55
426.28	1322.31
426.65	1307.51
427.02	1305.24
427.39	1324.35
427.76	1321.85
428.13	1300.01
428.49	1300.69
428.86	1300.23
429.23	1306.38
429.60	1295.68
429.97	1295.00
430.34	1300.01
430.71	1319.57
431.08	1319.35
431.45	1309.33
431.82	1306.15
432.19	1292.04
432.56	1307.97
432.93	1320.71
433.30	1316.84
433.67	1316.39
434.03	1319.57
434.40	1312.07
434.77	1304.56
435.14	1294.54
435.51	1303.42
435.88	1307.74
436.25	1295.91
436.62	1312.07
436.99	1312.29
437.35	1295.91
437.72	1301.60
438.09	1304.78
438.46	1353.25
438.83	1305.69
439.20	1326.17
439.57	1310.93
439.93	1314.11
440.30	1303.42
440.67	1299.09
441.04	1315.25
441.41	1309.11
441.78	1311.61
442.14	1312.98
442.51	1317.75
442.88	1314.57
443.25	1297.27
443.62	1315.25
443.99	1298.18
444.35	1312.07
444.72	1319.57
445.09	1300.92
445.46	1307.74
445.83	1306.38
446.19	1306.15
446.56	1313.89
446.93	1321.39
447.30	1304.78
447.66	1325.26
448.03	1293.41
448.40	1293.63
448.77	1294.32
449.14	1312.98
449.50	1316.84
449.87	1300.46
450.24	1314.57
450.61	1303.19
450.97	1326.63
451.34	1318.21
451.71	1297.96
452.08	1304.78
452.44	1310.93
452.81	1301.60
453.18	1290.45
453.54	1314.80
453.91	1287.72
454.28	1320.26
454.65	1313.43
455.01	1316.39
455.38	1305.24
455.75	1304.56
456.11	1310.93
456.48	1314.11
456.85	1314.57
457.21	1296.82
457.58	1305.47
457.95	1303.42
458.32	1302.05
458.68	1324.35
459.05	1314.34
459.42	1326.40
459.78	1315.93
460.15	1325.26
460.52	1308.20
460.88	1311.84
461.25	1293.86
461.61	1301.60
461.98	1300.01
462.35	1301.83
462.71	1311.61
463.08	1301.37
463.45	1304.56
463.81	1312.75
464.18	1307.29
464.55	1312.98
464.91	1315.71
465.28	1316.16
465.64	1311.84
466.01	1320.26
466.38	1294.09
466.74	1321.39
467.11	1313.66
467.47	1326.17
467.84	1342.78
468.21	1306.60
468.57	1304.78
468.94	1313.20
469.30	1323.90
469.67	1303.42
470.03	1314.57
470.40	1303.42
470.77	1317.07
471.13	1310.93
471.50	1291.36
471.86	1317.30
472.23	1315.48
472.59	1291.13
472.96	1306.83
473.32	1305.01
473.69	1312.75
474.05	1300.92
474.42	1317.98
474.78	1318.66
475.15	1312.98
475.51	1311.38
475.88	1313.43
476.24	1329.59
476.61	1318.21
476.97	1300.46
477.34	1298.18
477.70	1314.34
478.07	1325.72
478.43	1319.80
478.80	1311.61
479.16	1300.92
479.53	1323.44
479.89	1303.65
480.26	1309.33
480.62	1283.17
480.99	1307.06
481.35	1297.27
481.72	1317.75
482.08	1321.39
482.45	1532.79
482.81	1330.50
483.17	1307.74
483.54	1294.32
483.90	1311.16
484.27	1316.84
484.63	1302.74
485.00	1290.22
485.36	1314.11
485.72	1325.04
486.09	1326.86
486.45	1322.31
486.82	1330.27
487.18	1323.67
487.54	1299.55
487.91	1299.55
488.27	1302.28
488.64	1303.42
489.00	1306.38
489.36	1302.51
489.73	1312.52
490.09	1315.02
490.45	1329.13
490.82	1310.93
491.18	1325.49
491.55	1323.67
491.91	1321.62
492.27	1324.58
492.64	1321.62
493.00	1309.33
493.36	1316.84
493.73	1319.57
494.09	1306.15
494.45	1300.69
494.82	1307.06
495.18	1314.34
495.54	1330.04
495.91	1312.98
496.27	1301.14
496.63	1327.54
496.99	1308.42
497.36	1325.95
497.72	1322.31
498.08	1305.01
498.45	1319.12
498.81	1314.57
499.17	1297.05
499.53	1310.02
499.90	1320.71
500.26	1299.32
500.62	1310.70
500.99	1298.64
501.35	1298.87
501.71	1306.38
502.07	1310.24
502.44	1321.62
502.80	1321.39
503.16	1318.21
503.52	1322.76
503.88	1312.98
504.25	1312.98
504.61	1325.04
504.97	1310.24
505.33	1317.30
505.70	1313.89
506.06	1297.05
506.42	1292.72
506.78	1307.51
507.14	1332.54
507.51	1300.69
507.87	1303.19
508.23	1281.12
508.59	1314.57
508.95	1314.80
509.32	1313.89
509.68	1292.95
510.04	1336.41
510.40	1329.59
510.76	1308.88
511.12	1306.60
511.48	1302.74
511.85	1317.75
512.21	1297.73
512.57	1309.11
512.93	1310.70
513.29	1311.61
513.65	1285.67
514.01	1293.63
514.38	1315.48
514.74	1311.16
515.10	1327.31
515.46	1296.36
515.82	1302.05
516.18	1305.47
516.54	1321.39
516.90	1324.58
517.26	1327.31
517.63	1316.84
517.99	1314.80
518.35	1318.44
518.71	1333.00
519.07	1337.78
519.43	1327.77
519.79	1325.95
520.15	1322.76
520.51	1324.35
520.87	1328.90
521.23	1326.63
521.59	1318.44
521.95	1303.19
522.31	1319.57
522.67	1319.80
523.03	1317.75
523.40	1313.66
523.76	1297.27
524.12	1322.08
524.48	1301.83
524.84	1314.80
525.20	1317.30
525.56	1318.89
525.92	1319.80
526.28	1282.26
526.64	1321.62
527.00	1305.92
527.36	1333.00
527.72	1315.02
528.08	1305.69
528.44	1320.48
528.80	1310.47
529.16	1304.78
529.51	1327.31
529.87	1316.39
530.23	1311.16
530.59	1305.01
530.95	1310.70
531.31	1307.51
531.67	1319.80
532.03	1319.80
532.39	1302.05
532.75	1295.23
533.11	1307.74
533.47	1325.26
533.83	1291.13
534.19	1317.75
534.55	1315.48
534.91	1337.78
535.26	1321.85
535.62	1303.19
535.98	1306.15
536.34	1308.88
536.70	1292.50
537.06	1295.23
537.42	1319.80
537.78	1307.06
538.14	1404.91
538.49	1332.32
538.85	1342.33
539.21	1314.34
539.57	1334.82
539.93	1318.89
540.29	1322.76
540.65	1296.82
541.00	1306.83
541.36	1310.24
541.72	1311.16
542.08	1285.44
542.44	1302.51
542.80	1295.91
543.15	1309.79
543.51	1309.79
543.87	1307.29
544.23	1297.96
544.59	1311.84
544.95	1310.70
545.30	1315.25
545.66	1295.45
546.02	1297.96
546.38	1313.89
546.73	1302.28
547.09	1300.69
547.45	1334.82
547.81	1309.33
548.17	1306.60
548.52	1302.51
548.88	1292.72
549.24	1305.92
549.60	1301.14
549.95	1286.35
550.31	1307.74
550.67	1310.70
551.03	1304.56
551.38	1318.21
551.74	1292.04
552.10	1307.06
552.46	1311.16
552.81	1316.39
553.17	1315.48
553.53	1309.56
553.88	1305.01
554.24	1303.65
554.60	1330.27
554.95	1307.06
555.31	1322.31
555.67	1307.51
556.03	1325.95
556.38	1313.89
556.74	1322.08
557.10	1302.05
557.45	1331.86
557.81	1303.19
558.17	1296.82
558.52	1317.98
558.88	1302.51
559.24	1311.38
559.59	1288.40
559.95	1320.26
560.30	1319.80
560.66	1312.75
561.02	1314.57
561.37	1286.58
561.73	1304.56
562.09	1295.45
562.44	1319.57
562.80	1327.99
563.15	1334.37
563.51	1307.74
563.87	1303.42
564.22	1312.52
564.58	1317.98
564.93	1303.19
565.29	1309.79
565.65	1330.50
566.00	1309.56
566.36	1321.17
566.71	1316.16
567.07	1298.64
567.42	1307.06
567.78	1320.71
568.14	1296.14
568.49	1298.18
568.85	1296.36
569.20	1306.38
569.56	1300.69
569.91	1305.24
570.27	1317.98
570.62	1304.78
570.98	1305.92
571.33	1315.71
571.69	1300.46
572.04	1323.67
572.40	1327.99
572.75	1324.13
573.11	1308.20
573.46	1289.31
573.82	1314.34
574.17	1341.87
574.53	1312.98
574.88	1315.93
575.24	1309.11
575.59	1306.60
575.95	1312.52
576.30	1316.62
576.66	1306.83
577.01	1319.57
577.36	1319.57
577.72	1310.47
578.07	1317.07
578.43	1304.78
578.78	1325.95
579.14	1312.98
579.49	1310.93
579.85	1318.66
580.20	1313.20
580.55	1319.35
580.91	1312.98
581.26	1338.01
581.62	1307.51
581.97	1324.81
582.32	1318.89
582.68	1331.63
583.03	1308.65
583.39	1318.21
583.74	1340.28
584.09	1332.54
584.45	1326.63
584.80	1341.42
585.15	1349.61
585.51	1346.20
585.86	1327.31
586.21	1357.35
586.57	1359.17
586.92	1355.30
587.27	1363.04
587.63	1356.21
587.98	1382.15
588.33	1364.86
588.69	1369.41
589.04	1394.21
589.39	1390.57
589.75	1368.27
590.10	1415.37
590.45	1395.58
590.81	1388.75
591.16	1410.14
591.51	1417.42
591.86	1429.25
592.22	1419.24
592.57	1433.35
592.92	1441.31
593.28	1458.84
593.63	1464.30
593.98	1457.47
594.33	1461.34
594.69	1487.51
595.04	1502.98
595.39	1492.74
595.74	1513.68
596.10	1529.83
596.45	1538.71
596.80	1551.68
597.15	1579.89
597.50	1601.28
597.86	1580.80
598.21	1634.96
598.56	1632.69
598.91	1657.03
599.26	1659.31
599.62	1696.86
599.97	1674.56
600.32	1684.11
600.67	1693.22
601.02	1736.22
601.38	1733.49
601.73	1768.08
602.08	1786.28
602.43	1796.07
602.78	1817.23
603.13	1840.67
603.49	1871.84
603.84	1880.72
604.19	1886.63
604.54	1895.28
604.89	1903.93
605.24	1963.09
605.59	1963.09
605.95	1976.97
606.30	1974.47
606.65	1966.51
607.00	1991.99
607.35	2019.30
607.70	2027.94
608.05	2079.37
608.40	2062.30
608.75	2084.38
609.10	2071.41
609.46	2097.12
609.81	2111.46
610.16	2135.35
610.51	2163.79
610.86	2161.06
611.21	2167.89
611.56	2186.78
611.91	2178.13
612.26	2175.85
612.61	2227.96
612.96	2240.71
613.31	2209.76
613.66	2272.79
614.01	2220.91
614.36	2238.20
614.71	2238.66
615.06	2252.77
615.41	2227.28
615.76	2219.54
616.11	2246.85
616.46	2263.01
616.81	2248.90
617.16	2257.32
617.51	2277.34
617.86	2267.78
618.21	2292.36
618.56	2302.83
618.91	2294.41
619.26	2306.01
619.61	2304.42
619.96	2295.55
620.31	2279.16
620.66	2288.72
621.01	2308.52
621.36	2288.95
621.71	2293.27
622.06	2293.95
622.41	2275.52
622.76	2316.71
623.10	2314.66
623.45	2288.72
623.80	2256.86
624.15	2281.21
624.50	2271.20
624.85	2282.35
625.20	2281.89
625.55	2285.99
625.90	2273.25
626.25	2249.81
626.59	2262.55
626.94	2246.17
627.29	2265.51
627.64	2259.14
627.99	2260.50
628.34	2262.55
628.69	2264.37
629.03	2238.20
629.38	2226.14
629.73	2223.87
630.08	2224.32
630.43	2235.47
630.78	2235.93
631.12	2225.23
631.47	2221.36
631.82	2216.81
632.17	2199.52
632.52	2199.52
632.86	2239.57
633.21	2197.70
633.56	2205.89
633.91	2192.46
634.26	2171.76
634.60	2195.19
634.95	2184.50
635.30	2176.54
635.65	2174.94
635.99	2171.07
636.34	2167.66
636.69	2172.44
637.04	2175.40
637.39	2170.62
637.73	2155.37
638.08	2175.17
638.43	2174.72
638.77	2144.00
639.12	2152.19
639.47	2172.44
639.82	2128.75
640.16	2132.85
640.51	2143.77
640.86	2130.80
641.20	2123.97
641.55	2136.71
641.90	2121.47
642.25	2102.58
642.59	2132.62
642.94	2118.05
643.29	2120.56
643.63	2087.79
643.98	2105.08
644.33	2104.40
644.67	2091.89
645.02	2083.69
645.37	2115.10
645.71	2103.49
646.06	2103.04
646.40	2092.80
646.75	2092.80
647.10	2074.14
647.44	2094.16
647.79	2075.73
648.14	2077.10
648.48	2100.53
648.83	2070.50
649.17	2086.65
649.52	2069.59
649.87	2055.93
650.21	2076.64
650.56	2057.53
650.90	2075.05
651.25	2046.15
651.59	2085.97
651.94	2046.15
652.29	2092.34
652.63	2076.87
652.98	2086.65
653.32	2083.69
653.67	2046.83
654.01	2089.61
654.36	2080.74
654.70	2067.99
655.05	2074.14
655.39	2075.73
655.74	2077.10
656.08	2096.44
656.43	2113.05
656.78	2096.89
657.12	2049.56
657.47	2058.44
657.81	2065.04
658.15	2084.83
658.50	2049.79
658.84	2073.23
659.19	2090.29
659.53	2101.22
659.88	2113.28
660.22	2065.49
660.57	2080.05
660.91	2087.56
661.26	2070.27
661.60	2098.03
661.95	2082.10
662.29	2074.36
662.63	2107.59
662.98	2111.91
663.32	2118.96
663.67	2095.53
664.01	2116.46
664.36	2106.45
664.70	2134.89
665.04	2138.76
665.39	2133.30
665.73	2147.86
666.08	2296.23
666.42	2157.88
666.76	2198.61
667.11	2220.91
667.45	2255.27
667.79	2257.77
668.14	2263.23
668.48	2336.73
668.83	2365.63
669.17	2356.76
669.51	2404.09
669.86	2428.66
670.20	2507.40
670.54	2551.77
670.89	2581.35
671.23	2654.62
671.57	2706.73
671.92	2764.30
672.26	2845.54
672.60	2867.38
672.94	3009.83
673.29	3032.13
673.63	3115.87
673.97	3216.22
674.32	3276.52
674.66	3359.58
675.00	3449.01
675.34	3548.22
675.69	3642.88
676.03	3770.54
676.37	3869.75
676.71	3971.47
677.06	4135.53
677.40	4275.25
677.74	4408.59
678.08	4577.21
678.43	4730.58
678.77	4912.39
679.11	5058.71
679.45	5256.23
679.80	5463.75
680.14	5633.28
680.48	5878.81
680.82	6202.61
681.16	6480.91
681.51	6648.84
681.85	7022.71
682.19	7337.64
682.53	7793.20
682.87	8065.58
683.21	8599.19
683.56	9019.25
683.90	9703.28
684.24	10326.54
684.58	11148.46
684.92	11951.49
685.26	12633.01
685.61	13453.11
685.95	14236.34
686.29	15040.74
686.63	15549.09
686.97	16104.77
687.31	16400.82
687.65	16681.16
687.99	16901.20
688.33	16890.51
688.68	16791.98
689.02	16485.69
689.36	16311.62
689.70	15980.76
690.04	15497.43
690.38	15058.94
690.72	14694.86
691.06	14089.80
691.40	13578.72
691.74	13004.15
692.08	12504.67
692.42	12040.01
692.76	11508.45
693.10	11088.61
693.44	10563.20
693.78	10171.12
694.13	9748.10
694.47	9340.56
694.81	9008.56
695.15	8630.82
695.49	8283.58
695.83	7998.00
696.17	7744.05
696.51	7493.75
696.85	7258.00
697.19	7003.83
697.53	6811.09
697.87	6736.45
698.20	6563.28
698.54	6446.10
698.88	6351.21
699.22	6191.46
699.56	6074.05
699.90	6061.53
700.24	5993.04
700.58	5895.42
700.92	5899.29
701.26	5874.94
701.60	5859.24
701.94	5777.55
702.28	5792.34
702.62	5831.48
702.96	5838.99
703.30	5835.35
703.63	5803.49
703.97	5884.04
704.31	5858.78
704.65	5849.68
704.99	5913.17
705.33	5937.06
705.67	5916.81
706.01	5976.66
706.34	5990.54
706.68	5985.30
707.02	5988.72
707.36	6036.05
707.70	6041.96
708.04	6039.91
708.38	6075.41
708.71	6125.47
709.05	6087.70
709.39	6117.97
709.73	6052.89
710.07	6153.01
710.40	6055.16
710.74	6122.97
711.08	6087.02
711.42	6137.08
711.76	6067.90
712.09	6066.08
712.43	6082.47
712.77	6034.68
713.11	6037.18
713.45	6077.23
713.78	6021.48
714.12	5958.45
714.46	5975.52
714.80	5952.53
715.13	5838.08
715.47	5840.35
715.81	5749.56
716.15	5741.59
716.48	5717.25
716.82	5668.78
717.16	5619.40
717.49	5543.17
717.83	5485.83
718.17	5495.84
718.51	5422.34
718.84	5390.94
719.18	5336.10
719.52	5235.75
719.85	5210.49
720.19	5144.50
720.53	5107.18
720.86	5081.24
721.20	4971.56
721.54	4984.76
721.87	4935.83
722.21	4869.16
722.55	4807.27
722.88	4762.44
723.22	4717.61
723.55	4634.10
723.89	4649.34
724.23	4577.21
724.56	4537.16
724.90	4505.30
725.24	4468.67
725.57	4389.25
725.91	4324.40
726.24	4309.38
726.58	4214.95
726.92	4211.08
727.25	4170.35
727.59	4098.21
727.92	4077.05
728.26	4010.15
728.59	4006.51
728.93	3985.57
729.26	3948.26
729.60	3917.76
729.94	3866.79
730.27	3803.53
730.61	3771.45
730.94	3735.50
731.28	3709.55
731.61	3662.91
731.95	3655.85
732.28	3593.27
732.62	3562.78
732.95	3558.69
733.29	3540.03
733.62	3500.66
733.96	3475.86
734.29	3464.25
734.63	3431.94
734.96	3387.80
735.30	3388.93
735.63	3349.57
735.97	3360.03
736.30	3263.78
736.63	3315.21
736.97	3287.67
737.30	3246.49
737.64	3198.93
737.97	3203.25
738.31	3170.26
738.64	3160.47
738.97	3164.11
739.31	3150.23
739.64	3132.03
739.98	3107.00
740.31	3070.82
740.64	3086.29
740.98	3059.21
741.31	3052.84
741.65	3023.03
741.98	3036.00
742.31	2992.99
742.65	2976.15
742.98	2986.85
743.31	2985.48
743.65	2952.94
743.98	2936.79
744.31	2929.51
744.65	2915.85
744.98	2926.55
745.31	2907.21
745.65	2900.38
745.98	2888.55
746.31	2880.81
746.65	2870.11
746.98	2872.16
747.31	2890.37
747.65	2863.74
747.98	2826.88
748.31	2825.29
748.64	2819.14
748.98	2793.66
749.31	2790.24
749.64	2760.43
749.98	2761.80
750.31	2752.24
750.64	2756.34
750.97	2727.21
751.31	2686.02
751.64	2688.30
751.97	2676.92
752.30	2660.99
752.63	2684.20
752.97	2671.46
753.30	2644.61
753.63	2636.87
753.96	2609.57
754.29	2608.88
754.63	2600.92
754.96	2630.50
755.29	2554.50
755.62	2556.78
755.95	2538.12
756.29	2531.52
756.62	2494.88
756.95	2494.65
757.28	2488.51
757.61	2490.33
757.94	2438.90
758.27	2432.30
758.61	2394.30
758.94	2417.51
759.27	2389.75
759.60	2374.28
759.93	2387.70
760.26	2362.45
760.59	2354.48
760.92	2320.35
761.26	2314.43
761.59	2305.10
761.92	2305.79
762.25	2291.90
762.58	2263.69
762.91	2258.23
763.24	2270.06
763.57	2249.58
763.90	2230.24
764.23	2216.81
764.56	2216.81
764.89	2223.87
765.22	2215.90
765.55	2184.73
765.88	2174.94
766.21	2151.96
766.54	2138.31
766.87	2138.99
767.20	2113.96
767.53	2129.20
767.86	2119.42
768.19	2123.29
768.52	2131.03
768.85	2107.81
769.18	2088.70
769.51	2105.08
769.84	2075.28
770.17	2098.94
770.50	2047.51
770.83	2073.23
771.16	2055.02
771.49	2026.12
771.82	2027.49
772.15	2024.08
772.48	2020.66
772.81	2005.64
773.14	1985.62
773.47	1975.15
773.80	1968.33
774.13	1954.22
774.46	1957.40
774.78	1942.38
775.11	1943.52
775.44	1933.74
775.77	1919.17
776.10	1899.60
776.43	1903.70
776.76	1939.43
777.09	1889.14
777.41	1878.21
777.74	1874.35
778.07	1875.48
778.40	1862.06
778.73	1878.67
779.06	1868.20
779.38	1849.54
779.71	1845.22
780.04	1838.62
780.37	1823.15
780.70	1825.88
781.03	1819.51
781.35	1809.72
781.68	1810.40
782.01	1811.77
782.34	1801.53
782.67	1768.08
782.99	1787.19
783.32	1774.00
783.65	1771.49
783.98	1765.12
784.30	1766.94
784.63	1761.48
784.96	1755.34
785.29	1762.62
785.61	1776.73
785.94	1753.52
786.27	1759.21
786.60	1725.53
786.92	1729.40
787.25	1727.35
787.58	1746.01
787.90	1715.52
788.23	1708.46
788.56	1690.94
788.88	1697.77
789.21	1688.66
789.54	1695.72
789.87	1692.53
790.19	1673.87
790.52	1688.21
790.85	1679.33
791.17	1691.39
791.50	1662.04
791.82	1676.60
792.15	1668.41
792.48	1665.68
792.80	1682.98
793.13	1669.78
793.46	1661.13
793.78	1661.36
794.11	1682.75
794.43	1662.27
794.76	1679.11
795.09	1686.84
795.41	1655.67
795.74	1658.63
796.06	1665.00
796.39	1655.44
796.72	1641.56
797.04	1667.27
797.37	1647.93
797.69	1664.32
798.02	1654.30
798.34	1646.79
798.67	1655.90
798.99	1634.51
799.32	1647.02
799.64	1658.63
799.97	1631.55
800.30	1628.59
800.62	1624.95
800.95	1639.29
801.27	1656.12
801.60	1650.66
801.92	1637.69
802.25	1627.45
802.57	1633.60
802.89	1635.42
803.22	1633.82
803.54	1617.90
803.87	1635.64
804.19	1630.87
804.52	1601.74
804.84	1613.34
805.17	1611.07
805.49	1595.14
805.82	1602.42
806.14	1606.06
806.46	1629.73
806.79	1614.03
807.11	1606.75
807.44	1606.97
807.76	1606.06
808.08	1607.43
808.41	1608.57
808.73	1566.47
809.06	1582.40
809.38	1598.55
809.70	1606.97
810.03	1577.16
810.35	1582.17
810.67	1577.62
811.00	1567.38
811.32	1568.06
811.64	1587.18
811.97	1580.12
812.29	1562.15
812.61	1584.67
812.94	1560.32
813.26	1568.06
813.58	1583.08
813.91	1549.17
814.23	1546.22
814.55	1543.94
814.88	1554.18
815.20	1539.84
815.52	1541.21
815.84	1543.26
816.17	1536.66
816.49	1577.85
816.81	1555.09
817.13	1543.49
817.46	1565.56
817.78	1544.40
818.10	1543.03
818.42	1552.13
818.75	1561.01
819.07	1547.81
819.39	1520.50
819.71	1540.30
820.04	1549.40
820.36	1510.95
820.68	1535.29
821.00	1528.47
821.32	1535.29
821.65	1545.53
821.97	1523.23
822.29	1518.23
822.61	1536.20
822.93	1528.69
823.25	1513.68
823.58	1524.60
823.90	1520.28
824.22	1515.50
824.54	1507.08
824.86	1504.57
825.18	1509.81
825.50	1520.28
825.82	1507.53
826.15	1502.07
826.47	1493.20
826.79	1488.65
827.11	1507.76
827.43	1477.72
827.75	1489.78
828.07	1510.72
828.39	1487.51
828.71	1491.38
829.03	1485.92
829.35	1486.37
829.67	1496.84
830.00	1490.69
830.32	1490.24
830.64	1486.14
830.96	1493.65
831.28	1500.02
831.60	1497.52
831.92	1485.69
832.24	1487.05
832.56	1500.93
832.88	1482.96
833.20	1505.71
833.52	1487.74
833.84	1484.55
834.16	1477.50
834.48	1475.90
834.80	1494.79
835.12	1471.58
835.44	1466.57
835.76	1464.98
836.08	1462.70
836.40	1476.36
836.71	1468.17
837.03	1483.64
837.35	1480.91
837.67	1479.54
837.99	1465.89
838.31	1474.77
838.63	1461.11
838.95	1481.14
839.27	1482.73
839.59	1474.08
839.91	1470.90
840.23	1461.79
840.54	1456.33
840.86	1463.39
841.18	1452.69
841.50	1456.56
841.82	1456.56
842.14	1490.01
842.46	1487.96
842.77	1451.78
843.09	1465.66
843.41	1452.24
843.73	1455.65
844.05	1475.45
844.37	1461.79
844.68	1468.17
845.00	1455.42
845.32	1453.38
845.64	1446.78
845.96	1424.25
846.27	1441.09
846.59	1466.57
846.91	1467.48
847.23	1444.73
847.54	1464.75
847.86	1455.20
848.18	1457.93
848.50	1443.36
848.82	1449.73
849.13	1441.31
849.45	1452.24
849.77	1419.70
850.08	1445.87
850.40	1469.53
850.72	1451.55
851.04	1447.69
851.35	1435.40
851.67	1449.05
851.99	1457.47
852.30	1462.02
852.62	1457.47
852.94	1457.24
853.25	1448.60
853.57	1452.01
853.89	1459.97
854.20	1464.53
854.52	1430.16
854.84	1464.75
855.15	1431.08
855.47	1435.63
855.79	1423.57
856.10	1435.40
856.42	1447.91
856.73	1442.45
857.05	1434.49
857.37	1431.08
857.68	1417.65
858.00	1433.35
858.32	1437.90
858.63	1421.29
858.95	1420.38
859.26	1450.87
859.58	1406.04
859.89	1421.52
860.21	1435.85
860.52	1416.06
860.84	1430.16
861.16	1416.74
861.47	1414.01
861.79	1406.73
862.10	1443.59
862.42	1419.24
862.73	1431.08
863.05	1422.88
863.36	1427.66
863.68	1415.60
863.99	1425.61
864.31	1434.03
864.62	1431.76
864.94	1456.11
865.25	1435.85
865.57	1418.56
865.88	1414.69
866.20	1419.93
866.51	1421.75
866.82	1396.03
867.14	1415.37
867.45	1407.86
867.77	1392.85
868.08	1396.26
868.40	1417.88
868.71	1415.60
869.02	1416.51
869.34	1398.54
869.65	1405.13
869.97	1407.64
870.28	1384.20
870.59	1403.31
870.91	1404.91
871.22	1382.15
871.54	1416.28
871.85	1380.79
872.16	1406.27
872.48	1388.07
872.79	1400.13
873.10	1391.25
873.42	1399.22
873.73	1423.57
874.04	1403.09
874.36	1387.61
874.67	1379.42
874.98	1383.74
875.30	1383.52
875.61	1376.46
875.92	1403.09
876.23	1383.74
876.55	1383.97
876.86	1403.54
877.17	1396.71
877.49	1386.25
877.80	1386.25
878.11	1532.34
878.42	1399.45
878.74	1409.91
879.05	1391.48
879.36	1379.88
879.67	1404.68
879.98	1393.76
880.30	1390.12
880.61	1399.22
880.92	1387.84
881.23	1381.01
881.55	1378.97
881.86	1362.35
882.17	1399.90
882.48	1360.76
882.79	1402.18
883.10	1396.71
883.42	1386.70
883.73	1373.50
884.04	1382.15
884.35	1388.30
884.66	1356.67
884.97	1373.73
885.28	1373.28
885.60	1375.10
885.91	1379.42
886.22	1370.77
886.53	1393.07
886.84	1373.50
887.15	1383.06
887.46	1368.95
887.77	1398.99
888.08	1368.73
888.40	1404.91
888.71	1371.91
889.02	1377.60
889.33	1385.79
889.64	1385.11
889.95	1383.74
890.26	1380.33
890.57	1369.86
890.88	1381.01
891.19	1369.86
891.50	1393.07
891.81	1391.25
892.12	1353.48
892.43	1384.65
892.74	1385.34
893.05	1384.20
893.36	1389.66
893.67	1379.42
893.98	1357.58
894.29	1359.17
894.60	1375.78
894.91	1384.43
895.22	1380.56
895.53	1385.11
895.84	1379.65
896.15	1387.61
896.46	1373.28
896.77	1375.78
897.08	1357.80
897.38	1384.20
897.69	1379.19
898.00	1388.98
898.31	1381.92
898.62	1367.36
898.93	1373.28
899.24	1379.88
899.55	1350.75
899.86	1348.02
900.16	1365.08
900.47	1363.72
900.78	1363.72
901.09	1336.19
901.40	1352.34
901.71	1372.14
902.02	1372.37
902.32	1364.63
902.63	1350.98
902.94	1358.26
903.25	1358.49
903.56	1354.85
903.87	1365.08
904.17	1360.99
904.48	1357.58
904.79	1358.49
905.10	1361.67
905.41	1345.29
905.71	1362.58
906.02	1353.02
906.33	1348.25
906.64	1362.81
906.94	1338.23
907.25	1378.51
907.56	1357.58
907.87	1348.47
908.17	1368.04
908.48	1367.13
908.79	1339.60
909.09	1355.98
909.40	1361.22
909.71	1362.58
910.02	1368.95
910.32	1368.50
910.63	1357.80
910.94	1345.06
911.24	1363.49
911.55	1370.55
911.86	1357.58
912.16	1337.55
912.47	1335.50
912.78	1345.52
913.08	1355.98
913.39	1363.72
913.69	1335.96
914.00	1364.86
914.31	1355.76
914.61	1342.10
914.92	1351.89
915.23	1327.31
915.53	1363.26
915.84	1341.19
916.14	1349.61
916.45	1325.95
916.75	1356.67
917.06	1359.17
917.37	1350.07
917.67	1355.53
917.98	1359.40
918.28	1348.02
918.59	1352.57
918.89	1337.78
919.20	1341.42
919.50	1333.46
919.81	1348.25
920.11	1341.65
920.42	1344.38
920.72	1335.50
921.03	1337.10
921.33	1345.74
921.64	1337.32
921.94	1333.23
922.25	1334.37
922.55	1332.32
922.86	1354.62
923.16	1349.16
923.47	1354.62
923.77	1326.17
924.08	1357.58
924.38	1321.62
924.69	1337.10
924.99	1323.44
925.29	1346.20
925.60	1343.92
925.90	1325.04
926.21	1335.05
926.51	1359.17
926.81	1337.55
927.12	1303.65
927.42	1335.96
927.73	1334.82
928.03	1350.52
928.33	1345.29
928.64	1341.42
928.94	1339.14
929.24	1351.66
929.55	1335.96
929.85	1325.26
930.15	1327.31
930.46	1331.41
930.76	1331.63
931.06	1348.93
931.37	1326.86
931.67	1328.22
931.97	1333.00
932.27	1322.31
932.58	1314.11
932.88	1342.33
933.18	1332.77
933.49	1316.16
933.79	1323.67
934.09	1308.88
934.39	1330.95
934.70	1336.19
935.00	1314.11
935.30	1314.34
935.60	1300.92
935.91	1320.26
936.21	1331.18
936.51	1346.88
936.81	1324.35
937.11	1340.05
937.42	1338.23
937.72	1314.34
938.02	1307.74
938.32	1323.67
938.62	1303.65
938.92	1280.89
939.23	1319.80
939.53	1324.13
939.83	1327.08
940.13	1329.59
940.43	1324.58
940.73	1321.62
941.03	1318.21
941.34	1328.22
941.64	1322.76
941.94	1310.02
942.24	1313.20
942.54	1323.90
942.84	1315.25
943.14	1306.15
943.44	1317.53
943.74	1325.95
944.04	1289.99
944.34	1305.47
944.65	1310.47
944.95	1313.89
945.25	1314.57
945.55	1330.04
945.85	1320.71
946.15	1323.90
946.45	1298.18
946.75	1335.96
947.05	1305.47
947.35	1315.48
947.65	1317.75
947.95	1332.54
948.25	1317.75
948.55	1321.39
948.85	1328.68
949.15	1304.10
949.45	1311.61
949.75	1320.71
950.05	1310.24
950.35	1314.57
950.65	1319.80
950.94	1327.08
951.24	1307.51
951.54	1318.44
951.84	1371.00
952.14	1334.59
952.44	1308.42
952.74	1320.94
953.04	1299.78
953.34	1307.29
953.64	1307.74
953.94	1329.13
954.23	1280.66
954.53	1322.99
954.83	1311.61
955.13	1310.24
955.43	1316.39
955.73	1330.95
956.03	1304.33
956.32	1324.58
956.62	1325.26
956.92	1331.41
957.22	1296.82
957.52	1322.76
957.82	1300.69
958.11	1315.25
958.41	1297.73
958.71	1343.70
959.01	1329.59
959.30	1392.85
959.60	1320.48
959.90	1322.99
960.20	1313.43
960.50	1315.71
960.79	1322.08
961.09	1323.44
961.39	1324.35
961.69	1309.33
961.98	1305.92
962.28	1321.17
962.58	1303.87
962.87	1304.10
963.17	1321.62
963.47	1314.57
963.76	1309.79
964.06	1310.93
964.36	1321.39
964.66	1295.23
964.95	1320.71
965.25	1319.57
965.55	1309.33
965.84	1327.08
966.14	1311.38
966.43	1315.71
966.73	1309.33
967.03	1305.01
967.32	1305.01
967.62	1316.84
967.92	1296.36
968.21	1301.83
968.51	1316.39
968.80	1315.02
969.10	1323.67
969.40	1329.36
969.69	1330.50
969.99	1320.26
970.28	1358.03
970.58	1334.37
970.87	1310.47
971.17	1303.42
971.46	1347.56
971.76	1306.83
972.06	1300.92
972.35	1300.23
972.65	1331.41
972.94	1280.66
973.24	1311.84
973.53	1304.33
973.83	1320.71
974.12	1311.38
974.42	1324.35
974.71	1336.19
975.01	1307.74
975.30	1320.03
975.59	1324.13
975.89	1314.11
976.18	1318.66
976.48	1316.84
976.77	1331.18
977.07	1316.84
977.36	1326.63
977.65	1318.89
977.95	1307.74
978.24	1302.51
978.54	1291.36
978.83	1318.44
979.13	1309.33
979.42	1287.49
979.71	1325.04
980.01	1292.95
980.30	1307.06
980.59	1315.48
980.89	1329.36
981.18	1330.95
981.47	1319.12
981.77	1323.22
982.06	1317.98
982.35	1306.38
982.65	1312.07
982.94	1310.24
983.23	1307.06
983.53	1319.80
983.82	1327.31
984.11	1306.38
984.41	1298.18
984.70	1304.10
984.99	1315.48
985.28	1296.59
985.58	1320.26
985.87	1323.22
986.16	1320.71
986.45	1313.66
986.75	1308.65
987.04	1307.51
987.33	1336.19
987.62	1315.71
987.91	1322.76
988.21	1302.96
988.50	1341.65
988.79	1314.34
989.08	1319.35
989.37	1338.69
989.67	1335.05
989.96	1332.09
990.25	1310.47
990.54	1288.86
990.83	1291.36
991.12	1299.78
991.42	1308.65
991.71	1299.09
992.00	1308.20
992.29	1305.47
992.58	1317.53
992.87	1306.83
993.16	1303.19
993.45	1310.24
993.75	1321.17
994.04	1298.41
994.33	1319.12
994.62	1342.56
994.91	1299.78
995.20	1310.70
995.49	1312.07
995.78	1307.29
996.07	1309.33
996.36	1324.58
996.65	1307.51
996.94	1308.88
997.23	1314.34
997.52	1304.78
997.81	1323.44
998.10	1327.99
998.39	1294.77
998.68	1290.45
998.97	1318.66
999.26	1326.17
999.55	1304.56
999.84	1324.58
1000.13	1299.32
1000.42	1303.19
1000.71	1317.30
1001.00	1310.47
1001.29	1320.71
1001.58	1303.42
1001.87	1318.44
1002.16	1305.24
1002.45	1332.09
1002.74	1289.31
1003.02	1310.47
1003.31	1287.72
1003.60	1299.32
1003.89	1309.79
1004.18	1303.65
1004.47	1312.29
1004.76	1333.00
1005.05	1312.52
1005.33	1323.22
1005.62	1305.47
1005.91	1297.50
1006.20	1300.23
1006.49	1322.76
1006.78	1309.79
1007.06	1305.92
1007.35	1295.68
1007.64	1301.60
1007.93	1318.89
1008.22	1317.07
1008.50	1330.72
1008.79	1314.11
1009.08	1289.54
1009.37	1295.91
1009.66	1318.66
1009.94	1306.60
1010.23	1324.35
1010.52	1306.83
1010.81	1314.34
1011.09	1311.84
1011.38	1300.92
1011.67	1289.08
1011.95	1305.69
1012.24	1302.51
1012.53	1304.56
1012.82	1303.87
1013.10	1290.68
1013.39	1305.92
1013.68	1322.08
[truncated: 48 more rows]
