# Supplementary material for: Unique photosynthetic electron transport tuning and excitation distribution in heterokont algae
Source: PLoS One. 2019 Jan 9;14(1):e0209920. doi: 10.1371/journal.pone.0209920 (PMC6326504; doi:10.1371/journal.pone.0209920)
Supplement: S1 Dataset — (ZIP) [file pone.0209920.s004.zip › S1 Dataset/77K/Phaeodactylum_Anaerobic/PAna_t=30,2.txt]

340.01	1304.33
340.39	1304.33
340.76	1304.33
341.14	1313.20
341.52	1317.53
341.89	1327.31
342.27	1354.62
342.65	1338.46
343.03	1348.93
343.40	1350.52
343.78	1354.16
344.16	1377.37
344.53	1370.09
344.91	1359.17
345.29	1339.14
345.66	1351.89
346.04	1347.79
346.42	1355.30
346.79	1336.41
347.17	1328.68
347.54	1350.75
347.92	1326.40
348.30	1330.95
348.67	1344.38
349.05	1344.15
349.43	1310.70
349.80	1347.79
350.18	1335.50
350.56	1330.04
350.93	1324.81
351.31	1319.80
351.68	1334.82
352.06	1326.40
352.44	1331.18
352.81	1326.17
353.19	1307.51
353.56	1303.19
353.94	1310.24
354.32	1306.38
354.69	1321.85
355.07	1329.36
355.44	1299.78
355.82	1325.04
356.19	1302.05
356.57	1311.38
356.95	1316.84
357.32	1307.29
357.70	1319.80
358.07	1330.04
358.45	1313.89
358.82	1314.11
359.20	1320.03
359.58	1300.69
359.95	1297.50
360.33	1296.59
360.70	1311.84
361.08	1336.87
361.45	1299.32
361.83	1317.98
362.20	1315.25
362.58	1311.38
362.95	1307.29
363.33	1314.34
363.70	1321.17
364.08	1308.20
364.45	1314.57
364.83	1311.38
365.20	1302.51
365.58	1306.15
365.95	1321.85
366.33	1313.20
366.70	1299.78
367.08	1304.10
367.45	1341.42
367.83	1319.57
368.20	1317.30
368.58	1322.53
368.95	1307.97
369.33	1327.99
369.70	1321.62
370.08	1324.13
370.45	1323.44
370.83	1320.26
371.20	1311.61
371.57	1360.31
371.95	1298.41
372.32	1306.60
372.70	1311.38
373.07	1312.75
373.45	1334.59
373.82	1322.53
374.19	1321.85
374.57	1329.36
374.94	1314.34
375.32	1312.07
375.69	1320.94
376.07	1316.39
376.44	1325.26
376.81	1317.53
377.19	1334.59
377.56	1323.44
377.94	1306.83
378.31	1313.89
378.68	1336.41
379.06	1328.90
379.43	1303.65
379.81	1319.35
380.18	1320.71
380.55	1315.48
380.93	1316.16
381.30	1322.31
381.67	1314.57
382.05	1309.79
382.42	1305.01
382.79	1320.26
383.17	1324.81
383.54	1320.48
383.91	1300.92
384.29	1324.81
384.66	1323.22
385.04	1322.99
385.41	1313.66
385.78	1320.03
386.15	1328.68
386.53	1325.95
386.90	1314.57
387.27	1333.00
387.65	1315.02
388.02	1324.58
388.39	1322.08
388.77	1331.63
389.14	1316.39
389.51	1307.51
389.89	1306.15
390.26	1329.13
390.63	1323.44
391.00	1329.13
391.38	1320.48
391.75	1306.38
392.12	1320.26
392.50	1302.74
392.87	1322.08
393.24	1297.96
393.61	1322.76
393.99	1313.66
394.36	1288.17
394.73	1317.98
395.10	1295.91
395.48	1314.11
395.85	1316.62
396.22	1313.43
396.59	1305.92
396.97	1310.24
397.34	1328.68
397.71	1304.10
398.08	1334.59
398.45	1311.61
398.83	1310.70
399.20	1315.71
399.57	1307.06
399.94	1304.33
400.32	1335.50
400.69	1317.98
401.06	1315.71
401.43	1292.72
401.80	1305.92
402.17	1310.24
402.55	1321.39
402.92	1317.98
403.29	1311.38
403.66	1319.35
404.03	1336.19
404.41	1325.72
404.78	1329.36
405.15	1318.89
405.52	1322.76
405.89	1328.90
406.26	1294.09
406.64	1314.57
407.01	1340.74
407.38	1310.02
407.75	1332.32
408.12	1312.75
408.49	1320.94
408.86	1317.98
409.23	1330.04
409.61	1323.90
409.98	1318.89
410.35	1304.56
410.72	1331.18
411.09	1317.75
411.46	1310.24
411.83	1307.29
412.20	1317.98
412.57	1320.03
412.95	1312.07
413.32	1323.90
413.69	1323.44
414.06	1323.44
414.43	1327.77
414.80	1309.79
415.17	1336.41
415.54	1308.65
415.91	1320.03
416.28	1314.80
416.65	1310.24
417.02	1305.69
417.39	1289.99
417.76	1321.17
418.14	1292.50
418.51	1328.22
418.88	1317.98
419.25	1317.07
419.62	1333.23
419.99	1310.47
420.36	1329.36
420.73	1308.20
421.10	1327.77
421.47	1314.57
421.84	1322.31
422.21	1330.95
422.58	1320.94
422.95	1324.13
423.32	1311.61
423.69	1308.65
424.06	1308.20
424.43	1327.99
424.80	1299.55
425.17	1326.63
425.54	1299.55
425.91	1315.25
426.28	1304.10
426.65	1305.01
427.02	1324.81
427.39	1311.16
427.76	1307.29
428.13	1322.53
428.49	1318.21
428.86	1312.52
429.23	1325.95
429.60	1315.71
429.97	1309.33
430.34	1314.11
430.71	1316.16
431.08	1301.60
431.45	1320.71
431.82	1323.90
432.19	1320.71
432.56	1328.45
432.93	1316.84
433.30	1319.12
433.67	1313.43
434.03	1313.89
434.40	1304.10
434.77	1324.81
435.14	1319.35
435.51	1305.01
435.88	1330.95
436.25	1306.60
436.62	1305.47
436.99	1318.66
437.35	1302.28
437.72	1311.38
438.09	1315.71
438.46	1345.29
438.83	1318.66
439.20	1324.13
439.57	1302.28
439.93	1312.29
440.30	1309.11
440.67	1311.38
441.04	1320.94
441.41	1305.69
441.78	1305.69
442.14	1320.03
442.51	1295.68
442.88	1325.49
443.25	1324.81
443.62	1319.35
443.99	1319.35
444.35	1295.45
444.72	1308.88
445.09	1336.64
445.46	1312.07
445.83	1318.21
446.19	1320.26
446.56	1328.90
446.93	1330.72
447.30	1313.89
447.66	1301.37
448.03	1306.83
448.40	1323.22
448.77	1307.74
449.14	1330.04
449.50	1315.02
449.87	1322.53
450.24	1328.45
450.61	1314.11
450.97	1330.50
451.34	1327.31
451.71	1317.30
452.08	1314.34
452.44	1305.69
452.81	1313.66
453.18	1303.19
453.54	1291.36
453.91	1308.42
454.28	1307.06
454.65	1309.11
455.01	1324.35
455.38	1317.30
455.75	1314.34
456.11	1308.65
456.48	1310.47
456.85	1310.24
457.21	1315.71
457.58	1327.77
457.95	1309.11
458.32	1301.60
458.68	1288.63
459.05	1307.97
459.42	1315.93
459.78	1319.80
460.15	1323.44
460.52	1324.81
460.88	1313.20
461.25	1329.59
461.61	1316.16
461.98	1305.69
462.35	1313.89
462.71	1304.33
463.08	1314.34
463.45	1323.67
463.81	1319.35
464.18	1313.66
464.55	1325.04
464.91	1325.95
465.28	1303.87
465.64	1317.53
466.01	1300.46
466.38	1302.05
466.74	1328.22
467.11	1315.02
467.47	1324.81
467.84	1344.61
468.21	1335.96
468.57	1305.92
468.94	1318.89
469.30	1316.84
469.67	1310.47
470.03	1319.35
470.40	1309.11
470.77	1313.89
471.13	1317.07
471.50	1329.36
471.86	1294.09
472.23	1323.44
472.59	1314.34
472.96	1304.78
473.32	1322.31
473.69	1310.70
474.05	1314.80
474.42	1299.32
474.78	1313.20
475.15	1320.94
475.51	1320.03
475.88	1321.39
476.24	1316.62
476.61	1331.18
476.97	1315.93
477.34	1307.51
477.70	1310.47
478.07	1319.57
478.43	1325.72
478.80	1328.45
479.16	1344.38
479.53	1325.04
479.89	1314.57
480.26	1317.30
480.62	1302.96
480.99	1310.70
481.35	1331.63
481.72	1321.62
482.08	1317.30
482.45	1531.43
482.81	1335.05
483.17	1302.96
483.54	1335.28
483.90	1302.28
484.27	1331.18
484.63	1319.12
485.00	1301.37
485.36	1318.66
485.72	1317.07
486.09	1319.57
486.45	1308.20
486.82	1323.90
487.18	1316.84
487.54	1330.95
487.91	1332.09
488.27	1314.80
488.64	1324.35
489.00	1315.93
489.36	1342.78
489.73	1318.89
490.09	1315.02
490.45	1301.83
490.82	1340.51
491.18	1334.82
491.55	1334.59
491.91	1342.56
492.27	1329.59
492.64	1317.30
493.00	1313.43
493.36	1327.99
493.73	1321.17
494.09	1316.16
494.45	1318.21
494.82	1332.54
495.18	1325.26
495.54	1334.14
495.91	1313.89
496.27	1323.44
496.63	1319.57
496.99	1310.70
497.36	1323.22
497.72	1325.04
498.08	1332.09
498.45	1327.08
498.81	1323.90
499.17	1304.33
499.53	1313.66
499.90	1323.44
500.26	1317.53
500.62	1315.71
500.99	1314.11
501.35	1318.21
501.71	1310.93
502.07	1327.54
502.44	1311.38
502.80	1318.44
503.16	1306.83
503.52	1322.31
503.88	1333.91
504.25	1291.81
504.61	1310.70
504.97	1306.83
505.33	1301.37
505.70	1334.14
506.06	1313.20
506.42	1305.92
506.78	1311.16
507.14	1331.41
507.51	1324.58
507.87	1315.25
508.23	1323.44
508.59	1324.35
508.95	1317.53
509.32	1327.08
509.68	1310.93
510.04	1339.37
510.40	1322.08
510.76	1317.07
511.12	1314.11
511.48	1311.16
511.85	1332.32
512.21	1333.46
512.57	1303.87
512.93	1332.77
513.29	1341.42
513.65	1315.93
514.01	1309.11
514.38	1338.69
514.74	1310.93
515.10	1326.63
515.46	1305.69
515.82	1334.59
516.18	1315.71
516.54	1315.25
516.90	1306.83
517.26	1325.49
517.63	1321.39
517.99	1302.51
518.35	1312.75
518.71	1322.08
519.07	1316.62
519.43	1323.90
519.79	1320.94
520.15	1314.80
520.51	1295.23
520.87	1316.16
521.23	1308.88
521.59	1307.51
521.95	1326.86
522.31	1323.44
522.67	1307.51
523.03	1304.78
523.40	1326.17
523.76	1303.19
524.12	1311.16
524.48	1313.89
524.84	1325.95
525.20	1314.80
525.56	1311.38
525.92	1336.19
526.28	1315.48
526.64	1334.37
527.00	1334.59
527.36	1326.40
527.72	1343.92
528.08	1309.79
528.44	1320.26
528.80	1349.38
529.16	1296.59
529.51	1311.16
529.87	1317.75
530.23	1314.34
530.59	1322.31
530.95	1315.02
531.31	1319.12
531.67	1316.84
532.03	1302.28
532.39	1324.81
532.75	1308.42
533.11	1291.59
533.47	1325.04
533.83	1322.08
534.19	1316.16
534.55	1314.11
534.91	1325.72
535.26	1311.61
535.62	1322.53
535.98	1318.66
536.34	1325.49
536.70	1309.79
537.06	1311.61
537.42	1329.59
537.78	1333.91
538.14	1406.50
538.49	1314.57
538.85	1362.13
539.21	1316.84
539.57	1331.41
539.93	1316.62
540.29	1324.13
540.65	1315.48
541.00	1330.27
541.36	1335.28
541.72	1307.74
542.08	1319.12
542.44	1317.98
542.80	1321.62
543.15	1324.13
543.51	1297.73
543.87	1330.50
544.23	1321.39
544.59	1324.58
544.95	1317.53
545.30	1299.32
545.66	1324.81
546.02	1333.46
546.38	1319.35
546.73	1291.36
547.09	1306.60
547.45	1314.34
547.81	1320.03
548.17	1293.18
548.52	1292.04
548.88	1320.26
549.24	1315.71
549.60	1331.86
549.95	1315.02
550.31	1311.61
550.67	1324.81
551.03	1325.95
551.38	1311.84
551.74	1317.75
552.10	1331.41
552.46	1337.78
552.81	1305.69
553.17	1303.42
553.53	1313.66
553.88	1333.46
554.24	1333.46
554.60	1309.33
554.95	1328.68
555.31	1330.04
555.67	1314.11
556.03	1313.66
556.38	1313.89
556.74	1308.88
557.10	1316.84
557.45	1308.65
557.81	1312.29
558.17	1304.10
558.52	1321.17
558.88	1320.48
559.24	1317.30
559.59	1306.15
559.95	1314.11
560.30	1308.42
560.66	1321.17
561.02	1320.94
561.37	1325.72
561.73	1307.06
562.09	1328.68
562.44	1325.26
562.80	1332.77
563.15	1310.93
563.51	1314.80
563.87	1303.19
564.22	1324.13
564.58	1296.82
564.93	1299.09
565.29	1302.28
565.65	1332.77
566.00	1312.52
566.36	1305.47
566.71	1325.26
567.07	1319.80
567.42	1323.67
567.78	1310.24
568.14	1337.78
568.49	1319.35
568.85	1318.44
569.20	1326.86
569.56	1328.68
569.91	1326.86
570.27	1333.23
570.62	1332.54
570.98	1322.31
571.33	1324.35
571.69	1310.70
572.04	1330.27
572.40	1322.53
572.75	1330.72
573.11	1293.41
573.46	1313.43
573.82	1329.36
574.17	1330.72
574.53	1299.55
574.88	1318.21
575.24	1319.57
575.59	1330.72
575.95	1339.37
576.30	1315.02
576.66	1312.98
577.01	1334.82
577.36	1325.72
577.72	1317.53
578.07	1312.29
578.43	1342.56
578.78	1320.71
579.14	1315.25
579.49	1335.96
579.85	1335.50
580.20	1331.18
580.55	1327.77
580.91	1328.22
581.26	1331.63
581.62	1336.41
581.97	1317.30
582.32	1326.40
582.68	1340.51
583.03	1337.32
583.39	1331.86
583.74	1349.84
584.09	1333.91
584.45	1344.83
584.80	1347.34
585.15	1355.76
585.51	1349.38
585.86	1346.65
586.21	1360.31
586.57	1350.98
586.92	1343.92
587.27	1345.52
587.63	1359.17
587.98	1377.83
588.33	1378.97
588.69	1372.82
589.04	1382.61
589.39	1392.16
589.75	1398.31
590.10	1387.61
590.45	1404.91
590.81	1409.91
591.16	1409.46
591.51	1413.55
591.86	1449.73
592.22	1429.03
592.57	1462.93
592.92	1426.98
593.28	1460.66
593.63	1460.66
593.98	1442.68
594.33	1460.88
594.69	1496.84
595.04	1507.53
595.39	1513.90
595.74	1544.62
596.10	1532.11
596.45	1536.89
596.80	1577.16
597.15	1575.80
597.50	1579.44
597.86	1598.10
598.21	1579.21
598.56	1603.33
598.91	1625.40
599.26	1653.85
599.62	1645.88
599.97	1656.81
600.32	1688.44
600.67	1698.22
601.02	1716.43
601.38	1740.77
601.73	1752.15
602.08	1790.83
602.43	1774.00
602.78	1808.58
603.13	1810.18
603.49	1817.46
603.84	1845.22
604.19	1873.89
604.54	1879.58
604.89	1904.84
605.24	1919.63
605.59	1934.65
605.95	1950.80
606.30	1940.56
606.65	1981.07
607.00	1988.58
607.35	1981.52
607.70	1992.45
608.05	2041.37
608.40	2060.71
608.75	2044.78
609.10	2095.98
609.46	2058.89
609.81	2084.15
610.16	2099.62
610.51	2087.34
610.86	2144.22
611.21	2132.16
611.56	2153.78
611.91	2170.39
612.26	2157.88
612.61	2171.07
612.96	2186.55
613.31	2197.47
613.66	2209.30
614.01	2210.90
614.36	2182.00
614.71	2238.20
615.06	2232.97
615.41	2236.15
615.76	2239.80
616.11	2238.20
616.46	2267.78
616.81	2231.38
617.16	2265.51
617.51	2264.37
617.86	2243.21
618.21	2242.07
618.56	2251.63
618.91	2250.04
619.26	2268.01
619.61	2261.19
619.96	2289.63
620.31	2265.05
620.66	2259.82
621.01	2270.97
621.36	2250.72
621.71	2242.30
622.06	2247.99
622.41	2247.99
622.76	2255.50
623.10	2292.13
623.45	2252.77
623.80	2243.66
624.15	2230.47
624.50	2258.45
624.85	2251.17
625.20	2218.63
625.55	2252.31
625.90	2241.16
626.25	2216.58
626.59	2241.16
626.94	2244.80
627.29	2243.89
627.64	2230.01
627.99	2216.58
628.34	2233.42
628.69	2231.83
629.03	2220.91
629.38	2220.68
629.73	2237.52
630.08	2236.84
630.43	2199.29
630.78	2196.11
631.12	2194.74
631.47	2238.66
631.82	2208.62
632.17	2195.88
632.52	2185.87
632.86	2209.76
633.21	2193.37
633.56	2180.40
633.91	2180.40
634.26	2187.00
634.60	2195.88
634.95	2201.79
635.30	2196.56
635.65	2171.76
635.99	2182.45
636.34	2172.44
636.69	2157.42
637.04	2148.09
637.39	2166.30
637.73	2136.03
638.08	2127.38
638.43	2132.16
638.77	2126.02
639.12	2127.38
639.47	2137.40
639.82	2119.42
640.16	2151.50
640.51	2149.68
640.86	2119.65
641.20	2099.17
641.55	2111.68
641.90	2113.96
642.25	2089.61
642.59	2118.05
642.94	2117.14
643.29	2104.63
643.63	2088.02
643.98	2084.83
644.33	2096.21
644.67	2100.31
645.02	2078.23
645.37	2084.83
645.71	2085.51
646.06	2127.61
646.40	2075.28
646.75	2086.65
647.10	2065.72
647.44	2080.96
647.79	2069.36
648.14	2062.76
648.48	2056.16
648.83	2071.63
649.17	2060.03
649.52	2049.33
649.87	2069.36
650.21	2046.60
650.56	2068.90
650.90	2071.63
651.25	2060.26
651.59	2066.63
651.94	2088.02
652.29	2071.86
652.63	2080.05
652.98	2069.36
653.32	2064.35
653.67	2067.54
654.01	2066.86
654.36	2049.11
654.70	2058.21
655.05	2049.33
655.39	2054.11
655.74	2054.80
656.08	2058.21
656.43	2063.90
656.78	2072.54
657.12	2042.96
657.47	2050.24
657.81	2066.63
658.15	2057.75
658.50	2048.65
658.84	2059.12
659.19	2091.43
659.53	2069.81
659.88	2070.50
660.22	2042.74
660.57	2070.95
660.91	2088.02
661.26	2064.81
661.60	2072.77
661.95	2064.81
662.29	2088.25
662.63	2095.75
662.98	2101.44
663.32	2084.60
663.67	2108.04
664.01	2106.90
664.36	2121.47
664.70	2137.40
665.04	2122.38
665.39	2130.57
665.73	2139.44
666.08	2291.22
666.42	2173.58
666.76	2208.39
667.11	2204.75
667.45	2260.73
667.79	2256.41
668.14	2300.32
668.48	2302.83
668.83	2361.76
669.17	2373.14
669.51	2430.48
669.86	2461.89
670.20	2508.31
670.54	2603.20
670.89	2635.74
671.23	2689.67
671.57	2756.79
671.92	2820.28
672.26	2878.99
672.60	2959.31
672.94	3072.41
673.29	3112.00
673.63	3233.06
673.97	3309.52
674.32	3387.34
674.66	3457.88
675.00	3602.38
675.34	3662.45
675.69	3814.68
676.03	3932.56
676.37	4018.34
676.71	4128.70
677.06	4315.98
677.40	4463.89
677.74	4636.15
678.08	4780.41
678.43	4991.13
678.77	5205.48
679.11	5367.50
679.45	5520.87
679.80	5767.76
680.14	6003.73
680.48	6273.16
680.82	6528.47
681.16	6812.91
681.51	7113.73
681.85	7493.29
682.19	7810.95
682.53	8242.85
682.87	8731.86
683.21	9181.04
683.56	9735.59
683.90	10366.14
684.24	11145.27
684.58	11939.20
684.92	12759.30
685.26	13619.45
685.61	14401.32
685.95	15266.70
686.29	16082.47
686.63	16700.73
686.97	17329.68
687.31	17706.06
687.65	17935.66
687.99	18038.51
688.33	18125.21
688.68	17977.98
689.02	17864.89
689.36	17521.97
689.70	17130.12
690.04	16733.27
690.38	16276.12
690.72	15715.43
691.06	15217.09
691.40	14755.84
691.74	14002.87
692.08	13532.07
692.42	12972.97
692.76	12439.36
693.10	11976.07
693.44	11370.55
693.78	10983.03
694.13	10444.41
694.47	10095.12
694.81	9679.61
695.15	9278.44
695.49	8938.47
695.83	8688.39
696.17	8324.31
696.51	8029.40
696.85	7832.80
697.19	7590.23
697.53	7399.77
697.87	7221.14
698.20	7050.25
698.54	6979.71
698.88	6814.96
699.22	6692.76
699.56	6620.86
699.90	6543.49
700.24	6499.57
700.58	6454.29
700.92	6355.98
701.26	6315.03
701.60	6313.66
701.94	6311.61
702.28	6280.21
702.62	6325.49
702.96	6302.74
703.30	6302.97
703.63	6323.22
703.97	6349.61
704.31	6338.46
704.65	6373.96
704.99	6402.18
705.33	6490.01
705.67	6426.75
706.01	6470.22
706.34	6482.50
706.68	6541.21
707.02	6571.93
707.36	6594.46
707.70	6573.07
708.04	6561.92
708.38	6665.46
708.71	6681.84
709.05	6728.26
709.39	6655.90
709.73	6652.71
710.07	6710.28
710.40	6699.13
710.74	6702.55
711.08	6699.13
711.42	6735.54
711.76	6701.86
712.09	6696.86
712.43	6684.80
712.77	6629.96
713.11	6644.75
713.45	6645.43
713.78	6624.27
714.12	6558.51
714.46	6527.33
714.80	6479.55
715.13	6462.93
715.47	6394.21
715.81	6385.11
716.15	6291.82
716.48	6274.98
716.82	6215.81
717.16	6197.84
717.49	6120.92
717.83	6046.06
718.17	5985.76
718.51	5953.67
718.84	5884.72
719.18	5816.91
719.52	5783.92
719.85	5691.08
720.19	5615.30
720.53	5632.37
720.86	5509.04
721.20	5484.23
721.54	5436.22
721.87	5368.18
722.21	5294.00
722.55	5259.18
722.88	5231.88
723.22	5142.45
723.55	5027.76
723.89	5037.32
724.23	4984.30
724.56	4900.11
724.90	4878.49
725.24	4778.59
725.57	4719.20
725.91	4718.75
726.24	4673.46
726.58	4595.41
726.92	4526.92
727.25	4508.26
727.59	4480.73
727.92	4422.25
728.26	4353.53
728.59	4296.87
728.93	4269.56
729.26	4223.37
729.60	4191.96
729.94	4119.38
730.27	4094.57
730.61	4015.84
730.94	4050.20
731.28	3977.16
731.61	3935.97
731.95	3881.36
732.28	3888.87
732.62	3832.66
732.95	3803.53
733.29	3821.05
733.62	3785.10
733.96	3714.33
734.29	3667.00
734.63	3657.90
734.96	3620.13
735.30	3609.89
735.63	3522.73
735.97	3544.35
736.30	3511.58
736.63	3504.53
736.97	3481.55
737.30	3429.21
737.64	3424.43
737.97	3398.04
738.31	3384.84
738.64	3353.21
738.97	3320.90
739.31	3356.62
739.64	3307.70
739.98	3300.42
740.31	3255.59
740.64	3274.02
740.98	3213.95
741.31	3192.56
741.65	3201.89
741.98	3153.87
742.31	3143.18
742.65	3143.86
742.98	3133.85
743.31	3112.00
743.65	3111.09
743.98	3140.67
744.31	3110.41
744.65	3094.25
744.98	3078.10
745.31	3056.71
745.65	3069.22
745.98	3002.09
746.31	3055.57
746.65	3015.98
746.98	3018.25
747.31	2978.66
747.65	2987.08
747.98	2954.08
748.31	2943.16
748.64	2957.27
748.98	2917.45
749.31	2913.80
749.64	2931.78
749.98	2922.22
750.31	2866.47
750.64	2878.31
750.97	2838.03
751.31	2830.29
751.64	2822.10
751.97	2810.72
752.30	2835.53
752.63	2795.93
752.97	2786.15
753.30	2764.30
753.63	2759.52
753.96	2755.43
754.29	2686.48
754.63	2704.91
754.96	2691.49
755.29	2665.77
755.62	2665.32
755.95	2667.82
756.29	2598.87
756.62	2583.85
756.95	2550.18
757.28	2554.50
757.61	2561.55
757.94	2529.01
758.27	2516.50
758.61	2489.19
758.94	2494.88
759.27	2475.99
759.60	2481.46
759.93	2449.60
760.26	2463.93
760.59	2437.08
760.92	2422.97
761.26	2391.57
761.59	2394.53
761.92	2382.24
762.25	2347.65
762.58	2325.35
762.91	2298.73
763.24	2327.63
763.57	2318.76
763.90	2312.38
764.23	2293.73
764.56	2263.46
764.89	2281.89
765.22	2270.74
765.55	2238.20
765.88	2206.34
766.21	2220.23
766.54	2240.71
766.87	2234.79
767.20	2184.96
767.53	2187.00
767.86	2198.38
768.19	2171.53
768.52	2166.52
768.85	2180.63
769.18	2151.50
769.51	2137.17
769.84	2142.63
770.17	2123.06
770.50	2119.88
770.83	2108.27
771.16	2098.71
771.49	2101.67
771.82	2069.59
772.15	2060.71
772.48	2051.61
772.81	2047.74
773.14	2019.98
773.47	2029.31
773.80	2005.87
774.13	2009.97
774.46	2002.00
774.78	1979.48
775.11	1974.47
775.44	1997.45
775.77	1971.06
776.10	1986.98
776.43	1964.46
776.76	1972.88
777.09	1954.44
777.41	1935.33
777.74	1941.02
778.07	1928.73
778.40	1903.70
778.73	1920.31
779.06	1927.82
779.38	1884.81
779.71	1857.51
780.04	1882.77
780.37	1864.11
780.70	1865.24
781.03	1835.66
781.35	1847.27
781.68	1847.50
782.01	1838.17
782.34	1815.64
782.67	1819.51
782.99	1822.46
783.32	1804.03
783.65	1807.67
783.98	1791.52
784.30	1802.44
784.63	1769.22
784.96	1772.86
785.29	1769.90
785.61	1780.60
785.94	1765.35
786.27	1777.64
786.60	1766.49
786.92	1764.44
787.25	1743.28
787.58	1767.62
787.90	1747.14
788.23	1734.86
788.56	1721.66
788.88	1736.45
789.21	1725.75
789.54	1729.85
789.87	1721.89
790.19	1715.06
790.52	1724.84
790.85	1728.26
791.17	1725.98
791.50	1689.57
791.82	1707.78
792.15	1714.60
792.48	1698.45
792.80	1694.35
793.13	1715.06
793.46	1683.89
793.78	1688.21
794.11	1678.88
794.43	1697.99
794.76	1704.82
795.09	1694.58
795.41	1693.22
795.74	1707.55
796.06	1686.16
796.39	1693.67
796.72	1686.16
797.04	1678.88
797.37	1683.43
797.69	1663.86
798.02	1672.28
798.34	1671.14
798.67	1670.23
798.99	1653.17
799.32	1668.41
799.64	1655.67
799.97	1656.35
800.30	1652.94
800.62	1669.32
800.95	1657.03
801.27	1645.66
801.60	1644.52
801.92	1648.16
802.25	1650.89
802.57	1662.27
802.89	1631.09
803.22	1640.20
803.54	1653.39
803.87	1647.93
804.19	1642.24
804.52	1636.10
804.84	1629.05
805.17	1635.19
805.49	1623.36
805.82	1636.10
806.14	1633.82
806.46	1631.32
806.79	1635.42
807.11	1612.43
807.44	1607.43
807.76	1615.39
808.08	1642.02
808.41	1622.45
808.73	1620.17
809.06	1601.06
809.38	1627.22
809.70	1597.64
810.03	1593.55
810.35	1597.19
810.67	1602.65
811.00	1581.71
811.32	1596.28
811.64	1603.10
811.97	1576.94
812.29	1583.53
812.61	1594.46
812.94	1580.80
813.26	1597.64
813.58	1579.44
813.91	1561.46
814.23	1569.20
814.55	1566.24
814.88	1579.21
815.20	1561.92
815.52	1556.23
815.84	1576.71
816.17	1564.19
816.49	1566.47
816.81	1573.30
817.13	1541.44
817.46	1551.00
817.78	1562.37
818.10	1554.64
818.42	1549.40
818.75	1546.22
819.07	1546.90
819.39	1548.26
819.71	1555.32
820.04	1529.61
820.36	1536.43
820.68	1521.64
821.00	1515.72
821.32	1542.12
821.65	1536.66
821.97	1523.92
822.29	1526.19
822.61	1533.70
822.93	1510.49
823.25	1526.87
823.58	1526.65
823.90	1539.84
824.22	1525.51
824.54	1535.29
824.86	1532.34
825.18	1524.60
825.50	1511.17
825.82	1488.42
826.15	1498.43
826.47	1513.22
826.79	1516.86
827.11	1499.80
827.43	1539.62
827.75	1504.35
828.07	1521.64
828.39	1514.36
828.71	1516.86
829.03	1486.83
829.35	1505.26
829.67	1493.42
830.00	1508.90
830.32	1489.33
830.64	1489.33
830.96	1511.17
831.28	1489.10
831.60	1481.82
831.92	1497.07
832.24	1494.33
832.56	1481.36
832.88	1486.37
833.20	1493.65
833.52	1490.47
833.84	1503.44
834.16	1483.87
834.48	1482.27
834.80	1505.71
835.12	1461.34
835.44	1487.28
835.76	1477.04
836.08	1492.51
836.40	1481.82
836.71	1491.60
837.03	1457.02
837.35	1493.65
837.67	1498.89
837.99	1478.63
838.31	1487.74
838.63	1482.50
838.95	1471.81
839.27	1481.36
839.59	1495.93
839.91	1474.31
840.23	1494.79
840.54	1502.98
840.86	1473.17
841.18	1487.51
841.50	1487.51
841.82	1494.11
842.14	1476.13
842.46	1479.32
842.77	1479.09
843.09	1463.39
843.41	1473.63
843.73	1434.94
844.05	1458.15
844.37	1463.39
844.68	1475.45
845.00	1469.30
845.32	1461.57
845.64	1459.75
845.96	1460.20
846.27	1452.01
846.59	1444.05
846.91	1469.30
847.23	1466.12
847.54	1468.17
847.86	1464.75
848.18	1464.98
848.50	1478.86
848.82	1460.88
849.13	1447.69
849.45	1456.33
849.77	1462.48
850.08	1471.81
850.40	1459.97
850.72	1450.42
851.04	1454.97
851.35	1453.15
851.67	1462.25
851.99	1435.17
852.30	1457.02
852.62	1456.79
852.94	1425.84
853.25	1465.66
853.57	1455.20
853.89	1452.69
854.20	1457.24
854.52	1444.05
854.84	1439.49
855.15	1439.49
855.47	1463.62
855.79	1456.56
856.10	1441.09
856.42	1453.83
856.73	1453.38
857.05	1439.49
857.37	1426.98
857.68	1436.76
858.00	1425.61
858.32	1449.05
858.63	1438.36
858.95	1432.67
859.26	1429.03
859.58	1458.38
859.89	1454.06
860.21	1425.84
860.52	1440.86
860.84	1425.61
861.16	1429.71
861.47	1447.46
861.79	1426.98
862.10	1426.52
862.42	1431.08
862.73	1431.53
863.05	1432.67
863.36	1423.57
863.68	1441.31
863.99	1432.21
864.31	1432.90
864.62	1428.12
864.94	1411.51
865.25	1418.33
865.57	1424.02
865.88	1409.46
866.20	1435.40
866.51	1438.81
866.82	1433.12
867.14	1394.44
867.45	1419.92
867.77	1414.69
868.08	1420.38
868.40	1425.16
868.71	1424.93
869.02	1403.31
869.34	1416.74
869.65	1407.41
869.97	1423.11
870.28	1424.25
870.59	1401.27
870.91	1402.63
871.22	1403.31
871.54	1418.10
871.85	1406.50
872.16	1420.84
872.48	1416.74
872.79	1393.98
873.10	1405.82
873.42	1409.23
873.73	1412.42
874.04	1411.96
874.36	1387.61
874.67	1413.55
874.98	1418.10
875.30	1415.83
875.61	1390.57
875.92	1373.05
876.23	1406.27
876.55	1394.44
876.86	1409.00
877.17	1402.86
877.49	1391.25
877.80	1406.73
878.11	1535.07
878.42	1422.66
878.74	1400.81
879.05	1391.94
879.36	1364.17
879.67	1385.79
879.98	1383.74
880.30	1383.52
880.61	1385.34
880.92	1388.52
881.23	1400.58
881.55	1400.36
881.86	1396.49
882.17	1371.00
882.48	1397.85
882.79	1383.97
883.10	1371.91
883.42	1391.25
883.73	1417.65
884.04	1417.65
884.35	1391.48
884.66	1385.11
884.97	1383.29
885.28	1405.36
885.60	1383.52
885.91	1411.28
886.22	1380.10
886.53	1391.71
886.84	1372.82
887.15	1403.77
887.46	1383.29
887.77	1391.71
888.08	1379.88
888.40	1403.77
888.71	1377.60
889.02	1392.16
889.33	1392.16
889.64	1392.62
889.95	1390.12
890.26	1408.55
890.57	1379.19
890.88	1367.36
891.19	1386.93
891.50	1401.72
891.81	1407.41
892.12	1371.23
892.43	1383.74
892.74	1383.52
893.05	1371.91
893.36	1384.20
893.67	1387.84
893.98	1355.76
894.29	1396.49
894.60	1383.52
894.91	1378.06
895.22	1398.99
895.53	1380.79
895.84	1385.11
896.15	1372.59
896.46	1390.34
896.77	1383.06
897.08	1375.55
897.38	1361.44
897.69	1382.61
898.00	1387.16
898.31	1383.29
898.62	1383.06
898.93	1370.55
899.24	1362.81
899.55	1379.42
899.86	1374.41
900.16	1397.62
900.47	1396.03
900.78	1375.78
901.09	1407.41
901.40	1362.35
901.71	1372.82
902.02	1391.25
902.32	1375.32
902.63	1373.73
902.94	1359.85
903.25	1380.56
903.56	1365.54
903.87	1383.52
904.17	1362.58
904.48	1364.86
904.79	1378.74
905.10	1388.52
905.41	1368.73
905.71	1362.58
906.02	1359.62
906.33	1370.09
906.64	1371.00
906.94	1381.92
907.25	1364.17
907.56	1345.29
907.87	1368.95
908.17	1397.62
908.48	1363.72
908.79	1378.28
909.09	1374.41
909.40	1367.36
909.71	1380.56
910.02	1386.02
910.32	1368.95
910.63	1373.50
910.94	1354.39
911.24	1370.09
911.55	1362.35
911.86	1328.90
912.16	1360.76
912.47	1365.54
912.78	1350.75
913.08	1354.39
913.39	1341.65
913.69	1363.26
914.00	1354.85
914.31	1366.00
914.61	1336.64
914.92	1361.44
915.23	1346.88
915.53	1355.98
915.84	1371.23
916.14	1355.07
916.45	1344.38
916.75	1359.62
917.06	1351.89
917.37	1353.71
917.67	1348.25
917.98	1343.47
918.28	1352.80
918.59	1353.02
918.89	1358.71
919.20	1354.16
919.50	1346.20
919.81	1353.02
920.11	1324.58
920.42	1345.52
920.72	1345.06
921.03	1361.44
921.33	1334.59
921.64	1369.64
921.94	1345.29
922.25	1341.19
922.55	1344.15
922.86	1345.74
923.16	1324.35
923.47	1342.10
923.77	1368.50
924.08	1350.29
924.38	1353.25
924.69	1347.11
924.99	1350.52
925.29	1345.52
925.60	1320.94
925.90	1358.26
926.21	1362.58
926.51	1346.43
926.81	1338.69
927.12	1345.74
927.42	1319.80
927.73	1350.29
928.03	1350.29
928.33	1327.08
928.64	1338.92
928.94	1367.13
929.24	1332.09
929.55	1338.69
929.85	1332.54
930.15	1337.32
930.46	1353.48
930.76	1323.90
931.06	1352.57
931.37	1339.14
931.67	1359.17
931.97	1343.24
932.27	1316.62
932.58	1335.05
932.88	1340.74
933.18	1336.19
933.49	1336.87
933.79	1339.83
934.09	1333.23
934.39	1332.77
934.70	1341.42
935.00	1318.66
935.30	1338.69
935.60	1328.90
935.91	1338.46
936.21	1329.81
936.51	1340.51
936.81	1331.18
937.11	1332.54
937.42	1317.07
937.72	1326.63
938.02	1337.10
938.32	1320.48
938.62	1337.78
938.92	1331.41
939.23	1333.23
939.53	1310.24
939.83	1342.78
940.13	1322.76
940.43	1325.95
940.73	1343.47
941.03	1312.75
941.34	1314.80
941.64	1311.38
941.94	1318.21
942.24	1329.36
942.54	1325.49
942.84	1325.26
943.14	1325.95
943.44	1321.17
943.74	1307.06
944.04	1337.78
944.34	1319.80
944.65	1318.89
944.95	1311.16
945.25	1287.03
945.55	1311.38
945.85	1324.13
946.15	1320.26
946.45	1327.08
946.75	1325.72
947.05	1320.71
947.35	1319.12
947.65	1310.47
947.95	1328.22
948.25	1332.77
948.55	1327.31
948.85	1334.59
949.15	1322.53
949.45	1321.39
949.75	1307.51
950.05	1328.22
950.35	1301.60
950.65	1325.72
950.94	1324.13
951.24	1339.37
951.54	1312.52
951.84	1360.53
952.14	1321.17
952.44	1328.45
952.74	1318.89
953.04	1319.80
953.34	1339.60
953.64	1331.18
953.94	1325.95
954.23	1322.31
954.53	1334.59
954.83	1319.80
955.13	1310.47
955.43	1330.27
955.73	1335.50
956.03	1342.56
956.32	1308.20
956.62	1323.67
956.92	1313.89
957.22	1327.31
957.52	1329.36
957.82	1309.33
958.11	1342.56
958.41	1331.86
958.71	1343.47
959.01	1311.84
959.30	1395.12
959.60	1346.20
959.90	1313.43
960.20	1328.45
960.50	1317.30
960.79	1311.84
961.09	1316.16
961.39	1329.81
961.69	1318.21
961.98	1327.54
962.28	1328.22
962.58	1329.59
962.87	1317.98
963.17	1343.92
963.47	1321.39
963.76	1363.26
964.06	1327.08
964.36	1321.62
964.66	1321.17
964.95	1318.44
965.25	1323.44
965.55	1338.69
965.84	1323.44
966.14	1321.39
966.43	1322.76
966.73	1333.00
967.03	1335.50
967.32	1313.89
967.62	1310.02
967.92	1302.74
968.21	1311.38
968.51	1335.96
968.80	1328.22
969.10	1318.66
969.40	1321.62
969.69	1327.08
969.99	1325.72
970.28	1327.99
970.58	1331.41
970.87	1320.26
971.17	1335.96
971.46	1319.80
971.76	1322.31
972.06	1317.75
972.35	1336.19
972.65	1314.11
972.94	1316.62
973.24	1310.70
973.53	1333.23
973.83	1314.34
974.12	1327.77
974.42	1307.97
974.71	1310.02
975.01	1317.75
975.30	1310.47
975.59	1314.34
975.89	1307.51
976.18	1290.22
976.48	1304.33
976.77	1317.75
977.07	1322.76
977.36	1328.90
977.65	1328.45
977.95	1315.71
978.24	1319.57
978.54	1326.40
978.83	1329.59
979.13	1311.38
979.42	1325.04
979.71	1336.41
980.01	1311.38
980.30	1340.74
980.59	1316.84
980.89	1341.87
981.18	1332.32
981.47	1336.19
981.77	1344.38
982.06	1339.37
982.35	1333.23
982.65	1315.02
982.94	1343.24
983.23	1320.26
983.53	1321.39
983.82	1317.07
984.11	1319.12
984.41	1331.41
984.70	1326.40
984.99	1311.38
985.28	1310.24
985.58	1309.33
985.87	1311.38
986.16	1317.53
986.45	1319.35
986.75	1332.77
987.04	1324.58
987.33	1321.85
987.62	1325.95
987.91	1312.52
988.21	1322.31
988.50	1310.47
988.79	1300.46
989.08	1315.25
989.37	1313.89
989.67	1299.32
989.96	1325.04
990.25	1295.91
990.54	1306.15
990.83	1325.49
991.12	1327.77
991.42	1321.85
991.71	1318.44
992.00	1296.82
992.29	1330.95
992.58	1301.14
992.87	1325.04
993.16	1322.08
993.45	1330.50
993.75	1311.84
994.04	1329.81
994.33	1298.18
994.62	1312.29
994.91	1313.89
995.20	1330.27
995.49	1314.80
995.78	1336.64
996.07	1324.13
996.36	1331.18
996.65	1328.22
996.94	1314.11
997.23	1320.71
997.52	1329.13
997.81	1323.67
998.10	1328.68
998.39	1324.81
998.68	1310.70
998.97	1313.89
999.26	1312.29
999.55	1317.98
999.84	1312.29
1000.13	1312.52
1000.42	1330.50
1000.71	1327.31
1001.00	1328.22
1001.29	1324.13
1001.58	1320.71
1001.87	1309.56
1002.16	1312.52
1002.45	1307.51
1002.74	1307.74
1003.02	1305.24
1003.31	1317.75
1003.60	1310.70
1003.89	1327.99
1004.18	1327.31
1004.47	1318.66
1004.76	1307.74
1005.05	1314.57
1005.33	1310.24
1005.62	1317.75
1005.91	1295.68
1006.20	1274.29
1006.49	1317.75
1006.78	1307.29
1007.06	1310.24
1007.35	1307.29
1007.64	1316.16
1007.93	1318.21
1008.22	1329.36
1008.50	1318.89
1008.79	1296.82
1009.08	1311.84
1009.37	1316.84
1009.66	1345.97
1009.94	1332.32
1010.23	1305.92
1010.52	1314.57
1010.81	1295.68
1011.09	1323.22
1011.38	1318.44
1011.67	1308.42
1011.95	1312.75
1012.24	1300.69
1012.53	1323.90
1012.82	1288.17
1013.10	1287.72
1013.39	1314.80
1013.68	1313.43
[truncated: 48 more rows]
