# Supplementary material for: Unique photosynthetic electron transport tuning and excitation distribution in heterokont algae
Source: PLoS One. 2019 Jan 9;14(1):e0209920. doi: 10.1371/journal.pone.0209920 (PMC6326504; doi:10.1371/journal.pone.0209920)
Supplement: S1 Dataset — (ZIP) [file pone.0209920.s004.zip › S1 Dataset/77K/Phaeodactylum_Anaerobic/PAna_t=30,3.txt]

340.01	1426.30
340.39	1426.30
340.76	1426.30
341.14	1431.08
341.52	1422.20
341.89	1427.43
342.27	1451.10
342.65	1444.96
343.03	1436.99
343.40	1461.79
343.78	1453.15
344.16	1464.07
344.53	1431.53
344.91	1446.78
345.29	1437.45
345.66	1434.03
346.04	1448.37
346.42	1416.51
346.79	1449.05
347.17	1435.40
347.54	1442.00
347.92	1426.30
348.30	1424.25
348.67	1433.58
349.05	1418.10
349.43	1426.30
349.80	1427.43
350.18	1434.94
350.56	1410.82
350.93	1414.01
351.31	1407.86
351.68	1404.22
352.06	1412.42
352.44	1428.34
352.81	1423.11
353.19	1420.61
353.56	1406.50
353.94	1411.73
354.32	1403.54
354.69	1413.78
355.07	1410.14
355.44	1420.61
355.82	1416.28
356.19	1399.45
356.57	1422.66
356.95	1393.30
357.32	1412.64
357.70	1411.28
358.07	1398.31
358.45	1402.63
358.82	1423.11
359.20	1408.09
359.58	1417.19
359.95	1405.82
360.33	1384.88
360.70	1404.45
361.08	1391.25
361.45	1413.10
361.83	1419.01
362.20	1399.67
362.58	1393.76
362.95	1385.11
363.33	1407.86
363.70	1379.42
364.08	1399.90
364.45	1393.98
364.83	1406.73
365.20	1416.06
365.58	1426.30
365.95	1431.53
366.33	1417.65
366.70	1412.42
367.08	1391.94
367.45	1418.10
367.83	1406.04
368.20	1424.25
368.58	1391.03
368.95	1402.18
369.33	1413.33
369.70	1419.24
370.08	1407.86
370.45	1402.40
370.83	1425.16
371.20	1412.87
371.57	1479.77
371.95	1422.43
372.32	1404.91
372.70	1412.87
373.07	1414.24
373.45	1404.00
373.82	1412.19
374.19	1399.67
374.57	1434.49
374.94	1392.85
375.32	1410.14
375.69	1403.54
376.07	1421.06
376.44	1401.95
376.81	1390.34
377.19	1406.95
377.56	1404.22
377.94	1399.45
378.31	1414.46
378.68	1423.11
379.06	1405.36
379.43	1382.15
379.81	1422.88
380.18	1396.71
380.55	1414.92
380.93	1393.07
381.30	1415.15
381.67	1409.69
382.05	1404.22
382.42	1408.32
382.79	1401.27
383.17	1416.97
383.54	1426.30
383.91	1406.73
384.29	1412.42
384.66	1419.70
385.04	1407.18
385.41	1416.74
385.78	1429.03
386.15	1419.47
386.53	1423.34
386.90	1397.85
387.27	1412.19
387.65	1403.54
388.02	1402.86
388.39	1404.91
388.77	1410.37
389.14	1433.81
389.51	1423.57
389.89	1434.49
390.26	1408.55
390.63	1426.52
391.00	1421.29
391.38	1407.41
391.75	1396.49
392.12	1409.23
392.50	1393.53
392.87	1398.08
393.24	1399.22
393.61	1420.15
393.99	1413.78
394.36	1400.81
394.73	1395.80
395.10	1416.51
395.48	1412.64
395.85	1401.27
396.22	1396.94
396.59	1391.25
396.97	1403.77
397.34	1415.60
397.71	1399.67
398.08	1413.78
398.45	1410.37
398.83	1403.09
399.20	1421.06
399.57	1418.56
399.94	1414.92
400.32	1393.98
400.69	1419.70
401.06	1405.36
401.43	1409.91
401.80	1413.33
402.17	1400.81
402.55	1406.95
402.92	1404.00
403.29	1411.73
403.66	1401.04
404.03	1395.12
404.41	1424.02
404.78	1393.76
405.15	1403.77
405.52	1401.95
405.89	1386.47
406.26	1414.46
406.64	1419.24
407.01	1423.11
407.38	1409.69
407.75	1428.80
408.12	1442.45
408.49	1410.14
408.86	1401.27
409.23	1421.06
409.61	1411.05
409.98	1399.22
410.35	1411.96
410.72	1381.92
411.09	1404.00
411.46	1406.95
411.83	1392.16
412.20	1406.27
412.57	1413.55
412.95	1394.21
413.32	1418.10
413.69	1422.88
414.06	1396.26
414.43	1423.11
414.80	1413.78
415.17	1418.56
415.54	1412.19
415.91	1406.04
416.28	1441.09
416.65	1415.15
417.02	1417.19
417.39	1397.85
417.76	1410.14
418.14	1395.80
418.51	1398.08
418.88	1405.59
419.25	1407.86
419.62	1418.10
419.99	1403.54
420.36	1415.15
420.73	1411.96
421.10	1409.46
421.47	1409.00
421.84	1401.04
422.21	1394.44
422.58	1401.27
422.95	1420.61
423.32	1396.03
423.69	1409.00
424.06	1400.58
424.43	1419.92
424.80	1403.09
425.17	1416.97
425.54	1399.67
425.91	1419.24
426.28	1409.91
426.65	1413.10
427.02	1408.55
427.39	1412.19
427.76	1404.45
428.13	1413.33
428.49	1399.22
428.86	1398.99
429.23	1391.25
429.60	1416.06
429.97	1415.15
430.34	1392.16
430.71	1400.13
431.08	1398.54
431.45	1401.95
431.82	1393.53
432.19	1406.95
432.56	1398.76
432.93	1410.14
433.30	1419.47
433.67	1406.50
434.03	1419.47
434.40	1424.25
434.77	1409.69
435.14	1413.55
435.51	1418.56
435.88	1422.43
436.25	1422.20
436.62	1420.15
436.99	1416.97
437.35	1407.86
437.72	1418.56
438.09	1431.30
438.46	1447.00
438.83	1407.86
439.20	1430.62
439.57	1410.60
439.93	1394.89
440.30	1394.21
440.67	1385.56
441.04	1393.07
441.41	1414.46
441.78	1414.46
442.14	1431.08
442.51	1424.02
442.88	1417.65
443.25	1415.37
443.62	1421.75
443.99	1406.95
444.35	1418.10
444.72	1401.95
445.09	1413.33
445.46	1399.67
445.83	1401.72
446.19	1407.86
446.56	1409.91
446.93	1395.58
447.30	1409.69
447.66	1404.68
448.03	1398.08
448.40	1399.45
448.77	1409.00
449.14	1405.13
449.50	1410.82
449.87	1418.33
450.24	1416.28
450.61	1392.62
450.97	1419.47
451.34	1395.35
451.71	1401.72
452.08	1422.88
452.44	1400.81
452.81	1408.77
453.18	1409.46
453.54	1421.97
453.91	1415.15
454.28	1419.24
454.65	1402.18
455.01	1432.21
455.38	1411.51
455.75	1406.73
456.11	1407.18
456.48	1430.62
456.85	1397.40
457.21	1392.85
457.58	1411.28
457.95	1413.10
458.32	1397.62
458.68	1414.46
459.05	1412.42
459.42	1422.43
459.78	1422.20
460.15	1415.60
460.52	1425.61
460.88	1421.75
461.25	1425.61
461.61	1408.32
461.98	1409.23
462.35	1417.42
462.71	1413.78
463.08	1410.82
463.45	1416.97
463.81	1404.00
464.18	1419.47
464.55	1406.73
464.91	1409.69
465.28	1388.30
465.64	1393.98
466.01	1401.95
466.38	1399.45
466.74	1412.19
467.11	1412.64
467.47	1409.23
467.84	1445.87
468.21	1402.40
468.57	1392.85
468.94	1412.64
469.30	1422.88
469.67	1407.41
470.03	1414.24
470.40	1405.36
470.77	1405.36
471.13	1413.78
471.50	1400.81
471.86	1406.50
472.23	1427.43
472.59	1411.73
472.96	1414.69
473.32	1409.91
473.69	1409.91
474.05	1399.45
474.42	1420.84
474.78	1412.64
475.15	1395.35
475.51	1398.76
475.88	1415.15
476.24	1426.07
476.61	1429.71
476.97	1408.55
477.34	1407.86
477.70	1386.93
478.07	1406.04
478.43	1409.46
478.80	1421.52
479.16	1417.19
479.53	1431.76
479.89	1393.98
480.26	1402.86
480.62	1406.04
480.99	1415.83
481.35	1417.42
481.72	1396.26
482.08	1406.95
482.45	1602.65
482.81	1409.23
483.17	1421.29
483.54	1403.77
483.90	1416.97
484.27	1426.98
484.63	1414.01
485.00	1403.09
485.36	1405.82
485.72	1402.40
486.09	1404.22
486.45	1407.86
486.82	1421.75
487.18	1419.01
487.54	1406.27
487.91	1414.69
488.27	1416.06
488.64	1425.39
489.00	1408.77
489.36	1414.01
489.73	1415.15
490.09	1424.70
490.45	1421.75
490.82	1409.00
491.18	1414.24
491.55	1413.10
491.91	1411.28
492.27	1418.56
492.64	1432.44
493.00	1411.73
493.36	1407.64
493.73	1438.58
494.09	1408.55
494.45	1420.38
494.82	1406.27
495.18	1418.33
495.54	1420.84
495.91	1410.82
496.27	1425.16
496.63	1409.23
496.99	1406.27
497.36	1400.58
497.72	1398.76
498.08	1410.37
498.45	1416.28
498.81	1417.19
499.17	1414.69
499.53	1411.51
499.90	1416.28
500.26	1419.24
500.62	1424.70
500.99	1412.64
501.35	1407.86
501.71	1400.81
502.07	1416.74
502.44	1413.10
502.80	1404.91
503.16	1396.94
503.52	1412.87
503.88	1398.08
504.25	1396.71
504.61	1414.01
504.97	1412.42
505.33	1398.31
505.70	1414.01
506.06	1399.90
506.42	1433.35
506.78	1392.62
507.14	1435.85
507.51	1412.19
507.87	1426.30
508.23	1406.04
508.59	1404.91
508.95	1401.72
509.32	1426.75
509.68	1426.75
510.04	1420.15
510.40	1396.94
510.76	1388.75
511.12	1436.99
511.48	1413.33
511.85	1431.99
512.21	1424.48
512.57	1411.96
512.93	1408.55
513.29	1409.23
513.65	1401.27
514.01	1396.94
514.38	1385.11
514.74	1415.15
515.10	1398.76
515.46	1402.63
515.82	1415.83
516.18	1422.20
516.54	1414.46
516.90	1412.42
517.26	1422.43
517.63	1423.57
517.99	1418.33
518.35	1410.14
518.71	1405.82
519.07	1421.52
519.43	1422.20
519.79	1415.60
520.15	1406.73
520.51	1383.97
520.87	1394.44
521.23	1414.24
521.59	1400.81
521.95	1409.69
522.31	1429.94
522.67	1411.05
523.03	1402.63
523.40	1401.72
523.76	1404.68
524.12	1414.01
524.48	1415.15
524.84	1423.79
525.20	1421.06
525.56	1426.52
525.92	1416.06
526.28	1423.57
526.64	1417.19
527.00	1422.20
527.36	1433.81
527.72	1433.81
528.08	1429.94
528.44	1410.14
528.80	1434.03
529.16	1404.22
529.51	1404.45
529.87	1419.24
530.23	1411.28
530.59	1397.40
530.95	1419.24
531.31	1412.19
531.67	1430.16
532.03	1428.34
532.39	1420.38
532.75	1423.34
533.11	1406.27
533.47	1413.78
533.83	1411.73
534.19	1391.94
534.55	1391.71
534.91	1420.15
535.26	1405.13
535.62	1426.30
535.98	1411.28
536.34	1394.89
536.70	1412.19
537.06	1411.51
537.42	1409.00
537.78	1403.09
538.14	1473.17
538.49	1420.15
538.85	1441.31
539.21	1406.27
539.57	1395.58
539.93	1399.90
540.29	1413.10
540.65	1411.05
541.00	1394.21
541.36	1406.50
541.72	1401.49
542.08	1428.12
542.44	1411.51
542.80	1435.85
543.15	1444.96
543.51	1416.97
543.87	1412.87
544.23	1425.16
544.59	1415.15
544.95	1396.94
545.30	1412.19
545.66	1414.46
546.02	1403.31
546.38	1414.24
546.73	1411.96
547.09	1390.34
547.45	1417.19
547.81	1386.02
548.17	1412.19
548.52	1400.58
548.88	1399.22
549.24	1408.32
549.60	1419.24
549.95	1410.60
550.31	1427.66
550.67	1401.04
551.03	1405.59
551.38	1406.95
551.74	1398.54
552.10	1410.37
552.46	1399.90
552.81	1429.94
553.17	1418.10
553.53	1413.33
553.88	1386.93
554.24	1402.63
554.60	1413.33
554.95	1409.46
555.31	1405.36
555.67	1420.84
556.03	1404.91
556.38	1397.40
556.74	1425.16
557.10	1405.82
557.45	1419.24
557.81	1420.61
558.17	1419.24
558.52	1418.79
558.88	1423.79
559.24	1411.73
559.59	1417.19
559.95	1415.37
560.30	1425.84
560.66	1411.28
561.02	1416.97
561.37	1399.22
561.73	1418.56
562.09	1404.22
562.44	1395.80
562.80	1411.05
563.15	1399.67
563.51	1413.78
563.87	1398.31
564.22	1388.75
564.58	1402.86
564.93	1426.30
565.29	1416.28
565.65	1409.46
566.00	1409.91
566.36	1410.82
566.71	1407.64
567.07	1419.70
567.42	1414.46
567.78	1423.11
568.14	1401.04
568.49	1403.09
568.85	1416.28
569.20	1409.23
569.56	1414.01
569.91	1426.75
570.27	1414.24
570.62	1427.43
570.98	1419.24
571.33	1402.63
571.69	1398.99
572.04	1429.03
572.40	1419.47
572.75	1405.36
573.11	1426.98
573.46	1413.78
573.82	1400.13
574.17	1396.26
574.53	1426.30
574.88	1416.06
575.24	1411.05
575.59	1424.25
575.95	1421.97
576.30	1404.00
576.66	1412.42
577.01	1415.60
577.36	1417.88
577.72	1403.77
578.07	1420.61
578.43	1391.71
578.78	1412.19
579.14	1395.80
579.49	1406.27
579.85	1424.70
580.20	1444.73
580.55	1426.52
580.91	1417.19
581.26	1445.18
581.62	1424.25
581.97	1443.59
582.32	1431.53
582.68	1444.27
583.03	1425.16
583.39	1444.27
583.74	1452.92
584.09	1436.31
584.45	1436.08
584.80	1450.87
585.15	1440.63
585.51	1447.69
585.86	1429.94
586.21	1451.55
586.57	1450.19
586.92	1449.73
587.27	1455.65
587.63	1461.34
587.98	1475.68
588.33	1473.85
588.69	1474.31
589.04	1479.32
589.39	1495.70
589.75	1473.63
590.10	1486.83
590.45	1486.37
590.81	1515.72
591.16	1507.76
591.51	1514.13
591.86	1546.67
592.22	1552.13
592.57	1533.70
592.92	1549.17
593.28	1547.81
593.63	1568.97
593.98	1561.46
594.33	1590.13
594.69	1595.37
595.04	1591.95
595.39	1606.75
595.74	1614.94
596.10	1610.61
596.45	1636.10
596.80	1675.47
597.15	1702.32
597.50	1687.98
597.86	1719.61
598.21	1725.07
598.56	1727.12
598.91	1765.80
599.26	1759.21
599.62	1777.64
599.97	1790.15
600.32	1803.12
600.67	1847.50
601.02	1850.00
601.38	1858.19
601.73	1893.92
602.08	1898.92
602.43	1918.04
602.78	1934.65
603.13	1973.79
603.49	1961.95
603.84	1982.89
604.19	2013.84
604.54	2017.02
604.89	2038.41
605.24	2044.56
605.59	2058.89
605.95	2103.49
606.30	2118.28
606.65	2099.17
607.00	2124.20
607.35	2149.46
607.70	2187.69
608.05	2186.09
608.40	2178.36
608.75	2219.77
609.10	2237.97
609.46	2256.18
609.81	2252.99
610.16	2281.21
610.51	2296.68
610.86	2298.73
611.21	2304.19
611.56	2313.98
611.91	2319.89
612.26	2330.13
612.61	2329.00
612.96	2371.55
613.31	2353.57
613.66	2383.84
614.01	2391.80
614.36	2379.74
614.71	2381.79
615.06	2378.60
615.41	2410.69
615.76	2406.36
616.11	2409.55
616.46	2428.66
616.81	2407.50
617.16	2437.99
617.51	2407.96
617.86	2405.45
618.21	2440.95
618.56	2435.95
618.91	2446.64
619.26	2453.24
619.61	2444.59
619.96	2470.99
620.31	2435.03
620.66	2442.09
621.01	2443.00
621.36	2434.58
621.71	2421.84
622.06	2432.99
622.41	2433.21
622.76	2421.38
623.10	2433.44
623.45	2416.38
623.80	2429.35
624.15	2407.96
624.50	2417.51
624.85	2408.18
625.20	2413.42
625.55	2428.21
625.90	2403.41
626.25	2410.23
626.59	2399.76
626.94	2418.65
627.29	2376.55
627.64	2397.26
627.99	2381.33
628.34	2377.01
628.69	2370.87
629.03	2378.60
629.38	2367.00
629.73	2377.01
630.08	2348.57
630.43	2370.87
630.78	2342.19
631.12	2371.78
631.47	2379.28
631.82	2340.15
632.17	2364.49
632.52	2361.76
632.86	2365.18
633.21	2319.44
633.56	2352.89
633.91	2336.50
634.26	2344.92
634.60	2323.76
634.95	2338.33
635.30	2286.44
635.65	2318.98
635.99	2326.04
636.34	2312.16
636.69	2296.00
637.04	2304.42
637.39	2290.31
637.73	2292.81
638.08	2313.98
638.43	2280.75
638.77	2280.30
639.12	2273.02
639.47	2275.75
639.82	2286.90
640.16	2261.41
640.51	2258.68
640.86	2260.73
641.20	2288.95
641.55	2287.35
641.90	2270.97
642.25	2281.66
642.59	2279.84
642.94	2279.16
643.29	2256.41
643.63	2265.96
643.98	2228.65
644.33	2264.83
644.67	2222.05
645.02	2263.46
645.37	2236.15
645.71	2223.87
646.06	2239.34
646.40	2254.13
646.75	2230.24
647.10	2233.42
647.44	2235.24
647.79	2224.78
648.14	2216.81
648.48	2219.32
648.83	2220.45
649.17	2242.53
649.52	2215.45
649.87	2245.71
650.21	2235.93
650.56	2228.87
650.90	2219.32
651.25	2218.63
651.59	2237.75
651.94	2227.96
652.29	2203.39
652.63	2207.94
652.98	2198.61
653.32	2212.03
653.67	2213.40
654.01	2189.96
654.36	2215.90
654.70	2199.97
655.05	2221.36
655.39	2251.17
655.74	2215.22
656.08	2202.25
656.43	2212.94
656.78	2226.37
657.12	2210.44
657.47	2221.59
657.81	2239.80
658.15	2195.42
658.50	2223.64
658.84	2243.66
659.19	2255.50
659.53	2233.20
659.88	2245.48
660.22	2239.11
660.57	2237.06
660.91	2232.06
661.26	2231.83
661.60	2242.98
661.95	2245.94
662.29	2239.80
662.63	2257.54
662.98	2243.21
663.32	2227.28
663.67	2255.72
664.01	2236.15
664.36	2252.54
664.70	2281.21
665.04	2285.76
665.39	2301.69
665.73	2270.51
666.08	2417.51
666.42	2291.45
666.76	2316.94
667.11	2357.21
667.45	2365.40
667.79	2350.16
668.14	2378.15
668.48	2383.61
668.83	2392.48
669.17	2444.59
669.51	2455.74
669.86	2469.40
670.20	2505.80
670.54	2533.79
670.89	2572.48
671.23	2619.12
671.57	2630.96
671.92	2660.77
672.26	2775.00
672.60	2763.85
672.94	2825.51
673.29	2884.45
673.63	2918.13
673.97	2966.60
674.32	3046.92
674.66	3076.96
675.00	3176.17
675.34	3199.61
675.69	3286.76
676.03	3328.18
676.37	3413.05
676.71	3502.03
677.06	3587.59
677.40	3660.86
677.74	3764.17
678.08	3847.00
678.43	3970.78
678.77	4053.84
679.11	4180.36
679.45	4324.63
679.80	4465.25
680.14	4578.35
680.48	4749.47
680.82	4927.87
681.16	5126.07
681.51	5228.69
681.85	5491.97
682.19	5668.09
682.53	5952.99
682.87	6280.21
683.21	6482.05
683.56	6859.56
683.90	7272.56
684.24	7732.90
684.58	8143.18
684.92	8763.26
685.26	9209.94
685.61	9671.65
685.95	10267.61
686.29	10742.05
686.63	11091.80
686.97	11468.85
687.31	11708.46
687.65	11869.34
687.99	11877.08
688.33	11864.57
688.68	11784.47
689.02	11682.75
689.36	11477.50
689.70	11243.35
690.04	10973.47
690.38	10710.42
690.72	10345.20
691.06	9971.79
691.40	9670.28
691.74	9349.20
692.08	9003.78
692.42	8681.11
692.76	8345.70
693.10	8015.98
693.44	7733.59
693.78	7433.44
694.13	7111.00
694.47	6897.56
694.81	6654.08
695.15	6415.15
695.49	6182.82
695.83	6054.02
696.17	5818.05
696.51	5703.37
696.85	5514.72
697.19	5351.80
697.53	5257.14
697.87	5183.41
698.20	5057.80
698.54	4989.76
698.88	4899.65
699.22	4839.58
699.56	4799.30
699.90	4693.03
700.24	4688.71
700.58	4651.62
700.92	4624.77
701.26	4593.59
701.60	4576.07
701.94	4522.14
702.28	4537.62
702.62	4552.86
702.96	4528.97
703.30	4552.41
703.63	4503.71
703.97	4546.04
704.31	4538.75
704.65	4562.87
704.99	4567.43
705.33	4598.37
705.67	4559.01
706.01	4597.23
706.34	4604.97
706.68	4592.91
707.02	4625.68
707.36	4661.86
707.70	4637.06
708.04	4631.82
708.38	4651.62
708.71	4645.02
709.05	4688.94
709.39	4668.23
709.73	4657.08
710.07	4712.60
710.40	4659.81
710.74	4659.13
711.08	4622.95
711.42	4627.73
711.76	4639.10
712.09	4664.36
712.43	4616.12
712.77	4593.82
713.11	4608.38
713.45	4590.64
713.78	4625.45
714.12	4586.54
714.46	4537.62
714.80	4527.38
715.13	4525.78
715.47	4446.37
715.81	4416.79
716.15	4409.50
716.48	4391.30
716.82	4373.78
717.16	4355.80
717.49	4331.00
717.83	4258.41
718.17	4247.26
718.51	4197.43
718.84	4160.79
719.18	4115.51
719.52	4121.88
719.85	4078.87
720.19	4017.20
720.53	3973.74
720.86	4002.19
721.20	3945.53
721.54	3960.32
721.87	3884.09
722.21	3846.09
722.55	3789.20
722.88	3801.49
723.22	3775.77
723.55	3702.50
723.89	3693.63
724.23	3664.50
724.56	3614.21
724.90	3605.56
725.24	3562.78
725.57	3533.66
725.91	3529.11
726.24	3464.94
726.58	3449.92
726.92	3384.15
727.25	3399.63
727.59	3392.80
727.92	3362.08
728.26	3301.33
728.59	3304.51
728.93	3296.09
729.26	3278.57
729.60	3241.48
729.94	3223.50
730.27	3241.25
730.61	3201.43
730.94	3160.02
731.28	3144.54
731.61	3090.38
731.95	3104.72
732.28	3062.62
732.62	3046.01
732.95	3048.97
733.29	3056.48
733.62	3021.89
733.96	2960.00
734.29	2971.15
734.63	2961.59
734.96	2939.06
735.30	2944.52
735.63	2894.46
735.97	2920.63
736.30	2871.93
736.63	2887.41
736.97	2848.72
737.30	2826.20
737.64	2838.48
737.97	2824.60
738.31	2805.26
738.64	2780.69
738.97	2800.94
739.31	2744.05
739.64	2769.99
739.98	2747.01
740.31	2746.78
740.64	2751.79
740.98	2729.26
741.31	2712.42
741.65	2732.22
741.98	2755.43
742.31	2717.65
742.65	2709.01
742.98	2689.44
743.31	2701.95
743.65	2688.07
743.98	2666.00
744.31	2672.14
744.65	2663.95
744.98	2659.86
745.31	2636.42
745.65	2620.26
745.98	2650.30
746.31	2628.91
746.65	2630.50
746.98	2622.54
747.31	2619.12
747.65	2621.40
747.98	2601.15
748.31	2594.09
748.64	2607.06
748.98	2569.52
749.31	2564.06
749.64	2556.78
749.98	2550.63
750.31	2554.73
750.64	2522.41
750.97	2551.31
751.31	2525.60
751.64	2516.27
751.97	2492.83
752.30	2468.03
752.63	2472.35
752.97	2482.37
753.30	2473.04
753.63	2458.25
753.96	2478.72
754.29	2416.83
754.63	2462.80
754.96	2440.95
755.29	2407.05
755.62	2392.71
755.95	2405.00
756.29	2403.41
756.62	2385.20
756.95	2371.78
757.28	2340.83
757.61	2349.70
757.94	2331.50
758.27	2337.64
758.61	2311.70
758.94	2293.27
759.27	2303.51
759.60	2301.69
759.93	2285.31
760.26	2284.40
760.59	2265.28
760.92	2242.75
761.26	2271.20
761.59	2239.11
761.92	2221.59
762.25	2205.21
762.58	2217.27
762.91	2235.02
763.24	2195.88
763.57	2195.42
763.90	2216.13
764.23	2169.48
764.56	2161.52
764.89	2169.94
765.22	2169.25
765.55	2122.15
765.88	2168.80
766.21	2136.26
766.54	2144.00
766.87	2136.26
767.20	2133.30
767.53	2114.64
767.86	2085.29
768.19	2081.19
768.52	2060.03
768.85	2073.91
769.18	2055.25
769.51	2071.18
769.84	2073.23
770.17	2025.67
770.50	2026.81
770.83	2047.97
771.16	2018.84
771.49	2019.52
771.82	2039.78
772.15	2044.78
772.48	2031.58
772.81	2005.64
773.14	2007.69
773.47	2010.88
773.80	2001.78
774.13	2007.92
774.46	1976.06
774.78	1963.55
775.11	1972.65
775.44	1975.83
775.77	1950.12
776.10	1964.68
776.43	1935.79
776.76	1939.43
777.09	1927.82
777.41	1909.39
777.74	1944.21
778.07	1922.13
778.40	1920.31
778.73	1880.95
779.06	1926.68
779.38	1908.71
779.71	1874.35
780.04	1894.83
780.37	1890.73
780.70	1890.73
781.03	1870.02
781.35	1874.80
781.68	1867.98
782.01	1849.77
782.34	1847.04
782.67	1868.20
782.99	1833.39
783.32	1842.94
783.65	1845.90
783.98	1834.30
784.30	1836.35
784.63	1816.55
784.96	1825.88
785.29	1812.00
785.61	1812.22
785.94	1788.10
786.27	1789.92
786.60	1814.73
786.92	1786.97
787.25	1783.55
787.58	1789.01
787.90	1795.61
788.23	1802.44
788.56	1776.95
788.88	1764.44
789.21	1784.01
789.54	1786.97
789.87	1775.82
790.19	1746.46
790.52	1776.73
790.85	1771.72
791.17	1757.38
791.50	1749.65
791.82	1752.61
792.15	1737.36
792.48	1762.62
792.80	1750.56
793.13	1774.45
793.46	1762.16
793.78	1755.34
794.11	1756.93
794.43	1765.58
794.76	1758.75
795.09	1770.36
795.41	1776.27
795.74	1770.13
796.06	1742.82
796.39	1746.01
796.72	1757.16
797.04	1753.29
797.37	1767.62
797.69	1757.61
798.02	1757.61
798.34	1769.45
798.67	1755.56
798.99	1758.75
799.32	1747.60
799.64	1730.99
799.97	1729.40
800.30	1718.25
800.62	1749.88
800.95	1754.88
801.27	1704.59
801.60	1726.44
801.92	1739.64
802.25	1730.99
802.57	1709.60
802.89	1737.59
803.22	1738.04
803.54	1746.46
803.87	1729.17
804.19	1728.71
804.52	1739.64
804.84	1720.29
805.17	1751.47
805.49	1716.88
805.82	1710.28
806.14	1716.88
806.46	1739.41
806.79	1715.74
807.11	1705.05
807.44	1693.44
807.76	1712.33
808.08	1695.04
808.41	1697.31
808.73	1708.46
809.06	1686.62
809.38	1674.33
809.70	1699.81
810.03	1694.58
810.35	1681.15
810.67	1706.41
811.00	1681.38
811.32	1708.69
811.64	1681.84
811.97	1680.47
812.29	1659.31
812.61	1685.48
812.94	1687.98
813.26	1699.59
813.58	1676.15
813.91	1679.56
814.23	1667.27
814.55	1669.55
814.88	1666.82
815.20	1698.22
815.52	1668.87
815.84	1664.32
816.17	1662.95
816.49	1671.14
816.81	1664.09
817.13	1651.35
817.46	1645.20
817.78	1648.61
818.10	1662.04
818.42	1654.53
818.75	1636.78
819.07	1659.08
819.39	1641.11
819.71	1661.36
820.04	1643.61
820.36	1619.03
820.68	1647.70
821.00	1631.32
821.32	1638.60
821.65	1648.84
821.97	1648.84
822.29	1638.60
822.61	1648.39
822.93	1613.12
823.25	1627.00
823.58	1639.51
823.90	1642.24
824.22	1624.72
824.54	1632.23
824.86	1622.67
825.18	1608.57
825.50	1622.22
825.82	1604.01
826.15	1628.59
826.47	1616.99
826.79	1619.72
827.11	1597.19
827.43	1633.37
827.75	1600.15
828.07	1599.24
828.39	1627.22
828.71	1614.03
829.03	1603.79
829.35	1618.12
829.67	1633.82
830.00	1592.86
830.32	1618.58
830.64	1608.11
830.96	1593.77
831.28	1626.31
831.60	1595.37
831.92	1591.73
832.24	1609.25
832.56	1601.28
832.88	1604.01
833.20	1599.69
833.52	1578.53
833.84	1621.08
834.16	1591.50
834.48	1596.05
834.80	1610.61
835.12	1609.48
835.44	1633.37
835.76	1593.55
836.08	1587.40
836.40	1589.00
836.71	1597.42
837.03	1589.91
837.35	1602.42
837.67	1590.59
837.99	1575.12
838.31	1578.53
838.63	1589.45
838.95	1595.82
839.27	1600.37
839.59	1569.65
839.91	1590.82
840.23	1594.46
840.54	1591.50
840.86	1585.58
841.18	1586.72
841.50	1582.85
841.82	1588.31
842.14	1600.15
842.46	1589.68
842.77	1611.52
843.09	1590.82
843.41	1596.28
843.73	1576.03
844.05	1590.59
844.37	1579.67
844.68	1566.70
845.00	1576.94
845.32	1586.95
845.64	1570.11
845.96	1587.63
846.27	1574.89
846.59	1574.21
846.91	1570.11
847.23	1571.02
847.54	1580.58
847.86	1569.65
848.18	1572.16
848.50	1566.47
848.82	1586.95
849.13	1571.70
849.45	1553.73
849.77	1593.77
850.08	1591.04
850.40	1583.53
850.72	1560.10
851.04	1568.29
851.35	1551.91
851.67	1590.59
851.99	1565.10
852.30	1566.24
852.62	1567.15
852.94	1554.18
853.25	1563.06
853.57	1552.13
853.89	1550.08
854.20	1556.91
854.52	1562.60
854.84	1545.08
855.15	1572.84
855.47	1560.32
855.79	1573.07
856.10	1550.54
856.42	1556.46
856.73	1552.36
857.05	1557.82
857.37	1545.31
857.68	1545.99
858.00	1562.15
858.32	1547.58
858.63	1521.41
858.95	1555.77
859.26	1541.89
859.58	1570.11
859.89	1534.38
860.21	1555.32
860.52	1548.04
860.84	1564.65
861.16	1523.01
861.47	1546.44
861.79	1539.84
862.10	1556.23
862.42	1530.06
862.73	1531.65
863.05	1545.31
863.36	1561.46
863.68	1552.13
863.99	1539.16
864.31	1542.12
864.62	1541.67
864.94	1541.44
865.25	1553.73
865.57	1549.63
865.88	1533.93
866.20	1542.58
866.51	1555.77
866.82	1531.20
867.14	1517.09
867.45	1526.65
867.77	1503.89
868.08	1522.55
868.40	1517.09
868.71	1525.28
869.02	1529.38
869.34	1525.74
869.65	1520.05
869.97	1530.74
870.28	1533.93
870.59	1535.98
870.91	1516.63
871.22	1490.01
871.54	1534.38
871.85	1526.19
872.16	1522.10
872.48	1507.76
872.79	1509.13
873.10	1531.88
873.42	1519.59
873.73	1514.81
874.04	1491.15
874.36	1497.29
874.67	1506.17
874.98	1509.58
875.30	1529.15
875.61	1502.30
875.92	1501.62
876.23	1491.38
876.55	1493.20
876.86	1495.02
877.17	1502.98
877.49	1518.23
877.80	1492.51
878.11	1644.29
878.42	1515.27
878.74	1506.62
879.05	1492.29
879.36	1489.56
879.67	1492.51
879.98	1482.73
880.30	1509.81
880.61	1511.40
880.92	1511.63
881.23	1512.99
881.55	1500.25
881.86	1495.70
882.17	1505.03
882.48	1509.35
882.79	1490.47
883.10	1507.76
883.42	1502.75
883.73	1508.67
884.04	1487.96
884.35	1494.11
884.66	1490.24
884.97	1501.84
885.28	1487.05
885.60	1507.08
885.91	1486.14
886.22	1495.02
886.53	1512.54
886.84	1505.26
887.15	1488.42
887.46	1501.39
887.77	1497.29
888.08	1482.96
888.40	1486.37
888.71	1496.15
889.02	1485.00
889.33	1485.92
889.64	1508.44
889.95	1514.13
890.26	1484.78
890.57	1482.27
890.88	1501.16
891.19	1505.71
891.50	1519.37
891.81	1510.49
892.12	1484.32
892.43	1487.28
892.74	1491.60
893.05	1487.05
893.36	1482.50
893.67	1492.29
893.98	1492.74
894.29	1494.79
894.60	1497.07
894.91	1504.57
895.22	1494.11
895.53	1510.49
895.84	1480.68
896.15	1495.93
896.46	1495.24
896.77	1492.74
897.08	1481.82
897.38	1486.37
897.69	1478.86
898.00	1484.55
898.31	1481.14
898.62	1498.20
898.93	1482.96
899.24	1478.18
899.55	1489.78
899.86	1493.65
900.16	1490.69
900.47	1487.96
900.78	1485.00
901.09	1466.35
901.40	1473.40
901.71	1477.27
902.02	1476.59
902.32	1478.86
902.63	1477.72
902.94	1496.38
903.25	1476.81
903.56	1473.85
903.87	1482.96
904.17	1484.78
904.48	1485.69
904.79	1468.39
905.10	1471.58
905.41	1492.29
905.71	1489.78
906.02	1486.37
906.33	1466.12
906.64	1474.77
906.94	1451.55
907.25	1460.88
907.56	1464.30
907.87	1452.92
908.17	1441.54
908.48	1450.64
908.79	1477.72
909.09	1474.77
909.40	1473.40
909.71	1475.90
910.02	1551.68
910.32	1466.80
910.63	1473.85
910.94	1477.72
911.24	1465.44
911.55	1481.36
911.86	1474.77
912.16	1462.70
912.47	1453.60
912.78	1472.26
913.08	1465.66
913.39	1443.14
913.69	1468.62
914.00	1452.92
914.31	1480.00
914.61	1452.69
914.92	1486.83
915.23	1461.79
915.53	1448.82
915.84	1464.53
916.14	1462.48
916.45	1437.45
916.75	1439.49
917.06	1471.35
917.37	1443.59
917.67	1449.96
917.98	1448.37
918.28	1457.24
918.59	1469.53
918.89	1463.39
919.20	1457.24
919.50	1457.70
919.81	1474.54
920.11	1458.15
920.42	1460.20
920.72	1446.78
921.03	1444.27
921.33	1449.05
921.64	1429.03
921.94	1453.60
922.25	1439.27
922.55	1448.60
922.86	1447.69
923.16	1452.24
923.47	1453.15
923.77	1449.28
924.08	1447.91
924.38	1446.55
924.69	1451.55
924.99	1439.95
925.29	1456.11
925.60	1444.50
925.90	1432.44
926.21	1447.23
926.51	1444.05
926.81	1441.77
927.12	1437.45
927.42	1431.08
927.73	1441.77
928.03	1460.20
928.33	1428.34
928.64	1427.43
928.94	1438.36
929.24	1442.00
929.55	1436.31
929.85	1449.05
930.15	1440.18
930.46	1424.70
930.76	1439.04
931.06	1422.66
931.37	1438.36
931.67	1457.24
931.97	1419.93
932.27	1440.86
932.58	1419.47
932.88	1435.85
933.18	1425.39
933.49	1433.35
933.79	1463.16
934.09	1434.49
934.39	1447.46
934.70	1439.95
935.00	1448.37
935.30	1437.45
935.60	1446.78
935.91	1414.69
936.21	1418.33
936.51	1441.31
936.81	1433.12
937.11	1428.57
937.42	1429.03
937.72	1404.00
938.02	1416.28
938.32	1414.24
938.62	1416.06
938.92	1420.15
939.23	1430.62
939.53	1414.69
939.83	1424.25
940.13	1426.52
940.43	1415.37
940.73	1424.25
941.03	1435.63
941.34	1438.13
941.64	1420.61
941.94	1411.05
942.24	1412.87
942.54	1416.97
942.84	1402.86
943.14	1422.66
943.44	1411.51
943.74	1413.78
944.04	1430.39
944.34	1410.37
944.65	1424.70
944.95	1431.08
945.25	1420.61
945.55	1408.32
945.85	1435.63
946.15	1430.85
946.45	1406.50
946.75	1407.64
947.05	1408.77
947.35	1418.56
947.65	1420.15
947.95	1417.19
948.25	1434.26
948.55	1409.69
948.85	1409.23
949.15	1418.33
949.45	1435.85
949.75	1425.61
950.05	1434.03
950.35	1402.40
950.65	1407.64
950.94	1412.87
951.24	1414.92
951.54	1423.57
951.84	1467.48
952.14	1426.07
952.44	1429.71
952.74	1422.20
953.04	1436.31
953.34	1414.24
953.64	1416.51
953.94	1421.52
954.23	1430.85
954.53	1422.20
954.83	1422.66
955.13	1418.33
955.43	1406.50
955.73	1417.19
956.03	1405.13
956.32	1410.37
956.62	1419.24
956.92	1407.18
957.22	1423.11
957.52	1415.15
957.82	1407.86
958.11	1416.97
958.41	1427.43
958.71	1431.53
959.01	1391.48
959.30	1478.18
959.60	1421.52
959.90	1439.27
960.20	1420.15
960.50	1418.56
960.79	1432.90
961.09	1414.46
961.39	1411.05
961.69	1417.19
961.98	1419.24
962.28	1418.10
962.58	1426.07
962.87	1400.13
963.17	1416.74
963.47	1429.25
963.76	1442.00
964.06	1428.34
964.36	1414.01
964.66	1425.61
964.95	1416.74
965.25	1413.55
965.55	1432.44
965.84	1431.30
966.14	1424.25
966.43	1422.43
966.73	1409.69
967.03	1430.39
967.32	1411.05
967.62	1419.47
967.92	1417.88
968.21	1417.88
968.51	1419.24
968.80	1409.69
969.10	1416.97
969.40	1408.55
969.69	1425.39
969.99	1419.70
970.28	1424.93
970.58	1404.91
970.87	1414.24
971.17	1442.45
971.46	1444.05
971.76	1403.54
972.06	1419.70
972.35	1411.96
972.65	1424.25
972.94	1415.15
973.24	1421.97
973.53	1418.56
973.83	1419.70
974.12	1418.56
974.42	1401.49
974.71	1423.11
975.01	1419.47
975.30	1419.01
975.59	1417.19
975.89	1417.19
976.18	1420.38
976.48	1423.79
976.77	1420.15
977.07	1425.16
977.36	1404.68
977.65	1422.20
977.95	1419.70
978.24	1413.55
978.54	1432.44
978.83	1404.45
979.13	1425.39
979.42	1419.70
979.71	1423.11
980.01	1410.14
980.30	1436.99
980.59	1421.29
980.89	1414.46
981.18	1422.20
981.47	1416.74
981.77	1422.43
982.06	1413.78
982.35	1420.84
982.65	1422.66
982.94	1422.43
983.23	1429.48
983.53	1404.68
983.82	1420.84
984.11	1424.02
984.41	1412.64
984.70	1420.61
984.99	1420.15
985.28	1428.12
985.58	1433.58
985.87	1411.51
986.16	1415.37
986.45	1418.56
986.75	1407.41
987.04	1405.36
987.33	1431.53
987.62	1403.31
987.91	1406.27
988.21	1402.18
988.50	1414.46
988.79	1407.86
989.08	1410.37
989.37	1426.30
989.67	1402.18
989.96	1408.09
990.25	1392.62
990.54	1404.91
990.83	1401.04
991.12	1407.18
991.42	1407.18
991.71	1420.84
992.00	1419.24
992.29	1421.29
992.58	1420.38
992.87	1419.01
993.16	1426.07
993.45	1420.61
993.75	1433.12
994.04	1420.15
994.33	1414.01
994.62	1404.68
994.91	1403.09
995.20	1429.25
995.49	1402.18
995.78	1396.26
996.07	1410.37
996.36	1408.55
996.65	1404.91
996.94	1388.75
997.23	1416.97
997.52	1409.23
997.81	1394.44
998.10	1390.34
998.39	1411.05
998.68	1416.97
998.97	1415.83
999.26	1423.11
999.55	1408.55
999.84	1428.80
1000.13	1406.04
1000.42	1415.60
1000.71	1395.80
1001.00	1399.22
1001.29	1412.87
1001.58	1409.91
1001.87	1421.52
1002.16	1409.69
1002.45	1404.91
1002.74	1401.72
1003.02	1411.05
1003.31	1413.10
1003.60	1408.09
1003.89	1407.18
1004.18	1410.37
1004.47	1413.55
1004.76	1416.06
1005.05	1419.01
1005.33	1408.77
1005.62	1410.60
1005.91	1419.24
1006.20	1418.10
1006.49	1406.73
1006.78	1434.72
1007.06	1434.72
1007.35	1416.28
1007.64	1408.77
1007.93	1403.77
1008.22	1409.46
1008.50	1407.64
1008.79	1399.90
1009.08	1423.57
1009.37	1411.28
1009.66	1431.53
1009.94	1406.27
1010.23	1421.75
1010.52	1390.57
1010.81	1421.97
1011.09	1396.94
1011.38	1398.76
1011.67	1415.15
1011.95	1406.95
1012.24	1411.05
1012.53	1415.15
1012.82	1435.17
1013.10	1430.16
1013.39	1404.68
1013.68	1412.19
[truncated: 48 more rows]
