# Supplementary material for: Unique photosynthetic electron transport tuning and excitation distribution in heterokont algae
Source: PLoS One. 2019 Jan 9;14(1):e0209920. doi: 10.1371/journal.pone.0209920 (PMC6326504; doi:10.1371/journal.pone.0209920)
Supplement: S1 Dataset — (ZIP) [file pone.0209920.s004.zip › S1 Dataset/77K/Phaeodactylum_Anaerobic/PAna_t=5,1.txt]

340.01	1237.66
340.39	1237.66
340.76	1237.66
341.14	1241.52
341.52	1238.57
341.89	1266.33
342.27	1277.25
342.65	1285.44
343.03	1288.86
343.40	1295.91
343.78	1291.13
344.16	1283.62
344.53	1285.67
344.91	1281.12
345.29	1267.47
345.66	1262.69
346.04	1251.08
346.42	1276.57
346.79	1246.08
347.17	1239.70
347.54	1238.57
347.92	1259.27
348.30	1261.09
348.67	1246.99
349.05	1231.74
349.43	1250.63
349.80	1254.27
350.18	1261.09
350.56	1258.36
350.93	1228.55
351.31	1239.70
351.68	1241.52
352.06	1236.75
352.44	1237.43
352.81	1244.94
353.19	1225.37
353.56	1232.42
353.94	1237.20
354.32	1221.27
354.69	1244.71
355.07	1243.34
355.44	1226.05
355.82	1246.76
356.19	1254.04
356.57	1230.83
356.95	1247.90
357.32	1233.10
357.70	1247.90
358.07	1244.25
358.45	1231.97
358.82	1230.60
359.20	1248.12
359.58	1228.55
359.95	1227.64
360.33	1231.28
360.70	1252.67
361.08	1241.98
361.45	1217.63
361.83	1240.84
362.20	1258.36
362.58	1246.30
362.95	1244.03
363.33	1248.35
363.70	1223.09
364.08	1231.28
364.45	1237.43
364.83	1240.84
365.20	1230.83
365.58	1240.61
365.95	1244.48
366.33	1238.11
366.70	1222.18
367.08	1244.48
367.45	1251.54
367.83	1240.61
368.20	1233.56
368.58	1257.45
368.95	1234.47
369.33	1259.73
369.70	1252.45
370.08	1236.52
370.45	1249.49
370.83	1241.98
371.20	1262.23
371.57	1322.53
371.95	1236.06
372.32	1265.64
372.70	1225.60
373.07	1248.81
373.45	1224.69
373.82	1239.48
374.19	1235.15
374.57	1265.19
374.94	1228.78
375.32	1229.69
375.69	1232.19
376.07	1235.84
376.44	1223.32
376.81	1215.36
377.19	1213.54
377.56	1244.71
377.94	1229.24
378.31	1246.53
378.68	1239.48
379.06	1228.55
379.43	1223.09
379.81	1232.88
380.18	1255.40
380.55	1238.34
380.93	1230.37
381.30	1241.52
381.67	1235.84
382.05	1234.47
382.42	1237.43
382.79	1249.03
383.17	1216.95
383.54	1252.45
383.91	1225.60
384.29	1231.74
384.66	1229.24
385.04	1243.80
385.41	1244.71
385.78	1239.25
386.15	1233.79
386.53	1244.48
386.90	1240.16
387.27	1231.74
387.65	1238.11
388.02	1238.11
388.39	1242.89
388.77	1223.55
389.14	1240.16
389.51	1223.55
389.89	1246.53
390.26	1244.71
390.63	1242.66
391.00	1231.28
391.38	1231.97
391.75	1224.91
392.12	1247.67
392.50	1233.33
392.87	1237.43
393.24	1236.06
393.61	1231.51
393.99	1233.33
394.36	1241.75
394.73	1249.26
395.10	1233.56
395.48	1250.40
395.85	1226.51
396.22	1229.24
396.59	1232.65
396.97	1234.47
397.34	1258.36
397.71	1227.42
398.08	1217.40
398.45	1231.28
398.83	1230.60
399.20	1254.95
399.57	1217.86
399.94	1230.83
400.32	1235.84
400.69	1244.94
401.06	1258.36
401.43	1235.84
401.80	1215.36
402.17	1225.82
402.55	1251.08
402.92	1240.61
403.29	1243.34
403.66	1237.88
404.03	1239.70
404.41	1242.66
404.78	1245.62
405.15	1246.99
405.52	1224.00
405.89	1229.01
406.26	1233.79
406.64	1227.64
407.01	1214.67
407.38	1227.64
407.75	1256.32
408.12	1251.54
408.49	1237.43
408.86	1239.02
409.23	1238.11
409.61	1241.07
409.98	1223.55
410.35	1230.37
410.72	1226.51
411.09	1236.97
411.46	1239.25
411.83	1236.52
412.20	1239.02
412.57	1245.39
412.95	1238.79
413.32	1237.66
413.69	1250.17
414.06	1233.33
414.43	1240.84
414.80	1242.21
415.17	1258.14
415.54	1268.83
415.91	1214.67
416.28	1251.76
416.65	1263.60
417.02	1227.19
417.39	1221.50
417.76	1204.43
418.14	1224.23
418.51	1231.28
418.88	1227.19
419.25	1236.29
419.62	1231.97
419.99	1236.52
420.36	1241.52
420.73	1241.30
421.10	1266.78
421.47	1226.96
421.84	1226.05
422.21	1229.69
422.58	1249.94
422.95	1246.30
423.32	1236.75
423.69	1254.95
424.06	1229.46
424.43	1239.93
424.80	1223.78
425.17	1226.28
425.54	1235.84
425.91	1232.19
426.28	1236.75
426.65	1235.84
427.02	1257.68
427.39	1233.79
427.76	1222.41
428.13	1240.39
428.49	1249.49
428.86	1240.61
429.23	1238.57
429.60	1224.00
429.97	1230.83
430.34	1242.89
430.71	1223.32
431.08	1227.87
431.45	1238.79
431.82	1235.84
432.19	1234.93
432.56	1226.28
432.93	1216.04
433.30	1220.36
433.67	1241.30
434.03	1251.54
434.40	1246.53
434.77	1244.94
435.14	1246.30
435.51	1236.29
435.88	1242.43
436.25	1252.45
436.62	1233.33
436.99	1226.28
437.35	1233.56
437.72	1256.32
438.09	1252.22
438.46	1263.60
438.83	1248.35
439.20	1251.99
439.57	1226.73
439.93	1248.35
440.30	1238.57
440.67	1223.32
441.04	1210.35
441.41	1226.05
441.78	1234.70
442.14	1223.09
442.51	1229.24
442.88	1241.75
443.25	1245.16
443.62	1230.60
443.99	1234.24
444.35	1235.84
444.72	1250.40
445.09	1241.75
445.46	1247.21
445.83	1232.19
446.19	1255.63
446.56	1222.41
446.93	1216.95
447.30	1232.42
447.66	1244.94
448.03	1239.48
448.40	1215.36
448.77	1231.06
449.14	1242.21
449.50	1236.29
449.87	1236.97
450.24	1233.56
450.61	1227.19
450.97	1238.57
451.34	1239.70
451.71	1247.44
452.08	1251.08
452.44	1222.64
452.81	1236.52
453.18	1263.14
453.54	1251.99
453.91	1246.08
454.28	1237.88
454.65	1223.32
455.01	1231.74
455.38	1253.36
455.75	1234.01
456.11	1254.72
456.48	1240.84
456.85	1233.10
457.21	1225.60
457.58	1226.28
457.95	1241.52
458.32	1234.93
458.68	1235.84
459.05	1219.68
459.42	1224.00
459.78	1244.03
460.15	1248.35
460.52	1234.24
460.88	1225.14
461.25	1232.19
461.61	1240.16
461.98	1244.03
462.35	1259.96
462.71	1232.88
463.08	1243.57
463.45	1231.51
463.81	1228.10
464.18	1234.24
464.55	1244.03
464.91	1238.79
465.28	1224.46
465.64	1232.42
466.01	1244.48
466.38	1233.79
466.74	1240.39
467.11	1218.54
467.47	1251.76
467.84	1276.34
468.21	1230.37
468.57	1248.81
468.94	1220.59
469.30	1225.37
469.67	1249.03
470.03	1233.79
470.40	1251.31
470.77	1227.42
471.13	1237.88
471.50	1229.24
471.86	1251.08
472.23	1245.39
472.59	1219.91
472.96	1243.80
473.32	1208.98
473.69	1253.58
474.05	1244.25
474.42	1242.21
474.78	1239.02
475.15	1234.24
475.51	1244.94
475.88	1238.57
476.24	1224.46
476.61	1238.57
476.97	1230.60
477.34	1216.27
477.70	1235.84
478.07	1218.31
478.43	1237.43
478.80	1229.24
479.16	1241.98
479.53	1244.25
479.89	1242.43
480.26	1217.63
480.62	1228.33
480.99	1258.14
481.35	1226.51
481.72	1242.43
482.08	1234.24
482.45	1462.02
482.81	1258.59
483.17	1244.03
483.54	1247.90
483.90	1236.29
484.27	1264.28
484.63	1232.42
485.00	1219.68
485.36	1239.48
485.72	1230.37
486.09	1233.33
486.45	1237.88
486.82	1231.51
487.18	1244.03
487.54	1243.34
487.91	1223.78
488.27	1245.39
488.64	1245.85
489.00	1263.37
489.36	1253.58
489.73	1248.58
490.09	1235.38
490.45	1230.83
490.82	1238.79
491.18	1269.29
491.55	1252.45
491.91	1241.75
492.27	1262.23
492.64	1248.81
493.00	1229.69
493.36	1239.02
493.73	1249.72
494.09	1225.14
494.45	1243.57
494.82	1233.33
495.18	1249.72
495.54	1250.85
495.91	1235.15
496.27	1241.07
496.63	1266.55
496.99	1217.18
497.36	1236.06
497.72	1234.70
498.08	1223.55
498.45	1253.81
498.81	1243.34
499.17	1224.91
499.53	1231.97
499.90	1233.56
500.26	1200.34
500.62	1250.85
500.99	1245.62
501.35	1239.02
501.71	1237.88
502.07	1227.42
502.44	1227.42
502.80	1250.85
503.16	1243.34
503.52	1226.05
503.88	1226.96
504.25	1242.43
504.61	1242.21
504.97	1253.81
505.33	1219.91
505.70	1238.79
506.06	1230.15
506.42	1244.48
506.78	1256.77
507.14	1229.01
507.51	1246.76
507.87	1247.67
508.23	1237.66
508.59	1244.71
508.95	1231.28
509.32	1240.61
509.68	1236.97
510.04	1231.51
510.40	1242.43
510.76	1221.27
511.12	1235.84
511.48	1236.52
511.85	1217.63
512.21	1240.84
512.57	1241.07
512.93	1244.48
513.29	1249.26
513.65	1245.85
514.01	1237.43
514.38	1236.75
514.74	1233.33
515.10	1237.88
515.46	1230.83
515.82	1260.18
516.18	1249.49
516.54	1223.32
516.90	1246.53
517.26	1222.41
517.63	1238.34
517.99	1225.14
518.35	1250.40
518.71	1256.77
519.07	1244.94
519.43	1239.02
519.79	1244.94
520.15	1237.88
520.51	1239.25
520.87	1249.49
521.23	1247.44
521.59	1242.21
521.95	1213.99
522.31	1229.01
522.67	1232.88
523.03	1224.46
523.40	1255.63
523.76	1228.78
524.12	1237.43
524.48	1223.55
524.84	1238.57
525.20	1234.70
525.56	1248.35
525.92	1214.45
526.28	1233.10
526.64	1239.02
527.00	1240.16
527.36	1259.27
527.72	1241.52
528.08	1235.38
528.44	1257.45
528.80	1254.04
529.16	1239.70
529.51	1239.02
529.87	1250.40
530.23	1253.36
530.59	1249.49
530.95	1254.95
531.31	1227.42
531.67	1247.21
532.03	1247.90
532.39	1230.37
532.75	1237.88
533.11	1240.61
533.47	1226.73
533.83	1242.89
534.19	1227.64
534.55	1238.11
534.91	1226.73
535.26	1241.52
535.62	1235.61
535.98	1250.63
536.34	1235.38
536.70	1243.34
537.06	1247.67
537.42	1246.76
537.78	1231.28
538.14	1273.38
538.49	1262.69
538.85	1267.69
539.21	1226.05
539.57	1235.38
539.93	1221.95
540.29	1252.22
540.65	1238.57
541.00	1247.21
541.36	1222.41
541.72	1223.09
542.08	1221.27
542.44	1226.28
542.80	1238.79
543.15	1248.12
543.51	1238.57
543.87	1226.96
544.23	1246.76
544.59	1236.52
544.95	1232.42
545.30	1242.21
545.66	1223.55
546.02	1248.81
546.38	1245.39
546.73	1247.90
547.09	1251.99
547.45	1222.41
547.81	1231.28
548.17	1239.93
548.52	1241.75
548.88	1240.39
549.24	1249.94
549.60	1244.94
549.95	1248.58
550.31	1229.69
550.67	1230.60
551.03	1236.29
551.38	1225.82
551.74	1232.88
552.10	1254.95
552.46	1235.38
552.81	1242.21
553.17	1264.05
553.53	1234.01
553.88	1244.03
554.24	1244.71
554.60	1233.79
554.95	1236.75
555.31	1237.43
555.67	1229.01
556.03	1216.27
556.38	1232.65
556.74	1242.43
557.10	1235.15
557.45	1255.40
557.81	1228.10
558.17	1244.03
558.52	1241.52
558.88	1245.62
559.24	1247.21
559.59	1251.99
559.95	1239.70
560.30	1256.09
560.66	1249.03
561.02	1266.78
561.37	1252.22
561.73	1231.06
562.09	1248.35
562.44	1234.24
562.80	1247.67
563.15	1246.53
563.51	1221.04
563.87	1247.21
564.22	1227.19
564.58	1243.57
564.93	1246.53
565.29	1245.62
565.65	1241.52
566.00	1255.40
566.36	1234.47
566.71	1245.39
567.07	1232.88
567.42	1244.71
567.78	1249.03
568.14	1231.28
568.49	1258.82
568.85	1253.13
569.20	1263.82
569.56	1238.57
569.91	1251.31
570.27	1249.03
570.62	1245.39
570.98	1229.46
571.33	1260.18
571.69	1247.67
572.04	1238.57
572.40	1241.75
572.75	1245.39
573.11	1257.91
573.46	1234.47
573.82	1252.90
574.17	1252.90
574.53	1240.61
574.88	1246.76
575.24	1232.65
575.59	1236.75
575.95	1225.60
576.30	1239.70
576.66	1231.74
577.01	1239.70
577.36	1234.47
577.72	1237.43
578.07	1265.19
578.43	1226.73
578.78	1249.72
579.14	1244.25
579.49	1241.75
579.85	1247.90
580.20	1237.88
580.55	1244.25
580.91	1255.18
581.26	1236.75
581.62	1258.59
581.97	1244.03
582.32	1264.51
582.68	1250.17
583.03	1260.41
583.39	1248.81
583.74	1266.33
584.09	1262.69
584.45	1273.84
584.80	1242.66
585.15	1255.18
585.51	1263.82
585.86	1269.51
586.21	1290.45
586.57	1277.93
586.92	1288.63
587.27	1279.53
587.63	1280.44
587.98	1309.56
588.33	1303.42
588.69	1298.64
589.04	1303.42
589.39	1291.36
589.75	1307.74
590.10	1290.90
590.45	1306.38
590.81	1336.64
591.16	1322.31
591.51	1324.13
591.86	1339.37
592.22	1341.65
592.57	1352.80
592.92	1353.48
593.28	1369.18
593.63	1400.13
593.98	1381.70
594.33	1381.47
594.69	1385.34
595.04	1403.31
595.39	1415.15
595.74	1420.84
596.10	1417.88
596.45	1457.47
596.80	1460.43
597.15	1476.81
597.50	1476.81
597.86	1515.04
598.21	1512.99
598.56	1516.86
598.91	1537.80
599.26	1555.55
599.62	1548.72
599.97	1581.71
600.32	1574.89
600.67	1607.66
601.02	1617.21
601.38	1624.72
601.73	1646.57
602.08	1681.38
602.43	1674.10
602.78	1708.69
603.13	1720.98
603.49	1703.91
603.84	1743.73
604.19	1734.17
604.54	1752.38
604.89	1794.93
605.24	1799.94
605.59	1809.49
605.95	1820.19
606.30	1834.30
606.65	1862.29
607.00	1845.67
607.35	1886.41
607.70	1854.32
608.05	1892.78
608.40	1882.31
608.75	1920.54
609.10	1919.17
609.46	1938.74
609.81	1948.53
610.16	1961.95
610.51	1956.95
610.86	2030.90
611.21	2021.12
611.56	2011.56
611.91	2020.89
612.26	2009.51
612.61	2033.63
612.96	2043.19
613.31	2062.99
613.66	2057.30
614.01	2066.17
614.36	2076.41
614.71	2052.06
615.06	2055.48
615.41	2074.14
615.76	2075.05
616.11	2068.45
616.46	2089.38
616.81	2092.34
617.16	2087.34
617.51	2090.29
617.86	2116.92
618.21	2086.20
618.56	2106.90
618.91	2117.14
619.26	2090.07
619.61	2098.71
619.96	2112.14
620.31	2109.86
620.66	2123.06
621.01	2125.79
621.36	2098.94
621.71	2105.77
622.06	2120.33
622.41	2073.68
622.76	2084.83
623.10	2087.56
623.45	2103.04
623.80	2073.00
624.15	2093.93
624.50	2096.66
624.85	2099.17
625.20	2103.26
625.55	2089.38
625.90	2084.60
626.25	2096.89
626.59	2075.50
626.94	2054.11
627.29	2082.33
627.64	2080.74
627.99	2050.24
628.34	2079.14
628.69	2079.37
629.03	2054.34
629.38	2078.92
629.73	2055.25
630.08	2052.97
630.43	2067.08
630.78	2039.32
631.12	2038.41
631.47	2051.61
631.82	2036.82
632.17	2027.49
632.52	2039.09
632.86	2033.18
633.21	2014.52
633.56	2027.26
633.91	2014.52
634.26	2007.24
634.60	2029.54
634.95	2006.10
635.30	2003.60
635.65	2009.51
635.99	2009.06
636.34	2012.47
636.69	1988.81
637.04	2006.10
637.39	1996.31
637.73	1980.84
638.08	1999.96
638.43	2001.55
638.77	1996.77
639.12	1984.71
639.47	2000.18
639.82	1980.39
640.16	1957.40
640.51	1996.09
640.86	1970.37
641.20	1953.53
641.55	1983.12
641.90	1967.19
642.25	1953.99
642.59	1977.20
642.94	1964.68
643.29	1951.71
643.63	1968.33
643.98	1965.82
644.33	1961.04
644.67	1962.18
645.02	1955.81
645.37	1971.97
645.71	1979.25
646.06	1986.98
646.40	1947.16
646.75	1989.72
647.10	1963.32
647.44	1998.13
647.79	1974.01
648.14	1947.62
648.48	1973.56
648.83	1966.51
649.17	2002.00
649.52	1955.13
649.87	1968.55
650.21	1941.70
650.56	1984.48
650.90	1999.05
651.25	1980.39
651.59	1985.85
651.94	1985.62
652.29	1987.21
652.63	1988.12
652.98	1975.83
653.32	1989.72
653.67	1985.39
654.01	1982.21
654.36	1981.98
654.70	1997.00
655.05	2004.05
655.39	1979.48
655.74	1985.16
656.08	2001.09
656.43	1998.36
656.78	2022.03
657.12	1992.22
657.47	2023.17
657.81	2048.88
658.15	2019.98
658.50	2047.29
658.84	2021.12
659.19	2034.77
659.53	2050.70
659.88	2058.66
660.22	2050.02
660.57	2076.87
660.91	2062.99
661.26	2060.03
661.60	2074.59
661.95	2099.85
662.29	2096.89
662.63	2065.26
662.98	2120.10
663.32	2106.90
663.67	2106.68
664.01	2134.44
664.36	2128.52
664.70	2132.39
665.04	2145.36
665.39	2154.46
665.73	2149.46
666.08	2317.85
666.42	2191.78
666.76	2213.17
667.11	2240.25
667.45	2257.54
667.79	2283.49
668.14	2314.89
668.48	2319.67
668.83	2339.92
669.17	2388.16
669.51	2422.75
669.86	2422.29
670.20	2496.47
670.54	2533.11
670.89	2547.45
671.23	2632.32
671.57	2661.45
671.92	2718.11
672.26	2758.39
672.60	2832.57
672.94	2895.37
673.29	2928.37
673.63	3031.68
673.97	3078.78
674.32	3159.79
674.66	3221.00
675.00	3330.68
675.34	3377.10
675.69	3467.67
676.03	3561.42
676.37	3654.26
676.71	3717.75
677.06	3848.13
677.40	3954.86
677.74	4113.46
678.08	4211.31
678.43	4364.22
678.77	4487.10
679.11	4671.64
679.45	4856.64
679.80	5007.97
680.14	5160.20
680.48	5346.79
680.82	5587.54
681.16	5825.56
681.51	6063.35
681.85	6274.29
682.19	6579.90
682.53	7006.78
682.87	7267.56
683.21	7696.04
683.56	8143.63
683.90	8647.66
684.24	9211.99
684.58	9855.28
684.92	10547.72
685.26	11084.52
685.61	11908.71
685.95	12578.40
686.29	13170.03
686.63	13545.72
686.97	14019.71
687.31	14333.73
687.65	14562.65
687.99	14622.72
688.33	14589.50
688.68	14430.90
689.02	14272.07
689.36	14046.79
689.70	13716.16
690.04	13414.65
690.38	13051.93
690.72	12623.22
691.06	12138.31
691.40	11731.22
691.74	11249.26
692.08	10802.12
692.42	10350.66
692.76	9941.75
693.10	9545.81
693.44	9106.41
693.78	8815.82
694.13	8361.40
694.47	8095.17
694.81	7791.84
695.15	7457.56
695.49	7238.20
695.83	6942.61
696.17	6763.53
696.51	6552.59
696.85	6349.84
697.19	6113.87
697.53	5949.35
697.87	5871.07
698.20	5715.88
698.54	5616.21
698.88	5527.92
699.22	5393.21
699.56	5356.35
699.90	5284.90
700.24	5193.19
700.58	5094.89
700.92	5145.41
701.26	5041.42
701.60	5057.80
701.94	5001.82
702.28	5021.85
702.62	4969.05
702.96	4984.07
703.30	4965.87
703.63	4971.56
703.97	4943.80
704.31	4954.26
704.65	4989.31
704.99	4967.01
705.33	5049.61
705.67	5010.70
706.01	5017.75
706.34	5071.00
706.68	5044.15
707.02	5039.14
707.36	5076.00
707.70	5082.15
708.04	5046.88
708.38	5071.91
708.71	5102.86
709.05	5074.64
709.39	5111.05
709.73	5058.26
710.07	5073.50
710.40	5106.95
710.74	5063.26
711.08	5093.07
711.42	5038.91
711.76	5072.14
712.09	5041.64
712.43	5016.61
712.77	5014.34
713.11	4967.01
713.45	4985.89
713.78	4979.98
714.12	4959.04
714.46	4900.56
714.80	4829.57
715.13	4853.91
715.47	4781.55
715.81	4793.38
716.15	4750.15
716.48	4716.47
716.82	4671.42
717.16	4656.63
717.49	4571.98
717.83	4580.40
718.17	4526.47
718.51	4490.29
718.84	4417.70
719.18	4421.56
719.52	4363.99
719.85	4305.29
720.19	4308.47
720.53	4291.40
720.86	4214.26
721.20	4148.73
721.54	4112.09
721.87	4079.10
722.21	4054.07
722.55	4013.34
722.88	3993.08
723.22	3933.92
723.55	3893.64
723.89	3926.64
724.23	3877.94
724.56	3790.56
724.90	3789.88
725.24	3729.58
725.57	3692.26
725.91	3665.86
726.24	3662.91
726.58	3573.25
726.92	3543.21
727.25	3516.36
727.59	3502.94
727.92	3461.07
728.26	3440.59
728.59	3407.59
728.93	3397.81
729.26	3359.81
729.60	3310.20
729.94	3328.86
730.27	3300.64
730.61	3288.13
730.94	3201.66
731.28	3171.62
731.61	3164.34
731.95	3179.13
732.28	3077.64
732.62	3094.94
732.95	3082.19
733.29	3064.44
733.62	3037.82
733.96	3035.54
734.29	3007.10
734.63	2997.54
734.96	2989.35
735.30	2959.77
735.63	2946.57
735.97	2893.78
736.30	2907.43
736.63	2899.24
736.97	2857.83
737.30	2887.64
737.64	2845.31
737.97	2859.42
738.31	2814.82
738.64	2804.58
738.97	2785.24
739.31	2788.42
739.64	2778.64
739.98	2767.72
740.31	2745.64
740.64	2747.01
740.98	2737.00
741.31	2725.62
741.65	2712.88
741.98	2687.39
742.31	2657.13
742.65	2675.10
742.98	2652.57
743.31	2668.28
743.65	2688.53
743.98	2648.71
744.31	2620.26
744.65	2630.05
744.98	2623.68
745.31	2648.71
745.65	2590.91
745.98	2578.17
746.31	2601.83
746.65	2587.72
746.98	2599.10
747.31	2580.67
747.65	2579.08
747.98	2575.21
748.31	2550.18
748.64	2531.74
748.98	2558.14
749.31	2547.67
749.64	2519.91
749.98	2511.72
750.31	2502.62
750.64	2475.31
750.97	2491.47
751.31	2453.24
751.64	2442.77
751.97	2450.51
752.30	2477.59
752.63	2440.72
752.97	2402.49
753.30	2402.72
753.63	2407.05
753.96	2406.59
754.29	2371.55
754.63	2368.13
754.96	2363.81
755.29	2331.95
755.62	2341.51
755.95	2336.73
756.29	2302.60
756.62	2279.62
756.95	2275.07
757.28	2260.96
757.61	2273.02
757.94	2243.66
758.27	2235.24
758.61	2204.30
758.94	2216.13
759.27	2184.50
759.60	2194.28
759.93	2181.54
760.26	2172.21
760.59	2164.48
760.92	2139.67
761.26	2143.54
761.59	2115.78
761.92	2120.79
762.25	2088.70
762.58	2078.23
762.91	2088.02
763.24	2071.86
763.57	2065.95
763.90	2063.67
764.23	2053.43
764.56	2044.78
764.89	2058.66
765.22	2020.21
765.55	2009.06
765.88	2003.14
766.21	1990.63
766.54	1986.30
766.87	1973.56
767.20	1977.20
767.53	1960.36
767.86	1948.76
768.19	1965.14
768.52	1975.15
768.85	1946.71
769.18	1928.73
769.51	1940.56
769.84	1933.28
770.17	1934.65
770.50	1898.24
770.83	1892.55
771.16	1890.96
771.49	1871.39
771.82	1872.07
772.15	1875.26
772.48	1839.99
772.81	1837.26
773.14	1835.89
773.47	1822.24
773.80	1832.48
774.13	1839.08
774.46	1802.90
774.78	1808.58
775.11	1788.79
775.44	1786.06
775.77	1787.65
776.10	1789.92
776.43	1760.57
776.76	1782.87
777.09	1767.17
777.41	1757.38
777.74	1741.91
778.07	1738.27
778.40	1730.76
778.73	1740.77
779.06	1739.41
779.38	1730.99
779.71	1709.14
780.04	1698.22
780.37	1713.24
780.70	1691.39
781.03	1675.92
781.35	1675.47
781.68	1665.45
782.01	1670.46
782.34	1680.70
782.67	1666.59
782.99	1663.63
783.32	1656.35
783.65	1641.33
783.98	1652.94
784.30	1621.99
784.63	1647.93
784.96	1627.00
785.29	1627.22
785.61	1637.69
785.94	1641.11
786.27	1633.60
786.60	1614.03
786.92	1632.91
787.25	1604.01
787.58	1615.85
787.90	1591.95
788.23	1602.65
788.56	1578.07
788.88	1588.54
789.21	1578.53
789.54	1599.01
789.87	1571.47
790.19	1563.06
790.52	1576.03
790.85	1569.20
791.17	1582.85
791.50	1577.85
791.82	1573.52
792.15	1555.77
792.48	1577.62
792.80	1569.65
793.13	1549.63
793.46	1553.27
793.78	1567.83
794.11	1553.95
794.43	1545.31
794.76	1558.96
795.09	1547.58
795.41	1551.91
795.74	1554.41
796.06	1553.04
796.39	1559.19
796.72	1574.66
797.04	1551.45
797.37	1550.08
797.69	1545.76
798.02	1549.17
798.34	1553.27
798.67	1540.07
798.99	1556.91
799.32	1538.93
799.64	1545.08
799.97	1545.08
800.30	1539.39
800.62	1542.80
800.95	1548.95
801.27	1539.16
801.60	1519.82
801.92	1530.97
802.25	1528.69
802.57	1534.16
802.89	1527.10
803.22	1515.04
803.54	1512.08
803.87	1503.21
804.19	1515.72
804.52	1522.32
804.84	1527.33
805.17	1531.65
805.49	1523.69
805.82	1509.35
806.14	1515.27
806.46	1536.66
806.79	1497.29
807.11	1500.71
807.44	1508.22
807.76	1508.90
808.08	1501.39
808.41	1510.72
808.73	1494.33
809.06	1479.09
809.38	1487.96
809.70	1510.26
810.03	1476.81
810.35	1468.85
810.67	1474.08
811.00	1478.63
811.32	1457.70
811.64	1464.98
811.97	1495.93
812.29	1475.45
812.61	1464.53
812.94	1476.59
813.26	1451.55
813.58	1473.40
813.91	1450.64
814.23	1475.68
814.55	1467.03
814.88	1473.63
815.20	1461.79
815.52	1468.39
815.84	1476.59
816.17	1434.72
816.49	1443.36
816.81	1456.11
817.13	1456.33
817.46	1459.75
817.78	1443.82
818.10	1440.86
818.42	1436.08
818.75	1446.32
819.07	1439.49
819.39	1424.48
819.71	1468.62
820.04	1447.46
820.36	1418.33
820.68	1435.40
821.00	1436.54
821.32	1449.73
821.65	1464.98
821.97	1412.42
822.29	1428.12
822.61	1438.36
822.93	1436.76
823.25	1410.60
823.58	1434.49
823.90	1417.19
824.22	1408.77
824.54	1418.10
824.86	1408.55
825.18	1418.79
825.50	1423.79
825.82	1408.09
826.15	1426.98
826.47	1418.10
826.79	1404.22
827.11	1432.67
827.43	1407.41
827.75	1404.68
828.07	1386.02
828.39	1419.47
828.71	1410.82
829.03	1408.32
829.35	1393.98
829.67	1398.31
830.00	1403.31
830.32	1401.49
830.64	1405.13
830.96	1394.44
831.28	1397.17
831.60	1404.45
831.92	1411.73
832.24	1410.37
832.56	1371.91
832.88	1386.70
833.20	1398.99
833.52	1385.34
833.84	1393.98
834.16	1379.88
834.48	1374.19
834.80	1404.00
835.12	1390.12
835.44	1387.84
835.76	1368.73
836.08	1372.82
836.40	1379.19
836.71	1377.15
837.03	1416.74
837.35	1389.21
837.67	1391.03
837.99	1396.03
838.31	1369.86
838.63	1363.72
838.95	1387.16
839.27	1402.18
839.59	1392.85
839.91	1381.24
840.23	1391.03
840.54	1383.74
840.86	1379.65
841.18	1373.05
841.50	1392.62
841.82	1375.32
842.14	1378.74
842.46	1401.49
842.77	1412.42
843.09	1363.49
843.41	1364.63
843.73	1374.41
844.05	1375.78
844.37	1370.09
844.68	1371.68
845.00	1370.09
845.32	1383.29
845.64	1374.41
845.96	1366.45
846.27	1388.52
846.59	1382.83
846.91	1386.02
847.23	1386.93
847.54	1364.63
847.86	1369.64
848.18	1357.58
848.50	1356.44
848.82	1361.67
849.13	1346.43
849.45	1385.79
849.77	1365.08
850.08	1353.93
850.40	1385.56
850.72	1365.31
851.04	1348.70
851.35	1355.98
851.67	1358.26
851.99	1363.72
852.30	1362.58
852.62	1351.89
852.94	1345.06
853.25	1380.33
853.57	1370.09
853.89	1365.54
854.20	1356.44
854.52	1349.84
854.84	1343.24
855.15	1363.26
855.47	1356.21
855.79	1365.77
856.10	1351.89
856.42	1349.84
856.73	1345.06
857.05	1350.98
857.37	1359.62
857.68	1342.78
858.00	1366.45
858.32	1350.98
858.63	1352.34
858.95	1322.99
859.26	1330.04
859.58	1321.39
859.89	1339.83
860.21	1328.90
860.52	1338.92
860.84	1356.21
861.16	1348.02
861.47	1338.46
861.79	1362.81
862.10	1344.83
862.42	1350.98
862.73	1345.06
863.05	1366.45
863.36	1350.52
863.68	1354.39
863.99	1354.16
864.31	1345.97
864.62	1356.67
864.94	1333.68
865.25	1334.37
865.57	1314.80
865.88	1328.90
866.20	1337.55
866.51	1320.71
866.82	1346.20
867.14	1326.86
867.45	1327.08
867.77	1313.66
868.08	1335.28
868.40	1324.13
868.71	1336.41
869.02	1343.24
869.34	1317.75
869.65	1322.76
869.97	1342.33
870.28	1312.07
870.59	1313.89
870.91	1336.64
871.22	1322.99
871.54	1329.81
871.85	1337.10
872.16	1328.68
872.48	1320.03
872.79	1335.96
873.10	1323.90
873.42	1314.57
873.73	1315.71
874.04	1294.77
874.36	1284.53
874.67	1318.21
874.98	1321.62
875.30	1323.44
875.61	1310.24
875.92	1301.37
876.23	1308.20
876.55	1328.45
876.86	1321.17
877.17	1309.33
877.49	1307.97
877.80	1330.04
878.11	1455.20
878.42	1316.16
878.74	1312.75
879.05	1303.42
879.36	1315.02
879.67	1286.81
879.98	1306.38
880.30	1295.91
880.61	1302.96
880.92	1304.10
881.23	1308.20
881.55	1295.45
881.86	1292.04
882.17	1284.53
882.48	1300.23
882.79	1308.65
883.10	1316.62
883.42	1306.83
883.73	1302.96
884.04	1306.38
884.35	1304.78
884.66	1306.15
884.97	1299.78
885.28	1290.90
885.60	1291.81
885.91	1315.93
886.22	1317.75
886.53	1316.39
886.84	1299.55
887.15	1296.59
887.46	1311.61
887.77	1299.09
888.08	1287.49
888.40	1306.60
888.71	1305.01
889.02	1296.36
889.33	1316.16
889.64	1279.30
889.95	1281.35
890.26	1296.82
890.57	1297.50
890.88	1295.45
891.19	1288.40
891.50	1305.47
891.81	1306.38
892.12	1294.32
892.43	1288.40
892.74	1303.65
893.05	1305.69
893.36	1318.44
893.67	1307.51
893.98	1285.44
894.29	1289.31
894.60	1305.47
894.91	1290.45
895.22	1302.05
895.53	1295.23
895.84	1292.27
896.15	1310.93
896.46	1297.73
896.77	1307.74
897.08	1285.90
897.38	1314.80
897.69	1281.12
898.00	1300.46
898.31	1294.32
898.62	1310.70
898.93	1286.81
899.24	1272.24
899.55	1298.41
899.86	1287.49
900.16	1292.04
900.47	1290.45
900.78	1289.08
901.09	1300.01
901.40	1303.65
901.71	1290.22
902.02	1309.56
902.32	1292.72
902.63	1286.12
902.94	1264.05
903.25	1271.33
903.56	1288.86
903.87	1277.93
904.17	1303.87
904.48	1280.66
904.79	1258.36
905.10	1314.11
905.41	1277.25
905.71	1264.96
906.02	1301.60
906.33	1297.50
906.64	1282.94
906.94	1298.87
907.25	1279.75
907.56	1296.82
907.87	1277.25
908.17	1299.78
908.48	1302.51
908.79	1286.58
909.09	1294.54
909.40	1276.57
909.71	1253.58
910.02	1354.16
910.32	1288.40
910.63	1274.29
910.94	1274.52
911.24	1285.21
911.55	1268.15
911.86	1279.53
912.16	1282.94
912.47	1259.73
912.78	1271.33
913.08	1284.08
913.39	1267.47
913.69	1281.12
914.00	1269.29
914.31	1272.02
914.61	1292.27
914.92	1287.72
915.23	1276.34
915.53	1277.25
915.84	1278.39
916.14	1277.25
916.45	1283.39
916.75	1286.35
917.06	1281.80
917.37	1284.30
917.67	1283.62
917.98	1253.36
918.28	1258.14
918.59	1251.08
918.89	1263.82
919.20	1258.59
919.50	1257.91
919.81	1281.35
920.11	1287.26
920.42	1275.20
920.72	1262.46
921.03	1253.81
921.33	1259.73
921.64	1272.93
921.94	1268.83
922.25	1265.87
922.55	1260.18
922.86	1260.87
923.16	1271.56
923.47	1272.93
923.77	1264.05
924.08	1269.74
924.38	1252.22
924.69	1251.31
924.99	1265.87
925.29	1243.34
925.60	1247.21
925.90	1268.83
926.21	1276.34
926.51	1260.64
926.81	1264.51
927.12	1249.49
927.42	1261.09
927.73	1254.49
928.03	1253.58
928.33	1231.97
928.64	1273.38
928.94	1258.59
929.24	1244.71
929.55	1269.97
929.85	1269.06
930.15	1247.21
930.46	1277.48
930.76	1262.91
931.06	1270.65
931.37	1262.69
931.67	1280.89
931.97	1245.39
932.27	1258.14
932.58	1264.51
932.88	1246.76
933.18	1231.06
933.49	1248.35
933.79	1247.44
934.09	1256.09
934.39	1258.36
934.70	1251.31
935.00	1272.47
935.30	1250.17
935.60	1273.61
935.91	1237.20
936.21	1261.55
936.51	1247.90
936.81	1251.76
937.11	1247.44
937.42	1233.56
937.72	1232.65
938.02	1239.25
938.32	1243.34
938.62	1241.30
938.92	1252.22
939.23	1258.82
939.53	1244.48
939.83	1268.83
940.13	1244.25
940.43	1260.18
940.73	1249.03
941.03	1248.12
941.34	1258.82
941.64	1239.93
941.94	1232.42
942.24	1226.51
942.54	1241.07
942.84	1243.57
943.14	1244.94
943.44	1236.52
943.74	1249.26
944.04	1236.97
944.34	1259.73
944.65	1245.16
944.95	1235.61
945.25	1246.30
945.55	1257.23
945.85	1252.90
946.15	1233.79
946.45	1229.69
946.75	1241.52
947.05	1247.44
947.35	1229.92
947.65	1224.69
947.95	1240.61
948.25	1253.13
948.55	1251.76
948.85	1244.71
949.15	1247.67
949.45	1239.25
949.75	1256.54
950.05	1251.31
950.35	1228.33
950.65	1254.27
950.94	1239.93
951.24	1244.94
951.54	1241.07
951.84	1308.65
952.14	1247.67
952.44	1238.11
952.74	1250.85
953.04	1249.26
953.34	1242.43
953.64	1261.09
953.94	1239.93
954.23	1230.83
954.53	1249.72
954.83	1256.54
955.13	1239.48
955.43	1222.64
955.73	1240.61
956.03	1220.36
956.32	1252.67
956.62	1253.58
956.92	1255.63
957.22	1243.12
957.52	1250.17
957.82	1229.46
958.11	1247.44
958.41	1266.10
958.71	1267.24
959.01	1234.70
959.30	1312.98
959.60	1262.00
959.90	1239.70
960.20	1256.09
960.50	1236.52
960.79	1240.16
961.09	1224.46
961.39	1228.10
961.69	1235.84
961.98	1251.31
962.28	1234.01
962.58	1261.32
962.87	1235.61
963.17	1248.58
963.47	1232.88
963.76	1254.95
964.06	1264.51
964.36	1240.84
964.66	1238.57
964.95	1232.42
965.25	1239.02
965.55	1237.66
965.84	1237.43
966.14	1243.80
966.43	1232.19
966.73	1244.25
967.03	1231.97
967.32	1237.43
967.62	1233.79
967.92	1238.11
968.21	1244.25
968.51	1246.53
968.80	1238.11
969.10	1229.69
969.40	1254.72
969.69	1251.76
969.99	1247.90
970.28	1242.89
970.58	1241.52
970.87	1250.85
971.17	1247.21
971.46	1238.57
971.76	1242.43
972.06	1249.94
972.35	1230.37
972.65	1249.26
972.94	1252.67
973.24	1248.35
973.53	1236.52
973.83	1234.01
974.12	1229.92
974.42	1242.43
974.71	1244.03
975.01	1255.63
975.30	1252.22
975.59	1248.35
975.89	1240.61
976.18	1254.72
976.48	1231.51
976.77	1249.26
977.07	1227.42
977.36	1227.19
977.65	1237.88
977.95	1249.26
978.24	1235.61
978.54	1229.92
978.83	1235.38
979.13	1241.75
979.42	1229.92
979.71	1249.49
980.01	1247.67
980.30	1239.48
980.59	1237.88
980.89	1257.45
981.18	1235.61
981.47	1249.49
981.77	1252.90
982.06	1220.36
982.35	1239.02
982.65	1248.58
982.94	1269.51
983.23	1238.11
983.53	1251.54
983.82	1242.43
984.11	1238.34
984.41	1247.21
984.70	1235.84
984.99	1229.92
985.28	1257.68
985.58	1236.06
985.87	1256.09
986.16	1245.39
986.45	1235.61
986.75	1237.43
987.04	1240.39
987.33	1243.12
987.62	1246.76
987.91	1237.20
988.21	1249.94
988.50	1224.00
988.79	1231.28
989.08	1251.76
989.37	1250.17
989.67	1211.26
989.96	1221.04
990.25	1234.24
990.54	1235.15
990.83	1230.83
991.12	1215.58
991.42	1244.48
991.71	1243.80
992.00	1244.03
992.29	1231.51
992.58	1225.37
992.87	1264.05
993.16	1209.21
993.45	1227.42
993.75	1240.39
994.04	1238.34
994.33	1244.48
994.62	1252.22
994.91	1239.93
995.20	1230.37
995.49	1256.09
995.78	1259.96
996.07	1235.61
996.36	1243.34
996.65	1241.98
996.94	1236.52
997.23	1242.43
997.52	1262.00
997.81	1231.51
998.10	1241.30
998.39	1231.97
998.68	1229.24
998.97	1236.29
999.26	1247.67
999.55	1251.08
999.84	1252.22
1000.13	1250.85
1000.42	1265.64
1000.71	1247.67
1001.00	1242.66
1001.29	1225.82
1001.58	1250.40
1001.87	1229.92
1002.16	1246.53
1002.45	1239.93
1002.74	1223.09
1003.02	1240.16
1003.31	1226.05
1003.60	1241.98
1003.89	1241.07
1004.18	1255.86
1004.47	1233.79
1004.76	1261.32
1005.05	1243.12
1005.33	1230.15
1005.62	1256.09
1005.91	1221.27
1006.20	1255.86
1006.49	1216.95
1006.78	1254.27
1007.06	1232.88
1007.35	1228.10
1007.64	1242.21
1007.93	1249.26
1008.22	1234.70
1008.50	1235.15
1008.79	1238.79
1009.08	1237.43
1009.37	1254.27
1009.66	1249.26
1009.94	1236.06
1010.23	1239.02
1010.52	1231.28
1010.81	1228.10
1011.09	1232.19
1011.38	1240.16
1011.67	1237.66
1011.95	1243.80
1012.24	1217.86
1012.53	1248.35
1012.82	1230.60
1013.10	1239.93
1013.39	1224.00
1013.68	1238.57
[truncated: 48 more rows]
