# Supplementary material for: Unique photosynthetic electron transport tuning and excitation distribution in heterokont algae
Source: PLoS One. 2019 Jan 9;14(1):e0209920. doi: 10.1371/journal.pone.0209920 (PMC6326504; doi:10.1371/journal.pone.0209920)
Supplement: S1 Dataset — (ZIP) [file pone.0209920.s004.zip › S1 Dataset/77K/Phaeodactylum_Anaerobic/PAna_t=5,2.txt]

340.01	1273.15
340.39	1273.15
340.76	1273.15
341.14	1268.83
341.52	1282.26
341.89	1307.06
342.27	1294.32
342.65	1307.29
343.03	1278.62
343.40	1300.69
343.78	1327.08
344.16	1313.20
344.53	1323.67
344.91	1325.95
345.29	1304.33
345.66	1294.09
346.04	1304.10
346.42	1285.21
346.79	1302.28
347.17	1276.79
347.54	1307.97
347.92	1294.32
348.30	1291.36
348.67	1279.75
349.05	1277.70
349.43	1278.39
349.80	1283.62
350.18	1271.33
350.56	1292.95
350.93	1279.75
351.31	1266.78
351.68	1264.05
352.06	1291.36
352.44	1270.88
352.81	1272.24
353.19	1265.87
353.56	1271.33
353.94	1256.32
354.32	1271.79
354.69	1270.42
355.07	1286.12
355.44	1260.41
355.82	1281.80
356.19	1260.18
356.57	1267.24
356.95	1265.87
357.32	1271.79
357.70	1266.78
358.07	1254.72
358.45	1267.69
358.82	1276.57
359.20	1253.81
359.58	1272.02
359.95	1267.01
360.33	1276.11
360.70	1277.93
361.08	1278.62
361.45	1251.76
361.83	1283.17
362.20	1285.90
362.58	1264.05
362.95	1283.17
363.33	1245.62
363.70	1275.43
364.08	1264.73
364.45	1267.24
364.83	1276.34
365.20	1279.07
365.58	1275.88
365.95	1286.35
366.33	1284.53
366.70	1284.30
367.08	1255.40
367.45	1279.98
367.83	1256.77
368.20	1271.11
368.58	1251.76
368.95	1277.02
369.33	1270.42
369.70	1289.31
370.08	1267.92
370.45	1284.99
370.83	1274.52
371.20	1275.20
371.57	1337.10
371.95	1272.93
372.32	1282.48
372.70	1280.89
373.07	1280.21
373.45	1280.44
373.82	1251.54
374.19	1275.66
374.57	1275.66
374.94	1250.40
375.32	1254.95
375.69	1269.97
376.07	1254.72
376.44	1252.22
376.81	1287.26
377.19	1265.19
377.56	1279.07
377.94	1235.38
378.31	1272.02
378.68	1238.11
379.06	1284.30
379.43	1273.15
379.81	1280.44
380.18	1274.97
380.55	1279.53
380.93	1259.96
381.30	1267.47
381.67	1260.41
382.05	1252.90
382.42	1256.32
382.79	1272.70
383.17	1268.60
383.54	1259.50
383.91	1274.52
384.29	1257.45
384.66	1267.47
385.04	1277.93
385.41	1241.75
385.78	1279.98
386.15	1281.12
386.53	1266.33
386.90	1273.38
387.27	1285.67
387.65	1251.31
388.02	1256.54
388.39	1273.84
388.77	1275.88
389.14	1277.48
389.51	1296.82
389.89	1272.93
390.26	1290.90
390.63	1278.84
391.00	1295.68
391.38	1260.18
391.75	1284.30
392.12	1267.69
392.50	1263.37
392.87	1260.64
393.24	1255.40
393.61	1270.88
393.99	1257.91
394.36	1269.29
394.73	1262.91
395.10	1253.13
395.48	1279.53
395.85	1267.92
396.22	1267.92
396.59	1263.37
396.97	1262.00
397.34	1301.83
397.71	1256.77
398.08	1274.97
398.45	1260.64
398.83	1264.96
399.20	1270.65
399.57	1285.90
399.94	1274.97
400.32	1259.96
400.69	1264.96
401.06	1261.55
401.43	1270.20
401.80	1266.78
402.17	1279.30
402.55	1249.94
402.92	1283.17
403.29	1268.60
403.66	1279.75
404.03	1269.06
404.41	1261.55
404.78	1260.18
405.15	1255.40
405.52	1277.93
405.89	1261.32
406.26	1276.79
406.64	1289.08
407.01	1270.42
407.38	1262.46
407.75	1258.82
408.12	1275.43
408.49	1269.51
408.86	1270.65
409.23	1277.25
409.61	1252.22
409.98	1255.40
410.35	1263.37
410.72	1281.35
411.09	1277.25
411.46	1277.48
411.83	1268.38
412.20	1272.93
412.57	1274.75
412.95	1245.39
413.32	1268.83
413.69	1263.60
414.06	1267.01
414.43	1259.27
414.80	1281.35
415.17	1287.49
415.54	1255.18
415.91	1277.93
416.28	1273.15
416.65	1261.78
417.02	1266.10
417.39	1250.85
417.76	1271.11
418.14	1258.36
418.51	1269.97
418.88	1260.87
419.25	1265.64
419.62	1278.84
419.99	1268.83
420.36	1277.02
420.73	1276.57
421.10	1287.03
421.47	1270.20
421.84	1281.35
422.21	1282.48
422.58	1258.36
422.95	1266.55
423.32	1259.27
423.69	1266.33
424.06	1284.30
424.43	1270.65
424.80	1283.85
425.17	1284.08
425.54	1273.15
425.91	1269.97
426.28	1296.59
426.65	1265.64
427.02	1262.46
427.39	1279.53
427.76	1286.35
428.13	1268.15
428.49	1271.11
428.86	1268.83
429.23	1271.56
429.60	1265.42
429.97	1262.00
430.34	1286.12
430.71	1262.00
431.08	1275.20
431.45	1269.06
431.82	1279.30
432.19	1246.30
432.56	1275.20
432.93	1269.51
433.30	1267.24
433.67	1277.48
434.03	1269.97
434.40	1277.93
434.77	1279.98
435.14	1275.66
435.51	1269.29
435.88	1267.01
436.25	1289.31
436.62	1286.58
436.99	1295.68
437.35	1275.20
437.72	1259.05
438.09	1277.70
438.46	1300.46
438.83	1263.60
439.20	1249.26
439.57	1243.12
439.93	1269.74
440.30	1259.73
440.67	1271.11
441.04	1270.88
441.41	1271.33
441.78	1261.55
442.14	1254.72
442.51	1271.33
442.88	1278.62
443.25	1272.47
443.62	1263.14
443.99	1285.67
444.35	1262.91
444.72	1266.10
445.09	1271.11
445.46	1272.02
445.83	1278.62
446.19	1270.42
446.56	1279.53
446.93	1267.69
447.30	1292.72
447.66	1270.88
448.03	1278.16
448.40	1269.97
448.77	1304.10
449.14	1285.67
449.50	1288.86
449.87	1258.36
450.24	1264.51
450.61	1275.66
450.97	1280.21
451.34	1293.63
451.71	1275.43
452.08	1287.49
452.44	1261.09
452.81	1275.66
453.18	1264.73
453.54	1274.06
453.91	1284.08
454.28	1270.88
454.65	1259.27
455.01	1261.32
455.38	1283.62
455.75	1269.51
456.11	1268.15
456.48	1283.17
456.85	1264.51
457.21	1264.51
457.58	1272.93
457.95	1265.42
458.32	1281.80
458.68	1271.56
459.05	1263.60
459.42	1277.25
459.78	1266.33
460.15	1278.39
460.52	1270.42
460.88	1274.52
461.25	1272.47
461.61	1279.30
461.98	1278.39
462.35	1274.52
462.71	1256.09
463.08	1274.06
463.45	1272.93
463.81	1300.92
464.18	1289.77
464.55	1295.45
464.91	1279.98
465.28	1280.21
465.64	1278.39
466.01	1276.79
466.38	1270.88
466.74	1249.03
467.11	1262.91
467.47	1257.23
467.84	1295.45
468.21	1252.22
468.57	1292.72
468.94	1277.70
469.30	1263.82
469.67	1276.34
470.03	1270.88
470.40	1259.73
470.77	1281.57
471.13	1280.44
471.50	1276.34
471.86	1267.47
472.23	1268.60
472.59	1267.24
472.96	1283.17
473.32	1270.42
473.69	1265.64
474.05	1259.73
474.42	1257.00
474.78	1282.94
475.15	1264.51
475.51	1243.57
475.88	1263.82
476.24	1249.72
476.61	1268.83
476.97	1284.08
477.34	1272.47
477.70	1256.32
478.07	1267.92
478.43	1257.91
478.80	1275.66
479.16	1272.70
479.53	1279.98
479.89	1265.19
480.26	1270.65
480.62	1297.73
480.99	1288.86
481.35	1296.59
481.72	1283.17
482.08	1290.22
482.45	1499.80
482.81	1304.78
483.17	1305.69
483.54	1267.24
483.90	1279.53
484.27	1294.77
484.63	1266.78
485.00	1277.70
485.36	1260.64
485.72	1276.79
486.09	1283.62
486.45	1286.81
486.82	1293.18
487.18	1267.01
487.54	1266.78
487.91	1297.50
488.27	1297.96
488.64	1286.58
489.00	1284.76
489.36	1293.63
489.73	1281.80
490.09	1277.93
490.45	1269.29
490.82	1268.15
491.18	1272.24
491.55	1280.89
491.91	1272.70
492.27	1291.36
492.64	1272.24
493.00	1280.21
493.36	1274.52
493.73	1295.45
494.09	1265.42
494.45	1273.15
494.82	1252.45
495.18	1267.01
495.54	1272.24
495.91	1260.87
496.27	1264.73
496.63	1261.09
496.99	1266.78
497.36	1258.36
497.72	1280.21
498.08	1258.36
498.45	1279.07
498.81	1290.45
499.17	1274.29
499.53	1289.99
499.90	1294.77
500.26	1302.96
500.62	1289.54
500.99	1257.68
501.35	1277.70
501.71	1268.15
502.07	1250.85
502.44	1299.78
502.80	1258.36
503.16	1268.38
503.52	1264.73
503.88	1269.97
504.25	1283.85
504.61	1277.02
504.97	1282.03
505.33	1284.53
505.70	1279.98
506.06	1274.06
506.42	1285.21
506.78	1294.32
507.14	1273.15
507.51	1290.90
507.87	1275.20
508.23	1247.90
508.59	1284.08
508.95	1276.57
509.32	1266.78
509.68	1266.10
510.04	1281.35
510.40	1279.75
510.76	1282.26
511.12	1284.76
511.48	1257.68
511.85	1300.01
512.21	1249.03
512.57	1279.98
512.93	1271.56
513.29	1282.71
513.65	1266.55
514.01	1265.19
514.38	1278.62
514.74	1273.61
515.10	1277.93
515.46	1267.69
515.82	1278.84
516.18	1283.39
516.54	1272.47
516.90	1284.53
517.26	1283.85
517.63	1272.24
517.99	1272.93
518.35	1272.93
518.71	1286.58
519.07	1269.06
519.43	1287.94
519.79	1274.97
520.15	1278.16
520.51	1275.20
520.87	1271.11
521.23	1280.21
521.59	1269.97
521.95	1278.62
522.31	1283.85
522.67	1282.71
523.03	1254.04
523.40	1284.53
523.76	1295.68
524.12	1270.88
524.48	1276.34
524.84	1274.97
525.20	1269.06
525.56	1274.29
525.92	1282.48
526.28	1266.33
526.64	1265.19
527.00	1278.16
527.36	1296.14
527.72	1274.52
528.08	1275.66
528.44	1276.79
528.80	1262.69
529.16	1283.39
529.51	1250.63
529.87	1275.88
530.23	1259.73
530.59	1274.52
530.95	1276.34
531.31	1276.57
531.67	1263.14
532.03	1268.15
532.39	1262.23
532.75	1284.53
533.11	1285.21
533.47	1279.75
533.83	1275.20
534.19	1280.21
534.55	1291.81
534.91	1267.01
535.26	1275.66
535.62	1289.54
535.98	1271.79
536.34	1271.11
536.70	1269.29
537.06	1281.12
537.42	1268.38
537.78	1269.97
538.14	1292.27
538.49	1280.66
538.85	1309.11
539.21	1294.09
539.57	1278.62
539.93	1286.58
540.29	1290.45
540.65	1284.99
541.00	1270.65
541.36	1286.58
541.72	1264.73
542.08	1257.23
542.44	1254.95
542.80	1277.02
543.15	1289.31
543.51	1285.44
543.87	1256.54
544.23	1260.18
544.59	1282.71
544.95	1268.15
545.30	1273.38
545.66	1282.71
546.02	1274.29
546.38	1285.44
546.73	1249.72
547.09	1272.47
547.45	1293.18
547.81	1282.03
548.17	1255.86
548.52	1293.41
548.88	1269.06
549.24	1291.59
549.60	1256.09
549.95	1262.69
550.31	1262.46
550.67	1272.24
551.03	1292.50
551.38	1279.53
551.74	1262.46
552.10	1280.44
552.46	1279.53
552.81	1256.77
553.17	1270.88
553.53	1279.53
553.88	1267.47
554.24	1274.75
554.60	1264.05
554.95	1261.55
555.31	1282.03
555.67	1272.02
556.03	1269.74
556.38	1284.30
556.74	1302.51
557.10	1267.01
557.45	1266.55
557.81	1271.33
558.17	1277.93
558.52	1262.91
558.88	1289.31
559.24	1266.78
559.59	1255.86
559.95	1263.60
560.30	1291.59
560.66	1270.88
561.02	1281.80
561.37	1293.63
561.73	1273.84
562.09	1268.15
562.44	1278.39
562.80	1259.50
563.15	1273.84
563.51	1256.77
563.87	1269.06
564.22	1265.42
564.58	1281.12
564.93	1265.87
565.29	1265.87
565.65	1285.90
566.00	1261.55
566.36	1272.70
566.71	1272.47
567.07	1273.38
567.42	1300.23
567.78	1270.42
568.14	1297.05
568.49	1275.43
568.85	1264.96
569.20	1269.97
569.56	1268.15
569.91	1267.69
570.27	1259.27
570.62	1291.13
570.98	1270.65
571.33	1268.15
571.69	1267.69
572.04	1287.03
572.40	1278.39
572.75	1278.84
573.11	1282.03
573.46	1304.56
573.82	1289.99
574.17	1275.20
574.53	1286.81
574.88	1272.24
575.24	1271.33
575.59	1272.24
575.95	1266.55
576.30	1274.97
576.66	1262.69
577.01	1267.69
577.36	1297.73
577.72	1274.97
578.07	1284.76
578.43	1270.42
578.78	1298.41
579.14	1274.06
579.49	1271.11
579.85	1295.68
580.20	1275.88
580.55	1288.63
580.91	1282.26
581.26	1275.88
581.62	1295.45
581.97	1280.66
582.32	1287.94
582.68	1281.80
583.03	1267.92
583.39	1272.47
583.74	1301.60
584.09	1287.49
584.45	1297.50
584.80	1285.44
585.15	1306.15
585.51	1300.23
585.86	1303.65
586.21	1303.42
586.57	1313.89
586.92	1322.76
587.27	1317.30
587.63	1309.11
587.98	1334.82
588.33	1338.46
588.69	1339.83
589.04	1324.35
589.39	1332.32
589.75	1345.97
590.10	1350.98
590.45	1358.26
590.81	1366.00
591.16	1376.01
591.51	1381.92
591.86	1400.36
592.22	1390.57
592.57	1391.71
592.92	1417.42
593.28	1385.56
593.63	1409.69
593.98	1434.94
594.33	1426.07
594.69	1450.64
595.04	1452.46
595.39	1443.36
595.74	1459.75
596.10	1488.19
596.45	1490.47
596.80	1519.82
597.15	1523.23
597.50	1525.51
597.86	1552.36
598.21	1569.43
598.56	1564.65
598.91	1607.20
599.26	1590.13
599.62	1615.62
599.97	1627.22
600.32	1627.68
600.67	1661.59
601.02	1689.12
601.38	1696.17
601.73	1728.71
602.08	1714.38
602.43	1727.80
602.78	1764.21
603.13	1768.99
603.49	1772.18
603.84	1771.04
604.19	1823.15
604.54	1803.12
604.89	1824.51
605.24	1831.34
605.59	1857.74
605.95	1930.10
606.30	1914.85
606.65	1902.34
607.00	1943.52
607.35	1954.22
607.70	1976.29
608.05	1997.91
608.40	1990.40
608.75	2012.93
609.10	2040.69
609.46	2054.34
609.81	2023.62
610.16	2051.84
610.51	2063.90
610.86	2085.29
611.21	2055.71
611.56	2104.86
611.91	2095.53
612.26	2108.50
612.61	2121.70
612.96	2112.37
613.31	2123.52
613.66	2154.92
614.01	2156.06
614.36	2147.64
614.71	2150.59
615.06	2163.79
615.41	2175.85
615.76	2184.96
616.11	2190.64
616.46	2197.93
616.81	2177.45
617.16	2203.61
617.51	2221.14
617.86	2211.81
618.21	2199.06
618.56	2220.23
618.91	2204.98
619.26	2223.41
619.61	2218.63
619.96	2202.02
620.31	2227.05
620.66	2207.03
621.01	2181.09
621.36	2217.95
621.71	2213.40
622.06	2226.60
622.41	2184.50
622.76	2198.38
623.10	2233.20
623.45	2185.64
623.80	2228.42
624.15	2179.49
624.50	2205.43
624.85	2178.36
625.20	2198.15
625.55	2170.85
625.90	2184.27
626.25	2181.09
626.59	2188.37
626.94	2180.86
627.29	2192.69
627.64	2169.25
627.99	2154.92
628.34	2169.48
628.69	2160.38
629.03	2168.34
629.38	2133.53
629.73	2143.54
630.08	2135.35
630.43	2139.22
630.78	2142.40
631.12	2135.35
631.47	2124.20
631.82	2127.61
632.17	2126.93
632.52	2116.69
632.86	2166.07
633.21	2119.65
633.56	2109.41
633.91	2122.61
634.26	2099.40
634.60	2109.64
634.95	2122.61
635.30	2111.91
635.65	2111.00
635.99	2055.93
636.34	2092.34
636.69	2100.31
637.04	2123.06
637.39	2081.42
637.73	2067.54
638.08	2074.82
638.43	2069.13
638.77	2048.88
639.12	2061.85
639.47	2080.74
639.82	2070.27
640.16	2084.60
640.51	2081.42
640.86	2045.92
641.20	2025.90
641.55	2037.27
641.90	2032.50
642.25	2041.60
642.59	2032.95
642.94	2049.56
643.29	2020.21
643.63	2012.24
643.98	2021.12
644.33	2034.32
644.67	2026.35
645.02	2014.75
645.37	2045.69
645.71	2031.13
646.06	2028.63
646.40	1998.59
646.75	1980.84
647.10	1990.85
647.44	2015.20
647.79	1992.45
648.14	2012.47
648.48	2006.55
648.83	2022.03
649.17	2026.35
649.52	2014.97
649.87	2007.24
650.21	1994.49
650.56	1989.26
650.90	1995.63
651.25	1997.68
651.59	1987.44
651.94	1976.52
652.29	2005.42
652.63	1987.67
652.98	2007.01
653.32	1979.25
653.67	2001.55
654.01	1996.31
654.36	1981.07
654.70	1993.81
655.05	1994.72
655.39	2003.14
655.74	1987.90
656.08	2000.64
656.43	2009.51
656.78	1999.96
657.12	2019.30
657.47	1987.67
657.81	2004.73
658.15	2007.24
658.50	1997.00
658.84	1989.49
659.19	1978.57
659.53	1974.47
659.88	1989.94
660.22	1995.18
660.57	1996.31
660.91	2014.29
661.26	1960.82
661.60	2019.75
661.95	2029.54
662.29	2018.84
662.63	2001.55
662.98	2015.88
663.32	2041.14
663.67	2024.08
664.01	2026.35
664.36	2050.02
664.70	2060.71
665.04	2078.92
665.39	2055.48
665.73	2042.51
666.08	2202.25
666.42	2105.08
666.76	2136.49
667.11	2144.00
667.45	2164.25
667.79	2192.69
668.14	2232.06
668.48	2240.48
668.83	2279.16
669.17	2314.89
669.51	2336.05
669.86	2408.87
670.20	2477.36
670.54	2500.80
670.89	2560.42
671.23	2615.71
671.57	2684.66
671.92	2739.95
672.26	2831.43
672.60	2900.15
672.94	3016.66
673.29	3069.91
673.63	3165.02
673.97	3247.17
674.32	3319.30
674.66	3431.26
675.00	3567.11
675.34	3609.43
675.69	3756.88
676.03	3851.09
676.37	4034.73
676.71	4126.66
677.06	4310.52
677.40	4408.82
677.74	4638.19
678.08	4781.32
678.43	5008.42
678.77	5206.16
679.11	5349.07
679.45	5630.78
679.80	5846.72
680.14	6088.84
680.48	6315.71
680.82	6662.04
681.16	7010.42
681.51	7301.69
681.85	7677.61
682.19	8038.28
682.53	8583.49
682.87	9078.65
683.21	9576.07
683.56	10263.51
683.90	10963.69
684.24	11782.42
684.58	12691.94
684.92	13589.41
685.26	14525.33
685.61	15372.51
685.95	16368.50
686.29	17247.99
686.63	17870.12
686.97	18490.20
687.31	18832.21
687.65	19036.78
687.99	19412.70
688.33	19209.04
688.68	19132.35
689.02	18870.89
689.36	18564.84
689.70	18112.69
690.04	17680.80
690.38	17126.02
690.72	16549.86
691.06	15961.19
691.40	15339.29
691.74	14722.85
692.08	14053.39
692.42	13538.21
692.76	13009.84
693.10	12366.09
693.44	11768.54
693.78	11352.12
694.13	10830.57
694.47	10416.88
694.81	9959.27
695.15	9551.04
695.49	9185.59
695.83	8849.05
696.17	8511.81
696.51	8234.20
696.85	7941.80
697.19	7657.36
697.53	7476.22
697.87	7326.49
698.20	7074.37
698.54	7029.77
698.88	6833.16
699.22	6646.80
699.56	6589.23
699.90	6498.20
700.24	6452.69
700.58	6385.57
700.92	6312.29
701.26	6229.47
701.60	6271.79
701.94	6207.17
702.28	6174.85
702.62	6167.57
702.96	6209.90
703.30	6122.29
703.63	6151.19
703.97	6159.83
704.31	6150.73
704.65	6164.84
704.99	6224.69
705.33	6254.27
705.67	6249.04
706.01	6249.04
706.34	6290.45
706.68	6315.71
707.02	6342.10
707.36	6349.61
707.70	6382.38
708.04	6318.44
708.38	6348.70
708.71	6425.62
709.05	6436.08
709.39	6437.90
709.73	6386.25
710.07	6428.12
710.40	6419.93
710.74	6426.98
711.08	6415.15
711.42	6402.18
711.76	6398.76
712.09	6360.08
712.43	6293.64
712.77	6340.74
713.11	6300.69
713.45	6311.38
713.78	6292.73
714.12	6244.26
714.46	6218.77
714.80	6176.67
715.13	6132.53
715.47	6099.08
715.81	6021.26
716.15	5970.74
716.48	5977.79
716.82	5931.83
717.16	5863.33
717.49	5749.33
717.83	5673.33
718.17	5653.30
718.51	5648.75
718.84	5584.58
719.18	5546.58
719.52	5468.76
719.85	5388.43
720.19	5332.91
720.53	5292.41
720.86	5222.78
721.20	5160.88
721.54	5139.04
721.87	5125.16
722.21	5053.70
722.55	5010.92
722.88	4925.82
723.22	4905.80
723.55	4766.31
723.89	4796.34
724.23	4725.57
724.56	4633.19
724.90	4599.97
725.24	4555.14
725.57	4477.77
725.91	4489.15
726.24	4424.75
726.58	4352.62
726.92	4318.94
727.25	4273.43
727.59	4224.96
727.92	4191.28
728.26	4152.37
728.59	4113.91
728.93	4078.64
729.26	4009.47
729.60	4002.64
729.94	3963.05
730.27	3913.67
730.61	3834.03
730.94	3849.50
731.28	3820.83
731.61	3773.72
731.95	3718.66
732.28	3696.81
732.62	3674.06
732.95	3635.37
733.29	3615.35
733.62	3551.18
733.96	3536.16
734.29	3526.60
734.63	3513.18
734.96	3466.76
735.30	3450.60
735.63	3425.80
735.97	3452.88
736.30	3399.40
736.63	3352.30
736.97	3325.67
737.30	3319.76
737.64	3273.34
737.97	3279.03
738.31	3255.13
738.64	3210.76
738.97	3208.26
739.31	3190.05
739.64	3182.32
739.98	3131.57
740.31	3150.23
740.64	3146.36
740.98	3085.61
741.31	3109.04
741.65	3099.26
741.98	3087.43
742.31	3059.21
742.65	3041.01
742.98	3029.63
743.31	3006.65
743.65	2987.08
743.98	2998.91
744.31	3008.47
744.65	2979.79
744.98	2965.46
745.31	3002.09
745.65	2939.29
745.98	2954.31
746.31	2941.11
746.65	2949.99
746.98	2943.61
747.31	2903.11
747.65	2922.68
747.98	2910.16
748.31	2860.10
748.64	2845.99
748.98	2844.40
749.31	2834.16
749.64	2824.38
749.98	2799.80
750.31	2796.62
750.64	2777.96
750.97	2792.97
751.31	2785.92
751.64	2736.54
751.97	2714.47
752.30	2724.03
752.63	2677.38
752.97	2709.92
753.30	2687.85
753.63	2677.61
753.96	2655.31
754.29	2610.93
754.63	2622.31
754.96	2640.51
755.29	2608.20
755.62	2571.11
755.95	2573.16
756.29	2545.63
756.62	2523.10
756.95	2499.20
757.28	2492.38
757.61	2523.78
757.94	2472.13
758.27	2463.71
758.61	2430.48
758.94	2441.63
759.27	2420.02
759.60	2399.31
759.93	2410.46
760.26	2344.01
760.59	2357.21
760.92	2315.57
761.26	2320.35
761.59	2313.52
761.92	2283.49
762.25	2303.28
762.58	2254.36
762.91	2255.27
763.24	2219.32
763.57	2241.62
763.90	2232.06
764.23	2235.02
764.56	2208.39
764.89	2202.93
765.22	2171.53
765.55	2161.06
765.88	2173.35
766.21	2147.18
766.54	2147.64
766.87	2138.99
767.20	2132.85
767.53	2111.23
767.86	2127.38
768.19	2091.20
768.52	2102.13
768.85	2108.73
769.18	2058.89
769.51	2067.99
769.84	2087.56
770.17	2074.36
770.50	2039.32
770.83	2037.27
771.16	2024.99
771.49	2006.55
771.82	2017.48
772.15	2004.73
772.48	1984.71
772.81	1985.39
773.14	1986.07
773.47	1985.85
773.80	1963.32
774.13	1946.94
774.46	1931.23
774.78	1955.81
775.11	1911.21
775.44	1918.95
775.77	1900.74
776.10	1908.71
776.43	1887.09
776.76	1899.60
777.09	1865.24
777.41	1855.91
777.74	1856.37
778.07	1848.18
778.40	1837.94
778.73	1830.88
779.06	1818.37
779.38	1804.94
779.71	1825.20
780.04	1820.64
780.37	1783.55
780.70	1796.98
781.03	1752.15
781.35	1780.82
781.68	1758.29
782.01	1769.67
782.34	1767.85
782.67	1770.36
782.99	1749.42
783.32	1766.71
783.65	1736.91
783.98	1727.35
784.30	1709.37
784.63	1713.69
784.96	1724.16
785.29	1713.47
785.61	1710.05
785.94	1693.44
786.27	1701.41
786.60	1685.93
786.92	1679.11
787.25	1664.54
787.58	1669.32
787.90	1654.53
788.23	1670.69
788.56	1669.09
788.88	1664.32
789.21	1653.17
789.54	1658.40
789.87	1657.72
790.19	1647.70
790.52	1656.35
790.85	1643.38
791.17	1669.78
791.50	1654.76
791.82	1631.32
792.15	1638.15
792.48	1632.23
792.80	1622.22
793.13	1644.52
793.46	1628.82
793.78	1629.27
794.11	1619.94
794.43	1621.31
794.76	1623.58
795.09	1634.05
795.41	1632.46
795.74	1634.51
796.06	1599.69
796.39	1609.48
796.72	1621.76
797.04	1641.33
797.37	1606.29
797.69	1594.23
798.02	1602.19
798.34	1605.38
798.67	1597.19
798.99	1601.51
799.32	1600.15
799.64	1602.19
799.97	1576.03
800.30	1607.88
800.62	1601.06
800.95	1584.45
801.27	1585.81
801.60	1600.83
801.92	1587.18
802.25	1569.20
802.57	1568.06
802.89	1577.62
803.22	1586.72
803.54	1576.03
803.87	1598.55
804.19	1564.88
804.52	1571.02
804.84	1557.14
805.17	1560.10
805.49	1569.88
805.82	1552.36
806.14	1548.72
806.46	1566.92
806.79	1566.92
807.11	1565.56
807.44	1548.04
807.76	1552.59
808.08	1539.39
808.41	1556.23
808.73	1527.56
809.06	1530.97
809.38	1542.35
809.70	1537.80
810.03	1559.87
810.35	1541.44
810.67	1524.83
811.00	1508.90
811.32	1531.88
811.64	1556.46
811.97	1527.56
812.29	1540.76
812.61	1527.33
812.94	1515.27
813.26	1525.74
813.58	1530.52
813.91	1513.45
814.23	1507.08
814.55	1521.41
814.88	1511.17
815.20	1517.54
815.52	1514.81
815.84	1502.30
816.17	1482.50
816.49	1505.71
816.81	1501.62
817.13	1514.36
817.46	1500.48
817.78	1489.10
818.10	1491.15
818.42	1502.75
818.75	1482.50
819.07	1478.63
819.39	1503.44
819.71	1512.08
820.04	1480.68
820.36	1483.18
820.68	1480.00
821.00	1487.05
821.32	1491.83
821.65	1485.69
821.97	1478.41
822.29	1466.80
822.61	1471.81
822.93	1467.26
823.25	1476.59
823.58	1457.24
823.90	1464.75
824.22	1469.76
824.54	1459.75
824.86	1477.04
825.18	1455.88
825.50	1466.12
825.82	1447.46
826.15	1457.93
826.47	1447.69
826.79	1479.09
827.11	1440.40
827.43	1465.21
827.75	1479.77
828.07	1449.28
828.39	1464.98
828.71	1444.96
829.03	1448.37
829.35	1448.14
829.67	1435.40
830.00	1450.64
830.32	1437.22
830.64	1433.12
830.96	1449.28
831.28	1441.09
831.60	1420.84
831.92	1430.16
832.24	1433.12
832.56	1414.92
832.88	1457.70
833.20	1430.16
833.52	1460.43
833.84	1428.57
834.16	1430.16
834.48	1441.77
834.80	1431.99
835.12	1415.83
835.44	1414.01
835.76	1421.52
836.08	1441.77
836.40	1433.81
836.71	1437.67
837.03	1403.31
837.35	1427.43
837.67	1415.37
837.99	1441.09
838.31	1412.64
838.63	1428.34
838.95	1435.85
839.27	1418.10
839.59	1419.70
839.91	1419.01
840.23	1428.57
840.54	1421.06
840.86	1423.11
841.18	1414.01
841.50	1426.30
841.82	1448.14
842.14	1436.99
842.46	1444.05
842.77	1428.57
843.09	1422.43
843.41	1426.98
843.73	1417.19
844.05	1434.03
844.37	1410.60
844.68	1400.36
845.00	1424.48
845.32	1426.07
845.64	1412.19
845.96	1413.10
846.27	1399.45
846.59	1410.60
846.91	1414.01
847.23	1411.51
847.54	1388.52
847.86	1419.47
848.18	1365.77
848.50	1393.76
848.82	1410.37
849.13	1404.45
849.45	1407.86
849.77	1392.62
850.08	1406.04
850.40	1402.86
850.72	1397.62
851.04	1412.87
851.35	1379.65
851.67	1404.00
851.99	1385.11
852.30	1395.12
852.62	1369.86
852.94	1381.24
853.25	1388.07
853.57	1406.73
853.89	1415.37
854.20	1401.49
854.52	1393.98
854.84	1407.64
855.15	1385.34
855.47	1390.80
855.79	1394.21
856.10	1399.90
856.42	1391.25
856.73	1404.45
857.05	1393.98
857.37	1388.07
857.68	1383.06
858.00	1374.41
858.32	1375.10
858.63	1391.25
858.95	1371.00
859.26	1395.12
859.58	1388.30
859.89	1375.78
860.21	1398.76
860.52	1390.57
860.84	1373.50
861.16	1383.06
861.47	1384.20
861.79	1371.91
862.10	1383.29
862.42	1384.43
862.73	1383.52
863.05	1381.47
863.36	1381.70
863.68	1377.60
863.99	1394.21
864.31	1376.01
864.62	1384.20
864.94	1369.86
865.25	1379.42
865.57	1374.64
865.88	1378.28
866.20	1362.81
866.51	1364.86
866.82	1353.25
867.14	1356.89
867.45	1376.24
867.77	1374.64
868.08	1357.58
868.40	1361.44
868.71	1386.02
869.02	1372.82
869.34	1345.97
869.65	1354.62
869.97	1369.18
870.28	1372.59
870.59	1350.75
870.91	1380.10
871.22	1351.43
871.54	1371.46
871.85	1349.16
872.16	1363.49
872.48	1350.75
872.79	1371.91
873.10	1376.01
873.42	1368.04
873.73	1350.29
874.04	1347.56
874.36	1338.23
874.67	1361.44
874.98	1347.11
875.30	1364.17
875.61	1344.15
875.92	1337.10
876.23	1360.53
876.55	1342.33
876.86	1344.61
877.17	1341.87
877.49	1334.14
877.80	1336.87
878.11	1484.55
878.42	1343.01
878.74	1329.59
879.05	1353.25
879.36	1338.23
879.67	1342.78
879.98	1351.66
880.30	1363.72
880.61	1327.08
880.92	1335.50
881.23	1312.29
881.55	1351.66
881.86	1337.78
882.17	1353.25
882.48	1327.31
882.79	1357.35
883.10	1348.47
883.42	1351.20
883.73	1335.28
884.04	1360.76
884.35	1314.57
884.66	1343.70
884.97	1330.04
885.28	1326.63
885.60	1319.12
885.91	1321.85
886.22	1344.15
886.53	1356.89
886.84	1348.70
887.15	1344.61
887.46	1336.87
887.77	1332.54
888.08	1344.15
888.40	1354.16
888.71	1330.27
889.02	1362.13
889.33	1341.87
889.64	1337.32
889.95	1314.57
890.26	1349.61
890.57	1324.81
890.88	1331.86
891.19	1346.88
891.50	1357.58
891.81	1323.67
892.12	1335.05
892.43	1331.86
892.74	1334.14
893.05	1327.77
893.36	1345.52
893.67	1337.10
893.98	1321.17
894.29	1323.90
894.60	1327.08
894.91	1336.64
895.22	1332.54
895.53	1349.84
895.84	1353.93
896.15	1323.44
896.46	1339.83
896.77	1339.14
897.08	1329.59
897.38	1319.57
897.69	1325.26
898.00	1316.16
898.31	1346.20
898.62	1316.84
898.93	1318.21
899.24	1313.20
899.55	1321.17
899.86	1321.39
900.16	1346.65
900.47	1340.05
900.78	1335.96
901.09	1330.04
901.40	1315.93
901.71	1327.54
902.02	1314.34
902.32	1333.68
902.63	1323.90
902.94	1319.12
903.25	1324.81
903.56	1318.66
903.87	1294.32
904.17	1332.09
904.48	1328.45
904.79	1325.26
905.10	1333.00
905.41	1335.28
905.71	1325.04
906.02	1324.58
906.33	1325.04
906.64	1340.96
906.94	1304.56
907.25	1306.38
907.56	1316.84
907.87	1325.49
908.17	1320.94
908.48	1303.19
908.79	1304.10
909.09	1315.02
909.40	1306.15
909.71	1303.42
910.02	1323.67
910.32	1317.53
910.63	1310.02
910.94	1297.27
911.24	1321.85
911.55	1304.56
911.86	1324.58
912.16	1320.03
912.47	1314.34
912.78	1286.12
913.08	1312.29
913.39	1303.19
913.69	1325.26
914.00	1310.70
914.31	1308.20
914.61	1324.13
914.92	1312.29
915.23	1303.65
915.53	1326.17
915.84	1309.79
916.14	1313.66
916.45	1291.13
916.75	1312.29
917.06	1305.01
917.37	1286.58
917.67	1299.09
917.98	1311.38
918.28	1310.47
918.59	1286.35
918.89	1320.71
919.20	1306.38
919.50	1306.38
919.81	1302.74
920.11	1297.96
920.42	1306.38
920.72	1326.63
921.03	1312.98
921.33	1299.78
921.64	1311.61
921.94	1300.46
922.25	1308.65
922.55	1275.88
922.86	1296.14
923.16	1290.22
923.47	1278.16
923.77	1287.26
924.08	1290.90
924.38	1297.05
924.69	1303.42
924.99	1307.51
925.29	1287.49
925.60	1304.10
925.90	1306.60
926.21	1287.03
926.51	1295.45
926.81	1295.00
927.12	1292.27
927.42	1300.23
927.73	1312.07
928.03	1301.37
928.33	1313.89
928.64	1299.09
928.94	1300.23
929.24	1301.60
929.55	1299.78
929.85	1308.65
930.15	1304.56
930.46	1289.99
930.76	1285.90
931.06	1264.96
931.37	1298.41
931.67	1305.01
931.97	1291.13
932.27	1292.72
932.58	1276.34
932.88	1274.52
933.18	1297.96
933.49	1306.60
933.79	1301.83
934.09	1294.77
934.39	1273.38
934.70	1289.08
935.00	1292.50
935.30	1280.21
935.60	1300.01
935.91	1301.83
936.21	1294.09
936.51	1271.79
936.81	1300.69
937.11	1301.14
937.42	1290.68
937.72	1279.98
938.02	1293.18
938.32	1280.66
938.62	1279.30
938.92	1285.90
939.23	1272.93
939.53	1275.66
939.83	1289.99
940.13	1288.17
940.43	1261.78
940.73	1259.27
941.03	1274.75
941.34	1288.63
941.64	1283.39
941.94	1280.21
942.24	1292.72
942.54	1282.03
942.84	1285.90
943.14	1285.21
943.44	1276.57
943.74	1291.13
944.04	1283.17
944.34	1269.74
944.65	1272.70
944.95	1269.74
945.25	1276.79
945.55	1278.16
945.85	1267.69
946.15	1276.34
946.45	1274.97
946.75	1276.11
947.05	1282.94
947.35	1293.41
947.65	1286.12
947.95	1275.20
948.25	1279.53
948.55	1295.00
948.85	1283.85
949.15	1273.84
949.45	1284.99
949.75	1282.26
950.05	1279.07
950.35	1273.84
950.65	1286.81
950.94	1284.53
951.24	1274.52
951.54	1275.66
951.84	1325.04
952.14	1276.34
952.44	1282.03
952.74	1291.59
953.04	1271.79
953.34	1275.66
953.64	1290.45
953.94	1257.91
954.23	1266.55
954.53	1267.24
954.83	1283.39
955.13	1267.47
955.43	1273.38
955.73	1278.84
956.03	1277.02
956.32	1277.70
956.62	1276.79
956.92	1296.36
957.22	1269.51
957.52	1244.94
957.82	1262.00
958.11	1276.57
958.41	1273.61
958.71	1282.48
959.01	1275.43
959.30	1352.57
959.60	1274.52
959.90	1270.20
960.20	1271.11
960.50	1276.57
960.79	1275.66
961.09	1273.61
961.39	1279.07
961.69	1271.79
961.98	1279.30
962.28	1276.57
962.58	1279.53
962.87	1265.87
963.17	1274.29
963.47	1286.58
963.76	1293.41
964.06	1280.21
964.36	1280.89
964.66	1254.04
964.95	1289.54
965.25	1251.31
965.55	1282.03
965.84	1296.59
966.14	1295.91
966.43	1284.53
966.73	1279.53
967.03	1306.83
967.32	1282.03
967.62	1270.20
967.92	1300.23
968.21	1291.59
968.51	1285.90
968.80	1266.55
969.10	1281.57
969.40	1269.51
969.69	1303.65
969.99	1277.93
970.28	1282.71
970.58	1267.47
970.87	1271.33
971.17	1255.63
971.46	1296.14
971.76	1283.62
972.06	1279.53
972.35	1283.39
972.65	1276.34
972.94	1277.48
973.24	1274.75
973.53	1262.00
973.83	1264.73
974.12	1272.70
974.42	1286.12
974.71	1288.40
975.01	1287.03
975.30	1288.86
975.59	1248.35
975.89	1277.70
976.18	1267.47
976.48	1285.67
976.77	1263.37
977.07	1281.80
977.36	1260.64
977.65	1275.66
977.95	1267.01
978.24	1279.30
978.54	1255.86
978.83	1276.11
979.13	1263.14
979.42	1262.46
979.71	1270.88
980.01	1267.69
980.30	1282.48
980.59	1270.65
980.89	1295.23
981.18	1277.02
981.47	1284.76
981.77	1284.30
982.06	1274.52
982.35	1269.97
982.65	1278.39
982.94	1266.33
983.23	1293.18
983.53	1278.39
983.82	1275.66
984.11	1276.57
984.41	1277.25
984.70	1267.92
984.99	1282.03
985.28	1279.30
985.58	1295.45
985.87	1271.33
986.16	1269.74
986.45	1285.67
986.75	1259.96
987.04	1262.23
987.33	1253.13
987.62	1260.18
987.91	1277.48
988.21	1293.18
988.50	1287.26
988.79	1296.82
989.08	1279.98
989.37	1273.38
989.67	1276.79
989.96	1268.15
990.25	1283.39
990.54	1268.83
990.83	1288.40
991.12	1268.38
991.42	1267.92
991.71	1279.30
992.00	1275.20
992.29	1259.50
992.58	1276.34
992.87	1292.04
993.16	1282.48
993.45	1274.97
993.75	1275.43
994.04	1289.54
994.33	1280.89
994.62	1293.18
994.91	1261.78
995.20	1275.66
995.49	1279.75
995.78	1261.55
996.07	1272.93
996.36	1280.89
996.65	1294.32
996.94	1267.92
997.23	1291.36
997.52	1277.25
997.81	1279.53
998.10	1293.18
998.39	1291.59
998.68	1279.53
998.97	1271.56
999.26	1277.70
999.55	1273.38
999.84	1249.72
1000.13	1276.79
1000.42	1265.87
1000.71	1254.04
1001.00	1285.90
1001.29	1257.68
1001.58	1258.59
1001.87	1264.51
1002.16	1273.84
1002.45	1283.39
1002.74	1260.41
1003.02	1276.11
1003.31	1283.62
1003.60	1289.99
1003.89	1281.80
1004.18	1270.88
1004.47	1285.44
1004.76	1287.72
1005.05	1271.11
1005.33	1249.49
1005.62	1268.60
1005.91	1274.97
1006.20	1271.33
1006.49	1261.32
1006.78	1262.23
1007.06	1280.89
1007.35	1282.03
1007.64	1270.65
1007.93	1258.36
1008.22	1270.65
1008.50	1272.24
1008.79	1272.70
1009.08	1275.20
1009.37	1280.66
1009.66	1295.68
1009.94	1266.55
1010.23	1280.21
1010.52	1281.80
1010.81	1261.78
1011.09	1255.63
1011.38	1269.51
1011.67	1282.48
1011.95	1289.08
1012.24	1256.77
1012.53	1261.78
1012.82	1270.65
1013.10	1267.01
1013.39	1269.74
1013.68	1270.65
[truncated: 48 more rows]
