# Supplementary material for: Unique photosynthetic electron transport tuning and excitation distribution in heterokont algae
Source: PLoS One. 2019 Jan 9;14(1):e0209920. doi: 10.1371/journal.pone.0209920 (PMC6326504; doi:10.1371/journal.pone.0209920)
Supplement: S1 Dataset — (ZIP) [file pone.0209920.s004.zip › S1 Dataset/77K/Phaeodactylum_Anaerobic/PAna_t=5,3.txt]

340.01	1256.54
340.39	1256.54
340.76	1256.54
341.14	1277.48
341.52	1288.63
341.89	1294.77
342.27	1308.88
342.65	1316.16
343.03	1314.57
343.40	1293.41
343.78	1282.71
344.16	1302.74
344.53	1291.36
344.91	1291.81
345.29	1280.89
345.66	1285.21
346.04	1297.96
346.42	1280.44
346.79	1293.41
347.17	1298.64
347.54	1283.62
347.92	1277.70
348.30	1280.44
348.67	1272.93
349.05	1266.55
349.43	1269.29
349.80	1284.08
350.18	1275.20
350.56	1261.09
350.93	1284.76
351.31	1250.40
351.68	1295.91
352.06	1254.04
352.44	1269.74
352.81	1269.74
353.19	1272.24
353.56	1260.18
353.94	1260.87
354.32	1256.09
354.69	1261.09
355.07	1263.82
355.44	1269.74
355.82	1271.11
356.19	1272.70
356.57	1270.88
356.95	1256.77
357.32	1260.18
357.70	1251.99
358.07	1255.86
358.45	1260.87
358.82	1260.41
359.20	1250.85
359.58	1262.46
359.95	1267.24
360.33	1257.00
360.70	1268.38
361.08	1264.96
361.45	1254.49
361.83	1268.60
362.20	1254.04
362.58	1278.16
362.95	1282.94
363.33	1285.90
363.70	1259.96
364.08	1258.82
364.45	1252.45
364.83	1267.01
365.20	1238.79
365.58	1262.69
365.95	1270.20
366.33	1261.32
366.70	1252.67
367.08	1257.45
367.45	1259.27
367.83	1255.86
368.20	1260.87
368.58	1251.08
368.95	1256.09
369.33	1262.23
369.70	1274.52
370.08	1264.73
370.45	1263.60
370.83	1263.60
371.20	1264.28
371.57	1338.69
371.95	1271.79
372.32	1286.58
372.70	1287.26
373.07	1259.96
373.45	1271.11
373.82	1259.27
374.19	1263.37
374.57	1284.53
374.94	1271.11
375.32	1272.47
375.69	1248.12
376.07	1258.14
376.44	1246.53
376.81	1249.94
377.19	1252.45
377.56	1264.96
377.94	1264.73
378.31	1266.78
378.68	1266.78
379.06	1244.25
379.43	1257.23
379.81	1274.29
380.18	1259.96
380.55	1257.68
380.93	1259.96
381.30	1260.87
381.67	1273.61
382.05	1264.28
382.42	1274.52
382.79	1275.43
383.17	1257.23
383.54	1272.93
383.91	1261.09
384.29	1272.02
384.66	1263.37
385.04	1259.05
385.41	1267.24
385.78	1252.22
386.15	1249.03
386.53	1264.28
386.90	1237.88
387.27	1254.27
387.65	1271.79
388.02	1252.90
388.39	1268.60
388.77	1246.08
389.14	1285.44
389.51	1257.91
389.89	1255.40
390.26	1272.47
390.63	1279.30
391.00	1246.99
391.38	1261.32
391.75	1261.55
392.12	1261.32
392.50	1272.93
392.87	1269.74
393.24	1253.81
393.61	1272.02
393.99	1285.44
394.36	1257.45
394.73	1261.32
395.10	1263.14
395.48	1271.56
395.85	1239.48
396.22	1274.29
396.59	1241.75
396.97	1251.54
397.34	1253.58
397.71	1263.60
398.08	1275.43
398.45	1259.27
398.83	1273.15
399.20	1277.02
399.57	1262.23
399.94	1281.80
400.32	1254.27
400.69	1258.59
401.06	1272.24
401.43	1284.99
401.80	1281.35
402.17	1258.36
402.55	1271.79
402.92	1249.03
403.29	1255.18
403.66	1261.55
404.03	1272.24
404.41	1273.84
404.78	1285.44
405.15	1254.04
405.52	1254.27
405.89	1267.24
406.26	1268.83
406.64	1276.79
407.01	1258.36
407.38	1274.75
407.75	1269.29
408.12	1259.05
408.49	1261.32
408.86	1269.97
409.23	1276.79
409.61	1257.68
409.98	1256.54
410.35	1264.05
410.72	1256.77
411.09	1248.58
411.46	1264.05
411.83	1265.87
412.20	1249.94
412.57	1260.64
412.95	1253.36
413.32	1255.18
413.69	1252.22
414.06	1248.58
414.43	1250.40
414.80	1268.60
415.17	1266.78
415.54	1262.46
415.91	1256.32
416.28	1274.06
416.65	1262.46
417.02	1257.68
417.39	1257.45
417.76	1274.06
418.14	1261.32
418.51	1268.60
418.88	1251.99
419.25	1245.85
419.62	1271.33
419.99	1264.73
420.36	1280.21
420.73	1270.88
421.10	1251.31
421.47	1274.97
421.84	1262.69
422.21	1275.20
422.58	1232.65
422.95	1275.43
423.32	1245.62
423.69	1264.05
424.06	1255.18
424.43	1295.23
424.80	1258.82
425.17	1274.06
425.54	1262.23
425.91	1268.15
426.28	1273.38
426.65	1269.51
427.02	1266.78
427.39	1283.85
427.76	1252.90
428.13	1272.47
428.49	1293.18
428.86	1250.40
429.23	1263.14
429.60	1280.66
429.97	1265.42
430.34	1268.15
430.71	1247.44
431.08	1242.43
431.45	1258.59
431.82	1269.97
432.19	1281.35
432.56	1262.69
432.93	1265.42
433.30	1236.75
433.67	1261.55
434.03	1273.84
434.40	1268.83
434.77	1259.50
435.14	1278.84
435.51	1245.85
435.88	1260.18
436.25	1264.51
436.62	1270.20
436.99	1264.73
437.35	1258.82
437.72	1257.45
438.09	1267.47
438.46	1310.93
438.83	1263.14
439.20	1270.42
439.57	1248.12
439.93	1248.12
440.30	1277.93
440.67	1259.27
441.04	1255.63
441.41	1269.97
441.78	1277.25
442.14	1273.61
442.51	1268.83
442.88	1257.91
443.25	1257.68
443.62	1259.27
443.99	1269.06
444.35	1269.97
444.72	1278.16
445.09	1256.77
445.46	1264.05
445.83	1270.20
446.19	1264.73
446.56	1241.98
446.93	1265.64
447.30	1264.05
447.66	1270.42
448.03	1260.18
448.40	1254.49
448.77	1261.32
449.14	1239.93
449.50	1259.27
449.87	1270.88
450.24	1254.27
450.61	1248.81
450.97	1259.05
451.34	1278.84
451.71	1293.86
452.08	1249.72
452.44	1269.97
452.81	1259.05
453.18	1268.38
453.54	1267.92
453.91	1269.51
454.28	1247.21
454.65	1282.94
455.01	1259.50
455.38	1265.19
455.75	1272.24
456.11	1284.08
456.48	1261.09
456.85	1267.24
457.21	1269.97
457.58	1263.14
457.95	1271.79
458.32	1249.72
458.68	1269.29
459.05	1272.70
459.42	1274.06
459.78	1260.41
460.15	1280.89
460.52	1274.29
460.88	1258.14
461.25	1271.56
461.61	1263.37
461.98	1266.78
462.35	1274.06
462.71	1250.85
463.08	1266.78
463.45	1260.18
463.81	1250.63
464.18	1292.95
464.55	1267.47
464.91	1284.76
465.28	1260.18
465.64	1259.27
466.01	1269.74
466.38	1258.59
466.74	1275.43
467.11	1259.73
467.47	1278.16
467.84	1284.53
468.21	1296.59
468.57	1248.35
468.94	1249.26
469.30	1265.64
469.67	1268.60
470.03	1274.06
470.40	1268.60
470.77	1240.84
471.13	1243.80
471.50	1251.08
471.86	1269.06
472.23	1262.46
472.59	1254.95
472.96	1256.09
473.32	1236.52
473.69	1280.89
474.05	1267.69
474.42	1272.47
474.78	1277.25
475.15	1261.55
475.51	1262.23
475.88	1284.30
476.24	1258.59
476.61	1263.82
476.97	1261.32
477.34	1257.68
477.70	1271.11
478.07	1289.08
478.43	1275.66
478.80	1282.26
479.16	1238.34
479.53	1276.57
479.89	1276.11
480.26	1245.17
480.62	1263.37
480.99	1274.06
481.35	1265.64
481.72	1251.76
482.08	1263.37
482.45	1470.21
482.81	1272.02
483.17	1253.58
483.54	1249.26
483.90	1263.82
484.27	1273.15
484.63	1287.26
485.00	1274.75
485.36	1276.11
485.72	1269.29
486.09	1261.32
486.45	1254.04
486.82	1262.91
487.18	1271.56
487.54	1258.14
487.91	1266.10
488.27	1248.58
488.64	1265.19
489.00	1262.46
489.36	1262.46
489.73	1263.60
490.09	1270.65
490.45	1277.70
490.82	1272.70
491.18	1271.79
491.55	1272.70
491.91	1285.44
492.27	1284.53
492.64	1266.78
493.00	1257.68
493.36	1282.94
493.73	1267.69
494.09	1264.28
494.45	1266.55
494.82	1271.56
495.18	1285.90
495.54	1303.19
495.91	1281.35
496.27	1254.27
496.63	1269.74
496.99	1287.26
497.36	1270.20
497.72	1294.32
498.08	1262.46
498.45	1303.19
498.81	1264.96
499.17	1275.20
499.53	1268.38
499.90	1269.29
500.26	1272.47
500.62	1270.42
500.99	1266.55
501.35	1279.30
501.71	1260.87
502.07	1256.77
502.44	1263.60
502.80	1284.08
503.16	1274.52
503.52	1265.19
503.88	1267.47
504.25	1285.90
504.61	1290.90
504.97	1291.36
505.33	1258.14
505.70	1274.06
506.06	1251.76
506.42	1274.29
506.78	1242.66
507.14	1262.91
507.51	1270.65
507.87	1258.59
508.23	1249.94
508.59	1264.28
508.95	1276.79
509.32	1278.39
509.68	1269.74
510.04	1267.47
510.40	1245.62
510.76	1275.88
511.12	1272.70
511.48	1281.57
511.85	1265.19
512.21	1257.23
512.57	1268.60
512.93	1272.24
513.29	1258.82
513.65	1270.88
514.01	1275.43
514.38	1241.07
514.74	1263.82
515.10	1256.32
515.46	1262.23
515.82	1271.11
516.18	1261.55
516.54	1274.06
516.90	1265.64
517.26	1287.26
517.63	1266.55
517.99	1272.24
518.35	1264.73
518.71	1279.30
519.07	1279.75
519.43	1266.33
519.79	1280.66
520.15	1286.35
520.51	1258.82
520.87	1249.94
521.23	1274.52
521.59	1275.88
521.95	1268.15
522.31	1261.55
522.67	1267.92
523.03	1279.53
523.40	1250.85
523.76	1270.65
524.12	1246.53
524.48	1267.01
524.84	1254.04
525.20	1262.91
525.56	1251.99
525.92	1262.00
526.28	1254.72
526.64	1267.24
527.00	1277.48
527.36	1275.20
527.72	1282.03
528.08	1271.33
528.44	1275.43
528.80	1259.73
529.16	1278.84
529.51	1264.96
529.87	1274.06
530.23	1273.84
530.59	1264.96
530.95	1281.35
531.31	1281.12
531.67	1279.30
532.03	1273.61
532.39	1275.66
532.75	1256.32
533.11	1271.79
533.47	1267.92
533.83	1257.91
534.19	1257.23
534.55	1281.35
534.91	1282.26
535.26	1262.00
535.62	1262.91
535.98	1285.67
536.34	1266.55
536.70	1266.78
537.06	1266.10
537.42	1257.68
537.78	1264.96
538.14	1297.96
538.49	1257.68
538.85	1284.08
539.21	1260.41
539.57	1272.93
539.93	1273.38
540.29	1264.73
540.65	1265.42
541.00	1257.68
541.36	1259.96
541.72	1255.63
542.08	1255.86
542.44	1253.81
542.80	1275.43
543.15	1284.30
543.51	1254.27
543.87	1259.73
544.23	1253.81
544.59	1273.61
544.95	1274.06
545.30	1275.43
545.66	1260.87
546.02	1267.01
546.38	1276.57
546.73	1269.29
547.09	1265.42
547.45	1253.36
547.81	1263.14
548.17	1267.69
548.52	1284.30
548.88	1251.31
549.24	1257.91
549.60	1280.66
549.95	1274.52
550.31	1247.90
550.67	1272.02
551.03	1274.52
551.38	1279.75
551.74	1270.42
552.10	1258.59
552.46	1266.10
552.81	1270.42
553.17	1269.74
553.53	1266.55
553.88	1280.89
554.24	1267.47
554.60	1263.37
554.95	1259.50
555.31	1270.42
555.67	1254.27
556.03	1288.40
556.38	1258.59
556.74	1273.84
557.10	1265.19
557.45	1262.00
557.81	1280.21
558.17	1287.26
558.52	1276.34
558.88	1277.70
559.24	1267.24
559.59	1279.07
559.95	1286.12
560.30	1270.42
560.66	1275.43
561.02	1272.47
561.37	1266.33
561.73	1254.95
562.09	1287.49
562.44	1274.29
562.80	1267.92
563.15	1269.29
563.51	1244.48
563.87	1279.98
564.22	1267.69
564.58	1256.54
564.93	1269.97
565.29	1240.61
565.65	1258.36
566.00	1253.81
566.36	1246.99
566.71	1257.45
567.07	1249.72
567.42	1277.70
567.78	1253.58
568.14	1260.41
568.49	1264.05
568.85	1253.81
569.20	1276.34
569.56	1266.10
569.91	1255.18
570.27	1270.42
570.62	1289.99
570.98	1291.36
571.33	1284.76
571.69	1265.19
572.04	1261.78
572.40	1262.69
572.75	1268.60
573.11	1264.96
573.46	1276.11
573.82	1249.94
574.17	1258.59
574.53	1270.42
574.88	1253.13
575.24	1264.73
575.59	1263.37
575.95	1269.51
576.30	1266.78
576.66	1243.34
577.01	1267.47
577.36	1279.98
577.72	1260.41
578.07	1272.02
578.43	1247.44
578.78	1278.84
579.14	1278.16
579.49	1277.48
579.85	1280.21
580.20	1265.64
580.55	1259.27
580.91	1267.01
581.26	1284.76
581.62	1273.38
581.97	1292.04
582.32	1282.03
582.68	1296.59
583.03	1286.12
583.39	1248.81
583.74	1310.93
584.09	1293.41
584.45	1305.47
584.80	1295.23
585.15	1289.31
585.51	1295.45
585.86	1316.84
586.21	1317.98
586.57	1290.45
586.92	1316.16
587.27	1292.95
587.63	1311.16
587.98	1363.04
588.33	1332.77
588.69	1329.13
589.04	1333.46
589.39	1325.95
589.75	1346.65
590.10	1361.44
590.45	1343.24
590.81	1343.70
591.16	1389.21
591.51	1387.84
591.86	1388.75
592.22	1389.89
592.57	1389.21
592.92	1384.65
593.28	1409.23
593.63	1417.42
593.98	1409.69
594.33	1448.60
594.69	1430.85
595.04	1468.39
595.39	1485.23
595.74	1489.33
596.10	1495.47
596.45	1492.06
596.80	1523.92
597.15	1538.25
597.50	1545.31
597.86	1561.01
598.21	1574.43
598.56	1578.53
598.91	1598.55
599.26	1613.80
599.62	1643.15
599.97	1647.93
600.32	1649.75
600.67	1697.54
601.02	1694.35
601.38	1713.92
601.73	1703.45
602.08	1732.13
602.43	1756.70
602.78	1766.26
603.13	1760.80
603.49	1810.40
603.84	1820.42
604.19	1838.17
604.54	1857.28
604.89	1870.71
605.24	1880.72
605.59	1887.09
605.95	1916.90
606.30	1948.30
606.65	1954.90
607.00	1994.27
607.35	1979.70
607.70	1997.45
608.05	2024.53
608.40	2027.03
608.75	2050.70
609.10	2019.75
609.46	2040.91
609.81	2061.17
610.16	2071.63
610.51	2089.16
610.86	2113.73
611.21	2130.34
611.56	2171.30
611.91	2171.07
612.26	2154.92
612.61	2146.50
612.96	2191.78
613.31	2189.51
613.66	2198.84
614.01	2214.99
614.36	2207.03
614.71	2230.47
615.06	2189.51
615.41	2237.75
615.76	2215.90
616.11	2227.51
616.46	2217.50
616.81	2221.59
617.16	2246.85
617.51	2229.10
617.86	2229.33
618.21	2237.06
618.56	2218.18
618.91	2237.97
619.26	2261.41
619.61	2237.29
619.96	2229.33
620.31	2234.11
620.66	2267.56
621.01	2250.26
621.36	2248.90
621.71	2234.33
622.06	2271.65
622.41	2230.92
622.76	2236.38
623.10	2242.53
623.45	2220.45
623.80	2232.29
624.15	2240.93
624.50	2210.44
624.85	2232.06
625.20	2190.87
625.55	2215.90
625.90	2232.97
626.25	2236.61
626.59	2221.36
626.94	2201.79
627.29	2217.95
627.64	2208.85
627.99	2218.86
628.34	2201.11
628.69	2230.47
629.03	2207.94
629.38	2228.87
629.73	2180.18
630.08	2202.70
630.43	2178.36
630.78	2165.39
631.12	2199.75
631.47	2204.07
631.82	2136.03
632.17	2172.44
632.52	2140.13
632.86	2195.42
633.21	2146.95
633.56	2166.07
633.91	2149.46
634.26	2161.06
634.60	2152.19
634.95	2147.64
635.30	2144.22
635.65	2131.94
635.99	2126.70
636.34	2115.78
636.69	2129.66
637.04	2090.98
637.39	2109.64
637.73	2126.70
638.08	2103.95
638.43	2117.83
638.77	2084.83
639.12	2093.02
639.47	2074.14
639.82	2096.21
640.16	2074.36
640.51	2089.61
640.86	2081.19
641.20	2081.87
641.55	2088.93
641.90	2087.34
642.25	2052.06
642.59	2047.29
642.94	2079.83
643.29	2050.93
643.63	2061.17
643.98	2057.75
644.33	2072.77
644.67	2057.98
645.02	2071.86
645.37	2067.54
645.71	2067.77
646.06	2052.52
646.40	2055.02
646.75	2058.44
647.10	2048.65
647.44	2046.83
647.79	2040.46
648.14	2032.95
648.48	2013.61
648.83	2060.48
649.17	2042.96
649.52	2039.78
649.87	2030.90
650.21	2032.72
650.56	2014.06
650.90	2005.19
651.25	2002.69
651.59	2040.91
651.94	2046.38
652.29	2022.94
652.63	2042.05
652.98	2038.41
653.32	2038.64
653.67	2062.76
654.01	2040.46
654.36	2017.48
654.70	2005.19
655.05	2050.24
655.39	2040.69
655.74	2042.74
656.08	2019.98
656.43	2040.69
656.78	2042.96
657.12	2018.39
657.47	2051.84
657.81	2079.14
658.15	2050.93
658.50	2032.04
658.84	2049.33
659.19	2058.21
659.53	2042.74
659.88	2070.50
660.22	2052.06
660.57	2034.32
660.91	2067.31
661.26	2044.33
661.60	2088.70
661.95	2061.17
662.29	2059.80
662.63	2065.04
662.98	2070.27
663.32	2086.43
663.67	2069.81
664.01	2097.80
664.36	2084.60
664.70	2126.70
665.04	2125.79
665.39	2138.31
665.73	2135.35
666.08	2292.36
666.42	2168.80
666.76	2206.57
667.11	2204.75
667.45	2256.41
667.79	2261.19
668.14	2301.46
668.48	2303.28
668.83	2369.27
669.17	2385.88
669.51	2440.72
669.86	2519.91
670.20	2546.54
670.54	2624.36
670.89	2664.18
671.23	2722.89
671.57	2775.23
671.92	2872.39
672.26	2977.06
672.60	3021.44
672.94	3175.03
673.29	3217.13
673.63	3301.33
673.97	3440.13
674.32	3548.22
674.66	3621.26
675.00	3767.35
675.34	3866.79
675.69	4003.10
676.03	4125.52
676.37	4283.21
676.71	4460.93
677.06	4589.95
677.40	4747.87
677.74	4982.48
678.08	5181.59
678.43	5370.23
678.77	5590.50
679.11	5791.88
679.45	6085.88
679.80	6303.42
680.14	6586.27
680.48	6894.37
680.82	7241.85
681.16	7599.33
681.51	7938.15
681.85	8380.06
682.19	8732.08
682.53	9329.64
682.87	9890.10
683.21	10413.01
683.56	11072.68
683.90	11972.65
684.24	12844.63
684.58	13845.41
684.92	14818.19
685.26	15812.82
685.61	16805.63
685.95	17911.08
686.29	18919.59
686.63	19493.48
686.97	20108.32
687.31	20562.29
687.65	20812.14
687.99	21116.83
688.33	21047.20
688.68	20905.89
689.02	20625.09
689.36	20300.83
689.70	19814.78
690.04	19283.22
690.38	18667.92
690.72	18112.92
691.06	17431.40
691.40	16775.59
691.74	16056.30
692.08	15348.16
692.42	14744.69
692.76	14139.86
693.10	13441.96
693.44	12873.30
693.78	12345.61
694.13	11746.24
694.47	11311.16
694.81	10846.95
695.15	10364.77
695.49	9997.73
695.83	9583.81
696.17	9290.72
696.51	8949.62
696.85	8622.63
697.19	8295.64
697.53	8076.73
697.87	7913.35
698.20	7711.74
698.54	7567.93
698.88	7430.26
699.22	7199.75
699.56	7106.91
699.90	7016.11
700.24	6909.39
700.58	6872.30
700.92	6832.25
701.26	6722.57
701.60	6705.73
701.94	6682.75
702.28	6675.47
702.62	6653.17
702.96	6691.40
703.30	6642.70
703.63	6647.93
703.97	6629.96
704.31	6674.56
704.65	6670.46
704.99	6712.10
705.33	6770.36
705.67	6763.30
706.01	6801.99
706.34	6774.45
706.68	6799.48
707.02	6811.77
707.36	6836.35
707.70	6865.25
708.04	6810.86
708.38	6913.71
708.71	6882.54
709.05	6951.03
709.39	6894.83
709.73	6951.49
710.07	6928.51
710.40	6933.97
710.74	6915.31
711.08	6926.00
711.42	6842.72
711.76	6859.33
712.09	6858.87
712.43	6868.66
712.77	6771.95
713.11	6792.20
713.45	6795.62
713.78	6800.62
714.12	6721.43
714.46	6625.63
714.80	6696.40
715.13	6622.45
715.47	6558.28
715.81	6439.72
716.15	6437.68
716.48	6390.12
716.82	6276.34
717.16	6280.67
717.49	6227.19
717.83	6168.71
718.17	6084.52
718.51	6021.03
718.84	5964.37
719.18	5948.67
719.52	5883.13
719.85	5800.08
720.19	5778.23
720.53	5689.03
720.86	5575.03
721.20	5580.03
721.54	5500.62
721.87	5423.02
722.21	5334.96
722.55	5266.92
722.88	5227.10
723.22	5214.13
723.55	5126.29
723.89	5101.49
724.23	5043.69
724.56	4987.49
724.90	4920.13
725.24	4869.61
725.57	4814.09
725.91	4769.26
726.24	4709.42
726.58	4623.86
726.92	4626.36
727.25	4608.38
727.59	4534.66
727.92	4466.62
728.26	4397.67
728.59	4373.32
728.93	4337.60
729.26	4294.36
729.60	4229.74
729.94	4208.35
730.27	4164.43
730.61	4135.08
730.94	4053.16
731.28	4020.16
731.61	4009.24
731.95	3971.92
732.28	3917.54
732.62	3876.58
732.95	3822.42
733.29	3796.93
733.62	3751.42
733.96	3788.74
734.29	3694.76
734.63	3703.41
734.96	3711.60
735.30	3634.23
735.63	3629.46
735.97	3630.37
736.30	3567.56
736.63	3590.54
736.97	3525.24
737.30	3488.83
737.64	3469.49
737.97	3468.35
738.31	3452.65
738.64	3406.68
738.97	3394.39
739.31	3381.42
739.64	3394.17
739.98	3358.67
740.31	3322.72
740.64	3347.75
740.98	3291.09
741.31	3293.82
741.65	3263.32
741.98	3238.29
742.31	3221.23
742.65	3245.80
742.98	3209.39
743.31	3164.79
743.65	3201.20
743.98	3164.57
744.31	3158.42
744.65	3163.43
744.98	3168.89
745.31	3135.44
745.65	3135.67
745.98	3111.09
746.31	3087.43
746.65	3114.05
746.98	3075.82
747.31	3078.10
747.65	3044.87
747.98	3071.95
748.31	3067.40
748.64	3037.37
748.98	3012.79
749.31	3009.15
749.64	3000.05
749.98	2975.02
750.31	2988.21
750.64	2942.25
750.97	2928.60
751.31	2953.63
751.64	2891.50
751.97	2853.28
752.30	2868.52
752.63	2848.72
752.97	2877.17
753.30	2818.46
753.63	2812.09
753.96	2794.79
754.29	2754.29
754.63	2747.69
754.96	2764.99
755.29	2700.82
755.62	2701.73
755.95	2706.28
756.29	2677.83
756.62	2638.92
756.95	2646.66
757.28	2627.32
757.61	2613.21
757.94	2562.92
758.27	2576.34
758.61	2522.87
758.94	2528.33
759.27	2521.50
759.60	2512.40
759.93	2499.20
760.26	2475.99
760.59	2472.35
760.92	2455.29
761.26	2431.85
761.59	2439.59
761.92	2415.24
762.25	2368.36
762.58	2373.60
762.91	2394.08
763.24	2363.13
763.57	2359.72
763.90	2323.31
764.23	2316.25
764.56	2297.82
764.89	2297.37
765.22	2293.50
765.55	2269.38
765.88	2283.49
766.21	2247.53
766.54	2226.14
766.87	2220.91
767.20	2199.97
767.53	2217.27
767.86	2192.46
768.19	2204.98
768.52	2165.61
768.85	2180.86
769.18	2164.70
769.51	2159.47
769.84	2144.68
770.17	2129.66
770.50	2127.16
770.83	2121.47
771.16	2133.30
771.49	2083.47
771.82	2078.46
772.15	2081.42
772.48	2049.33
772.81	2046.60
773.14	2041.37
773.47	2007.01
773.80	2037.96
774.13	1998.36
774.46	2013.15
774.78	1963.55
775.11	1980.84
775.44	1989.94
775.77	1978.11
776.10	1984.48
776.43	1958.31
776.76	1945.12
777.09	1943.75
777.41	1931.69
777.74	1916.44
778.07	1888.23
778.40	1884.13
778.73	1910.07
779.06	1876.62
779.38	1870.48
779.71	1845.22
780.04	1838.85
780.37	1852.73
780.70	1837.71
781.03	1808.13
781.35	1824.51
781.68	1799.03
782.01	1812.68
782.34	1796.07
782.67	1794.25
782.99	1809.27
783.32	1792.43
783.65	1787.42
783.98	1796.52
784.30	1774.68
784.63	1773.77
784.96	1767.40
785.29	1754.20
785.61	1762.39
785.94	1738.27
786.27	1741.68
786.60	1749.65
786.92	1739.18
787.25	1720.07
787.58	1711.87
787.90	1732.35
788.23	1754.43
788.56	1713.69
788.88	1718.02
789.21	1682.98
789.54	1675.01
789.87	1698.45
790.19	1687.07
790.52	1684.57
790.85	1680.02
791.17	1693.67
791.50	1660.90
791.82	1667.27
792.15	1663.63
792.48	1667.05
792.80	1655.44
793.13	1664.77
793.46	1661.59
793.78	1649.53
794.11	1637.24
794.43	1654.99
794.76	1661.81
795.09	1659.31
795.41	1652.48
795.74	1648.61
796.06	1643.15
796.39	1651.12
796.72	1673.87
797.04	1663.18
797.37	1643.84
797.69	1662.50
798.02	1671.37
798.34	1676.38
798.67	1631.09
798.99	1642.02
799.32	1621.08
799.64	1646.34
799.97	1626.31
800.30	1639.51
800.62	1622.22
800.95	1617.21
801.27	1618.12
801.60	1611.98
801.92	1616.07
802.25	1616.07
802.57	1603.10
802.89	1623.36
803.22	1608.79
803.54	1612.21
803.87	1596.96
804.19	1605.38
804.52	1610.39
804.84	1594.23
805.17	1602.42
805.49	1570.56
805.82	1583.08
806.14	1566.70
806.46	1623.58
806.79	1600.37
807.11	1618.35
807.44	1567.61
807.76	1591.27
808.08	1563.97
808.41	1576.25
808.73	1580.58
809.06	1577.85
809.38	1581.49
809.70	1586.49
810.03	1565.10
810.35	1559.64
810.67	1556.91
811.00	1558.73
811.32	1542.12
811.64	1562.37
811.97	1545.08
812.29	1554.86
812.61	1533.70
812.94	1554.86
813.26	1567.61
813.58	1524.60
813.91	1556.91
814.23	1526.19
814.55	1523.01
814.88	1526.87
815.20	1526.42
815.52	1545.99
815.84	1527.33
816.17	1514.59
816.49	1512.77
816.81	1521.19
817.13	1530.06
817.46	1520.96
817.78	1512.31
818.10	1522.55
818.42	1506.62
818.75	1498.66
819.07	1532.79
819.39	1493.42
819.71	1524.83
820.04	1490.24
820.36	1509.81
820.68	1504.57
821.00	1478.41
821.32	1500.48
821.65	1525.51
821.97	1495.47
822.29	1495.70
822.61	1501.16
822.93	1494.11
823.25	1473.17
823.58	1484.09
823.90	1503.66
824.22	1495.47
824.54	1465.66
824.86	1492.97
825.18	1488.42
825.50	1462.48
825.82	1472.72
826.15	1466.12
826.47	1470.21
826.79	1479.09
827.11	1489.10
827.43	1478.86
827.75	1470.44
828.07	1464.07
828.39	1483.87
828.71	1469.08
829.03	1463.84
829.35	1455.42
829.67	1464.75
830.00	1450.87
830.32	1452.46
830.64	1454.51
830.96	1452.01
831.28	1464.53
831.60	1449.51
831.92	1456.79
832.24	1443.36
832.56	1448.14
832.88	1455.20
833.20	1448.82
833.52	1453.15
833.84	1461.34
834.16	1447.00
834.48	1456.11
834.80	1460.88
835.12	1443.82
835.44	1434.72
835.76	1462.48
836.08	1456.79
836.40	1461.57
836.71	1458.38
837.03	1448.37
837.35	1446.78
837.67	1436.31
837.99	1457.93
838.31	1445.41
838.63	1447.23
838.95	1435.40
839.27	1419.47
839.59	1445.87
839.91	1431.99
840.23	1423.57
840.54	1428.80
840.86	1457.93
841.18	1429.03
841.50	1430.62
841.82	1442.68
842.14	1446.55
842.46	1434.26
842.77	1426.30
843.09	1449.51
843.41	1439.49
843.73	1437.45
844.05	1440.18
844.37	1446.78
844.68	1396.26
845.00	1418.56
845.32	1428.34
845.64	1412.87
845.96	1427.43
846.27	1426.30
846.59	1407.18
846.91	1422.66
847.23	1425.61
847.54	1398.54
847.86	1404.22
848.18	1427.43
848.50	1423.57
848.82	1437.67
849.13	1430.85
849.45	1416.51
849.77	1425.61
850.08	1426.30
850.40	1410.82
850.72	1424.70
851.04	1414.92
851.35	1424.70
851.67	1438.13
851.99	1406.04
852.30	1402.86
852.62	1415.15
852.94	1401.04
853.25	1410.60
853.57	1399.67
853.89	1389.21
854.20	1407.64
854.52	1403.54
854.84	1399.90
855.15	1391.94
855.47	1423.79
855.79	1399.67
856.10	1401.49
856.42	1378.74
856.73	1414.01
857.05	1400.36
857.37	1392.85
857.68	1398.54
858.00	1381.24
858.32	1405.82
858.63	1403.09
858.95	1392.85
859.26	1399.45
859.58	1391.03
859.89	1405.82
860.21	1396.03
860.52	1402.18
860.84	1394.21
861.16	1396.49
861.47	1388.07
861.79	1384.43
862.10	1387.84
862.42	1388.30
862.73	1368.95
863.05	1358.94
863.36	1378.06
863.68	1379.65
863.99	1393.07
864.31	1366.68
864.62	1382.83
864.94	1376.69
865.25	1383.97
865.57	1370.77
865.88	1376.01
866.20	1386.25
866.51	1384.65
866.82	1360.76
867.14	1395.35
867.45	1359.17
867.77	1362.81
868.08	1394.44
868.40	1379.19
868.71	1362.13
869.02	1374.19
869.34	1373.73
869.65	1364.40
869.97	1368.73
870.28	1365.77
870.59	1358.71
870.91	1382.38
871.22	1368.73
871.54	1363.49
871.85	1354.39
872.16	1358.94
872.48	1370.32
872.79	1374.87
873.10	1362.35
873.42	1370.77
873.73	1366.22
874.04	1348.02
874.36	1367.13
874.67	1359.17
874.98	1357.80
875.30	1387.39
875.61	1330.95
875.92	1358.26
876.23	1355.07
876.55	1335.73
876.86	1335.05
877.17	1337.32
877.49	1364.86
877.80	1335.28
878.11	1511.86
878.42	1363.72
878.74	1344.83
879.05	1346.65
879.36	1350.52
879.67	1347.34
879.98	1340.96
880.30	1348.47
880.61	1327.31
880.92	1361.22
881.23	1358.49
881.55	1354.62
881.86	1330.27
882.17	1343.47
882.48	1350.75
882.79	1332.54
883.10	1354.62
883.42	1359.62
883.73	1343.01
884.04	1367.13
884.35	1333.91
884.66	1351.66
884.97	1358.03
885.28	1348.02
885.60	1346.20
885.91	1358.26
886.22	1325.04
886.53	1336.64
886.84	1338.46
887.15	1342.33
887.46	1361.90
887.77	1352.11
888.08	1322.08
888.40	1322.53
888.71	1335.05
889.02	1320.03
889.33	1358.26
889.64	1326.86
889.95	1331.63
890.26	1344.38
890.57	1351.43
890.88	1327.31
891.19	1330.04
891.50	1338.92
891.81	1349.38
892.12	1319.80
892.43	1345.52
892.74	1329.59
893.05	1342.56
893.36	1374.87
893.67	1342.56
893.98	1345.06
894.29	1340.74
894.60	1334.37
894.91	1341.65
895.22	1341.87
895.53	1337.32
895.84	1327.77
896.15	1346.65
896.46	1330.72
896.77	1322.99
897.08	1322.53
897.38	1323.90
897.69	1333.23
898.00	1325.26
898.31	1344.15
898.62	1329.81
898.93	1325.26
899.24	1342.78
899.55	1329.13
899.86	1321.85
900.16	1340.28
900.47	1334.59
900.78	1330.50
901.09	1318.21
901.40	1321.39
901.71	1335.96
902.02	1313.20
902.32	1346.65
902.63	1311.61
902.94	1343.70
903.25	1302.96
903.56	1316.39
903.87	1343.01
904.17	1325.49
904.48	1325.26
904.79	1319.12
905.10	1317.75
905.41	1322.99
905.71	1321.85
906.02	1329.81
906.33	1295.00
906.64	1299.32
906.94	1321.17
907.25	1313.66
907.56	1287.26
907.87	1297.73
908.17	1330.04
908.48	1316.16
908.79	1309.56
909.09	1293.86
909.40	1321.17
909.71	1338.69
910.02	1400.58
910.32	1318.89
910.63	1339.83
910.94	1330.04
911.24	1309.79
911.55	1303.19
911.86	1306.38
912.16	1307.06
912.47	1304.33
912.78	1310.70
913.08	1339.83
913.39	1298.18
913.69	1305.92
914.00	1291.36
914.31	1309.33
914.61	1298.18
914.92	1325.95
915.23	1312.52
915.53	1314.80
915.84	1288.40
916.14	1316.62
916.45	1303.65
916.75	1294.09
917.06	1293.86
917.37	1291.59
917.67	1318.21
917.98	1323.90
918.28	1297.96
918.59	1308.65
918.89	1320.03
919.20	1312.75
919.50	1298.64
919.81	1312.07
920.11	1300.23
920.42	1319.80
920.72	1299.09
921.03	1288.63
921.33	1299.09
921.64	1288.63
921.94	1312.07
922.25	1293.63
922.55	1277.25
922.86	1300.92
923.16	1299.32
923.47	1296.59
923.77	1297.05
924.08	1285.21
924.38	1310.24
924.69	1317.53
924.99	1285.67
925.29	1314.80
925.60	1284.53
925.90	1290.68
926.21	1280.21
926.51	1288.40
926.81	1295.23
927.12	1269.97
927.42	1304.78
927.73	1287.03
928.03	1286.35
928.33	1275.43
928.64	1302.74
928.94	1277.48
929.24	1288.17
929.55	1275.66
929.85	1271.33
930.15	1282.26
930.46	1284.08
930.76	1286.58
931.06	1282.71
931.37	1300.69
931.67	1289.99
931.97	1274.06
932.27	1279.98
932.58	1277.25
932.88	1282.03
933.18	1284.08
933.49	1283.85
933.79	1293.18
934.09	1290.90
934.39	1292.95
934.70	1267.47
935.00	1266.55
935.30	1268.83
935.60	1288.63
935.91	1281.57
936.21	1267.92
936.51	1274.29
936.81	1270.88
937.11	1294.09
937.42	1305.69
937.72	1274.06
938.02	1277.70
938.32	1272.47
938.62	1283.17
938.92	1275.20
939.23	1285.44
939.53	1295.68
939.83	1282.71
940.13	1283.62
940.43	1264.51
940.73	1288.40
941.03	1262.69
941.34	1270.65
941.64	1264.51
941.94	1232.88
942.24	1272.24
942.54	1260.64
942.84	1279.30
943.14	1302.28
943.44	1273.84
943.74	1290.22
944.04	1277.93
944.34	1262.46
944.65	1280.66
944.95	1287.94
945.25	1270.20
945.55	1286.35
945.85	1271.79
946.15	1265.87
946.45	1266.55
946.75	1275.88
947.05	1282.03
947.35	1284.53
947.65	1290.68
947.95	1282.48
948.25	1267.47
948.55	1286.12
948.85	1284.53
949.15	1250.63
949.45	1274.29
949.75	1279.30
950.05	1261.09
950.35	1242.43
950.65	1292.50
950.94	1273.61
951.24	1251.54
951.54	1267.92
951.84	1320.71
952.14	1253.58
952.44	1260.41
952.74	1294.77
953.04	1257.00
953.34	1263.82
953.64	1284.30
953.94	1255.63
954.23	1265.87
954.53	1269.29
954.83	1287.03
955.13	1291.59
955.43	1277.70
955.73	1277.48
956.03	1278.39
956.32	1267.47
956.62	1289.08
956.92	1270.65
957.22	1289.08
957.52	1287.26
957.82	1259.50
958.11	1266.10
958.41	1257.91
958.71	1274.29
959.01	1280.44
959.30	1357.35
959.60	1291.13
959.90	1274.75
960.20	1284.08
960.50	1272.02
960.79	1265.42
961.09	1257.45
961.39	1286.35
961.69	1294.54
961.98	1291.13
962.28	1282.26
962.58	1262.69
962.87	1279.53
963.17	1282.94
963.47	1259.50
963.76	1270.42
964.06	1279.98
964.36	1262.00
964.66	1281.57
964.95	1264.51
965.25	1269.97
965.55	1259.27
965.84	1256.32
966.14	1257.23
966.43	1272.24
966.73	1276.79
967.03	1274.97
967.32	1274.97
967.62	1277.48
967.92	1264.73
968.21	1272.02
968.51	1269.74
968.80	1258.59
969.10	1280.44
969.40	1247.90
969.69	1290.90
969.99	1269.74
970.28	1279.75
970.58	1282.26
970.87	1283.17
971.17	1269.97
971.46	1272.02
971.76	1277.25
972.06	1278.39
972.35	1262.46
972.65	1248.35
972.94	1268.15
973.24	1268.83
973.53	1275.20
973.83	1255.40
974.12	1277.25
974.42	1275.66
974.71	1270.20
975.01	1262.46
975.30	1272.47
975.59	1279.75
975.89	1264.96
976.18	1279.75
976.48	1268.38
976.77	1278.84
977.07	1267.24
977.36	1277.70
977.65	1262.69
977.95	1265.64
978.24	1271.33
978.54	1265.64
978.83	1259.05
979.13	1266.55
979.42	1284.08
979.71	1262.46
980.01	1274.75
980.30	1252.45
980.59	1261.78
980.89	1285.21
981.18	1276.79
981.47	1280.89
981.77	1283.62
982.06	1263.60
982.35	1271.79
982.65	1279.53
982.94	1269.97
983.23	1266.10
983.53	1289.08
983.82	1269.97
984.11	1268.83
984.41	1279.07
984.70	1277.02
984.99	1245.85
985.28	1259.96
985.58	1261.78
985.87	1259.50
986.16	1259.96
986.45	1263.82
986.75	1283.17
987.04	1270.88
987.33	1277.25
987.62	1253.13
987.91	1277.02
988.21	1257.23
988.50	1260.18
988.79	1282.03
989.08	1262.46
989.37	1272.93
989.67	1267.01
989.96	1276.57
990.25	1280.21
990.54	1263.14
990.83	1272.24
991.12	1273.84
991.42	1280.66
991.71	1265.87
992.00	1278.16
992.29	1257.45
992.58	1272.47
992.87	1281.35
993.16	1279.75
993.45	1297.50
993.75	1280.89
994.04	1260.18
994.33	1265.42
994.62	1287.26
994.91	1263.60
995.20	1282.48
995.49	1270.42
995.78	1272.47
996.07	1260.87
996.36	1265.87
996.65	1273.15
996.94	1264.51
997.23	1265.87
997.52	1269.51
997.81	1282.03
998.10	1271.11
998.39	1262.00
998.68	1244.48
998.97	1254.95
999.26	1271.11
999.55	1262.91
999.84	1271.56
1000.13	1259.96
1000.42	1254.95
1000.71	1264.05
1001.00	1273.38
1001.29	1255.18
1001.58	1258.59
1001.87	1262.23
1002.16	1241.30
1002.45	1292.72
1002.74	1263.60
1003.02	1281.12
1003.31	1272.70
1003.60	1241.52
1003.89	1251.99
1004.18	1267.47
1004.47	1250.40
1004.76	1259.05
1005.05	1241.75
1005.33	1269.97
1005.62	1252.67
1005.91	1246.53
1006.20	1258.82
1006.49	1268.38
1006.78	1241.98
1007.06	1260.18
1007.35	1271.33
1007.64	1268.38
1007.93	1281.35
1008.22	1289.08
1008.50	1285.21
1008.79	1264.28
1009.08	1281.80
1009.37	1277.70
1009.66	1271.11
1009.94	1250.17
1010.23	1278.16
1010.52	1270.88
1010.81	1272.02
1011.09	1233.33
1011.38	1270.42
1011.67	1267.24
1011.95	1286.12
1012.24	1257.23
1012.53	1274.06
1012.82	1254.95
1013.10	1263.14
1013.39	1254.27
1013.68	1279.53
[truncated: 48 more rows]
