# Supplementary material for: Unique photosynthetic electron transport tuning and excitation distribution in heterokont algae
Source: PLoS One. 2019 Jan 9;14(1):e0209920. doi: 10.1371/journal.pone.0209920 (PMC6326504; doi:10.1371/journal.pone.0209920)
Supplement: S1 Dataset — (ZIP) [file pone.0209920.s004.zip › S1 Dataset/77K/Phaeodactylum_DCMU/PDCMU_t=0i,1.txt]

340.01	1233.56
340.39	1233.56
340.76	1233.56
341.14	1232.19
341.52	1239.48
341.89	1266.78
342.27	1250.17
342.65	1254.49
343.03	1265.42
343.40	1274.06
343.78	1278.62
344.16	1285.44
344.53	1269.06
344.91	1269.51
345.29	1258.14
345.66	1253.81
346.04	1254.04
346.42	1253.36
346.79	1254.04
347.17	1265.19
347.54	1270.88
347.92	1229.46
348.30	1250.17
348.67	1244.03
349.05	1236.75
349.43	1244.94
349.80	1257.45
350.18	1240.84
350.56	1252.45
350.93	1247.44
351.31	1227.19
351.68	1247.44
352.06	1229.69
352.44	1235.15
352.81	1227.87
353.19	1240.39
353.56	1220.13
353.94	1247.21
354.32	1237.66
354.69	1237.88
355.07	1220.59
355.44	1227.87
355.82	1240.61
356.19	1214.90
356.57	1247.90
356.95	1224.23
357.32	1238.57
357.70	1246.53
358.07	1235.15
358.45	1219.00
358.82	1226.28
359.20	1239.70
359.58	1228.55
359.95	1237.43
360.33	1213.54
360.70	1248.81
361.08	1228.55
361.45	1225.37
361.83	1244.03
362.20	1215.58
362.58	1237.20
362.95	1223.09
363.33	1249.72
363.70	1219.22
364.08	1226.05
364.45	1238.79
364.83	1231.06
365.20	1224.69
365.58	1232.88
365.95	1240.39
366.33	1246.76
366.70	1233.79
367.08	1222.64
367.45	1235.61
367.83	1249.26
368.20	1217.86
368.58	1237.66
368.95	1225.82
369.33	1262.23
369.70	1236.29
370.08	1247.67
370.45	1233.56
370.83	1234.47
371.20	1222.18
371.57	1299.32
371.95	1237.66
372.32	1240.61
372.70	1238.34
373.07	1242.43
373.45	1223.55
373.82	1229.69
374.19	1246.76
374.57	1229.69
374.94	1231.97
375.32	1218.09
375.69	1236.75
376.07	1219.91
376.44	1232.42
376.81	1218.54
377.19	1231.97
377.56	1221.27
377.94	1234.70
378.31	1244.48
378.68	1213.08
379.06	1234.47
379.43	1228.78
379.81	1231.28
380.18	1238.57
380.55	1237.66
380.93	1235.15
381.30	1210.80
381.67	1221.27
382.05	1222.18
382.42	1231.06
382.79	1223.55
383.17	1214.45
383.54	1237.88
383.91	1236.06
384.29	1242.89
384.66	1229.24
385.04	1236.97
385.41	1238.57
385.78	1215.36
386.15	1226.73
386.53	1246.08
386.90	1209.44
387.27	1208.76
387.65	1230.37
388.02	1223.55
388.39	1236.97
388.77	1232.19
389.14	1239.48
389.51	1225.60
389.89	1217.63
390.26	1231.06
390.63	1239.48
391.00	1230.83
391.38	1218.09
391.75	1228.55
392.12	1216.95
392.50	1235.61
392.87	1236.75
393.24	1228.10
393.61	1215.81
393.99	1234.24
394.36	1240.84
394.73	1236.75
395.10	1232.88
395.48	1220.13
395.85	1228.55
396.22	1235.38
396.59	1225.60
396.97	1226.73
397.34	1256.09
397.71	1226.51
398.08	1215.36
398.45	1240.84
398.83	1206.71
399.20	1239.48
399.57	1236.75
399.94	1214.45
400.32	1221.95
400.69	1197.83
401.06	1217.18
401.43	1229.92
401.80	1235.15
402.17	1227.19
402.55	1239.70
402.92	1218.77
403.29	1240.16
403.66	1231.28
404.03	1232.88
404.41	1239.25
404.78	1260.18
405.15	1238.34
405.52	1234.01
405.89	1220.59
406.26	1243.80
406.64	1253.81
407.01	1241.52
407.38	1226.28
407.75	1222.41
408.12	1246.53
408.49	1241.30
408.86	1227.42
409.23	1224.69
409.61	1237.43
409.98	1233.56
410.35	1230.60
410.72	1241.52
411.09	1237.88
411.46	1233.10
411.83	1234.24
412.20	1223.32
412.57	1214.22
412.95	1222.41
413.32	1232.19
413.69	1257.45
414.06	1227.87
414.43	1213.99
414.80	1223.55
415.17	1242.66
415.54	1237.88
415.91	1215.36
416.28	1227.87
416.65	1222.86
417.02	1219.68
417.39	1234.01
417.76	1218.31
418.14	1225.60
418.51	1236.97
418.88	1234.01
419.25	1227.87
419.62	1231.06
419.99	1228.55
420.36	1257.68
420.73	1229.92
421.10	1246.99
421.47	1223.55
421.84	1245.16
422.21	1218.54
422.58	1234.01
422.95	1227.19
423.32	1219.45
423.69	1235.38
424.06	1225.37
424.43	1237.43
424.80	1235.15
425.17	1224.69
425.54	1213.99
425.91	1215.58
426.28	1232.42
426.65	1228.78
427.02	1228.33
427.39	1239.25
427.76	1232.42
428.13	1224.00
428.49	1220.36
428.86	1250.85
429.23	1233.56
429.60	1227.19
429.97	1230.60
430.34	1220.36
430.71	1227.64
431.08	1226.51
431.45	1231.28
431.82	1231.06
432.19	1250.63
432.56	1240.16
432.93	1231.06
433.30	1230.37
433.67	1232.88
434.03	1237.66
434.40	1239.25
434.77	1210.58
435.14	1228.78
435.51	1212.63
435.88	1227.87
436.25	1236.29
436.62	1213.99
436.99	1241.75
437.35	1226.28
437.72	1231.74
438.09	1240.39
438.46	1255.40
438.83	1236.97
439.20	1252.45
439.57	1238.11
439.93	1232.65
440.30	1221.27
440.67	1224.23
441.04	1244.48
441.41	1226.28
441.78	1236.52
442.14	1255.40
442.51	1254.95
442.88	1239.02
443.25	1241.52
443.62	1234.47
443.99	1236.29
444.35	1234.93
444.72	1233.79
445.09	1227.87
445.46	1251.99
445.83	1231.74
446.19	1237.88
446.56	1223.78
446.93	1223.09
447.30	1215.36
447.66	1244.25
448.03	1219.45
448.40	1227.87
448.77	1206.94
449.14	1248.81
449.50	1231.74
449.87	1234.93
450.24	1237.20
450.61	1209.44
450.97	1231.97
451.34	1241.07
451.71	1231.28
452.08	1236.75
452.44	1216.27
452.81	1228.78
453.18	1236.97
453.54	1224.46
453.91	1233.33
454.28	1234.47
454.65	1243.80
455.01	1218.54
455.38	1239.25
455.75	1245.17
456.11	1237.20
456.48	1215.36
456.85	1219.45
457.21	1233.56
457.58	1244.48
457.95	1241.07
458.32	1239.02
458.68	1222.86
459.05	1222.18
459.42	1239.48
459.78	1219.68
460.15	1230.37
460.52	1241.30
460.88	1215.58
461.25	1244.48
461.61	1235.38
461.98	1214.67
462.35	1210.35
462.71	1235.38
463.08	1228.55
463.45	1244.48
463.81	1238.11
464.18	1241.75
464.55	1225.82
464.91	1238.11
465.28	1220.36
465.64	1252.67
466.01	1229.46
466.38	1244.03
466.74	1248.81
467.11	1250.40
467.47	1239.93
467.84	1242.89
468.21	1222.86
468.57	1238.34
468.94	1236.52
469.30	1227.42
469.67	1236.52
470.03	1236.52
470.40	1224.23
470.77	1218.09
471.13	1211.49
471.50	1235.38
471.86	1226.28
472.23	1238.57
472.59	1236.52
472.96	1244.03
473.32	1240.84
473.69	1246.99
474.05	1221.50
474.42	1235.61
474.78	1226.05
475.15	1252.22
475.51	1223.55
475.88	1225.60
476.24	1233.79
476.61	1240.61
476.97	1251.08
477.34	1236.75
477.70	1257.23
478.07	1254.95
478.43	1254.27
478.80	1242.89
479.16	1244.94
479.53	1252.67
479.89	1242.66
480.26	1232.88
480.62	1230.37
480.99	1245.39
481.35	1224.69
481.72	1247.21
482.08	1246.08
482.45	1469.08
482.81	1243.12
483.17	1220.82
483.54	1230.15
483.90	1242.89
484.27	1222.86
484.63	1233.56
485.00	1212.40
485.36	1243.34
485.72	1234.47
486.09	1253.36
486.45	1207.39
486.82	1234.70
487.18	1236.75
487.54	1231.74
487.91	1218.54
488.27	1235.15
488.64	1238.79
489.00	1252.67
489.36	1238.57
489.73	1225.37
490.09	1236.97
490.45	1243.34
490.82	1215.36
491.18	1248.58
491.55	1248.35
491.91	1233.10
492.27	1251.08
492.64	1234.01
493.00	1217.86
493.36	1229.69
493.73	1247.67
494.09	1252.67
494.45	1230.83
494.82	1248.81
495.18	1248.12
495.54	1254.04
495.91	1224.69
496.27	1235.61
496.63	1240.61
496.99	1232.19
497.36	1240.16
497.72	1222.64
498.08	1234.01
498.45	1227.87
498.81	1228.33
499.17	1230.60
499.53	1242.66
499.90	1240.16
500.26	1230.60
500.62	1244.25
500.99	1248.81
501.35	1225.37
501.71	1231.74
502.07	1237.20
502.44	1237.88
502.80	1213.76
503.16	1244.48
503.52	1229.92
503.88	1254.27
504.25	1215.13
504.61	1234.24
504.97	1224.69
505.33	1219.91
505.70	1237.88
506.06	1222.41
506.42	1229.01
506.78	1215.81
507.14	1235.38
507.51	1248.81
507.87	1246.53
508.23	1224.69
508.59	1237.66
508.95	1229.92
509.32	1235.15
509.68	1227.42
510.04	1250.63
510.40	1230.83
510.76	1246.99
511.12	1272.02
511.48	1238.11
511.85	1246.08
512.21	1250.63
512.57	1222.86
512.93	1245.85
513.29	1242.89
513.65	1255.18
514.01	1245.39
514.38	1249.72
514.74	1243.34
515.10	1240.39
515.46	1238.79
515.82	1256.77
516.18	1247.90
516.54	1230.37
516.90	1242.89
517.26	1244.94
517.63	1232.19
517.99	1246.76
518.35	1233.33
518.71	1241.52
519.07	1234.24
519.43	1234.70
519.79	1248.58
520.15	1232.88
520.51	1242.21
520.87	1228.33
521.23	1229.01
521.59	1237.43
521.95	1252.67
522.31	1228.33
522.67	1228.55
523.03	1247.67
523.40	1261.32
523.76	1236.52
524.12	1226.51
524.48	1229.24
524.84	1218.31
525.20	1238.79
525.56	1224.00
525.92	1233.10
526.28	1240.61
526.64	1240.39
527.00	1228.10
527.36	1257.68
527.72	1244.48
528.08	1211.71
528.44	1239.70
528.80	1246.30
529.16	1227.42
529.51	1227.64
529.87	1242.66
530.23	1206.94
530.59	1232.42
530.95	1224.00
531.31	1220.36
531.67	1227.64
532.03	1240.61
532.39	1236.52
532.75	1221.95
533.11	1234.70
533.47	1232.65
533.83	1237.88
534.19	1243.34
534.55	1240.61
534.91	1235.84
535.26	1235.61
535.62	1216.49
535.98	1230.60
536.34	1233.10
536.70	1225.82
537.06	1235.15
537.42	1231.51
537.78	1244.03
538.14	1249.72
538.49	1227.19
538.85	1264.96
539.21	1233.10
539.57	1220.82
539.93	1233.10
540.29	1235.84
540.65	1224.69
541.00	1236.29
541.36	1246.99
541.72	1229.46
542.08	1246.30
542.44	1225.14
542.80	1247.90
543.15	1239.48
543.51	1241.75
543.87	1212.85
544.23	1237.20
544.59	1246.53
544.95	1236.75
545.30	1267.47
545.66	1221.04
546.02	1237.88
546.38	1252.45
546.73	1230.83
547.09	1250.17
547.45	1254.49
547.81	1240.39
548.17	1246.08
548.52	1241.30
548.88	1228.55
549.24	1242.21
549.60	1235.61
549.95	1239.70
550.31	1230.60
550.67	1231.74
551.03	1224.91
551.38	1221.50
551.74	1248.81
552.10	1224.00
552.46	1251.54
552.81	1243.12
553.17	1221.73
553.53	1237.66
553.88	1242.43
554.24	1228.33
554.60	1239.70
554.95	1231.97
555.31	1233.56
555.67	1224.91
556.03	1244.48
556.38	1234.01
556.74	1237.88
557.10	1210.58
557.45	1231.97
557.81	1246.99
558.17	1233.10
558.52	1220.59
558.88	1239.93
559.24	1234.47
559.59	1243.80
559.95	1225.14
560.30	1246.08
560.66	1223.55
561.02	1226.28
561.37	1239.25
561.73	1216.72
562.09	1226.96
562.44	1237.66
562.80	1229.01
563.15	1240.16
563.51	1241.30
563.87	1236.97
564.22	1236.29
564.58	1233.33
564.93	1231.97
565.29	1240.39
565.65	1232.65
566.00	1234.70
566.36	1229.24
566.71	1236.06
567.07	1223.78
567.42	1236.06
567.78	1252.90
568.14	1239.25
568.49	1233.56
568.85	1235.61
569.20	1237.20
569.56	1218.77
569.91	1230.15
570.27	1236.97
570.62	1239.48
570.98	1230.83
571.33	1236.52
571.69	1236.52
572.04	1232.42
572.40	1244.48
572.75	1228.33
573.11	1246.08
573.46	1242.21
573.82	1244.25
574.17	1239.93
574.53	1239.48
574.88	1231.51
575.24	1228.78
575.59	1239.70
575.95	1253.58
576.30	1239.70
576.66	1239.70
577.01	1246.53
577.36	1247.21
577.72	1216.95
578.07	1240.39
578.43	1240.16
578.78	1256.32
579.14	1256.77
579.49	1250.85
579.85	1275.43
580.20	1257.45
580.55	1267.47
580.91	1247.44
581.26	1269.97
581.62	1243.80
581.97	1257.91
582.32	1250.85
582.68	1249.72
583.03	1255.63
583.39	1260.64
583.74	1267.24
584.09	1261.32
584.45	1287.26
584.80	1264.73
585.15	1275.66
585.51	1263.37
585.86	1274.52
586.21	1284.99
586.57	1282.71
586.92	1268.60
587.27	1296.14
587.63	1271.56
587.98	1308.88
588.33	1327.99
588.69	1313.43
589.04	1319.35
589.39	1315.25
589.75	1338.23
590.10	1335.05
590.45	1340.51
590.81	1343.01
591.16	1360.99
591.51	1361.90
591.86	1383.97
592.22	1391.71
592.57	1406.27
592.92	1395.58
593.28	1421.97
593.63	1428.80
593.98	1443.82
594.33	1450.19
594.69	1448.60
595.04	1478.41
595.39	1483.41
595.74	1477.04
596.10	1511.63
596.45	1506.85
596.80	1544.17
597.15	1560.32
597.50	1592.18
597.86	1587.18
598.21	1620.40
598.56	1636.78
598.91	1625.86
599.26	1654.99
599.62	1688.44
599.97	1704.14
600.32	1745.10
600.67	1764.67
601.02	1760.57
601.38	1803.35
601.73	1808.58
602.08	1844.76
602.43	1889.14
602.78	1872.07
603.13	1922.36
603.49	1952.85
603.84	1975.15
604.19	1960.13
604.54	1993.58
604.89	2054.11
605.24	2032.04
605.59	2066.40
605.95	2084.83
606.30	2116.23
606.65	2128.29
607.00	2169.25
607.35	2161.74
607.70	2160.83
608.05	2241.39
608.40	2231.83
608.75	2280.30
609.10	2304.42
609.46	2274.84
609.81	2327.18
610.16	2346.97
610.51	2336.73
610.86	2405.00
611.21	2382.47
611.56	2435.49
611.91	2433.44
612.26	2453.92
612.61	2456.88
612.96	2458.25
613.31	2488.51
613.66	2530.83
614.01	2525.37
614.36	2556.09
614.71	2539.94
615.06	2550.40
615.41	2592.73
615.76	2561.55
616.11	2587.49
616.46	2627.09
616.81	2591.82
617.16	2598.42
617.51	2636.42
617.86	2588.18
618.21	2612.53
618.56	2600.01
618.91	2634.14
619.26	2637.33
619.61	2608.20
619.96	2615.03
620.31	2625.27
620.66	2644.16
621.01	2640.06
621.36	2630.73
621.71	2644.61
622.06	2633.46
622.41	2627.32
622.76	2657.13
623.10	2646.89
623.45	2622.08
623.80	2619.81
624.15	2614.57
624.50	2649.16
624.85	2657.13
625.20	2625.95
625.55	2612.53
625.90	2639.38
626.25	2637.10
626.59	2635.51
626.94	2611.62
627.29	2628.68
627.64	2587.04
627.99	2602.06
628.34	2573.39
628.69	2609.11
629.03	2562.24
629.38	2578.17
629.73	2564.06
630.08	2552.91
630.43	2544.71
630.78	2559.73
631.12	2570.20
631.47	2560.42
631.82	2535.84
632.17	2521.50
632.52	2513.54
632.86	2523.33
633.21	2541.98
633.56	2507.17
633.91	2508.76
634.26	2529.01
634.60	2502.16
634.95	2502.85
635.30	2481.23
635.65	2509.67
635.99	2497.61
636.34	2499.20
636.69	2509.22
637.04	2515.13
637.39	2454.83
637.73	2468.94
638.08	2468.26
638.43	2450.74
638.77	2461.89
639.12	2441.63
639.47	2427.30
639.82	2461.43
640.16	2444.14
640.51	2473.72
640.86	2423.20
641.20	2442.77
641.55	2447.32
641.90	2485.32
642.25	2452.78
642.59	2457.33
642.94	2430.94
643.29	2412.51
643.63	2425.71
643.98	2438.68
644.33	2440.04
644.67	2445.96
645.02	2400.67
645.37	2438.90
645.71	2390.43
646.06	2461.66
646.40	2457.33
646.75	2456.65
647.10	2426.39
647.44	2441.18
647.79	2439.81
648.14	2458.02
648.48	2454.15
648.83	2429.12
649.17	2460.29
649.52	2435.72
649.87	2443.00
650.21	2423.20
650.56	2429.35
650.90	2433.67
651.25	2435.49
651.59	2463.93
651.94	2453.47
652.29	2450.96
652.63	2480.09
652.98	2467.80
653.32	2479.18
653.67	2481.46
654.01	2472.13
654.36	2480.32
654.70	2491.70
655.05	2453.69
655.39	2511.72
655.74	2498.07
656.08	2500.57
656.43	2527.42
656.78	2537.21
657.12	2518.09
657.47	2526.97
657.81	2559.05
658.15	2531.29
658.50	2550.18
658.84	2578.62
659.19	2577.48
659.53	2584.31
659.88	2624.59
660.22	2604.56
660.57	2626.86
660.91	2608.20
661.26	2627.54
661.60	2662.36
661.95	2643.47
662.29	2665.09
662.63	2669.19
662.98	2698.09
663.32	2720.61
663.67	2732.45
664.01	2763.39
664.36	2732.67
664.70	2733.13
665.04	2760.89
665.39	2815.50
665.73	2818.92
666.08	2939.75
666.42	2906.07
666.76	2936.33
667.11	2965.69
667.45	3002.78
667.79	3023.48
668.14	3086.74
668.48	3130.21
668.83	3179.81
669.17	3259.23
669.51	3339.78
669.86	3394.85
670.20	3450.83
670.54	3540.71
670.89	3626.95
671.23	3710.01
671.57	3802.40
671.92	3924.14
672.26	4072.27
672.60	4165.80
672.94	4328.27
673.29	4409.96
673.63	4571.75
673.97	4683.93
674.32	4868.02
674.66	4990.22
675.00	5150.19
675.34	5287.86
675.69	5502.66
676.03	5655.12
676.37	5834.21
676.71	6020.57
677.06	6279.30
677.40	6459.07
677.74	6769.90
678.08	6944.21
678.43	7271.88
678.77	7489.65
679.11	7830.29
679.45	8086.97
679.80	8339.78
680.14	8710.92
680.48	9071.59
680.82	9461.84
681.16	9868.25
681.51	10203.89
681.85	10632.14
682.19	11038.10
682.53	11691.63
682.87	12234.57
683.21	12781.15
683.56	13412.83
683.90	14136.22
684.24	14895.79
684.58	15791.89
684.92	16683.89
685.26	17467.81
685.61	18384.39
685.95	19366.96
686.29	20167.49
686.63	20822.61
686.97	21637.02
687.31	22034.78
687.65	22363.82
687.99	22763.86
688.33	22750.43
688.68	22625.28
689.02	22393.86
689.36	22024.08
689.70	21658.63
690.04	21041.06
690.38	20469.45
690.72	19863.25
691.06	19195.16
691.40	18496.34
691.74	17573.39
692.08	16969.47
692.42	16337.33
692.76	15650.58
693.10	15116.28
693.44	14420.66
693.78	13920.95
694.13	13369.14
694.47	12942.71
694.81	12409.10
695.15	12033.64
695.49	11621.54
695.83	11261.78
696.17	10977.80
696.51	10684.48
696.85	10376.60
697.19	10120.83
697.53	9933.10
697.87	9726.71
698.20	9566.52
698.54	9459.80
698.88	9343.29
699.22	9271.61
699.56	9210.63
699.90	9179.22
700.24	9153.51
700.58	9123.02
700.92	9147.14
701.26	9098.44
701.60	9238.16
701.94	9230.88
702.28	9356.71
702.62	9435.90
702.96	9565.83
703.30	9641.61
703.63	9772.91
703.97	9967.46
704.31	10138.81
704.65	10331.77
704.99	10524.51
705.33	10800.76
705.67	10950.26
706.01	11212.63
706.34	11398.99
706.68	11671.60
707.02	11806.77
707.36	12199.07
707.70	12387.94
708.04	12433.45
708.38	12727.90
708.71	13037.60
709.05	13201.89
709.39	13401.22
709.73	13498.39
710.07	13718.66
710.40	13931.65
710.74	13967.15
711.08	14118.47
711.42	14196.97
711.76	14110.73
712.09	14135.08
712.43	14308.02
712.77	14102.09
713.11	14129.62
713.45	14027.68
713.78	14025.86
714.12	13804.67
714.46	13787.61
714.80	13656.08
715.13	13476.32
715.47	13183.00
715.81	12995.27
716.15	12884.00
716.48	12662.36
716.82	12468.72
717.16	12267.33
717.49	12041.37
717.83	11794.25
718.17	11648.62
718.51	11404.68
718.84	11105.91
719.18	11035.14
719.52	10822.83
719.85	10517.46
720.19	10294.00
720.53	10111.50
720.86	9993.86
721.20	9682.11
721.54	9559.01
721.87	9301.65
722.21	9122.34
722.55	9036.32
722.88	8787.38
723.22	8644.48
723.55	8366.86
723.89	8362.99
724.23	8183.91
724.56	7945.44
724.90	7886.73
725.24	7711.97
725.57	7593.41
725.91	7455.06
726.24	7269.15
726.58	7137.63
726.92	7052.98
727.25	6996.54
727.59	6816.10
727.92	6720.52
728.26	6604.47
728.59	6496.61
728.93	6397.40
729.26	6300.46
729.60	6169.39
729.94	6089.29
730.27	5959.59
730.61	5903.16
730.94	5805.31
731.28	5692.22
731.61	5629.87
731.95	5510.17
732.28	5475.59
732.62	5395.03
732.95	5314.71
733.29	5271.47
733.62	5200.02
733.96	5162.70
734.29	5055.75
734.63	5005.69
734.96	4949.26
735.30	4904.43
735.63	4836.85
735.97	4796.12
736.30	4685.75
736.63	4674.60
736.97	4648.43
737.30	4610.43
737.64	4584.49
737.97	4492.79
738.31	4483.23
738.64	4402.45
738.97	4366.27
739.31	4294.82
739.64	4329.18
739.98	4253.18
740.31	4212.67
740.64	4169.66
740.98	4112.32
741.31	4116.19
741.65	4087.29
741.98	4065.45
742.31	3965.55
742.65	4004.69
742.98	3998.55
743.31	3894.55
743.65	3941.88
743.98	3869.52
744.31	3874.98
744.65	3794.20
744.98	3850.64
745.31	3791.02
745.65	3735.27
745.98	3771.45
746.31	3772.13
746.65	3727.30
746.98	3664.95
747.31	3668.37
747.65	3664.50
747.98	3624.90
748.31	3652.44
748.64	3602.15
748.98	3567.79
749.31	3551.41
749.64	3528.88
749.98	3489.28
750.31	3492.24
750.64	3464.94
750.97	3440.82
751.31	3424.89
751.64	3353.89
751.97	3385.06
752.30	3385.75
752.63	3335.23
752.97	3279.94
753.30	3301.10
753.63	3253.99
753.96	3251.95
754.29	3171.17
754.63	3194.38
754.96	3232.15
755.29	3147.73
755.62	3109.50
755.95	3132.94
756.29	3089.02
756.62	3048.97
756.95	3009.83
757.28	2983.44
757.61	2986.85
757.94	2957.95
758.27	2932.69
758.61	2904.02
758.94	2873.53
759.27	2872.62
759.60	2844.86
759.93	2860.56
760.26	2800.26
760.59	2800.71
760.92	2781.82
761.26	2756.11
761.59	2741.09
761.92	2739.27
762.25	2713.56
762.58	2689.21
762.91	2646.66
763.24	2658.72
763.57	2637.78
763.90	2638.24
764.23	2620.26
764.56	2592.73
764.89	2577.48
765.22	2569.97
765.55	2589.54
765.88	2557.23
766.21	2505.12
766.54	2507.17
766.87	2526.74
767.20	2516.73
767.53	2498.07
767.86	2477.13
768.19	2457.56
768.52	2455.06
768.85	2449.37
769.18	2444.59
769.51	2417.06
769.84	2384.29
770.17	2359.26
770.50	2377.46
770.83	2394.30
771.16	2351.75
771.49	2368.82
771.82	2330.82
772.15	2341.74
772.48	2309.43
772.81	2286.67
773.14	2267.78
773.47	2273.02
773.80	2260.96
774.13	2251.17
774.46	2229.10
774.78	2223.87
775.11	2187.69
775.44	2197.93
775.77	2197.24
776.10	2181.31
776.43	2187.46
776.76	2149.23
777.09	2147.86
777.41	2135.80
777.74	2154.24
778.07	2135.12
778.40	2100.99
778.73	2113.05
779.06	2100.53
779.38	2099.62
779.71	2092.57
780.04	2047.97
780.37	2061.39
780.70	2067.54
781.03	2005.87
781.35	2033.63
781.68	2009.28
782.01	2007.01
782.34	1979.70
782.67	1966.28
782.99	1976.06
783.32	1957.63
783.65	1958.54
783.98	1952.17
784.30	1936.70
784.63	1910.75
784.96	1908.93
785.29	1910.53
785.61	1933.51
785.94	1915.99
786.27	1869.34
786.60	1881.63
786.92	1867.98
787.25	1875.71
787.58	1881.63
787.90	1841.12
788.23	1845.90
788.56	1837.94
788.88	1829.29
789.21	1821.78
789.54	1836.35
789.87	1805.17
790.19	1801.07
790.52	1794.25
790.85	1796.52
791.17	1780.82
791.50	1789.92
791.82	1764.89
792.15	1776.27
792.48	1770.58
792.80	1762.39
793.13	1769.90
793.46	1757.84
793.78	1743.96
794.11	1751.70
794.43	1775.82
794.76	1770.58
795.09	1766.26
795.41	1731.22
795.74	1742.14
796.06	1746.69
796.39	1726.89
796.72	1748.97
797.04	1767.62
797.37	1734.63
797.69	1736.22
798.02	1716.88
798.34	1709.37
798.67	1735.08
798.99	1716.65
799.32	1737.36
799.64	1696.86
799.97	1721.66
800.30	1712.33
800.62	1699.13
800.95	1695.04
801.27	1706.87
801.60	1704.14
801.92	1695.26
802.25	1676.38
802.57	1666.36
802.89	1653.62
803.22	1674.10
803.54	1669.55
803.87	1676.15
804.19	1665.91
804.52	1692.08
804.84	1665.68
805.17	1644.06
805.49	1652.71
805.82	1670.69
806.14	1648.39
806.46	1673.19
806.79	1649.30
807.11	1634.96
807.44	1650.44
807.76	1646.57
808.08	1659.99
808.41	1632.91
808.73	1614.71
809.06	1638.15
809.38	1644.29
809.70	1625.18
810.03	1616.99
810.35	1626.54
810.67	1616.76
811.00	1609.25
811.32	1625.86
811.64	1604.92
811.97	1599.69
812.29	1574.66
812.61	1552.59
812.94	1575.57
813.26	1556.00
813.58	1578.07
813.91	1555.77
814.23	1559.87
814.55	1569.88
814.88	1575.57
815.20	1577.85
815.52	1555.09
815.84	1569.43
816.17	1557.82
816.49	1540.98
816.81	1546.44
817.13	1534.84
817.46	1524.60
817.78	1523.23
818.10	1538.71
818.42	1537.11
818.75	1519.59
819.07	1536.20
819.39	1530.52
819.71	1517.09
820.04	1493.65
820.36	1535.98
820.68	1491.15
821.00	1500.02
821.32	1532.34
821.65	1500.71
821.97	1500.25
822.29	1500.25
822.61	1493.20
822.93	1491.15
823.25	1485.00
823.58	1503.89
823.90	1487.74
824.22	1472.49
824.54	1480.23
824.86	1472.26
825.18	1478.63
825.50	1480.45
825.82	1489.56
826.15	1469.30
826.47	1455.42
826.79	1471.35
827.11	1477.95
827.43	1486.83
827.75	1455.20
828.07	1473.63
828.39	1472.94
828.71	1470.44
829.03	1443.82
829.35	1456.11
829.67	1459.52
830.00	1454.74
830.32	1467.71
830.64	1457.02
830.96	1459.97
831.28	1479.54
831.60	1454.97
831.92	1422.66
832.24	1457.47
832.56	1433.12
832.88	1438.58
833.20	1469.99
833.52	1457.47
833.84	1441.31
834.16	1454.06
834.48	1447.46
834.80	1441.77
835.12	1426.75
835.44	1429.48
835.76	1436.76
836.08	1445.87
836.40	1434.49
836.71	1438.36
837.03	1432.21
837.35	1409.69
837.67	1419.92
837.99	1439.49
838.31	1437.45
838.63	1432.67
838.95	1436.08
839.27	1432.67
839.59	1443.59
839.91	1421.97
840.23	1438.81
840.54	1421.52
840.86	1432.44
841.18	1435.40
841.50	1417.19
841.82	1402.63
842.14	1435.85
842.46	1428.80
842.77	1430.62
843.09	1411.28
843.41	1406.04
843.73	1412.87
844.05	1401.49
844.37	1413.55
844.68	1383.74
845.00	1420.84
845.32	1408.32
845.64	1388.07
845.96	1407.86
846.27	1388.30
846.59	1401.95
846.91	1406.50
847.23	1394.44
847.54	1416.97
847.86	1392.39
848.18	1411.51
848.50	1401.27
848.82	1403.54
849.13	1389.21
849.45	1403.77
849.77	1406.04
850.08	1387.16
850.40	1405.36
850.72	1390.34
851.04	1419.70
851.35	1405.36
851.67	1411.96
851.99	1390.80
852.30	1374.19
852.62	1380.33
852.94	1411.05
853.25	1396.94
853.57	1403.09
853.89	1395.80
854.20	1393.98
854.52	1411.96
854.84	1358.26
855.15	1383.06
855.47	1382.15
855.79	1370.32
856.10	1392.39
856.42	1378.28
856.73	1399.22
857.05	1380.56
857.37	1366.45
857.68	1378.74
858.00	1376.92
858.32	1374.64
858.63	1372.59
858.95	1377.83
859.26	1372.37
859.58	1383.29
859.89	1367.59
860.21	1387.61
860.52	1369.18
860.84	1373.73
861.16	1369.86
861.47	1360.53
861.79	1392.39
862.10	1375.10
862.42	1373.50
862.73	1342.56
863.05	1379.42
863.36	1372.37
863.68	1377.83
863.99	1355.98
864.31	1352.80
864.62	1369.41
864.94	1360.08
865.25	1368.95
865.57	1338.23
865.88	1363.72
866.20	1346.65
866.51	1351.20
866.82	1357.80
867.14	1358.49
867.45	1345.74
867.77	1348.25
868.08	1340.28
868.40	1353.48
868.71	1350.98
869.02	1335.96
869.34	1353.48
869.65	1354.85
869.97	1349.38
870.28	1358.94
870.59	1362.13
870.91	1356.21
871.22	1344.83
871.54	1343.70
871.85	1349.38
872.16	1338.92
872.48	1324.35
872.79	1373.28
873.10	1340.51
873.42	1335.73
873.73	1365.77
874.04	1324.81
874.36	1335.28
874.67	1308.65
874.98	1325.95
875.30	1323.44
875.61	1309.56
875.92	1324.81
876.23	1340.74
876.55	1330.72
876.86	1343.47
877.17	1306.60
877.49	1324.35
877.80	1313.89
878.11	1516.86
878.42	1325.49
878.74	1316.16
879.05	1329.36
879.36	1318.21
879.67	1320.03
879.98	1323.22
880.30	1320.48
880.61	1332.09
880.92	1318.21
881.23	1309.56
881.55	1313.89
881.86	1309.11
882.17	1329.81
882.48	1326.17
882.79	1311.84
883.10	1302.28
883.42	1308.65
883.73	1303.65
884.04	1319.80
884.35	1313.20
884.66	1336.87
884.97	1316.16
885.28	1309.56
885.60	1305.47
885.91	1306.60
886.22	1328.22
886.53	1327.99
886.84	1300.92
887.15	1294.32
887.46	1295.00
887.77	1330.50
888.08	1333.23
888.40	1319.35
888.71	1294.32
889.02	1312.07
889.33	1298.41
889.64	1310.47
889.95	1308.42
890.26	1320.03
890.57	1310.70
890.88	1297.96
891.19	1301.37
891.50	1328.45
891.81	1319.57
892.12	1303.19
892.43	1317.07
892.74	1302.05
893.05	1308.20
893.36	1304.56
893.67	1314.34
893.98	1309.79
894.29	1288.40
894.60	1328.90
894.91	1318.21
895.22	1301.14
895.53	1323.67
895.84	1309.11
896.15	1304.10
896.46	1310.47
896.77	1314.80
897.08	1308.65
897.38	1325.49
897.69	1335.73
898.00	1299.09
898.31	1323.67
898.62	1299.78
898.93	1297.96
899.24	1301.14
899.55	1304.33
899.86	1317.98
900.16	1315.71
900.47	1317.98
900.78	1320.03
901.09	1315.48
901.40	1310.02
901.71	1295.00
902.02	1305.92
902.32	1293.18
902.63	1300.23
902.94	1291.13
903.25	1324.35
903.56	1275.66
903.87	1296.36
904.17	1285.44
904.48	1286.58
904.79	1294.77
905.10	1297.05
905.41	1288.17
905.71	1284.30
906.02	1287.94
906.33	1278.39
906.64	1297.50
906.94	1277.48
907.25	1277.48
907.56	1277.70
907.87	1276.34
908.17	1297.27
908.48	1279.53
908.79	1274.29
909.09	1292.95
909.40	1279.07
909.71	1273.38
910.02	1311.61
910.32	1281.57
910.63	1298.87
910.94	1295.23
911.24	1288.86
911.55	1281.80
911.86	1281.57
912.16	1279.75
912.47	1288.17
912.78	1274.52
913.08	1271.33
913.39	1267.92
913.69	1276.11
914.00	1263.60
914.31	1270.65
914.61	1277.25
914.92	1287.72
915.23	1271.11
915.53	1256.32
915.84	1251.31
916.14	1279.07
916.45	1280.66
916.75	1255.40
917.06	1273.38
917.37	1267.47
917.67	1272.24
917.98	1279.75
918.28	1266.33
918.59	1260.87
918.89	1261.09
919.20	1244.71
919.50	1266.55
919.81	1264.73
920.11	1261.32
920.42	1254.04
920.72	1271.79
921.03	1262.46
921.33	1271.79
921.64	1271.79
921.94	1266.78
922.25	1276.79
922.55	1259.05
922.86	1282.26
923.16	1262.00
923.47	1277.48
923.77	1253.58
924.08	1267.47
924.38	1255.86
924.69	1276.57
924.99	1256.32
925.29	1255.63
925.60	1259.73
925.90	1260.87
926.21	1271.56
926.51	1275.66
926.81	1254.49
927.12	1251.08
927.42	1265.87
927.73	1256.09
928.03	1259.05
928.33	1233.79
928.64	1255.86
928.94	1269.51
929.24	1248.81
929.55	1270.65
929.85	1266.33
930.15	1248.35
930.46	1267.69
930.76	1264.51
931.06	1251.99
931.37	1248.58
931.67	1282.48
931.97	1267.01
932.27	1254.04
932.58	1262.46
932.88	1251.08
933.18	1249.72
933.49	1252.22
933.79	1251.31
934.09	1273.15
934.39	1265.64
934.70	1267.92
935.00	1241.52
935.30	1240.16
935.60	1257.23
935.91	1248.58
936.21	1256.77
936.51	1254.49
936.81	1236.75
937.11	1266.78
937.42	1253.13
937.72	1219.45
938.02	1232.19
938.32	1237.66
938.62	1235.38
938.92	1249.49
939.23	1236.06
939.53	1244.94
939.83	1246.76
940.13	1241.30
940.43	1239.93
940.73	1260.41
941.03	1227.64
941.34	1249.94
941.64	1242.21
941.94	1232.19
942.24	1236.52
942.54	1239.48
942.84	1236.06
943.14	1250.17
943.44	1238.11
943.74	1244.71
944.04	1252.67
944.34	1241.30
944.65	1227.87
944.95	1241.30
945.25	1241.75
945.55	1237.88
945.85	1228.10
946.15	1241.98
946.45	1213.54
946.75	1232.19
947.05	1239.02
947.35	1237.43
947.65	1249.72
947.95	1247.44
948.25	1233.56
948.55	1241.07
948.85	1261.32
949.15	1224.69
949.45	1219.91
949.75	1223.78
950.05	1222.18
950.35	1240.84
950.65	1229.01
950.94	1210.35
951.24	1234.70
951.54	1257.68
951.84	1294.77
952.14	1248.12
952.44	1225.14
952.74	1249.94
953.04	1244.48
953.34	1230.60
953.64	1248.12
953.94	1247.21
954.23	1226.51
954.53	1223.55
954.83	1246.08
955.13	1227.19
955.43	1241.52
955.73	1254.72
956.03	1223.55
956.32	1237.66
956.62	1251.99
956.92	1255.18
957.22	1236.75
957.52	1249.49
957.82	1248.58
958.11	1248.35
958.41	1260.64
958.71	1272.93
959.01	1258.36
959.30	1344.15
959.60	1260.87
959.90	1244.25
960.20	1254.72
960.50	1244.71
960.79	1243.57
961.09	1219.91
961.39	1236.97
961.69	1240.16
961.98	1232.65
962.28	1252.67
962.58	1230.15
962.87	1241.52
963.17	1239.48
963.47	1226.28
963.76	1249.94
964.06	1246.76
964.36	1256.77
964.66	1226.96
964.95	1241.75
965.25	1222.64
965.55	1242.66
965.84	1247.21
966.14	1234.93
966.43	1238.34
966.73	1235.38
967.03	1250.63
967.32	1236.52
967.62	1239.70
967.92	1223.32
968.21	1243.57
968.51	1224.46
968.80	1246.76
969.10	1222.18
969.40	1231.28
969.69	1235.84
969.99	1215.13
970.28	1245.39
970.58	1225.60
970.87	1238.57
971.17	1217.86
971.46	1241.98
971.76	1245.39
972.06	1231.06
972.35	1240.39
972.65	1233.33
972.94	1233.33
973.24	1241.30
973.53	1239.02
973.83	1239.02
974.12	1222.41
974.42	1240.84
974.71	1255.63
975.01	1227.64
975.30	1226.96
975.59	1237.66
975.89	1235.15
976.18	1234.24
976.48	1229.46
976.77	1241.98
977.07	1234.70
977.36	1236.75
977.65	1211.71
977.95	1245.85
978.24	1244.94
978.54	1266.10
978.83	1219.91
979.13	1247.44
979.42	1230.15
979.71	1229.01
980.01	1217.86
980.30	1242.89
980.59	1239.48
980.89	1234.93
981.18	1239.25
981.47	1247.44
981.77	1232.42
982.06	1231.97
982.35	1233.33
982.65	1243.80
982.94	1231.97
983.23	1249.26
983.53	1254.72
983.82	1246.30
984.11	1227.87
984.41	1249.26
984.70	1251.76
984.99	1227.42
985.28	1236.75
985.58	1245.85
985.87	1242.66
986.16	1260.87
986.45	1254.49
986.75	1230.83
987.04	1249.49
987.33	1246.76
987.62	1251.08
987.91	1245.85
988.21	1249.94
988.50	1248.58
988.79	1246.08
989.08	1247.67
989.37	1231.28
989.67	1219.91
989.96	1226.28
990.25	1229.24
990.54	1232.42
990.83	1225.60
991.12	1215.36
991.42	1237.66
991.71	1233.10
992.00	1241.98
992.29	1237.20
992.58	1224.91
992.87	1239.02
993.16	1225.37
993.45	1222.64
993.75	1235.38
994.04	1232.65
994.33	1240.84
994.62	1256.77
994.91	1232.42
995.20	1230.15
995.49	1236.75
995.78	1222.18
996.07	1249.49
996.36	1227.19
996.65	1235.84
996.94	1230.15
997.23	1248.81
997.52	1236.06
997.81	1230.60
998.10	1215.13
998.39	1230.60
998.68	1221.27
998.97	1216.27
999.26	1226.51
999.55	1215.13
999.84	1229.92
1000.13	1247.67
1000.42	1250.17
1000.71	1223.55
1001.00	1244.25
1001.29	1238.34
1001.58	1240.61
1001.87	1225.60
1002.16	1234.93
1002.45	1236.29
1002.74	1234.70
1003.02	1236.52
1003.31	1249.26
1003.60	1208.30
1003.89	1236.52
1004.18	1231.97
1004.47	1252.67
1004.76	1232.65
1005.05	1216.72
1005.33	1214.90
1005.62	1234.01
1005.91	1218.31
1006.20	1245.17
1006.49	1214.22
1006.78	1238.57
1007.06	1235.38
1007.35	1248.58
1007.64	1214.67
1007.93	1226.96
1008.22	1248.12
1008.50	1243.12
1008.79	1234.70
1009.08	1212.17
1009.37	1223.55
1009.66	1260.64
1009.94	1241.07
1010.23	1244.94
1010.52	1242.21
1010.81	1230.15
1011.09	1238.34
1011.38	1233.10
1011.67	1234.24
1011.95	1211.94
1012.24	1244.71
1012.53	1222.64
1012.82	1241.07
1013.10	1232.19
1013.39	1242.43
1013.68	1217.18
[truncated: 48 more rows]
