# Supplementary material for: Unique photosynthetic electron transport tuning and excitation distribution in heterokont algae
Source: PLoS One. 2019 Jan 9;14(1):e0209920. doi: 10.1371/journal.pone.0209920 (PMC6326504; doi:10.1371/journal.pone.0209920)
Supplement: S1 Dataset — (ZIP) [file pone.0209920.s004.zip › S1 Dataset/77K/Phaeodactylum_DCMU/PDCMU_t=0i,2.txt]

340.01	1313.20
340.39	1313.20
340.76	1313.20
341.14	1333.00
341.52	1338.69
341.89	1357.35
342.27	1375.10
342.65	1378.28
343.03	1367.13
343.40	1376.24
343.78	1373.05
344.16	1368.95
344.53	1367.36
344.91	1371.23
345.29	1373.73
345.66	1383.06
346.04	1358.26
346.42	1366.45
346.79	1359.17
347.17	1379.42
347.54	1359.62
347.92	1335.96
348.30	1347.56
348.67	1360.99
349.05	1355.30
349.43	1343.92
349.80	1346.88
350.18	1353.25
350.56	1359.85
350.93	1353.48
351.31	1331.18
351.68	1338.92
352.06	1359.85
352.44	1348.02
352.81	1350.52
353.19	1353.25
353.56	1353.02
353.94	1338.92
354.32	1343.01
354.69	1348.47
355.07	1326.86
355.44	1328.90
355.82	1331.18
356.19	1317.75
356.57	1330.95
356.95	1340.96
357.32	1342.56
357.70	1328.90
358.07	1337.78
358.45	1337.32
358.82	1343.92
359.20	1312.52
359.58	1332.09
359.95	1338.23
360.33	1329.13
360.70	1343.92
361.08	1327.08
361.45	1346.43
361.83	1335.28
362.20	1322.76
362.58	1339.83
362.95	1328.68
363.33	1339.14
363.70	1311.16
364.08	1319.35
364.45	1328.90
364.83	1344.61
365.20	1322.76
365.58	1348.02
365.95	1365.31
366.33	1334.14
366.70	1364.63
367.08	1340.51
367.45	1336.87
367.83	1336.87
368.20	1334.37
368.58	1335.50
368.95	1328.22
369.33	1335.73
369.70	1350.07
370.08	1356.67
370.45	1331.86
370.83	1344.38
371.20	1336.64
371.57	1403.09
371.95	1346.20
372.32	1332.77
372.70	1338.46
373.07	1331.86
373.45	1348.25
373.82	1338.92
374.19	1334.82
374.57	1349.38
374.94	1341.42
375.32	1323.44
375.69	1330.04
376.07	1343.70
376.44	1338.46
376.81	1363.26
377.19	1338.69
377.56	1350.75
377.94	1358.71
378.31	1350.75
378.68	1320.48
379.06	1340.96
379.43	1357.35
379.81	1326.63
380.18	1319.35
380.55	1320.48
380.93	1329.81
381.30	1348.02
381.67	1325.72
382.05	1345.74
382.42	1325.26
382.79	1329.13
383.17	1357.80
383.54	1341.19
383.91	1343.92
384.29	1319.57
384.66	1347.79
385.04	1348.25
385.41	1331.41
385.78	1332.77
386.15	1330.95
386.53	1347.56
386.90	1331.41
387.27	1339.60
387.65	1341.42
388.02	1330.50
388.39	1326.40
388.77	1348.02
389.14	1341.42
389.51	1344.83
389.89	1327.31
390.26	1336.41
390.63	1341.65
391.00	1339.60
391.38	1325.04
391.75	1333.91
392.12	1342.78
392.50	1348.25
392.87	1336.19
393.24	1341.19
393.61	1318.44
393.99	1332.32
394.36	1328.45
394.73	1338.46
395.10	1343.01
395.48	1332.09
395.85	1349.61
396.22	1336.41
396.59	1343.70
396.97	1327.31
397.34	1345.97
397.71	1337.55
398.08	1355.30
398.45	1320.71
398.83	1335.50
399.20	1343.47
399.57	1344.38
399.94	1345.74
400.32	1327.99
400.69	1334.82
401.06	1345.74
401.43	1365.77
401.80	1348.47
402.17	1340.51
402.55	1341.19
402.92	1332.54
403.29	1334.59
403.66	1315.71
404.03	1341.42
404.41	1338.23
404.78	1330.72
405.15	1340.05
405.52	1348.93
405.89	1321.39
406.26	1334.37
406.64	1357.12
407.01	1348.47
407.38	1342.33
407.75	1340.51
408.12	1344.15
408.49	1343.70
408.86	1340.05
409.23	1330.27
409.61	1349.38
409.98	1331.63
410.35	1326.40
410.72	1323.22
411.09	1334.14
411.46	1335.50
411.83	1330.27
412.20	1350.29
412.57	1353.02
412.95	1334.37
413.32	1346.88
413.69	1339.60
414.06	1333.68
414.43	1319.57
414.80	1340.51
415.17	1344.38
415.54	1328.90
415.91	1331.63
416.28	1315.25
416.65	1329.81
417.02	1332.77
417.39	1336.19
417.76	1338.69
418.14	1329.13
418.51	1346.88
418.88	1350.98
419.25	1345.52
419.62	1329.36
419.99	1329.59
420.36	1360.31
420.73	1345.06
421.10	1330.72
421.47	1351.20
421.84	1328.45
422.21	1331.18
422.58	1342.56
422.95	1356.21
423.32	1343.47
423.69	1328.45
424.06	1312.52
424.43	1362.58
424.80	1327.99
425.17	1357.58
425.54	1312.98
425.91	1335.50
426.28	1347.79
426.65	1334.37
427.02	1339.14
427.39	1329.81
427.76	1336.64
428.13	1343.47
428.49	1336.19
428.86	1333.91
429.23	1335.96
429.60	1336.41
429.97	1337.78
430.34	1344.83
430.71	1318.66
431.08	1330.27
431.45	1338.92
431.82	1346.43
432.19	1333.68
432.56	1337.55
432.93	1305.92
433.30	1329.81
433.67	1337.32
434.03	1337.32
434.40	1339.37
434.77	1331.63
435.14	1354.16
435.51	1345.97
435.88	1340.51
436.25	1334.59
436.62	1341.42
436.99	1355.30
437.35	1348.70
437.72	1340.05
438.09	1344.38
438.46	1372.82
438.83	1354.62
439.20	1344.15
439.57	1346.20
439.93	1349.84
440.30	1344.38
440.67	1324.81
441.04	1327.99
441.41	1332.54
441.78	1340.96
442.14	1331.63
442.51	1323.22
442.88	1340.28
443.25	1344.38
443.62	1326.86
443.99	1348.70
444.35	1324.81
444.72	1333.00
445.09	1344.83
445.46	1348.25
445.83	1342.33
446.19	1333.91
446.56	1337.32
446.93	1341.87
447.30	1339.37
447.66	1339.60
448.03	1342.78
448.40	1339.37
448.77	1344.38
449.14	1354.85
449.50	1348.93
449.87	1359.17
450.24	1343.24
450.61	1338.23
450.97	1339.60
451.34	1335.73
451.71	1331.86
452.08	1325.95
452.44	1343.24
452.81	1320.94
453.18	1347.11
453.54	1343.92
453.91	1329.13
454.28	1318.66
454.65	1333.23
455.01	1347.56
455.38	1341.19
455.75	1330.72
456.11	1337.78
456.48	1354.16
456.85	1336.41
457.21	1325.95
457.58	1332.32
457.95	1318.66
458.32	1345.06
458.68	1331.63
459.05	1327.77
459.42	1322.76
459.78	1340.05
460.15	1348.93
460.52	1352.34
460.88	1329.59
461.25	1331.86
461.61	1334.37
461.98	1334.14
462.35	1344.38
462.71	1338.69
463.08	1335.28
463.45	1340.51
463.81	1323.90
464.18	1332.77
464.55	1327.99
464.91	1351.43
465.28	1340.28
465.64	1356.21
466.01	1353.48
466.38	1349.16
466.74	1333.00
467.11	1337.55
467.47	1346.43
467.84	1351.66
468.21	1334.82
468.57	1333.68
468.94	1331.41
469.30	1346.20
469.67	1343.01
470.03	1351.20
470.40	1343.24
470.77	1337.55
471.13	1330.04
471.50	1330.72
471.86	1338.92
472.23	1346.43
472.59	1353.25
472.96	1340.05
473.32	1345.06
473.69	1330.50
474.05	1347.56
474.42	1342.56
474.78	1352.11
475.15	1350.98
475.51	1337.32
475.88	1332.54
476.24	1322.53
476.61	1338.46
476.97	1350.98
477.34	1328.90
477.70	1335.96
478.07	1355.98
478.43	1358.49
478.80	1366.45
479.16	1349.84
479.53	1353.25
479.89	1334.37
480.26	1345.29
480.62	1347.79
480.99	1328.68
481.35	1319.35
481.72	1340.05
482.08	1347.79
482.45	1545.99
482.81	1361.44
483.17	1340.51
483.54	1348.25
483.90	1358.03
484.27	1338.01
484.63	1349.84
485.00	1362.58
485.36	1365.08
485.72	1354.62
486.09	1346.65
486.45	1342.56
486.82	1353.93
487.18	1349.16
487.54	1349.16
487.91	1326.40
488.27	1342.78
488.64	1324.13
489.00	1332.54
489.36	1324.35
489.73	1338.46
490.09	1339.37
490.45	1338.46
490.82	1338.69
491.18	1344.83
491.55	1340.74
491.91	1366.00
492.27	1331.86
492.64	1357.58
493.00	1352.57
493.36	1342.56
493.73	1348.70
494.09	1352.57
494.45	1330.04
494.82	1352.11
495.18	1350.07
495.54	1342.78
495.91	1339.60
496.27	1335.73
496.63	1350.52
496.99	1324.35
497.36	1330.04
497.72	1342.56
498.08	1361.44
498.45	1332.54
498.81	1362.81
499.17	1321.85
499.53	1331.86
499.90	1343.92
500.26	1332.77
500.62	1324.81
500.99	1343.24
501.35	1346.20
501.71	1331.86
502.07	1339.37
502.44	1354.85
502.80	1342.10
503.16	1344.38
503.52	1359.17
503.88	1329.36
504.25	1332.32
504.61	1341.42
504.97	1322.99
505.33	1362.13
505.70	1357.35
506.06	1345.97
506.42	1349.84
506.78	1351.89
507.14	1369.18
507.51	1345.29
507.87	1342.78
508.23	1344.83
508.59	1345.06
508.95	1352.80
509.32	1348.70
509.68	1339.14
510.04	1352.11
510.40	1338.01
510.76	1336.64
511.12	1342.56
511.48	1337.55
511.85	1333.46
512.21	1353.71
512.57	1340.96
512.93	1319.12
513.29	1355.53
513.65	1357.58
514.01	1332.77
514.38	1321.85
514.74	1331.18
515.10	1350.52
515.46	1331.63
515.82	1356.67
516.18	1356.67
516.54	1350.98
516.90	1340.05
517.26	1354.62
517.63	1368.50
517.99	1369.86
518.35	1353.25
518.71	1349.16
519.07	1334.59
519.43	1364.40
519.79	1355.98
520.15	1355.76
520.51	1330.50
520.87	1323.90
521.23	1351.20
521.59	1340.51
521.95	1343.70
522.31	1329.59
522.67	1345.29
523.03	1328.90
523.40	1344.83
523.76	1368.73
524.12	1329.59
524.48	1355.53
524.84	1338.92
525.20	1334.59
525.56	1317.75
525.92	1348.47
526.28	1364.86
526.64	1332.54
527.00	1345.06
527.36	1355.53
527.72	1338.23
528.08	1335.28
528.44	1335.96
528.80	1356.21
529.16	1351.20
529.51	1344.15
529.87	1329.81
530.23	1335.28
530.59	1335.50
530.95	1337.10
531.31	1347.79
531.67	1325.95
532.03	1329.81
532.39	1331.86
532.75	1335.05
533.11	1357.35
533.47	1341.19
533.83	1338.69
534.19	1345.97
534.55	1338.23
534.91	1331.86
535.26	1352.80
535.62	1346.65
535.98	1322.31
536.34	1342.33
536.70	1333.23
537.06	1341.65
537.42	1330.04
537.78	1340.28
538.14	1360.31
538.49	1351.20
538.85	1369.41
539.21	1350.75
539.57	1363.04
539.93	1354.62
540.29	1350.29
540.65	1343.70
541.00	1337.32
541.36	1343.01
541.72	1340.74
542.08	1343.70
542.44	1347.11
542.80	1336.41
543.15	1350.29
543.51	1330.04
543.87	1351.66
544.23	1342.33
544.59	1339.60
544.95	1331.41
545.30	1338.46
545.66	1344.15
546.02	1333.00
546.38	1338.69
546.73	1341.42
547.09	1357.58
547.45	1358.71
547.81	1360.76
548.17	1346.43
548.52	1339.14
548.88	1337.55
549.24	1337.78
549.60	1347.11
549.95	1351.20
550.31	1334.59
550.67	1338.46
551.03	1331.18
551.38	1330.27
551.74	1345.74
552.10	1354.85
552.46	1353.93
552.81	1330.04
553.17	1337.55
553.53	1333.23
553.88	1367.59
554.24	1337.32
554.60	1329.59
554.95	1347.56
555.31	1340.05
555.67	1325.26
556.03	1337.78
556.38	1341.65
556.74	1330.27
557.10	1333.46
557.45	1336.19
557.81	1334.14
558.17	1354.62
558.52	1323.67
558.88	1345.52
559.24	1343.92
559.59	1353.25
559.95	1337.32
560.30	1355.53
560.66	1343.92
561.02	1336.41
561.37	1339.60
561.73	1331.63
562.09	1342.10
562.44	1326.17
562.80	1344.83
563.15	1330.27
563.51	1345.06
563.87	1350.98
564.22	1354.85
564.58	1343.01
564.93	1325.95
565.29	1333.00
565.65	1361.22
566.00	1341.87
566.36	1352.57
566.71	1352.80
567.07	1331.41
567.42	1358.71
567.78	1333.00
568.14	1345.97
568.49	1347.79
568.85	1353.71
569.20	1356.21
569.56	1330.72
569.91	1334.14
570.27	1345.06
570.62	1359.85
570.98	1345.06
571.33	1350.75
571.69	1366.68
572.04	1338.23
572.40	1325.49
572.75	1365.08
573.11	1326.63
573.46	1330.72
573.82	1333.68
574.17	1323.67
574.53	1355.30
574.88	1332.09
575.24	1358.49
575.59	1345.06
575.95	1364.63
576.30	1359.62
576.66	1352.34
577.01	1355.53
577.36	1359.62
577.72	1343.92
578.07	1369.86
578.43	1361.67
578.78	1342.56
579.14	1346.65
579.49	1356.89
579.85	1353.02
580.20	1358.71
580.55	1348.25
580.91	1362.13
581.26	1380.79
581.62	1359.40
581.97	1359.62
582.32	1364.63
582.68	1362.35
583.03	1352.34
583.39	1379.42
583.74	1379.42
584.09	1360.76
584.45	1390.80
584.80	1385.56
585.15	1404.45
585.51	1380.56
585.86	1391.25
586.21	1395.58
586.57	1398.08
586.92	1401.72
587.27	1400.36
587.63	1403.77
587.98	1434.03
588.33	1415.37
588.69	1443.82
589.04	1427.21
589.39	1440.40
589.75	1456.79
590.10	1451.10
590.45	1461.11
590.81	1460.66
591.16	1479.09
591.51	1482.96
591.86	1491.38
592.22	1481.82
592.57	1520.96
592.92	1517.09
593.28	1521.19
593.63	1558.28
593.98	1561.69
594.33	1598.78
594.69	1601.28
595.04	1597.87
595.39	1630.18
595.74	1658.17
596.10	1670.46
596.45	1683.89
596.80	1705.28
597.15	1730.08
597.50	1755.34
597.86	1775.13
598.21	1785.83
598.56	1788.33
598.91	1829.52
599.26	1832.70
599.62	1854.78
599.97	1907.34
600.32	1923.04
600.67	1949.67
601.02	1966.28
601.38	1973.10
601.73	2008.37
602.08	2070.95
602.43	2070.50
602.78	2096.44
603.13	2109.64
603.49	2131.03
603.84	2198.84
604.19	2197.70
604.54	2215.67
604.89	2269.83
605.24	2287.81
605.59	2326.72
605.95	2313.52
606.30	2331.27
606.65	2382.24
607.00	2407.27
607.35	2449.83
607.70	2453.47
608.05	2499.43
608.40	2472.81
608.75	2541.98
609.10	2552.22
609.46	2574.07
609.81	2604.56
610.16	2621.63
610.51	2648.71
610.86	2676.92
611.21	2676.01
611.56	2708.10
611.91	2721.52
612.26	2720.61
612.61	2745.87
612.96	2764.08
613.31	2768.85
613.66	2811.41
614.01	2814.59
614.36	2843.95
614.71	2823.69
615.06	2845.08
615.41	2861.47
615.76	2860.56
616.11	2867.38
616.46	2859.87
616.81	2876.49
617.16	2873.30
617.51	2921.54
617.86	2860.33
618.21	2916.76
618.56	2906.98
618.91	2912.67
619.26	2946.57
619.61	2923.36
619.96	2917.67
620.31	2945.43
620.66	2935.65
621.01	2926.32
621.36	2930.64
621.71	2950.44
622.06	2961.82
622.41	2944.07
622.76	2948.85
623.10	2935.88
623.45	2916.31
623.80	2934.51
624.15	2909.71
624.50	2862.83
624.85	2899.70
625.20	2890.14
625.55	2914.71
625.90	2906.75
626.25	2911.30
626.59	2922.45
626.94	2907.43
627.29	2868.29
627.64	2844.40
627.99	2874.89
628.34	2856.92
628.69	2879.90
629.03	2851.00
629.38	2826.42
629.73	2849.18
630.08	2836.44
630.43	2819.60
630.78	2793.43
631.12	2824.15
631.47	2845.31
631.82	2797.75
632.17	2771.13
632.52	2803.90
632.86	2817.09
633.21	2752.93
633.56	2785.92
633.91	2790.24
634.26	2767.94
634.60	2764.53
634.95	2765.90
635.30	2734.04
635.65	2741.09
635.99	2756.11
636.34	2750.88
636.69	2719.47
637.04	2732.45
637.39	2699.00
637.73	2714.92
638.08	2712.65
638.43	2679.43
638.77	2686.02
639.12	2701.04
639.47	2713.56
639.82	2714.70
640.16	2702.86
640.51	2699.91
640.86	2690.58
641.20	2719.70
641.55	2681.47
641.90	2706.50
642.25	2691.26
642.59	2695.58
642.94	2687.85
643.29	2662.36
643.63	2654.17
643.98	2698.54
644.33	2673.96
644.67	2681.25
645.02	2674.87
645.37	2658.49
645.71	2673.28
646.06	2667.14
646.40	2654.40
646.75	2621.63
647.10	2635.51
647.44	2673.74
647.79	2632.55
648.14	2663.72
648.48	2646.20
648.83	2659.86
649.17	2668.73
649.52	2649.84
649.87	2657.81
650.21	2652.57
650.56	2668.50
650.90	2680.56
651.25	2633.46
651.59	2681.70
651.94	2674.65
652.29	2683.07
652.63	2678.74
652.98	2701.50
653.32	2693.99
653.67	2714.24
654.01	2690.58
654.36	2679.65
654.70	2709.46
655.05	2748.83
655.39	2773.18
655.74	2736.31
656.08	2745.42
656.43	2741.55
656.78	2744.73
657.12	2772.49
657.47	2768.85
657.81	2778.64
658.15	2764.30
658.50	2788.88
658.84	2792.06
659.19	2817.55
659.53	2807.31
659.88	2838.03
660.22	2838.71
660.57	2844.40
660.91	2883.31
661.26	2869.89
661.60	2887.64
661.95	2894.23
662.29	2920.40
662.63	2925.64
662.98	2939.75
663.32	2922.91
663.67	2938.61
664.01	2997.32
664.36	2990.49
664.70	3036.00
665.04	3041.01
665.39	3055.34
665.73	3085.38
666.08	3248.99
666.42	3151.82
666.76	3175.94
667.11	3240.11
667.45	3280.85
667.79	3294.73
668.14	3341.83
668.48	3445.14
668.83	3504.53
669.17	3558.46
669.51	3652.89
669.86	3734.81
670.20	3846.09
670.54	3901.15
670.89	3989.67
671.23	4118.01
671.57	4239.30
671.92	4342.38
672.26	4495.97
672.60	4581.76
672.94	4791.34
673.29	4918.99
673.63	5027.99
673.97	5176.58
674.32	5400.27
674.66	5540.44
675.00	5721.34
675.34	5839.44
675.69	6045.15
676.03	6242.21
676.37	6448.37
676.71	6688.89
677.06	6897.56
677.40	7088.70
677.74	7418.65
678.08	7678.75
678.43	7983.66
678.77	8316.35
679.11	8586.45
679.45	8860.42
679.80	9210.63
680.14	9510.54
680.48	9855.28
680.82	10362.72
681.16	10814.64
681.51	11134.35
681.85	11667.05
682.19	12050.25
682.53	12769.09
682.87	13324.99
683.21	13836.30
683.56	14583.36
683.90	15271.70
684.24	15997.14
684.58	16896.20
684.92	17760.44
685.26	18578.94
685.61	19516.23
685.95	20452.84
686.29	21248.13
686.63	21977.44
686.97	22632.10
687.31	23117.70
687.65	23477.00
687.99	23874.54
688.33	23702.51
688.68	23694.09
689.02	23503.40
689.36	23146.14
689.70	22673.06
690.04	22035.92
690.38	21552.14
690.72	20929.79
691.06	20152.24
691.40	19431.13
691.74	18685.21
692.08	17950.90
692.42	17311.93
692.76	16623.13
693.10	16090.89
693.44	15275.12
693.78	14754.25
694.13	14238.39
694.47	13697.04
694.81	13269.02
695.15	12768.63
695.49	12417.52
695.83	12081.88
696.17	11712.79
696.51	11338.47
696.85	11155.51
697.19	10829.43
697.53	10660.13
697.87	10500.85
698.20	10281.71
698.54	10261.69
698.88	10117.65
699.22	10016.62
699.56	10034.82
699.90	9835.26
700.24	9925.14
700.58	9884.86
700.92	9908.30
701.26	9956.31
701.60	10041.65
701.94	9976.57
702.28	10157.01
702.62	10325.18
702.96	10405.50
703.30	10504.49
703.63	10672.42
703.97	10825.79
704.31	11036.50
704.65	11187.60
704.99	11433.58
705.33	11798.12
705.67	11957.18
706.01	12193.38
706.34	12409.78
706.68	12762.71
707.02	12839.63
707.36	13213.04
707.70	13472.90
708.04	13554.14
708.38	13899.79
708.71	14144.41
709.05	14339.19
709.39	14615.44
709.73	14706.92
710.07	14858.24
710.40	15048.02
710.74	15089.89
711.08	15213.45
711.42	15182.96
711.76	15225.51
712.09	15232.79
712.43	15294.23
712.77	15208.90
713.11	15129.94
713.45	15139.50
713.78	15106.05
714.12	14901.70
714.46	14719.21
714.80	14481.19
715.13	14387.44
715.47	14207.44
715.81	13893.88
716.15	13775.55
716.48	13618.31
716.82	13341.15
717.16	13170.26
717.49	12913.35
717.83	12633.92
718.17	12556.55
718.51	12272.57
718.84	12029.09
719.18	11890.28
719.52	11659.09
719.85	11285.22
720.19	11065.63
720.53	10889.96
720.86	10709.06
721.20	10321.99
721.54	10280.12
721.87	10064.40
722.21	9766.08
722.55	9622.72
722.88	9453.20
723.22	9273.89
723.55	9010.83
723.89	8995.59
724.23	8802.40
724.56	8570.29
724.90	8445.37
725.24	8346.61
725.57	8128.84
725.91	8005.51
726.24	7920.86
726.58	7692.63
726.92	7604.79
727.25	7492.15
727.59	7408.19
727.92	7197.24
728.26	7078.92
728.59	7005.42
728.93	6857.05
729.26	6768.76
729.60	6666.82
729.94	6547.13
730.27	6454.97
730.61	6403.09
730.94	6258.36
731.28	6161.66
731.61	6072.45
731.95	5990.31
732.28	5899.06
732.62	5850.36
732.95	5777.77
733.29	5647.62
733.62	5620.31
733.96	5546.58
734.29	5519.96
734.63	5455.79
734.96	5370.46
735.30	5291.72
735.63	5270.33
735.97	5220.96
736.30	5095.35
736.63	5087.15
736.97	5052.34
737.30	4975.20
737.64	4937.43
737.97	4885.54
738.31	4792.93
738.64	4771.77
738.97	4782.46
739.31	4688.03
739.64	4665.27
739.98	4648.66
740.31	4583.35
740.64	4518.73
740.98	4509.17
741.31	4480.73
741.65	4421.56
741.98	4458.20
742.31	4360.13
742.65	4359.44
742.98	4304.83
743.31	4248.62
743.65	4260.91
743.98	4218.36
744.31	4175.81
744.65	4170.80
744.98	4159.42
745.31	4135.30
745.65	4083.42
745.98	4046.33
746.31	4050.43
746.65	4019.25
746.98	3993.54
747.31	4007.65
747.65	3971.92
747.98	3968.96
748.31	3950.53
748.64	3925.73
748.98	3864.52
749.31	3868.39
749.64	3836.76
749.98	3848.82
750.31	3804.67
750.64	3755.52
750.97	3733.22
751.31	3720.48
751.64	3675.88
751.97	3626.27
752.30	3673.37
752.63	3632.87
752.97	3571.20
753.30	3591.23
753.63	3576.89
753.96	3530.93
754.29	3512.95
754.63	3479.50
754.96	3474.72
755.29	3404.18
755.62	3423.29
755.95	3377.56
756.29	3343.88
756.62	3345.02
756.95	3274.25
757.28	3284.49
757.61	3272.88
757.94	3257.86
758.27	3209.62
758.61	3182.32
758.94	3167.52
759.27	3119.06
759.60	3120.88
759.93	3114.73
760.26	3066.26
760.59	3061.03
760.92	3024.85
761.26	3025.08
761.59	3005.74
761.92	2969.33
762.25	2991.85
762.58	2912.44
762.91	2942.02
763.24	2896.06
763.57	2895.15
763.90	2851.46
764.23	2862.83
764.56	2852.37
764.89	2856.23
765.22	2841.90
765.55	2809.36
765.88	2797.30
766.21	2751.56
766.54	2767.26
766.87	2757.25
767.20	2723.34
767.53	2711.51
767.86	2713.79
768.19	2693.99
768.52	2638.92
768.85	2658.72
769.18	2653.71
769.51	2636.65
769.84	2619.58
770.17	2598.19
770.50	2614.57
770.83	2585.90
771.16	2586.58
771.49	2587.27
771.82	2574.75
772.15	2549.72
772.48	2527.65
772.81	2516.50
773.14	2524.92
773.47	2484.87
773.80	2494.43
774.13	2464.84
774.46	2460.29
774.78	2468.48
775.11	2442.09
775.44	2437.77
775.77	2401.81
776.10	2379.74
776.43	2390.66
776.76	2406.14
777.09	2349.25
777.41	2325.35
777.74	2318.53
778.07	2323.08
778.40	2275.07
778.73	2289.17
779.06	2281.21
779.38	2308.29
779.71	2276.66
780.04	2234.79
780.37	2252.08
780.70	2245.71
781.03	2219.09
781.35	2203.39
781.68	2229.10
782.01	2203.61
782.34	2182.00
782.67	2169.94
782.99	2156.97
783.32	2144.22
783.65	2155.83
783.98	2139.90
784.30	2126.47
784.63	2109.86
784.96	2116.23
785.29	2089.84
785.61	2089.16
785.94	2090.75
786.27	2075.73
786.60	2054.34
786.92	2028.63
787.25	2042.96
787.58	2010.88
787.90	2047.29
788.23	2045.01
788.56	2018.61
788.88	1996.31
789.21	1984.03
789.54	1981.52
789.87	1971.74
790.19	1989.49
790.52	1953.99
790.85	1971.51
791.17	1934.65
791.50	1960.82
791.82	1947.85
792.15	1930.55
792.48	1935.56
792.80	1929.19
793.13	1947.85
793.46	1929.64
793.78	1925.77
794.11	1953.99
794.43	1901.65
794.76	1929.41
795.09	1936.24
795.41	1915.53
795.74	1935.56
796.06	1914.85
796.39	1930.55
796.72	1897.78
797.04	1923.50
797.37	1903.47
797.69	1924.41
798.02	1923.27
798.34	1916.90
798.67	1894.14
798.99	1894.60
799.32	1902.56
799.64	1876.39
799.97	1862.06
800.30	1878.44
800.62	1896.65
800.95	1873.66
801.27	1848.18
801.60	1863.20
801.92	1861.38
802.25	1846.36
802.57	1847.95
802.89	1847.72
803.22	1830.66
803.54	1857.96
803.87	1821.10
804.19	1854.09
804.52	1843.63
804.84	1837.94
805.17	1817.00
805.49	1829.29
805.82	1828.38
806.14	1816.78
806.46	1824.06
806.79	1796.52
807.11	1810.86
807.44	1774.45
807.76	1803.12
808.08	1769.22
808.41	1783.10
808.73	1772.86
809.06	1772.86
809.38	1796.07
809.70	1782.64
810.03	1762.39
810.35	1762.39
810.67	1761.48
811.00	1758.29
811.32	1749.65
811.64	1755.56
811.97	1742.82
812.29	1741.68
812.61	1748.97
812.94	1740.77
813.26	1725.53
813.58	1707.10
813.91	1736.91
814.23	1708.92
814.55	1723.48
814.88	1704.37
815.20	1733.26
815.52	1709.83
815.84	1701.86
816.17	1694.35
816.49	1691.17
816.81	1677.06
817.13	1680.24
817.46	1685.71
817.78	1678.65
818.10	1679.11
818.42	1685.48
818.75	1672.74
819.07	1656.81
819.39	1666.14
819.71	1681.61
820.04	1644.06
820.36	1650.66
820.68	1647.02
821.00	1660.45
821.32	1645.43
821.65	1659.54
821.97	1642.93
822.29	1635.42
822.61	1651.80
822.93	1627.91
823.25	1627.91
823.58	1633.60
823.90	1624.72
824.22	1627.22
824.54	1615.39
824.86	1604.24
825.18	1601.06
825.50	1616.76
825.82	1616.07
826.15	1629.96
826.47	1597.19
826.79	1632.23
827.11	1611.30
827.43	1628.82
827.75	1614.94
828.07	1584.22
828.39	1599.92
828.71	1597.42
829.03	1607.88
829.35	1580.12
829.67	1601.97
830.00	1598.33
830.32	1600.37
830.64	1615.16
830.96	1581.26
831.28	1593.55
831.60	1592.18
831.92	1581.03
832.24	1583.31
832.56	1583.76
832.88	1563.06
833.20	1561.01
833.52	1582.85
833.84	1551.91
834.16	1585.58
834.48	1585.36
834.80	1598.78
835.12	1579.89
835.44	1586.27
835.76	1575.34
836.08	1581.26
836.40	1575.12
836.71	1583.53
837.03	1580.12
837.35	1587.63
837.67	1556.91
837.99	1579.89
838.31	1570.34
838.63	1568.52
838.95	1581.26
839.27	1547.35
839.59	1576.94
839.91	1556.23
840.23	1551.68
840.54	1548.49
840.86	1551.68
841.18	1564.65
841.50	1569.65
841.82	1548.49
842.14	1564.19
842.46	1560.10
842.77	1544.85
843.09	1567.15
843.41	1559.19
843.73	1536.66
844.05	1554.41
844.37	1531.65
844.68	1540.07
845.00	1548.26
845.32	1547.13
845.64	1543.71
845.96	1548.04
846.27	1528.24
846.59	1528.92
846.91	1539.62
847.23	1558.73
847.54	1520.50
847.86	1518.00
848.18	1531.20
848.50	1537.57
848.82	1519.82
849.13	1531.43
849.45	1526.87
849.77	1500.02
850.08	1521.64
850.40	1519.14
850.72	1535.75
851.04	1522.32
851.35	1502.75
851.67	1528.92
851.99	1525.51
852.30	1522.10
852.62	1525.74
852.94	1492.74
853.25	1523.69
853.57	1493.42
853.89	1511.40
854.20	1529.15
854.52	1524.37
854.84	1497.07
855.15	1518.46
855.47	1502.30
855.79	1517.32
856.10	1503.66
856.42	1528.01
856.73	1485.00
857.05	1495.02
857.37	1497.98
857.68	1515.27
858.00	1494.79
858.32	1507.30
858.63	1492.51
858.95	1472.72
859.26	1492.97
859.58	1500.71
859.89	1496.84
860.21	1480.68
860.52	1494.56
860.84	1495.47
861.16	1512.99
861.47	1498.66
861.79	1490.01
862.10	1500.25
862.42	1472.26
862.73	1492.97
863.05	1486.37
863.36	1487.51
863.68	1479.32
863.99	1494.33
864.31	1507.30
864.62	1487.51
864.94	1485.69
865.25	1495.02
865.57	1490.24
865.88	1487.05
866.20	1499.34
866.51	1498.20
866.82	1514.59
867.14	1480.68
867.45	1475.68
867.77	1481.14
868.08	1475.68
868.40	1475.68
868.71	1480.68
869.02	1472.49
869.34	1464.53
869.65	1458.84
869.97	1462.02
870.28	1476.81
870.59	1464.07
870.91	1473.17
871.22	1457.93
871.54	1473.63
871.85	1473.85
872.16	1462.25
872.48	1461.34
872.79	1474.31
873.10	1465.66
873.42	1466.35
873.73	1478.18
874.04	1445.64
874.36	1454.29
874.67	1480.00
874.98	1479.09
875.30	1469.53
875.61	1462.93
875.92	1435.85
876.23	1480.68
876.55	1477.27
876.86	1440.63
877.17	1436.54
877.49	1441.31
877.80	1444.50
878.11	1604.70
878.42	1444.73
878.74	1438.81
879.05	1421.52
879.36	1434.26
879.67	1445.87
879.98	1424.93
880.30	1431.99
880.61	1434.72
880.92	1425.84
881.23	1452.24
881.55	1436.08
881.86	1427.21
882.17	1429.94
882.48	1429.94
882.79	1440.86
883.10	1436.08
883.42	1446.55
883.73	1442.00
884.04	1444.27
884.35	1416.51
884.66	1436.99
884.97	1420.15
885.28	1434.94
885.60	1431.30
885.91	1436.99
886.22	1421.52
886.53	1446.55
886.84	1442.45
887.15	1454.06
887.46	1445.64
887.77	1426.07
888.08	1447.00
888.40	1425.84
888.71	1413.10
889.02	1429.94
889.33	1449.96
889.64	1442.00
889.95	1423.57
890.26	1419.92
890.57	1432.90
890.88	1444.73
891.19	1417.88
891.50	1437.45
891.81	1428.80
892.12	1436.54
892.43	1437.22
892.74	1424.48
893.05	1424.93
893.36	1432.44
893.67	1436.54
893.98	1427.66
894.29	1428.12
894.60	1403.09
894.91	1409.23
895.22	1413.33
895.53	1426.75
895.84	1447.91
896.15	1439.49
896.46	1427.21
896.77	1411.28
897.08	1423.79
897.38	1424.48
897.69	1428.34
898.00	1427.43
898.31	1426.75
898.62	1428.12
898.93	1405.59
899.24	1434.72
899.55	1417.42
899.86	1422.66
900.16	1412.19
900.47	1414.01
900.78	1427.89
901.09	1416.51
901.40	1424.25
901.71	1416.51
902.02	1412.64
902.32	1421.75
902.63	1420.15
902.94	1422.88
903.25	1429.25
903.56	1414.69
903.87	1405.82
904.17	1413.33
904.48	1416.51
904.79	1409.69
905.10	1407.86
905.41	1418.33
905.71	1397.17
906.02	1411.73
906.33	1419.24
906.64	1407.86
906.94	1419.01
907.25	1391.94
907.56	1410.14
907.87	1400.36
908.17	1406.73
908.48	1413.10
908.79	1408.77
909.09	1415.15
909.40	1405.36
909.71	1404.68
910.02	1425.16
910.32	1396.71
910.63	1388.30
910.94	1379.88
911.24	1399.67
911.55	1389.21
911.86	1411.51
912.16	1387.39
912.47	1378.74
912.78	1394.21
913.08	1386.47
913.39	1393.98
913.69	1392.16
914.00	1378.28
914.31	1380.33
914.61	1394.21
914.92	1385.11
915.23	1383.74
915.53	1379.65
915.84	1376.24
916.14	1388.07
916.45	1380.33
916.75	1372.14
917.06	1383.29
917.37	1366.22
917.67	1379.19
917.98	1401.49
918.28	1385.56
918.59	1382.83
918.89	1389.66
919.20	1374.41
919.50	1378.97
919.81	1391.94
920.11	1373.96
920.42	1372.14
920.72	1368.73
921.03	1385.56
921.33	1364.63
921.64	1353.02
921.94	1354.39
922.25	1368.95
922.55	1370.55
922.86	1374.19
923.16	1366.22
923.47	1381.24
923.77	1390.34
924.08	1373.96
924.38	1383.74
924.69	1370.09
924.99	1384.65
925.29	1383.06
925.60	1353.25
925.90	1377.37
926.21	1393.30
926.51	1370.09
926.81	1373.28
927.12	1378.51
927.42	1368.95
927.73	1368.04
928.03	1363.49
928.33	1381.70
928.64	1374.64
928.94	1362.13
929.24	1346.65
929.55	1377.83
929.85	1378.74
930.15	1363.95
930.46	1373.28
930.76	1385.79
931.06	1350.98
931.37	1355.07
931.67	1368.73
931.97	1350.29
932.27	1368.95
932.58	1368.50
932.88	1362.58
933.18	1370.09
933.49	1371.23
933.79	1382.38
934.09	1379.42
934.39	1366.00
934.70	1378.74
935.00	1371.00
935.30	1370.55
935.60	1374.19
935.91	1345.29
936.21	1357.12
936.51	1351.89
936.81	1361.67
937.11	1370.55
937.42	1374.87
937.72	1354.16
938.02	1354.16
938.32	1361.22
938.62	1338.01
938.92	1345.74
939.23	1342.10
939.53	1328.22
939.83	1358.26
940.13	1346.88
940.43	1350.07
940.73	1357.35
941.03	1364.17
941.34	1353.93
941.64	1333.68
941.94	1333.91
942.24	1336.64
942.54	1345.97
942.84	1339.60
943.14	1344.61
943.44	1340.51
943.74	1331.41
944.04	1365.31
944.34	1351.43
944.65	1336.64
944.95	1364.86
945.25	1340.51
945.55	1333.91
945.85	1344.61
946.15	1350.75
946.45	1368.95
946.75	1334.82
947.05	1353.71
947.35	1364.63
947.65	1354.39
947.95	1353.93
948.25	1335.50
948.55	1348.93
948.85	1348.02
949.15	1360.31
949.45	1335.96
949.75	1337.55
950.05	1358.03
950.35	1338.46
950.65	1343.01
950.94	1345.97
951.24	1342.56
951.54	1351.20
951.84	1391.71
952.14	1348.02
952.44	1349.84
952.74	1346.65
953.04	1335.96
953.34	1343.92
953.64	1355.98
953.94	1352.57
954.23	1364.63
954.53	1348.25
954.83	1367.82
955.13	1367.13
955.43	1350.52
955.73	1382.61
956.03	1372.82
956.32	1345.29
956.62	1361.67
956.92	1346.20
957.22	1336.19
957.52	1360.08
957.82	1360.76
958.11	1350.52
958.41	1355.98
958.71	1373.05
959.01	1362.81
959.30	1431.30
959.60	1361.44
959.90	1359.62
960.20	1356.89
960.50	1369.41
960.79	1336.41
961.09	1351.89
961.39	1353.48
961.69	1356.89
961.98	1336.41
962.28	1368.95
962.58	1325.95
962.87	1367.59
963.17	1367.13
963.47	1352.34
963.76	1359.85
964.06	1358.03
964.36	1375.78
964.66	1350.52
964.95	1335.96
965.25	1357.35
965.55	1351.20
965.84	1354.16
966.14	1347.34
966.43	1343.24
966.73	1328.45
967.03	1344.38
967.32	1335.05
967.62	1335.73
967.92	1312.52
968.21	1346.65
968.51	1336.87
968.80	1350.75
969.10	1367.13
969.40	1343.24
969.69	1340.74
969.99	1354.62
970.28	1336.41
970.58	1343.01
970.87	1345.52
971.17	1333.68
971.46	1361.67
971.76	1337.10
972.06	1339.14
972.35	1352.34
972.65	1338.46
972.94	1344.38
973.24	1353.48
973.53	1351.43
973.83	1336.41
974.12	1334.59
974.42	1334.82
974.71	1340.05
975.01	1350.75
975.30	1336.87
975.59	1355.53
975.89	1355.98
976.18	1331.18
976.48	1335.05
976.77	1343.92
977.07	1321.39
977.36	1342.56
977.65	1332.32
977.95	1356.44
978.24	1333.23
978.54	1331.41
978.83	1339.83
979.13	1340.96
979.42	1355.07
979.71	1339.83
980.01	1357.58
980.30	1329.81
980.59	1323.44
980.89	1348.25
981.18	1348.70
981.47	1351.20
981.77	1351.20
982.06	1343.24
982.35	1338.69
982.65	1348.47
982.94	1354.85
983.23	1358.03
983.53	1370.77
983.82	1328.90
984.11	1348.25
984.41	1350.75
984.70	1348.70
984.99	1334.37
985.28	1340.96
985.58	1332.77
985.87	1329.13
986.16	1339.14
986.45	1343.24
986.75	1341.42
987.04	1350.07
987.33	1330.50
987.62	1340.51
987.91	1335.28
988.21	1338.01
988.50	1355.30
988.79	1355.76
989.08	1367.36
989.37	1342.78
989.67	1348.70
989.96	1326.63
990.25	1342.10
990.54	1346.43
990.83	1346.43
991.12	1327.54
991.42	1356.21
991.71	1351.66
992.00	1332.32
992.29	1354.39
992.58	1346.65
992.87	1339.14
993.16	1321.85
993.45	1363.72
993.75	1337.32
994.04	1327.31
994.33	1323.90
994.62	1349.16
994.91	1339.60
995.20	1327.99
995.49	1334.59
995.78	1347.11
996.07	1346.20
996.36	1341.19
996.65	1337.55
996.94	1323.22
997.23	1344.83
997.52	1341.87
997.81	1345.06
998.10	1350.29
998.39	1348.47
998.68	1343.47
998.97	1337.78
999.26	1345.52
999.55	1346.88
999.84	1348.93
1000.13	1323.90
1000.42	1360.99
1000.71	1347.79
1001.00	1341.65
1001.29	1342.33
1001.58	1340.28
1001.87	1337.78
1002.16	1325.26
1002.45	1354.62
1002.74	1326.17
1003.02	1337.32
1003.31	1344.61
1003.60	1359.62
1003.89	1345.29
1004.18	1343.92
1004.47	1336.87
1004.76	1347.56
1005.05	1322.99
1005.33	1314.34
1005.62	1330.50
1005.91	1348.25
1006.20	1347.11
1006.49	1324.58
1006.78	1334.37
1007.06	1351.20
1007.35	1324.81
1007.64	1342.78
1007.93	1337.32
1008.22	1328.45
1008.50	1324.13
1008.79	1332.77
1009.08	1346.43
1009.37	1326.40
1009.66	1344.83
1009.94	1338.46
1010.23	1348.02
1010.52	1353.02
1010.81	1342.10
1011.09	1364.17
1011.38	1326.40
1011.67	1351.20
1011.95	1345.74
1012.24	1339.60
1012.53	1327.99
1012.82	1345.74
1013.10	1337.10
1013.39	1342.33
1013.68	1338.23
[truncated: 48 more rows]
