# Supplementary material for: Unique photosynthetic electron transport tuning and excitation distribution in heterokont algae
Source: PLoS One. 2019 Jan 9;14(1):e0209920. doi: 10.1371/journal.pone.0209920 (PMC6326504; doi:10.1371/journal.pone.0209920)
Supplement: S1 Dataset — (ZIP) [file pone.0209920.s004.zip › S1 Dataset/77K/Phaeodactylum_DCMU/PDCMU_t=0i,3.txt]

340.01	1337.32
340.39	1337.32
340.76	1337.32
341.14	1368.04
341.52	1356.44
341.89	1366.45
342.27	1380.56
342.65	1392.39
343.03	1397.17
343.40	1370.55
343.78	1394.21
344.16	1379.65
344.53	1410.14
344.91	1399.90
345.29	1369.64
345.66	1377.15
346.04	1369.41
346.42	1371.23
346.79	1364.63
347.17	1360.76
347.54	1372.59
347.92	1368.50
348.30	1366.91
348.67	1368.50
349.05	1357.80
349.43	1355.30
349.80	1359.17
350.18	1352.57
350.56	1354.62
350.93	1341.42
351.31	1356.67
351.68	1360.76
352.06	1378.51
352.44	1347.11
352.81	1355.07
353.19	1348.93
353.56	1360.08
353.94	1347.34
354.32	1344.61
354.69	1350.75
355.07	1351.66
355.44	1374.41
355.82	1357.58
356.19	1339.37
356.57	1357.12
356.95	1338.01
357.32	1356.44
357.70	1345.74
358.07	1366.91
358.45	1341.65
358.82	1327.99
359.20	1348.25
359.58	1348.02
359.95	1344.15
360.33	1365.54
360.70	1320.94
361.08	1341.87
361.45	1342.10
361.83	1348.70
362.20	1344.15
362.58	1342.78
362.95	1353.02
363.33	1339.14
363.70	1334.59
364.08	1336.41
364.45	1360.99
364.83	1336.19
365.20	1333.23
365.58	1362.13
365.95	1344.38
366.33	1366.91
366.70	1334.14
367.08	1353.48
367.45	1339.37
367.83	1346.65
368.20	1342.33
368.58	1351.43
368.95	1336.64
369.33	1362.58
369.70	1359.85
370.08	1349.61
370.45	1344.15
370.83	1355.53
371.20	1335.05
371.57	1394.89
371.95	1367.82
372.32	1356.44
372.70	1342.56
373.07	1347.56
373.45	1365.08
373.82	1339.60
374.19	1352.34
374.57	1345.97
374.94	1344.38
375.32	1348.93
375.69	1356.44
376.07	1338.46
376.44	1338.23
376.81	1348.93
377.19	1340.28
377.56	1356.89
377.94	1354.16
378.31	1355.07
378.68	1352.57
379.06	1337.10
379.43	1333.46
379.81	1337.32
380.18	1361.22
380.55	1352.57
380.93	1350.52
381.30	1337.55
381.67	1334.82
382.05	1333.00
382.42	1333.23
382.79	1347.11
383.17	1371.68
383.54	1350.75
383.91	1337.32
384.29	1343.01
384.66	1351.43
385.04	1344.61
385.41	1349.38
385.78	1361.44
386.15	1347.11
386.53	1337.10
386.90	1340.51
387.27	1348.70
387.65	1348.70
388.02	1341.65
388.39	1342.10
388.77	1350.75
389.14	1354.16
389.51	1358.49
389.89	1333.46
390.26	1343.01
390.63	1333.23
391.00	1330.50
391.38	1339.60
391.75	1350.98
392.12	1339.60
392.50	1337.10
392.87	1348.25
393.24	1354.62
393.61	1358.03
393.99	1357.35
394.36	1348.70
394.73	1368.73
395.10	1362.58
395.48	1355.98
395.85	1338.46
396.22	1350.07
396.59	1343.01
396.97	1334.14
397.34	1376.24
397.71	1333.68
398.08	1348.47
398.45	1333.91
398.83	1339.37
399.20	1340.96
399.57	1348.93
399.94	1359.17
400.32	1352.34
400.69	1363.72
401.06	1339.60
401.43	1350.98
401.80	1358.49
402.17	1355.98
402.55	1348.25
402.92	1332.32
403.29	1350.52
403.66	1353.25
404.03	1335.96
404.41	1331.41
404.78	1330.27
405.15	1340.05
405.52	1357.80
405.89	1348.02
406.26	1338.92
406.64	1358.03
407.01	1360.76
407.38	1342.33
407.75	1345.06
408.12	1343.01
408.49	1338.01
408.86	1359.85
409.23	1358.03
409.61	1363.49
409.98	1343.01
410.35	1332.77
410.72	1360.99
411.09	1350.07
411.46	1371.23
411.83	1346.88
412.20	1340.05
412.57	1358.71
412.95	1351.43
413.32	1355.76
413.69	1362.58
414.06	1350.98
414.43	1347.34
414.80	1347.11
415.17	1353.25
415.54	1352.57
415.91	1355.76
416.28	1338.46
416.65	1341.42
417.02	1336.41
417.39	1329.36
417.76	1348.93
418.14	1364.17
418.51	1339.60
418.88	1340.51
419.25	1354.62
419.62	1361.22
419.99	1360.31
420.36	1355.98
420.73	1340.96
421.10	1342.10
421.47	1340.28
421.84	1349.84
422.21	1368.27
422.58	1343.70
422.95	1344.61
423.32	1336.41
423.69	1349.16
424.06	1344.15
424.43	1345.52
424.80	1330.95
425.17	1353.48
425.54	1356.44
425.91	1353.02
426.28	1330.04
426.65	1343.70
427.02	1356.89
427.39	1339.37
427.76	1347.79
428.13	1335.73
428.49	1359.85
428.86	1354.85
429.23	1352.34
429.60	1349.38
429.97	1348.02
430.34	1370.55
430.71	1353.02
431.08	1346.88
431.45	1354.16
431.82	1358.49
432.19	1347.11
432.56	1329.59
432.93	1351.20
433.30	1361.22
433.67	1343.47
434.03	1349.61
434.40	1361.44
434.77	1349.84
435.14	1328.45
435.51	1354.39
435.88	1357.58
436.25	1346.20
436.62	1332.32
436.99	1340.28
437.35	1342.78
437.72	1366.68
438.09	1355.98
438.46	1377.83
438.83	1328.90
439.20	1343.70
439.57	1336.87
439.93	1340.74
440.30	1368.50
440.67	1361.44
441.04	1338.01
441.41	1357.35
441.78	1367.59
442.14	1331.63
442.51	1353.02
442.88	1349.16
443.25	1358.71
443.62	1336.41
443.99	1355.76
444.35	1346.43
444.72	1361.90
445.09	1349.38
445.46	1344.61
445.83	1344.38
446.19	1339.60
446.56	1355.76
446.93	1355.76
447.30	1345.74
447.66	1366.91
448.03	1356.44
448.40	1346.65
448.77	1335.05
449.14	1345.97
449.50	1347.11
449.87	1361.90
450.24	1336.64
450.61	1338.01
450.97	1346.43
451.34	1357.12
451.71	1338.23
452.08	1338.69
452.44	1340.05
452.81	1338.92
453.18	1345.06
453.54	1347.56
453.91	1373.73
454.28	1340.74
454.65	1344.61
455.01	1348.70
455.38	1354.85
455.75	1342.56
456.11	1345.52
456.48	1328.90
456.85	1346.43
457.21	1340.28
457.58	1319.12
457.95	1333.68
458.32	1350.75
458.68	1342.10
459.05	1336.19
459.42	1346.43
459.78	1359.62
460.15	1353.02
460.52	1358.94
460.88	1350.75
461.25	1350.52
461.61	1354.85
461.98	1343.92
462.35	1351.20
462.71	1319.57
463.08	1345.74
463.45	1348.70
463.81	1343.47
464.18	1356.44
464.55	1347.56
464.91	1363.04
465.28	1353.25
465.64	1355.76
466.01	1362.13
466.38	1342.78
466.74	1332.09
467.11	1339.14
467.47	1330.95
467.84	1363.72
468.21	1353.25
468.57	1353.93
468.94	1346.88
469.30	1341.42
469.67	1344.83
470.03	1338.23
470.40	1326.86
470.77	1360.99
471.13	1355.53
471.50	1350.75
471.86	1358.26
472.23	1366.68
472.59	1344.61
472.96	1360.99
473.32	1357.80
473.69	1341.87
474.05	1334.82
474.42	1358.03
474.78	1360.76
475.15	1346.65
475.51	1354.39
475.88	1357.58
476.24	1350.75
476.61	1342.78
476.97	1363.04
477.34	1360.08
477.70	1344.38
478.07	1359.62
478.43	1353.71
478.80	1366.22
479.16	1365.08
479.53	1368.73
479.89	1345.29
480.26	1350.75
480.62	1352.11
480.99	1361.22
481.35	1366.91
481.72	1337.78
482.08	1350.98
482.45	1542.35
482.81	1360.53
483.17	1350.07
483.54	1354.62
483.90	1372.82
484.27	1361.22
484.63	1343.47
485.00	1365.77
485.36	1346.43
485.72	1350.29
486.09	1332.09
486.45	1342.10
486.82	1330.95
487.18	1363.95
487.54	1355.07
487.91	1344.15
488.27	1353.48
488.64	1339.60
489.00	1361.44
489.36	1343.01
489.73	1365.77
490.09	1377.60
490.45	1348.02
490.82	1367.13
491.18	1351.43
491.55	1359.85
491.91	1354.16
492.27	1364.40
492.64	1359.17
493.00	1356.67
493.36	1358.26
493.73	1344.38
494.09	1334.14
494.45	1357.35
494.82	1359.85
495.18	1355.53
495.54	1352.80
495.91	1366.22
496.27	1350.07
496.63	1348.70
496.99	1364.17
497.36	1355.30
497.72	1355.53
498.08	1346.88
498.45	1349.38
498.81	1348.02
499.17	1356.67
499.53	1382.61
499.90	1349.16
500.26	1335.73
500.62	1369.18
500.99	1352.57
501.35	1350.98
501.71	1360.53
502.07	1341.65
502.44	1342.56
502.80	1344.15
503.16	1347.56
503.52	1354.16
503.88	1344.61
504.25	1364.86
504.61	1345.29
504.97	1348.25
505.33	1361.22
505.70	1341.42
506.06	1345.29
506.42	1347.34
506.78	1360.08
507.14	1363.49
507.51	1368.50
507.87	1357.80
508.23	1365.54
508.59	1348.47
508.95	1362.35
509.32	1348.02
509.68	1354.16
510.04	1372.37
510.40	1351.20
510.76	1355.76
511.12	1355.07
511.48	1349.84
511.85	1348.02
512.21	1363.04
512.57	1352.34
512.93	1354.16
513.29	1352.80
513.65	1354.39
514.01	1359.40
514.38	1355.76
514.74	1343.24
515.10	1337.78
515.46	1364.40
515.82	1374.64
516.18	1343.70
516.54	1356.21
516.90	1338.92
517.26	1369.64
517.63	1341.87
517.99	1325.49
518.35	1344.61
518.71	1348.47
519.07	1350.75
519.43	1325.95
519.79	1361.67
520.15	1351.20
520.51	1359.85
520.87	1363.26
521.23	1344.83
521.59	1359.85
521.95	1344.61
522.31	1359.62
522.67	1355.07
523.03	1336.87
523.40	1344.61
523.76	1343.70
524.12	1340.96
524.48	1368.50
524.84	1358.49
525.20	1353.48
525.56	1368.95
525.92	1339.37
526.28	1348.93
526.64	1349.84
527.00	1351.20
527.36	1375.32
527.72	1351.66
528.08	1340.28
528.44	1344.38
528.80	1357.12
529.16	1350.98
529.51	1355.76
529.87	1347.56
530.23	1353.48
530.59	1357.12
530.95	1363.26
531.31	1342.10
531.67	1364.63
532.03	1346.20
532.39	1352.57
532.75	1354.16
533.11	1342.10
533.47	1346.20
533.83	1348.02
534.19	1351.89
534.55	1350.75
534.91	1369.41
535.26	1339.14
535.62	1354.85
535.98	1359.85
536.34	1348.93
536.70	1338.92
537.06	1354.62
537.42	1340.51
537.78	1366.68
538.14	1378.97
538.49	1363.72
538.85	1369.64
539.21	1372.14
539.57	1357.80
539.93	1353.48
540.29	1376.01
540.65	1353.71
541.00	1357.12
541.36	1340.28
541.72	1356.21
542.08	1335.28
542.44	1366.22
542.80	1360.76
543.15	1361.22
543.51	1350.07
543.87	1363.49
544.23	1345.29
544.59	1360.76
544.95	1358.03
545.30	1366.45
545.66	1347.79
546.02	1357.35
546.38	1358.49
546.73	1350.29
547.09	1358.03
547.45	1360.76
547.81	1364.40
548.17	1339.60
548.52	1350.07
548.88	1343.70
549.24	1368.50
549.60	1343.01
549.95	1346.65
550.31	1333.23
550.67	1360.31
551.03	1366.22
551.38	1358.03
551.74	1338.01
552.10	1341.87
552.46	1352.80
552.81	1361.90
553.17	1367.59
553.53	1347.34
553.88	1362.13
554.24	1338.01
554.60	1335.05
554.95	1357.12
555.31	1353.02
555.67	1346.88
556.03	1329.36
556.38	1340.51
556.74	1357.12
557.10	1368.04
557.45	1364.17
557.81	1360.08
558.17	1333.91
558.52	1344.15
558.88	1347.11
559.24	1369.64
559.59	1339.60
559.95	1354.62
560.30	1364.63
560.66	1350.29
561.02	1354.85
561.37	1337.10
561.73	1349.16
562.09	1352.57
562.44	1351.66
562.80	1338.92
563.15	1353.71
563.51	1351.66
563.87	1348.25
564.22	1367.36
564.58	1347.34
564.93	1352.80
565.29	1359.17
565.65	1355.30
566.00	1356.67
566.36	1355.30
566.71	1352.11
567.07	1343.47
567.42	1340.05
567.78	1341.19
568.14	1325.04
568.49	1360.53
568.85	1354.16
569.20	1361.90
569.56	1360.99
569.91	1348.93
570.27	1356.44
570.62	1368.04
570.98	1350.98
571.33	1347.34
571.69	1362.35
572.04	1355.30
572.40	1364.17
572.75	1355.30
573.11	1355.53
573.46	1360.31
573.82	1352.11
574.17	1358.71
574.53	1357.58
574.88	1356.21
575.24	1347.34
575.59	1363.26
575.95	1360.76
576.30	1364.17
576.66	1358.03
577.01	1352.57
577.36	1348.93
577.72	1345.29
578.07	1357.58
578.43	1361.22
578.78	1360.31
579.14	1361.44
579.49	1356.67
579.85	1366.68
580.20	1372.37
580.55	1356.44
580.91	1349.61
581.26	1361.67
581.62	1352.57
581.97	1367.36
582.32	1373.05
582.68	1377.60
583.03	1378.51
583.39	1364.40
583.74	1381.01
584.09	1380.10
584.45	1362.58
584.80	1394.21
585.15	1392.85
585.51	1375.32
585.86	1373.96
586.21	1401.72
586.57	1372.37
586.92	1398.08
587.27	1401.95
587.63	1394.67
587.98	1434.03
588.33	1418.56
588.69	1412.42
589.04	1437.90
589.39	1428.34
589.75	1424.48
590.10	1427.21
590.45	1436.54
590.81	1450.87
591.16	1454.29
591.51	1467.03
591.86	1475.22
592.22	1474.31
592.57	1500.48
592.92	1492.97
593.28	1509.58
593.63	1510.72
593.98	1549.86
594.33	1544.62
594.69	1519.82
595.04	1579.89
595.39	1561.23
595.74	1586.95
596.10	1611.75
596.45	1617.90
596.80	1646.11
597.15	1638.37
597.50	1672.28
597.86	1667.50
598.21	1704.59
598.56	1743.50
598.91	1706.19
599.26	1746.01
599.62	1748.51
599.97	1786.97
600.32	1784.92
600.67	1812.22
601.02	1866.84
601.38	1854.78
601.73	1872.30
602.08	1890.73
602.43	1913.71
602.78	1931.23
603.13	1946.03
603.49	1966.73
603.84	1984.71
604.19	2024.99
604.54	2053.66
604.89	2059.12
605.24	2066.40
605.59	2084.15
605.95	2119.65
606.30	2113.50
606.65	2138.99
607.00	2182.00
607.35	2157.88
607.70	2197.47
608.05	2242.07
608.40	2238.66
608.75	2263.01
609.10	2283.03
609.46	2273.70
609.81	2292.13
610.16	2332.41
610.51	2324.67
610.86	2354.03
611.21	2373.60
611.56	2414.78
611.91	2396.81
612.26	2417.06
612.61	2448.69
612.96	2443.00
613.31	2448.01
613.66	2460.29
614.01	2465.53
614.36	2503.30
614.71	2465.30
615.06	2474.17
615.41	2506.71
615.76	2513.77
616.11	2526.74
616.46	2516.73
616.81	2527.42
617.16	2576.80
617.51	2547.22
617.86	2543.58
618.21	2541.07
618.56	2567.24
618.91	2567.02
619.26	2548.13
619.61	2546.99
619.96	2536.75
620.31	2579.99
620.66	2542.21
621.01	2573.16
621.36	2554.04
621.71	2576.34
622.06	2576.80
622.41	2539.25
622.76	2523.33
623.10	2570.88
623.45	2543.58
623.80	2559.28
624.15	2549.04
624.50	2567.93
624.85	2536.30
625.20	2551.09
625.55	2521.73
625.90	2526.51
626.25	2524.46
626.59	2559.28
626.94	2508.53
627.29	2520.82
627.64	2528.33
627.99	2511.95
628.34	2481.91
628.69	2523.33
629.03	2477.36
629.38	2480.77
629.73	2482.37
630.08	2481.68
630.43	2478.27
630.78	2458.47
631.12	2477.59
631.47	2496.47
631.82	2476.22
632.17	2426.16
632.52	2468.71
632.86	2447.55
633.21	2448.01
633.56	2435.26
633.91	2446.64
634.26	2434.35
634.60	2423.20
634.95	2421.15
635.30	2416.60
635.65	2439.81
635.99	2423.88
636.34	2423.88
636.69	2406.59
637.04	2420.02
637.39	2397.72
637.73	2416.83
638.08	2400.67
638.43	2383.38
638.77	2414.56
639.12	2417.29
639.47	2371.55
639.82	2383.84
640.16	2388.84
640.51	2369.04
640.86	2389.98
641.20	2346.74
641.55	2373.60
641.90	2364.95
642.25	2363.36
642.59	2373.82
642.94	2373.82
643.29	2362.45
643.63	2358.80
643.98	2364.49
644.33	2347.43
644.67	2349.02
645.02	2366.31
645.37	2363.36
645.71	2337.64
646.06	2381.33
646.40	2357.21
646.75	2359.03
647.10	2359.72
647.44	2369.73
647.79	2363.36
648.14	2357.21
648.48	2363.81
648.83	2335.82
649.17	2363.81
649.52	2351.52
649.87	2364.95
650.21	2351.30
650.56	2356.76
650.90	2359.26
651.25	2364.49
651.59	2386.11
651.94	2365.86
652.29	2378.60
652.63	2364.27
652.98	2371.55
653.32	2362.45
653.67	2374.05
654.01	2409.09
654.36	2386.57
654.70	2382.24
655.05	2386.57
655.39	2391.80
655.74	2399.76
656.08	2431.17
656.43	2412.96
656.78	2396.58
657.12	2411.60
657.47	2415.47
657.81	2452.10
658.15	2420.93
658.50	2457.79
658.84	2455.29
659.19	2456.88
659.53	2471.22
659.88	2501.48
660.22	2504.89
660.57	2513.54
660.91	2485.55
661.26	2514.68
661.60	2529.92
661.95	2518.09
662.29	2529.01
662.63	2517.64
662.98	2543.35
663.32	2556.32
663.67	2551.77
664.01	2584.08
664.36	2593.87
664.70	2622.77
665.04	2626.63
665.39	2623.22
665.73	2660.08
666.08	2767.72
666.42	2702.86
666.76	2755.88
667.11	2728.35
667.45	2783.42
667.79	2809.36
668.14	2865.56
668.48	2896.28
668.83	2954.76
669.17	2987.08
669.51	3039.87
669.86	3129.98
670.20	3185.27
670.54	3237.16
670.89	3243.30
671.23	3345.93
671.57	3458.56
671.92	3507.26
672.26	3625.36
672.60	3673.83
672.94	3828.79
673.29	3922.09
673.63	4008.10
673.97	4086.15
674.32	4200.84
674.66	4344.42
675.00	4458.43
675.34	4556.73
675.69	4658.67
676.03	4870.52
676.37	4969.28
676.71	5111.27
677.06	5316.07
677.40	5491.51
677.74	5617.12
678.08	5849.91
678.43	6060.85
678.77	6312.98
679.11	6488.19
679.45	6641.34
679.80	6903.70
680.14	7179.50
680.48	7403.63
680.82	7717.20
681.16	8029.18
681.51	8248.76
681.85	8625.82
682.19	8961.00
682.53	9384.25
682.87	9750.61
683.21	10216.18
683.56	10662.86
683.90	11220.59
684.24	11775.59
684.58	12390.89
684.92	13038.28
685.26	13608.07
685.61	14221.32
685.95	14932.20
686.29	15516.55
686.63	16092.03
686.97	16587.86
687.31	16954.00
687.65	17271.43
687.99	17473.50
688.33	17442.32
688.68	17438.68
689.02	17247.54
689.36	16946.94
689.70	16571.03
690.04	16170.76
690.38	15735.91
690.72	15292.64
691.06	14731.49
691.40	14221.32
691.74	13584.63
692.08	13143.18
692.42	12583.86
692.76	12142.86
693.10	11744.19
693.44	11175.31
693.78	10887.00
694.13	10367.50
694.47	10038.69
694.81	9664.36
695.15	9405.87
695.49	9034.50
695.83	8765.99
696.17	8478.82
696.51	8341.38
696.85	8134.53
697.19	7881.27
697.53	7753.15
697.87	7598.87
698.20	7487.60
698.54	7382.24
698.88	7342.65
699.22	7268.24
699.56	7220.68
699.90	7152.42
700.24	7119.65
700.58	7073.46
700.92	7136.49
701.26	7106.22
701.60	7181.77
701.94	7147.18
702.28	7226.37
702.62	7329.23
702.96	7407.96
703.30	7487.37
703.63	7605.70
703.97	7695.81
704.31	7871.03
704.65	7911.76
704.99	8145.00
705.33	8329.54
705.67	8417.83
706.01	8533.89
706.34	8756.20
706.68	8983.98
707.02	8989.90
707.36	9261.14
707.70	9435.45
708.04	9521.23
708.38	9698.72
708.71	9917.63
709.05	9971.10
709.39	10197.97
709.73	10233.24
710.07	10371.37
710.40	10430.76
710.74	10527.47
711.08	10674.47
711.42	10564.11
711.76	10584.59
712.09	10589.36
712.43	10712.92
712.77	10607.11
713.11	10597.10
713.45	10493.11
713.78	10543.63
714.12	10403.91
714.46	10304.24
714.80	10171.81
715.13	10036.64
715.47	9899.43
715.81	9763.80
716.15	9656.40
716.48	9527.38
716.82	9415.42
717.16	9266.83
717.49	9105.95
717.83	8862.70
718.17	8759.84
718.51	8554.14
718.84	8482.46
719.18	8324.54
719.52	8176.40
719.85	8029.63
720.19	7842.35
720.53	7689.67
720.86	7566.11
721.20	7356.53
721.54	7337.19
721.87	7140.13
722.21	6967.19
722.55	6913.26
722.88	6726.44
723.22	6630.87
723.55	6473.63
723.89	6410.37
724.23	6267.24
724.56	6213.08
724.90	6073.59
725.24	6017.16
725.57	5887.23
725.91	5807.81
726.24	5691.99
726.58	5562.28
726.92	5592.78
727.25	5469.67
727.59	5348.84
727.92	5276.71
728.26	5212.54
728.59	5133.12
728.93	5068.50
729.26	4958.82
729.60	4931.96
729.94	4907.62
730.27	4810.68
730.61	4745.37
730.94	4665.27
731.28	4596.78
731.61	4557.19
731.95	4521.23
732.28	4428.16
732.62	4385.38
732.95	4350.11
733.29	4306.42
733.62	4209.26
733.96	4157.38
734.29	4148.50
734.63	4086.61
734.96	4087.52
735.30	4037.23
735.63	4015.61
735.97	3954.17
736.30	3905.48
736.63	3890.91
736.97	3869.30
737.30	3834.25
737.64	3805.81
737.97	3768.49
738.31	3769.63
738.64	3714.56
738.97	3672.69
739.31	3652.89
739.64	3649.25
739.98	3630.14
740.31	3564.15
740.64	3559.37
740.98	3547.31
741.31	3538.89
741.65	3459.47
741.98	3428.07
742.31	3446.50
742.65	3386.43
742.98	3408.05
743.31	3406.91
743.65	3373.46
743.98	3365.04
744.31	3342.74
744.65	3325.45
744.98	3312.93
745.31	3308.38
745.65	3288.81
745.98	3237.84
746.31	3213.26
746.65	3238.98
746.98	3198.24
747.31	3183.23
747.65	3165.25
747.98	3211.90
748.31	3180.04
748.64	3153.64
748.98	3101.99
749.31	3104.72
749.64	3107.22
749.98	3032.36
750.31	3098.35
750.64	3054.43
750.97	3052.16
751.31	3012.33
751.64	2999.36
751.97	3026.22
752.30	2972.74
752.63	2958.40
752.97	2927.91
753.30	2932.24
753.63	2878.31
753.96	2889.23
754.29	2858.74
754.63	2879.22
754.96	2867.16
755.29	2806.40
755.62	2824.38
755.95	2799.12
756.29	2764.08
756.62	2734.95
756.95	2742.91
757.28	2749.06
757.61	2723.80
757.94	2706.73
758.27	2689.44
758.61	2672.14
758.94	2636.65
759.27	2615.03
759.60	2601.60
759.93	2625.95
760.26	2574.52
760.59	2549.49
760.92	2577.94
761.26	2522.87
761.59	2528.56
761.92	2489.42
762.25	2483.28
762.58	2509.44
762.91	2472.35
763.24	2451.87
763.57	2458.25
763.90	2435.72
764.23	2402.95
764.56	2447.10
764.89	2403.86
765.22	2418.88
765.55	2375.64
765.88	2369.73
766.21	2377.46
766.54	2362.22
766.87	2346.52
767.20	2337.42
767.53	2351.30
767.86	2322.85
768.19	2315.11
768.52	2335.59
768.85	2314.89
769.18	2285.08
769.51	2293.72
769.84	2256.41
770.17	2281.89
770.50	2257.54
770.83	2259.59
771.16	2257.09
771.49	2238.66
771.82	2227.51
772.15	2200.43
772.48	2191.33
772.81	2194.06
773.14	2176.08
773.47	2157.88
773.80	2158.56
774.13	2144.22
774.46	2167.43
774.78	2149.46
775.11	2128.29
775.44	2129.89
775.77	2098.03
776.10	2099.85
776.43	2088.02
776.76	2095.07
777.09	2090.75
777.41	2063.67
777.74	2064.12
778.07	2068.45
778.40	2040.46
778.73	2019.98
779.06	2030.22
779.38	2011.79
779.71	1998.36
780.04	1998.82
780.37	1997.22
780.70	2014.52
781.03	1996.09
781.35	2004.51
781.68	1993.58
782.01	1988.35
782.34	1951.26
782.67	1940.34
782.99	1927.14
783.32	1944.89
783.65	1934.88
783.98	1949.21
784.30	1925.77
784.63	1886.63
784.96	1905.75
785.29	1885.04
785.61	1896.42
785.94	1889.82
786.27	1869.80
786.60	1892.10
786.92	1885.95
787.25	1864.11
787.58	1828.84
787.90	1838.17
788.23	1840.21
788.56	1830.20
788.88	1827.47
789.21	1801.07
789.54	1810.86
789.87	1818.37
790.19	1814.50
790.52	1834.30
790.85	1808.36
791.17	1810.86
791.50	1809.72
791.82	1789.01
792.15	1780.37
792.48	1785.15
792.80	1777.41
793.13	1796.07
793.46	1775.59
793.78	1778.09
794.11	1762.62
794.43	1768.53
794.76	1759.66
795.09	1789.24
795.41	1767.17
795.74	1755.79
796.06	1781.51
796.39	1763.98
796.72	1777.18
797.04	1766.49
797.37	1767.85
797.69	1773.31
798.02	1764.44
798.34	1768.99
798.67	1746.46
798.99	1732.58
799.32	1755.79
799.64	1741.68
799.97	1755.11
800.30	1734.17
800.62	1732.58
800.95	1727.58
801.27	1727.58
801.60	1744.87
801.92	1725.75
802.25	1737.13
802.57	1722.80
802.89	1704.59
803.22	1721.43
803.54	1725.76
803.87	1722.57
804.19	1712.10
804.52	1718.47
804.84	1698.90
805.17	1708.92
805.49	1707.10
805.82	1702.77
806.14	1682.52
806.46	1689.12
806.79	1687.07
807.11	1683.66
807.44	1672.51
807.76	1670.23
808.08	1700.27
808.41	1694.35
808.73	1673.65
809.06	1670.46
809.38	1682.06
809.70	1676.38
810.03	1673.42
810.35	1658.17
810.67	1647.02
811.00	1657.26
811.32	1667.05
811.64	1652.48
811.97	1651.12
812.29	1646.57
812.61	1636.78
812.94	1655.67
813.26	1652.03
813.58	1644.06
813.91	1622.90
814.23	1630.41
814.55	1625.18
814.88	1618.81
815.20	1613.80
815.52	1620.63
815.84	1635.42
816.17	1601.97
816.49	1614.48
816.81	1602.88
817.13	1592.86
817.46	1622.22
817.78	1599.69
818.10	1618.35
818.42	1590.59
818.75	1596.05
819.07	1585.13
819.39	1608.79
819.71	1617.90
820.04	1595.60
820.36	1573.07
820.68	1586.95
821.00	1603.79
821.32	1591.50
821.65	1618.58
821.97	1589.00
822.29	1581.49
822.61	1558.05
822.93	1557.59
823.25	1550.08
823.58	1576.25
823.90	1577.39
824.22	1568.29
824.54	1545.99
824.86	1573.07
825.18	1556.68
825.50	1546.22
825.82	1554.41
826.15	1553.50
826.47	1554.86
826.79	1556.23
827.11	1553.73
827.43	1559.87
827.75	1552.82
828.07	1552.82
828.39	1568.97
828.71	1557.14
829.03	1563.97
829.35	1543.26
829.67	1549.86
830.00	1554.86
830.32	1539.84
830.64	1543.26
830.96	1542.35
831.28	1556.91
831.60	1558.28
831.92	1533.25
832.24	1552.82
832.56	1547.35
832.88	1561.23
833.20	1542.12
833.52	1520.28
833.84	1552.59
834.16	1538.48
834.48	1517.09
834.80	1549.40
835.12	1534.61
835.44	1532.11
835.76	1525.74
836.08	1499.34
836.40	1519.14
836.71	1502.98
837.03	1516.86
837.35	1517.77
837.67	1502.07
837.99	1503.44
838.31	1507.53
838.63	1524.83
838.95	1538.48
839.27	1525.51
839.59	1530.97
839.91	1510.04
840.23	1521.87
840.54	1506.39
840.86	1518.00
841.18	1528.92
841.50	1530.52
841.82	1512.54
842.14	1532.34
842.46	1527.33
842.77	1531.20
843.09	1526.19
843.41	1520.50
843.73	1513.22
844.05	1516.18
844.37	1503.21
844.68	1513.90
845.00	1518.68
845.32	1500.02
845.64	1505.03
845.96	1500.02
846.27	1492.51
846.59	1524.14
846.91	1510.26
847.23	1507.76
847.54	1478.63
847.86	1497.07
848.18	1500.02
848.50	1491.60
848.82	1505.48
849.13	1488.19
849.45	1492.29
849.77	1492.97
850.08	1502.30
850.40	1520.73
850.72	1499.11
851.04	1493.20
851.35	1504.35
851.67	1506.17
851.99	1533.25
852.30	1482.27
852.62	1472.03
852.94	1491.60
853.25	1501.84
853.57	1479.32
853.89	1484.55
854.20	1500.02
854.52	1501.39
854.84	1490.92
855.15	1475.45
855.47	1488.65
855.79	1483.18
856.10	1495.24
856.42	1495.47
856.73	1478.63
857.05	1485.92
857.37	1462.70
857.68	1461.34
858.00	1489.10
858.32	1469.76
858.63	1472.26
858.95	1481.59
859.26	1486.83
859.58	1472.26
859.89	1476.59
860.21	1477.95
860.52	1477.95
860.84	1485.23
861.16	1469.53
861.47	1457.24
861.79	1456.11
862.10	1467.48
862.42	1463.16
862.73	1493.88
863.05	1477.27
863.36	1468.85
863.68	1449.28
863.99	1472.03
864.31	1476.59
864.62	1461.11
864.94	1467.48
865.25	1477.95
865.57	1466.12
865.88	1451.10
866.20	1459.75
866.51	1479.09
866.82	1469.08
867.14	1458.15
867.45	1449.05
867.77	1464.53
868.08	1477.27
868.40	1461.79
868.71	1459.97
869.02	1457.70
869.34	1460.66
869.65	1467.94
869.97	1462.25
870.28	1461.57
870.59	1477.04
870.91	1477.95
871.22	1454.29
871.54	1442.00
871.85	1478.41
872.16	1465.21
872.48	1446.32
872.79	1457.93
873.10	1445.64
873.42	1443.82
873.73	1468.17
874.04	1441.54
874.36	1431.99
874.67	1416.51
874.98	1442.45
875.30	1433.12
875.61	1431.08
875.92	1431.76
876.23	1453.15
876.55	1442.00
876.86	1426.52
877.17	1421.52
877.49	1426.98
877.80	1421.75
878.11	1589.22
878.42	1445.18
878.74	1449.28
879.05	1444.50
879.36	1425.16
879.67	1436.31
879.98	1445.18
880.30	1408.09
880.61	1429.03
880.92	1409.91
881.23	1409.91
881.55	1418.10
881.86	1411.96
882.17	1416.06
882.48	1424.70
882.79	1449.51
883.10	1429.94
883.42	1417.19
883.73	1447.23
884.04	1425.61
884.35	1440.63
884.66	1415.60
884.97	1413.55
885.28	1429.71
885.60	1432.67
885.91	1431.76
886.22	1383.97
886.53	1399.67
886.84	1393.98
887.15	1425.16
887.46	1435.85
887.77	1422.66
888.08	1425.84
888.40	1443.36
888.71	1427.43
889.02	1420.61
889.33	1415.60
889.64	1436.54
889.95	1438.13
890.26	1443.82
890.57	1445.87
890.88	1430.16
891.19	1436.08
891.50	1426.07
891.81	1426.30
892.12	1436.31
892.43	1428.12
892.74	1421.75
893.05	1442.91
893.36	1450.42
893.67	1415.60
893.98	1435.85
894.29	1420.15
894.60	1410.37
894.91	1418.79
895.22	1413.78
895.53	1416.51
895.84	1421.97
896.15	1390.34
896.46	1406.50
896.77	1413.78
897.08	1405.36
897.38	1415.37
897.69	1433.81
898.00	1387.84
898.31	1390.80
898.62	1398.08
898.93	1410.82
899.24	1414.46
899.55	1419.47
899.86	1417.88
900.16	1422.43
900.47	1428.34
900.78	1425.39
901.09	1405.13
901.40	1424.48
901.71	1418.33
902.02	1404.91
902.32	1398.76
902.63	1413.33
902.94	1419.24
903.25	1412.42
903.56	1412.19
903.87	1414.46
904.17	1398.08
904.48	1396.71
904.79	1403.31
905.10	1392.16
905.41	1402.40
905.71	1392.16
906.02	1400.58
906.33	1388.52
906.64	1405.82
906.94	1408.55
907.25	1424.25
907.56	1396.71
907.87	1395.35
908.17	1383.74
908.48	1399.22
908.79	1395.80
909.09	1407.86
909.40	1394.67
909.71	1385.34
910.02	1483.41
910.32	1410.37
910.63	1408.32
910.94	1405.13
911.24	1381.01
911.55	1388.07
911.86	1396.49
912.16	1392.62
912.47	1392.62
912.78	1383.29
913.08	1387.16
913.39	1386.47
913.69	1386.70
914.00	1407.41
914.31	1396.71
914.61	1390.57
914.92	1398.76
915.23	1381.47
915.53	1381.70
915.84	1373.05
916.14	1382.83
916.45	1365.31
916.75	1379.19
917.06	1393.76
917.37	1386.02
917.67	1379.65
917.98	1377.83
918.28	1375.78
918.59	1380.10
918.89	1395.58
919.20	1386.93
919.50	1405.59
919.81	1378.97
920.11	1396.49
920.42	1383.06
920.72	1397.62
921.03	1383.29
921.33	1394.21
921.64	1386.25
921.94	1377.60
922.25	1381.24
922.55	1377.83
922.86	1367.13
923.16	1382.38
923.47	1377.83
923.77	1388.30
924.08	1381.47
924.38	1384.88
924.69	1395.58
924.99	1395.35
925.29	1386.47
925.60	1368.73
925.90	1370.77
926.21	1379.19
926.51	1377.83
926.81	1378.74
927.12	1375.55
927.42	1370.09
927.73	1365.08
928.03	1373.28
928.33	1390.80
928.64	1368.95
928.94	1393.98
929.24	1373.50
929.55	1370.77
929.85	1386.02
930.15	1364.86
930.46	1395.12
930.76	1361.44
931.06	1391.48
931.37	1368.04
931.67	1382.83
931.97	1369.41
932.27	1373.73
932.58	1373.28
932.88	1383.52
933.18	1382.83
933.49	1371.00
933.79	1380.56
934.09	1355.53
934.39	1375.55
934.70	1370.09
935.00	1377.83
935.30	1366.91
935.60	1363.72
935.91	1376.01
936.21	1360.99
936.51	1368.73
936.81	1354.39
937.11	1363.72
937.42	1374.64
937.72	1353.48
938.02	1351.43
938.32	1347.79
938.62	1344.15
938.92	1370.32
939.23	1363.26
939.53	1366.45
939.83	1367.82
940.13	1337.32
940.43	1352.80
940.73	1350.75
941.03	1340.05
941.34	1378.97
941.64	1358.49
941.94	1354.39
942.24	1355.98
942.54	1347.56
942.84	1347.11
943.14	1343.70
943.44	1366.00
943.74	1346.43
944.04	1353.02
944.34	1373.73
944.65	1368.04
944.95	1349.61
945.25	1345.06
945.55	1330.04
945.85	1352.57
946.15	1337.55
946.45	1369.41
946.75	1343.70
947.05	1350.29
947.35	1344.38
947.65	1343.01
947.95	1335.50
948.25	1354.85
948.55	1341.42
948.85	1361.67
949.15	1355.30
949.45	1360.99
949.75	1355.76
950.05	1358.49
950.35	1367.82
950.65	1334.14
950.94	1350.52
951.24	1368.73
951.54	1355.07
951.84	1399.90
952.14	1371.68
952.44	1370.55
952.74	1364.17
953.04	1360.53
953.34	1340.51
953.64	1374.19
953.94	1359.85
954.23	1367.13
954.53	1350.98
954.83	1366.68
955.13	1350.52
955.43	1365.54
955.73	1365.77
956.03	1366.22
956.32	1362.35
956.62	1352.11
956.92	1374.19
957.22	1360.08
957.52	1365.77
957.82	1365.54
958.11	1375.55
958.41	1354.16
958.71	1376.92
959.01	1371.23
959.30	1451.78
959.60	1355.07
959.90	1359.40
960.20	1339.37
960.50	1356.67
960.79	1367.13
961.09	1343.92
961.39	1359.85
961.69	1338.92
961.98	1345.06
962.28	1364.40
962.58	1348.93
962.87	1354.16
963.17	1361.90
963.47	1346.20
963.76	1372.59
964.06	1335.05
964.36	1354.85
964.66	1348.47
964.95	1348.93
965.25	1362.13
965.55	1357.80
965.84	1353.48
966.14	1358.03
966.43	1346.43
966.73	1349.16
967.03	1348.25
967.32	1344.83
967.62	1349.61
967.92	1354.16
968.21	1350.75
968.51	1362.58
968.80	1374.87
969.10	1353.93
969.40	1359.17
969.69	1370.55
969.99	1352.80
970.28	1355.07
970.58	1371.46
970.87	1365.31
971.17	1344.38
971.46	1358.94
971.76	1367.36
972.06	1350.29
972.35	1370.55
972.65	1353.25
972.94	1334.59
973.24	1355.07
973.53	1363.26
973.83	1339.60
974.12	1350.98
974.42	1358.26
974.71	1333.23
975.01	1351.89
975.30	1373.50
975.59	1351.43
975.89	1354.62
976.18	1345.29
976.48	1333.46
976.77	1342.10
977.07	1352.80
977.36	1366.22
977.65	1363.72
977.95	1348.70
978.24	1357.12
978.54	1362.13
978.83	1356.44
979.13	1378.51
979.42	1360.08
979.71	1369.41
980.01	1358.26
980.30	1359.40
980.59	1359.85
980.89	1361.44
981.18	1355.76
981.47	1362.58
981.77	1379.88
982.06	1364.63
982.35	1357.12
982.65	1355.53
982.94	1342.78
983.23	1363.72
983.53	1344.15
983.82	1344.15
984.11	1348.02
984.41	1348.70
984.70	1374.41
984.99	1346.43
985.28	1364.17
985.58	1332.77
985.87	1346.43
986.16	1358.03
986.45	1334.59
986.75	1371.00
987.04	1371.23
987.33	1358.94
987.62	1368.95
987.91	1352.11
988.21	1369.18
988.50	1358.71
988.79	1372.82
989.08	1356.44
989.37	1345.74
989.67	1348.70
989.96	1346.43
990.25	1367.13
990.54	1359.85
990.83	1339.60
991.12	1369.64
991.42	1353.93
991.71	1357.12
992.00	1336.64
992.29	1346.43
992.58	1364.86
992.87	1342.10
993.16	1356.44
993.45	1350.52
993.75	1346.65
994.04	1345.29
994.33	1347.79
994.62	1358.94
994.91	1355.53
995.20	1370.77
995.49	1349.61
995.78	1348.25
996.07	1349.16
996.36	1337.10
996.65	1338.69
996.94	1335.50
997.23	1346.43
997.52	1344.83
997.81	1333.23
998.10	1356.89
998.39	1367.13
998.68	1350.98
998.97	1348.47
999.26	1324.58
999.55	1345.52
999.84	1348.25
1000.13	1353.71
1000.42	1348.93
1000.71	1336.19
1001.00	1335.05
1001.29	1336.19
1001.58	1347.34
1001.87	1359.62
1002.16	1342.56
1002.45	1331.41
1002.74	1344.83
1003.02	1344.61
1003.31	1353.25
1003.60	1353.02
1003.89	1353.02
1004.18	1368.27
1004.47	1367.59
1004.76	1348.02
1005.05	1340.74
1005.33	1363.49
1005.62	1329.36
1005.91	1339.83
1006.20	1347.56
1006.49	1364.63
1006.78	1339.60
1007.06	1360.31
1007.35	1362.13
1007.64	1335.73
1007.93	1351.89
1008.22	1351.43
1008.50	1366.91
1008.79	1383.06
1009.08	1367.13
1009.37	1350.29
1009.66	1357.35
1009.94	1348.47
1010.23	1363.26
1010.52	1335.73
1010.81	1344.15
1011.09	1349.84
1011.38	1335.96
1011.67	1337.78
1011.95	1338.92
1012.24	1348.93
1012.53	1355.53
1012.82	1340.28
1013.10	1350.29
1013.39	1356.21
1013.68	1353.25
[truncated: 48 more rows]
