# Supplementary material for: Unique photosynthetic electron transport tuning and excitation distribution in heterokont algae
Source: PLoS One. 2019 Jan 9;14(1):e0209920. doi: 10.1371/journal.pone.0209920 (PMC6326504; doi:10.1371/journal.pone.0209920)
Supplement: S1 Dataset — (ZIP) [file pone.0209920.s004.zip › S1 Dataset/77K/Phaeodactylum_DCMU/PDCMU_t=0n,1.txt]

340.01	930.92
340.39	930.92
340.76	930.92
341.14	929.10
341.52	958.22
341.89	970.96
342.27	973.01
342.65	968.46
343.03	968.69
343.40	965.50
343.78	985.30
344.16	968.01
344.53	964.82
344.91	968.46
345.29	963.68
345.66	952.76
346.04	944.34
346.42	968.69
346.79	954.13
347.17	973.47
347.54	947.53
347.92	957.99
348.30	955.49
348.67	953.22
349.05	959.13
349.43	954.58
349.80	949.12
350.18	960.95
350.56	960.95
350.93	960.95
351.31	941.61
351.68	936.60
352.06	940.70
352.44	936.38
352.81	934.56
353.19	946.84
353.56	933.87
353.94	932.51
354.32	925.91
354.69	937.74
355.07	942.52
355.44	951.17
355.82	957.31
356.19	950.03
356.57	948.66
356.95	936.38
357.32	953.90
357.70	949.57
358.07	911.35
358.45	942.98
358.82	920.22
359.20	947.07
359.58	926.14
359.95	931.83
360.33	931.83
360.70	936.15
361.08	931.37
361.45	935.47
361.83	927.73
362.20	936.60
362.58	947.53
362.95	934.10
363.33	915.90
363.70	948.66
364.08	965.96
364.45	927.27
364.83	933.42
365.20	934.78
365.58	930.01
365.95	967.10
366.33	946.39
366.70	956.86
367.08	940.02
367.45	941.61
367.83	941.61
368.20	941.61
368.58	945.93
368.95	942.07
369.33	965.96
369.70	948.89
370.08	933.65
370.45	932.96
370.83	938.42
371.20	943.43
371.57	996.00
371.95	920.45
372.32	932.96
372.70	933.87
373.07	946.39
373.45	954.58
373.82	928.41
374.19	939.56
374.57	958.68
374.94	940.70
375.32	944.11
375.69	940.47
376.07	924.32
376.44	926.36
376.81	915.21
377.19	927.50
377.56	950.49
377.94	929.10
378.31	935.24
378.68	909.30
379.06	946.39
379.43	942.07
379.81	941.38
380.18	933.19
380.55	914.76
380.93	930.46
381.30	925.45
381.67	928.18
382.05	944.80
382.42	936.38
382.79	912.26
383.17	939.34
383.54	927.27
383.91	925.91
384.29	938.42
384.66	954.13
385.04	939.79
385.41	948.44
385.78	936.38
386.15	949.80
386.53	941.61
386.90	946.39
387.27	937.74
387.65	946.84
388.02	938.42
388.39	947.75
388.77	934.33
389.14	934.78
389.51	932.05
389.89	924.77
390.26	909.07
390.63	943.89
391.00	952.99
391.38	936.38
391.75	940.02
392.12	936.38
392.50	940.47
392.87	917.72
393.24	926.59
393.61	937.97
393.99	929.10
394.36	927.73
394.73	924.54
395.10	916.81
395.48	929.10
395.85	931.37
396.22	921.59
396.59	941.84
396.97	927.96
397.34	935.69
397.71	939.11
398.08	906.80
398.45	939.11
398.83	914.99
399.20	933.65
399.57	936.38
399.94	928.87
400.32	936.15
400.69	917.26
401.06	963.23
401.43	938.42
401.80	941.16
402.17	926.82
402.55	942.75
402.92	950.26
403.29	941.84
403.66	948.66
404.03	930.69
404.41	942.29
404.78	945.71
405.15	946.84
405.52	952.99
405.89	931.60
406.26	941.38
406.64	944.34
407.01	929.32
407.38	952.31
407.75	949.35
408.12	949.57
408.49	924.09
408.86	945.71
409.23	935.01
409.61	931.37
409.98	952.08
410.35	940.93
410.72	942.52
411.09	940.70
411.46	958.22
411.83	931.83
412.20	915.44
412.57	946.39
412.95	917.72
413.32	932.74
413.69	947.07
414.06	923.41
414.43	933.65
414.80	937.97
415.17	947.30
415.54	949.12
415.91	929.78
416.28	944.34
416.65	942.07
417.02	924.54
417.39	930.92
417.76	935.92
418.14	931.60
418.51	931.83
418.88	916.58
419.25	937.29
419.62	946.62
419.99	948.21
420.36	942.29
420.73	925.91
421.10	954.81
421.47	940.47
421.84	943.20
422.21	940.25
422.58	945.93
422.95	944.80
423.32	923.41
423.69	927.27
424.06	927.96
424.43	947.07
424.80	916.58
425.17	942.29
425.54	929.55
425.91	937.97
426.28	947.98
426.65	945.93
427.02	944.80
427.39	942.98
427.76	935.47
428.13	965.28
428.49	946.39
428.86	937.74
429.23	951.40
429.60	946.62
429.97	918.17
430.34	948.21
430.71	944.11
431.08	945.48
431.45	935.47
431.82	931.83
432.19	930.01
432.56	947.30
432.93	923.63
433.30	944.34
433.67	927.50
434.03	964.37
434.40	943.43
434.77	930.69
435.14	924.09
435.51	931.37
435.88	945.48
436.25	941.84
436.62	954.13
436.99	938.65
437.35	959.59
437.72	944.34
438.09	947.53
438.46	990.99
438.83	955.04
439.20	946.39
439.57	933.42
439.93	945.71
440.30	939.56
440.67	934.33
441.04	953.22
441.41	924.32
441.78	929.55
442.14	905.20
442.51	920.22
442.88	943.43
443.25	923.86
443.62	944.11
443.99	933.87
444.35	938.88
444.72	932.28
445.09	925.00
445.46	925.45
445.83	927.96
446.19	942.29
446.56	921.36
446.93	917.03
447.30	922.50
447.66	934.56
448.03	930.69
448.40	943.66
448.77	959.36
449.14	950.26
449.50	951.40
449.87	936.60
450.24	945.93
450.61	922.04
450.97	932.05
451.34	913.62
451.71	940.47
452.08	945.25
452.44	949.35
452.81	918.17
453.18	950.71
453.54	941.84
453.91	956.40
454.28	925.45
454.65	933.87
455.01	930.23
455.38	945.48
455.75	923.63
456.11	931.37
456.48	937.29
456.85	927.50
457.21	933.42
457.58	945.25
457.95	925.00
458.32	927.27
458.68	940.47
459.05	925.45
459.42	931.60
459.78	931.83
460.15	928.41
460.52	925.91
460.88	933.65
461.25	945.93
461.61	939.79
461.98	941.84
462.35	943.20
462.71	926.59
463.08	929.10
463.45	951.40
463.81	938.88
464.18	940.02
464.55	922.72
464.91	935.01
465.28	931.83
465.64	927.73
466.01	922.27
466.38	947.75
466.74	936.60
467.11	933.19
467.47	934.56
467.84	939.34
468.21	934.78
468.57	919.08
468.94	930.92
469.30	955.26
469.67	928.64
470.03	955.72
470.40	942.29
470.77	960.27
471.13	940.93
471.50	939.11
471.86	924.77
472.23	961.41
472.59	951.40
472.96	958.45
473.32	956.40
473.69	947.98
474.05	938.20
474.42	936.15
474.78	952.31
475.15	917.49
475.51	936.38
475.88	926.14
476.24	935.01
476.61	939.34
476.97	953.22
477.34	947.07
477.70	937.29
478.07	934.56
478.43	951.62
478.80	933.42
479.16	955.04
479.53	946.84
479.89	937.97
480.26	931.60
480.62	928.18
480.99	939.11
481.35	922.95
481.72	945.71
482.08	925.91
482.45	1229.24
482.81	961.18
483.17	934.78
483.54	961.86
483.90	956.17
484.27	952.76
484.63	942.29
485.00	948.21
485.36	945.02
485.72	954.81
486.09	928.64
486.45	935.92
486.82	950.03
487.18	944.57
487.54	969.60
487.91	964.37
488.27	947.07
488.64	941.84
489.00	944.34
489.36	963.00
489.73	959.59
490.09	955.95
490.45	956.63
490.82	955.26
491.18	936.15
491.55	946.39
491.91	946.62
492.27	945.71
492.64	949.12
493.00	950.49
493.36	917.26
493.73	973.24
494.09	926.36
494.45	952.53
494.82	942.75
495.18	952.99
495.54	932.05
495.91	963.46
496.27	946.39
496.63	949.57
496.99	927.05
497.36	937.29
497.72	952.99
498.08	946.16
498.45	939.79
498.81	944.80
499.17	934.10
499.53	944.11
499.90	938.88
500.26	922.27
500.62	965.50
500.99	928.87
501.35	938.88
501.71	924.77
502.07	942.52
502.44	926.82
502.80	947.30
503.16	941.38
503.52	965.96
503.88	935.69
504.25	922.27
504.61	950.71
504.97	942.98
505.33	959.13
505.70	937.06
506.06	963.00
506.42	964.14
506.78	958.68
507.14	952.76
507.51	960.27
507.87	953.44
508.23	954.35
508.59	940.47
508.95	945.02
509.32	932.74
509.68	938.20
510.04	957.08
510.40	950.94
510.76	946.62
511.12	954.13
511.48	936.60
511.85	938.65
512.21	941.61
512.57	946.39
512.93	947.98
513.29	948.89
513.65	937.51
514.01	946.16
514.38	945.25
514.74	953.44
515.10	928.87
515.46	939.56
515.82	947.98
516.18	930.69
516.54	934.33
516.90	955.04
517.26	967.55
517.63	954.13
517.99	931.83
518.35	943.43
518.71	925.68
519.07	928.64
519.43	944.11
519.79	936.38
520.15	932.05
520.51	926.14
520.87	925.45
521.23	940.02
521.59	917.03
521.95	931.60
522.31	948.21
522.67	939.34
523.03	932.51
523.40	940.25
523.76	937.74
524.12	941.16
524.48	940.25
524.84	929.10
525.20	949.35
525.56	923.63
525.92	959.59
526.28	950.03
526.64	927.05
527.00	952.31
527.36	964.37
527.72	958.68
528.08	939.56
528.44	944.80
528.80	921.13
529.16	937.51
529.51	923.63
529.87	920.68
530.23	937.06
530.59	944.80
530.95	957.08
531.31	942.07
531.67	947.53
532.03	947.53
532.39	960.04
532.75	930.46
533.11	944.34
533.47	935.47
533.83	935.69
534.19	927.50
534.55	930.23
534.91	946.84
535.26	923.41
535.62	942.29
535.98	940.70
536.34	930.92
536.70	942.07
537.06	937.51
537.42	951.85
537.78	938.20
538.14	1070.18
538.49	935.47
538.85	977.11
539.21	960.50
539.57	957.08
539.93	948.44
540.29	971.42
540.65	950.71
541.00	978.70
541.36	964.37
541.72	952.31
542.08	947.30
542.44	957.77
542.80	949.80
543.15	965.50
543.51	930.01
543.87	937.97
544.23	937.29
544.59	967.55
544.95	929.55
545.30	931.37
545.66	945.93
546.02	947.53
546.38	934.78
546.73	942.98
547.09	937.97
547.45	958.45
547.81	946.62
548.17	936.38
548.52	949.80
548.88	938.65
549.24	934.33
549.60	944.34
549.95	946.39
550.31	940.25
550.67	921.36
551.03	932.74
551.38	939.56
551.74	940.02
552.10	933.87
552.46	937.06
552.81	935.24
553.17	937.29
553.53	929.78
553.88	932.05
554.24	946.84
554.60	910.66
554.95	948.89
555.31	955.49
555.67	932.28
556.03	929.78
556.38	932.51
556.74	938.42
557.10	947.98
557.45	938.88
557.81	937.97
558.17	943.89
558.52	942.07
558.88	939.34
559.24	932.05
559.59	947.30
559.95	939.56
560.30	956.17
560.66	935.92
561.02	958.45
561.37	930.23
561.73	933.42
562.09	947.98
562.44	939.79
562.80	952.31
563.15	929.78
563.51	932.51
563.87	931.60
564.22	952.31
564.58	947.98
564.93	961.64
565.29	941.61
565.65	959.59
566.00	942.75
566.36	935.01
566.71	950.49
567.07	950.94
567.42	926.14
567.78	934.33
568.14	921.13
568.49	940.93
568.85	931.14
569.20	939.11
569.56	937.97
569.91	934.56
570.27	918.63
570.62	951.62
570.98	942.75
571.33	938.42
571.69	931.60
572.04	941.84
572.40	957.77
572.75	964.14
573.11	952.99
573.46	954.81
573.82	951.62
574.17	960.50
574.53	954.81
574.88	950.03
575.24	947.75
575.59	966.41
575.95	963.00
576.30	936.83
576.66	948.66
577.01	937.29
577.36	969.83
577.72	935.69
578.07	932.74
578.43	935.24
578.78	949.57
579.14	963.23
579.49	967.55
579.85	960.04
580.20	957.54
580.55	965.28
580.91	955.95
581.26	950.03
581.62	942.52
581.97	973.70
582.32	955.26
582.68	969.60
583.03	970.51
583.39	973.92
583.74	977.34
584.09	982.80
584.45	975.52
584.80	969.14
585.15	994.40
585.51	999.41
585.86	985.07
586.21	1011.24
586.57	974.83
586.92	1023.30
587.27	1023.76
587.63	1013.97
587.98	1055.84
588.33	1068.13
588.69	1019.43
589.04	1051.97
589.39	1038.55
589.75	1044.01
590.10	1061.53
590.45	1096.80
590.81	1082.69
591.16	1117.51
591.51	1126.16
591.86	1148.68
592.22	1130.25
592.57	1134.12
592.92	1156.42
593.28	1173.03
593.63	1179.40
593.98	1207.62
594.33	1222.64
594.69	1245.39
595.04	1248.35
595.39	1277.25
595.74	1295.00
596.10	1296.36
596.45	1307.06
596.80	1371.91
597.15	1360.08
597.50	1399.90
597.86	1402.86
598.21	1469.99
598.56	1472.94
598.91	1496.38
599.26	1514.59
599.62	1545.31
599.97	1559.41
600.32	1596.05
600.67	1644.06
601.02	1665.68
601.38	1651.80
601.73	1721.20
602.08	1755.56
602.43	1743.96
602.78	1780.60
603.13	1805.63
603.49	1836.57
603.84	1872.75
604.19	1909.39
604.54	1913.49
604.89	1981.98
605.24	1964.00
605.59	2019.75
605.95	2065.04
606.30	2068.22
606.65	2118.96
607.00	2139.90
607.35	2144.45
607.70	2190.64
608.05	2236.84
608.40	2244.35
608.75	2257.32
609.10	2274.84
609.46	2324.22
609.81	2325.81
610.16	2349.25
610.51	2379.06
610.86	2426.84
611.21	2412.05
611.56	2449.14
611.91	2474.17
612.26	2496.93
612.61	2480.32
612.96	2532.88
613.31	2498.07
613.66	2505.12
614.01	2567.70
614.36	2592.05
614.71	2575.89
615.06	2599.10
615.41	2585.45
615.76	2612.75
616.11	2604.11
616.46	2610.25
616.81	2642.56
617.16	2666.46
617.51	2643.70
617.86	2664.63
618.21	2660.77
618.56	2656.90
618.91	2690.12
619.26	2703.32
619.61	2693.99
619.96	2658.49
620.31	2685.57
620.66	2665.77
621.01	2700.13
621.36	2685.34
621.71	2714.92
622.06	2681.25
622.41	2685.80
622.76	2689.44
623.10	2692.40
623.45	2651.21
623.80	2706.50
624.15	2706.28
624.50	2680.34
624.85	2647.80
625.20	2637.10
625.55	2688.53
625.90	2635.96
626.25	2653.71
626.59	2681.47
626.94	2663.27
627.29	2622.77
627.64	2647.57
627.99	2626.63
628.34	2603.88
628.69	2610.71
629.03	2592.96
629.38	2592.96
629.73	2601.83
630.08	2596.82
630.43	2556.55
630.78	2574.07
631.12	2577.03
631.47	2551.09
631.82	2517.86
632.17	2526.74
632.52	2568.84
632.86	2549.95
633.21	2508.31
633.56	2494.88
633.91	2536.07
634.26	2497.84
634.60	2519.46
634.95	2491.47
635.30	2516.27
635.65	2507.62
635.99	2460.29
636.34	2497.16
636.69	2468.48
637.04	2473.72
637.39	2412.73
637.73	2481.00
638.08	2489.19
638.43	2441.18
638.77	2448.92
639.12	2459.61
639.47	2441.41
639.82	2471.44
640.16	2416.38
640.51	2418.42
640.86	2406.82
641.20	2447.55
641.55	2395.90
641.90	2431.85
642.25	2419.79
642.59	2410.23
642.94	2417.29
643.29	2416.38
643.63	2411.82
643.98	2396.58
644.33	2398.63
644.67	2417.51
645.02	2390.43
645.37	2379.06
645.71	2382.93
646.06	2443.00
646.40	2425.02
646.75	2389.98
647.10	2392.26
647.44	2400.45
647.79	2406.36
648.14	2362.22
648.48	2362.45
648.83	2363.13
649.17	2408.64
649.52	2395.44
649.87	2376.10
650.21	2392.48
650.56	2389.30
650.90	2354.03
651.25	2373.37
651.59	2428.21
651.94	2418.88
652.29	2407.27
652.63	2436.86
652.98	2416.38
653.32	2427.30
653.67	2456.42
654.01	2425.71
654.36	2440.27
654.70	2398.17
655.05	2422.06
655.39	2463.71
655.74	2450.74
656.08	2441.41
656.43	2468.94
656.78	2482.14
657.12	2475.08
657.47	2504.21
657.81	2502.62
658.15	2484.64
658.50	2533.34
658.84	2523.78
659.19	2546.99
659.53	2571.11
659.88	2590.23
660.22	2579.53
660.57	2549.27
660.91	2606.38
661.26	2598.42
661.60	2612.07
661.95	2631.87
662.29	2641.42
662.63	2671.92
662.98	2697.63
663.32	2699.22
663.67	2725.85
664.01	2735.86
664.36	2766.81
664.70	2801.39
665.04	2840.99
665.39	2844.17
665.73	2916.76
666.08	3109.50
666.42	2983.66
666.76	3063.99
667.11	3131.80
667.45	3160.24
667.79	3246.71
668.14	3362.76
668.48	3375.51
668.83	3523.42
669.17	3603.29
669.51	3728.67
669.86	3802.62
670.20	3902.29
670.54	4031.09
670.89	4187.19
671.23	4294.82
671.57	4410.87
671.92	4581.99
672.26	4760.84
672.60	4918.54
672.94	5044.15
673.29	5275.34
673.63	5420.97
673.97	5547.26
674.32	5760.48
674.66	5941.61
675.00	6148.68
675.34	6266.33
675.69	6573.52
676.03	6729.40
676.37	6918.04
676.71	7110.32
677.06	7364.72
677.40	7556.55
677.74	7881.27
678.08	8122.70
678.43	8421.93
678.77	8699.09
679.11	8965.32
679.45	9190.15
679.80	9512.13
680.14	9768.36
680.48	10049.38
680.82	10407.55
681.16	10734.31
681.51	11038.55
681.85	11316.17
682.19	11664.09
682.53	12128.30
682.87	12509.68
683.21	12945.67
683.56	13234.20
683.90	13859.74
684.24	14389.94
684.58	14971.79
684.92	15548.18
685.26	16110.92
685.61	16578.53
685.95	17322.63
686.29	17841.22
686.63	18098.81
686.97	18597.83
687.31	18811.73
687.65	18963.51
687.99	19049.98
688.33	18859.74
688.68	18740.51
689.02	18466.76
689.36	18140.22
689.70	17692.86
690.04	17120.34
690.38	16650.21
690.72	16103.41
691.06	15482.87
691.40	14860.74
691.74	14281.17
692.08	13674.06
692.42	13195.52
692.76	12693.99
693.10	12161.29
693.44	11657.95
693.78	11277.71
694.13	10803.72
694.47	10510.63
694.81	10114.92
695.15	9825.47
695.49	9495.52
695.83	9331.23
696.17	9024.72
696.51	8819.92
696.85	8610.34
697.19	8438.09
697.53	8266.28
697.87	8185.96
698.20	8054.89
698.54	7982.98
698.88	7939.06
699.22	7886.50
699.56	7866.48
699.90	7808.22
700.24	7802.99
700.58	7842.36
700.92	7868.07
701.26	7932.01
701.60	7977.07
701.94	8053.98
702.28	8150.92
702.62	8207.35
702.96	8324.54
703.30	8458.79
703.63	8600.56
703.97	8773.73
704.31	8919.81
704.65	9116.42
704.99	9322.13
705.33	9525.56
705.67	9678.47
706.01	9909.67
706.34	10082.61
706.68	10320.40
707.02	10484.69
707.36	10765.03
707.70	10969.15
708.04	11095.89
708.38	11367.36
708.71	11523.47
709.05	11643.84
709.39	11908.94
709.73	11943.75
710.07	12133.76
710.40	12245.49
710.74	12387.71
711.08	12493.75
711.42	12383.38
711.76	12557.01
712.09	12558.37
712.43	12621.18
712.77	12488.74
713.11	12561.79
713.45	12508.77
713.78	12488.97
714.12	12305.79
714.46	12281.44
714.80	12074.82
715.13	12005.19
715.47	11777.41
715.81	11646.80
716.15	11499.57
716.48	11318.44
716.82	11209.90
717.16	11061.76
717.49	10856.05
717.83	10557.73
718.17	10498.80
718.51	10318.58
718.84	10114.46
719.18	9984.30
719.52	9746.97
719.85	9558.78
720.19	9395.17
720.53	9242.48
720.86	9073.18
721.20	8923.00
721.54	8748.69
721.87	8534.80
722.21	8325.22
722.55	8237.39
722.88	8097.90
723.22	7880.81
723.55	7779.32
723.89	7716.29
724.23	7525.37
724.56	7407.96
724.90	7223.87
725.24	7090.30
725.57	7056.39
725.91	6904.61
726.24	6822.01
726.58	6651.57
726.92	6545.76
727.25	6469.99
727.59	6430.62
727.92	6261.32
728.26	6156.42
728.59	6149.82
728.93	5997.59
729.26	5886.54
729.60	5863.79
729.94	5738.64
730.27	5644.43
730.61	5605.29
730.94	5480.14
731.28	5413.92
731.61	5362.26
731.95	5310.16
732.28	5224.37
732.62	5119.24
732.95	5068.50
733.29	5068.27
733.62	4988.17
733.96	4978.84
734.29	4866.43
734.63	4833.66
734.96	4731.26
735.30	4741.05
735.63	4647.30
735.97	4645.93
736.30	4557.19
736.63	4541.94
736.97	4448.19
737.30	4423.61
737.64	4380.83
737.97	4351.02
738.31	4329.63
738.64	4273.43
738.97	4254.09
739.31	4197.65
739.64	4188.55
739.98	4125.06
740.31	4118.92
740.64	4132.12
740.98	4028.58
741.31	3997.86
741.65	3949.39
741.98	3931.87
742.31	3895.24
742.65	3850.64
742.98	3834.48
743.31	3854.96
743.65	3797.84
743.98	3740.05
744.31	3744.60
744.65	3719.79
744.98	3677.70
745.31	3674.06
745.65	3612.39
745.98	3601.01
746.31	3627.86
746.65	3555.96
746.98	3542.08
747.31	3556.87
747.65	3499.75
747.98	3498.61
748.31	3438.31
748.64	3442.86
748.98	3400.08
749.31	3377.78
749.64	3369.82
749.98	3382.11
750.31	3295.64
750.64	3286.31
750.97	3270.15
751.31	3214.17
751.64	3197.33
751.97	3218.72
752.30	3157.29
752.63	3132.25
752.97	3101.99
753.30	3094.25
753.63	3073.77
753.96	3041.23
754.29	2998.45
754.63	3022.80
754.96	3003.23
755.29	2972.06
755.62	2942.70
755.95	2941.79
756.29	2900.38
756.62	2860.78
756.95	2880.81
757.28	2810.72
757.61	2787.97
757.94	2787.29
758.27	2764.99
758.61	2732.45
758.94	2695.13
759.27	2663.27
759.60	2658.49
759.93	2667.37
760.26	2665.32
760.59	2637.78
760.92	2588.86
761.26	2577.48
761.59	2559.28
761.92	2532.65
762.25	2514.91
762.58	2505.58
762.91	2478.95
763.24	2454.38
763.57	2458.70
763.90	2411.14
764.23	2431.85
764.56	2421.84
764.89	2426.16
765.22	2412.51
765.55	2373.37
765.88	2360.40
766.21	2313.75
766.54	2343.79
766.87	2321.49
767.20	2295.09
767.53	2316.03
767.86	2290.54
768.19	2255.72
768.52	2246.85
768.85	2255.27
769.18	2263.23
769.51	2263.01
769.84	2185.41
770.17	2181.77
770.50	2169.03
770.83	2187.69
771.16	2151.50
771.49	2149.68
771.82	2146.04
772.15	2115.78
772.48	2066.86
772.81	2062.08
773.14	2080.96
773.47	2043.42
773.80	2053.43
774.13	2044.78
774.46	2038.18
774.78	2014.97
775.11	2004.05
775.44	2004.51
775.77	2008.37
776.10	1964.23
776.43	1953.76
776.76	1960.36
777.09	1941.93
777.41	1920.08
777.74	1929.19
778.07	1895.28
778.40	1885.50
778.73	1888.00
779.06	1861.38
779.38	1902.11
779.71	1854.78
780.04	1867.06
780.37	1824.97
780.70	1807.90
781.03	1831.79
781.35	1812.00
781.68	1794.25
782.01	1796.75
782.34	1798.57
782.67	1751.92
782.99	1773.31
783.32	1748.97
783.65	1739.86
783.98	1752.38
784.30	1718.70
784.63	1717.11
784.96	1714.60
785.29	1718.70
785.61	1724.62
785.94	1696.63
786.27	1697.99
786.60	1675.92
786.92	1679.79
787.25	1657.72
787.58	1619.94
787.90	1628.82
788.23	1614.94
788.56	1632.69
788.88	1625.40
789.21	1600.37
789.54	1606.06
789.87	1629.96
790.19	1605.38
790.52	1583.76
790.85	1586.27
791.17	1598.33
791.50	1577.16
791.82	1567.15
792.15	1573.98
792.48	1570.56
792.80	1528.69
793.13	1551.22
793.46	1555.09
793.78	1573.07
794.11	1549.40
794.43	1560.55
794.76	1540.98
795.09	1559.87
795.41	1570.79
795.74	1545.08
796.06	1547.35
796.39	1539.16
796.72	1556.23
797.04	1559.41
797.37	1540.30
797.69	1532.34
798.02	1545.08
798.34	1516.41
798.67	1535.07
798.99	1527.78
799.32	1556.68
799.64	1531.65
799.97	1521.64
800.30	1512.31
800.62	1522.10
800.95	1508.90
801.27	1513.22
801.60	1521.87
801.92	1505.94
802.25	1494.56
802.57	1486.60
802.89	1483.64
803.22	1512.54
803.54	1476.36
803.87	1472.26
804.19	1466.12
804.52	1483.64
804.84	1465.21
805.17	1475.45
805.49	1473.85
805.82	1462.25
806.14	1454.06
806.46	1492.74
806.79	1456.11
807.11	1430.16
807.44	1467.48
807.76	1417.19
808.08	1438.81
808.41	1419.01
808.73	1436.31
809.06	1428.12
809.38	1419.24
809.70	1446.32
810.03	1411.05
810.35	1388.98
810.67	1415.83
811.00	1401.72
811.32	1414.46
811.64	1396.71
811.97	1383.74
812.29	1375.55
812.61	1388.07
812.94	1395.12
813.26	1382.38
813.58	1373.28
813.91	1366.91
814.23	1355.76
814.55	1362.81
814.88	1357.35
815.20	1361.44
815.52	1355.76
815.84	1350.52
816.17	1336.41
816.49	1325.95
816.81	1364.40
817.13	1336.87
817.46	1317.98
817.78	1319.12
818.10	1343.47
818.42	1321.39
818.75	1317.75
819.07	1325.95
819.39	1323.90
819.71	1326.40
820.04	1289.99
820.36	1299.78
820.68	1268.15
821.00	1300.23
821.32	1305.69
821.65	1313.43
821.97	1285.67
822.29	1299.55
822.61	1297.05
822.93	1289.54
823.25	1278.62
823.58	1294.09
823.90	1292.72
824.22	1280.89
824.54	1270.42
824.86	1267.92
825.18	1279.75
825.50	1266.10
825.82	1245.39
826.15	1255.86
826.47	1241.98
826.79	1276.57
827.11	1271.79
827.43	1263.82
827.75	1259.73
828.07	1248.58
828.39	1230.15
828.71	1232.42
829.03	1240.16
829.35	1244.94
829.67	1254.72
830.00	1235.61
830.32	1243.12
830.64	1252.22
830.96	1239.25
831.28	1240.39
831.60	1255.40
831.92	1244.25
832.24	1249.03
832.56	1226.96
832.88	1239.93
833.20	1236.52
833.52	1232.42
833.84	1238.11
834.16	1204.89
834.48	1219.00
834.80	1237.88
835.12	1224.91
835.44	1212.63
835.76	1224.00
836.08	1207.85
836.40	1214.90
836.71	1225.14
837.03	1219.00
837.35	1211.49
837.67	1187.82
837.99	1206.71
838.31	1213.99
838.63	1207.85
838.95	1186.46
839.27	1205.12
839.59	1202.84
839.91	1205.80
840.23	1191.69
840.54	1220.82
840.86	1222.41
841.18	1199.65
841.50	1188.05
841.82	1189.41
842.14	1204.89
842.46	1186.46
842.77	1176.44
843.09	1180.77
843.41	1189.87
843.73	1179.86
844.05	1189.19
844.37	1163.93
844.68	1173.94
845.00	1185.09
845.32	1173.03
845.64	1168.02
845.96	1196.47
846.27	1206.94
846.59	1178.26
846.91	1175.53
847.23	1187.37
847.54	1175.08
847.86	1176.44
848.18	1188.05
848.50	1192.37
848.82	1186.23
849.13	1175.08
849.45	1158.70
849.77	1178.26
850.08	1178.04
850.40	1163.02
850.72	1160.06
851.04	1150.50
851.35	1164.38
851.67	1187.59
851.99	1170.76
852.30	1165.98
852.62	1157.33
852.94	1164.84
853.25	1162.11
853.57	1152.10
853.89	1161.88
854.20	1158.47
854.52	1180.54
854.84	1159.15
855.15	1151.19
855.47	1142.77
855.79	1144.59
856.10	1140.04
856.42	1159.38
856.73	1122.51
857.05	1135.94
857.37	1142.08
857.68	1154.60
858.00	1152.55
858.32	1142.54
858.63	1151.19
858.95	1138.90
859.26	1157.56
859.58	1140.72
859.89	1146.18
860.21	1153.46
860.52	1156.65
860.84	1152.10
861.16	1131.16
861.47	1128.20
861.79	1128.89
862.10	1127.07
862.42	1125.93
862.73	1110.91
863.05	1122.97
863.36	1143.68
863.68	1132.75
863.99	1121.15
864.31	1125.25
864.62	1131.62
864.94	1117.51
865.25	1104.54
865.57	1091.57
865.88	1110.45
866.20	1111.59
866.51	1124.56
866.82	1114.09
867.14	1114.32
867.45	1101.58
867.77	1117.28
868.08	1104.54
868.40	1098.39
868.71	1111.82
869.02	1112.96
869.34	1092.02
869.65	1089.75
869.97	1104.77
870.28	1092.02
870.59	1112.50
870.91	1087.02
871.22	1094.30
871.54	1109.54
871.85	1082.24
872.16	1085.65
872.48	1075.87
872.79	1097.03
873.10	1063.58
873.42	1079.05
873.73	1086.33
874.04	1090.88
874.36	1071.32
874.67	1091.57
874.98	1083.15
875.30	1095.66
875.61	1077.23
875.92	1079.96
876.23	1092.71
876.55	1068.13
876.86	1063.81
877.17	1056.75
877.49	1055.39
877.80	1074.50
878.11	1306.15
878.42	1102.03
878.74	1064.49
879.05	1064.03
879.36	1054.70
879.67	1033.77
879.98	1058.57
880.30	1050.84
880.61	1071.54
880.92	1059.03
881.23	1069.04
881.55	1073.36
881.86	1060.85
882.17	1081.56
882.48	1060.62
882.79	1075.18
883.10	1069.27
883.42	1065.85
883.73	1066.99
884.04	1065.85
884.35	1070.86
884.66	1044.24
884.97	1056.98
885.28	1056.98
885.60	1057.43
885.91	1045.60
886.22	1056.30
886.53	1075.18
886.84	1064.72
887.15	1057.21
887.46	1049.93
887.77	1073.36
888.08	1063.35
888.40	1066.99
888.71	1068.81
889.02	1061.30
889.33	1072.91
889.64	1047.88
889.95	1057.21
890.26	1066.76
890.57	1033.77
890.88	1066.99
891.19	1070.41
891.50	1074.27
891.81	1046.06
892.12	1042.64
892.43	1067.22
892.74	1051.29
893.05	1056.52
893.36	1072.23
893.67	1050.84
893.98	1059.94
894.29	1044.01
894.60	1043.33
894.91	1059.94
895.22	1042.19
895.53	1061.76
895.84	1059.25
896.15	1048.10
896.46	1051.97
896.77	1046.06
897.08	1049.02
897.38	1063.58
897.69	1044.01
898.00	1039.00
898.31	1030.36
898.62	1047.42
898.93	1030.36
899.24	1027.63
899.55	1036.27
899.86	1033.31
900.16	1027.17
900.47	1008.51
900.78	1040.37
901.09	1044.24
901.40	1035.36
901.71	1027.40
902.02	1013.97
902.32	1021.48
902.63	1051.75
902.94	1028.31
903.25	1047.19
903.56	1027.85
903.87	1044.46
904.17	1027.63
904.48	1040.37
904.79	1018.98
905.10	1016.48
905.41	1037.64
905.71	1032.40
906.02	1030.36
906.33	1012.15
906.64	1023.07
906.94	1025.80
907.25	1020.80
907.56	1027.63
907.87	1019.21
908.17	1015.79
908.48	1035.36
908.79	1026.71
909.09	1010.56
909.40	1004.87
909.71	1014.43
910.02	1037.18
910.32	1026.72
910.63	1019.21
910.94	1031.49
911.24	1009.88
911.55	1028.08
911.86	1014.43
912.16	1019.43
912.47	1020.80
912.78	1012.38
913.08	1002.59
913.39	990.53
913.69	1013.97
914.00	1001.91
914.31	1000.55
914.61	992.58
914.92	1034.91
915.23	1000.77
915.53	983.94
915.84	989.85
916.14	999.18
916.45	1001.68
916.75	989.17
917.06	1020.34
917.37	997.36
917.67	998.95
917.98	991.22
918.28	1000.32
918.59	1014.88
918.89	1026.49
919.20	1013.52
919.50	1012.83
919.81	988.26
920.11	997.36
920.42	1009.42
920.72	990.76
921.03	1022.16
921.33	1000.77
921.64	992.58
921.94	1000.09
922.25	996.91
922.55	995.54
922.86	988.71
923.16	996.00
923.47	980.98
923.77	961.18
924.08	981.66
924.38	993.95
924.69	978.02
924.99	990.76
925.29	998.95
925.60	981.89
925.90	977.56
926.21	986.67
926.51	986.44
926.81	987.35
927.12	986.21
927.42	986.21
927.73	983.02
928.03	989.85
928.33	980.75
928.64	962.09
928.94	960.72
929.24	965.73
929.55	973.70
929.85	998.73
930.15	981.43
930.46	967.55
930.76	991.22
931.06	980.07
931.37	961.18
931.67	996.00
931.97	963.00
932.27	976.43
932.58	967.10
932.88	959.59
933.18	973.01
933.49	970.28
933.79	983.02
934.09	982.57
934.39	978.25
934.70	975.97
935.00	960.50
935.30	967.32
935.60	962.77
935.91	966.64
936.21	963.68
936.51	965.73
936.81	964.82
937.11	980.07
937.42	947.07
937.72	958.68
938.02	952.08
938.32	971.87
938.62	945.48
938.92	967.78
939.23	965.28
939.53	980.98
939.83	970.05
940.13	957.77
940.43	965.05
940.73	970.51
941.03	970.96
941.34	961.64
941.64	952.99
941.94	956.40
942.24	965.50
942.54	952.08
942.84	961.64
943.14	964.82
943.44	954.58
943.74	963.46
944.04	925.00
944.34	927.27
944.65	937.29
944.95	963.91
945.25	956.86
945.55	951.85
945.85	966.64
946.15	941.16
946.45	957.08
946.75	956.40
947.05	967.78
947.35	957.99
947.65	965.73
947.95	958.22
948.25	944.80
948.55	963.68
948.85	952.08
949.15	966.64
949.45	966.19
949.75	961.86
950.05	948.44
950.35	967.78
950.65	950.26
950.94	959.36
951.24	957.99
951.54	947.53
951.84	1007.37
952.14	971.42
952.44	944.80
952.74	943.66
953.04	943.20
953.34	951.40
953.64	958.68
953.94	955.04
954.23	961.41
954.53	955.04
954.83	950.71
955.13	930.01
955.43	967.32
955.73	942.75
956.03	934.56
956.32	942.75
956.62	953.44
956.92	965.96
957.22	934.56
957.52	957.31
957.82	945.71
958.11	949.35
958.41	963.68
958.71	995.54
959.01	955.26
959.30	1063.58
959.60	940.02
959.90	962.09
960.20	959.59
960.50	949.35
960.79	940.02
961.09	952.08
961.39	946.84
961.69	963.23
961.98	956.17
962.28	975.97
962.58	937.97
962.87	965.96
963.17	947.75
963.47	943.66
963.76	962.32
964.06	942.07
964.36	950.71
964.66	965.96
964.95	935.24
965.25	942.98
965.55	950.94
965.84	941.38
966.14	936.38
966.43	942.75
966.73	948.21
967.03	962.77
967.32	947.98
967.62	957.54
967.92	937.06
968.21	953.90
968.51	942.52
968.80	940.70
969.10	964.82
969.40	934.10
969.69	949.80
969.99	955.26
970.28	961.86
970.58	955.95
970.87	940.70
971.17	950.94
971.46	950.49
971.76	949.35
972.06	964.14
972.35	936.60
972.65	933.42
972.94	948.66
973.24	934.33
973.53	950.71
973.83	932.96
974.12	963.46
974.42	929.55
974.71	980.07
975.01	947.75
975.30	951.40
975.59	965.73
975.89	958.68
976.18	962.09
976.48	964.82
976.77	959.59
977.07	950.26
977.36	942.75
977.65	959.36
977.95	945.93
978.24	962.55
978.54	944.34
978.83	953.22
979.13	943.89
979.42	962.09
979.71	960.04
980.01	958.68
980.30	945.93
980.59	939.34
980.89	970.51
981.18	952.99
981.47	942.98
981.77	941.84
982.06	942.29
982.35	932.74
982.65	940.47
982.94	946.62
983.23	951.17
983.53	950.49
983.82	936.60
984.11	933.42
984.41	944.11
984.70	945.25
984.99	941.16
985.28	932.05
985.58	940.70
985.87	957.77
986.16	943.89
986.45	939.56
986.75	933.65
987.04	945.71
987.33	909.07
987.62	934.56
987.91	912.94
988.21	940.25
988.50	940.25
988.79	940.93
989.08	966.41
989.37	945.02
989.67	937.29
989.96	954.58
990.25	959.59
990.54	934.33
990.83	941.38
991.12	924.54
991.42	952.31
991.71	950.26
992.00	952.99
992.29	925.91
992.58	927.96
992.87	954.81
993.16	932.74
993.45	950.94
993.75	930.69
994.04	918.40
994.33	955.49
994.62	947.30
994.91	948.21
995.20	935.92
995.49	943.43
995.78	944.34
996.07	922.04
996.36	931.60
996.65	962.32
996.94	941.16
997.23	958.90
997.52	933.65
997.81	943.89
998.10	950.71
998.39	945.93
998.68	930.69
998.97	929.32
999.26	945.02
999.55	935.47
999.84	941.84
1000.13	923.63
1000.42	927.73
1000.71	925.23
1001.00	924.54
1001.29	948.21
1001.58	940.47
1001.87	936.83
1002.16	946.39
1002.45	940.25
1002.74	965.50
1003.02	953.90
1003.31	963.23
1003.60	950.49
1003.89	960.72
1004.18	966.64
1004.47	961.86
1004.76	949.57
1005.05	950.49
1005.33	943.43
1005.62	927.05
1005.91	921.81
1006.20	937.74
1006.49	945.25
1006.78	949.12
1007.06	942.29
1007.35	949.35
1007.64	939.56
1007.93	941.84
1008.22	932.51
1008.50	938.65
1008.79	935.47
1009.08	945.93
1009.37	962.09
1009.66	957.08
1009.94	934.33
1010.23	957.54
1010.52	948.66
1010.81	951.17
1011.09	924.32
1011.38	930.46
1011.67	950.94
1011.95	940.93
1012.24	935.01
1012.53	926.36
1012.82	926.82
1013.10	912.03
1013.39	923.41
1013.68	925.00
[truncated: 48 more rows]
