# Supplementary material for: Unique photosynthetic electron transport tuning and excitation distribution in heterokont algae
Source: PLoS One. 2019 Jan 9;14(1):e0209920. doi: 10.1371/journal.pone.0209920 (PMC6326504; doi:10.1371/journal.pone.0209920)
Supplement: S1 Dataset — (ZIP) [file pone.0209920.s004.zip › S1 Dataset/77K/Phaeodactylum_DCMU/PDCMU_t=0n,2.txt]

340.01	1345.06
340.39	1345.06
340.76	1345.06
341.14	1374.41
341.52	1373.73
341.89	1380.56
342.27	1395.35
342.65	1403.09
343.03	1396.03
343.40	1399.45
343.78	1386.25
344.16	1405.36
344.53	1413.55
344.91	1397.85
345.29	1388.98
345.66	1375.55
346.04	1392.39
346.42	1386.70
346.79	1380.33
347.17	1372.14
347.54	1385.79
347.92	1372.37
348.30	1383.29
348.67	1371.23
349.05	1384.20
349.43	1376.46
349.80	1375.55
350.18	1373.73
350.56	1375.55
350.93	1357.12
351.31	1370.32
351.68	1362.35
352.06	1351.66
352.44	1366.68
352.81	1359.85
353.19	1372.59
353.56	1350.52
353.94	1369.18
354.32	1354.85
354.69	1348.93
355.07	1353.25
355.44	1371.00
355.82	1352.57
356.19	1345.52
356.57	1337.78
356.95	1332.54
357.32	1359.85
357.70	1359.17
358.07	1349.16
358.45	1338.69
358.82	1358.49
359.20	1356.89
359.58	1349.61
359.95	1339.37
360.33	1373.73
360.70	1376.92
361.08	1347.79
361.45	1368.04
361.83	1358.49
362.20	1368.04
362.58	1377.37
362.95	1359.17
363.33	1347.11
363.70	1360.53
364.08	1351.20
364.45	1358.03
364.83	1359.62
365.20	1349.38
365.58	1347.56
365.95	1386.25
366.33	1366.00
366.70	1364.86
367.08	1376.24
367.45	1365.54
367.83	1376.01
368.20	1377.83
368.58	1348.02
368.95	1351.20
369.33	1360.31
369.70	1366.00
370.08	1355.53
370.45	1344.83
370.83	1359.40
371.20	1340.96
371.57	1412.64
371.95	1353.25
372.32	1360.31
372.70	1349.61
373.07	1364.86
373.45	1359.85
373.82	1345.52
374.19	1358.26
374.57	1346.88
374.94	1348.25
375.32	1355.07
375.69	1346.43
376.07	1351.43
376.44	1354.85
376.81	1364.86
377.19	1348.02
377.56	1366.91
377.94	1336.19
378.31	1348.93
378.68	1347.56
379.06	1343.70
379.43	1343.01
379.81	1372.59
380.18	1359.40
380.55	1350.52
380.93	1351.20
381.30	1349.84
381.67	1346.43
382.05	1371.00
382.42	1357.80
382.79	1371.00
383.17	1344.38
383.54	1362.58
383.91	1350.52
384.29	1340.96
384.66	1348.25
385.04	1355.98
385.41	1340.51
385.78	1362.81
386.15	1337.32
386.53	1354.16
386.90	1328.90
387.27	1358.71
387.65	1342.10
388.02	1338.46
388.39	1365.31
388.77	1357.12
389.14	1346.20
389.51	1358.71
389.89	1354.39
390.26	1352.57
390.63	1357.58
391.00	1362.58
391.38	1344.38
391.75	1344.38
392.12	1341.87
392.50	1351.43
392.87	1349.38
393.24	1366.00
393.61	1361.22
393.99	1365.77
394.36	1360.76
394.73	1364.40
395.10	1348.93
395.48	1356.67
395.85	1356.89
396.22	1338.23
396.59	1340.51
396.97	1352.11
397.34	1348.02
397.71	1365.77
398.08	1353.02
398.45	1343.24
398.83	1364.40
399.20	1360.53
399.57	1351.43
399.94	1338.23
400.32	1367.59
400.69	1352.57
401.06	1366.22
401.43	1354.85
401.80	1384.20
402.17	1368.50
402.55	1366.00
402.92	1355.07
403.29	1379.88
403.66	1373.50
404.03	1343.47
404.41	1355.98
404.78	1376.24
405.15	1383.06
405.52	1366.45
405.89	1354.39
406.26	1358.49
406.64	1371.91
407.01	1362.58
407.38	1350.98
407.75	1360.76
408.12	1362.13
408.49	1379.19
408.86	1354.62
409.23	1358.94
409.61	1343.92
409.98	1361.90
410.35	1336.87
410.72	1342.78
411.09	1345.52
411.46	1351.66
411.83	1368.04
412.20	1360.76
412.57	1353.25
412.95	1356.89
413.32	1345.29
413.69	1381.47
414.06	1355.76
414.43	1360.53
414.80	1371.91
415.17	1361.90
415.54	1385.34
415.91	1350.29
416.28	1353.25
416.65	1338.23
417.02	1347.34
417.39	1358.26
417.76	1359.40
418.14	1356.21
418.51	1343.70
418.88	1349.84
419.25	1337.55
419.62	1352.34
419.99	1370.09
420.36	1340.51
420.73	1350.07
421.10	1371.00
421.47	1355.07
421.84	1378.51
422.21	1355.98
422.58	1346.88
422.95	1356.44
423.32	1370.32
423.69	1354.85
424.06	1360.31
424.43	1352.80
424.80	1358.26
425.17	1380.56
425.54	1342.33
425.91	1350.52
426.28	1360.99
426.65	1363.04
427.02	1358.94
427.39	1363.95
427.76	1354.16
428.13	1355.76
428.49	1347.34
428.86	1343.01
429.23	1373.05
429.60	1348.25
429.97	1337.55
430.34	1368.95
430.71	1343.70
431.08	1354.16
431.45	1361.22
431.82	1376.69
432.19	1362.81
432.56	1344.15
432.93	1353.71
433.30	1363.72
433.67	1363.72
434.03	1369.18
434.40	1366.22
434.77	1350.29
435.14	1349.84
435.51	1346.20
435.88	1377.60
436.25	1366.68
436.62	1358.71
436.99	1353.71
437.35	1368.50
437.72	1379.42
438.09	1359.85
438.46	1383.74
438.83	1377.83
439.20	1396.03
439.57	1354.62
439.93	1370.09
440.30	1345.74
440.67	1343.92
441.04	1352.80
441.41	1354.85
441.78	1363.72
442.14	1384.88
442.51	1389.21
442.88	1356.67
443.25	1368.04
443.62	1350.07
443.99	1371.68
444.35	1351.20
444.72	1364.17
445.09	1353.93
445.46	1364.40
445.83	1357.35
446.19	1336.87
446.56	1360.76
446.93	1347.34
447.30	1368.95
447.66	1355.98
448.03	1370.55
448.40	1357.35
448.77	1356.67
449.14	1360.31
449.50	1368.95
449.87	1357.35
450.24	1343.92
450.61	1349.38
450.97	1353.48
451.34	1359.62
451.71	1359.85
452.08	1343.92
452.44	1357.35
452.81	1354.16
453.18	1362.81
453.54	1334.82
453.91	1341.87
454.28	1358.03
454.65	1365.77
455.01	1350.52
455.38	1361.44
455.75	1348.93
456.11	1348.47
456.48	1360.53
456.85	1355.76
457.21	1355.07
457.58	1368.27
457.95	1350.75
458.32	1344.61
458.68	1353.25
459.05	1338.01
459.42	1327.08
459.78	1339.83
460.15	1360.76
460.52	1382.61
460.88	1353.02
461.25	1360.08
461.61	1334.59
461.98	1360.99
462.35	1354.85
462.71	1354.39
463.08	1349.38
463.45	1361.67
463.81	1379.88
464.18	1339.14
464.55	1360.08
464.91	1378.51
465.28	1361.22
465.64	1350.75
466.01	1332.77
466.38	1339.83
466.74	1361.22
467.11	1371.00
467.47	1372.59
467.84	1368.04
468.21	1378.06
468.57	1371.23
468.94	1360.53
469.30	1377.83
469.67	1372.37
470.03	1358.49
470.40	1365.54
470.77	1362.58
471.13	1355.53
471.50	1346.43
471.86	1361.44
472.23	1377.37
472.59	1356.89
472.96	1352.34
473.32	1348.70
473.69	1364.63
474.05	1355.76
474.42	1345.06
474.78	1385.34
475.15	1362.58
475.51	1378.06
475.88	1364.86
476.24	1364.17
476.61	1363.26
476.97	1386.70
477.34	1374.87
477.70	1358.03
478.07	1372.14
478.43	1376.24
478.80	1357.12
479.16	1376.24
479.53	1349.16
479.89	1357.35
480.26	1360.99
480.62	1368.73
480.99	1358.26
481.35	1357.35
481.72	1345.29
482.08	1361.67
482.45	1560.55
482.81	1368.04
483.17	1360.99
483.54	1360.99
483.90	1357.80
484.27	1369.18
484.63	1357.35
485.00	1331.18
485.36	1342.33
485.72	1368.73
486.09	1362.58
486.45	1376.24
486.82	1356.21
487.18	1375.10
487.54	1378.06
487.91	1364.17
488.27	1361.67
488.64	1361.67
489.00	1374.64
489.36	1368.50
489.73	1381.24
490.09	1376.24
490.45	1352.11
490.82	1385.79
491.18	1361.90
491.55	1372.37
491.91	1384.20
492.27	1377.15
492.64	1369.18
493.00	1365.31
493.36	1352.34
493.73	1375.78
494.09	1358.26
494.45	1365.77
494.82	1362.81
495.18	1368.73
495.54	1371.00
495.91	1355.76
496.27	1352.34
496.63	1356.21
496.99	1361.90
497.36	1350.29
497.72	1366.00
498.08	1361.22
498.45	1368.73
498.81	1363.04
499.17	1370.32
499.53	1348.47
499.90	1356.21
500.26	1370.09
500.62	1368.50
500.99	1365.31
501.35	1360.08
501.71	1379.19
502.07	1354.39
502.44	1384.43
502.80	1364.40
503.16	1367.82
503.52	1366.45
503.88	1367.36
504.25	1359.62
504.61	1358.49
504.97	1371.46
505.33	1370.77
505.70	1363.72
506.06	1366.45
506.42	1378.74
506.78	1360.76
507.14	1371.23
507.51	1367.82
507.87	1353.25
508.23	1371.00
508.59	1372.82
508.95	1365.31
509.32	1357.35
509.68	1350.29
510.04	1376.92
510.40	1390.80
510.76	1386.70
511.12	1369.41
511.48	1362.35
511.85	1379.42
512.21	1361.22
512.57	1373.50
512.93	1355.30
513.29	1370.77
513.65	1361.44
514.01	1346.65
514.38	1362.81
514.74	1369.41
515.10	1355.07
515.46	1381.24
515.82	1386.47
516.18	1345.06
516.54	1352.11
516.90	1356.21
517.26	1358.03
517.63	1356.21
517.99	1368.50
518.35	1356.89
518.71	1354.62
519.07	1354.39
519.43	1371.46
519.79	1377.37
520.15	1361.67
520.51	1345.06
520.87	1354.62
521.23	1354.85
521.59	1362.13
521.95	1359.17
522.31	1367.13
522.67	1359.85
523.03	1359.85
523.40	1379.19
523.76	1371.68
524.12	1347.56
524.48	1345.52
524.84	1382.15
525.20	1345.29
525.56	1334.82
525.92	1353.93
526.28	1360.08
526.64	1357.35
527.00	1367.36
527.36	1363.26
527.72	1364.86
528.08	1367.82
528.44	1345.97
528.80	1360.76
529.16	1352.80
529.51	1355.53
529.87	1368.27
530.23	1365.54
530.59	1363.04
530.95	1348.93
531.31	1369.64
531.67	1359.62
532.03	1356.21
532.39	1376.46
532.75	1375.55
533.11	1365.77
533.47	1363.04
533.83	1369.18
534.19	1371.23
534.55	1372.37
534.91	1348.70
535.26	1352.11
535.62	1370.32
535.98	1369.18
536.34	1346.88
536.70	1346.65
537.06	1358.71
537.42	1364.63
537.78	1366.45
538.14	1457.47
538.49	1352.34
538.85	1394.67
539.21	1378.74
539.57	1350.98
539.93	1359.85
540.29	1368.04
540.65	1359.62
541.00	1357.58
541.36	1338.92
541.72	1390.12
542.08	1369.18
542.44	1356.44
542.80	1378.97
543.15	1377.60
543.51	1359.40
543.87	1369.41
544.23	1384.88
544.59	1389.89
544.95	1378.51
545.30	1363.49
545.66	1366.91
546.02	1362.81
546.38	1368.27
546.73	1373.50
547.09	1367.36
547.45	1374.19
547.81	1378.74
548.17	1369.41
548.52	1353.93
548.88	1371.46
549.24	1354.16
549.60	1359.17
549.95	1335.73
550.31	1352.34
550.67	1355.07
551.03	1362.13
551.38	1364.17
551.74	1345.06
552.10	1350.07
552.46	1359.40
552.81	1366.68
553.17	1349.16
553.53	1358.26
553.88	1360.08
554.24	1345.97
554.60	1355.07
554.95	1351.20
555.31	1346.20
555.67	1358.94
556.03	1391.03
556.38	1338.01
556.74	1347.79
557.10	1361.44
557.45	1365.31
557.81	1365.31
558.17	1349.61
558.52	1357.35
558.88	1337.32
559.24	1345.52
559.59	1358.26
559.95	1341.42
560.30	1356.21
560.66	1383.74
561.02	1348.02
561.37	1352.57
561.73	1347.11
562.09	1379.88
562.44	1357.58
562.80	1356.21
563.15	1356.89
563.51	1368.95
563.87	1358.71
564.22	1371.46
564.58	1345.29
564.93	1341.65
565.29	1377.83
565.65	1366.22
566.00	1363.49
566.36	1358.26
566.71	1369.18
567.07	1369.18
567.42	1338.23
567.78	1359.85
568.14	1376.01
568.49	1367.13
568.85	1344.61
569.20	1356.67
569.56	1350.52
569.91	1360.08
570.27	1349.61
570.62	1370.55
570.98	1362.81
571.33	1366.22
571.69	1362.35
572.04	1360.31
572.40	1369.18
572.75	1366.68
573.11	1359.40
573.46	1345.29
573.82	1370.09
574.17	1378.97
574.53	1378.06
574.88	1374.41
575.24	1354.16
575.59	1373.50
575.95	1356.89
576.30	1352.11
576.66	1362.13
577.01	1378.51
577.36	1365.31
577.72	1337.55
578.07	1381.70
578.43	1360.99
578.78	1374.64
579.14	1353.93
579.49	1382.83
579.85	1386.02
580.20	1379.65
580.55	1379.88
580.91	1376.92
581.26	1378.97
581.62	1387.39
581.97	1372.37
582.32	1378.06
582.68	1381.70
583.03	1378.74
583.39	1380.33
583.74	1386.25
584.09	1382.83
584.45	1400.13
584.80	1373.73
585.15	1389.66
585.51	1399.45
585.86	1393.53
586.21	1396.03
586.57	1416.51
586.92	1404.00
587.27	1390.57
587.63	1398.31
587.98	1432.44
588.33	1433.35
588.69	1431.99
589.04	1436.08
589.39	1442.91
589.75	1438.81
590.10	1436.99
590.45	1438.36
590.81	1470.44
591.16	1489.10
591.51	1501.84
591.86	1498.20
592.22	1511.40
592.57	1517.77
592.92	1523.46
593.28	1506.85
593.63	1533.25
593.98	1546.67
594.33	1551.45
594.69	1583.31
595.04	1594.91
595.39	1609.25
595.74	1611.52
596.10	1625.18
596.45	1643.61
596.80	1682.29
597.15	1682.52
597.50	1706.64
597.86	1709.83
598.21	1748.51
598.56	1718.47
598.91	1763.53
599.26	1754.43
599.62	1809.27
599.97	1842.03
600.32	1836.12
600.67	1863.42
601.02	1908.25
601.38	1901.20
601.73	1948.53
602.08	1939.65
602.43	1978.57
602.78	1986.76
603.13	2031.59
603.49	2016.57
603.84	2075.28
604.19	2077.78
604.54	2118.51
604.89	2113.50
605.24	2164.25
605.59	2168.80
605.95	2201.79
606.30	2231.83
606.65	2250.49
607.00	2255.72
607.35	2259.82
607.70	2291.45
608.05	2336.28
608.40	2341.97
608.75	2350.39
609.10	2380.88
609.46	2429.80
609.81	2388.16
610.16	2428.44
610.51	2444.14
610.86	2474.86
611.21	2473.49
611.56	2495.79
611.91	2504.44
612.26	2505.12
612.61	2567.24
612.96	2562.69
613.31	2548.13
613.66	2598.64
614.01	2599.78
614.36	2623.22
614.71	2627.77
615.06	2624.13
615.41	2636.65
615.76	2627.32
616.11	2641.20
616.46	2639.15
616.81	2671.92
617.16	2654.62
617.51	2663.27
617.86	2679.20
618.21	2680.56
618.56	2688.07
618.91	2664.63
619.26	2675.78
619.61	2687.85
619.96	2692.62
620.31	2697.40
620.66	2705.59
621.01	2691.49
621.36	2698.31
621.71	2701.73
622.06	2709.69
622.41	2701.50
622.76	2694.90
623.10	2677.38
623.45	2682.84
623.80	2691.94
624.15	2685.57
624.50	2636.42
624.85	2699.00
625.20	2709.69
625.55	2688.53
625.90	2683.29
626.25	2640.06
626.59	2667.14
626.94	2659.17
627.29	2650.75
627.64	2644.84
627.99	2645.29
628.34	2631.64
628.69	2642.33
629.03	2643.47
629.38	2618.67
629.73	2632.55
630.08	2620.26
630.43	2613.89
630.78	2585.67
631.12	2591.36
631.47	2600.24
631.82	2573.16
632.17	2567.47
632.52	2590.45
632.86	2602.97
633.21	2594.55
633.56	2593.41
633.91	2558.37
634.26	2524.46
634.60	2510.58
634.95	2554.04
635.30	2556.09
635.65	2523.78
635.99	2521.50
636.34	2535.61
636.69	2548.81
637.04	2534.93
637.39	2491.24
637.73	2508.31
638.08	2511.26
638.43	2530.61
638.77	2523.33
639.12	2479.41
639.47	2482.59
639.82	2476.90
640.16	2498.52
640.51	2521.50
640.86	2475.77
641.20	2508.08
641.55	2503.98
641.90	2478.04
642.25	2480.77
642.59	2500.11
642.94	2470.08
643.29	2450.05
643.63	2450.74
643.98	2454.83
644.33	2458.70
644.67	2468.71
645.02	2489.42
645.37	2468.03
645.71	2469.62
646.06	2473.72
646.40	2468.71
646.75	2491.47
647.10	2477.81
647.44	2480.32
647.79	2462.11
648.14	2462.57
648.48	2470.76
648.83	2501.02
649.17	2479.41
649.52	2468.03
649.87	2450.05
650.21	2454.83
650.56	2436.40
650.90	2437.77
651.25	2431.62
651.59	2471.67
651.94	2469.17
652.29	2473.26
652.63	2504.89
652.98	2494.88
653.32	2487.83
653.67	2501.71
654.01	2512.40
654.36	2485.10
654.70	2486.01
655.05	2489.42
655.39	2511.95
655.74	2507.40
656.08	2495.34
656.43	2536.75
656.78	2523.78
657.12	2546.99
657.47	2508.53
657.81	2541.30
658.15	2552.45
658.50	2568.84
658.84	2570.88
659.19	2579.53
659.53	2607.06
659.88	2612.75
660.22	2609.57
660.57	2620.03
660.91	2633.46
661.26	2616.62
661.60	2659.86
661.95	2628.68
662.29	2621.63
662.63	2644.84
662.98	2655.08
663.32	2673.05
663.67	2702.18
664.01	2726.53
664.36	2741.09
664.70	2751.56
665.04	2752.93
665.39	2767.94
665.73	2800.48
666.08	2902.20
666.42	2848.95
666.76	2875.35
667.11	2914.94
667.45	2931.33
667.79	2949.76
668.14	3015.75
668.48	3050.11
668.83	3092.89
669.17	3159.56
669.51	3239.66
669.86	3300.19
670.20	3332.27
670.54	3461.75
670.89	3510.22
671.23	3586.68
671.57	3686.80
671.92	3780.55
672.26	3907.52
672.60	3980.57
672.94	4160.11
673.29	4238.39
673.63	4313.70
673.97	4470.72
674.32	4614.98
674.66	4737.86
675.00	4924.45
675.34	4999.32
675.69	5238.48
676.03	5329.95
676.37	5588.45
676.71	5726.35
677.06	5917.49
677.40	6106.13
677.74	6378.28
678.08	6657.04
678.43	6914.17
678.77	7256.18
679.11	7435.49
679.45	7704.00
679.80	8108.14
680.14	8382.11
680.48	8715.24
680.82	9166.94
681.16	9540.80
681.51	9905.34
681.85	10340.19
682.19	10750.24
682.53	11388.53
682.87	11829.07
683.21	12480.32
683.56	13051.25
683.90	13869.30
684.24	14666.41
684.58	15530.43
684.92	16524.38
685.26	17301.92
685.61	18247.86
685.95	19303.24
686.29	20139.95
686.63	20757.30
686.97	21368.28
687.31	21808.36
687.65	22136.95
687.99	22455.52
688.33	22352.90
688.68	22236.84
689.02	22066.41
689.36	21748.29
689.70	21252.23
690.04	20674.02
690.38	20046.20
690.72	19308.48
691.06	18715.02
691.40	18015.75
691.74	17234.57
692.08	16606.30
692.42	15887.23
692.76	15276.03
693.10	14683.94
693.44	14016.75
693.78	13497.71
694.13	12946.80
694.47	12488.74
694.81	11977.43
695.15	11552.59
695.49	11147.78
695.83	10812.59
696.17	10413.24
696.51	10218.68
696.85	9996.14
697.19	9654.58
697.53	9409.28
697.87	9216.31
698.20	9053.16
698.54	8951.44
698.88	8827.88
699.22	8751.43
699.56	8612.85
699.90	8576.44
700.24	8542.76
700.58	8524.10
700.92	8483.14
701.26	8428.30
701.60	8515.00
701.94	8474.72
702.28	8596.69
702.62	8656.08
702.96	8738.00
703.30	8808.09
703.63	8983.30
703.97	9141.45
704.31	9206.53
704.65	9343.29
704.99	9566.06
705.33	9731.04
705.67	9918.31
706.01	10130.62
706.34	10304.01
706.68	10554.09
707.02	10645.80
707.36	10897.92
707.70	11078.60
708.04	11184.41
708.38	11430.62
708.71	11668.19
709.05	11862.75
709.39	12037.96
709.73	12131.26
710.07	12325.59
710.40	12378.15
710.74	12433.45
711.08	12565.88
711.42	12593.87
711.76	12558.37
712.09	12666.69
712.43	12650.99
712.77	12574.76
713.11	12624.13
713.45	12583.86
713.78	12541.76
714.12	12359.26
714.46	12254.36
714.80	12186.55
715.13	12014.29
715.47	11808.82
715.81	11634.06
716.15	11469.31
716.48	11371.69
716.82	11186.69
717.16	10915.22
717.49	10791.89
717.83	10507.22
718.17	10462.39
718.51	10136.54
718.84	10023.90
719.18	9852.55
719.52	9665.27
719.85	9415.42
720.19	9196.74
720.53	9107.54
720.86	8868.39
721.20	8702.96
721.54	8569.84
721.87	8426.03
722.21	8188.69
722.55	8055.57
722.88	7955.45
723.22	7786.38
723.55	7542.44
723.89	7556.78
724.23	7334.91
724.56	7208.62
724.90	7113.51
725.24	6948.08
725.57	6829.52
725.91	6722.12
726.24	6653.40
726.58	6472.95
726.92	6405.59
727.25	6347.11
727.59	6201.02
727.92	6080.87
728.26	5976.43
728.59	5932.74
728.93	5796.66
729.26	5750.24
729.60	5712.01
729.94	5572.98
730.27	5486.28
730.61	5418.02
730.94	5343.83
731.28	5280.80
731.61	5232.33
731.95	5122.20
732.28	5073.96
732.62	4995.91
732.95	4946.30
733.29	4918.77
733.62	4796.12
733.96	4746.96
734.29	4708.28
734.63	4667.78
734.96	4642.97
735.30	4592.23
735.63	4538.53
735.97	4487.78
736.30	4454.56
736.63	4434.08
736.97	4384.47
737.30	4296.87
737.64	4309.38
737.97	4267.06
738.31	4229.06
738.64	4176.95
738.97	4159.20
739.31	4125.29
739.64	4104.58
739.98	4024.26
740.31	4015.16
740.64	4012.43
740.98	3983.53
741.31	3949.17
741.65	3897.28
741.98	3872.25
742.31	3831.75
742.65	3819.23
742.98	3810.13
743.31	3776.45
743.65	3749.60
743.98	3763.48
744.31	3732.76
744.65	3747.10
744.98	3710.46
745.31	3694.54
745.65	3654.49
745.98	3624.68
746.31	3638.79
746.65	3645.16
746.98	3608.29
747.31	3612.62
747.65	3583.04
747.98	3579.62
748.31	3539.35
748.64	3523.19
748.98	3497.25
749.31	3486.55
749.64	3478.82
749.98	3438.99
750.31	3421.70
750.64	3411.46
750.97	3423.29
751.31	3363.67
751.64	3332.05
751.97	3319.76
752.30	3309.75
752.63	3307.01
752.97	3280.85
753.30	3248.76
753.63	3257.64
753.96	3215.99
754.29	3188.91
754.63	3193.69
754.96	3172.30
755.29	3125.66
755.62	3122.01
755.95	3086.29
756.29	3099.71
756.62	3037.37
756.95	3022.12
757.28	3028.72
757.61	3021.89
757.94	2965.46
758.27	2927.69
758.61	2924.95
758.94	2942.25
759.27	2904.93
759.60	2883.31
759.93	2850.54
760.26	2855.78
760.59	2810.72
760.92	2813.91
761.26	2798.44
761.59	2783.19
761.92	2764.30
762.25	2730.17
762.58	2732.22
762.91	2692.62
763.24	2721.75
763.57	2660.31
763.90	2673.51
764.23	2664.86
764.56	2651.21
764.89	2618.90
765.22	2602.06
765.55	2613.89
765.88	2578.62
766.21	2584.99
766.54	2562.46
766.87	2565.65
767.20	2543.35
767.53	2515.59
767.86	2535.84
768.19	2504.21
768.52	2505.12
768.85	2485.78
769.18	2465.07
769.51	2472.81
769.84	2460.29
770.17	2450.74
770.50	2426.39
770.83	2425.25
771.16	2392.03
771.49	2367.00
771.82	2397.03
772.15	2387.48
772.48	2354.48
772.81	2357.67
773.14	2339.24
773.47	2337.42
773.80	2321.26
774.13	2298.50
774.46	2293.27
774.78	2273.70
775.11	2288.04
775.44	2255.72
775.77	2256.41
776.10	2220.68
776.43	2213.63
776.76	2234.79
777.09	2209.08
777.41	2226.60
777.74	2212.49
778.07	2214.54
778.40	2186.55
778.73	2172.67
779.06	2156.74
779.38	2155.15
779.71	2160.38
780.04	2144.22
780.37	2117.83
780.70	2113.28
781.03	2084.83
781.35	2090.07
781.68	2104.86
782.01	2087.11
782.34	2055.25
782.67	2065.95
782.99	2035.23
783.32	2056.62
783.65	2025.67
783.98	2035.45
784.30	2015.20
784.63	2016.11
784.96	1998.36
785.29	2000.18
785.61	1983.34
785.94	1993.36
786.27	2009.51
786.60	1954.44
786.92	1956.04
787.25	1966.05
787.58	1961.73
787.90	1915.99
788.23	1940.56
788.56	1931.69
788.88	1905.07
789.21	1904.16
789.54	1906.43
789.87	1905.29
790.19	1906.89
790.52	1873.21
790.85	1871.16
791.17	1877.53
791.50	1864.56
791.82	1880.04
792.15	1867.98
792.48	1854.78
792.80	1852.50
793.13	1851.36
793.46	1854.78
793.78	1865.47
794.11	1851.36
794.43	1847.95
794.76	1862.74
795.09	1863.42
795.41	1865.70
795.74	1872.07
796.06	1849.32
796.39	1871.84
796.72	1850.45
797.04	1847.04
797.37	1819.05
797.69	1834.07
798.02	1840.67
798.34	1838.17
798.67	1830.66
798.99	1796.98
799.32	1831.57
799.64	1844.31
799.97	1817.00
800.30	1816.78
800.62	1821.10
800.95	1811.77
801.27	1787.65
801.60	1823.37
801.92	1799.48
802.25	1811.31
802.57	1800.62
802.89	1768.76
803.22	1807.90
803.54	1772.18
803.87	1774.91
804.19	1766.71
804.52	1786.74
804.84	1786.28
805.17	1758.52
805.49	1766.03
805.82	1777.64
806.14	1762.39
806.46	1759.66
806.79	1765.35
807.11	1756.70
807.44	1741.68
807.76	1734.63
808.08	1742.59
808.41	1731.22
808.73	1769.45
809.06	1746.01
809.38	1741.23
809.70	1724.62
810.03	1715.06
810.35	1746.92
810.67	1728.03
811.00	1722.80
811.32	1710.51
811.64	1723.93
811.97	1710.74
812.29	1697.99
812.61	1708.92
812.94	1691.62
813.26	1690.03
813.58	1693.90
813.91	1697.77
814.23	1680.24
814.55	1698.45
814.88	1677.97
815.20	1670.00
815.52	1665.00
815.84	1664.77
816.17	1661.36
816.49	1654.30
816.81	1646.57
817.13	1655.90
817.46	1669.32
817.78	1636.55
818.10	1634.51
818.42	1653.39
818.75	1639.97
819.07	1649.30
819.39	1631.55
819.71	1659.08
820.04	1642.47
820.36	1622.45
820.68	1622.45
821.00	1616.30
821.32	1631.32
821.65	1625.63
821.97	1620.85
822.29	1623.81
822.61	1627.91
822.93	1640.42
823.25	1596.96
823.58	1620.40
823.90	1609.93
824.22	1616.76
824.54	1620.17
824.86	1620.85
825.18	1631.32
825.50	1599.24
825.82	1588.09
826.15	1588.54
826.47	1591.95
826.79	1585.58
827.11	1577.39
827.43	1573.75
827.75	1617.21
828.07	1594.46
828.39	1587.40
828.71	1584.22
829.03	1585.81
829.35	1580.80
829.67	1586.27
830.00	1580.35
830.32	1577.85
830.64	1594.23
830.96	1590.13
831.28	1571.02
831.60	1564.88
831.92	1584.67
832.24	1573.75
832.56	1569.20
832.88	1592.18
833.20	1569.20
833.52	1567.38
833.84	1583.99
834.16	1563.74
834.48	1582.62
834.80	1587.63
835.12	1556.46
835.44	1545.08
835.76	1583.08
836.08	1570.79
836.40	1568.97
836.71	1541.21
837.03	1582.40
837.35	1567.61
837.67	1541.89
837.99	1553.27
838.31	1554.41
838.63	1556.00
838.95	1559.41
839.27	1565.10
839.59	1589.00
839.91	1543.03
840.23	1538.93
840.54	1547.35
840.86	1554.86
841.18	1548.04
841.50	1560.78
841.82	1538.93
842.14	1544.40
842.46	1544.40
842.77	1547.81
843.09	1555.09
843.41	1558.05
843.73	1546.67
844.05	1533.02
844.37	1550.77
844.68	1529.61
845.00	1550.54
845.32	1528.47
845.64	1525.05
845.96	1528.92
846.27	1538.71
846.59	1526.19
846.91	1557.37
847.23	1537.80
847.54	1528.24
847.86	1524.14
848.18	1515.27
848.50	1523.92
848.82	1530.52
849.13	1505.03
849.45	1511.63
849.77	1513.45
850.08	1520.50
850.40	1511.63
850.72	1525.05
851.04	1512.31
851.35	1518.91
851.67	1558.28
851.99	1527.10
852.30	1540.98
852.62	1514.36
852.94	1522.10
853.25	1526.87
853.57	1525.74
853.89	1502.07
854.20	1523.92
854.52	1518.91
854.84	1521.64
855.15	1508.22
855.47	1500.02
855.79	1533.25
856.10	1500.48
856.42	1508.90
856.73	1514.81
857.05	1512.54
857.37	1509.58
857.68	1501.84
858.00	1507.30
858.32	1537.34
858.63	1494.11
858.95	1498.20
859.26	1526.19
859.58	1526.87
859.89	1505.26
860.21	1515.72
860.52	1520.05
860.84	1512.08
861.16	1489.78
861.47	1488.87
861.79	1496.15
862.10	1499.80
862.42	1501.84
862.73	1528.69
863.05	1504.57
863.36	1483.87
863.68	1499.34
863.99	1505.94
864.31	1497.07
864.62	1498.20
864.94	1480.45
865.25	1488.65
865.57	1472.72
865.88	1490.47
866.20	1485.46
866.51	1497.52
866.82	1487.96
867.14	1490.92
867.45	1465.21
867.77	1460.43
868.08	1469.08
868.40	1497.29
868.71	1470.90
869.02	1462.70
869.34	1472.94
869.65	1483.87
869.97	1497.07
870.28	1496.61
870.59	1496.84
870.91	1462.02
871.22	1462.70
871.54	1479.54
871.85	1459.29
872.16	1465.66
872.48	1458.84
872.79	1493.42
873.10	1449.73
873.42	1477.50
873.73	1474.54
874.04	1457.24
874.36	1455.65
874.67	1468.85
874.98	1443.36
875.30	1459.29
875.61	1458.61
875.92	1458.38
876.23	1461.34
876.55	1419.24
876.86	1442.00
877.17	1448.60
877.49	1442.23
877.80	1466.12
878.11	1633.14
878.42	1441.09
878.74	1471.81
879.05	1447.46
879.36	1462.02
879.67	1437.90
879.98	1431.99
880.30	1461.79
880.61	1456.79
880.92	1449.28
881.23	1453.83
881.55	1454.97
881.86	1447.69
882.17	1463.16
882.48	1454.06
882.79	1449.73
883.10	1448.37
883.42	1451.55
883.73	1436.08
884.04	1448.82
884.35	1430.39
884.66	1426.98
884.97	1454.74
885.28	1445.18
885.60	1452.46
885.91	1436.08
886.22	1437.22
886.53	1442.00
886.84	1436.54
887.15	1443.14
887.46	1425.39
887.77	1452.69
888.08	1448.82
888.40	1445.18
888.71	1433.35
889.02	1437.90
889.33	1428.57
889.64	1431.30
889.95	1444.73
890.26	1444.50
890.57	1441.77
890.88	1417.42
891.19	1422.88
891.50	1453.15
891.81	1461.11
892.12	1445.87
892.43	1416.74
892.74	1442.00
893.05	1431.08
893.36	1431.08
893.67	1440.86
893.98	1445.41
894.29	1422.43
894.60	1437.45
894.91	1423.11
895.22	1409.91
895.53	1431.53
895.84	1449.05
896.15	1435.17
896.46	1442.45
896.77	1410.37
897.08	1426.98
897.38	1434.03
897.69	1447.00
898.00	1424.70
898.31	1423.79
898.62	1404.68
898.93	1431.53
899.24	1417.19
899.55	1429.48
899.86	1429.94
900.16	1442.91
900.47	1426.30
900.78	1440.86
901.09	1406.04
901.40	1439.95
901.71	1419.92
902.02	1435.63
902.32	1434.72
902.63	1434.94
902.94	1425.61
903.25	1429.94
903.56	1423.34
903.87	1420.15
904.17	1420.38
904.48	1434.49
904.79	1422.43
905.10	1403.31
905.41	1425.16
905.71	1410.60
906.02	1397.62
906.33	1429.25
906.64	1404.91
906.94	1421.29
907.25	1397.62
907.56	1419.01
907.87	1405.13
908.17	1406.04
908.48	1406.50
908.79	1410.60
909.09	1409.91
909.40	1436.99
909.71	1408.55
910.02	1481.59
910.32	1409.69
910.63	1382.15
910.94	1409.00
911.24	1394.67
911.55	1400.36
911.86	1396.26
912.16	1430.62
912.47	1405.13
912.78	1388.30
913.08	1397.85
913.39	1414.46
913.69	1403.09
914.00	1410.14
914.31	1397.85
914.61	1391.94
914.92	1404.68
915.23	1425.61
915.53	1401.72
915.84	1395.12
916.14	1405.13
916.45	1408.55
916.75	1394.21
917.06	1419.70
917.37	1405.59
917.67	1406.27
917.98	1385.34
918.28	1402.40
918.59	1397.62
918.89	1402.40
919.20	1396.94
919.50	1384.88
919.81	1401.72
920.11	1401.95
920.42	1401.72
920.72	1378.74
921.03	1381.01
921.33	1397.17
921.64	1397.40
921.94	1398.31
922.25	1410.14
922.55	1411.05
922.86	1380.79
923.16	1398.54
923.47	1400.81
923.77	1390.34
924.08	1405.13
924.38	1398.54
924.69	1389.43
924.99	1408.09
925.29	1392.16
925.60	1380.10
925.90	1390.12
926.21	1402.63
926.51	1383.52
926.81	1396.71
927.12	1372.82
927.42	1384.20
927.73	1399.67
928.03	1389.43
928.33	1369.86
928.64	1377.37
928.94	1375.32
929.24	1374.64
929.55	1379.88
929.85	1381.92
930.15	1392.62
930.46	1373.05
930.76	1371.46
931.06	1399.67
931.37	1382.15
931.67	1397.62
931.97	1372.14
932.27	1372.59
932.58	1397.85
932.88	1389.89
933.18	1390.12
933.49	1371.00
933.79	1388.52
934.09	1387.39
934.39	1386.93
934.70	1378.06
935.00	1392.62
935.30	1366.00
935.60	1362.35
935.91	1376.01
936.21	1377.60
936.51	1353.71
936.81	1358.49
937.11	1394.89
937.42	1385.11
937.72	1372.14
938.02	1361.90
938.32	1366.22
938.62	1365.54
938.92	1375.10
939.23	1380.33
939.53	1389.66
939.83	1372.14
940.13	1367.13
940.43	1356.44
940.73	1362.35
941.03	1359.17
941.34	1360.99
941.64	1373.73
941.94	1363.26
942.24	1366.68
942.54	1366.00
942.84	1384.43
943.14	1366.91
943.44	1357.35
943.74	1363.72
944.04	1354.62
944.34	1362.13
944.65	1339.83
944.95	1352.34
945.25	1368.95
945.55	1383.29
945.85	1381.70
946.15	1349.61
946.45	1364.17
946.75	1366.45
947.05	1367.59
947.35	1370.55
947.65	1382.61
947.95	1350.52
948.25	1377.83
948.55	1393.30
948.85	1354.62
949.15	1372.37
949.45	1374.64
949.75	1376.01
950.05	1373.05
950.35	1375.32
950.65	1379.88
950.94	1353.93
951.24	1367.36
951.54	1377.60
951.84	1427.89
952.14	1354.62
952.44	1358.26
952.74	1360.31
953.04	1361.90
953.34	1357.58
953.64	1365.08
953.94	1358.03
954.23	1369.18
954.53	1369.86
954.83	1355.53
955.13	1367.13
955.43	1361.44
955.73	1364.86
956.03	1366.91
956.32	1377.15
956.62	1385.34
956.92	1377.60
957.22	1360.53
957.52	1368.73
957.82	1372.59
958.11	1346.43
958.41	1359.85
958.71	1381.24
959.01	1368.27
959.30	1440.40
959.60	1406.04
959.90	1361.22
960.20	1374.19
960.50	1364.63
960.79	1379.19
961.09	1372.14
961.39	1363.72
961.69	1368.27
961.98	1374.19
962.28	1377.15
962.58	1382.61
962.87	1360.31
963.17	1362.58
963.47	1368.73
963.76	1377.15
964.06	1386.47
964.36	1374.64
964.66	1371.68
964.95	1363.95
965.25	1364.86
965.55	1401.49
965.84	1352.34
966.14	1369.18
966.43	1362.81
966.73	1355.30
967.03	1374.19
967.32	1355.98
967.62	1370.55
967.92	1343.01
968.21	1350.52
968.51	1367.36
968.80	1360.76
969.10	1382.61
969.40	1364.63
969.69	1362.13
969.99	1355.98
970.28	1363.49
970.58	1374.19
970.87	1383.29
971.17	1369.41
971.46	1373.73
971.76	1369.41
972.06	1377.15
972.35	1370.55
972.65	1374.19
972.94	1366.68
973.24	1355.30
973.53	1368.73
973.83	1359.40
974.12	1364.17
974.42	1361.22
974.71	1366.91
975.01	1348.93
975.30	1349.61
975.59	1370.55
975.89	1345.29
976.18	1341.42
976.48	1366.68
976.77	1368.50
977.07	1345.97
977.36	1354.85
977.65	1360.31
977.95	1355.98
978.24	1376.92
978.54	1368.27
978.83	1362.81
979.13	1367.13
979.42	1374.19
979.71	1384.43
980.01	1352.11
980.30	1344.83
980.59	1359.85
980.89	1372.59
981.18	1363.26
981.47	1373.96
981.77	1369.64
982.06	1366.45
982.35	1363.95
982.65	1361.90
982.94	1353.93
983.23	1368.04
983.53	1358.03
983.82	1363.04
984.11	1376.69
984.41	1356.44
984.70	1361.22
984.99	1363.26
985.28	1359.62
985.58	1360.53
985.87	1335.73
986.16	1367.36
986.45	1354.85
986.75	1371.23
987.04	1372.14
987.33	1381.01
987.62	1370.09
987.91	1365.77
988.21	1368.95
988.50	1377.37
988.79	1378.74
989.08	1387.39
989.37	1367.36
989.67	1363.49
989.96	1351.43
990.25	1366.22
990.54	1333.00
990.83	1347.11
991.12	1360.99
991.42	1351.66
991.71	1373.96
992.00	1361.22
992.29	1358.71
992.58	1368.27
992.87	1367.82
993.16	1368.27
993.45	1377.15
993.75	1346.88
994.04	1353.71
994.33	1355.53
994.62	1370.32
994.91	1358.94
995.20	1372.37
995.49	1376.69
995.78	1359.62
996.07	1344.83
996.36	1345.29
996.65	1357.12
996.94	1345.74
997.23	1371.46
997.52	1370.55
997.81	1364.40
998.10	1371.91
998.39	1363.26
998.68	1357.58
998.97	1354.62
999.26	1361.22
999.55	1349.16
999.84	1351.43
1000.13	1356.89
1000.42	1353.02
1000.71	1345.52
1001.00	1375.32
1001.29	1376.24
1001.58	1357.80
1001.87	1351.43
1002.16	1348.25
1002.45	1351.89
1002.74	1342.33
1003.02	1352.57
1003.31	1358.26
1003.60	1345.29
1003.89	1349.61
1004.18	1356.67
1004.47	1354.16
1004.76	1342.78
1005.05	1355.98
1005.33	1344.38
1005.62	1344.61
1005.91	1346.65
1006.20	1358.71
1006.49	1350.07
1006.78	1353.93
1007.06	1359.85
1007.35	1354.16
1007.64	1361.67
1007.93	1351.66
1008.22	1350.29
1008.50	1358.03
1008.79	1360.99
1009.08	1359.17
1009.37	1352.11
1009.66	1358.03
1009.94	1364.17
1010.23	1371.46
1010.52	1343.92
1010.81	1371.00
1011.09	1361.22
1011.38	1358.94
1011.67	1375.32
1011.95	1341.87
1012.24	1367.36
1012.53	1361.90
1012.82	1353.02
1013.10	1350.07
1013.39	1365.31
1013.68	1340.51
[truncated: 48 more rows]
