# Supplementary material for: Unique photosynthetic electron transport tuning and excitation distribution in heterokont algae
Source: PLoS One. 2019 Jan 9;14(1):e0209920. doi: 10.1371/journal.pone.0209920 (PMC6326504; doi:10.1371/journal.pone.0209920)
Supplement: S1 Dataset — (ZIP) [file pone.0209920.s004.zip › S1 Dataset/77K/Phaeodactylum_DCMU/PDCMU_t=0n,3.txt]

340.01	1358.26
340.39	1358.26
340.76	1358.26
341.14	1357.12
341.52	1372.82
341.89	1361.67
342.27	1390.34
342.65	1366.00
343.03	1396.71
343.40	1394.44
343.78	1399.22
344.16	1384.88
344.53	1415.83
344.91	1392.62
345.29	1401.95
345.66	1403.77
346.04	1417.88
346.42	1378.51
346.79	1383.74
347.17	1395.80
347.54	1382.61
347.92	1373.28
348.30	1392.39
348.67	1386.25
349.05	1381.47
349.43	1404.00
349.80	1390.34
350.18	1368.27
350.56	1368.73
350.93	1379.88
351.31	1364.86
351.68	1367.59
352.06	1365.08
352.44	1368.50
352.81	1378.28
353.19	1352.34
353.56	1381.92
353.94	1345.29
354.32	1356.89
354.69	1362.58
355.07	1370.09
355.44	1361.22
355.82	1372.59
356.19	1368.73
356.57	1366.91
356.95	1341.42
357.32	1347.11
357.70	1369.41
358.07	1358.49
358.45	1350.29
358.82	1365.08
359.20	1360.76
359.58	1374.64
359.95	1378.06
360.33	1361.22
360.70	1367.59
361.08	1358.03
361.45	1355.98
361.83	1353.71
362.20	1366.68
362.58	1353.48
362.95	1359.40
363.33	1374.64
363.70	1359.40
364.08	1339.14
364.45	1370.55
364.83	1371.91
365.20	1343.92
365.58	1360.76
365.95	1387.16
366.33	1365.54
366.70	1380.10
367.08	1371.68
367.45	1356.89
367.83	1372.59
368.20	1364.63
368.58	1352.80
368.95	1368.04
369.33	1359.17
369.70	1362.13
370.08	1362.35
370.45	1351.43
370.83	1359.62
371.20	1365.77
371.57	1411.28
371.95	1366.91
372.32	1370.32
372.70	1345.06
373.07	1358.49
373.45	1363.26
373.82	1367.82
374.19	1376.46
374.57	1377.60
374.94	1360.31
375.32	1377.37
375.69	1366.22
376.07	1376.46
376.44	1357.80
376.81	1353.48
377.19	1356.89
377.56	1371.23
377.94	1364.40
378.31	1360.99
378.68	1354.85
379.06	1376.92
379.43	1381.47
379.81	1366.45
380.18	1368.27
380.55	1364.63
380.93	1375.32
381.30	1367.13
381.67	1344.61
382.05	1362.81
382.42	1355.53
382.79	1366.91
383.17	1338.01
383.54	1379.88
383.91	1354.16
384.29	1356.89
384.66	1352.11
385.04	1365.08
385.41	1357.58
385.78	1353.48
386.15	1344.83
386.53	1334.82
386.90	1372.59
387.27	1388.30
387.65	1349.84
388.02	1363.04
388.39	1379.42
388.77	1362.58
389.14	1355.30
389.51	1361.90
389.89	1343.70
390.26	1378.97
390.63	1359.17
391.00	1356.89
391.38	1356.44
391.75	1358.94
392.12	1353.48
392.50	1372.82
392.87	1363.72
393.24	1375.78
393.61	1379.88
393.99	1361.22
394.36	1367.13
394.73	1360.99
395.10	1360.99
395.48	1360.31
395.85	1353.48
396.22	1372.37
396.59	1373.50
396.97	1364.40
397.34	1360.31
397.71	1369.18
398.08	1379.65
398.45	1363.49
398.83	1363.49
399.20	1371.46
399.57	1374.19
399.94	1356.44
400.32	1360.31
400.69	1358.26
401.06	1355.30
401.43	1386.70
401.80	1380.33
402.17	1359.85
402.55	1366.22
402.92	1359.17
403.29	1383.06
403.66	1369.41
404.03	1370.77
404.41	1357.80
404.78	1364.63
405.15	1360.76
405.52	1371.91
405.89	1357.80
406.26	1368.50
406.64	1377.60
407.01	1367.59
407.38	1370.77
407.75	1356.21
408.12	1375.78
408.49	1360.53
408.86	1370.55
409.23	1362.35
409.61	1361.67
409.98	1355.53
410.35	1342.10
410.72	1371.68
411.09	1386.70
411.46	1349.61
411.83	1356.44
412.20	1348.25
412.57	1368.27
412.95	1379.65
413.32	1353.71
413.69	1373.50
414.06	1362.81
414.43	1372.37
414.80	1369.18
415.17	1384.88
415.54	1368.95
415.91	1367.36
416.28	1373.50
416.65	1364.86
417.02	1353.71
417.39	1354.39
417.76	1349.84
418.14	1361.22
418.51	1339.83
418.88	1351.20
419.25	1350.98
419.62	1367.36
419.99	1364.17
420.36	1349.16
420.73	1369.41
421.10	1373.50
421.47	1370.32
421.84	1370.32
422.21	1366.91
422.58	1384.20
422.95	1378.28
423.32	1376.69
423.69	1364.40
424.06	1355.07
424.43	1366.00
424.80	1346.43
425.17	1357.80
425.54	1360.76
425.91	1357.12
426.28	1376.01
426.65	1368.50
427.02	1380.10
427.39	1351.89
427.76	1365.54
428.13	1355.76
428.49	1362.58
428.86	1349.38
429.23	1346.43
429.60	1350.52
429.97	1346.20
430.34	1337.55
430.71	1339.83
431.08	1361.67
431.45	1377.60
431.82	1363.95
432.19	1375.55
432.56	1368.50
432.93	1349.84
433.30	1370.09
433.67	1388.30
434.03	1385.79
434.40	1348.47
434.77	1368.50
435.14	1366.68
435.51	1372.37
435.88	1386.70
436.25	1363.95
436.62	1374.19
436.99	1358.26
437.35	1353.02
437.72	1382.15
438.09	1362.81
438.46	1402.86
438.83	1360.53
439.20	1376.92
439.57	1372.59
439.93	1361.44
440.30	1366.91
440.67	1374.41
441.04	1364.17
441.41	1361.22
441.78	1365.31
442.14	1354.62
442.51	1360.08
442.88	1360.31
443.25	1370.09
443.62	1355.07
443.99	1370.77
444.35	1351.89
444.72	1378.97
445.09	1353.93
445.46	1358.94
445.83	1373.73
446.19	1369.64
446.56	1361.67
446.93	1368.73
447.30	1364.86
447.66	1350.98
448.03	1367.36
448.40	1372.59
448.77	1353.71
449.14	1373.96
449.50	1351.89
449.87	1344.15
450.24	1366.00
450.61	1343.92
450.97	1365.54
451.34	1360.31
451.71	1366.00
452.08	1376.01
452.44	1372.82
452.81	1355.07
453.18	1364.63
453.54	1357.80
453.91	1370.32
454.28	1370.32
454.65	1359.17
455.01	1372.59
455.38	1356.89
455.75	1371.23
456.11	1354.16
456.48	1355.07
456.85	1360.53
457.21	1378.51
457.58	1350.75
457.95	1379.88
458.32	1367.13
458.68	1374.64
459.05	1371.23
459.42	1371.00
459.78	1355.07
460.15	1375.78
460.52	1379.42
460.88	1362.35
461.25	1362.58
461.61	1361.90
461.98	1374.19
462.35	1363.04
462.71	1374.64
463.08	1365.77
463.45	1352.80
463.81	1358.49
464.18	1363.04
464.55	1370.55
464.91	1370.55
465.28	1364.63
465.64	1371.68
466.01	1357.35
466.38	1346.65
466.74	1361.90
467.11	1361.90
467.47	1367.59
467.84	1408.09
468.21	1343.24
468.57	1387.16
468.94	1371.68
469.30	1380.33
469.67	1364.17
470.03	1378.97
470.40	1350.29
470.77	1374.19
471.13	1361.22
471.50	1363.26
471.86	1356.89
472.23	1383.06
472.59	1353.71
472.96	1376.69
473.32	1381.24
473.69	1384.65
474.05	1381.24
474.42	1363.49
474.78	1352.57
475.15	1370.32
475.51	1390.34
475.88	1342.56
476.24	1369.18
476.61	1360.76
476.97	1368.95
477.34	1369.64
477.70	1376.24
478.07	1379.42
478.43	1382.83
478.80	1346.65
479.16	1361.67
479.53	1378.97
479.89	1363.26
480.26	1356.44
480.62	1356.89
480.99	1383.74
481.35	1345.74
481.72	1372.14
482.08	1376.92
482.45	1558.96
482.81	1377.83
483.17	1365.31
483.54	1373.28
483.90	1362.13
484.27	1361.90
484.63	1359.40
485.00	1368.04
485.36	1371.23
485.72	1369.41
486.09	1373.28
486.45	1349.61
486.82	1363.95
487.18	1365.31
487.54	1362.13
487.91	1373.28
488.27	1376.01
488.64	1375.10
489.00	1375.10
489.36	1373.73
489.73	1354.39
490.09	1368.50
490.45	1365.08
490.82	1372.14
491.18	1367.36
491.55	1367.59
491.91	1376.01
492.27	1374.64
492.64	1370.32
493.00	1365.08
493.36	1383.52
493.73	1380.79
494.09	1370.77
494.45	1376.01
494.82	1375.55
495.18	1376.46
495.54	1368.95
495.91	1391.25
496.27	1357.12
496.63	1373.50
496.99	1371.46
497.36	1374.41
497.72	1365.31
498.08	1362.81
498.45	1380.33
498.81	1377.15
499.17	1368.73
499.53	1386.02
499.90	1358.94
500.26	1360.99
500.62	1365.31
500.99	1345.97
501.35	1370.32
501.71	1351.43
502.07	1359.17
502.44	1361.90
502.80	1375.32
503.16	1362.13
503.52	1383.06
503.88	1373.73
504.25	1368.95
504.61	1371.23
504.97	1388.07
505.33	1379.88
505.70	1364.63
506.06	1372.14
506.42	1358.03
506.78	1357.80
507.14	1362.35
507.51	1402.86
507.87	1368.95
508.23	1366.00
508.59	1380.33
508.95	1360.08
509.32	1385.11
509.68	1375.32
510.04	1370.09
510.40	1359.62
510.76	1356.89
511.12	1391.25
511.48	1364.63
511.85	1358.94
512.21	1375.78
512.57	1374.19
512.93	1362.13
513.29	1376.01
513.65	1369.41
514.01	1342.10
514.38	1364.17
514.74	1368.50
515.10	1371.46
515.46	1379.42
515.82	1364.40
516.18	1381.47
516.54	1358.94
516.90	1371.46
517.26	1395.12
517.63	1387.84
517.99	1375.10
518.35	1363.26
518.71	1378.97
519.07	1368.50
519.43	1359.17
519.79	1373.05
520.15	1362.35
520.51	1360.53
520.87	1380.10
521.23	1378.51
521.59	1372.82
521.95	1375.10
522.31	1384.20
522.67	1364.86
523.03	1357.80
523.40	1371.46
523.76	1354.62
524.12	1355.76
524.48	1377.83
524.84	1378.97
525.20	1359.85
525.56	1360.53
525.92	1366.91
526.28	1351.20
526.64	1365.77
527.00	1372.14
527.36	1384.20
527.72	1367.13
528.08	1369.41
528.44	1363.72
528.80	1373.28
529.16	1382.61
529.51	1371.00
529.87	1370.32
530.23	1355.76
530.59	1364.40
530.95	1368.73
531.31	1372.82
531.67	1381.24
532.03	1365.54
532.39	1394.21
532.75	1353.02
533.11	1375.78
533.47	1365.77
533.83	1381.01
534.19	1355.76
534.55	1368.73
534.91	1365.54
535.26	1345.97
535.62	1350.52
535.98	1376.69
536.34	1354.85
536.70	1362.81
537.06	1381.70
537.42	1363.26
537.78	1383.74
538.14	1447.91
538.49	1388.52
538.85	1411.51
539.21	1362.81
539.57	1363.72
539.93	1376.92
540.29	1378.28
540.65	1373.05
541.00	1386.93
541.36	1362.13
541.72	1364.63
542.08	1371.00
542.44	1361.90
542.80	1370.32
543.15	1387.39
543.51	1366.68
543.87	1365.77
544.23	1354.16
544.59	1377.83
544.95	1374.41
545.30	1367.36
545.66	1348.93
546.02	1365.77
546.38	1353.93
546.73	1357.58
547.09	1376.01
547.45	1358.03
547.81	1366.45
548.17	1354.62
548.52	1365.54
548.88	1365.54
549.24	1381.92
549.60	1354.16
549.95	1364.17
550.31	1371.00
550.67	1372.59
551.03	1387.16
551.38	1384.65
551.74	1359.17
552.10	1371.23
552.46	1366.22
552.81	1365.31
553.17	1349.84
553.53	1361.22
553.88	1346.88
554.24	1360.76
554.60	1364.63
554.95	1357.80
555.31	1367.13
555.67	1358.26
556.03	1344.15
556.38	1358.94
556.74	1358.49
557.10	1350.07
557.45	1356.67
557.81	1363.95
558.17	1357.80
558.52	1338.46
558.88	1368.04
559.24	1379.88
559.59	1358.71
559.95	1338.92
560.30	1367.82
560.66	1370.55
561.02	1368.95
561.37	1367.82
561.73	1358.71
562.09	1354.85
562.44	1372.37
562.80	1372.59
563.15	1380.10
563.51	1372.82
563.87	1400.13
564.22	1376.46
564.58	1362.81
564.93	1360.31
565.29	1373.50
565.65	1366.91
566.00	1372.37
566.36	1389.21
566.71	1372.37
567.07	1365.54
567.42	1361.44
567.78	1354.85
568.14	1373.28
568.49	1379.19
568.85	1371.00
569.20	1392.16
569.56	1361.67
569.91	1377.83
570.27	1357.80
570.62	1358.26
570.98	1369.86
571.33	1364.40
571.69	1353.48
572.04	1387.16
572.40	1378.97
572.75	1378.51
573.11	1371.46
573.46	1373.96
573.82	1364.40
574.17	1360.08
574.53	1378.06
574.88	1366.22
575.24	1369.64
575.59	1363.95
575.95	1389.89
576.30	1371.91
576.66	1395.35
577.01	1384.65
577.36	1360.08
577.72	1365.31
578.07	1365.77
578.43	1367.82
578.78	1363.04
579.14	1355.76
579.49	1371.00
579.85	1396.49
580.20	1376.69
580.55	1370.77
580.91	1373.73
581.26	1380.33
581.62	1406.73
581.97	1383.29
582.32	1374.64
582.68	1385.34
583.03	1384.43
583.39	1396.94
583.74	1389.89
584.09	1410.60
584.45	1407.86
584.80	1405.82
585.15	1395.35
585.51	1403.09
585.86	1400.58
586.21	1419.93
586.57	1396.49
586.92	1424.70
587.27	1424.25
587.63	1442.23
587.98	1445.18
588.33	1442.23
588.69	1456.33
589.04	1456.11
589.39	1440.63
589.75	1443.82
590.10	1452.69
590.45	1452.01
590.81	1476.81
591.16	1480.68
591.51	1485.00
591.86	1512.08
592.22	1515.50
592.57	1520.05
592.92	1514.36
593.28	1548.95
593.63	1541.67
593.98	1559.87
594.33	1587.86
594.69	1583.99
595.04	1593.09
595.39	1597.42
595.74	1639.97
596.10	1628.36
596.45	1649.98
596.80	1654.53
597.15	1706.19
597.50	1689.35
597.86	1715.52
598.21	1727.12
598.56	1740.77
598.91	1763.30
599.26	1791.06
599.62	1814.50
599.97	1805.40
600.32	1844.54
600.67	1862.97
601.02	1904.61
601.38	1882.31
601.73	1905.98
602.08	1964.23
602.43	1953.53
602.78	1998.59
603.13	2010.65
603.49	2023.85
603.84	2075.73
604.19	2070.50
604.54	2106.22
604.89	2119.42
605.24	2134.21
605.59	2181.54
605.95	2174.26
606.30	2222.73
606.65	2234.11
607.00	2228.42
607.35	2251.40
607.70	2284.62
608.05	2316.48
608.40	2303.51
608.75	2338.55
609.10	2382.24
609.46	2382.24
609.81	2400.45
610.16	2418.65
610.51	2433.90
610.86	2469.40
611.21	2460.98
611.56	2494.43
611.91	2478.95
612.26	2489.42
612.61	2528.10
612.96	2544.94
613.31	2528.10
613.66	2575.43
614.01	2575.66
614.36	2564.06
614.71	2595.46
615.06	2583.63
615.41	2624.13
615.76	2583.63
616.11	2631.87
616.46	2620.03
616.81	2638.92
617.16	2647.34
617.51	2652.12
617.86	2663.04
618.21	2668.28
618.56	2635.05
618.91	2633.69
619.26	2665.77
619.61	2676.47
619.96	2686.25
620.31	2685.34
620.66	2675.78
621.01	2673.74
621.36	2672.14
621.71	2675.10
622.06	2681.47
622.41	2647.34
622.76	2679.65
623.10	2654.62
623.45	2668.73
623.80	2664.63
624.15	2674.87
624.50	2677.38
624.85	2689.67
625.20	2679.65
625.55	2670.55
625.90	2654.85
626.25	2639.15
626.59	2637.10
626.94	2650.53
627.29	2597.51
627.64	2632.32
627.99	2626.18
628.34	2600.69
628.69	2621.17
629.03	2626.86
629.38	2588.86
629.73	2641.20
630.08	2586.13
630.43	2605.47
630.78	2585.22
631.12	2577.71
631.47	2596.37
631.82	2585.45
632.17	2591.36
632.52	2560.87
632.86	2558.82
633.21	2526.51
633.56	2554.27
633.91	2548.36
634.26	2530.38
634.60	2519.00
634.95	2584.76
635.30	2538.12
635.65	2526.74
635.99	2521.05
636.34	2542.44
636.69	2527.19
637.04	2514.00
637.39	2499.89
637.73	2497.61
638.08	2495.56
638.43	2497.16
638.77	2486.23
639.12	2503.07
639.47	2507.17
639.82	2499.20
640.16	2470.53
640.51	2511.49
640.86	2482.14
641.20	2472.35
641.55	2483.50
641.90	2477.81
642.25	2464.84
642.59	2470.08
642.94	2478.04
643.29	2453.24
643.63	2465.07
643.98	2479.86
644.33	2474.40
644.67	2488.05
645.02	2461.66
645.37	2473.49
645.71	2454.83
646.06	2472.81
646.40	2456.20
646.75	2475.31
647.10	2477.36
647.44	2482.37
647.79	2462.34
648.14	2461.89
648.48	2455.29
648.83	2468.26
649.17	2479.41
649.52	2469.40
649.87	2490.10
650.21	2464.84
650.56	2446.87
650.90	2448.69
651.25	2448.23
651.59	2457.33
651.94	2435.03
652.29	2456.88
652.63	2485.78
652.98	2457.11
653.32	2490.79
653.67	2468.48
654.01	2530.61
654.36	2492.38
654.70	2496.47
655.05	2511.49
655.39	2507.62
655.74	2526.74
656.08	2523.10
656.43	2515.13
656.78	2542.44
657.12	2557.23
657.47	2557.46
657.81	2579.08
658.15	2539.48
658.50	2592.05
658.84	2597.96
659.19	2573.39
659.53	2571.34
659.88	2609.11
660.22	2603.88
660.57	2595.91
660.91	2639.38
661.26	2628.45
661.60	2682.84
661.95	2671.92
662.29	2683.52
662.63	2700.82
662.98	2714.70
663.32	2694.90
663.67	2738.13
664.01	2760.89
664.36	2757.93
664.70	2783.87
665.04	2803.90
665.39	2802.99
665.73	2826.65
666.08	2967.96
666.42	2881.72
666.76	2924.27
667.11	2975.70
667.45	2980.70
667.79	3025.99
668.14	3081.97
668.48	3110.41
668.83	3199.38
669.17	3245.12
669.51	3294.73
669.86	3368.23
670.20	3436.26
670.54	3471.31
670.89	3600.56
671.23	3683.39
671.57	3762.12
671.92	3902.29
672.26	3995.81
672.60	4103.90
672.94	4207.67
673.29	4345.11
673.63	4474.81
673.97	4588.82
674.32	4723.75
674.66	4895.10
675.00	5105.13
675.34	5182.50
675.69	5348.61
676.03	5542.03
676.37	5689.26
676.71	5907.02
677.06	6145.95
677.40	6315.94
677.74	6642.02
678.08	6824.97
678.43	7091.89
678.77	7368.36
679.11	7596.37
679.45	8027.58
679.80	8127.48
680.14	8521.14
680.48	8864.75
680.82	9348.75
681.16	9680.52
681.51	10074.87
681.85	10491.74
682.19	10949.81
682.53	11611.53
682.87	12085.06
683.21	12710.83
683.56	13325.91
683.90	14079.33
684.24	14872.80
684.58	15775.28
684.92	16738.96
685.26	17467.13
685.61	18347.98
685.95	19300.06
686.29	20123.34
686.63	20794.85
686.97	21478.87
687.31	21830.44
687.65	22146.51
687.99	22474.86
688.33	22422.75
688.68	22440.50
689.02	22125.57
689.36	21814.74
689.70	21331.41
690.04	20745.24
690.38	20184.78
690.72	19548.09
691.06	18826.98
691.40	18184.37
691.74	17395.90
692.08	16780.83
692.42	16130.03
692.76	15527.47
693.10	14861.88
693.44	14248.63
693.78	13744.60
694.13	13141.59
694.47	12744.74
694.81	12183.14
695.15	11820.65
695.49	11409.46
695.83	11132.53
696.17	10756.16
696.51	10514.95
696.85	10184.32
697.19	9911.03
697.53	9690.53
697.87	9531.02
698.20	9320.53
698.54	9229.51
698.88	9138.26
699.22	8994.00
699.56	8962.59
699.90	8858.15
700.24	8803.31
700.58	8777.14
700.92	8808.09
701.26	8818.78
701.60	8853.60
701.94	8836.53
702.28	8949.17
702.62	9019.25
702.96	9166.25
703.30	9227.01
703.63	9362.63
703.97	9478.45
704.31	9646.62
704.65	9802.03
704.99	10025.26
705.33	10290.13
705.67	10358.17
706.01	10583.22
706.34	10784.83
706.68	11050.84
707.02	11175.77
707.36	11504.12
707.70	11622.68
708.04	11751.02
708.38	12026.58
708.71	12218.41
709.05	12495.57
709.39	12704.23
709.73	12701.27
710.07	12836.21
710.40	12988.22
710.74	13046.02
711.08	13206.67
711.42	13203.71
711.76	13297.01
712.09	13264.47
712.43	13319.08
712.77	13211.45
713.11	13176.63
713.45	13064.22
713.78	13035.09
714.12	12910.62
714.46	12868.75
714.80	12759.53
715.13	12610.48
715.47	12375.19
715.81	12151.51
716.15	12017.71
716.48	11900.97
716.82	11726.90
717.16	11536.66
717.49	11244.94
717.83	11068.13
718.17	10953.67
718.51	10634.65
718.84	10494.25
719.18	10297.41
719.52	10183.87
719.85	9854.37
720.19	9637.06
720.53	9479.14
720.86	9282.30
721.20	9032.45
721.54	8958.27
721.87	8834.48
722.21	8587.82
722.55	8440.36
722.88	8265.37
723.22	8134.53
723.55	7887.18
723.89	7911.08
724.23	7730.63
724.56	7564.06
724.90	7357.44
725.24	7270.06
725.57	7108.95
725.91	7092.57
726.24	6912.58
726.58	6783.33
726.92	6690.03
727.25	6613.35
727.59	6487.05
727.92	6364.86
728.26	6258.82
728.59	6186.69
728.93	6047.88
729.26	5947.53
729.60	5914.76
729.94	5817.82
730.27	5737.95
730.61	5636.92
730.94	5544.08
731.28	5446.00
731.61	5396.63
731.95	5308.11
732.28	5256.91
732.62	5187.96
732.95	5122.65
733.29	5100.81
733.62	5014.11
733.96	4984.07
734.29	4914.90
734.63	4864.15
734.96	4810.00
735.30	4750.38
735.63	4701.00
735.97	4665.73
736.30	4647.98
736.63	4591.32
736.97	4538.98
737.30	4482.09
737.64	4467.30
737.97	4416.10
738.31	4374.69
738.64	4293.91
738.97	4256.13
739.31	4241.34
739.64	4240.89
739.98	4186.50
740.31	4148.73
740.64	4155.56
740.98	4101.17
741.31	4058.85
741.65	4046.56
741.98	3979.43
742.31	3981.71
742.65	3978.29
742.98	3966.23
743.31	3898.65
743.65	3865.65
743.98	3830.61
744.31	3844.04
744.65	3815.14
744.98	3830.61
745.31	3761.21
745.65	3751.42
745.98	3727.76
746.31	3715.93
746.65	3721.39
746.98	3677.01
747.31	3707.73
747.65	3656.76
747.98	3629.68
748.31	3629.23
748.64	3586.68
748.98	3577.35
749.31	3614.21
749.64	3569.15
749.98	3539.12
750.31	3547.08
750.64	3509.31
750.97	3466.07
751.31	3454.24
751.64	3421.93
751.97	3403.50
752.30	3375.51
752.63	3350.25
752.97	3326.13
753.30	3346.61
753.63	3313.16
753.96	3291.09
754.29	3256.27
754.63	3246.49
754.96	3255.59
755.29	3187.55
755.62	3204.84
755.95	3134.30
756.29	3120.65
756.62	3108.59
756.95	3122.70
757.28	3048.06
757.61	3054.89
757.94	3033.50
758.27	3013.93
758.61	2986.39
758.94	2965.91
759.27	2937.47
759.60	2903.34
759.93	2927.46
760.26	2892.87
760.59	2892.41
760.92	2856.01
761.26	2835.98
761.59	2827.33
761.92	2819.83
762.25	2806.85
762.58	2763.39
762.91	2755.43
763.24	2731.76
763.57	2736.09
763.90	2706.05
764.23	2695.13
764.56	2681.70
764.89	2672.37
765.22	2684.43
765.55	2635.74
765.88	2654.17
766.21	2633.46
766.54	2633.23
766.87	2584.99
767.20	2606.84
767.53	2599.56
767.86	2563.15
768.19	2544.03
768.52	2532.20
768.85	2562.24
769.18	2534.02
769.51	2506.71
769.84	2509.67
770.17	2492.61
770.50	2484.64
770.83	2456.88
771.16	2449.60
771.49	2430.94
771.82	2433.90
772.15	2433.21
772.48	2428.21
772.81	2405.23
773.14	2401.13
773.47	2378.37
773.80	2344.92
774.13	2358.12
774.46	2356.30
774.78	2326.04
775.11	2331.04
775.44	2324.44
775.77	2288.04
776.10	2275.75
776.43	2280.75
776.76	2265.74
777.09	2244.12
777.41	2234.33
777.74	2233.42
778.07	2235.70
778.40	2197.02
778.73	2186.78
779.06	2185.18
779.38	2193.83
779.71	2178.13
780.04	2167.89
780.37	2156.97
780.70	2159.24
781.03	2140.81
781.35	2136.94
781.68	2119.42
782.01	2114.64
782.34	2066.86
782.67	2076.64
782.99	2074.59
783.32	2097.12
783.65	2072.32
783.98	2065.26
784.30	2055.71
784.63	2057.30
784.96	2046.60
785.29	2052.52
785.61	2027.49
785.94	2007.24
786.27	2006.78
786.60	1995.40
786.92	2001.55
787.25	1957.86
787.58	1965.37
787.90	1983.12
788.23	1976.06
788.56	1959.22
788.88	1950.80
789.21	1931.92
789.54	1909.84
789.87	1925.77
790.19	1924.86
790.52	1890.73
790.85	1894.14
791.17	1891.41
791.50	1891.64
791.82	1893.46
792.15	1888.68
792.48	1880.04
792.80	1868.43
793.13	1898.01
793.46	1874.57
793.78	1889.14
794.11	1887.09
794.43	1879.58
794.76	1878.67
795.09	1890.50
795.41	1883.90
795.74	1890.28
796.06	1884.81
796.39	1866.38
796.72	1872.30
797.04	1870.71
797.37	1834.07
797.69	1851.82
798.02	1844.99
798.34	1855.00
798.67	1836.57
798.99	1839.53
799.32	1864.33
799.64	1851.59
799.97	1822.24
800.30	1812.68
800.62	1818.14
800.95	1849.77
801.27	1817.69
801.60	1842.49
801.92	1824.29
802.25	1812.68
802.57	1799.48
802.89	1817.91
803.22	1802.44
803.54	1803.58
803.87	1799.03
804.19	1805.40
804.52	1799.03
804.84	1784.92
805.17	1767.85
805.49	1798.34
805.82	1808.58
806.14	1786.51
806.46	1785.83
806.79	1761.94
807.11	1771.95
807.44	1785.60
807.76	1764.89
808.08	1754.43
808.41	1743.28
808.73	1760.34
809.06	1748.51
809.38	1760.80
809.70	1720.29
810.03	1726.89
810.35	1741.91
810.67	1733.72
811.00	1713.92
811.32	1726.89
811.64	1730.53
811.97	1722.57
812.29	1709.83
812.61	1721.66
812.94	1720.75
813.26	1715.29
813.58	1703.00
813.91	1711.87
814.23	1726.89
814.55	1678.20
814.88	1685.71
815.20	1705.73
815.52	1690.71
815.84	1667.96
816.17	1667.96
816.49	1694.81
816.81	1679.11
817.13	1683.89
817.46	1660.22
817.78	1654.08
818.10	1687.98
818.42	1646.79
818.75	1641.33
819.07	1655.67
819.39	1663.18
819.71	1638.60
820.04	1660.68
820.36	1638.83
820.68	1641.79
821.00	1650.44
821.32	1627.22
821.65	1630.41
821.97	1642.24
822.29	1617.67
822.61	1611.52
822.93	1614.48
823.25	1631.32
823.58	1626.31
823.90	1627.45
824.22	1634.05
824.54	1618.12
824.86	1624.49
825.18	1613.34
825.50	1615.85
825.82	1600.37
826.15	1625.18
826.47	1616.30
826.79	1594.68
827.11	1600.83
827.43	1625.86
827.75	1610.61
828.07	1588.31
828.39	1591.27
828.71	1598.10
829.03	1595.14
829.35	1582.40
829.67	1604.47
830.00	1592.18
830.32	1582.40
830.64	1607.20
830.96	1599.69
831.28	1602.42
831.60	1574.43
831.92	1611.30
832.24	1575.12
832.56	1576.71
832.88	1578.76
833.20	1580.12
833.52	1566.92
833.84	1567.15
834.16	1561.01
834.48	1567.38
834.80	1587.40
835.12	1574.43
835.44	1578.30
835.76	1569.43
836.08	1577.85
836.40	1574.89
836.71	1563.06
837.03	1559.41
837.35	1586.95
837.67	1567.15
837.99	1579.89
838.31	1564.19
838.63	1569.65
838.95	1572.84
839.27	1591.04
839.59	1566.70
839.91	1551.68
840.23	1577.16
840.54	1542.80
840.86	1555.77
841.18	1543.26
841.50	1557.37
841.82	1537.80
842.14	1559.41
842.46	1575.34
842.77	1564.65
843.09	1551.45
843.41	1567.61
843.73	1538.48
844.05	1545.31
844.37	1545.99
844.68	1543.03
845.00	1527.10
845.32	1534.38
845.64	1549.17
845.96	1558.28
846.27	1537.11
846.59	1551.45
846.91	1543.49
847.23	1540.30
847.54	1527.33
847.86	1526.65
848.18	1544.62
848.50	1528.92
848.82	1516.63
849.13	1545.31
849.45	1529.83
849.77	1526.19
850.08	1550.08
850.40	1548.26
850.72	1544.62
851.04	1517.32
851.35	1525.51
851.67	1534.61
851.99	1522.55
852.30	1514.36
852.62	1532.34
852.94	1520.28
853.25	1519.37
853.57	1505.03
853.89	1524.83
854.20	1532.56
854.52	1537.80
854.84	1531.65
855.15	1508.67
855.47	1541.89
855.79	1523.01
856.10	1544.40
856.42	1528.01
856.73	1520.50
857.05	1517.09
857.37	1491.38
857.68	1500.71
858.00	1530.29
858.32	1511.63
858.63	1490.69
858.95	1487.96
859.26	1492.06
859.58	1523.92
859.89	1514.13
860.21	1510.95
860.52	1507.99
860.84	1505.26
861.16	1507.30
861.47	1505.03
861.79	1500.71
862.10	1501.62
862.42	1492.74
862.73	1518.46
863.05	1525.96
863.36	1489.33
863.68	1515.95
863.99	1492.74
864.31	1490.24
864.62	1496.15
864.94	1487.28
865.25	1489.56
865.57	1496.15
865.88	1490.24
866.20	1490.01
866.51	1496.84
866.82	1474.31
867.14	1487.96
867.45	1479.54
867.77	1471.81
868.08	1481.36
868.40	1495.93
868.71	1485.23
869.02	1470.67
869.34	1485.23
869.65	1489.78
869.97	1465.89
870.28	1470.21
870.59	1485.92
870.91	1516.86
871.22	1489.33
871.54	1477.95
871.85	1483.41
872.16	1488.65
872.48	1496.15
872.79	1465.21
873.10	1457.02
873.42	1489.10
873.73	1470.67
874.04	1464.98
874.36	1479.54
874.67	1464.53
874.98	1481.36
875.30	1476.81
875.61	1455.42
875.92	1471.12
876.23	1471.35
876.55	1439.04
876.86	1463.84
877.17	1464.98
877.49	1436.99
877.80	1470.67
878.11	1609.70
878.42	1458.38
878.74	1456.79
879.05	1457.93
879.36	1440.18
879.67	1449.28
879.98	1448.82
880.30	1468.39
880.61	1455.65
880.92	1449.05
881.23	1461.34
881.55	1472.72
881.86	1432.21
882.17	1449.96
882.48	1454.51
882.79	1457.02
883.10	1454.97
883.42	1453.38
883.73	1438.58
884.04	1453.15
884.35	1444.50
884.66	1464.30
884.97	1457.47
885.28	1457.02
885.60	1457.47
885.91	1462.48
886.22	1449.28
886.53	1447.23
886.84	1463.62
887.15	1472.72
887.46	1450.42
887.77	1461.57
888.08	1465.66
888.40	1455.65
888.71	1440.86
889.02	1462.02
889.33	1448.14
889.64	1441.77
889.95	1444.05
890.26	1442.45
890.57	1465.44
890.88	1459.75
891.19	1465.21
891.50	1457.70
891.81	1462.25
892.12	1432.44
892.43	1451.10
892.74	1454.51
893.05	1446.78
893.36	1457.24
893.67	1440.86
893.98	1436.76
894.29	1447.23
894.60	1432.44
894.91	1425.61
895.22	1449.05
895.53	1441.09
895.84	1438.58
896.15	1458.38
896.46	1446.32
896.77	1449.05
897.08	1443.14
897.38	1436.76
897.69	1461.34
898.00	1433.81
898.31	1436.76
898.62	1438.36
898.93	1441.77
899.24	1451.33
899.55	1430.16
899.86	1445.87
900.16	1439.72
900.47	1437.45
900.78	1434.72
901.09	1411.05
901.40	1440.18
901.71	1444.05
902.02	1436.76
902.32	1426.30
902.63	1443.82
902.94	1428.57
903.25	1431.99
903.56	1418.79
903.87	1420.15
904.17	1427.21
904.48	1411.73
904.79	1401.95
905.10	1435.63
905.41	1418.10
905.71	1462.02
906.02	1415.37
906.33	1421.52
906.64	1417.19
906.94	1400.58
907.25	1422.43
907.56	1395.12
907.87	1413.78
908.17	1440.86
908.48	1423.57
908.79	1447.91
909.09	1444.96
909.40	1407.18
909.71	1417.88
910.02	1490.24
910.32	1407.64
910.63	1430.85
910.94	1435.85
911.24	1414.69
911.55	1389.89
911.86	1431.08
912.16	1397.62
912.47	1398.08
912.78	1422.20
913.08	1415.60
913.39	1422.66
913.69	1416.97
914.00	1413.33
914.31	1399.45
914.61	1412.64
914.92	1422.43
915.23	1410.37
915.53	1400.81
915.84	1410.82
916.14	1415.60
916.45	1418.56
916.75	1389.89
917.06	1418.10
917.37	1398.76
917.67	1413.10
917.98	1398.54
918.28	1406.73
918.59	1410.82
918.89	1405.82
919.20	1406.04
919.50	1411.05
919.81	1398.54
920.11	1397.85
920.42	1408.09
920.72	1394.89
921.03	1411.96
921.33	1427.66
921.64	1402.18
921.94	1401.27
922.25	1406.50
922.55	1400.58
922.86	1389.43
923.16	1398.54
923.47	1395.58
923.77	1414.46
924.08	1386.70
924.38	1383.74
924.69	1408.55
924.99	1394.21
925.29	1393.53
925.60	1409.46
925.90	1379.88
926.21	1397.62
926.51	1397.62
926.81	1387.16
927.12	1385.79
927.42	1386.25
927.73	1391.25
928.03	1383.74
928.33	1369.86
928.64	1373.28
928.94	1378.06
929.24	1384.43
929.55	1385.79
929.85	1393.07
930.15	1387.39
930.46	1391.25
930.76	1388.07
931.06	1412.64
931.37	1394.44
931.67	1396.49
931.97	1384.43
932.27	1385.56
932.58	1410.14
932.88	1391.25
933.18	1391.48
933.49	1389.89
933.79	1400.36
934.09	1379.65
934.39	1374.64
934.70	1396.03
935.00	1395.35
935.30	1373.50
935.60	1370.77
935.91	1378.28
936.21	1386.93
936.51	1391.71
936.81	1374.41
937.11	1363.04
937.42	1366.45
937.72	1392.16
938.02	1384.20
938.32	1389.43
938.62	1360.99
938.92	1357.12
939.23	1358.03
939.53	1371.91
939.83	1383.29
940.13	1368.27
940.43	1372.59
940.73	1370.09
941.03	1378.97
941.34	1382.38
941.64	1357.58
941.94	1376.24
942.24	1340.28
942.54	1366.68
942.84	1368.04
943.14	1382.61
943.44	1385.11
943.74	1388.98
944.04	1368.04
944.34	1377.15
944.65	1383.97
944.95	1366.00
945.25	1391.03
945.55	1384.43
945.85	1355.76
946.15	1368.04
946.45	1380.10
946.75	1375.10
947.05	1386.02
947.35	1367.59
947.65	1377.15
947.95	1365.54
948.25	1375.32
948.55	1375.78
948.85	1373.28
949.15	1361.90
949.45	1383.52
949.75	1375.55
950.05	1377.15
950.35	1370.77
950.65	1371.23
950.94	1374.41
951.24	1361.67
951.54	1369.64
951.84	1416.51
952.14	1381.24
952.44	1379.19
952.74	1362.13
953.04	1387.16
953.34	1375.55
953.64	1354.62
953.94	1382.61
954.23	1371.46
954.53	1382.15
954.83	1370.77
955.13	1390.80
955.43	1383.06
955.73	1392.39
956.03	1358.26
956.32	1363.26
956.62	1354.62
956.92	1358.49
957.22	1386.47
957.52	1371.00
957.82	1376.92
958.11	1367.36
958.41	1378.06
958.71	1378.06
959.01	1376.24
959.30	1437.45
959.60	1382.15
959.90	1360.99
960.20	1354.16
960.50	1391.25
960.79	1360.76
961.09	1378.28
961.39	1392.39
961.69	1381.92
961.98	1377.83
962.28	1365.54
962.58	1384.43
962.87	1356.44
963.17	1384.20
963.47	1371.46
963.76	1385.34
964.06	1367.13
964.36	1358.03
964.66	1382.15
964.95	1382.15
965.25	1389.43
965.55	1364.17
965.84	1364.63
966.14	1368.27
966.43	1378.51
966.73	1372.82
967.03	1369.18
967.32	1372.14
967.62	1393.30
967.92	1373.50
968.21	1356.67
968.51	1363.95
968.80	1357.35
969.10	1363.26
969.40	1365.31
969.69	1378.97
969.99	1342.78
970.28	1377.15
970.58	1366.68
970.87	1352.57
971.17	1390.80
971.46	1368.73
971.76	1372.59
972.06	1378.97
972.35	1387.16
972.65	1366.91
972.94	1372.37
973.24	1368.95
973.53	1366.68
973.83	1391.71
974.12	1375.78
974.42	1362.81
974.71	1387.39
975.01	1369.41
975.30	1357.35
975.59	1355.07
975.89	1342.10
976.18	1354.85
976.48	1365.31
976.77	1365.77
977.07	1372.82
977.36	1361.44
977.65	1369.86
977.95	1362.81
978.24	1391.71
978.54	1392.39
978.83	1376.46
979.13	1377.60
979.42	1390.34
979.71	1386.47
980.01	1366.68
980.30	1356.89
980.59	1388.30
980.89	1355.07
981.18	1368.95
981.47	1368.50
981.77	1350.75
982.06	1360.76
982.35	1372.59
982.65	1376.46
982.94	1368.95
983.23	1395.35
983.53	1386.47
983.82	1357.80
984.11	1354.62
984.41	1381.92
984.70	1363.04
984.99	1376.69
985.28	1359.40
985.58	1364.86
985.87	1364.63
986.16	1355.53
986.45	1368.50
986.75	1363.26
987.04	1367.13
987.33	1348.02
987.62	1361.44
987.91	1368.27
988.21	1367.36
988.50	1366.91
988.79	1391.94
989.08	1371.23
989.37	1375.55
989.67	1374.87
989.96	1361.90
990.25	1381.92
990.54	1364.86
990.83	1360.31
991.12	1363.26
991.42	1381.24
991.71	1366.45
992.00	1355.98
992.29	1356.67
992.58	1362.81
992.87	1373.96
993.16	1381.70
993.45	1371.00
993.75	1351.20
994.04	1362.81
994.33	1359.62
994.62	1371.46
994.91	1356.89
995.20	1378.28
995.49	1368.27
995.78	1365.08
996.07	1355.53
996.36	1368.27
996.65	1374.41
996.94	1351.43
997.23	1380.79
997.52	1355.53
997.81	1370.09
998.10	1369.41
998.39	1377.83
998.68	1365.31
998.97	1370.77
999.26	1384.65
999.55	1363.26
999.84	1383.74
1000.13	1356.89
1000.42	1372.59
1000.71	1362.81
1001.00	1371.23
1001.29	1353.93
1001.58	1371.68
1001.87	1358.94
1002.16	1359.17
1002.45	1372.82
1002.74	1366.00
1003.02	1368.27
1003.31	1373.73
1003.60	1366.91
1003.89	1357.58
1004.18	1364.17
1004.47	1361.22
1004.76	1363.72
1005.05	1353.93
1005.33	1354.16
1005.62	1376.69
1005.91	1371.91
1006.20	1373.96
1006.49	1393.30
1006.78	1366.45
1007.06	1365.31
1007.35	1360.08
1007.64	1383.74
1007.93	1376.24
1008.22	1380.33
1008.50	1364.17
1008.79	1369.41
1009.08	1368.04
1009.37	1360.76
1009.66	1384.65
1009.94	1360.76
1010.23	1355.07
1010.52	1366.68
1010.81	1364.63
1011.09	1370.55
1011.38	1366.68
1011.67	1391.03
1011.95	1391.71
1012.24	1360.99
1012.53	1356.89
1012.82	1368.27
1013.10	1349.38
1013.39	1348.93
1013.68	1363.26
[truncated: 48 more rows]
