# Supplementary material for: Unique photosynthetic electron transport tuning and excitation distribution in heterokont algae
Source: PLoS One. 2019 Jan 9;14(1):e0209920. doi: 10.1371/journal.pone.0209920 (PMC6326504; doi:10.1371/journal.pone.0209920)
Supplement: S1 Dataset — (ZIP) [file pone.0209920.s004.zip › S1 Dataset/77K/Phaeodactylum_DCMU/PDCMU_t=10,1.txt]

340.01	938.20
340.39	938.20
340.76	938.20
341.14	948.44
341.52	961.41
341.89	972.33
342.27	966.41
342.65	969.83
343.03	965.96
343.40	985.30
343.78	974.83
344.16	980.07
344.53	988.03
344.91	990.76
345.29	969.60
345.66	958.45
346.04	969.60
346.42	979.38
346.79	959.81
347.17	956.40
347.54	943.43
347.92	959.81
348.30	980.07
348.67	951.17
349.05	949.57
349.43	957.08
349.80	957.77
350.18	928.41
350.56	943.66
350.93	944.57
351.31	944.11
351.68	963.46
352.06	939.11
352.44	941.38
352.81	928.64
353.19	954.35
353.56	960.95
353.94	935.01
354.32	944.80
354.69	945.25
355.07	950.49
355.44	946.62
355.82	937.74
356.19	952.08
356.57	943.66
356.95	961.18
357.32	950.26
357.70	940.02
358.07	953.67
358.45	938.65
358.82	932.96
359.20	941.84
359.58	937.06
359.95	951.40
360.33	955.26
360.70	946.16
361.08	937.74
361.45	930.46
361.83	969.14
362.20	933.19
362.58	944.11
362.95	930.01
363.33	930.46
363.70	950.71
364.08	941.84
364.45	935.24
364.83	931.60
365.20	949.57
365.58	962.09
365.95	978.25
366.33	940.47
366.70	958.90
367.08	940.25
367.45	960.04
367.83	937.29
368.20	942.52
368.58	946.84
368.95	932.96
369.33	974.61
369.70	963.46
370.08	952.76
370.45	935.01
370.83	935.47
371.20	933.65
371.57	1038.78
371.95	951.85
372.32	927.96
372.70	937.74
373.07	949.57
373.45	957.77
373.82	936.60
374.19	957.99
374.57	937.74
374.94	948.44
375.32	934.33
375.69	973.47
376.07	966.87
376.44	938.88
376.81	958.68
377.19	955.49
377.56	957.54
377.94	954.81
378.31	942.98
378.68	951.62
379.06	932.74
379.43	932.74
379.81	945.93
380.18	924.54
380.55	931.14
380.93	939.56
381.30	955.49
381.67	933.65
382.05	942.07
382.42	957.77
382.79	936.60
383.17	955.95
383.54	950.03
383.91	929.32
384.29	928.64
384.66	945.48
385.04	931.83
385.41	936.83
385.78	918.17
386.15	936.15
386.53	931.60
386.90	967.55
387.27	921.59
387.65	958.90
388.02	930.92
388.39	945.48
388.77	957.99
389.14	946.39
389.51	940.93
389.89	956.86
390.26	955.26
390.63	957.99
391.00	943.66
391.38	939.34
391.75	951.62
392.12	950.26
392.50	950.71
392.87	942.07
393.24	940.70
393.61	947.75
393.99	939.56
394.36	930.01
394.73	958.22
395.10	935.01
395.48	932.96
395.85	913.85
396.22	957.99
396.59	947.30
396.97	943.66
397.34	964.59
397.71	956.40
398.08	937.29
398.45	947.53
398.83	938.88
399.20	952.53
399.57	925.45
399.94	954.58
400.32	949.12
400.69	947.75
401.06	960.95
401.43	948.66
401.80	948.21
402.17	944.80
402.55	954.13
402.92	954.58
403.29	943.20
403.66	954.35
404.03	943.89
404.41	937.97
404.78	940.25
405.15	951.17
405.52	937.74
405.89	934.78
406.26	938.20
406.64	962.09
407.01	961.41
407.38	950.03
407.75	956.63
408.12	955.95
408.49	946.62
408.86	931.60
409.23	949.35
409.61	950.94
409.98	934.33
410.35	964.59
410.72	936.83
411.09	948.89
411.46	949.57
411.83	942.75
412.20	947.75
412.57	930.01
412.95	940.25
413.32	932.96
413.69	942.75
414.06	929.10
414.43	929.55
414.80	965.96
415.17	941.61
415.54	946.84
415.91	937.74
416.28	944.80
416.65	938.88
417.02	928.41
417.39	937.97
417.76	941.61
418.14	936.38
418.51	919.99
418.88	928.64
419.25	935.47
419.62	943.66
419.99	956.40
420.36	954.58
420.73	925.91
421.10	942.98
421.47	938.20
421.84	919.08
422.21	930.23
422.58	946.84
422.95	957.54
423.32	960.95
423.69	951.85
424.06	942.07
424.43	953.90
424.80	945.02
425.17	957.54
425.54	945.93
425.91	943.89
426.28	963.00
426.65	937.97
427.02	941.38
427.39	952.99
427.76	961.64
428.13	938.65
428.49	957.77
428.86	940.70
429.23	924.54
429.60	926.36
429.97	928.18
430.34	938.88
430.71	946.16
431.08	944.34
431.45	944.34
431.82	966.64
432.19	944.80
432.56	941.38
432.93	940.47
433.30	934.10
433.67	932.28
434.03	969.60
434.40	945.25
434.77	935.01
435.14	965.73
435.51	929.78
435.88	958.45
436.25	940.93
436.62	957.54
436.99	954.58
437.35	950.71
437.72	963.91
438.09	923.63
438.46	1007.83
438.83	949.12
439.20	944.57
439.57	951.62
439.93	944.11
440.30	937.74
440.67	947.98
441.04	939.79
441.41	950.94
441.78	953.90
442.14	960.72
442.51	944.34
442.88	940.25
443.25	947.53
443.62	956.17
443.99	959.13
444.35	945.71
444.72	951.17
445.09	954.13
445.46	953.67
445.83	950.71
446.19	959.81
446.56	919.99
446.93	958.90
447.30	935.24
447.66	939.11
448.03	941.16
448.40	940.70
448.77	925.68
449.14	967.55
449.50	924.09
449.87	947.30
450.24	955.26
450.61	931.37
450.97	945.93
451.34	942.29
451.71	940.70
452.08	948.66
452.44	939.34
452.81	948.44
453.18	947.07
453.54	959.81
453.91	952.76
454.28	945.71
454.65	941.61
455.01	931.37
455.38	940.02
455.75	960.04
456.11	957.99
456.48	952.08
456.85	942.52
457.21	950.71
457.58	948.66
457.95	945.71
458.32	933.65
458.68	957.77
459.05	930.92
459.42	950.71
459.78	939.79
460.15	939.56
460.52	956.86
460.88	963.91
461.25	959.13
461.61	941.61
461.98	954.35
462.35	962.55
462.71	945.48
463.08	940.70
463.45	944.57
463.81	938.20
464.18	943.43
464.55	930.46
464.91	952.53
465.28	933.87
465.64	947.53
466.01	957.08
466.38	943.89
466.74	948.21
467.11	953.22
467.47	953.22
467.84	959.13
468.21	935.24
468.57	933.65
468.94	937.97
469.30	956.17
469.67	932.96
470.03	955.72
470.40	948.66
470.77	951.40
471.13	956.17
471.50	948.21
471.86	955.26
472.23	963.68
472.59	970.51
472.96	950.49
473.32	942.98
473.69	965.05
474.05	981.89
474.42	967.32
474.78	934.56
475.15	943.89
475.51	938.65
475.88	943.89
476.24	942.98
476.61	952.76
476.97	942.07
477.34	937.97
477.70	954.13
478.07	957.99
478.43	961.18
478.80	951.40
479.16	932.74
479.53	969.83
479.89	937.51
480.26	939.56
480.62	945.71
480.99	959.36
481.35	943.43
481.72	950.71
482.08	945.48
482.45	1221.04
482.81	967.55
483.17	942.07
483.54	947.07
483.90	957.31
484.27	952.53
484.63	942.98
485.00	924.32
485.36	941.38
485.72	949.57
486.09	946.39
486.45	948.89
486.82	946.39
487.18	944.57
487.54	946.16
487.91	928.18
488.27	950.71
488.64	950.26
489.00	965.28
489.36	961.41
489.73	952.76
490.09	944.57
490.45	932.96
490.82	945.48
491.18	941.38
491.55	944.57
491.91	951.40
492.27	974.15
492.64	943.43
493.00	944.80
493.36	963.46
493.73	978.25
494.09	950.26
494.45	970.28
494.82	941.16
495.18	950.03
495.54	945.02
495.91	958.90
496.27	940.25
496.63	952.53
496.99	939.79
497.36	945.93
497.72	949.57
498.08	960.04
498.45	940.47
498.81	927.05
499.17	938.65
499.53	946.16
499.90	959.59
500.26	952.99
500.62	932.05
500.99	943.66
501.35	960.27
501.71	945.71
502.07	956.17
502.44	959.59
502.80	931.37
503.16	951.40
503.52	960.27
503.88	938.88
504.25	957.99
504.61	952.31
504.97	955.26
505.33	939.56
505.70	936.15
506.06	961.86
506.42	943.89
506.78	955.04
507.14	951.40
507.51	939.56
507.87	943.20
508.23	965.28
508.59	932.51
508.95	959.59
509.32	959.59
509.68	940.47
510.04	958.45
510.40	925.23
510.76	932.51
511.12	967.10
511.48	964.37
511.85	950.03
512.21	936.15
512.57	957.99
512.93	955.72
513.29	942.29
513.65	951.85
514.01	951.85
514.38	951.17
514.74	967.10
515.10	950.49
515.46	961.18
515.82	948.44
516.18	961.18
516.54	943.20
516.90	951.85
517.26	949.12
517.63	947.07
517.99	930.69
518.35	974.83
518.71	932.05
519.07	946.84
519.43	961.41
519.79	961.18
520.15	945.25
520.51	946.84
520.87	933.19
521.23	926.82
521.59	955.72
521.95	932.96
522.31	951.40
522.67	944.80
523.03	962.77
523.40	948.89
523.76	945.71
524.12	954.13
524.48	955.04
524.84	947.98
525.20	963.46
525.56	955.95
525.92	938.20
526.28	945.02
526.64	950.71
527.00	947.53
527.36	962.32
527.72	976.43
528.08	945.48
528.44	950.03
528.80	955.95
529.16	945.48
529.51	943.66
529.87	942.75
530.23	935.01
530.59	929.55
530.95	966.19
531.31	943.43
531.67	971.87
532.03	946.39
532.39	935.01
532.75	934.56
533.11	949.80
533.47	954.58
533.83	950.71
534.19	945.25
534.55	940.47
534.91	949.35
535.26	950.71
535.62	940.02
535.98	937.29
536.34	944.80
536.70	949.12
537.06	937.51
537.42	944.80
537.78	932.05
538.14	962.77
538.49	951.40
538.85	999.64
539.21	943.66
539.57	973.47
539.93	952.99
540.29	966.87
540.65	957.99
541.00	966.19
541.36	957.54
541.72	946.84
542.08	952.53
542.44	946.16
542.80	955.95
543.15	936.83
543.51	955.04
543.87	938.88
544.23	947.30
544.59	955.04
544.95	943.20
545.30	941.61
545.66	929.10
546.02	948.21
546.38	951.17
546.73	949.35
547.09	967.10
547.45	965.96
547.81	950.71
548.17	951.40
548.52	961.18
548.88	929.32
549.24	960.95
549.60	946.84
549.95	949.35
550.31	939.79
550.67	943.89
551.03	926.14
551.38	955.04
551.74	948.21
552.10	957.77
552.46	944.11
552.81	968.69
553.17	942.98
553.53	937.74
553.88	947.75
554.24	941.38
554.60	942.75
554.95	941.38
555.31	954.13
555.67	956.17
556.03	940.70
556.38	945.71
556.74	945.71
557.10	948.66
557.45	919.77
557.81	940.02
558.17	933.42
558.52	940.70
558.88	955.72
559.24	944.34
559.59	939.79
559.95	935.92
560.30	959.36
560.66	938.65
561.02	966.87
561.37	941.16
561.73	940.02
562.09	944.80
562.44	945.93
562.80	944.80
563.15	934.10
563.51	951.17
563.87	961.41
564.22	947.75
564.58	955.04
564.93	934.33
565.29	960.04
565.65	955.95
566.00	958.22
566.36	940.02
566.71	942.07
567.07	950.94
567.42	955.49
567.78	947.30
568.14	955.95
568.49	948.66
568.85	935.69
569.20	945.93
569.56	940.93
569.91	932.28
570.27	930.46
570.62	965.50
570.98	940.25
571.33	946.62
571.69	948.21
572.04	927.73
572.40	945.25
572.75	945.02
573.11	935.69
573.46	942.98
573.82	943.89
574.17	983.02
574.53	971.19
574.88	962.32
575.24	957.77
575.59	972.79
575.95	961.86
576.30	971.42
576.66	942.52
577.01	942.52
577.36	954.35
577.72	939.11
578.07	935.01
578.43	955.04
578.78	950.71
579.14	948.66
579.49	964.37
579.85	946.62
580.20	940.70
580.55	947.98
580.91	962.77
581.26	947.53
581.62	958.90
581.97	958.22
582.32	962.77
582.68	985.07
583.03	942.29
583.39	954.58
583.74	993.72
584.09	954.13
584.45	971.42
584.80	976.65
585.15	974.38
585.51	967.10
585.86	990.99
586.21	983.48
586.57	987.80
586.92	977.34
587.27	1016.70
587.63	1002.82
587.98	1020.12
588.33	1025.58
588.69	992.35
589.04	1008.28
589.39	991.22
589.75	1019.43
590.10	1027.85
590.45	1037.64
590.81	1047.19
591.16	1055.39
591.51	1069.72
591.86	1057.89
592.22	1052.43
592.57	1064.72
592.92	1094.53
593.28	1092.25
593.63	1104.54
593.98	1111.36
594.33	1119.33
594.69	1129.11
595.04	1145.50
595.39	1167.34
595.74	1167.57
596.10	1195.79
596.45	1218.54
596.80	1219.91
597.15	1235.84
597.50	1240.84
597.86	1241.75
598.21	1264.05
598.56	1290.68
598.91	1333.46
599.26	1322.31
599.62	1343.92
599.97	1354.39
600.32	1347.11
600.67	1401.49
601.02	1405.36
601.38	1421.97
601.73	1439.27
602.08	1471.58
602.43	1481.36
602.78	1491.15
603.13	1528.69
603.49	1506.62
603.84	1549.17
604.19	1554.18
604.54	1567.15
604.89	1586.49
605.24	1627.00
605.59	1651.57
605.95	1658.63
606.30	1703.91
606.65	1700.50
607.00	1702.09
607.35	1726.44
607.70	1750.79
608.05	1777.64
608.40	1799.03
608.75	1789.24
609.10	1820.87
609.46	1823.83
609.81	1811.31
610.16	1870.25
610.51	1888.23
610.86	1894.14
611.21	1887.54
611.56	1909.84
611.91	1918.72
612.26	1935.33
612.61	1964.91
612.96	1998.36
613.31	1965.82
613.66	1994.04
614.01	1989.94
614.36	2021.80
614.71	1984.48
615.06	2018.84
615.41	2023.85
615.76	2017.93
616.11	2026.12
616.46	2054.57
616.81	2053.20
617.16	2044.78
617.51	2042.28
617.86	2067.99
618.21	2049.56
618.56	2063.67
618.91	2035.91
619.26	2076.19
619.61	2044.33
619.96	2047.29
620.31	2073.23
620.66	2061.62
621.01	2084.83
621.36	2069.59
621.71	2074.14
622.06	2092.57
622.41	2058.66
622.76	2061.39
623.10	2092.34
623.45	2056.84
623.80	2079.83
624.15	2065.72
624.50	2068.22
624.85	2063.21
625.20	2050.70
625.55	2041.37
625.90	2042.74
626.25	2048.65
626.59	2025.44
626.94	2050.70
627.29	2032.50
627.64	2002.69
627.99	2025.67
628.34	2012.70
628.69	2009.97
629.03	2009.97
629.38	2015.20
629.73	2025.90
630.08	1989.03
630.43	1999.27
630.78	2001.32
631.12	2002.69
631.47	2000.41
631.82	1981.52
632.17	1972.88
632.52	1965.59
632.86	2000.18
633.21	1953.53
633.56	2004.73
633.91	1928.28
634.26	1938.29
634.60	1933.51
634.95	1957.86
635.30	1911.67
635.65	1959.00
635.99	1932.14
636.34	1979.02
636.69	1920.77
637.04	1911.21
637.39	1921.68
637.73	1925.55
638.08	1925.32
638.43	1914.40
638.77	1900.06
639.12	1930.10
639.47	1921.45
639.82	1929.87
640.16	1901.65
640.51	1926.00
640.86	1907.80
641.20	1912.58
641.55	1906.43
641.90	1891.87
642.25	1898.92
642.59	1887.77
642.94	1888.45
643.29	1872.53
643.63	1880.49
643.98	1877.30
644.33	1865.47
644.67	1861.83
645.02	1847.04
645.37	1889.36
645.71	1876.39
646.06	1892.78
646.40	1876.39
646.75	1882.99
647.10	1882.77
647.44	1902.11
647.79	1887.32
648.14	1915.31
648.48	1873.21
648.83	1846.59
649.17	1885.95
649.52	1879.35
649.87	1889.14
650.21	1889.14
650.56	1900.74
650.90	1867.06
651.25	1881.86
651.59	1911.67
651.94	1916.22
652.29	1894.14
652.63	1899.38
652.98	1905.29
653.32	1903.25
653.67	1917.13
654.01	1956.27
654.36	1920.77
654.70	1939.88
655.05	1946.94
655.39	1938.29
655.74	1948.53
656.08	1956.04
656.43	1940.79
656.78	1983.57
657.12	1970.37
657.47	2000.41
657.81	1995.86
658.15	2002.23
658.50	2014.52
658.84	2022.71
659.19	2010.20
659.53	2017.02
659.88	2026.58
660.22	2045.24
660.57	2053.66
660.91	2053.43
661.26	2082.33
661.60	2108.27
661.95	2086.20
662.29	2120.56
662.63	2109.64
662.98	2108.95
663.32	2116.23
663.67	2127.84
664.01	2147.86
664.36	2152.64
664.70	2158.10
665.04	2186.55
665.39	2191.33
665.73	2186.55
666.08	2382.70
666.42	2245.71
666.76	2263.23
667.11	2299.87
667.45	2325.58
667.79	2345.38
668.14	2388.84
668.48	2436.17
668.83	2455.06
669.17	2517.64
669.51	2554.50
669.86	2631.87
670.20	2671.23
670.54	2722.21
670.89	2772.04
671.23	2857.60
671.57	2903.11
671.92	3005.05
672.26	3099.03
672.60	3165.48
672.94	3287.90
673.29	3380.51
673.63	3406.68
673.97	3501.12
674.32	3633.32
674.66	3664.95
675.00	3800.12
675.34	3876.58
675.69	3965.10
676.03	4112.55
676.37	4239.98
676.71	4308.70
677.06	4469.81
677.40	4558.10
677.74	4766.08
678.08	4899.65
678.43	5062.81
678.77	5190.92
679.11	5377.06
679.45	5570.70
679.80	5676.74
680.14	5891.10
680.48	6107.73
680.82	6322.08
681.16	6612.66
681.51	6848.41
681.85	7192.01
682.19	7442.09
682.53	7887.41
682.87	8217.82
683.21	8627.41
683.56	9155.79
683.90	9698.27
684.24	10221.87
684.58	11003.28
684.92	11738.73
685.26	12428.44
685.61	13180.27
685.95	13989.22
686.29	14735.59
686.63	15322.45
686.97	15979.62
687.31	16443.82
687.65	16796.76
687.99	17128.30
688.33	17150.37
688.68	17121.25
689.02	16982.89
689.36	16719.16
689.70	16363.73
690.04	15953.45
690.38	15458.07
690.72	14998.64
691.06	14437.04
691.40	13866.34
691.74	13318.85
692.08	12687.85
692.42	12209.99
692.76	11769.90
693.10	11295.00
693.44	10766.63
693.78	10389.12
694.13	9914.22
694.47	9613.39
694.81	9205.39
695.15	8876.58
695.49	8608.52
695.83	8286.76
696.17	8035.09
696.51	7813.00
696.85	7602.97
697.19	7447.10
697.53	7229.10
697.87	7095.98
698.20	6891.64
698.54	6897.56
698.88	6785.60
699.22	6670.69
699.56	6653.85
699.90	6573.52
700.24	6581.94
700.58	6554.64
700.92	6575.57
701.26	6539.85
701.60	6613.12
701.94	6587.18
702.28	6724.62
702.62	6718.02
702.96	6805.63
703.30	6886.41
703.63	6956.04
703.97	7105.31
704.31	7188.14
704.65	7336.96
704.99	7480.77
705.33	7638.70
705.67	7749.06
706.01	7960.23
706.34	8087.88
706.68	8262.87
707.02	8359.13
707.36	8556.41
707.70	8694.99
708.04	8778.50
708.38	8908.66
708.71	9048.84
709.05	9252.50
709.39	9421.79
709.73	9471.86
710.07	9523.74
710.40	9602.24
710.74	9685.98
711.08	9750.38
711.42	9767.90
711.76	9869.39
712.09	9769.95
712.43	9820.92
712.77	9753.79
713.11	9705.55
713.45	9749.70
713.78	9718.75
714.12	9592.00
714.46	9512.13
714.80	9412.46
715.13	9264.56
715.47	9232.70
715.81	9057.26
716.15	8920.04
716.48	8832.66
716.82	8712.06
717.16	8581.44
717.49	8412.37
717.83	8237.61
718.17	8169.57
718.51	8003.23
718.84	7885.82
719.18	7762.26
719.52	7632.78
719.85	7392.94
720.19	7265.51
720.53	7142.86
720.86	6991.99
721.20	6840.90
721.54	6771.27
721.87	6600.15
722.21	6430.85
722.55	6425.84
722.88	6286.13
723.22	6143.45
723.55	5965.28
723.89	6006.92
724.23	5845.81
724.56	5717.02
724.90	5591.64
725.24	5522.46
725.57	5469.21
725.91	5365.00
726.24	5261.91
726.58	5130.39
726.92	5103.99
727.25	5021.62
727.59	4929.46
727.92	4841.63
728.26	4792.02
728.59	4694.85
728.93	4652.99
729.26	4557.41
729.60	4543.53
729.94	4435.67
730.27	4384.93
730.61	4314.16
730.94	4222.68
731.28	4232.92
731.61	4128.93
731.95	4111.18
732.28	4034.73
732.62	3908.89
732.95	3925.50
733.29	3892.51
733.62	3839.49
733.96	3773.72
734.29	3776.68
734.63	3701.82
734.96	3661.09
735.30	3625.13
735.63	3597.14
735.97	3598.28
736.30	3538.43
736.63	3476.31
736.97	3454.92
737.30	3392.12
737.64	3377.56
737.97	3355.48
738.31	3305.65
738.64	3271.29
738.97	3286.99
739.31	3208.26
739.64	3225.32
739.98	3172.76
740.31	3139.99
740.64	3158.88
740.98	3102.90
741.31	3094.71
741.65	3050.79
741.98	3045.10
742.31	3013.02
742.65	2981.61
742.98	2968.42
743.31	2947.25
743.65	2965.46
743.98	2919.27
744.31	2902.88
744.65	2896.06
744.98	2875.12
745.31	2840.99
745.65	2841.22
745.98	2845.99
746.31	2820.51
746.65	2815.73
746.98	2777.50
747.31	2796.16
747.65	2763.85
747.98	2756.79
748.31	2723.34
748.64	2726.53
748.98	2666.46
749.31	2700.36
749.64	2670.10
749.98	2673.96
750.31	2629.14
750.64	2626.86
750.97	2638.01
751.31	2604.56
751.64	2578.62
751.97	2564.06
752.30	2547.90
752.63	2537.66
752.97	2491.24
753.30	2521.28
753.63	2486.69
753.96	2483.96
754.29	2446.87
754.63	2465.53
754.96	2467.80
755.29	2403.63
755.62	2413.87
755.95	2366.31
756.29	2358.58
756.62	2325.58
756.95	2301.01
757.28	2323.31
757.61	2367.91
757.94	2250.26
758.27	2258.68
758.61	2221.59
758.94	2229.78
759.27	2240.48
759.60	2164.70
759.93	2213.63
760.26	2138.99
760.59	2146.04
760.92	2154.24
761.26	2143.31
761.59	2084.38
761.92	2084.15
762.25	2079.60
762.58	2067.08
762.91	2051.38
763.24	2023.17
763.57	2019.98
763.90	2065.26
764.23	2028.40
764.56	1998.36
764.89	1988.12
765.22	1999.50
765.55	1970.83
765.88	1971.97
766.21	1952.40
766.54	1933.74
766.87	1934.65
767.20	1910.53
767.53	1927.82
767.86	1904.61
768.19	1890.05
768.52	1880.72
768.85	1900.51
769.18	1899.60
769.51	1893.01
769.84	1855.69
770.17	1887.54
770.50	1826.56
770.83	1834.75
771.16	1824.29
771.49	1814.27
771.82	1802.44
772.15	1777.18
772.48	1772.18
772.81	1778.32
773.14	1776.95
773.47	1745.55
773.80	1753.52
774.13	1724.84
774.46	1730.99
774.78	1711.87
775.11	1704.59
775.44	1697.31
775.77	1715.29
776.10	1697.08
776.43	1670.46
776.76	1679.56
777.09	1641.33
777.41	1667.05
777.74	1632.91
778.07	1635.87
778.40	1609.02
778.73	1612.66
779.06	1632.00
779.38	1619.49
779.71	1597.19
780.04	1592.86
780.37	1560.10
780.70	1564.88
781.03	1563.97
781.35	1545.99
781.68	1552.82
782.01	1551.91
782.34	1538.48
782.67	1505.26
782.99	1540.07
783.32	1510.04
783.65	1532.34
783.98	1472.26
784.30	1502.07
784.63	1474.99
784.96	1457.02
785.29	1473.17
785.61	1470.21
785.94	1482.05
786.27	1452.46
786.60	1451.33
786.92	1433.12
787.25	1440.86
787.58	1434.49
787.90	1448.14
788.23	1425.16
788.56	1421.52
788.88	1420.38
789.21	1410.14
789.54	1407.18
789.87	1417.65
790.19	1391.94
790.52	1395.80
790.85	1401.49
791.17	1408.55
791.50	1368.50
791.82	1396.94
792.15	1363.04
792.48	1388.07
792.80	1356.44
793.13	1357.35
793.46	1360.76
793.78	1361.67
794.11	1374.41
794.43	1373.50
794.76	1387.16
795.09	1377.37
795.41	1336.41
795.74	1357.58
796.06	1393.30
796.39	1370.77
796.72	1375.32
797.04	1368.04
797.37	1340.74
797.69	1370.77
798.02	1330.04
798.34	1345.97
798.67	1363.04
798.99	1335.28
799.32	1369.41
799.64	1327.77
799.97	1338.69
800.30	1331.18
800.62	1341.42
800.95	1330.27
801.27	1322.53
801.60	1323.44
801.92	1318.44
802.25	1316.39
802.57	1314.11
802.89	1334.82
803.22	1292.72
803.54	1318.89
803.87	1291.13
804.19	1300.92
804.52	1305.47
804.84	1302.28
805.17	1286.12
805.49	1303.65
805.82	1283.39
806.14	1302.05
806.46	1299.32
806.79	1265.64
807.11	1270.65
807.44	1265.64
807.76	1262.46
808.08	1264.73
808.41	1249.03
808.73	1275.88
809.06	1258.14
809.38	1263.60
809.70	1254.04
810.03	1257.45
810.35	1255.86
810.67	1254.49
811.00	1241.30
811.32	1251.76
811.64	1274.06
811.97	1236.29
812.29	1227.64
812.61	1237.43
812.94	1258.82
813.26	1241.98
813.58	1220.82
813.91	1210.80
814.23	1200.11
814.55	1225.60
814.88	1196.92
815.20	1217.86
815.52	1222.64
815.84	1192.37
816.17	1216.27
816.49	1201.93
816.81	1176.44
817.13	1198.29
817.46	1207.39
817.78	1166.89
818.10	1193.06
818.42	1196.01
818.75	1149.59
819.07	1188.96
819.39	1198.06
819.71	1187.37
820.04	1171.67
820.36	1176.22
820.68	1193.28
821.00	1174.62
821.32	1165.52
821.65	1171.89
821.97	1164.16
822.29	1173.49
822.61	1188.73
822.93	1142.31
823.25	1163.25
823.58	1167.11
823.90	1174.62
824.22	1144.59
824.54	1154.60
824.86	1135.48
825.18	1158.92
825.50	1144.13
825.82	1147.77
826.15	1169.16
826.47	1143.22
826.79	1144.13
827.11	1146.86
827.43	1151.19
827.75	1146.41
828.07	1127.75
828.39	1135.94
828.71	1126.16
829.03	1133.21
829.35	1142.08
829.67	1120.92
830.00	1130.93
830.32	1137.76
830.64	1133.89
830.96	1144.13
831.28	1147.09
831.60	1128.43
831.92	1143.22
832.24	1124.11
832.56	1118.65
832.88	1126.16
833.20	1118.87
833.52	1139.81
833.84	1121.15
834.16	1116.37
834.48	1150.28
834.80	1128.43
835.12	1108.41
835.44	1105.45
835.76	1110.45
836.08	1134.80
836.40	1121.38
836.71	1111.59
837.03	1132.07
837.35	1122.74
837.67	1131.39
837.99	1123.88
838.31	1120.01
838.63	1103.86
838.95	1112.27
839.27	1110.45
839.59	1122.06
839.91	1098.17
840.23	1115.92
840.54	1108.41
840.86	1104.54
841.18	1100.67
841.50	1106.36
841.82	1094.07
842.14	1113.64
842.46	1119.33
842.77	1096.12
843.09	1105.45
843.41	1105.68
843.73	1077.69
844.05	1096.35
844.37	1082.24
844.68	1089.97
845.00	1099.76
845.32	1105.22
845.64	1080.19
845.96	1086.33
846.27	1082.47
846.59	1099.53
846.91	1082.24
847.23	1095.89
847.54	1079.73
847.86	1083.60
848.18	1096.12
848.50	1086.56
848.82	1092.93
849.13	1076.78
849.45	1076.32
849.77	1093.62
850.08	1107.50
850.40	1107.04
850.72	1094.07
851.04	1097.48
851.35	1085.88
851.67	1082.47
851.99	1089.52
852.30	1082.47
852.62	1072.00
852.94	1071.09
853.25	1078.82
853.57	1082.69
853.89	1084.97
854.20	1091.79
854.52	1098.17
854.84	1085.42
855.15	1077.23
855.47	1061.99
855.79	1094.53
856.10	1079.05
856.42	1085.20
856.73	1088.84
857.05	1070.41
857.37	1056.07
857.68	1074.05
858.00	1078.82
858.32	1082.92
858.63	1052.88
858.95	1070.41
859.26	1064.49
859.58	1044.46
859.89	1068.13
860.21	1078.14
860.52	1065.85
860.84	1082.24
861.16	1060.62
861.47	1051.75
861.79	1076.55
862.10	1061.53
862.42	1050.84
862.73	1058.57
863.05	1068.81
863.36	1044.69
863.68	1071.32
863.99	1046.74
864.31	1069.95
864.62	1083.38
864.94	1036.50
865.25	1046.28
865.57	1069.49
865.88	1052.20
866.20	1060.39
866.51	1054.48
866.82	1082.47
867.14	1049.93
867.45	1043.33
867.77	1061.30
868.08	1038.55
868.40	1069.95
868.71	1041.05
869.02	1037.18
869.34	1037.87
869.65	1039.69
869.97	1039.69
870.28	1022.39
870.59	1048.79
870.91	1043.33
871.22	1044.01
871.54	1056.07
871.85	1027.40
872.16	1040.14
872.48	1036.27
872.79	1040.14
873.10	1040.37
873.42	1035.13
873.73	1061.08
874.04	1027.17
874.36	1028.31
874.67	1020.57
874.98	1017.84
875.30	1034.91
875.61	1035.82
875.92	1014.20
876.23	1015.79
876.55	1014.88
876.86	1002.59
877.17	1021.71
877.49	1036.50
877.80	1031.49
878.11	1245.16
878.42	1040.14
878.74	1041.73
879.05	1010.56
879.36	1025.35
879.67	1027.85
879.98	1035.82
880.30	1015.34
880.61	1010.33
880.92	1028.76
881.23	1032.40
881.55	1025.58
881.86	1008.74
882.17	1023.53
882.48	1004.64
882.79	1033.54
883.10	1016.93
883.42	1038.32
883.73	1026.49
884.04	1015.34
884.35	1021.48
884.66	1018.30
884.97	1003.96
885.28	1016.48
885.60	1002.59
885.91	1018.98
886.22	1012.38
886.53	1018.30
886.84	1010.10
887.15	1013.74
887.46	1005.78
887.77	1027.17
888.08	1007.83
888.40	1014.65
888.71	1005.33
889.02	1006.24
889.33	1016.93
889.64	1017.84
889.95	1016.93
890.26	1033.31
890.57	1026.94
890.88	1037.64
891.19	1031.49
891.50	1029.90
891.81	1019.21
892.12	978.93
892.43	1030.58
892.74	990.53
893.05	1018.75
893.36	1021.25
893.67	1005.55
893.98	1010.56
894.29	1010.56
894.60	1014.88
894.91	1001.23
895.22	994.63
895.53	1028.08
895.84	1017.16
896.15	1011.70
896.46	1021.71
896.77	1016.25
897.08	1005.33
897.38	989.17
897.69	1015.56
898.00	1000.32
898.31	1005.78
898.62	1011.47
898.93	988.71
899.24	997.13
899.55	996.91
899.86	1024.44
900.16	1003.05
900.47	1007.15
900.78	1017.84
901.09	1004.41
901.40	1010.56
901.71	1008.51
902.02	991.90
902.32	996.22
902.63	1001.46
902.94	995.31
903.25	1001.91
903.56	987.12
903.87	1004.87
904.17	989.62
904.48	986.89
904.79	985.30
905.10	1008.06
905.41	996.00
905.71	969.60
906.02	996.91
906.33	980.52
906.64	1000.77
906.94	998.50
907.25	992.13
907.56	997.13
907.87	987.58
908.17	1001.91
908.48	992.35
908.79	1006.69
909.09	1000.32
909.40	996.00
909.71	1011.47
910.02	1084.97
910.32	982.11
910.63	985.98
910.94	988.49
911.24	977.56
911.55	1003.50
911.86	994.40
912.16	984.39
912.47	977.79
912.78	982.34
913.08	993.95
913.39	983.25
913.69	989.85
914.00	1000.09
914.31	983.25
914.61	984.62
914.92	990.76
915.23	986.89
915.53	969.37
915.84	984.85
916.14	975.52
916.45	977.56
916.75	976.20
917.06	976.20
917.37	993.49
917.67	975.52
917.98	977.34
918.28	944.11
918.59	992.81
918.89	1005.78
919.20	993.95
919.50	986.67
919.81	978.47
920.11	996.00
920.42	994.63
920.72	984.85
921.03	975.97
921.33	974.38
921.64	979.16
921.94	983.48
922.25	967.78
922.55	959.36
922.86	976.43
923.16	960.27
923.47	958.22
923.77	978.93
924.08	951.40
924.38	973.92
924.69	974.61
924.99	976.43
925.29	973.01
925.60	982.34
925.90	975.52
926.21	983.48
926.51	971.65
926.81	979.16
927.12	973.24
927.42	976.20
927.73	967.32
928.03	974.38
928.33	952.53
928.64	955.04
928.94	974.38
929.24	946.16
929.55	957.54
929.85	975.97
930.15	990.31
930.46	969.14
930.76	966.64
931.06	978.02
931.37	970.51
931.67	975.29
931.97	940.93
932.27	971.19
932.58	969.37
932.88	961.86
933.18	961.64
933.49	952.99
933.79	960.72
934.09	952.76
934.39	984.62
934.70	978.02
935.00	994.18
935.30	959.81
935.60	973.92
935.91	965.05
936.21	951.62
936.51	977.11
936.81	959.81
937.11	959.59
937.42	938.88
937.72	962.77
938.02	963.00
938.32	974.61
938.62	944.80
938.92	954.13
939.23	962.55
939.53	954.13
939.83	936.38
940.13	969.83
940.43	952.08
940.73	951.40
941.03	958.90
941.34	961.64
941.64	953.22
941.94	963.68
942.24	966.64
942.54	945.02
942.84	953.67
943.14	957.54
943.44	967.10
943.74	968.23
944.04	955.49
944.34	965.50
944.65	944.11
944.95	956.40
945.25	944.80
945.55	943.66
945.85	938.88
946.15	959.59
946.45	942.98
946.75	947.98
947.05	946.39
947.35	955.04
947.65	963.91
947.95	962.55
948.25	946.84
948.55	950.03
948.85	960.04
949.15	929.32
949.45	950.94
949.75	936.38
950.05	965.50
950.35	958.68
950.65	974.15
950.94	960.95
951.24	932.51
951.54	948.66
951.84	1020.57
952.14	957.08
952.44	940.70
952.74	966.87
953.04	958.90
953.34	957.99
953.64	970.28
953.94	951.62
954.23	984.16
954.53	947.53
954.83	949.80
955.13	953.44
955.43	959.13
955.73	963.68
956.03	950.94
956.32	948.21
956.62	950.26
956.92	962.77
957.22	932.74
957.52	952.08
957.82	963.68
958.11	932.05
958.41	937.74
958.71	990.53
959.01	950.94
959.30	1063.12
959.60	963.00
959.90	948.21
960.20	938.88
960.50	958.90
960.79	960.04
961.09	952.08
961.39	957.54
961.69	951.62
961.98	942.07
962.28	970.74
962.58	951.62
962.87	938.65
963.17	934.56
963.47	940.25
963.76	978.25
964.06	947.07
964.36	928.41
964.66	942.52
964.95	955.49
965.25	952.08
965.55	949.57
965.84	971.87
966.14	960.95
966.43	964.14
966.73	954.81
967.03	969.83
967.32	967.32
967.62	955.26
967.92	950.26
968.21	965.05
968.51	945.71
968.80	948.66
969.10	942.29
969.40	947.75
969.69	940.93
969.99	936.83
970.28	953.90
970.58	957.08
970.87	951.85
971.17	937.29
971.46	963.23
971.76	960.50
972.06	959.36
972.35	943.20
972.65	958.90
972.94	938.88
973.24	940.70
973.53	933.42
973.83	937.51
974.12	944.80
974.42	953.67
974.71	966.19
975.01	944.34
975.30	933.19
975.59	933.87
975.89	961.18
976.18	956.63
976.48	981.89
976.77	976.65
977.07	954.35
977.36	950.71
977.65	954.13
977.95	943.89
978.24	945.25
978.54	947.07
978.83	926.82
979.13	948.21
979.42	958.45
979.71	944.57
980.01	951.17
980.30	937.74
980.59	951.62
980.89	973.70
981.18	969.83
981.47	953.90
981.77	959.13
982.06	942.75
982.35	957.54
982.65	935.01
982.94	969.60
983.23	955.04
983.53	930.01
983.82	941.38
984.11	964.14
984.41	937.74
984.70	941.84
984.99	948.89
985.28	953.44
985.58	940.02
985.87	952.31
986.16	948.89
986.45	927.05
986.75	954.35
987.04	936.60
987.33	936.38
987.62	950.94
987.91	934.33
988.21	946.62
988.50	960.27
988.79	964.82
989.08	945.02
989.37	936.38
989.67	944.11
989.96	944.11
990.25	952.76
990.54	935.24
990.83	929.78
991.12	936.15
991.42	971.87
991.71	932.05
992.00	952.99
992.29	941.16
992.58	949.80
992.87	945.93
993.16	953.67
993.45	969.14
993.75	948.21
994.04	935.92
994.33	951.62
994.62	955.04
994.91	948.89
995.20	965.96
995.49	949.80
995.78	947.30
996.07	945.25
996.36	947.30
996.65	957.08
996.94	945.48
997.23	970.74
997.52	942.75
997.81	951.85
998.10	956.63
998.39	950.49
998.68	962.55
998.97	943.66
999.26	971.65
999.55	955.04
999.84	951.85
1000.13	942.52
1000.42	953.67
1000.71	947.30
1001.00	952.53
1001.29	957.31
1001.58	972.10
1001.87	924.77
1002.16	954.13
1002.45	947.30
1002.74	947.98
1003.02	951.40
1003.31	943.66
1003.60	960.04
1003.89	944.34
1004.18	952.76
1004.47	960.27
1004.76	975.74
1005.05	953.90
1005.33	956.63
1005.62	947.98
1005.91	939.11
1006.20	952.08
1006.49	929.55
1006.78	946.39
1007.06	930.23
1007.35	928.18
1007.64	934.33
1007.93	954.13
1008.22	955.95
1008.50	947.07
1008.79	966.64
1009.08	953.44
1009.37	941.38
1009.66	966.19
1009.94	940.25
1010.23	940.47
1010.52	948.44
1010.81	932.05
1011.09	944.80
1011.38	930.46
1011.67	952.08
1011.95	950.71
1012.24	953.67
1012.53	936.60
1012.82	955.49
1013.10	957.77
1013.39	951.40
1013.68	932.96
[truncated: 48 more rows]
