# Supplementary material for: Unique photosynthetic electron transport tuning and excitation distribution in heterokont algae
Source: PLoS One. 2019 Jan 9;14(1):e0209920. doi: 10.1371/journal.pone.0209920 (PMC6326504; doi:10.1371/journal.pone.0209920)
Supplement: S1 Dataset — (ZIP) [file pone.0209920.s004.zip › S1 Dataset/77K/Phaeodactylum_DCMU/PDCMU_t=10,2.txt]

340.01	1261.78
340.39	1261.78
340.76	1261.78
341.14	1256.09
341.52	1237.88
341.89	1288.63
342.27	1281.57
342.65	1292.04
343.03	1285.44
343.40	1298.87
343.78	1283.39
344.16	1279.30
344.53	1289.77
344.91	1299.78
345.29	1293.41
345.66	1263.60
346.04	1267.69
346.42	1289.77
346.79	1272.02
347.17	1286.35
347.54	1267.47
347.92	1268.38
348.30	1281.57
348.67	1262.69
349.05	1245.62
349.43	1259.05
349.80	1253.81
350.18	1264.28
350.56	1248.58
350.93	1239.02
351.31	1236.29
351.68	1245.16
352.06	1259.73
352.44	1239.70
352.81	1265.42
353.19	1258.59
353.56	1251.54
353.94	1233.56
354.32	1259.27
354.69	1245.17
355.07	1242.89
355.44	1254.04
355.82	1244.71
356.19	1260.64
356.57	1249.72
356.95	1249.94
357.32	1234.01
357.70	1247.67
358.07	1221.50
358.45	1247.21
358.82	1254.95
359.20	1251.08
359.58	1255.86
359.95	1244.48
360.33	1246.08
360.70	1234.70
361.08	1232.19
361.45	1245.39
361.83	1225.82
362.20	1231.28
362.58	1239.93
362.95	1241.75
363.33	1232.88
363.70	1247.21
364.08	1239.48
364.45	1229.01
364.83	1250.63
365.20	1242.89
365.58	1257.00
365.95	1267.92
366.33	1262.91
366.70	1267.24
367.08	1241.30
367.45	1251.08
367.83	1264.51
368.20	1249.72
368.58	1253.58
368.95	1262.69
369.33	1254.49
369.70	1245.39
370.08	1259.73
370.45	1251.54
370.83	1267.47
371.20	1261.55
371.57	1330.95
371.95	1235.84
372.32	1264.96
372.70	1248.58
373.07	1241.52
373.45	1254.95
373.82	1244.71
374.19	1254.49
374.57	1248.12
374.94	1252.67
375.32	1243.34
375.69	1249.49
376.07	1261.32
376.44	1242.66
376.81	1255.40
377.19	1240.84
377.56	1253.81
377.94	1241.98
378.31	1262.23
378.68	1235.38
379.06	1245.16
379.43	1234.70
379.81	1255.86
380.18	1232.65
380.55	1249.94
380.93	1253.81
381.30	1248.12
381.67	1248.58
382.05	1241.98
382.42	1243.12
382.79	1248.35
383.17	1240.39
383.54	1254.72
383.91	1244.71
384.29	1236.29
384.66	1270.65
385.04	1250.17
385.41	1251.99
385.78	1253.81
386.15	1239.02
386.53	1257.68
386.90	1241.52
387.27	1245.16
387.65	1257.68
388.02	1234.24
388.39	1256.09
388.77	1267.69
389.14	1270.65
389.51	1257.00
389.89	1240.16
390.26	1249.49
390.63	1249.72
391.00	1262.69
391.38	1248.35
391.75	1234.24
392.12	1257.23
392.50	1246.76
392.87	1250.63
393.24	1249.94
393.61	1233.33
393.99	1245.85
394.36	1264.96
394.73	1236.29
395.10	1242.66
395.48	1232.88
395.85	1232.88
396.22	1238.79
396.59	1249.72
396.97	1255.18
397.34	1266.78
397.71	1243.12
398.08	1249.72
398.45	1230.60
398.83	1217.18
399.20	1257.68
399.57	1245.39
399.94	1253.58
400.32	1279.30
400.69	1240.16
401.06	1256.09
401.43	1254.95
401.80	1263.60
402.17	1255.86
402.55	1257.00
402.92	1261.55
403.29	1267.69
403.66	1256.09
404.03	1272.24
404.41	1246.30
404.78	1262.69
405.15	1249.49
405.52	1249.94
405.89	1270.88
406.26	1263.14
406.64	1251.08
407.01	1259.96
407.38	1236.06
407.75	1245.39
408.12	1246.53
408.49	1250.63
408.86	1238.11
409.23	1253.81
409.61	1247.21
409.98	1248.12
410.35	1235.61
410.72	1235.61
411.09	1256.77
411.46	1234.01
411.83	1251.54
412.20	1249.03
412.57	1238.34
412.95	1241.52
413.32	1258.36
413.69	1260.41
414.06	1232.88
414.43	1257.91
414.80	1246.08
415.17	1238.79
415.54	1233.33
415.91	1235.15
416.28	1250.63
416.65	1243.57
417.02	1234.01
417.39	1244.71
417.76	1221.73
418.14	1234.47
418.51	1246.99
418.88	1236.52
419.25	1244.71
419.62	1248.58
419.99	1248.35
420.36	1232.65
420.73	1238.34
421.10	1246.76
421.47	1256.09
421.84	1252.45
422.21	1246.99
422.58	1258.14
422.95	1244.94
423.32	1247.67
423.69	1245.62
424.06	1244.71
424.43	1244.71
424.80	1278.62
425.17	1261.55
425.54	1241.75
425.91	1241.07
426.28	1254.95
426.65	1245.62
427.02	1231.74
427.39	1258.14
427.76	1237.43
428.13	1255.63
428.49	1247.90
428.86	1243.80
429.23	1254.04
429.60	1271.33
429.97	1260.87
430.34	1259.05
430.71	1243.34
431.08	1238.79
431.45	1251.08
431.82	1241.52
432.19	1250.85
432.56	1253.81
432.93	1251.31
433.30	1253.81
433.67	1252.67
434.03	1261.09
434.40	1250.63
434.77	1232.42
435.14	1250.63
435.51	1247.44
435.88	1274.52
436.25	1253.13
436.62	1263.14
436.99	1270.20
437.35	1251.31
437.72	1275.66
438.09	1261.55
438.46	1306.15
438.83	1262.00
439.20	1256.54
439.57	1267.92
439.93	1245.39
440.30	1264.28
440.67	1238.34
441.04	1264.28
441.41	1265.87
441.78	1245.39
442.14	1252.67
442.51	1256.32
442.88	1264.28
443.25	1254.04
443.62	1239.48
443.99	1237.66
444.35	1228.78
444.72	1254.27
445.09	1256.77
445.46	1246.30
445.83	1240.61
446.19	1243.57
446.56	1246.99
446.93	1259.27
447.30	1254.95
447.66	1225.60
448.03	1241.30
448.40	1237.88
448.77	1235.84
449.14	1234.70
449.50	1241.98
449.87	1248.35
450.24	1252.67
450.61	1246.99
450.97	1261.32
451.34	1242.66
451.71	1251.76
452.08	1254.72
452.44	1250.17
452.81	1248.12
453.18	1248.35
453.54	1245.17
453.91	1241.07
454.28	1265.87
454.65	1256.77
455.01	1254.49
455.38	1245.62
455.75	1251.99
456.11	1238.11
456.48	1249.72
456.85	1238.34
457.21	1267.69
457.58	1239.70
457.95	1243.12
458.32	1238.79
458.68	1248.35
459.05	1266.78
459.42	1265.87
459.78	1253.13
460.15	1263.37
460.52	1259.27
460.88	1251.08
461.25	1249.26
461.61	1248.35
461.98	1247.44
462.35	1243.80
462.71	1251.08
463.08	1234.47
463.45	1256.54
463.81	1240.39
464.18	1250.17
464.55	1244.71
464.91	1253.58
465.28	1250.63
465.64	1254.27
466.01	1243.34
466.38	1259.05
466.74	1237.20
467.11	1249.26
467.47	1239.93
467.84	1254.49
468.21	1248.35
468.57	1245.62
468.94	1228.55
469.30	1235.38
469.67	1252.67
470.03	1254.04
470.40	1237.66
470.77	1251.99
471.13	1242.89
471.50	1268.60
471.86	1269.51
472.23	1251.31
472.59	1240.39
472.96	1264.51
473.32	1264.51
473.69	1261.32
474.05	1269.06
474.42	1237.20
474.78	1269.97
475.15	1270.65
475.51	1266.10
475.88	1255.18
476.24	1260.18
476.61	1256.77
476.97	1276.57
477.34	1256.32
477.70	1269.29
478.07	1240.61
478.43	1241.75
478.80	1240.61
479.16	1259.05
479.53	1253.36
479.89	1239.25
480.26	1254.27
480.62	1240.39
480.99	1270.20
481.35	1250.17
481.72	1241.07
482.08	1260.41
482.45	1469.76
482.81	1258.82
483.17	1229.69
483.54	1244.48
483.90	1249.94
484.27	1245.17
484.63	1229.01
485.00	1232.88
485.36	1273.61
485.72	1236.97
486.09	1256.32
486.45	1242.21
486.82	1244.25
487.18	1249.49
487.54	1234.93
487.91	1241.30
488.27	1255.40
488.64	1267.69
489.00	1245.85
489.36	1249.26
489.73	1242.66
490.09	1252.90
490.45	1260.64
490.82	1259.73
491.18	1250.40
491.55	1259.96
491.91	1266.78
492.27	1264.73
492.64	1253.58
493.00	1251.76
493.36	1256.09
493.73	1262.91
494.09	1250.63
494.45	1254.95
494.82	1249.49
495.18	1271.79
495.54	1265.42
495.91	1245.85
496.27	1246.99
496.63	1263.37
496.99	1253.36
497.36	1257.00
497.72	1247.67
498.08	1253.58
498.45	1270.42
498.81	1262.91
499.17	1256.54
499.53	1260.87
499.90	1285.67
500.26	1243.34
500.62	1246.99
500.99	1236.06
501.35	1264.51
501.71	1261.32
502.07	1255.63
502.44	1227.42
502.80	1247.21
503.16	1258.36
503.52	1249.03
503.88	1254.95
504.25	1221.50
504.61	1248.35
504.97	1253.36
505.33	1235.38
505.70	1259.27
506.06	1262.00
506.42	1257.23
506.78	1261.09
507.14	1284.08
507.51	1255.40
507.87	1259.05
508.23	1248.12
508.59	1270.20
508.95	1268.83
509.32	1258.82
509.68	1268.15
510.04	1283.62
510.40	1279.30
510.76	1270.20
511.12	1261.32
511.48	1267.69
511.85	1259.50
512.21	1263.82
512.57	1259.50
512.93	1257.23
513.29	1240.61
513.65	1265.19
514.01	1247.67
514.38	1270.20
514.74	1252.67
515.10	1262.00
515.46	1262.46
515.82	1271.56
516.18	1261.55
516.54	1249.49
516.90	1253.81
517.26	1260.18
517.63	1244.94
517.99	1242.21
518.35	1262.46
518.71	1247.67
519.07	1249.49
519.43	1259.73
519.79	1258.36
520.15	1248.81
520.51	1230.60
520.87	1266.33
521.23	1245.62
521.59	1255.63
521.95	1255.18
522.31	1255.63
522.67	1252.90
523.03	1259.96
523.40	1258.82
523.76	1251.99
524.12	1257.00
524.48	1274.52
524.84	1277.48
525.20	1260.64
525.56	1248.58
525.92	1236.75
526.28	1244.71
526.64	1251.08
527.00	1237.43
527.36	1277.02
527.72	1247.21
528.08	1243.34
528.44	1241.30
528.80	1263.37
529.16	1250.40
529.51	1270.20
529.87	1267.47
530.23	1251.31
530.59	1248.58
530.95	1248.81
531.31	1246.76
531.67	1249.03
532.03	1241.75
532.39	1261.32
532.75	1265.64
533.11	1269.51
533.47	1266.10
533.83	1247.67
534.19	1256.54
534.55	1244.94
534.91	1258.82
535.26	1240.61
535.62	1244.03
535.98	1256.32
536.34	1241.75
536.70	1259.73
537.06	1252.67
537.42	1234.70
537.78	1232.65
538.14	1321.17
538.49	1248.35
538.85	1257.23
539.21	1266.55
539.57	1251.76
539.93	1244.94
540.29	1285.90
540.65	1264.28
541.00	1264.05
541.36	1249.26
541.72	1259.73
542.08	1256.09
542.44	1273.61
542.80	1293.18
543.15	1274.06
543.51	1272.93
543.87	1262.46
544.23	1267.47
544.59	1264.28
544.95	1253.58
545.30	1258.36
545.66	1261.09
546.02	1257.91
546.38	1249.72
546.73	1269.06
547.09	1258.36
547.45	1270.65
547.81	1272.47
548.17	1244.94
548.52	1249.72
548.88	1256.54
549.24	1259.27
549.60	1266.33
549.95	1246.76
550.31	1232.42
550.67	1248.81
551.03	1251.54
551.38	1241.52
551.74	1257.91
552.10	1260.64
552.46	1242.43
552.81	1251.08
553.17	1224.23
553.53	1243.80
553.88	1257.91
554.24	1229.24
554.60	1240.84
554.95	1234.24
555.31	1250.63
555.67	1259.27
556.03	1260.87
556.38	1230.15
556.74	1245.16
557.10	1235.15
557.45	1247.67
557.81	1254.95
558.17	1254.27
558.52	1245.16
558.88	1246.53
559.24	1254.95
559.59	1263.82
559.95	1256.09
560.30	1259.73
560.66	1251.31
561.02	1226.96
561.37	1238.34
561.73	1251.99
562.09	1255.40
562.44	1257.68
562.80	1261.09
563.15	1240.84
563.51	1252.45
563.87	1256.54
564.22	1244.48
564.58	1265.64
564.93	1259.50
565.29	1259.96
565.65	1256.77
566.00	1247.21
566.36	1253.81
566.71	1243.57
567.07	1258.82
567.42	1238.79
567.78	1264.96
568.14	1240.84
568.49	1260.18
568.85	1258.36
569.20	1251.76
569.56	1258.36
569.91	1252.22
570.27	1263.37
570.62	1256.09
570.98	1266.55
571.33	1244.25
571.69	1239.48
572.04	1266.78
572.40	1243.57
572.75	1251.08
573.11	1240.16
573.46	1245.85
573.82	1249.94
574.17	1228.55
574.53	1265.42
574.88	1254.49
575.24	1259.73
575.59	1259.96
575.95	1268.15
576.30	1244.71
576.66	1274.06
577.01	1268.15
577.36	1270.88
577.72	1269.74
578.07	1258.59
578.43	1273.15
578.78	1274.06
579.14	1287.94
579.49	1272.93
579.85	1286.58
580.20	1262.00
580.55	1264.73
580.91	1248.81
581.26	1278.39
581.62	1266.78
581.97	1258.82
582.32	1277.70
582.68	1284.08
583.03	1289.77
583.39	1284.76
583.74	1274.06
584.09	1265.42
584.45	1294.32
584.80	1283.62
585.15	1275.20
585.51	1299.78
585.86	1296.14
586.21	1298.41
586.57	1309.56
586.92	1315.48
587.27	1293.18
587.63	1331.18
587.98	1353.02
588.33	1317.30
588.69	1327.99
589.04	1344.83
589.39	1345.74
589.75	1342.56
590.10	1342.56
590.45	1350.07
590.81	1382.38
591.16	1377.60
591.51	1390.57
591.86	1402.40
592.22	1417.19
592.57	1434.03
592.92	1446.78
593.28	1453.38
593.63	1464.98
593.98	1486.83
594.33	1503.21
594.69	1500.48
595.04	1522.32
595.39	1530.97
595.74	1548.26
596.10	1560.10
596.45	1578.98
596.80	1605.84
597.15	1618.12
597.50	1631.09
597.86	1651.80
598.21	1709.14
598.56	1702.77
598.91	1706.87
599.26	1764.44
599.62	1764.67
599.97	1796.30
600.32	1818.37
600.67	1855.23
601.02	1866.15
601.38	1873.66
601.73	1919.40
602.08	1943.75
602.43	1931.69
602.78	1971.06
603.13	2010.42
603.49	2009.51
603.84	2049.56
604.19	2084.60
604.54	2088.25
604.89	2164.93
605.24	2155.60
605.59	2197.47
605.95	2209.53
606.30	2245.71
606.65	2252.08
607.00	2286.44
607.35	2308.74
607.70	2323.99
608.05	2365.18
608.40	2367.68
608.75	2394.30
609.10	2428.89
609.46	2432.53
609.81	2473.95
610.16	2535.84
610.51	2542.44
610.86	2560.19
611.21	2549.95
611.56	2597.28
611.91	2584.54
612.26	2615.03
612.61	2613.89
612.96	2644.61
613.31	2645.29
613.66	2669.64
614.01	2689.21
614.36	2692.62
614.71	2672.14
615.06	2720.39
615.41	2720.61
615.76	2747.69
616.11	2718.11
616.46	2749.51
616.81	2743.82
617.16	2777.27
617.51	2734.72
617.86	2755.43
618.21	2754.06
618.56	2787.06
618.91	2772.49
619.26	2771.81
619.61	2773.63
619.96	2790.02
620.31	2807.99
620.66	2795.93
621.01	2805.03
621.36	2764.30
621.71	2763.16
622.06	2797.07
622.41	2785.01
622.76	2762.48
623.10	2811.86
623.45	2773.86
623.80	2775.68
624.15	2788.42
624.50	2772.49
624.85	2752.70
625.20	2769.99
625.55	2794.57
625.90	2772.72
626.25	2731.76
626.59	2737.00
626.94	2741.78
627.29	2723.57
627.64	2744.05
627.99	2726.53
628.34	2739.27
628.69	2724.94
629.03	2666.46
629.38	2714.01
629.73	2703.77
630.08	2673.05
630.43	2700.13
630.78	2687.16
631.12	2686.94
631.47	2703.09
631.82	2648.71
632.17	2631.41
632.52	2633.23
632.86	2697.17
633.21	2634.14
633.56	2650.98
633.91	2624.36
634.26	2606.61
634.60	2630.73
634.95	2608.66
635.30	2584.08
635.65	2610.71
635.99	2602.51
636.34	2624.13
636.69	2592.96
637.04	2576.80
637.39	2582.72
637.73	2566.10
638.08	2579.76
638.43	2554.27
638.77	2583.17
639.12	2588.40
639.47	2573.61
639.82	2546.99
640.16	2583.63
640.51	2543.80
640.86	2539.03
641.20	2534.93
641.55	2538.12
641.90	2545.40
642.25	2538.80
642.59	2570.20
642.94	2552.68
643.29	2550.86
643.63	2556.09
643.98	2545.40
644.33	2562.01
644.67	2556.78
645.02	2551.31
645.37	2572.02
645.71	2529.24
646.06	2540.62
646.40	2537.89
646.75	2546.54
647.10	2529.70
647.44	2524.01
647.79	2545.85
648.14	2507.40
648.48	2533.79
648.83	2510.81
649.17	2538.80
649.52	2538.12
649.87	2561.10
650.21	2559.51
650.56	2522.64
650.90	2524.01
651.25	2520.59
651.59	2537.66
651.94	2542.67
652.29	2553.36
652.63	2576.12
652.98	2543.58
653.32	2564.97
653.67	2561.33
654.01	2557.23
654.36	2587.49
654.70	2598.19
655.05	2594.78
655.39	2583.40
655.74	2607.06
656.08	2605.93
656.43	2604.11
656.78	2638.47
657.12	2610.25
657.47	2622.54
657.81	2675.10
658.15	2648.71
658.50	2666.46
658.84	2666.91
659.19	2676.01
659.53	2698.77
659.88	2708.55
660.22	2703.32
660.57	2715.61
660.91	2748.60
661.26	2704.46
661.60	2758.61
661.95	2780.23
662.29	2773.18
662.63	2797.30
662.98	2812.77
663.32	2819.60
663.67	2801.62
664.01	2832.80
664.36	2848.95
664.70	2867.38
665.04	2844.40
665.39	2884.00
665.73	2907.21
666.08	3051.93
666.42	2949.76
666.76	2984.80
667.11	3007.33
667.45	3025.76
667.79	3112.00
668.14	3112.91
668.48	3174.12
668.83	3209.62
669.17	3263.78
669.51	3327.95
669.86	3376.87
670.20	3476.54
670.54	3535.25
670.89	3586.90
671.23	3692.72
671.57	3720.70
671.92	3830.84
672.26	3966.01
672.60	4035.64
672.94	4171.71
673.29	4228.83
673.63	4339.87
673.97	4481.18
674.32	4596.78
674.66	4670.96
675.00	4830.25
675.34	4903.29
675.69	5070.54
676.03	5201.84
676.37	5320.85
676.71	5482.41
677.06	5641.24
677.40	5785.51
677.74	5933.65
678.08	6140.04
678.43	6291.82
678.77	6544.63
679.11	6707.33
679.45	6871.16
679.80	7111.00
680.14	7343.11
680.48	7559.74
680.82	7871.48
681.16	8198.47
681.51	8376.19
681.85	8794.43
682.19	9088.43
682.53	9575.16
682.87	10108.55
683.21	10449.19
683.56	11053.34
683.90	11677.97
684.24	12489.20
684.58	13216.45
684.92	14141.68
685.26	14876.22
685.61	15707.69
685.95	16680.02
686.29	17519.01
686.63	18256.50
686.97	19018.80
687.31	19544.22
687.65	19928.78
687.99	20319.04
688.33	20427.81
688.68	20400.04
689.02	20222.55
689.36	19922.87
689.70	19625.46
690.04	19073.42
690.38	18557.78
690.72	18070.14
691.06	17364.04
691.40	16740.10
691.74	16006.24
692.08	15503.35
692.42	14886.91
692.76	14284.58
693.10	13705.46
693.44	13123.38
693.78	12644.84
694.13	12120.56
694.47	11782.19
694.81	11278.16
695.15	10884.73
695.49	10511.54
695.83	10243.26
696.17	9860.51
696.51	9639.11
696.85	9380.61
697.19	9146.46
697.53	8914.81
697.87	8820.37
698.20	8605.11
698.54	8514.77
698.88	8414.65
699.22	8295.41
699.56	8263.10
699.90	8205.53
700.24	8199.61
700.58	8201.43
700.92	8164.11
701.26	8156.83
701.60	8213.04
701.94	8227.15
702.28	8335.23
702.62	8353.44
702.96	8491.11
703.30	8551.63
703.63	8720.48
703.97	8815.82
704.31	8935.52
704.65	9100.49
704.99	9243.62
705.33	9445.46
705.67	9672.78
706.01	9795.89
706.34	10034.82
706.68	10213.90
707.02	10382.29
707.36	10596.19
707.70	10745.46
708.04	10858.56
708.38	11114.55
708.71	11371.69
709.05	11456.34
709.39	11584.68
709.73	11703.91
710.07	11859.33
710.40	11960.37
710.74	12064.81
711.08	12108.96
711.42	12103.04
711.76	12138.54
712.09	12109.18
712.43	12276.21
712.77	12173.81
713.11	12148.55
713.45	12057.98
713.78	12052.30
714.12	11915.31
714.46	11809.50
714.80	11651.58
715.13	11571.02
715.47	11422.66
715.81	11221.50
716.15	11185.10
716.48	10913.40
716.82	10853.78
717.16	10669.23
717.49	10422.34
717.83	10210.49
718.17	10101.49
718.51	9940.16
718.84	9755.16
719.18	9587.91
719.52	9427.03
719.85	9165.34
720.19	9057.71
720.53	8863.84
720.86	8765.08
721.20	8577.80
721.54	8434.90
721.87	8294.05
722.21	8035.77
722.55	8036.46
722.88	7786.83
723.22	7706.05
723.55	7503.30
723.89	7409.10
724.23	7321.72
724.56	7185.41
724.90	7043.42
725.24	6934.65
725.57	6789.47
725.91	6729.85
726.24	6604.24
726.58	6475.90
726.92	6398.08
727.25	6285.44
727.59	6225.37
727.92	6128.66
728.26	5969.60
728.59	5968.24
728.93	5869.25
729.26	5720.43
729.60	5613.48
729.94	5602.56
730.27	5502.44
730.61	5409.82
730.94	5353.39
731.28	5293.54
731.61	5187.73
731.95	5114.69
732.28	5051.20
732.62	5007.28
732.95	4971.56
733.29	4848.91
733.62	4857.10
733.96	4765.40
734.29	4708.51
734.63	4680.75
734.96	4641.61
735.30	4590.64
735.63	4545.58
735.97	4447.51
736.30	4426.80
736.63	4410.41
736.97	4373.10
737.30	4355.80
737.64	4284.12
737.97	4214.49
738.31	4202.20
738.64	4143.04
738.97	4143.72
739.31	4074.09
739.64	4075.46
739.98	3994.45
740.31	4013.79
740.64	3988.31
740.98	3956.68
741.31	3901.61
741.65	3904.57
741.98	3914.12
742.31	3819.92
742.65	3838.12
742.98	3814.46
743.31	3787.83
743.65	3779.64
743.98	3709.78
744.31	3736.86
744.65	3649.03
744.98	3697.72
745.31	3655.85
745.65	3624.22
745.98	3623.08
746.31	3617.85
746.65	3593.96
746.98	3559.82
747.31	3538.66
747.65	3540.26
747.98	3528.88
748.31	3532.06
748.64	3496.11
748.98	3497.48
749.31	3411.01
749.64	3401.45
749.98	3413.05
750.31	3365.72
750.64	3363.90
750.97	3342.51
751.31	3320.21
751.64	3286.31
751.97	3284.03
752.30	3293.36
752.63	3213.72
752.97	3221.91
753.30	3201.20
753.63	3164.57
753.96	3183.23
754.29	3124.29
754.63	3158.20
754.96	3152.51
755.29	3082.42
755.62	3074.23
755.95	3023.48
756.29	3016.43
756.62	3023.71
756.95	2965.69
757.28	2936.79
757.61	2975.02
757.94	2926.55
758.27	2920.86
758.61	2869.20
758.94	2858.96
759.27	2852.82
759.60	2830.07
759.93	2804.35
760.26	2799.57
760.59	2767.26
760.92	2749.28
761.26	2720.16
761.59	2710.15
761.92	2705.59
762.25	2688.07
762.58	2697.86
762.91	2710.15
763.24	2663.50
763.57	2615.26
763.90	2630.27
764.23	2614.57
764.56	2595.69
764.89	2591.14
765.22	2596.60
765.55	2540.62
765.88	2559.28
766.21	2553.13
766.54	2502.16
766.87	2488.05
767.20	2478.27
767.53	2473.04
767.86	2475.54
768.19	2467.12
768.52	2461.89
768.85	2434.35
769.18	2409.78
769.51	2414.10
769.84	2388.39
770.17	2413.64
770.50	2390.43
770.83	2399.31
771.16	2334.46
771.49	2331.04
771.82	2349.02
772.15	2342.42
772.48	2335.82
772.81	2314.20
773.14	2318.07
773.47	2300.55
773.80	2276.66
774.13	2265.51
774.46	2249.35
774.78	2256.41
775.11	2248.44
775.44	2219.77
775.77	2211.81
776.10	2230.24
776.43	2199.75
776.76	2207.03
777.09	2175.85
777.41	2174.49
777.74	2142.86
778.07	2152.42
778.40	2110.55
778.73	2125.34
779.06	2117.37
779.38	2105.99
779.71	2098.94
780.04	2076.64
780.37	2065.95
780.70	2061.85
781.03	2053.20
781.35	2060.48
781.68	2062.99
782.01	2019.52
782.34	2035.68
782.67	1988.58
782.99	2029.31
783.32	1983.34
783.65	1992.22
783.98	1990.63
784.30	1953.31
784.63	1972.88
784.96	1943.75
785.29	1938.97
785.61	1908.02
785.94	1941.70
786.27	1929.87
786.60	1927.82
786.92	1943.52
787.25	1883.22
787.58	1891.41
787.90	1866.61
788.23	1892.55
788.56	1875.03
788.88	1851.82
789.21	1870.02
789.54	1856.60
789.87	1862.74
790.19	1831.57
790.52	1832.02
790.85	1848.63
791.17	1850.68
791.50	1790.83
791.82	1817.46
792.15	1801.30
792.48	1812.22
792.80	1802.21
793.13	1828.38
793.46	1820.19
793.78	1802.67
794.11	1795.39
794.43	1816.32
794.76	1829.75
795.09	1826.33
795.41	1799.48
795.74	1802.67
796.06	1786.28
796.39	1805.17
796.72	1803.81
797.04	1815.64
797.37	1784.69
797.69	1776.95
798.02	1773.09
798.34	1789.24
798.67	1788.33
798.99	1772.40
799.32	1784.24
799.64	1766.03
799.97	1779.68
800.30	1761.71
800.62	1757.84
800.95	1748.51
801.27	1753.29
801.60	1718.25
801.92	1724.39
802.25	1722.34
802.57	1724.39
802.89	1746.69
803.22	1722.11
803.54	1711.65
803.87	1726.44
804.19	1719.84
804.52	1716.20
804.84	1709.37
805.17	1713.24
805.49	1736.68
805.82	1728.03
806.14	1718.25
806.46	1718.47
806.79	1719.38
807.11	1690.26
807.44	1727.80
807.76	1701.86
808.08	1695.95
808.41	1681.38
808.73	1729.17
809.06	1697.77
809.38	1679.56
809.70	1685.25
810.03	1652.03
810.35	1677.06
810.67	1670.00
811.00	1665.91
811.32	1647.93
811.64	1641.56
811.97	1647.93
812.29	1649.75
812.61	1628.36
812.94	1632.46
813.26	1647.70
813.58	1630.18
813.91	1637.92
814.23	1627.45
814.55	1640.20
814.88	1617.44
815.20	1596.05
815.52	1600.83
815.84	1608.79
816.17	1614.94
816.49	1593.09
816.81	1581.94
817.13	1583.53
817.46	1602.88
817.78	1586.04
818.10	1589.22
818.42	1542.12
818.75	1588.77
819.07	1586.04
819.39	1577.62
819.71	1590.13
820.04	1574.66
820.36	1559.87
820.68	1562.37
821.00	1554.64
821.32	1570.56
821.65	1576.03
821.97	1551.22
822.29	1537.80
822.61	1576.03
822.93	1541.67
823.25	1546.22
823.58	1578.76
823.90	1573.30
824.22	1541.44
824.54	1541.21
824.86	1553.50
825.18	1539.39
825.50	1544.17
825.82	1528.69
826.15	1526.87
826.47	1525.96
826.79	1536.43
827.11	1532.34
827.43	1516.63
827.75	1513.45
828.07	1505.71
828.39	1515.50
828.71	1500.71
829.03	1535.75
829.35	1533.93
829.67	1513.68
830.00	1523.69
830.32	1527.78
830.64	1504.80
830.96	1522.55
831.28	1500.25
831.60	1506.17
831.92	1509.58
832.24	1533.25
832.56	1497.98
832.88	1504.35
833.20	1508.22
833.52	1501.16
833.84	1490.92
834.16	1493.20
834.48	1472.26
834.80	1490.24
835.12	1492.29
835.44	1493.88
835.76	1488.87
836.08	1497.52
836.40	1530.06
836.71	1502.53
837.03	1488.87
837.35	1511.86
837.67	1501.62
837.99	1482.50
838.31	1492.29
838.63	1502.98
838.95	1488.42
839.27	1491.15
839.59	1488.42
839.91	1490.69
840.23	1490.92
840.54	1470.44
840.86	1481.36
841.18	1470.90
841.50	1484.09
841.82	1497.98
842.14	1491.15
842.46	1492.97
842.77	1453.60
843.09	1474.54
843.41	1472.03
843.73	1469.30
844.05	1455.42
844.37	1459.29
844.68	1444.50
845.00	1477.27
845.32	1468.85
845.64	1451.10
845.96	1467.26
846.27	1473.17
846.59	1457.24
846.91	1478.41
847.23	1449.05
847.54	1453.60
847.86	1446.32
848.18	1443.36
848.50	1432.67
848.82	1454.06
849.13	1460.88
849.45	1452.69
849.77	1439.04
850.08	1463.84
850.40	1470.44
850.72	1461.11
851.04	1440.18
851.35	1459.29
851.67	1460.88
851.99	1443.59
852.30	1451.78
852.62	1450.19
852.94	1430.16
853.25	1437.90
853.57	1442.45
853.89	1428.34
854.20	1437.67
854.52	1438.13
854.84	1454.97
855.15	1428.80
855.47	1425.16
855.79	1434.26
856.10	1424.48
856.42	1457.70
856.73	1455.20
857.05	1424.93
857.37	1429.71
857.68	1419.92
858.00	1426.30
858.32	1427.21
858.63	1419.92
858.95	1425.61
859.26	1429.48
859.58	1428.57
859.89	1416.97
860.21	1420.38
860.52	1413.10
860.84	1422.66
861.16	1417.65
861.47	1423.11
861.79	1417.65
862.10	1416.28
862.42	1390.80
862.73	1411.51
863.05	1410.60
863.36	1423.34
863.68	1396.49
863.99	1393.30
864.31	1385.56
864.62	1415.83
864.94	1410.82
865.25	1409.91
865.57	1401.04
865.88	1418.56
866.20	1401.27
866.51	1430.39
866.82	1414.92
867.14	1414.92
867.45	1403.09
867.77	1424.93
868.08	1422.88
868.40	1423.79
868.71	1399.45
869.02	1394.89
869.34	1417.42
869.65	1397.62
869.97	1399.22
870.28	1391.94
870.59	1394.44
870.91	1389.66
871.22	1383.06
871.54	1379.88
871.85	1381.92
872.16	1392.39
872.48	1386.02
872.79	1363.49
873.10	1387.39
873.42	1364.63
873.73	1372.14
874.04	1358.49
874.36	1361.22
874.67	1357.80
874.98	1379.65
875.30	1383.52
875.61	1367.82
875.92	1387.61
876.23	1371.46
876.55	1371.23
876.86	1363.95
877.17	1376.69
877.49	1366.68
877.80	1368.50
878.11	1559.41
878.42	1391.71
878.74	1361.44
879.05	1350.98
879.36	1353.71
879.67	1352.57
879.98	1359.85
880.30	1364.17
880.61	1343.70
880.92	1356.44
881.23	1337.78
881.55	1362.13
881.86	1351.89
882.17	1316.62
882.48	1357.80
882.79	1374.64
883.10	1360.99
883.42	1360.76
883.73	1342.56
884.04	1345.74
884.35	1346.65
884.66	1339.83
884.97	1368.27
885.28	1355.76
885.60	1333.46
885.91	1348.47
886.22	1358.03
886.53	1355.30
886.84	1381.92
887.15	1355.53
887.46	1351.89
887.77	1365.54
888.08	1375.78
888.40	1344.83
888.71	1363.04
889.02	1350.98
889.33	1352.34
889.64	1346.88
889.95	1338.69
890.26	1355.53
890.57	1343.01
890.88	1337.78
891.19	1349.16
891.50	1363.49
891.81	1347.34
892.12	1328.22
892.43	1356.67
892.74	1360.53
893.05	1334.82
893.36	1336.87
893.67	1335.96
893.98	1345.97
894.29	1343.01
894.60	1338.01
894.91	1336.64
895.22	1342.10
895.53	1351.89
895.84	1357.35
896.15	1343.24
896.46	1370.77
896.77	1341.65
897.08	1345.52
897.38	1356.89
897.69	1361.90
898.00	1341.19
898.31	1348.70
898.62	1349.38
898.93	1339.14
899.24	1326.40
899.55	1353.02
899.86	1334.59
900.16	1335.05
900.47	1344.15
900.78	1348.93
901.09	1320.03
901.40	1331.41
901.71	1341.19
902.02	1344.38
902.32	1337.10
902.63	1342.33
902.94	1331.63
903.25	1351.89
903.56	1349.61
903.87	1331.41
904.17	1327.77
904.48	1317.98
904.79	1309.33
905.10	1318.21
905.41	1322.08
905.71	1326.86
906.02	1325.72
906.33	1330.95
906.64	1338.46
906.94	1323.44
907.25	1325.04
907.56	1318.66
907.87	1307.51
908.17	1317.98
908.48	1312.29
908.79	1328.45
909.09	1291.81
909.40	1323.22
909.71	1319.35
910.02	1317.07
910.32	1316.62
910.63	1306.38
910.94	1309.11
911.24	1317.98
911.55	1330.95
911.86	1313.66
912.16	1331.18
912.47	1292.04
912.78	1300.23
913.08	1309.56
913.39	1302.05
913.69	1299.32
914.00	1303.19
914.31	1306.83
914.61	1327.54
914.92	1316.39
915.23	1319.12
915.53	1304.10
915.84	1286.12
916.14	1309.79
916.45	1314.80
916.75	1301.14
917.06	1305.24
917.37	1323.22
917.67	1293.41
917.98	1289.77
918.28	1265.87
918.59	1296.14
918.89	1301.37
919.20	1295.23
919.50	1282.03
919.81	1301.60
920.11	1280.21
920.42	1286.81
920.72	1305.92
921.03	1304.33
921.33	1299.78
921.64	1301.37
921.94	1284.53
922.25	1273.61
922.55	1270.20
922.86	1305.01
923.16	1284.53
923.47	1281.12
923.77	1298.87
924.08	1289.77
924.38	1266.78
924.69	1315.71
924.99	1292.50
925.29	1281.12
925.60	1296.82
925.90	1300.69
926.21	1319.57
926.51	1309.11
926.81	1295.91
927.12	1284.99
927.42	1311.84
927.73	1301.60
928.03	1275.20
928.33	1289.99
928.64	1305.47
928.94	1292.27
929.24	1285.21
929.55	1264.05
929.85	1298.41
930.15	1282.48
930.46	1296.36
930.76	1269.29
931.06	1297.50
931.37	1295.45
931.67	1300.46
931.97	1284.53
932.27	1287.03
932.58	1290.45
932.88	1262.00
933.18	1282.71
933.49	1274.29
933.79	1267.69
934.09	1275.88
934.39	1269.29
934.70	1280.44
935.00	1271.11
935.30	1280.89
935.60	1256.32
935.91	1278.84
936.21	1286.81
936.51	1280.44
936.81	1275.43
937.11	1282.48
937.42	1280.21
937.72	1273.61
938.02	1275.88
938.32	1282.48
938.62	1267.01
938.92	1265.64
939.23	1282.26
939.53	1264.28
939.83	1258.59
940.13	1267.92
940.43	1253.81
940.73	1257.23
941.03	1262.00
941.34	1256.54
941.64	1236.75
941.94	1264.05
942.24	1265.87
942.54	1270.88
942.84	1251.08
943.14	1259.05
943.44	1260.87
943.74	1253.81
944.04	1271.79
944.34	1264.96
944.65	1246.76
944.95	1264.05
945.25	1260.87
945.55	1266.55
945.85	1265.19
946.15	1268.38
946.45	1270.42
946.75	1265.19
947.05	1260.87
947.35	1265.19
947.65	1246.99
947.95	1262.69
948.25	1266.33
948.55	1261.55
948.85	1255.63
949.15	1248.81
949.45	1258.82
949.75	1254.49
950.05	1253.13
950.35	1266.78
950.65	1268.38
950.94	1248.58
951.24	1240.61
951.54	1245.39
951.84	1299.32
952.14	1266.78
952.44	1262.46
952.74	1241.30
953.04	1253.36
953.34	1249.72
953.64	1273.15
953.94	1254.27
954.23	1264.51
954.53	1283.85
954.83	1262.00
955.13	1268.60
955.43	1259.27
955.73	1264.51
956.03	1269.97
956.32	1255.18
956.62	1258.59
956.92	1271.11
957.22	1277.25
957.52	1265.64
957.82	1278.16
958.11	1267.01
958.41	1266.10
958.71	1281.12
959.01	1274.52
959.30	1343.92
959.60	1265.64
959.90	1249.49
960.20	1275.88
960.50	1254.72
960.79	1261.32
961.09	1251.54
961.39	1269.97
961.69	1253.36
961.98	1265.87
962.28	1267.92
962.58	1256.54
962.87	1256.09
963.17	1247.67
963.47	1233.79
963.76	1285.90
964.06	1276.11
964.36	1259.73
964.66	1259.50
964.95	1260.87
965.25	1264.05
965.55	1267.24
965.84	1259.96
966.14	1250.17
966.43	1288.17
966.73	1253.81
967.03	1252.45
967.32	1259.73
967.62	1258.59
967.92	1269.97
968.21	1247.90
968.51	1255.86
968.80	1251.99
969.10	1261.55
969.40	1232.42
969.69	1276.79
969.99	1261.55
970.28	1254.27
970.58	1252.45
970.87	1267.47
971.17	1256.54
971.46	1260.64
971.76	1240.16
972.06	1264.05
972.35	1262.46
972.65	1268.38
972.94	1254.49
973.24	1262.69
973.53	1256.09
973.83	1251.31
974.12	1264.73
974.42	1248.81
974.71	1259.96
975.01	1243.80
975.30	1257.68
975.59	1252.90
975.89	1262.00
976.18	1250.63
976.48	1260.41
976.77	1255.18
977.07	1255.40
977.36	1249.94
977.65	1257.00
977.95	1254.27
978.24	1248.12
978.54	1244.71
978.83	1272.70
979.13	1267.47
979.42	1238.57
979.71	1254.04
980.01	1246.76
980.30	1239.02
980.59	1254.04
980.89	1256.09
981.18	1240.16
981.47	1249.49
981.77	1242.43
982.06	1248.81
982.35	1253.36
982.65	1255.63
982.94	1258.36
983.23	1269.51
983.53	1270.20
983.82	1259.73
984.11	1271.56
984.41	1256.77
984.70	1241.30
984.99	1259.96
985.28	1268.15
985.58	1270.88
985.87	1260.64
986.16	1271.33
986.45	1269.29
986.75	1270.42
987.04	1241.07
987.33	1262.46
987.62	1258.14
987.91	1253.36
988.21	1268.15
988.50	1249.03
988.79	1246.30
989.08	1259.50
989.37	1245.16
989.67	1253.81
989.96	1244.94
990.25	1242.21
990.54	1265.87
990.83	1261.78
991.12	1277.48
991.42	1261.78
991.71	1243.34
992.00	1246.30
992.29	1239.48
992.58	1251.99
992.87	1268.83
993.16	1277.48
993.45	1257.91
993.75	1255.63
994.04	1250.63
994.33	1238.57
994.62	1282.26
994.91	1258.59
995.20	1254.95
995.49	1230.83
995.78	1256.54
996.07	1231.28
996.36	1239.02
996.65	1257.45
996.94	1265.42
997.23	1244.94
997.52	1226.73
997.81	1258.14
998.10	1246.30
998.39	1252.45
998.68	1251.31
998.97	1228.78
999.26	1241.30
999.55	1265.42
999.84	1264.28
1000.13	1245.85
1000.42	1249.72
1000.71	1233.33
1001.00	1261.09
1001.29	1250.63
1001.58	1264.73
1001.87	1259.96
1002.16	1242.66
1002.45	1250.40
1002.74	1249.26
1003.02	1257.45
1003.31	1258.82
1003.60	1256.54
1003.89	1247.67
1004.18	1255.40
1004.47	1260.64
1004.76	1251.99
1005.05	1246.08
1005.33	1242.66
1005.62	1229.01
1005.91	1242.66
1006.20	1252.45
1006.49	1230.15
1006.78	1255.86
1007.06	1251.99
1007.35	1229.92
1007.64	1247.21
1007.93	1269.97
1008.22	1225.82
1008.50	1249.26
1008.79	1222.41
1009.08	1247.44
1009.37	1224.91
1009.66	1259.50
1009.94	1249.03
1010.23	1254.04
1010.52	1248.81
1010.81	1250.40
1011.09	1251.08
1011.38	1243.57
1011.67	1266.78
1011.95	1262.91
1012.24	1250.63
1012.53	1257.23
1012.82	1259.05
1013.10	1250.85
1013.39	1257.45
1013.68	1239.02
[truncated: 48 more rows]
