# Supplementary material for: Unique photosynthetic electron transport tuning and excitation distribution in heterokont algae
Source: PLoS One. 2019 Jan 9;14(1):e0209920. doi: 10.1371/journal.pone.0209920 (PMC6326504; doi:10.1371/journal.pone.0209920)
Supplement: S1 Dataset — (ZIP) [file pone.0209920.s004.zip › S1 Dataset/77K/Phaeodactylum_DCMU/PDCMU_t=10,3.txt]

340.01	952.53
340.39	952.53
340.76	952.53
341.14	956.86
341.52	988.03
341.89	1001.91
342.27	1033.54
342.65	991.90
343.03	1013.52
343.40	998.95
343.78	1008.74
344.16	979.38
344.53	997.59
344.91	1001.46
345.29	998.95
345.66	973.47
346.04	1000.32
346.42	981.89
346.79	975.29
347.17	978.25
347.54	965.50
347.92	990.31
348.30	970.05
348.67	996.68
349.05	984.62
349.43	982.11
349.80	960.04
350.18	966.19
350.56	981.20
350.93	957.54
351.31	958.45
351.68	970.51
352.06	965.96
352.44	960.95
352.81	964.14
353.19	960.95
353.56	941.84
353.94	978.47
354.32	965.50
354.69	979.38
355.07	978.70
355.44	958.68
355.82	980.52
356.19	974.83
356.57	980.52
356.95	966.19
357.32	963.91
357.70	968.69
358.07	968.69
358.45	965.50
358.82	959.59
359.20	965.50
359.58	949.12
359.95	968.46
360.33	966.64
360.70	940.93
361.08	967.78
361.45	951.17
361.83	973.24
362.20	957.77
362.58	967.78
362.95	964.37
363.33	965.05
363.70	956.17
364.08	944.11
364.45	950.94
364.83	952.08
365.20	945.93
365.58	972.79
365.95	980.29
366.33	965.50
366.70	959.13
367.08	949.57
367.45	975.74
367.83	959.81
368.20	978.93
368.58	969.60
368.95	965.05
369.33	968.01
369.70	980.29
370.08	955.49
370.45	970.96
370.83	953.22
371.20	963.91
371.57	1047.19
371.95	973.24
372.32	978.25
372.70	958.22
373.07	961.41
373.45	968.01
373.82	965.05
374.19	965.96
374.57	970.74
374.94	977.34
375.32	961.86
375.69	976.20
376.07	978.47
376.44	961.18
376.81	949.35
377.19	953.44
377.56	961.41
377.94	946.84
378.31	963.46
378.68	961.41
379.06	972.33
379.43	962.55
379.81	949.57
380.18	947.30
380.55	960.95
380.93	986.67
381.30	966.87
381.67	950.26
382.05	982.57
382.42	951.40
382.79	960.50
383.17	966.19
383.54	981.20
383.91	956.17
384.29	966.19
384.66	945.02
385.04	977.11
385.41	968.01
385.78	964.59
386.15	950.71
386.53	953.44
386.90	970.05
387.27	955.49
387.65	946.16
388.02	970.96
388.39	964.37
388.77	940.25
389.14	953.67
389.51	964.59
389.89	961.86
390.26	971.19
390.63	1001.00
391.00	964.82
391.38	987.58
391.75	956.86
392.12	960.50
392.50	954.35
392.87	967.32
393.24	957.99
393.61	957.08
393.99	944.57
394.36	964.37
394.73	965.28
395.10	975.74
395.48	945.71
395.85	976.88
396.22	961.86
396.59	976.88
396.97	959.36
397.34	976.65
397.71	972.10
398.08	947.53
398.45	948.66
398.83	967.55
399.20	971.42
399.57	979.61
399.94	946.62
400.32	949.35
400.69	949.80
401.06	953.44
401.43	964.14
401.80	958.22
402.17	952.31
402.55	976.65
402.92	955.26
403.29	993.26
403.66	965.50
404.03	971.87
404.41	985.98
404.78	981.89
405.15	960.04
405.52	963.23
405.89	960.72
406.26	972.56
406.64	959.36
407.01	947.53
407.38	947.75
407.75	949.80
408.12	974.61
408.49	978.93
408.86	952.76
409.23	955.95
409.61	952.31
409.98	948.89
410.35	949.80
410.72	953.67
411.09	948.21
411.46	981.66
411.83	988.03
412.20	965.28
412.57	961.64
412.95	960.04
413.32	980.29
413.69	951.62
414.06	975.74
414.43	969.83
414.80	953.44
415.17	965.96
415.54	956.63
415.91	983.71
416.28	955.95
416.65	952.76
417.02	954.13
417.39	957.08
417.76	950.26
418.14	959.81
418.51	946.39
418.88	954.58
419.25	958.68
419.62	980.75
419.99	969.60
420.36	962.77
420.73	964.14
421.10	971.65
421.47	946.39
421.84	943.20
422.21	965.50
422.58	956.63
422.95	937.74
423.32	963.46
423.69	963.23
424.06	962.09
424.43	949.80
424.80	951.85
425.17	971.19
425.54	970.96
425.91	949.57
426.28	963.68
426.65	967.55
427.02	970.51
427.39	971.19
427.76	962.77
428.13	968.46
428.49	956.17
428.86	964.14
429.23	969.37
429.60	963.23
429.97	969.60
430.34	962.55
430.71	978.70
431.08	976.65
431.45	974.38
431.82	962.32
432.19	964.37
432.56	964.82
432.93	973.01
433.30	966.87
433.67	964.37
434.03	965.50
434.40	963.00
434.77	971.42
435.14	942.75
435.51	946.62
435.88	952.76
436.25	957.99
436.62	930.01
436.99	947.98
437.35	952.31
437.72	988.71
438.09	946.62
438.46	998.95
438.83	976.65
439.20	968.01
439.57	956.63
439.93	965.73
440.30	963.23
440.67	971.87
441.04	957.08
441.41	978.02
441.78	979.61
442.14	958.68
442.51	944.80
442.88	967.32
443.25	957.99
443.62	962.77
443.99	946.84
444.35	934.56
444.72	959.36
445.09	961.86
445.46	961.86
445.83	949.35
446.19	975.52
446.56	927.27
446.93	949.57
447.30	965.05
447.66	948.66
448.03	975.97
448.40	970.51
448.77	969.14
449.14	962.55
449.50	966.64
449.87	969.37
450.24	967.55
450.61	964.82
450.97	975.97
451.34	959.13
451.71	971.87
452.08	968.69
452.44	977.56
452.81	955.26
453.18	963.00
453.54	973.70
453.91	942.07
454.28	968.46
454.65	962.32
455.01	962.32
455.38	948.21
455.75	962.09
456.11	967.55
456.48	964.82
456.85	964.14
457.21	972.10
457.58	963.91
457.95	949.35
458.32	969.37
458.68	957.31
459.05	964.59
459.42	957.99
459.78	935.69
460.15	954.58
460.52	981.66
460.88	971.65
461.25	971.87
461.61	959.36
461.98	947.75
462.35	975.97
462.71	953.90
463.08	952.76
463.45	971.19
463.81	949.35
464.18	975.97
464.55	981.43
464.91	975.74
465.28	975.29
465.64	984.62
466.01	941.38
466.38	957.08
466.74	961.64
467.11	981.20
467.47	972.33
467.84	990.31
468.21	961.41
468.57	951.62
468.94	954.35
469.30	949.12
469.67	956.17
470.03	949.12
470.40	946.39
470.77	949.80
471.13	964.59
471.50	965.28
471.86	960.72
472.23	981.43
472.59	963.00
472.96	970.28
473.32	968.69
473.69	977.79
474.05	966.64
474.42	964.37
474.78	985.98
475.15	981.43
475.51	968.23
475.88	964.82
476.24	946.84
476.61	966.64
476.97	973.92
477.34	968.46
477.70	965.28
478.07	983.94
478.43	973.92
478.80	957.31
479.16	977.79
479.53	970.51
479.89	962.09
480.26	945.02
480.62	954.81
480.99	965.73
481.35	968.23
481.72	976.65
482.08	971.87
482.45	1252.45
482.81	991.44
483.17	956.17
483.54	969.14
483.90	973.47
484.27	958.68
484.63	967.10
485.00	958.68
485.36	949.57
485.72	963.46
486.09	946.62
486.45	971.87
486.82	969.60
487.18	963.46
487.54	960.72
487.91	956.17
488.27	972.10
488.64	970.74
489.00	972.56
489.36	966.41
489.73	962.32
490.09	952.76
490.45	981.20
490.82	969.14
491.18	964.59
491.55	960.50
491.91	966.41
492.27	972.56
492.64	957.54
493.00	950.26
493.36	967.32
493.73	966.41
494.09	978.25
494.45	979.84
494.82	951.85
495.18	993.72
495.54	983.48
495.91	966.87
496.27	961.18
496.63	965.50
496.99	979.38
497.36	951.17
497.72	969.60
498.08	985.53
498.45	959.81
498.81	962.77
499.17	968.23
499.53	980.52
499.90	969.14
500.26	975.74
500.62	957.77
500.99	953.67
501.35	959.13
501.71	965.28
502.07	965.73
502.44	978.47
502.80	963.46
503.16	955.26
503.52	931.83
503.88	960.27
504.25	960.27
504.61	950.71
504.97	971.87
505.33	949.57
505.70	973.70
506.06	962.55
506.42	934.78
506.78	968.46
507.14	975.74
507.51	959.13
507.87	968.01
508.23	954.35
508.59	950.03
508.95	970.28
509.32	958.22
509.68	972.10
510.04	973.24
510.40	955.26
510.76	966.87
511.12	969.83
511.48	967.10
511.85	970.96
512.21	960.50
512.57	946.84
512.93	955.72
513.29	963.68
513.65	971.19
514.01	967.10
514.38	962.77
514.74	952.31
515.10	956.63
515.46	952.99
515.82	954.35
516.18	961.18
516.54	962.77
516.90	966.87
517.26	981.89
517.63	963.68
517.99	955.72
518.35	972.79
518.71	964.14
519.07	958.22
519.43	961.18
519.79	951.40
520.15	965.50
520.51	961.86
520.87	957.54
521.23	974.38
521.59	980.75
521.95	986.67
522.31	963.91
522.67	960.27
523.03	988.71
523.40	979.38
523.76	964.82
524.12	975.06
524.48	977.56
524.84	983.25
525.20	972.79
525.56	963.00
525.92	958.68
526.28	966.19
526.64	963.23
527.00	948.66
527.36	965.05
527.72	970.28
528.08	973.47
528.44	951.85
528.80	940.25
529.16	960.50
529.51	960.95
529.87	973.24
530.23	982.34
530.59	962.09
530.95	963.46
531.31	966.64
531.67	969.14
532.03	965.05
532.39	970.74
532.75	936.60
533.11	956.40
533.47	968.01
533.83	975.52
534.19	963.68
534.55	973.47
534.91	960.95
535.26	959.81
535.62	981.20
535.98	960.72
536.34	975.06
536.70	954.35
537.06	955.04
537.42	960.50
537.78	960.27
538.14	1093.84
538.49	977.79
538.85	1001.91
539.21	938.65
539.57	952.53
539.93	953.44
540.29	959.81
540.65	962.32
541.00	943.89
541.36	965.05
541.72	975.97
542.08	959.81
542.44	965.73
542.80	993.04
543.15	997.36
543.51	955.26
543.87	959.36
544.23	975.74
544.59	991.90
544.95	973.70
545.30	953.90
545.66	963.00
546.02	959.13
546.38	967.10
546.73	989.62
547.09	963.91
547.45	975.97
547.81	966.64
548.17	944.57
548.52	950.49
548.88	952.53
549.24	977.56
549.60	956.40
549.95	943.43
550.31	955.04
550.67	947.98
551.03	972.79
551.38	945.25
551.74	966.87
552.10	968.92
552.46	966.19
552.81	949.35
553.17	967.10
553.53	963.00
553.88	970.74
554.24	952.53
554.60	945.71
554.95	935.69
555.31	963.68
555.67	963.23
556.03	940.93
556.38	958.22
556.74	973.01
557.10	952.76
557.45	963.46
557.81	965.96
558.17	973.01
558.52	975.29
558.88	970.74
559.24	951.17
559.59	962.55
559.95	948.44
560.30	955.04
560.66	949.35
561.02	969.14
561.37	955.49
561.73	947.75
562.09	954.13
562.44	975.52
562.80	959.36
563.15	973.70
563.51	969.60
563.87	977.11
564.22	978.47
564.58	951.17
564.93	962.55
565.29	960.27
565.65	989.17
566.00	987.35
566.36	975.29
566.71	975.52
567.07	975.97
567.42	984.39
567.78	980.75
568.14	944.34
568.49	962.55
568.85	951.62
569.20	981.20
569.56	945.93
569.91	973.24
570.27	963.00
570.62	983.48
570.98	955.26
571.33	974.38
571.69	975.06
572.04	960.27
572.40	956.86
572.75	961.41
573.11	975.97
573.46	957.08
573.82	971.42
574.17	958.68
574.53	970.51
574.88	949.12
575.24	961.18
575.59	977.79
575.95	967.55
576.30	972.79
576.66	963.00
577.01	975.52
577.36	975.74
577.72	963.23
578.07	958.68
578.43	979.84
578.78	955.04
579.14	985.07
579.49	965.05
579.85	984.85
580.20	969.37
580.55	964.37
580.91	955.95
581.26	975.29
581.62	948.44
581.97	995.31
582.32	987.35
582.68	970.51
583.03	985.53
583.39	972.10
583.74	1011.24
584.09	998.95
584.45	970.51
584.80	981.66
585.15	975.52
585.51	994.86
585.86	1001.00
586.21	991.90
586.57	1006.46
586.92	1010.56
587.27	1012.83
587.63	1011.92
587.98	1039.46
588.33	1027.85
588.69	1017.39
589.04	1031.04
589.39	1027.17
589.75	1035.13
590.10	1034.22
590.45	1048.79
590.81	1068.58
591.16	1065.85
591.51	1084.97
591.86	1088.84
592.22	1078.82
592.57	1116.83
592.92	1089.75
593.28	1093.84
593.63	1139.81
593.98	1127.52
594.33	1120.24
594.69	1136.62
595.04	1146.18
595.39	1175.99
595.74	1172.80
596.10	1185.55
596.45	1205.57
596.80	1246.53
597.15	1239.70
597.50	1248.81
597.86	1261.55
598.21	1265.42
598.56	1290.45
598.91	1302.74
599.26	1311.38
599.62	1308.20
599.97	1372.14
600.32	1371.46
600.67	1381.47
601.02	1395.58
601.38	1416.06
601.73	1449.96
602.08	1455.20
602.43	1479.77
602.78	1518.00
603.13	1511.86
603.49	1506.39
603.84	1549.86
604.19	1543.03
604.54	1597.42
604.89	1597.42
605.24	1619.94
605.59	1622.45
605.95	1646.57
606.30	1657.03
606.65	1698.90
607.00	1683.66
607.35	1726.89
607.70	1759.43
608.05	1727.12
608.40	1728.71
608.75	1767.40
609.10	1796.98
609.46	1794.25
609.81	1819.96
610.16	1837.48
610.51	1858.87
610.86	1865.02
611.21	1869.57
611.56	1914.40
611.91	1906.43
612.26	1893.23
612.61	1920.08
612.96	1903.02
613.31	1919.63
613.66	1942.16
614.01	1931.46
614.36	1934.42
614.71	1971.97
615.06	1962.86
615.41	1956.72
615.76	1956.27
616.11	2011.79
616.46	2014.52
616.81	1997.22
617.16	2014.52
617.51	2013.84
617.86	2013.84
618.21	2008.60
618.56	2003.82
618.91	2030.67
619.26	2027.03
619.61	2019.30
619.96	2027.94
620.31	2013.84
620.66	2003.37
621.01	2044.78
621.36	2007.46
621.71	2020.66
622.06	2004.05
622.41	2024.30
622.76	1994.04
623.10	2049.11
623.45	2040.91
623.80	2025.44
624.15	2034.77
624.50	2021.57
624.85	2017.48
625.20	1989.26
625.55	2007.92
625.90	2027.03
626.25	1989.94
626.59	2010.20
626.94	1976.29
627.29	1996.31
627.64	1973.10
627.99	1954.67
628.34	1991.31
628.69	1979.02
629.03	1971.28
629.38	1945.80
629.73	1939.88
630.08	1951.26
630.43	1942.84
630.78	1954.67
631.12	1941.25
631.47	1949.21
631.82	1960.59
632.17	1931.46
632.52	1918.04
632.86	1945.34
633.21	1910.07
633.56	1926.23
633.91	1908.93
634.26	1934.65
634.60	1902.34
634.95	1908.02
635.30	1898.01
635.65	1907.80
635.99	1892.78
636.34	1918.95
636.69	1910.53
637.04	1882.54
637.39	1869.11
637.73	1886.63
638.08	1862.51
638.43	1886.86
638.77	1862.97
639.12	1847.72
639.47	1855.69
639.82	1861.38
640.16	1861.15
640.51	1871.84
640.86	1830.88
641.20	1868.66
641.55	1855.23
641.90	1835.66
642.25	1869.80
642.59	1855.00
642.94	1840.21
643.29	1842.26
643.63	1855.46
643.98	1858.19
644.33	1863.42
644.67	1828.15
645.02	1840.67
645.37	1859.56
645.71	1841.58
646.06	1851.59
646.40	1862.74
646.75	1828.38
647.10	1847.50
647.44	1848.41
647.79	1840.44
648.14	1834.52
648.48	1834.30
648.83	1823.83
649.17	1864.79
649.52	1853.41
649.87	1838.62
650.21	1855.69
650.56	1843.17
650.90	1877.53
651.25	1839.99
651.59	1850.23
651.94	1843.85
652.29	1848.86
652.63	1878.21
652.98	1895.05
653.32	1861.60
653.67	1892.32
654.01	1857.96
654.36	1874.12
654.70	1863.42
655.05	1876.17
655.39	1892.32
655.74	1935.10
656.08	1890.96
656.43	1911.44
656.78	1896.65
657.12	1913.71
657.47	1925.77
657.81	1949.44
658.15	1932.37
658.50	1927.59
658.84	1948.53
659.19	1949.67
659.53	1971.97
659.88	1965.59
660.22	1984.25
660.57	1991.99
660.91	1980.61
661.26	2005.19
661.60	2012.02
661.95	2006.33
662.29	2023.62
662.63	2013.38
662.98	2047.06
663.32	2043.87
663.67	2072.77
664.01	2092.11
664.36	2083.69
664.70	2108.50
665.04	2096.44
665.39	2112.82
665.73	2128.29
666.08	2317.62
666.42	2154.69
666.76	2205.66
667.11	2197.02
667.45	2242.07
667.79	2246.85
668.14	2296.46
668.48	2349.02
668.83	2318.07
669.17	2356.30
669.51	2417.29
669.86	2505.12
670.20	2501.71
670.54	2558.60
670.89	2609.34
671.23	2680.56
671.57	2752.47
671.92	2802.76
672.26	2865.79
672.60	2914.03
672.94	3032.13
673.29	3124.97
673.63	3143.63
673.97	3211.90
674.32	3307.01
674.66	3397.13
675.00	3489.28
675.34	3534.34
675.69	3660.18
676.03	3713.42
676.37	3826.06
676.71	3934.15
677.06	4032.91
677.40	4105.49
677.74	4223.82
678.08	4348.29
678.43	4496.88
678.77	4603.38
679.11	4714.88
679.45	4842.76
679.80	4959.04
680.14	5159.52
680.48	5282.62
680.82	5495.16
681.16	5706.78
681.51	5870.84
681.85	6097.26
682.19	6330.50
682.53	6629.96
682.87	6948.30
683.21	7230.47
683.56	7603.88
683.90	8052.16
684.24	8544.13
684.58	9094.12
684.92	9616.81
685.26	10126.98
685.61	10668.10
685.95	11226.28
686.29	11868.21
686.63	12383.84
686.97	12751.11
687.31	13172.31
687.65	13349.80
687.99	13634.69
688.33	13635.15
688.68	13670.19
689.02	13498.62
689.36	13363.45
689.70	13054.21
690.04	12741.78
690.38	12405.46
690.72	12118.29
691.06	11624.27
691.40	11215.13
691.74	10710.65
692.08	10365.91
692.42	10010.70
692.76	9548.09
693.10	9154.88
693.44	8765.08
693.78	8525.01
694.13	8185.50
694.47	7922.91
694.81	7577.03
695.15	7341.06
695.49	7063.44
695.83	6941.70
696.17	6688.89
696.51	6570.57
696.85	6373.51
697.19	6200.57
697.53	6101.58
697.87	5959.36
698.20	5900.88
698.54	5846.50
698.88	5749.33
699.22	5729.31
699.56	5644.20
699.90	5650.35
700.24	5625.77
700.58	5595.05
700.92	5575.94
701.26	5636.47
701.60	5654.90
701.94	5669.46
702.28	5722.25
702.62	5797.57
702.96	5845.13
703.30	5899.52
703.63	5958.45
703.97	6061.99
704.31	6124.56
704.65	6222.18
704.99	6349.61
705.33	6452.01
705.67	6530.29
706.01	6745.55
706.34	6851.59
706.68	6975.61
707.02	7064.35
707.36	7237.98
707.70	7335.82
708.04	7377.47
708.38	7531.52
708.71	7661.91
709.05	7789.56
709.39	7953.17
709.73	7962.73
710.07	8043.06
710.40	8095.17
710.74	8211.44
711.08	8218.95
711.42	8193.70
711.76	8232.61
712.09	8277.66
712.43	8241.03
712.77	8245.80
713.11	8215.54
713.45	8181.86
713.78	8167.53
714.12	8064.22
714.46	8033.27
714.80	7910.85
715.13	7840.99
715.47	7693.76
715.81	7627.55
716.15	7611.62
716.48	7437.54
716.82	7304.19
717.16	7210.22
717.49	7069.13
717.83	6922.82
718.17	6891.87
718.51	6683.66
718.84	6595.37
719.18	6504.35
719.52	6463.16
719.85	6292.27
720.19	6215.13
720.53	6060.39
720.86	5940.02
721.20	5841.72
721.54	5802.58
721.87	5639.65
722.21	5543.40
722.55	5472.40
722.88	5360.90
723.22	5247.35
723.55	5105.59
723.89	5088.52
724.23	5062.12
724.56	4936.51
724.90	4818.19
725.24	4805.22
725.57	4666.18
725.91	4569.70
726.24	4560.60
726.58	4453.88
726.92	4375.14
727.25	4391.53
727.59	4285.03
727.92	4218.82
728.26	4148.50
728.59	4091.61
728.93	4018.11
729.26	3998.55
729.60	3961.23
729.94	3866.56
730.27	3839.26
730.61	3793.75
730.94	3708.64
731.28	3652.67
731.61	3597.14
731.95	3591.23
732.28	3548.22
732.62	3502.25
732.95	3438.08
733.29	3388.25
733.62	3406.00
733.96	3372.09
734.29	3303.15
734.63	3285.62
734.96	3244.89
735.30	3232.60
735.63	3180.95
735.97	3171.85
736.30	3099.26
736.63	3080.14
736.97	3041.46
737.30	3027.81
737.64	2987.30
737.97	3004.83
738.31	2910.85
738.64	2889.00
738.97	2896.74
739.31	2886.73
739.64	2899.01
739.98	2866.25
740.31	2800.48
740.64	2836.89
740.98	2805.26
741.31	2762.03
741.65	2761.80
741.98	2748.15
742.31	2726.76
742.65	2693.31
742.98	2687.16
743.31	2663.50
743.65	2633.01
743.98	2584.54
744.31	2598.87
744.65	2576.80
744.98	2587.27
745.31	2569.29
745.65	2563.15
745.98	2561.78
746.31	2542.67
746.65	2545.63
746.98	2519.46
747.31	2494.20
747.65	2500.34
747.98	2467.12
748.31	2475.54
748.64	2440.95
748.98	2449.83
749.31	2440.72
749.64	2441.63
749.98	2404.77
750.31	2405.91
750.64	2350.61
750.97	2356.53
751.31	2357.21
751.64	2316.03
751.97	2321.49
752.30	2331.27
752.63	2300.32
752.97	2298.28
753.30	2291.22
753.63	2281.44
753.96	2278.48
754.29	2230.47
754.63	2209.99
754.96	2267.78
755.29	2180.86
755.62	2179.27
755.95	2166.07
756.29	2138.08
756.62	2124.43
756.95	2121.70
757.28	2121.24
757.61	2145.13
757.94	2107.13
758.27	2087.56
758.61	2089.84
758.94	2052.75
759.27	2047.97
759.60	2034.09
759.93	2042.28
760.26	2007.01
760.59	1987.21
760.92	1980.84
761.26	1972.88
761.59	1963.77
761.92	1953.99
762.25	1921.90
762.58	1910.98
762.91	1924.41
763.24	1907.34
763.57	1908.25
763.90	1885.95
764.23	1905.75
764.56	1906.89
764.89	1863.20
765.22	1870.02
765.55	1832.02
765.88	1828.61
766.21	1803.81
766.54	1820.87
766.87	1811.31
767.20	1806.99
767.53	1817.91
767.86	1768.08
768.19	1773.54
768.52	1767.17
768.85	1780.37
769.18	1759.66
769.51	1750.33
769.84	1739.86
770.17	1741.00
770.50	1719.16
770.83	1712.56
771.16	1734.63
771.49	1703.45
771.82	1720.29
772.15	1694.35
772.48	1685.48
772.81	1680.70
773.14	1705.96
773.47	1682.98
773.80	1687.07
774.13	1639.06
774.46	1623.81
774.78	1634.96
775.11	1648.84
775.44	1623.13
775.77	1638.15
776.10	1613.57
776.43	1600.83
776.76	1621.31
777.09	1570.79
777.41	1577.85
777.74	1578.30
778.07	1577.62
778.40	1557.59
778.73	1549.40
779.06	1549.40
779.38	1525.51
779.71	1505.48
780.04	1506.85
780.37	1523.01
780.70	1516.18
781.03	1516.63
781.35	1479.32
781.68	1476.59
782.01	1502.30
782.34	1460.66
782.67	1474.08
782.99	1462.48
783.32	1457.02
783.65	1455.65
783.98	1462.48
784.30	1451.33
784.63	1440.40
784.96	1439.04
785.29	1418.56
785.61	1462.93
785.94	1416.28
786.27	1404.45
786.60	1419.47
786.92	1406.50
787.25	1384.88
787.58	1384.43
787.90	1391.71
788.23	1386.47
788.56	1382.38
788.88	1372.82
789.21	1353.25
789.54	1360.99
789.87	1367.13
790.19	1358.94
790.52	1371.23
790.85	1365.77
791.17	1364.40
791.50	1357.80
791.82	1342.56
792.15	1357.35
792.48	1339.37
792.80	1333.00
793.13	1337.10
793.46	1348.47
793.78	1328.22
794.11	1317.75
794.43	1334.14
794.76	1339.83
795.09	1343.70
795.41	1339.14
795.74	1337.55
796.06	1315.71
796.39	1341.42
796.72	1352.11
797.04	1336.64
797.37	1324.81
797.69	1329.81
798.02	1324.58
798.34	1333.91
798.67	1317.75
798.99	1284.30
799.32	1320.26
799.64	1294.54
799.97	1320.26
800.30	1317.75
800.62	1304.10
800.95	1280.21
801.27	1274.52
801.60	1290.45
801.92	1308.20
802.25	1285.21
802.57	1305.47
802.89	1298.64
803.22	1291.81
803.54	1280.21
803.87	1286.12
804.19	1267.69
804.52	1313.20
804.84	1283.17
805.17	1282.26
805.49	1280.44
805.82	1265.87
806.14	1255.63
806.46	1281.12
806.79	1276.11
807.11	1249.03
807.44	1236.75
807.76	1236.06
808.08	1259.50
808.41	1233.79
808.73	1250.40
809.06	1225.82
809.38	1247.44
809.70	1249.94
810.03	1242.66
810.35	1246.30
810.67	1247.21
811.00	1221.27
811.32	1225.60
811.64	1223.09
811.97	1225.60
812.29	1232.88
812.61	1207.85
812.94	1239.93
813.26	1213.08
813.58	1226.51
813.91	1225.60
814.23	1205.12
814.55	1205.80
814.88	1215.81
815.20	1203.07
815.52	1212.17
815.84	1192.83
816.17	1186.00
816.49	1195.56
816.81	1183.73
817.13	1185.32
817.46	1201.70
817.78	1198.06
818.10	1191.92
818.42	1182.13
818.75	1184.64
819.07	1213.54
819.39	1174.17
819.71	1210.58
820.04	1178.95
820.36	1148.91
820.68	1181.91
821.00	1188.28
821.32	1187.82
821.65	1213.31
821.97	1155.05
822.29	1165.98
822.61	1188.50
822.93	1177.13
823.25	1157.33
823.58	1173.26
823.90	1153.92
824.22	1162.34
824.54	1159.38
824.86	1142.99
825.18	1153.23
825.50	1177.58
825.82	1142.99
826.15	1168.94
826.47	1119.10
826.79	1140.04
827.11	1132.30
827.43	1153.46
827.75	1164.16
828.07	1134.80
828.39	1161.88
828.71	1148.91
829.03	1152.55
829.35	1144.59
829.67	1122.74
830.00	1112.96
830.32	1130.02
830.64	1120.69
830.96	1145.04
831.28	1113.87
831.60	1131.62
831.92	1141.63
832.24	1133.21
832.56	1142.99
832.88	1126.38
833.20	1150.05
833.52	1144.36
833.84	1145.72
834.16	1129.57
834.48	1115.01
834.80	1160.74
835.12	1124.79
835.44	1153.46
835.76	1110.00
836.08	1134.12
836.40	1137.99
836.71	1112.96
837.03	1107.04
837.35	1105.68
837.67	1125.93
837.99	1117.74
838.31	1097.94
838.63	1116.60
838.95	1133.21
839.27	1126.38
839.59	1094.53
839.91	1117.96
840.23	1107.04
840.54	1113.18
840.86	1093.16
841.18	1112.73
841.50	1107.72
841.82	1127.98
842.14	1103.63
842.46	1120.47
842.77	1118.65
843.09	1108.41
843.41	1094.53
843.73	1097.48
844.05	1111.82
844.37	1102.49
844.68	1096.12
845.00	1105.68
845.32	1098.39
845.64	1099.99
845.96	1113.64
846.27	1098.17
846.59	1106.81
846.91	1115.69
847.23	1088.84
847.54	1104.99
847.86	1092.71
848.18	1097.48
848.50	1088.61
848.82	1087.02
849.13	1081.78
849.45	1101.58
849.77	1099.99
850.08	1121.15
850.40	1120.92
850.72	1102.26
851.04	1090.20
851.35	1092.25
851.67	1101.35
851.99	1115.92
852.30	1117.05
852.62	1108.63
852.94	1118.42
853.25	1104.08
853.57	1108.86
853.89	1107.50
854.20	1102.72
854.52	1087.70
854.84	1094.30
855.15	1084.06
855.47	1097.48
855.79	1089.06
856.10	1097.48
856.42	1096.12
856.73	1089.97
857.05	1088.38
857.37	1087.02
857.68	1066.76
858.00	1104.77
858.32	1121.83
858.63	1083.60
858.95	1073.14
859.26	1074.50
859.58	1069.27
859.89	1064.94
860.21	1089.06
860.52	1061.76
860.84	1049.70
861.16	1080.19
861.47	1074.05
861.79	1057.66
862.10	1080.87
862.42	1055.84
862.73	1084.51
863.05	1075.64
863.36	1079.96
863.68	1072.45
863.99	1081.10
864.31	1079.28
864.62	1092.48
864.94	1070.18
865.25	1079.96
865.57	1071.09
865.88	1072.45
866.20	1069.27
866.51	1061.30
866.82	1042.87
867.14	1053.57
867.45	1053.57
867.77	1056.30
868.08	1063.12
868.40	1063.81
868.71	1078.37
869.02	1054.25
869.34	1061.76
869.65	1036.95
869.97	1057.43
870.28	1042.64
870.59	1043.33
870.91	1045.37
871.22	1056.07
871.54	1046.97
871.85	1053.57
872.16	1045.83
872.48	1056.75
872.79	1046.06
873.10	1048.33
873.42	1041.28
873.73	1073.82
874.04	1031.49
874.36	1049.47
874.67	1043.78
874.98	1052.88
875.30	1050.84
875.61	1048.33
875.92	1049.93
876.23	1029.90
876.55	1018.30
876.86	1028.99
877.17	1039.69
877.49	1035.13
877.80	1032.18
878.11	1246.53
878.42	1071.54
878.74	1030.13
879.05	1044.69
879.36	1017.84
879.67	1016.70
879.98	1033.31
880.30	1026.94
880.61	1024.89
880.92	1057.21
881.23	1033.09
881.55	1069.04
881.86	1043.10
882.17	1026.26
882.48	1045.60
882.79	1035.13
883.10	1042.87
883.42	1043.78
883.73	1027.85
884.04	1028.99
884.35	1043.33
884.66	1018.52
884.97	1046.97
885.28	1038.32
885.60	1030.58
885.91	1033.54
886.22	1034.91
886.53	1021.71
886.84	1044.69
887.15	1026.94
887.46	1027.85
887.77	1045.15
888.08	1039.23
888.40	1013.97
888.71	1044.24
889.02	1037.18
889.33	1037.41
889.64	1013.06
889.95	1028.76
890.26	1027.40
890.57	1038.09
890.88	1006.92
891.19	1015.56
891.50	1030.36
891.81	1023.98
892.12	1029.22
892.43	1033.09
892.74	1031.49
893.05	1029.90
893.36	1023.30
893.67	1047.88
893.98	1027.63
894.29	1037.18
894.60	1043.55
894.91	1027.85
895.22	999.41
895.53	1029.45
895.84	1025.58
896.15	1021.71
896.46	1011.92
896.77	1011.70
897.08	1024.21
897.38	1049.24
897.69	1029.22
898.00	1011.70
898.31	1016.48
898.62	1019.66
898.93	1028.76
899.24	1027.85
899.55	1018.75
899.86	1000.09
900.16	1024.21
900.47	1019.43
900.78	1024.89
901.09	1021.48
901.40	1015.11
901.71	1023.07
902.02	1019.66
902.32	1014.43
902.63	1007.37
902.94	1016.93
903.25	1003.73
903.56	1016.48
903.87	993.95
904.17	1029.22
904.48	982.80
904.79	1021.03
905.10	1017.39
905.41	1011.01
905.71	1001.91
906.02	1025.12
906.33	1013.29
906.64	1012.38
906.94	993.04
907.25	1022.39
907.56	998.73
907.87	1010.10
908.17	1008.06
908.48	1018.07
908.79	1028.08
909.09	1006.92
909.40	1012.15
909.71	1020.34
910.02	1042.64
910.32	993.95
910.63	1009.42
910.94	1015.11
911.24	990.76
911.55	1023.76
911.86	1018.07
912.16	1016.48
912.47	1011.70
912.78	1011.92
913.08	1041.51
913.39	1009.19
913.69	1003.96
914.00	996.68
914.31	1008.28
914.61	993.49
914.92	1029.90
915.23	1006.01
915.53	999.64
915.84	1008.06
916.14	998.27
916.45	1018.98
916.75	994.86
917.06	997.59
917.37	990.76
917.67	995.09
917.98	994.18
918.28	993.72
918.59	1006.01
918.89	1016.48
919.20	996.45
919.50	993.49
919.81	998.04
920.11	1000.77
920.42	995.77
920.72	982.11
921.03	1000.09
921.33	1009.19
921.64	995.09
921.94	997.13
922.25	984.62
922.55	994.18
922.86	1001.00
923.16	1013.74
923.47	997.36
923.77	984.85
924.08	987.58
924.38	1002.82
924.69	985.98
924.99	979.38
925.29	990.53
925.60	1004.64
925.90	990.76
926.21	988.71
926.51	1001.23
926.81	965.50
927.12	995.09
927.42	981.20
927.73	980.52
928.03	1002.82
928.33	988.71
928.64	974.83
928.94	986.67
929.24	965.96
929.55	978.93
929.85	984.16
930.15	974.15
930.46	973.01
930.76	987.58
931.06	956.40
931.37	961.64
931.67	1000.55
931.97	973.47
932.27	968.92
932.58	968.46
932.88	960.95
933.18	972.56
933.49	958.68
933.79	992.13
934.09	959.36
934.39	988.49
934.70	991.22
935.00	1002.37
935.30	975.74
935.60	982.11
935.91	966.19
936.21	965.50
936.51	970.96
936.81	975.97
937.11	978.93
937.42	999.64
937.72	968.69
938.02	972.79
938.32	975.29
938.62	955.26
938.92	954.81
939.23	995.09
939.53	985.98
939.83	993.49
940.13	975.29
940.43	963.91
940.73	975.52
941.03	965.73
941.34	981.20
941.64	978.02
941.94	985.30
942.24	971.65
942.54	980.07
942.84	974.61
943.14	975.97
943.44	964.59
943.74	966.19
944.04	954.13
944.34	972.10
944.65	958.22
944.95	960.27
945.25	959.13
945.55	964.82
945.85	967.32
946.15	967.10
946.45	958.90
946.75	973.70
947.05	972.79
947.35	965.50
947.65	966.87
947.95	972.33
948.25	953.44
948.55	946.84
948.85	963.68
949.15	952.99
949.45	942.52
949.75	960.27
950.05	968.46
950.35	946.39
950.65	984.16
950.94	977.11
951.24	983.94
951.54	977.79
951.84	1019.21
952.14	975.97
952.44	964.82
952.74	976.20
953.04	982.11
953.34	968.01
953.64	971.42
953.94	973.24
954.23	959.59
954.53	954.81
954.83	959.59
955.13	956.40
955.43	973.70
955.73	972.56
956.03	963.68
956.32	957.77
956.62	955.04
956.92	976.65
957.22	974.15
957.52	969.60
957.82	966.19
958.11	978.70
958.41	978.47
958.71	980.98
959.01	972.56
959.30	1068.13
959.60	980.07
959.90	977.79
960.20	960.27
960.50	973.70
960.79	962.09
961.09	957.31
961.39	990.53
961.69	986.67
961.98	975.74
962.28	975.29
962.58	959.36
962.87	969.83
963.17	953.44
963.47	955.26
963.76	992.81
964.06	959.59
964.36	962.55
964.66	965.96
964.95	973.47
965.25	959.59
965.55	991.44
965.84	968.23
966.14	963.23
966.43	970.28
966.73	963.68
967.03	964.59
967.32	975.97
967.62	977.56
967.92	958.45
968.21	966.64
968.51	969.14
968.80	994.63
969.10	991.22
969.40	981.20
969.69	994.18
969.99	956.63
970.28	967.78
970.58	978.70
970.87	979.38
971.17	973.70
971.46	977.56
971.76	981.43
972.06	988.49
972.35	974.83
972.65	960.27
972.94	986.44
973.24	996.68
973.53	965.50
973.83	972.79
974.12	953.90
974.42	950.03
974.71	963.91
975.01	963.68
975.30	969.83
975.59	962.77
975.89	977.34
976.18	963.68
976.48	962.77
976.77	966.64
977.07	961.18
977.36	957.08
977.65	960.04
977.95	954.58
978.24	971.42
978.54	950.71
978.83	966.41
979.13	971.19
979.42	980.75
979.71	964.59
980.01	979.38
980.30	965.50
980.59	988.26
980.89	1006.46
981.18	978.70
981.47	978.02
981.77	967.55
982.06	950.26
982.35	983.02
982.65	981.20
982.94	952.76
983.23	985.53
983.53	982.57
983.82	957.54
984.11	953.67
984.41	977.79
984.70	960.27
984.99	941.61
985.28	969.14
985.58	964.14
985.87	957.08
986.16	978.02
986.45	972.10
986.75	963.91
987.04	940.70
987.33	967.32
987.62	963.68
987.91	964.59
988.21	958.22
988.50	953.44
988.79	970.51
989.08	964.82
989.37	976.88
989.67	970.96
989.96	955.26
990.25	965.50
990.54	964.14
990.83	978.47
991.12	968.01
991.42	965.28
991.71	948.21
992.00	962.32
992.29	978.25
992.58	958.68
992.87	970.05
993.16	978.93
993.45	963.00
993.75	962.77
994.04	951.62
994.33	970.05
994.62	981.89
994.91	963.23
995.20	969.14
995.49	958.22
995.78	980.75
996.07	971.87
996.36	958.90
996.65	979.84
996.94	969.83
997.23	990.76
997.52	958.90
997.81	957.08
998.10	949.57
998.39	952.76
998.68	978.70
998.97	972.33
999.26	981.66
999.55	948.21
999.84	980.07
1000.13	967.10
1000.42	963.91
1000.71	976.43
1001.00	970.74
1001.29	996.91
1001.58	951.17
1001.87	940.70
1002.16	968.92
1002.45	988.71
1002.74	960.72
1003.02	963.00
1003.31	975.74
1003.60	966.41
1003.89	968.92
1004.18	958.90
1004.47	956.17
1004.76	961.86
1005.05	946.84
1005.33	943.43
1005.62	940.47
1005.91	968.01
1006.20	969.83
1006.49	960.72
1006.78	979.61
1007.06	970.28
1007.35	981.66
1007.64	945.71
1007.93	977.34
1008.22	951.62
1008.50	976.43
1008.79	971.87
1009.08	968.23
1009.37	985.98
1009.66	973.01
1009.94	974.83
1010.23	973.70
1010.52	950.26
1010.81	952.31
1011.09	955.72
1011.38	963.23
1011.67	962.09
1011.95	990.76
1012.24	963.46
1012.53	952.53
1012.82	956.17
1013.10	950.49
1013.39	968.92
1013.68	947.07
[truncated: 48 more rows]
