# Supplementary material for: Unique photosynthetic electron transport tuning and excitation distribution in heterokont algae
Source: PLoS One. 2019 Jan 9;14(1):e0209920. doi: 10.1371/journal.pone.0209920 (PMC6326504; doi:10.1371/journal.pone.0209920)
Supplement: S1 Dataset — (ZIP) [file pone.0209920.s004.zip › S1 Dataset/77K/Phaeodactylum_DCMU/PDCMU_t=15,1.txt]

340.01	1184.41
340.39	1184.41
340.76	1184.41
341.14	1183.95
341.52	1174.17
341.89	1223.09
342.27	1199.20
342.65	1214.45
343.03	1216.49
343.40	1223.09
343.78	1201.70
344.16	1203.52
344.53	1226.28
344.91	1222.86
345.29	1236.75
345.66	1207.16
346.04	1213.08
346.42	1195.10
346.79	1207.62
347.17	1221.73
347.54	1197.61
347.92	1208.30
348.30	1205.80
348.67	1198.52
349.05	1205.12
349.43	1186.23
349.80	1204.89
350.18	1200.79
350.56	1188.96
350.93	1198.97
351.31	1195.10
351.68	1202.84
352.06	1193.28
352.44	1197.38
352.81	1202.39
353.19	1197.38
353.56	1183.95
353.94	1192.15
354.32	1169.85
354.69	1195.33
355.07	1177.13
355.44	1175.53
355.82	1190.78
356.19	1169.16
356.57	1189.19
356.95	1195.79
357.32	1175.99
357.70	1183.27
358.07	1184.18
358.45	1164.61
358.82	1194.88
359.20	1184.18
359.58	1172.12
359.95	1183.73
360.33	1181.00
360.70	1179.86
361.08	1182.59
361.45	1182.36
361.83	1184.86
362.20	1189.41
362.58	1191.46
362.95	1181.00
363.33	1178.04
363.70	1188.28
364.08	1184.18
364.45	1167.11
364.83	1184.18
365.20	1187.14
365.58	1196.70
365.95	1188.05
366.33	1185.09
366.70	1178.72
367.08	1186.23
367.45	1189.19
367.83	1199.43
368.20	1186.91
368.58	1195.33
368.95	1195.79
369.33	1206.71
369.70	1204.43
370.08	1193.97
370.45	1200.34
370.83	1189.87
371.20	1206.71
371.57	1240.39
371.95	1173.94
372.32	1179.86
372.70	1198.52
373.07	1184.64
373.45	1185.77
373.82	1182.59
374.19	1183.95
374.57	1198.06
374.94	1197.38
375.32	1181.00
375.69	1205.80
376.07	1192.15
376.44	1168.25
376.81	1170.53
377.19	1186.91
377.56	1179.63
377.94	1183.95
378.31	1183.04
378.68	1163.93
379.06	1198.97
379.43	1171.44
379.81	1168.71
380.18	1177.35
380.55	1187.14
380.93	1195.56
381.30	1186.68
381.67	1173.03
382.05	1165.52
382.42	1181.91
382.79	1179.17
383.17	1170.53
383.54	1212.40
383.91	1192.60
384.29	1191.69
384.66	1175.08
385.04	1175.53
385.41	1190.78
385.78	1168.48
386.15	1189.19
386.53	1173.26
386.90	1188.50
387.27	1185.09
387.65	1194.19
388.02	1182.36
388.39	1206.48
388.77	1175.76
389.14	1187.14
389.51	1169.16
389.89	1177.58
390.26	1183.95
390.63	1175.31
391.00	1180.09
391.38	1164.16
391.75	1172.58
392.12	1182.13
392.50	1189.87
392.87	1188.50
393.24	1170.07
393.61	1186.91
393.99	1195.33
394.36	1185.09
394.73	1189.64
395.10	1196.92
395.48	1190.78
395.85	1192.83
396.22	1196.01
396.59	1184.64
396.97	1176.90
397.34	1183.04
397.71	1177.81
398.08	1194.42
398.45	1177.35
398.83	1187.37
399.20	1186.00
399.57	1170.07
399.94	1193.51
400.32	1187.37
400.69	1187.59
401.06	1184.41
401.43	1191.01
401.80	1179.86
402.17	1178.95
402.55	1186.00
402.92	1186.23
403.29	1176.44
403.66	1188.05
404.03	1193.28
404.41	1213.31
404.78	1184.18
405.15	1181.68
405.52	1192.83
405.89	1183.04
406.26	1197.61
406.64	1185.32
407.01	1192.60
407.38	1200.11
407.75	1196.01
408.12	1190.10
408.49	1192.83
408.86	1206.71
409.23	1185.55
409.61	1180.54
409.98	1194.19
410.35	1190.78
410.72	1178.04
411.09	1194.65
411.46	1193.74
411.83	1175.99
412.20	1201.48
412.57	1189.19
412.95	1181.22
413.32	1201.93
413.69	1175.53
414.06	1204.21
414.43	1188.28
414.80	1175.53
415.17	1171.67
415.54	1178.26
415.91	1162.56
416.28	1178.95
416.65	1197.61
417.02	1172.35
417.39	1186.68
417.76	1178.04
418.14	1192.60
418.51	1192.37
418.88	1170.98
419.25	1191.01
419.62	1194.65
419.99	1193.97
420.36	1184.64
420.73	1170.76
421.10	1193.28
421.47	1214.22
421.84	1194.42
422.21	1194.65
422.58	1187.14
422.95	1178.72
423.32	1173.26
423.69	1193.97
424.06	1206.48
424.43	1187.14
424.80	1158.47
425.17	1183.50
425.54	1183.50
425.91	1166.89
426.28	1211.49
426.65	1192.37
427.02	1189.64
427.39	1191.24
427.76	1183.73
428.13	1166.43
428.49	1185.55
428.86	1201.02
429.23	1185.55
429.60	1185.32
429.97	1181.68
430.34	1182.82
430.71	1200.56
431.08	1189.87
431.45	1186.00
431.82	1184.64
432.19	1182.82
432.56	1172.35
432.93	1177.13
433.30	1178.26
433.67	1194.88
434.03	1183.95
434.40	1201.93
434.77	1178.26
435.14	1200.34
435.51	1188.05
435.88	1183.50
436.25	1178.04
436.62	1181.68
436.99	1201.70
437.35	1183.73
437.72	1192.37
438.09	1193.28
438.46	1229.92
438.83	1208.30
439.20	1202.61
439.57	1185.32
439.93	1179.17
440.30	1193.28
440.67	1204.43
441.04	1178.95
441.41	1186.46
441.78	1198.06
442.14	1199.43
442.51	1178.95
442.88	1181.91
443.25	1174.17
443.62	1178.04
443.99	1182.13
444.35	1192.60
444.72	1186.46
445.09	1177.81
445.46	1186.68
445.83	1220.13
446.19	1193.51
446.56	1191.24
446.93	1195.10
447.30	1185.09
447.66	1186.91
448.03	1165.98
448.40	1181.68
448.77	1179.86
449.14	1172.58
449.50	1172.12
449.87	1191.24
450.24	1187.14
450.61	1186.91
450.97	1178.26
451.34	1171.89
451.71	1185.09
452.08	1186.00
452.44	1166.66
452.81	1185.09
453.18	1186.68
453.54	1178.49
453.91	1190.10
454.28	1192.15
454.65	1199.20
455.01	1193.28
455.38	1182.82
455.75	1199.65
456.11	1192.83
456.48	1181.45
456.85	1188.28
457.21	1198.06
457.58	1192.83
457.95	1191.69
458.32	1195.10
458.68	1170.30
459.05	1196.01
459.42	1191.69
459.78	1184.41
460.15	1166.89
460.52	1213.54
460.88	1199.20
461.25	1187.82
461.61	1181.00
461.98	1203.98
462.35	1175.31
462.71	1197.83
463.08	1197.61
463.45	1178.95
463.81	1172.12
464.18	1173.26
464.55	1173.49
464.91	1187.14
465.28	1198.06
465.64	1191.69
466.01	1180.09
466.38	1180.77
466.74	1183.50
467.11	1194.88
467.47	1178.49
467.84	1204.66
468.21	1194.88
468.57	1191.24
468.94	1181.45
469.30	1172.35
469.67	1187.59
470.03	1178.95
470.40	1171.44
470.77	1189.87
471.13	1173.49
471.50	1172.58
471.86	1193.97
472.23	1193.51
472.59	1193.74
472.96	1181.22
473.32	1176.90
473.69	1187.82
474.05	1216.72
474.42	1205.57
474.78	1201.70
475.15	1202.84
475.51	1214.45
475.88	1193.74
476.24	1195.79
476.61	1201.25
476.97	1190.32
477.34	1197.83
477.70	1194.42
478.07	1186.23
478.43	1187.14
478.80	1193.74
479.16	1190.10
479.53	1178.72
479.89	1175.31
480.26	1184.18
480.62	1192.15
480.99	1201.48
481.35	1192.60
481.72	1180.09
482.08	1187.82
482.45	1456.11
482.81	1201.25
483.17	1200.34
483.54	1203.07
483.90	1185.32
484.27	1210.12
484.63	1193.51
485.00	1181.68
485.36	1199.43
485.72	1192.37
486.09	1191.46
486.45	1173.03
486.82	1186.68
487.18	1175.08
487.54	1173.49
487.91	1183.73
488.27	1181.91
488.64	1191.69
489.00	1204.89
489.36	1182.13
489.73	1197.83
490.09	1194.65
490.45	1186.68
490.82	1192.37
491.18	1205.34
491.55	1191.46
491.91	1199.43
492.27	1197.38
492.64	1184.18
493.00	1198.97
493.36	1179.40
493.73	1184.86
494.09	1171.89
494.45	1185.55
494.82	1195.56
495.18	1173.03
495.54	1200.11
495.91	1192.60
496.27	1181.45
496.63	1188.50
496.99	1174.40
497.36	1177.58
497.72	1199.65
498.08	1193.28
498.45	1198.29
498.81	1191.01
499.17	1195.79
499.53	1193.97
499.90	1200.34
500.26	1198.06
500.62	1173.71
500.99	1159.61
501.35	1213.76
501.71	1197.83
502.07	1205.12
502.44	1183.95
502.80	1174.40
503.16	1180.77
503.52	1196.24
503.88	1209.44
504.25	1184.86
504.61	1178.95
504.97	1183.50
505.33	1202.61
505.70	1194.42
506.06	1192.15
506.42	1175.99
506.78	1202.16
507.14	1199.65
507.51	1185.55
507.87	1186.91
508.23	1181.22
508.59	1214.22
508.95	1194.42
509.32	1198.52
509.68	1197.83
510.04	1217.63
510.40	1197.83
510.76	1190.78
511.12	1200.56
511.48	1194.42
511.85	1209.44
512.21	1181.45
512.57	1190.10
512.93	1209.21
513.29	1205.34
513.65	1194.65
514.01	1201.48
514.38	1199.20
514.74	1183.73
515.10	1174.62
515.46	1207.16
515.82	1187.59
516.18	1183.04
516.54	1200.79
516.90	1163.93
517.26	1189.19
517.63	1188.50
517.99	1181.68
518.35	1207.39
518.71	1186.46
519.07	1200.56
519.43	1200.56
519.79	1189.87
520.15	1189.64
520.51	1185.77
520.87	1166.66
521.23	1166.66
521.59	1196.70
521.95	1185.55
522.31	1170.30
522.67	1185.77
523.03	1192.60
523.40	1190.78
523.76	1179.86
524.12	1198.74
524.48	1195.33
524.84	1190.32
525.20	1190.32
525.56	1169.62
525.92	1189.64
526.28	1190.78
526.64	1185.09
527.00	1194.65
527.36	1215.58
527.72	1183.04
528.08	1185.09
528.44	1188.96
528.80	1209.67
529.16	1188.50
529.51	1203.98
529.87	1174.17
530.23	1185.55
530.59	1188.96
530.95	1184.86
531.31	1206.94
531.67	1179.17
532.03	1184.41
532.39	1188.05
532.75	1178.49
533.11	1185.55
533.47	1171.21
533.83	1183.27
534.19	1197.83
534.55	1188.05
534.91	1193.28
535.26	1193.97
535.62	1181.00
535.98	1186.00
536.34	1194.19
536.70	1207.16
537.06	1183.04
537.42	1189.64
537.78	1178.26
538.14	1290.22
538.49	1183.50
538.85	1203.98
539.21	1185.09
539.57	1190.55
539.93	1191.69
540.29	1196.01
540.65	1190.78
541.00	1197.83
541.36	1183.95
541.72	1215.58
542.08	1195.33
542.44	1192.15
542.80	1202.16
543.15	1212.17
543.51	1224.69
543.87	1200.11
544.23	1186.00
544.59	1194.19
544.95	1195.56
545.30	1206.48
545.66	1193.97
546.02	1178.95
546.38	1187.37
546.73	1182.82
547.09	1199.20
547.45	1187.82
547.81	1185.09
548.17	1222.86
548.52	1165.52
548.88	1196.70
549.24	1189.41
549.60	1199.20
549.95	1171.67
550.31	1194.65
550.67	1191.01
551.03	1170.07
551.38	1186.00
551.74	1173.26
552.10	1203.75
552.46	1173.49
552.81	1182.13
553.17	1183.04
553.53	1187.59
553.88	1186.00
554.24	1182.59
554.60	1187.37
554.95	1172.58
555.31	1200.79
555.67	1186.23
556.03	1189.41
556.38	1175.53
556.74	1180.54
557.10	1184.41
557.45	1189.64
557.81	1188.96
558.17	1167.34
558.52	1189.19
558.88	1178.49
559.24	1196.47
559.59	1212.17
559.95	1186.91
560.30	1190.55
560.66	1201.02
561.02	1203.07
561.37	1183.27
561.73	1206.48
562.09	1181.00
562.44	1189.87
562.80	1176.22
563.15	1191.69
563.51	1178.26
563.87	1201.70
564.22	1180.09
564.58	1186.00
564.93	1188.28
565.29	1193.97
565.65	1208.76
566.00	1201.02
566.36	1182.36
566.71	1183.73
567.07	1190.78
567.42	1197.38
567.78	1196.70
568.14	1206.25
568.49	1183.04
568.85	1186.91
569.20	1195.79
569.56	1180.77
569.91	1188.50
570.27	1192.60
570.62	1203.30
570.98	1202.61
571.33	1177.81
571.69	1178.04
572.04	1204.21
572.40	1185.32
572.75	1166.43
573.11	1197.38
573.46	1182.82
573.82	1174.17
574.17	1203.07
574.53	1186.91
574.88	1191.24
575.24	1180.77
575.59	1215.81
575.95	1203.07
576.30	1213.31
576.66	1191.69
577.01	1211.71
577.36	1194.42
577.72	1205.34
578.07	1199.43
578.43	1224.00
578.78	1206.25
579.14	1204.89
579.49	1187.59
579.85	1215.13
580.20	1195.56
580.55	1193.97
580.91	1208.07
581.26	1206.71
581.62	1200.79
581.97	1194.88
582.32	1215.81
582.68	1207.39
583.03	1212.63
583.39	1203.75
583.74	1230.15
584.09	1198.97
584.45	1235.38
584.80	1220.13
585.15	1227.42
585.51	1208.30
585.86	1256.77
586.21	1250.63
586.57	1233.79
586.92	1243.57
587.27	1255.86
587.63	1269.97
587.98	1298.41
588.33	1293.86
588.69	1262.69
589.04	1269.29
589.39	1303.87
589.75	1309.79
590.10	1308.88
590.45	1315.48
590.81	1324.81
591.16	1324.35
591.51	1336.19
591.86	1368.04
592.22	1364.17
592.57	1376.46
592.92	1380.33
593.28	1401.49
593.63	1408.32
593.98	1415.83
594.33	1429.48
594.69	1465.66
595.04	1487.96
595.39	1496.38
595.74	1512.08
596.10	1529.61
596.45	1551.00
596.80	1550.77
597.15	1577.62
597.50	1630.18
597.86	1625.18
598.21	1672.74
598.56	1685.25
598.91	1699.59
599.26	1686.39
599.62	1724.62
599.97	1772.86
600.32	1802.21
600.67	1799.03
601.02	1860.47
601.38	1857.96
601.73	1882.99
602.08	1931.69
602.43	1956.04
602.78	1990.17
603.13	1994.72
603.49	2029.76
603.84	2056.62
604.19	2086.43
604.54	2105.54
604.89	2122.83
605.24	2151.50
605.59	2173.12
605.95	2188.14
606.30	2256.63
606.65	2260.96
607.00	2263.01
607.35	2309.88
607.70	2318.07
608.05	2350.16
608.40	2360.63
608.75	2388.16
609.10	2428.21
609.46	2405.68
609.81	2464.39
610.16	2487.60
610.51	2528.10
610.86	2519.91
611.21	2535.39
611.56	2562.46
611.91	2597.73
612.26	2587.95
612.61	2633.92
612.96	2632.55
613.31	2615.26
613.66	2646.89
614.01	2662.81
614.36	2699.45
614.71	2667.82
615.06	2676.47
615.41	2705.14
615.76	2691.49
616.11	2738.13
616.46	2708.55
616.81	2764.76
617.16	2741.32
617.51	2780.46
617.86	2772.04
618.21	2790.47
618.56	2762.03
618.91	2800.94
619.26	2806.85
619.61	2775.91
619.96	2770.45
620.31	2790.47
620.66	2751.33
621.01	2750.19
621.36	2802.08
621.71	2771.58
622.06	2775.91
622.41	2765.90
622.76	2762.48
623.10	2776.14
623.45	2746.55
623.80	2773.86
624.15	2768.40
624.50	2754.29
624.85	2720.84
625.20	2723.12
625.55	2773.40
625.90	2741.32
626.25	2743.14
626.59	2749.28
626.94	2726.07
627.29	2703.09
627.64	2729.49
627.99	2734.49
628.34	2682.61
628.69	2696.04
629.03	2678.97
629.38	2719.47
629.73	2702.18
630.08	2653.94
630.43	2676.70
630.78	2674.87
631.12	2670.10
631.47	2646.66
631.82	2637.78
632.17	2635.28
632.52	2639.38
632.86	2663.04
633.21	2629.82
633.56	2603.65
633.91	2571.34
634.26	2633.01
634.60	2603.20
634.95	2581.58
635.30	2611.84
635.65	2601.83
635.99	2565.88
636.34	2577.94
636.69	2579.53
637.04	2562.92
637.39	2521.50
637.73	2531.52
638.08	2557.91
638.43	2542.67
638.77	2549.27
639.12	2542.89
639.47	2565.65
639.82	2548.13
640.16	2529.92
640.51	2546.54
640.86	2527.19
641.20	2532.43
641.55	2535.61
641.90	2526.51
642.25	2541.07
642.59	2515.82
642.94	2496.70
643.29	2537.66
643.63	2506.49
643.98	2522.19
644.33	2525.15
644.67	2521.96
645.02	2492.38
645.37	2514.68
645.71	2515.59
646.06	2511.95
646.40	2507.85
646.75	2521.05
647.10	2514.00
647.44	2527.42
647.79	2509.44
648.14	2473.49
648.48	2514.45
648.83	2501.48
649.17	2512.40
649.52	2503.98
649.87	2511.49
650.21	2497.61
650.56	2515.13
650.90	2494.88
651.25	2511.49
651.59	2508.76
651.94	2529.70
652.29	2512.63
652.63	2541.30
652.98	2533.34
653.32	2524.69
653.67	2522.64
654.01	2540.62
654.36	2534.93
654.70	2548.36
655.05	2526.74
655.39	2558.37
655.74	2600.69
656.08	2590.91
656.43	2561.10
656.78	2623.22
657.12	2625.27
657.47	2603.88
657.81	2630.50
658.15	2607.06
658.50	2625.95
658.84	2637.33
659.19	2662.36
659.53	2655.99
659.88	2704.68
660.22	2642.11
660.57	2646.20
660.91	2667.14
661.26	2682.84
661.60	2712.19
661.95	2705.59
662.29	2729.26
662.63	2746.78
662.98	2775.23
663.32	2809.13
663.67	2786.60
664.01	2847.59
664.36	2862.15
664.70	2913.12
665.04	2885.13
665.39	2903.79
665.73	2954.54
666.08	3150.00
666.42	3039.41
666.76	3079.01
667.11	3135.67
667.45	3197.11
667.79	3250.81
668.14	3296.55
668.48	3352.30
668.83	3426.25
669.17	3515.45
669.51	3598.51
669.86	3673.15
670.20	3777.36
670.54	3842.22
670.89	3936.20
671.23	4072.73
671.57	4154.19
671.92	4268.42
672.26	4370.14
672.60	4479.36
672.94	4663.91
673.29	4660.72
673.63	4859.37
673.97	4951.31
674.32	5059.85
674.66	5180.45
675.00	5312.89
675.34	5373.19
675.69	5535.43
676.03	5705.41
676.37	5838.08
676.71	5921.59
677.06	6054.93
677.40	6191.46
677.74	6318.89
678.08	6526.88
678.43	6686.39
678.77	6802.44
679.11	6961.96
679.45	7144.00
679.80	7326.27
680.14	7529.47
680.48	7649.39
680.82	7900.61
681.16	8100.40
681.51	8249.22
681.85	8452.42
682.19	8669.73
682.53	9057.94
682.87	9290.95
683.21	9483.92
683.56	9808.41
683.90	10183.64
684.24	10537.94
684.58	10899.29
684.92	11355.53
685.26	11721.89
685.61	12123.52
685.95	12609.12
686.29	12905.39
686.63	13236.48
686.97	13545.95
687.31	13660.18
687.65	13776.91
687.99	13858.83
688.33	13707.97
688.68	13601.24
689.02	13389.62
689.36	13133.40
689.70	12864.66
690.04	12423.43
690.38	12123.98
690.72	11672.97
691.06	11239.02
691.40	10879.49
691.74	10254.41
692.08	9950.63
692.42	9628.64
692.76	9221.55
693.10	8891.60
693.44	8544.35
693.78	8256.73
694.13	7914.03
694.47	7711.97
694.81	7438.45
695.15	7247.31
695.49	7024.99
695.83	6840.90
696.17	6665.00
696.51	6565.79
696.85	6412.42
697.19	6276.11
697.53	6143.91
697.87	6114.55
698.20	5936.38
698.54	5971.19
698.88	5956.86
699.22	5851.96
699.56	5818.28
699.90	5796.89
700.24	5791.88
700.58	5821.69
700.92	5794.39
701.26	5802.58
701.60	5876.08
701.94	5913.17
702.28	5942.52
702.62	6061.30
702.96	6122.52
703.30	6167.34
703.63	6207.85
703.97	6341.88
704.31	6454.97
704.65	6510.95
704.99	6636.56
705.33	6798.35
705.67	6878.44
706.01	6983.12
706.34	7070.27
706.68	7264.83
707.02	7284.62
707.36	7495.79
707.70	7547.68
708.04	7651.67
708.38	7756.11
708.71	7859.42
709.05	7986.17
709.39	8120.65
709.73	8147.73
710.07	8283.12
710.40	8336.14
710.74	8313.84
711.08	8350.71
711.42	8400.77
711.76	8429.89
712.09	8404.18
712.43	8464.03
712.77	8365.72
713.11	8358.44
713.45	8372.55
713.78	8312.02
714.12	8277.89
714.46	8184.59
714.80	8180.72
715.13	8075.37
715.47	7988.22
715.81	7862.61
716.15	7778.64
716.48	7653.49
716.82	7605.70
717.16	7539.48
717.49	7385.43
717.83	7248.90
718.17	7179.27
718.51	7058.67
718.84	6986.99
719.18	6881.63
719.52	6825.20
719.85	6678.88
720.19	6520.28
720.53	6451.33
720.86	6391.94
721.20	6236.06
721.54	6228.10
721.87	6084.74
722.21	5971.42
722.55	5889.96
722.88	5788.01
723.22	5688.57
723.55	5594.37
723.89	5603.93
724.23	5460.34
724.56	5397.31
724.90	5347.02
725.24	5255.09
725.57	5207.76
725.91	5144.50
726.24	5079.42
726.58	4965.87
726.92	4934.69
727.25	4909.44
727.59	4815.91
727.92	4754.25
728.26	4707.60
728.59	4689.62
728.93	4652.30
729.26	4579.94
729.60	4537.62
729.94	4455.70
730.27	4427.03
730.61	4389.02
730.94	4303.24
731.28	4269.79
731.61	4255.91
731.95	4192.87
732.28	4174.90
732.62	4111.87
732.95	4070.00
733.29	4058.85
733.62	4017.66
733.96	3942.11
734.29	3941.88
734.63	3913.44
734.96	3865.43
735.30	3850.18
735.63	3818.10
735.97	3791.47
736.30	3771.90
736.63	3788.29
736.97	3734.36
737.30	3667.46
737.64	3677.01
737.97	3596.69
738.31	3603.51
738.64	3571.66
738.97	3552.32
739.31	3528.20
739.64	3567.56
739.98	3466.30
740.31	3485.42
740.64	3487.69
740.98	3438.08
741.31	3409.19
741.65	3370.50
741.98	3405.09
742.31	3350.48
742.65	3328.18
742.98	3311.57
743.31	3266.74
743.65	3242.39
743.98	3250.13
744.31	3242.39
744.65	3237.61
744.98	3244.44
745.31	3212.81
745.65	3177.08
745.98	3126.79
746.31	3177.99
746.65	3123.15
746.98	3115.19
747.31	3095.16
747.65	3084.92
747.98	3108.36
748.31	3070.13
748.64	3039.41
748.98	3054.20
749.31	3009.83
749.64	3008.92
749.98	2967.51
750.31	2976.61
750.64	2939.29
750.97	2942.02
751.31	2896.28
751.64	2885.36
751.97	2833.71
752.30	2873.98
752.63	2854.64
752.97	2821.42
753.30	2822.10
753.63	2806.63
753.96	2795.25
754.29	2721.98
754.63	2741.78
754.96	2748.37
755.29	2717.88
755.62	2701.04
755.95	2690.58
756.29	2685.80
756.62	2614.35
756.95	2635.51
757.28	2643.02
757.61	2632.55
757.94	2563.15
758.27	2566.10
758.61	2591.82
758.94	2551.54
759.27	2525.15
759.60	2495.56
759.93	2491.92
760.26	2463.71
760.59	2453.01
760.92	2452.56
761.26	2454.38
761.59	2431.62
761.92	2385.43
762.25	2395.90
762.58	2387.93
762.91	2397.26
763.24	2349.48
763.57	2358.12
763.90	2343.33
764.23	2324.90
764.56	2328.54
764.89	2316.94
765.22	2298.73
765.55	2273.70
765.88	2260.73
766.21	2251.40
766.54	2242.75
766.87	2242.30
767.20	2238.88
767.53	2235.02
767.86	2215.67
768.19	2217.04
768.52	2210.67
768.85	2182.68
769.18	2174.72
769.51	2180.86
769.84	2177.45
770.17	2158.10
770.50	2126.47
770.83	2129.66
771.16	2133.30
771.49	2137.85
771.82	2118.74
772.15	2088.93
772.48	2106.68
772.81	2073.00
773.14	2110.77
773.47	2049.11
773.80	2054.34
774.13	2053.89
774.46	2051.38
774.78	2017.48
775.11	1996.77
775.44	2020.89
775.77	2006.78
776.10	1986.07
776.43	1985.62
776.76	1991.54
777.09	1961.95
777.41	1972.88
777.74	1980.61
778.07	1976.97
778.40	1916.22
778.73	1915.53
779.06	1931.46
779.38	1920.31
779.71	1916.67
780.04	1912.35
780.37	1910.98
780.70	1903.93
781.03	1872.98
781.35	1880.95
781.68	1861.15
782.01	1862.74
782.34	1876.62
782.67	1867.52
782.99	1847.72
783.32	1848.18
783.65	1844.08
783.98	1838.85
784.30	1821.33
784.63	1816.09
784.96	1799.94
785.29	1808.13
785.61	1819.73
785.94	1796.98
786.27	1785.83
786.60	1775.59
786.92	1785.60
787.25	1762.62
787.58	1746.01
787.90	1758.52
788.23	1776.50
788.56	1765.80
788.88	1734.63
789.21	1732.13
789.54	1708.69
789.87	1730.08
790.19	1704.82
790.52	1707.10
790.85	1732.13
791.17	1707.55
791.50	1702.32
791.82	1707.10
792.15	1685.02
792.48	1681.61
792.80	1685.48
793.13	1711.65
793.46	1703.68
793.78	1693.67
794.11	1698.22
794.43	1701.18
794.76	1724.16
795.09	1707.32
795.41	1703.68
795.74	1706.64
796.06	1691.17
796.39	1701.41
796.72	1689.12
797.04	1701.63
797.37	1679.56
797.69	1688.66
798.02	1692.08
798.34	1698.22
798.67	1687.53
798.99	1673.87
799.32	1687.75
799.64	1659.31
799.97	1681.61
800.30	1678.42
800.62	1675.47
800.95	1653.62
801.27	1644.97
801.60	1641.79
801.92	1652.71
802.25	1660.45
802.57	1647.25
802.89	1634.73
803.22	1647.93
803.54	1633.14
803.87	1644.97
804.19	1663.41
804.52	1662.95
804.84	1626.09
805.17	1640.88
805.49	1642.93
805.82	1640.65
806.14	1646.79
806.46	1638.83
806.79	1641.79
807.11	1622.67
807.44	1635.87
807.76	1633.37
808.08	1616.76
808.41	1632.23
808.73	1603.79
809.06	1614.71
809.38	1609.48
809.70	1614.71
810.03	1594.91
810.35	1598.78
810.67	1588.77
811.00	1582.62
811.32	1611.30
811.64	1584.90
811.97	1550.08
812.29	1572.61
812.61	1569.88
812.94	1585.13
813.26	1553.04
813.58	1515.27
813.91	1551.22
814.23	1563.97
814.55	1568.97
814.88	1547.13
815.20	1538.93
815.52	1553.73
815.84	1527.78
816.17	1535.07
816.49	1527.33
816.81	1530.06
817.13	1507.76
817.46	1549.40
817.78	1540.53
818.10	1524.83
818.42	1526.87
818.75	1525.51
819.07	1529.83
819.39	1519.82
819.71	1532.79
820.04	1505.26
820.36	1481.14
820.68	1505.26
821.00	1516.86
821.32	1505.71
821.65	1512.31
821.97	1519.37
822.29	1520.73
822.61	1512.08
822.93	1469.76
823.25	1498.66
823.58	1504.12
823.90	1504.12
824.22	1487.28
824.54	1478.86
824.86	1501.84
825.18	1471.35
825.50	1466.57
825.82	1467.94
826.15	1480.91
826.47	1475.68
826.79	1481.36
827.11	1476.59
827.43	1458.61
827.75	1469.08
828.07	1479.32
828.39	1453.38
828.71	1468.39
829.03	1464.30
829.35	1464.07
829.67	1459.97
830.00	1467.71
830.32	1475.45
830.64	1466.12
830.96	1456.11
831.28	1458.61
831.60	1449.28
831.92	1432.90
832.24	1462.70
832.56	1459.29
832.88	1458.61
833.20	1445.64
833.52	1444.96
833.84	1442.45
834.16	1460.66
834.48	1450.19
834.80	1462.70
835.12	1444.73
835.44	1457.24
835.76	1444.96
836.08	1454.06
836.40	1469.30
836.71	1439.04
837.03	1442.68
837.35	1439.72
837.67	1438.13
837.99	1459.75
838.31	1427.66
838.63	1433.12
838.95	1423.34
839.27	1439.72
839.59	1439.27
839.91	1429.94
840.23	1425.84
840.54	1438.36
840.86	1441.77
841.18	1419.93
841.50	1402.40
841.82	1404.00
842.14	1437.67
842.46	1419.92
842.77	1432.44
843.09	1405.59
843.41	1429.25
843.73	1436.76
844.05	1430.62
844.37	1413.55
844.68	1408.32
845.00	1389.21
845.32	1416.06
845.64	1426.07
845.96	1417.42
846.27	1393.07
846.59	1418.10
846.91	1422.88
847.23	1405.36
847.54	1427.21
847.86	1417.42
848.18	1380.10
848.50	1402.18
848.82	1399.45
849.13	1411.51
849.45	1387.84
849.77	1418.56
850.08	1408.77
850.40	1415.15
850.72	1396.03
851.04	1390.34
851.35	1408.32
851.67	1395.12
851.99	1402.18
852.30	1397.40
852.62	1401.72
852.94	1399.67
853.25	1403.09
853.57	1399.67
853.89	1420.38
854.20	1398.08
854.52	1408.77
854.84	1385.79
855.15	1381.92
855.47	1383.06
855.79	1409.69
856.10	1378.51
856.42	1379.19
856.73	1404.45
857.05	1393.53
857.37	1399.22
857.68	1372.82
858.00	1382.83
858.32	1381.47
858.63	1392.39
858.95	1383.29
859.26	1392.62
859.58	1384.65
859.89	1368.04
860.21	1394.89
860.52	1388.52
860.84	1378.74
861.16	1375.78
861.47	1344.15
861.79	1381.70
862.10	1364.86
862.42	1354.62
862.73	1376.69
863.05	1384.43
863.36	1342.78
863.68	1390.57
863.99	1374.64
864.31	1375.10
864.62	1363.04
864.94	1348.47
865.25	1353.93
865.57	1358.26
865.88	1370.77
866.20	1363.26
866.51	1350.52
866.82	1347.34
867.14	1364.40
867.45	1367.36
867.77	1370.55
868.08	1349.84
868.40	1369.18
868.71	1360.53
869.02	1370.32
869.34	1350.75
869.65	1343.47
869.97	1345.06
870.28	1338.01
870.59	1333.46
870.91	1331.41
871.22	1338.92
871.54	1337.32
871.85	1330.50
872.16	1325.95
872.48	1322.53
872.79	1350.07
873.10	1331.18
873.42	1329.36
873.73	1322.08
874.04	1320.26
874.36	1321.39
874.67	1313.89
874.98	1311.16
875.30	1320.03
875.61	1302.28
875.92	1300.69
876.23	1317.30
876.55	1318.66
876.86	1315.48
877.17	1321.39
877.49	1285.21
877.80	1305.24
878.11	1499.80
878.42	1340.96
878.74	1319.80
879.05	1303.87
879.36	1282.94
879.67	1297.73
879.98	1302.05
880.30	1314.11
880.61	1316.84
880.92	1327.08
881.23	1301.83
881.55	1314.34
881.86	1297.27
882.17	1313.43
882.48	1278.16
882.79	1295.23
883.10	1322.08
883.42	1295.91
883.73	1291.59
884.04	1295.45
884.35	1300.46
884.66	1293.18
884.97	1305.69
885.28	1289.99
885.60	1285.44
885.91	1308.88
886.22	1305.24
886.53	1315.93
886.84	1305.01
887.15	1290.45
887.46	1284.53
887.77	1288.17
888.08	1302.28
888.40	1305.92
888.71	1290.68
889.02	1300.92
889.33	1295.23
889.64	1289.77
889.95	1292.04
890.26	1282.94
890.57	1298.64
890.88	1277.25
891.19	1298.87
891.50	1320.26
891.81	1307.97
892.12	1300.23
892.43	1289.99
892.74	1300.23
893.05	1306.15
893.36	1291.13
893.67	1285.44
893.98	1289.08
894.29	1279.30
894.60	1305.01
894.91	1305.69
895.22	1286.81
895.53	1275.43
895.84	1283.39
896.15	1289.99
896.46	1291.59
896.77	1294.77
897.08	1302.74
897.38	1286.81
897.69	1306.60
898.00	1294.32
898.31	1295.23
898.62	1298.41
898.93	1282.94
899.24	1281.35
899.55	1276.57
899.86	1290.45
900.16	1276.57
900.47	1277.93
900.78	1266.55
901.09	1267.92
901.40	1292.95
901.71	1275.20
902.02	1293.41
902.32	1287.26
902.63	1267.24
902.94	1272.02
903.25	1289.31
903.56	1272.47
903.87	1282.94
904.17	1283.62
904.48	1278.62
904.79	1249.72
905.10	1257.00
905.41	1295.68
905.71	1262.69
906.02	1270.88
906.33	1260.87
906.64	1270.88
906.94	1268.83
907.25	1271.33
907.56	1260.87
907.87	1238.79
908.17	1281.80
908.48	1261.32
908.79	1264.05
909.09	1257.23
909.40	1253.81
909.71	1275.43
910.02	1346.88
910.32	1254.27
910.63	1262.00
910.94	1249.94
911.24	1269.97
911.55	1263.14
911.86	1269.74
912.16	1253.13
912.47	1276.11
912.78	1249.49
913.08	1259.50
913.39	1256.32
913.69	1278.62
914.00	1262.00
914.31	1258.82
914.61	1239.25
914.92	1271.56
915.23	1256.77
915.53	1245.16
915.84	1251.54
916.14	1260.64
916.45	1235.84
916.75	1227.64
917.06	1238.11
917.37	1236.29
917.67	1239.93
917.98	1224.69
918.28	1245.39
918.59	1247.90
918.89	1251.76
919.20	1253.58
919.50	1236.52
919.81	1239.02
920.11	1241.75
920.42	1251.76
920.72	1241.75
921.03	1239.93
921.33	1216.49
921.64	1237.43
921.94	1240.84
922.25	1221.73
922.55	1238.11
922.86	1243.12
923.16	1229.92
923.47	1209.21
923.77	1236.29
924.08	1229.46
924.38	1226.51
924.69	1212.63
924.99	1235.15
925.29	1231.97
925.60	1224.69
925.90	1228.10
926.21	1250.17
926.51	1268.83
926.81	1226.05
927.12	1240.84
927.42	1230.83
927.73	1250.63
928.03	1232.65
928.33	1224.23
928.64	1223.55
928.94	1233.56
929.24	1211.94
929.55	1223.78
929.85	1228.10
930.15	1218.77
930.46	1238.57
930.76	1213.31
931.06	1223.32
931.37	1229.46
931.67	1248.35
931.97	1215.81
932.27	1211.94
932.58	1224.23
932.88	1224.23
933.18	1232.88
933.49	1216.95
933.79	1219.91
934.09	1214.67
934.39	1230.15
934.70	1222.18
935.00	1223.55
935.30	1213.54
935.60	1214.22
935.91	1207.16
936.21	1210.80
936.51	1204.66
936.81	1202.61
937.11	1216.72
937.42	1205.12
937.72	1201.48
938.02	1215.58
938.32	1195.79
938.62	1187.37
938.92	1188.73
939.23	1206.03
939.53	1203.75
939.83	1200.34
940.13	1218.31
940.43	1200.79
940.73	1213.31
941.03	1196.70
941.34	1210.80
941.64	1215.36
941.94	1210.35
942.24	1175.31
942.54	1186.68
942.84	1210.58
943.14	1193.97
943.44	1198.29
943.74	1198.29
944.04	1199.88
944.34	1203.30
944.65	1197.15
944.95	1189.41
945.25	1198.52
945.55	1215.81
945.85	1191.46
946.15	1195.10
946.45	1206.25
946.75	1198.97
947.05	1221.27
947.35	1196.24
947.65	1188.73
947.95	1193.28
948.25	1201.48
948.55	1201.02
948.85	1177.35
949.15	1193.06
949.45	1199.43
949.75	1183.27
950.05	1204.66
950.35	1212.63
950.65	1204.43
950.94	1197.61
951.24	1192.60
951.54	1193.74
951.84	1245.16
952.14	1210.80
952.44	1180.31
952.74	1201.93
953.04	1206.48
953.34	1185.77
953.64	1211.49
953.94	1204.66
954.23	1212.63
954.53	1215.36
954.83	1218.31
955.13	1196.47
955.43	1220.36
955.73	1219.68
956.03	1216.27
956.32	1212.17
956.62	1192.60
956.92	1212.85
957.22	1195.10
957.52	1200.79
957.82	1209.89
958.11	1203.07
958.41	1201.02
958.71	1213.54
959.01	1187.37
959.30	1284.99
959.60	1220.13
959.90	1212.17
960.20	1212.85
960.50	1201.70
960.79	1196.47
961.09	1177.58
961.39	1183.50
961.69	1214.22
961.98	1219.91
962.28	1209.89
962.58	1190.32
962.87	1190.32
963.17	1179.86
963.47	1184.86
963.76	1198.06
964.06	1198.06
964.36	1192.83
964.66	1197.38
964.95	1197.15
965.25	1208.53
965.55	1197.38
965.84	1208.53
966.14	1207.85
966.43	1208.76
966.73	1192.83
967.03	1192.15
967.32	1203.75
967.62	1206.48
967.92	1194.65
968.21	1198.74
968.51	1208.07
968.80	1194.65
969.10	1216.95
969.40	1197.61
969.69	1202.84
969.99	1193.51
970.28	1189.87
970.58	1216.72
970.87	1178.04
971.17	1185.32
971.46	1204.43
971.76	1177.58
972.06	1188.28
972.35	1174.62
972.65	1196.01
972.94	1181.45
973.24	1210.12
973.53	1219.91
973.83	1201.93
974.12	1195.79
974.42	1201.70
974.71	1226.96
975.01	1198.74
975.30	1182.59
975.59	1200.56
975.89	1194.65
976.18	1192.15
976.48	1199.88
976.77	1192.37
977.07	1195.56
977.36	1213.08
977.65	1210.12
977.95	1171.89
978.24	1201.25
978.54	1188.05
978.83	1181.91
979.13	1188.05
979.42	1197.61
979.71	1182.36
980.01	1181.91
980.30	1191.92
980.59	1200.79
980.89	1202.16
981.18	1183.95
981.47	1194.19
981.77	1187.37
982.06	1191.24
982.35	1207.85
982.65	1187.14
982.94	1185.32
983.23	1201.70
983.53	1208.53
983.82	1196.01
984.11	1194.19
984.41	1204.89
984.70	1190.55
984.99	1197.61
985.28	1172.12
985.58	1179.86
985.87	1212.40
986.16	1224.00
986.45	1195.10
986.75	1194.65
987.04	1202.39
987.33	1171.44
987.62	1189.41
987.91	1175.08
988.21	1200.11
988.50	1203.75
988.79	1215.13
989.08	1199.65
989.37	1175.76
989.67	1178.95
989.96	1188.28
990.25	1201.02
990.54	1187.37
990.83	1186.23
991.12	1195.79
991.42	1209.21
991.71	1194.88
992.00	1186.46
992.29	1194.19
992.58	1180.77
992.87	1190.55
993.16	1197.38
993.45	1182.82
993.75	1173.26
994.04	1181.91
994.33	1193.51
994.62	1205.57
994.91	1185.77
995.20	1189.64
995.49	1190.78
995.78	1196.24
996.07	1190.10
996.36	1170.53
996.65	1206.03
996.94	1185.77
997.23	1196.24
997.52	1200.79
997.81	1177.35
998.10	1198.97
998.39	1197.15
998.68	1209.67
998.97	1196.92
999.26	1192.37
999.55	1179.63
999.84	1195.10
1000.13	1183.27
1000.42	1187.14
1000.71	1194.88
1001.00	1199.65
1001.29	1201.25
1001.58	1175.53
1001.87	1183.50
1002.16	1193.74
1002.45	1195.10
1002.74	1198.52
1003.02	1193.06
1003.31	1205.57
1003.60	1189.87
1003.89	1181.91
1004.18	1190.10
1004.47	1187.82
1004.76	1183.95
1005.05	1183.95
1005.33	1175.08
1005.62	1188.73
1005.91	1192.83
1006.20	1200.56
1006.49	1200.56
1006.78	1189.41
1007.06	1172.12
1007.35	1178.72
1007.64	1201.48
1007.93	1193.97
1008.22	1186.91
1008.50	1187.37
1008.79	1194.88
1009.08	1180.31
1009.37	1185.77
1009.66	1213.31
1009.94	1190.32
1010.23	1183.50
1010.52	1186.46
1010.81	1193.51
1011.09	1189.41
1011.38	1212.63
1011.67	1200.34
1011.95	1203.98
1012.24	1192.37
1012.53	1186.23
1012.82	1189.19
1013.10	1188.50
1013.39	1174.40
1013.68	1187.82
[truncated: 48 more rows]
