# Supplementary material for: Unique photosynthetic electron transport tuning and excitation distribution in heterokont algae
Source: PLoS One. 2019 Jan 9;14(1):e0209920. doi: 10.1371/journal.pone.0209920 (PMC6326504; doi:10.1371/journal.pone.0209920)
Supplement: S1 Dataset — (ZIP) [file pone.0209920.s004.zip › S1 Dataset/77K/Phaeodactylum_DCMU/PDCMU_t=15,2.txt]

340.01	1083.15
340.39	1083.15
340.76	1083.15
341.14	1097.26
341.52	1083.38
341.89	1106.81
342.27	1127.29
342.65	1112.96
343.03	1122.74
343.40	1124.11
343.78	1131.62
344.16	1135.48
344.53	1143.90
344.91	1120.47
345.29	1131.16
345.66	1099.99
346.04	1122.06
346.42	1128.20
346.79	1099.99
347.17	1101.58
347.54	1090.88
347.92	1085.88
348.30	1100.44
348.67	1086.11
349.05	1103.40
349.43	1092.25
349.80	1099.08
350.18	1109.77
350.56	1096.12
350.93	1101.81
351.31	1097.26
351.68	1089.29
352.06	1080.87
352.44	1093.16
352.81	1096.80
353.19	1079.05
353.56	1078.14
353.94	1086.56
354.32	1063.58
354.69	1076.32
355.07	1089.06
355.44	1091.34
355.82	1103.40
356.19	1084.74
356.57	1083.83
356.95	1082.01
357.32	1093.62
357.70	1108.41
358.07	1099.76
358.45	1096.80
358.82	1088.61
359.20	1091.57
359.58	1066.76
359.95	1092.48
360.33	1087.93
360.70	1102.03
361.08	1077.23
361.45	1072.23
361.83	1066.54
362.20	1079.73
362.58	1076.32
362.95	1068.58
363.33	1083.38
363.70	1069.49
364.08	1082.24
364.45	1071.32
364.83	1084.29
365.20	1088.61
365.58	1085.65
365.95	1125.47
366.33	1091.11
366.70	1106.81
367.08	1109.09
367.45	1100.44
367.83	1085.42
368.20	1076.32
368.58	1087.93
368.95	1095.66
369.33	1099.53
369.70	1109.77
370.08	1072.00
370.45	1091.11
370.83	1095.89
371.20	1093.16
371.57	1141.63
371.95	1077.46
372.32	1088.38
372.70	1094.07
373.07	1089.06
373.45	1107.27
373.82	1091.34
374.19	1080.42
374.57	1116.14
374.94	1088.84
375.32	1073.59
375.69	1094.53
376.07	1101.81
376.44	1069.49
376.81	1082.47
377.19	1077.91
377.56	1092.25
377.94	1095.89
378.31	1100.21
378.68	1095.21
379.06	1089.97
379.43	1071.32
379.81	1074.27
380.18	1071.32
380.55	1085.65
380.93	1075.18
381.30	1084.97
381.67	1098.39
382.05	1072.23
382.42	1078.60
382.79	1082.92
383.17	1076.32
383.54	1078.60
383.91	1067.45
384.29	1087.93
384.66	1078.60
385.04	1082.47
385.41	1086.56
385.78	1074.27
386.15	1082.47
386.53	1102.26
386.90	1093.84
387.27	1090.88
387.65	1108.18
388.02	1084.29
388.39	1106.13
388.77	1085.88
389.14	1086.79
389.51	1083.15
389.89	1094.75
390.26	1093.16
390.63	1082.01
391.00	1081.10
391.38	1080.87
391.75	1099.99
392.12	1096.80
392.50	1092.02
392.87	1086.33
393.24	1100.90
393.61	1087.24
393.99	1088.61
394.36	1075.41
394.73	1091.57
395.10	1091.11
395.48	1097.48
395.85	1090.66
396.22	1071.77
396.59	1063.12
396.97	1084.97
397.34	1094.07
397.71	1071.09
398.08	1079.96
398.45	1073.59
398.83	1079.28
399.20	1071.77
399.57	1081.56
399.94	1060.62
400.32	1088.15
400.69	1085.65
401.06	1085.20
401.43	1092.02
401.80	1086.79
402.17	1077.46
402.55	1100.90
402.92	1078.60
403.29	1082.24
403.66	1088.61
404.03	1088.38
404.41	1078.82
404.78	1093.16
405.15	1099.30
405.52	1093.39
405.89	1086.11
406.26	1097.48
406.64	1101.81
407.01	1093.16
407.38	1089.52
407.75	1091.79
408.12	1076.78
408.49	1100.90
408.86	1088.38
409.23	1082.92
409.61	1093.84
409.98	1074.50
410.35	1082.92
410.72	1075.64
411.09	1076.32
411.46	1082.92
411.83	1086.11
412.20	1102.72
412.57	1081.56
412.95	1080.87
413.32	1086.56
413.69	1087.93
414.06	1072.00
414.43	1091.11
414.80	1068.81
415.17	1087.70
415.54	1085.88
415.91	1082.24
416.28	1081.10
416.65	1073.14
417.02	1087.70
417.39	1076.78
417.76	1065.85
418.14	1071.09
418.51	1079.28
418.88	1077.00
419.25	1070.86
419.62	1078.82
419.99	1083.83
420.36	1084.97
420.73	1083.60
421.10	1097.71
421.47	1093.84
421.84	1077.23
422.21	1080.64
422.58	1099.53
422.95	1076.78
423.32	1094.53
423.69	1068.36
424.06	1104.99
424.43	1084.51
424.80	1079.73
425.17	1090.20
425.54	1085.65
425.91	1086.11
426.28	1086.79
426.65	1091.34
427.02	1099.30
427.39	1076.78
427.76	1082.24
428.13	1082.24
428.49	1086.11
428.86	1094.30
429.23	1091.57
429.60	1079.96
429.97	1075.41
430.34	1086.11
430.71	1079.51
431.08	1078.37
431.45	1092.02
431.82	1089.52
432.19	1084.74
432.56	1074.05
432.93	1064.49
433.30	1066.31
433.67	1065.85
434.03	1075.87
434.40	1083.15
434.77	1081.10
435.14	1084.74
435.51	1081.78
435.88	1105.68
436.25	1086.79
436.62	1077.46
436.99	1083.15
437.35	1086.79
437.72	1091.11
438.09	1091.57
438.46	1125.25
438.83	1102.49
439.20	1108.63
439.57	1082.01
439.93	1105.90
440.30	1086.33
440.67	1084.06
441.04	1072.91
441.41	1103.86
441.78	1092.93
442.14	1093.84
442.51	1114.78
442.88	1072.23
443.25	1082.47
443.62	1097.48
443.99	1089.29
444.35	1082.47
444.72	1084.97
445.09	1083.38
445.46	1101.58
445.83	1069.49
446.19	1080.87
446.56	1079.05
446.93	1082.69
447.30	1091.34
447.66	1080.19
448.03	1103.40
448.40	1086.79
448.77	1089.75
449.14	1084.06
449.50	1070.18
449.87	1084.29
450.24	1085.20
450.61	1067.90
450.97	1070.86
451.34	1087.47
451.71	1099.53
452.08	1074.96
452.44	1079.51
452.81	1108.86
453.18	1069.72
453.54	1064.94
453.91	1072.00
454.28	1075.64
454.65	1072.00
455.01	1074.27
455.38	1081.33
455.75	1089.52
456.11	1087.24
456.48	1083.38
456.85	1078.82
457.21	1079.28
457.58	1089.29
457.95	1078.14
458.32	1094.30
458.68	1088.38
459.05	1098.39
459.42	1078.82
459.78	1080.42
460.15	1109.09
460.52	1102.03
460.88	1084.51
461.25	1096.35
461.61	1097.26
461.98	1094.75
462.35	1078.82
462.71	1091.57
463.08	1082.01
463.45	1094.98
463.81	1071.32
464.18	1082.69
464.55	1087.70
464.91	1084.97
465.28	1070.18
465.64	1091.11
466.01	1084.29
466.38	1095.66
466.74	1071.32
467.11	1094.98
467.47	1096.80
467.84	1116.37
468.21	1095.44
468.57	1083.83
468.94	1082.01
469.30	1073.36
469.67	1078.37
470.03	1089.75
470.40	1075.87
470.77	1070.63
471.13	1089.75
471.50	1080.42
471.86	1083.83
472.23	1123.20
472.59	1075.18
472.96	1110.68
473.32	1099.53
473.69	1096.80
474.05	1076.32
474.42	1094.07
474.78	1088.15
475.15	1089.52
475.51	1110.00
475.88	1079.51
476.24	1099.76
476.61	1100.21
476.97	1103.40
477.34	1086.33
477.70	1076.09
478.07	1077.00
478.43	1085.65
478.80	1099.53
479.16	1099.99
479.53	1097.03
479.89	1114.32
480.26	1069.27
480.62	1080.19
480.99	1076.09
481.35	1083.38
481.72	1098.39
482.08	1107.04
482.45	1359.62
482.81	1128.20
483.17	1087.47
483.54	1101.58
483.90	1093.16
484.27	1094.30
484.63	1074.96
485.00	1075.41
485.36	1091.11
485.72	1071.32
486.09	1092.25
486.45	1083.83
486.82	1088.38
487.18	1084.29
487.54	1111.82
487.91	1083.83
488.27	1093.39
488.64	1102.49
489.00	1082.92
489.36	1073.36
489.73	1083.38
490.09	1068.81
490.45	1100.44
490.82	1084.06
491.18	1087.02
491.55	1097.03
491.91	1079.28
492.27	1090.88
492.64	1102.49
493.00	1094.30
493.36	1092.02
493.73	1098.85
494.09	1094.75
494.45	1097.48
494.82	1079.51
495.18	1100.90
495.54	1097.71
495.91	1097.71
496.27	1082.01
496.63	1083.83
496.99	1080.42
497.36	1079.05
497.72	1093.39
498.08	1100.21
498.45	1093.62
498.81	1088.15
499.17	1093.62
499.53	1099.76
499.90	1101.12
500.26	1082.01
500.62	1077.91
500.99	1074.27
501.35	1081.78
501.71	1098.17
502.07	1081.10
502.44	1066.99
502.80	1089.29
503.16	1077.91
503.52	1101.12
503.88	1093.39
504.25	1063.81
504.61	1068.36
504.97	1072.91
505.33	1082.24
505.70	1088.15
506.06	1099.53
506.42	1085.20
506.78	1087.47
507.14	1126.61
507.51	1088.84
507.87	1096.12
508.23	1092.02
508.59	1126.61
508.95	1082.01
509.32	1097.03
509.68	1078.60
510.04	1109.54
510.40	1109.32
510.76	1097.71
511.12	1097.71
511.48	1078.82
511.85	1099.30
512.21	1092.02
512.57	1085.20
512.93	1081.33
513.29	1100.90
513.65	1066.54
514.01	1082.92
514.38	1098.85
514.74	1095.21
515.10	1099.99
515.46	1093.16
515.82	1094.07
516.18	1090.43
516.54	1098.17
516.90	1085.65
517.26	1089.29
517.63	1097.71
517.99	1088.15
518.35	1068.36
518.71	1084.51
519.07	1058.57
519.43	1095.89
519.79	1092.02
520.15	1081.33
520.51	1085.65
520.87	1072.00
521.23	1095.89
521.59	1078.14
521.95	1100.21
522.31	1098.39
522.67	1109.32
523.03	1107.50
523.40	1109.09
523.76	1076.55
524.12	1084.74
524.48	1087.47
524.84	1071.09
525.20	1109.77
525.56	1085.65
525.92	1092.93
526.28	1082.92
526.64	1054.48
527.00	1095.89
527.36	1127.75
527.72	1092.71
528.08	1100.44
528.44	1084.51
528.80	1092.02
529.16	1090.20
529.51	1082.92
529.87	1102.26
530.23	1102.26
530.59	1091.11
530.95	1114.55
531.31	1081.78
531.67	1112.27
532.03	1099.08
532.39	1063.81
532.75	1079.28
533.11	1077.23
533.47	1085.42
533.83	1097.48
534.19	1092.02
534.55	1083.15
534.91	1070.40
535.26	1072.23
535.62	1076.09
535.98	1092.71
536.34	1093.62
536.70	1094.75
537.06	1091.34
537.42	1092.02
537.78	1093.62
538.14	1106.36
538.49	1084.51
538.85	1122.97
539.21	1067.90
539.57	1084.97
539.93	1096.57
540.29	1090.20
540.65	1100.21
541.00	1080.42
541.36	1074.27
541.72	1078.14
542.08	1095.21
542.44	1097.03
542.80	1093.16
543.15	1115.23
543.51	1099.99
543.87	1109.09
544.23	1110.45
544.59	1081.10
544.95	1105.45
545.30	1095.21
545.66	1069.72
546.02	1110.23
546.38	1093.84
546.73	1107.04
547.09	1090.88
547.45	1106.13
547.81	1072.68
548.17	1082.47
548.52	1074.05
548.88	1087.70
549.24	1072.68
549.60	1092.48
549.95	1097.71
550.31	1087.02
550.67	1116.14
551.03	1072.00
551.38	1098.85
551.74	1076.09
552.10	1099.08
552.46	1085.88
552.81	1091.79
553.17	1082.24
553.53	1081.78
553.88	1088.61
554.24	1091.79
554.60	1095.66
554.95	1102.94
555.31	1086.56
555.67	1092.25
556.03	1083.60
556.38	1088.15
556.74	1081.10
557.10	1088.38
557.45	1082.92
557.81	1096.35
558.17	1083.83
558.52	1098.39
558.88	1090.88
559.24	1087.47
559.59	1082.24
559.95	1081.33
560.30	1115.92
560.66	1090.66
561.02	1072.00
561.37	1086.56
561.73	1092.02
562.09	1098.85
562.44	1102.26
562.80	1078.60
563.15	1102.26
563.51	1087.93
563.87	1088.38
564.22	1066.76
564.58	1092.25
564.93	1088.38
565.29	1087.02
565.65	1114.10
566.00	1088.15
566.36	1098.39
566.71	1094.98
567.07	1094.30
567.42	1094.07
567.78	1092.25
568.14	1089.75
568.49	1079.73
568.85	1086.11
569.20	1092.71
569.56	1091.57
569.91	1077.91
570.27	1092.93
570.62	1115.01
570.98	1097.94
571.33	1071.77
571.69	1081.10
572.04	1089.97
572.40	1099.76
572.75	1062.44
573.11	1076.09
573.46	1091.79
573.82	1095.89
574.17	1065.40
574.53	1080.42
574.88	1082.69
575.24	1101.81
575.59	1074.05
575.95	1093.39
576.30	1076.09
576.66	1094.07
577.01	1098.62
577.36	1089.75
577.72	1098.39
578.07	1099.76
578.43	1090.66
578.78	1107.04
579.14	1102.03
579.49	1075.87
579.85	1106.81
580.20	1108.41
580.55	1098.62
580.91	1098.85
581.26	1115.46
581.62	1113.64
581.97	1104.77
582.32	1106.81
582.68	1127.75
583.03	1118.65
583.39	1102.49
583.74	1122.74
584.09	1105.22
584.45	1118.87
584.80	1114.32
585.15	1121.83
585.51	1120.92
585.86	1130.48
586.21	1128.66
586.57	1132.30
586.92	1135.26
587.27	1125.70
587.63	1128.66
587.98	1174.40
588.33	1152.55
588.69	1133.66
589.04	1155.28
589.39	1167.34
589.75	1177.13
590.10	1149.82
590.45	1152.55
590.81	1170.53
591.16	1161.20
591.51	1190.78
591.86	1212.85
592.22	1207.62
592.57	1229.24
592.92	1222.86
593.28	1242.66
593.63	1233.56
593.98	1246.99
594.33	1270.88
594.69	1287.72
595.04	1296.82
595.39	1286.35
595.74	1319.57
596.10	1334.14
596.45	1332.09
596.80	1347.79
597.15	1380.79
597.50	1394.67
597.86	1380.33
598.21	1429.71
598.56	1417.88
598.91	1418.33
599.26	1464.30
599.62	1461.11
599.97	1500.25
600.32	1515.50
600.67	1525.05
601.02	1567.15
601.38	1570.11
601.73	1584.22
602.08	1601.28
602.43	1619.72
602.78	1619.94
603.13	1649.30
603.49	1651.80
603.84	1674.10
604.19	1720.52
604.54	1696.86
604.89	1732.81
605.24	1776.04
605.59	1757.38
605.95	1784.46
606.30	1799.94
606.65	1820.64
607.00	1863.42
607.35	1871.39
607.70	1885.04
608.05	1913.03
608.40	1928.73
608.75	1923.73
609.10	1958.09
609.46	1968.55
609.81	1965.37
610.16	1999.50
610.51	2021.35
610.86	2042.96
611.21	2010.65
611.56	2070.50
611.91	2072.77
612.26	2079.60
612.61	2079.37
612.96	2098.26
613.31	2081.19
613.66	2140.81
614.01	2149.46
614.36	2173.81
614.71	2147.41
615.06	2148.32
615.41	2142.40
615.76	2174.49
616.11	2163.57
616.46	2174.94
616.81	2185.87
617.16	2193.83
617.51	2180.63
617.86	2199.97
618.21	2215.22
618.56	2199.52
618.91	2175.40
619.26	2209.99
619.61	2206.80
619.96	2214.76
620.31	2198.61
620.66	2213.40
621.01	2212.72
621.36	2189.28
621.71	2214.08
622.06	2232.06
622.41	2168.80
622.76	2210.21
623.10	2230.92
623.45	2201.57
623.80	2201.34
624.15	2201.79
624.50	2186.78
624.85	2185.18
625.20	2202.25
625.55	2161.52
625.90	2184.50
626.25	2186.32
626.59	2181.54
626.94	2165.39
627.29	2160.38
627.64	2168.12
627.99	2172.89
628.34	2181.09
628.69	2177.90
629.03	2152.64
629.38	2145.13
629.73	2160.38
630.08	2133.53
630.43	2112.37
630.78	2122.15
631.12	2125.11
631.47	2138.76
631.82	2137.62
632.17	2111.00
632.52	2096.66
632.86	2124.20
633.21	2079.14
633.56	2100.31
633.91	2091.20
634.26	2093.71
634.60	2079.60
634.95	2095.07
635.30	2088.70
635.65	2060.94
635.99	2084.83
636.34	2051.38
636.69	2053.43
637.04	2058.44
637.39	2045.69
637.73	2056.62
638.08	2037.27
638.43	2036.82
638.77	2041.60
639.12	2064.12
639.47	2037.96
639.82	2008.15
640.16	2023.17
640.51	2024.30
640.86	2010.65
641.20	2007.92
641.55	2023.39
641.90	2034.09
642.25	2006.33
642.59	2030.67
642.94	1990.40
643.29	2015.88
643.63	2016.11
643.98	2015.88
644.33	2009.97
644.67	1996.54
645.02	2014.06
645.37	2011.33
645.71	1998.59
646.06	2005.19
646.40	1994.95
646.75	1980.61
647.10	2023.39
647.44	2038.64
647.79	2005.64
648.14	2032.27
648.48	2007.69
648.83	1992.90
649.17	1993.58
649.52	1999.96
649.87	1991.99
650.21	1988.58
650.56	1997.68
650.90	2006.10
651.25	2002.91
651.59	2005.19
651.94	1999.05
652.29	2007.46
652.63	1996.54
652.98	2016.57
653.32	2022.94
653.67	2024.08
654.01	2015.20
654.36	2050.02
654.70	2029.54
655.05	2031.81
655.39	2025.90
655.74	2026.12
656.08	2024.99
656.43	2039.09
656.78	2035.91
657.12	2041.37
657.47	2045.92
657.81	2073.00
658.15	2076.41
658.50	2054.57
658.84	2093.71
659.19	2066.86
659.53	2091.20
659.88	2126.02
660.22	2075.73
660.57	2112.14
660.91	2085.29
661.26	2120.33
661.60	2133.07
661.95	2132.16
662.29	2155.60
662.63	2143.77
662.98	2141.49
663.32	2124.20
663.67	2156.51
664.01	2148.32
664.36	2164.70
664.70	2193.60
665.04	2184.50
665.39	2189.73
665.73	2222.27
666.08	2325.13
666.42	2233.20
666.76	2272.79
667.11	2274.38
667.45	2296.91
667.79	2300.78
668.14	2324.67
668.48	2350.84
668.83	2392.26
669.17	2428.21
669.51	2438.90
669.86	2504.67
670.20	2505.58
670.54	2570.20
670.89	2579.99
671.23	2626.86
671.57	2635.28
671.92	2732.45
672.26	2774.54
672.60	2804.12
672.94	2894.01
673.29	2952.72
673.63	2991.63
673.97	3040.10
674.32	3101.99
674.66	3167.07
675.00	3232.38
675.34	3307.47
675.69	3386.89
676.03	3504.76
676.37	3534.57
676.71	3587.13
677.06	3661.31
677.40	3757.57
677.74	3891.60
678.08	3949.39
678.43	4087.06
678.77	4160.33
679.11	4330.32
679.45	4403.13
679.80	4562.19
680.14	4663.91
680.48	4826.61
680.82	5029.58
681.16	5161.34
681.51	5293.77
681.85	5519.28
682.19	5721.57
682.53	6001.91
682.87	6241.75
683.21	6570.79
683.56	6837.94
683.90	7221.37
684.24	7682.84
684.58	8154.33
684.92	8673.38
685.26	9128.48
685.61	9665.73
685.95	10228.01
686.29	10735.00
686.63	11196.70
686.97	11607.89
687.31	11933.74
687.65	12136.72
687.99	12362.90
688.33	12354.49
688.68	12426.85
689.02	12239.57
689.36	12087.11
689.70	11898.24
690.04	11499.34
690.38	11232.43
690.72	10908.85
691.06	10481.96
691.40	10184.78
691.74	9707.14
692.08	9308.02
692.42	8944.84
692.76	8619.45
693.10	8337.05
693.44	8000.73
693.78	7611.39
694.13	7432.76
694.47	7129.89
694.81	6911.89
695.15	6657.72
695.49	6457.47
695.83	6200.79
696.17	6042.42
696.51	5873.80
696.85	5705.87
697.19	5597.33
697.53	5472.40
697.87	5408.00
698.20	5277.39
698.54	5278.07
698.88	5163.16
699.22	5084.88
699.56	5056.89
699.90	4972.47
700.24	4985.89
700.58	4987.49
700.92	4982.03
701.26	4935.83
701.60	5020.48
701.94	4958.36
702.28	4999.32
702.62	5004.55
702.96	5059.85
703.30	5108.09
703.63	5204.12
703.97	5254.86
704.31	5328.36
704.65	5390.25
704.99	5489.01
705.33	5589.13
705.67	5648.53
706.01	5705.64
706.34	5771.86
706.68	5906.34
707.02	6031.04
707.36	6174.17
707.70	6257.68
708.04	6290.22
708.38	6441.32
708.71	6541.44
709.05	6567.38
709.39	6710.74
709.73	6721.66
710.07	6799.71
710.40	6838.85
710.74	6829.29
711.08	6914.40
711.42	6933.28
711.76	6977.20
712.09	6986.08
712.43	6962.18
712.77	6918.95
713.11	6922.59
713.45	6874.12
713.78	6881.40
714.12	6853.41
714.46	6765.35
714.80	6701.41
715.13	6637.24
715.47	6530.29
715.81	6442.00
716.15	6342.56
716.48	6309.79
716.82	6266.10
717.16	6119.10
717.49	6063.35
717.83	5884.72
718.17	5894.05
718.51	5802.58
718.84	5630.32
719.18	5559.32
719.52	5512.68
719.85	5384.11
720.19	5321.76
720.53	5226.19
720.86	5153.60
721.20	5040.96
721.54	5014.57
721.87	4874.39
722.21	4806.81
722.55	4714.20
722.88	4643.66
723.22	4597.69
723.55	4439.09
723.89	4465.48
724.23	4407.00
724.56	4344.42
724.90	4269.33
725.24	4161.70
725.57	4160.79
725.91	4086.15
726.24	4019.94
726.58	3958.72
726.92	3916.17
727.25	3869.98
727.59	3808.31
727.92	3733.90
728.26	3707.73
728.59	3668.59
728.93	3625.81
729.26	3582.12
729.60	3529.79
729.94	3488.15
730.27	3471.99
730.61	3384.84
730.94	3383.47
731.28	3361.85
731.61	3304.51
731.95	3272.88
732.28	3226.23
732.62	3211.67
732.95	3149.09
733.29	3146.36
733.62	3095.62
733.96	3075.37
734.29	3024.85
734.63	2990.49
734.96	2968.87
735.30	2975.47
735.63	2938.38
735.97	2920.63
736.30	2873.07
736.63	2887.64
736.97	2845.77
737.30	2819.37
737.64	2793.43
737.97	2795.70
738.31	2773.63
738.64	2744.73
738.97	2739.27
739.31	2729.71
739.64	2721.07
739.98	2657.13
740.31	2680.56
740.64	2666.00
740.98	2659.40
741.31	2642.33
741.65	2624.36
741.98	2591.82
742.31	2569.29
742.65	2567.93
742.98	2569.75
743.31	2531.06
743.65	2541.53
743.98	2516.73
744.31	2484.87
744.65	2505.35
744.98	2459.16
745.31	2500.11
745.65	2459.61
745.98	2462.34
746.31	2455.29
746.65	2461.66
746.98	2455.74
747.31	2422.06
747.65	2418.20
747.98	2399.76
748.31	2419.11
748.64	2396.12
748.98	2359.03
749.31	2381.33
749.64	2370.41
749.98	2339.24
750.31	2331.50
750.64	2341.51
750.97	2323.31
751.31	2299.19
751.64	2278.93
751.97	2317.16
752.30	2275.98
752.63	2252.31
752.97	2279.39
753.30	2251.86
753.63	2248.90
753.96	2251.63
754.29	2231.38
754.63	2190.42
754.96	2230.92
755.29	2152.87
755.62	2128.52
755.95	2118.28
756.29	2151.05
756.62	2139.90
756.95	2092.57
757.28	2121.70
757.61	2104.63
757.94	2092.80
758.27	2067.08
758.61	2060.26
758.94	2046.38
759.27	2033.41
759.60	2040.00
759.93	2031.36
760.26	2018.84
760.59	1989.72
760.92	2019.98
761.26	1994.95
761.59	1976.52
761.92	1974.47
762.25	1941.25
762.58	1935.33
762.91	1928.96
763.24	1937.38
763.57	1913.94
763.90	1912.12
764.23	1927.37
764.56	1885.50
764.89	1894.14
765.22	1897.56
765.55	1848.18
765.88	1856.83
766.21	1833.84
766.54	1852.27
766.87	1847.72
767.20	1822.46
767.53	1844.54
767.86	1844.54
768.19	1810.40
768.52	1825.65
768.85	1800.62
769.18	1796.98
769.51	1790.83
769.84	1789.70
770.17	1802.67
770.50	1796.52
770.83	1764.89
771.16	1756.70
771.49	1768.31
771.82	1725.07
772.15	1732.13
772.48	1740.09
772.81	1712.56
773.14	1752.83
773.47	1750.79
773.80	1718.93
774.13	1710.05
774.46	1704.14
774.78	1679.79
775.11	1682.52
775.44	1670.23
775.77	1670.23
776.10	1645.43
776.43	1662.72
776.76	1658.40
777.09	1655.44
777.41	1644.52
777.74	1649.30
778.07	1653.17
778.40	1607.20
778.73	1627.45
779.06	1610.61
779.38	1606.97
779.71	1595.14
780.04	1600.60
780.37	1573.75
780.70	1587.18
781.03	1589.00
781.35	1569.20
781.68	1568.52
782.01	1552.36
782.34	1559.64
782.67	1543.49
782.99	1550.77
783.32	1549.17
783.65	1548.49
783.98	1546.22
784.30	1514.81
784.63	1516.63
784.96	1537.80
785.29	1492.74
785.61	1512.77
785.94	1501.62
786.27	1482.05
786.60	1493.20
786.92	1506.17
787.25	1485.69
787.58	1472.49
787.90	1471.12
788.23	1483.87
788.56	1496.84
788.88	1482.73
789.21	1452.92
789.54	1466.12
789.87	1474.31
790.19	1448.60
790.52	1467.26
790.85	1465.89
791.17	1441.54
791.50	1433.58
791.82	1442.45
792.15	1418.79
792.48	1434.03
792.80	1423.11
793.13	1446.78
793.46	1437.22
793.78	1443.59
794.11	1421.29
794.43	1417.88
794.76	1409.46
795.09	1433.35
795.41	1406.50
795.74	1422.66
796.06	1431.76
796.39	1447.46
796.72	1435.63
797.04	1426.07
797.37	1436.31
797.69	1427.89
798.02	1452.92
798.34	1413.10
798.67	1423.79
798.99	1424.48
799.32	1406.50
799.64	1416.28
799.97	1419.92
800.30	1395.12
800.62	1388.30
800.95	1403.77
801.27	1388.30
801.60	1401.95
801.92	1398.08
802.25	1397.40
802.57	1397.85
802.89	1398.08
803.22	1391.94
803.54	1407.18
803.87	1376.92
804.19	1384.88
804.52	1408.32
804.84	1376.01
805.17	1376.46
805.49	1397.85
805.82	1367.82
806.14	1359.85
806.46	1366.68
806.79	1372.59
807.11	1368.04
807.44	1374.64
807.76	1337.32
808.08	1350.29
808.41	1357.12
808.73	1378.97
809.06	1343.24
809.38	1366.91
809.70	1368.04
810.03	1347.11
810.35	1338.23
810.67	1350.07
811.00	1338.92
811.32	1318.66
811.64	1324.35
811.97	1330.72
812.29	1332.77
812.61	1324.81
812.94	1348.93
813.26	1343.47
813.58	1333.46
813.91	1326.17
814.23	1318.44
814.55	1314.80
814.88	1316.16
815.20	1324.81
815.52	1312.98
815.84	1327.31
816.17	1320.71
816.49	1301.60
816.81	1315.02
817.13	1299.32
817.46	1317.53
817.78	1310.47
818.10	1298.87
818.42	1304.56
818.75	1290.68
819.07	1310.93
819.39	1323.90
819.71	1299.09
820.04	1300.23
820.36	1273.84
820.68	1295.23
821.00	1276.11
821.32	1288.86
821.65	1301.37
821.97	1298.64
822.29	1269.51
822.61	1284.76
822.93	1291.59
823.25	1278.62
823.58	1283.17
823.90	1280.89
824.22	1277.48
824.54	1261.32
824.86	1274.75
825.18	1269.74
825.50	1271.79
825.82	1291.36
826.15	1266.10
826.47	1274.29
826.79	1269.29
827.11	1262.69
827.43	1273.84
827.75	1271.79
828.07	1267.92
828.39	1243.57
828.71	1259.27
829.03	1243.57
829.35	1257.00
829.67	1263.14
830.00	1265.42
830.32	1269.74
830.64	1242.66
830.96	1271.79
831.28	1247.21
831.60	1248.81
831.92	1238.79
832.24	1246.99
832.56	1237.88
832.88	1239.70
833.20	1238.11
833.52	1236.06
833.84	1248.12
834.16	1237.66
834.48	1236.06
834.80	1289.08
835.12	1233.33
835.44	1254.49
835.76	1243.12
836.08	1236.52
836.40	1256.09
836.71	1226.05
837.03	1239.25
837.35	1251.76
837.67	1235.84
837.99	1250.85
838.31	1218.77
838.63	1265.19
838.95	1233.10
839.27	1253.13
839.59	1256.77
839.91	1231.06
840.23	1255.18
840.54	1226.73
840.86	1256.32
841.18	1242.66
841.50	1218.77
841.82	1238.79
842.14	1262.23
842.46	1230.83
842.77	1210.35
843.09	1235.84
843.41	1224.23
843.73	1221.27
844.05	1234.93
844.37	1233.79
844.68	1229.24
845.00	1235.61
845.32	1211.03
845.64	1219.91
845.96	1214.67
846.27	1220.36
846.59	1207.16
846.91	1249.49
847.23	1228.10
847.54	1219.91
847.86	1217.86
848.18	1209.67
848.50	1205.57
848.82	1205.57
849.13	1215.13
849.45	1215.58
849.77	1211.49
850.08	1240.16
850.40	1222.18
850.72	1220.59
851.04	1215.58
851.35	1202.61
851.67	1221.73
851.99	1217.18
852.30	1205.57
852.62	1216.49
852.94	1201.93
853.25	1201.93
853.57	1233.33
853.89	1210.12
854.20	1200.11
854.52	1210.12
854.84	1205.80
855.15	1227.42
855.47	1227.42
855.79	1231.51
856.10	1204.21
856.42	1214.90
856.73	1206.03
857.05	1196.47
857.37	1201.93
857.68	1208.98
858.00	1194.19
858.32	1216.04
858.63	1186.91
858.95	1207.85
859.26	1176.22
859.58	1182.13
859.89	1210.12
860.21	1196.70
860.52	1203.98
860.84	1198.29
861.16	1223.09
861.47	1197.61
861.79	1181.22
862.10	1196.70
862.42	1199.65
862.73	1197.83
863.05	1182.13
863.36	1192.37
863.68	1194.65
863.99	1191.46
864.31	1198.97
864.62	1202.39
864.94	1167.80
865.25	1189.87
865.57	1196.47
865.88	1178.04
866.20	1176.22
866.51	1210.58
866.82	1167.80
867.14	1175.76
867.45	1199.43
867.77	1196.70
868.08	1171.89
868.40	1187.82
868.71	1183.95
869.02	1180.31
869.34	1204.43
869.65	1185.09
869.97	1179.63
870.28	1166.20
870.59	1170.76
870.91	1186.91
871.22	1190.10
871.54	1163.47
871.85	1172.80
872.16	1165.29
872.48	1145.27
872.79	1186.91
873.10	1165.29
873.42	1163.47
873.73	1177.35
874.04	1154.60
874.36	1171.44
874.67	1174.17
874.98	1148.68
875.30	1151.19
875.61	1160.97
875.92	1163.93
876.23	1173.03
876.55	1172.12
876.86	1182.36
877.17	1151.64
877.49	1126.84
877.80	1158.24
878.11	1372.82
878.42	1175.76
878.74	1171.89
879.05	1142.54
879.36	1167.34
879.67	1160.06
879.98	1154.37
880.30	1148.23
880.61	1145.95
880.92	1184.64
881.23	1148.23
881.55	1152.32
881.86	1155.28
882.17	1139.35
882.48	1161.20
882.79	1144.36
883.10	1155.51
883.42	1158.47
883.73	1160.06
884.04	1171.44
884.35	1156.65
884.66	1164.61
884.97	1154.37
885.28	1167.34
885.60	1174.85
885.91	1161.20
886.22	1168.02
886.53	1160.29
886.84	1155.96
887.15	1162.79
887.46	1160.52
887.77	1176.67
888.08	1165.07
888.40	1169.85
888.71	1159.83
889.02	1147.32
889.33	1157.33
889.64	1143.68
889.95	1135.26
890.26	1164.38
890.57	1140.49
890.88	1153.01
891.19	1155.74
891.50	1146.18
891.81	1129.11
892.12	1169.62
892.43	1150.05
892.74	1166.20
893.05	1161.88
893.36	1142.08
893.67	1139.13
893.98	1168.94
894.29	1149.59
894.60	1156.42
894.91	1147.77
895.22	1164.16
895.53	1184.41
895.84	1156.87
896.15	1145.50
896.46	1135.94
896.77	1152.55
897.08	1126.16
897.38	1148.91
897.69	1157.78
898.00	1143.45
898.31	1130.71
898.62	1167.34
898.93	1147.32
899.24	1140.49
899.55	1153.69
899.86	1141.86
900.16	1165.52
900.47	1146.63
900.78	1137.99
901.09	1140.26
901.40	1143.68
901.71	1145.95
902.02	1139.81
902.32	1133.21
902.63	1136.85
902.94	1133.44
903.25	1139.81
903.56	1121.83
903.87	1129.34
904.17	1124.56
904.48	1128.20
904.79	1136.40
905.10	1133.21
905.41	1137.31
905.71	1120.24
906.02	1132.75
906.33	1159.38
906.64	1127.29
906.94	1132.75
907.25	1144.81
907.56	1114.55
907.87	1141.63
908.17	1109.32
908.48	1120.24
908.79	1150.73
909.09	1126.38
909.40	1121.38
909.71	1123.88
910.02	1235.84
910.32	1147.32
910.63	1120.92
910.94	1139.13
911.24	1144.13
911.55	1138.44
911.86	1125.25
912.16	1134.57
912.47	1108.18
912.78	1107.04
913.08	1109.09
913.39	1125.93
913.69	1133.21
914.00	1134.57
914.31	1113.41
914.61	1139.35
914.92	1124.79
915.23	1114.32
915.53	1127.29
915.84	1139.13
916.14	1121.15
916.45	1129.80
916.75	1119.78
917.06	1150.73
917.37	1108.41
917.67	1114.32
917.98	1099.99
918.28	1107.04
918.59	1088.15
918.89	1112.73
919.20	1135.26
919.50	1122.06
919.81	1110.45
920.11	1139.81
920.42	1113.64
920.72	1125.47
921.03	1105.90
921.33	1115.01
921.64	1098.62
921.94	1104.54
922.25	1114.78
922.55	1116.83
922.86	1106.81
923.16	1111.59
923.47	1112.96
923.77	1119.10
924.08	1115.23
924.38	1106.36
924.69	1102.49
924.99	1102.94
925.29	1110.91
925.60	1094.98
925.90	1103.17
926.21	1118.19
926.51	1129.11
926.81	1102.72
927.12	1103.86
927.42	1101.12
927.73	1121.38
928.03	1137.08
928.33	1114.55
928.64	1113.41
928.94	1106.13
929.24	1101.81
929.55	1126.61
929.85	1120.01
930.15	1101.81
930.46	1117.28
930.76	1113.41
931.06	1110.45
931.37	1096.80
931.67	1112.96
931.97	1093.84
932.27	1097.71
932.58	1087.47
932.88	1112.27
933.18	1119.56
933.49	1089.06
933.79	1092.71
934.09	1122.97
934.39	1128.89
934.70	1123.20
935.00	1107.27
935.30	1125.25
935.60	1093.84
935.91	1100.67
936.21	1100.21
936.51	1114.55
936.81	1091.79
937.11	1102.72
937.42	1093.39
937.72	1100.21
938.02	1102.94
938.32	1115.46
938.62	1089.52
938.92	1101.12
939.23	1101.35
939.53	1102.72
939.83	1092.02
940.13	1095.44
940.43	1085.65
940.73	1102.49
941.03	1088.38
941.34	1094.07
941.64	1089.75
941.94	1079.05
942.24	1086.11
942.54	1077.91
942.84	1095.44
943.14	1096.80
943.44	1109.32
943.74	1122.06
944.04	1107.04
944.34	1095.21
944.65	1084.06
944.95	1074.73
945.25	1076.78
945.55	1092.71
945.85	1085.42
946.15	1096.57
946.45	1098.39
946.75	1122.74
947.05	1085.65
947.35	1104.99
947.65	1098.17
947.95	1082.47
948.25	1097.03
948.55	1083.38
948.85	1091.11
949.15	1078.82
949.45	1095.89
949.75	1093.84
950.05	1087.93
950.35	1106.59
950.65	1090.88
950.94	1084.51
951.24	1093.39
951.54	1110.23
951.84	1166.20
952.14	1104.54
952.44	1099.30
952.74	1109.54
953.04	1095.89
953.34	1116.83
953.64	1084.97
953.94	1097.71
954.23	1086.33
954.53	1110.00
954.83	1098.39
955.13	1117.51
955.43	1125.25
955.73	1096.35
956.03	1095.66
956.32	1097.94
956.62	1104.08
956.92	1114.32
957.22	1102.03
957.52	1102.72
957.82	1100.90
958.11	1115.01
958.41	1096.57
958.71	1098.62
959.01	1086.79
959.30	1201.93
959.60	1097.26
959.90	1092.25
960.20	1086.79
960.50	1110.91
960.79	1081.56
961.09	1086.56
961.39	1087.70
961.69	1101.12
961.98	1107.27
962.28	1109.77
962.58	1112.27
962.87	1085.20
963.17	1082.24
963.47	1090.20
963.76	1096.35
964.06	1064.94
964.36	1085.65
964.66	1069.49
964.95	1094.75
965.25	1099.53
965.55	1079.51
965.84	1080.64
966.14	1105.68
966.43	1088.61
966.73	1082.92
967.03	1099.99
967.32	1089.97
967.62	1099.30
967.92	1103.63
968.21	1098.39
968.51	1074.96
968.80	1076.32
969.10	1101.35
969.40	1065.85
969.69	1088.15
969.99	1086.33
970.28	1093.39
970.58	1088.38
970.87	1095.44
971.17	1097.48
971.46	1100.44
971.76	1100.67
972.06	1081.56
972.35	1090.43
972.65	1092.02
972.94	1066.99
973.24	1099.76
973.53	1116.14
973.83	1090.20
974.12	1095.89
974.42	1099.08
974.71	1094.98
975.01	1082.69
975.30	1094.75
975.59	1103.17
975.89	1087.47
976.18	1087.93
976.48	1100.90
976.77	1081.33
977.07	1088.15
977.36	1093.62
977.65	1104.54
977.95	1093.62
978.24	1082.47
978.54	1090.88
978.83	1077.00
979.13	1082.69
979.42	1099.53
979.71	1082.92
980.01	1098.85
980.30	1088.38
980.59	1079.73
980.89	1119.33
981.18	1106.59
981.47	1091.57
981.77	1089.97
982.06	1074.05
982.35	1095.89
982.65	1090.20
982.94	1104.54
983.23	1074.27
983.53	1089.06
983.82	1100.67
984.11	1096.57
984.41	1075.64
984.70	1094.75
984.99	1082.47
985.28	1105.22
985.58	1084.51
985.87	1104.77
986.16	1093.62
986.45	1092.02
986.75	1109.77
987.04	1091.34
987.33	1094.07
987.62	1089.29
987.91	1081.10
988.21	1107.95
988.50	1093.16
988.79	1087.93
989.08	1112.73
989.37	1100.44
989.67	1093.16
989.96	1083.15
990.25	1085.88
990.54	1077.69
990.83	1082.01
991.12	1087.24
991.42	1084.74
991.71	1083.38
992.00	1094.30
992.29	1079.73
992.58	1099.99
992.87	1092.93
993.16	1094.98
993.45	1105.90
993.75	1098.85
994.04	1079.51
994.33	1094.07
994.62	1103.63
994.91	1086.33
995.20	1103.40
995.49	1084.97
995.78	1093.62
996.07	1086.56
996.36	1078.60
996.65	1088.15
996.94	1089.52
997.23	1083.38
997.52	1116.83
997.81	1089.06
998.10	1077.00
998.39	1077.23
998.68	1079.73
998.97	1079.73
999.26	1074.05
999.55	1066.76
999.84	1094.30
1000.13	1074.96
1000.42	1104.99
1000.71	1090.20
1001.00	1093.84
1001.29	1088.84
1001.58	1097.71
1001.87	1093.39
1002.16	1085.65
1002.45	1099.30
1002.74	1075.41
1003.02	1097.94
1003.31	1075.41
1003.60	1091.34
1003.89	1087.02
1004.18	1079.28
1004.47	1078.37
1004.76	1094.98
1005.05	1085.20
1005.33	1074.96
1005.62	1073.59
1005.91	1083.83
1006.20	1082.69
1006.49	1065.85
1006.78	1078.82
1007.06	1097.94
1007.35	1089.06
1007.64	1085.42
1007.93	1077.46
1008.22	1089.29
1008.50	1099.53
1008.79	1083.15
1009.08	1099.08
1009.37	1071.54
1009.66	1103.40
1009.94	1102.94
1010.23	1085.42
1010.52	1082.24
1010.81	1095.44
1011.09	1078.14
1011.38	1096.35
1011.67	1105.90
1011.95	1092.25
1012.24	1076.09
1012.53	1110.00
1012.82	1084.74
1013.10	1077.46
1013.39	1087.02
1013.68	1101.12
[truncated: 48 more rows]
