# Supplementary material for: Unique photosynthetic electron transport tuning and excitation distribution in heterokont algae
Source: PLoS One. 2019 Jan 9;14(1):e0209920. doi: 10.1371/journal.pone.0209920 (PMC6326504; doi:10.1371/journal.pone.0209920)
Supplement: S1 Dataset — (ZIP) [file pone.0209920.s004.zip › S1 Dataset/77K/Phaeodactylum_DCMU/PDCMU_t=15,3.txt]

340.01	1216.27
340.39	1216.27
340.76	1216.27
341.14	1233.56
341.52	1217.18
341.89	1260.18
342.27	1268.38
342.65	1275.66
343.03	1263.82
343.40	1284.76
343.78	1239.48
344.16	1269.06
344.53	1269.06
344.91	1288.17
345.29	1252.22
345.66	1242.43
346.04	1262.91
346.42	1255.18
346.79	1274.75
347.17	1273.15
347.54	1238.11
347.92	1229.46
348.30	1235.61
348.67	1253.58
349.05	1232.42
349.43	1223.78
349.80	1238.79
350.18	1234.70
350.56	1222.41
350.93	1238.57
351.31	1231.28
351.68	1227.64
352.06	1222.64
352.44	1232.42
352.81	1221.04
353.19	1223.78
353.56	1226.96
353.94	1233.10
354.32	1239.48
354.69	1207.85
355.07	1234.24
355.44	1214.67
355.82	1228.33
356.19	1222.64
356.57	1209.89
356.95	1230.60
357.32	1222.41
357.70	1220.36
358.07	1225.37
358.45	1216.72
358.82	1214.67
359.20	1225.14
359.58	1232.19
359.95	1224.00
360.33	1213.31
360.70	1232.42
361.08	1196.01
361.45	1215.36
361.83	1231.51
362.20	1220.82
362.58	1224.46
362.95	1220.59
363.33	1232.42
363.70	1214.90
364.08	1211.94
364.45	1221.73
364.83	1209.44
365.20	1225.82
365.58	1225.37
365.95	1256.77
366.33	1222.64
366.70	1232.65
367.08	1241.30
367.45	1220.36
367.83	1243.80
368.20	1223.09
368.58	1236.75
368.95	1225.37
369.33	1239.48
369.70	1234.24
370.08	1216.04
370.45	1225.60
370.83	1223.32
371.20	1232.65
371.57	1308.88
371.95	1230.83
372.32	1216.95
372.70	1225.14
373.07	1218.77
373.45	1236.75
373.82	1229.01
374.19	1231.97
374.57	1222.64
374.94	1226.73
375.32	1221.95
375.69	1233.56
376.07	1237.43
376.44	1221.50
376.81	1233.10
377.19	1229.46
377.56	1206.03
377.94	1216.04
378.31	1212.85
378.68	1226.28
379.06	1209.21
379.43	1221.73
379.81	1209.21
380.18	1226.28
380.55	1222.86
380.93	1209.21
381.30	1227.42
381.67	1215.13
382.05	1220.36
382.42	1223.55
382.79	1223.55
383.17	1243.80
383.54	1236.97
383.91	1230.60
384.29	1214.22
384.66	1232.65
385.04	1233.33
385.41	1226.28
385.78	1228.55
386.15	1221.04
386.53	1234.70
386.90	1194.42
387.27	1232.65
387.65	1216.04
388.02	1224.69
388.39	1229.92
388.77	1217.63
389.14	1243.34
389.51	1210.35
389.89	1210.35
390.26	1210.58
390.63	1211.94
391.00	1213.08
391.38	1198.52
391.75	1220.13
392.12	1220.59
392.50	1239.48
392.87	1223.55
393.24	1233.33
393.61	1223.09
393.99	1229.92
394.36	1227.87
394.73	1226.73
395.10	1219.45
395.48	1240.39
395.85	1210.58
396.22	1213.08
396.59	1218.09
396.97	1221.73
397.34	1240.84
397.71	1232.65
398.08	1251.99
398.45	1229.01
398.83	1210.58
399.20	1232.88
399.57	1225.82
399.94	1217.86
400.32	1218.77
400.69	1222.18
401.06	1230.83
401.43	1224.23
401.80	1230.60
402.17	1227.87
402.55	1232.19
402.92	1231.97
403.29	1236.97
403.66	1233.79
404.03	1237.43
404.41	1218.77
404.78	1238.79
405.15	1217.40
405.52	1220.13
405.89	1225.60
406.26	1239.25
406.64	1231.74
407.01	1225.14
407.38	1236.75
407.75	1225.60
408.12	1223.09
408.49	1222.86
408.86	1206.71
409.23	1236.75
409.61	1235.38
409.98	1223.32
410.35	1231.51
410.72	1246.53
411.09	1216.49
411.46	1221.27
411.83	1231.28
412.20	1232.19
412.57	1225.60
412.95	1227.87
413.32	1212.40
413.69	1211.03
414.06	1232.65
414.43	1230.83
414.80	1228.33
415.17	1217.86
415.54	1229.01
415.91	1213.31
416.28	1206.94
416.65	1224.69
417.02	1228.33
417.39	1226.96
417.76	1210.80
418.14	1232.19
418.51	1209.44
418.88	1202.61
419.25	1235.84
419.62	1234.24
419.99	1228.10
420.36	1235.15
420.73	1223.09
421.10	1238.79
421.47	1222.18
421.84	1220.82
422.21	1210.35
422.58	1239.48
422.95	1219.91
423.32	1221.95
423.69	1232.42
424.06	1203.07
424.43	1226.28
424.80	1233.79
425.17	1238.11
425.54	1227.87
425.91	1233.79
426.28	1228.10
426.65	1227.42
427.02	1224.00
427.39	1198.74
427.76	1214.22
428.13	1245.85
428.49	1208.30
428.86	1230.37
429.23	1223.55
429.60	1218.77
429.97	1223.32
430.34	1232.19
430.71	1232.88
431.08	1223.09
431.45	1229.24
431.82	1241.30
432.19	1203.98
432.56	1217.86
432.93	1227.19
433.30	1214.22
433.67	1219.68
434.03	1219.00
434.40	1225.82
434.77	1225.37
435.14	1232.88
435.51	1231.97
435.88	1221.73
436.25	1221.04
436.62	1214.22
436.99	1243.34
437.35	1246.08
437.72	1226.96
438.09	1220.82
438.46	1265.64
438.83	1230.15
439.20	1246.99
439.57	1234.70
439.93	1223.09
440.30	1226.96
440.67	1208.07
441.04	1229.24
441.41	1217.40
441.78	1195.10
442.14	1202.16
442.51	1230.15
442.88	1215.81
443.25	1221.73
443.62	1225.14
443.99	1233.33
444.35	1228.55
444.72	1227.64
445.09	1228.78
445.46	1239.02
445.83	1244.71
446.19	1238.11
446.56	1225.60
446.93	1224.00
447.30	1224.46
447.66	1234.93
448.03	1240.39
448.40	1221.27
448.77	1224.00
449.14	1222.64
449.50	1236.97
449.87	1232.19
450.24	1232.42
450.61	1213.31
450.97	1232.19
451.34	1221.04
451.71	1231.74
452.08	1229.24
452.44	1240.61
452.81	1209.89
453.18	1225.82
453.54	1221.27
453.91	1223.09
454.28	1216.04
454.65	1260.41
455.01	1212.85
455.38	1227.64
455.75	1229.46
456.11	1220.36
456.48	1241.07
456.85	1223.55
457.21	1227.64
457.58	1233.33
457.95	1213.31
458.32	1212.40
458.68	1235.84
459.05	1229.69
459.42	1248.35
459.78	1211.03
460.15	1214.22
460.52	1260.41
460.88	1217.18
461.25	1231.74
461.61	1226.51
461.98	1231.28
462.35	1225.14
462.71	1214.45
463.08	1218.09
463.45	1227.19
463.81	1232.88
464.18	1238.34
464.55	1221.95
464.91	1234.01
465.28	1203.07
465.64	1223.55
466.01	1249.94
466.38	1226.73
466.74	1237.43
467.11	1232.42
467.47	1213.54
467.84	1232.42
468.21	1251.76
468.57	1211.71
468.94	1227.64
469.30	1217.18
469.67	1219.22
470.03	1255.40
470.40	1216.27
470.77	1224.23
471.13	1199.43
471.50	1227.64
471.86	1223.78
472.23	1237.20
472.59	1239.93
472.96	1241.52
473.32	1230.83
473.69	1249.94
474.05	1248.12
474.42	1239.25
474.78	1268.15
475.15	1226.51
475.51	1233.10
475.88	1243.80
476.24	1235.15
476.61	1234.70
476.97	1241.98
477.34	1218.77
477.70	1228.55
478.07	1226.51
478.43	1221.27
478.80	1237.20
479.16	1220.13
479.53	1238.11
479.89	1210.80
480.26	1251.54
480.62	1231.97
480.99	1225.37
481.35	1228.10
481.72	1217.86
482.08	1227.42
482.45	1469.76
482.81	1252.90
483.17	1230.83
483.54	1220.13
483.90	1219.68
484.27	1244.48
484.63	1215.13
485.00	1231.97
485.36	1223.32
485.72	1230.37
486.09	1224.00
486.45	1216.27
486.82	1229.24
487.18	1234.93
487.54	1234.93
487.91	1224.00
488.27	1216.95
488.64	1236.52
489.00	1230.37
489.36	1224.91
489.73	1238.11
490.09	1230.83
490.45	1244.25
490.82	1233.79
491.18	1210.12
491.55	1212.85
491.91	1224.69
492.27	1205.57
492.64	1216.95
493.00	1223.09
493.36	1216.49
493.73	1247.21
494.09	1244.03
494.45	1236.06
494.82	1235.61
495.18	1224.69
495.54	1234.47
495.91	1222.18
496.27	1220.36
496.63	1226.73
496.99	1226.51
497.36	1221.73
497.72	1230.83
498.08	1222.41
498.45	1220.13
498.81	1234.93
499.17	1227.87
499.53	1211.94
499.90	1232.42
500.26	1222.18
500.62	1241.52
500.99	1228.33
501.35	1244.03
501.71	1217.86
502.07	1236.75
502.44	1227.64
502.80	1223.32
503.16	1219.68
503.52	1238.57
503.88	1216.27
504.25	1242.21
504.61	1218.31
504.97	1240.16
505.33	1230.37
505.70	1235.61
506.06	1235.84
506.42	1219.68
506.78	1232.88
507.14	1234.93
507.51	1223.78
507.87	1249.72
508.23	1228.10
508.59	1234.70
508.95	1253.81
509.32	1229.46
509.68	1239.02
510.04	1253.81
510.40	1213.99
510.76	1229.92
511.12	1243.80
511.48	1237.88
511.85	1223.55
512.21	1236.06
512.57	1225.82
512.93	1228.78
513.29	1243.80
513.65	1232.19
514.01	1223.55
514.38	1233.56
514.74	1226.28
515.10	1231.06
515.46	1236.52
515.82	1220.13
516.18	1212.85
516.54	1228.33
516.90	1214.22
517.26	1246.30
517.63	1237.88
517.99	1213.76
518.35	1226.28
518.71	1227.42
519.07	1215.58
519.43	1246.30
519.79	1242.89
520.15	1234.01
520.51	1216.95
520.87	1211.94
521.23	1241.75
521.59	1230.15
521.95	1234.24
522.31	1237.88
522.67	1229.24
523.03	1224.91
523.40	1239.02
523.76	1247.67
524.12	1243.34
524.48	1216.95
524.84	1224.46
525.20	1220.13
525.56	1213.31
525.92	1213.31
526.28	1231.97
526.64	1257.23
527.00	1229.24
527.36	1244.03
527.72	1243.34
528.08	1239.93
528.44	1227.42
528.80	1230.60
529.16	1214.90
529.51	1230.83
529.87	1223.78
530.23	1245.62
530.59	1212.17
530.95	1223.32
531.31	1239.02
531.67	1239.25
532.03	1225.37
532.39	1233.10
532.75	1233.33
533.11	1233.33
533.47	1241.07
533.83	1237.88
534.19	1221.95
534.55	1211.49
534.91	1219.00
535.26	1221.04
535.62	1225.37
535.98	1239.02
536.34	1239.02
536.70	1228.33
537.06	1222.41
537.42	1215.36
537.78	1220.59
538.14	1241.30
538.49	1233.33
538.85	1234.47
539.21	1225.60
539.57	1231.97
539.93	1225.37
540.29	1232.65
540.65	1230.60
541.00	1231.28
541.36	1233.56
541.72	1209.21
542.08	1239.02
542.44	1250.40
542.80	1254.27
543.15	1250.63
543.51	1242.89
543.87	1248.81
544.23	1243.80
544.59	1221.27
544.95	1219.91
545.30	1232.65
545.66	1249.03
546.02	1238.57
546.38	1231.06
546.73	1228.10
547.09	1237.20
547.45	1254.95
547.81	1233.56
548.17	1226.28
548.52	1237.43
548.88	1234.01
549.24	1238.57
549.60	1219.00
549.95	1219.91
550.31	1224.46
550.67	1221.95
551.03	1228.78
551.38	1231.28
551.74	1240.84
552.10	1236.52
552.46	1235.84
552.81	1225.14
553.17	1220.13
553.53	1218.09
553.88	1227.42
554.24	1225.82
554.60	1233.33
554.95	1223.55
555.31	1217.86
555.67	1239.48
556.03	1236.29
556.38	1224.46
556.74	1214.90
557.10	1231.28
557.45	1217.40
557.81	1211.94
558.17	1222.41
558.52	1212.17
558.88	1233.33
559.24	1237.88
559.59	1203.52
559.95	1230.15
560.30	1242.43
560.66	1221.95
561.02	1226.73
561.37	1225.82
561.73	1234.24
562.09	1236.29
562.44	1223.55
562.80	1239.02
563.15	1214.45
563.51	1206.94
563.87	1206.48
564.22	1227.19
564.58	1226.05
564.93	1223.32
565.29	1216.27
565.65	1268.15
566.00	1235.15
566.36	1239.48
566.71	1228.33
567.07	1235.84
567.42	1237.43
567.78	1221.50
568.14	1241.07
568.49	1232.88
568.85	1225.14
569.20	1229.01
569.56	1237.43
569.91	1224.91
570.27	1240.16
570.62	1235.61
570.98	1240.39
571.33	1216.72
571.69	1218.31
572.04	1228.55
572.40	1223.09
572.75	1234.93
573.11	1252.90
573.46	1237.43
573.82	1220.36
574.17	1229.24
574.53	1229.24
574.88	1229.01
575.24	1230.37
575.59	1229.01
575.95	1231.06
576.30	1243.80
576.66	1242.66
577.01	1221.73
577.36	1247.44
577.72	1240.84
578.07	1238.57
578.43	1228.33
578.78	1254.72
579.14	1249.49
579.49	1231.06
579.85	1239.02
580.20	1244.71
580.55	1250.63
580.91	1250.63
581.26	1241.07
581.62	1229.92
581.97	1237.20
582.32	1260.41
582.68	1248.12
583.03	1258.59
583.39	1255.86
583.74	1281.35
584.09	1278.62
584.45	1255.63
584.80	1249.26
585.15	1270.42
585.51	1258.36
585.86	1262.46
586.21	1278.16
586.57	1275.43
586.92	1293.18
587.27	1282.03
587.63	1283.85
587.98	1307.74
588.33	1323.22
588.69	1296.59
589.04	1303.19
589.39	1317.30
589.75	1326.63
590.10	1332.32
590.45	1337.78
590.81	1343.92
591.16	1336.41
591.51	1369.64
591.86	1372.14
592.22	1374.41
592.57	1391.03
592.92	1391.48
593.28	1381.70
593.63	1417.65
593.98	1434.94
594.33	1439.72
594.69	1457.93
595.04	1453.83
595.39	1482.73
595.74	1472.94
596.10	1506.85
596.45	1530.52
596.80	1534.38
597.15	1534.16
597.50	1577.62
597.86	1575.34
598.21	1615.85
598.56	1624.04
598.91	1638.38
599.26	1667.73
599.62	1681.38
599.97	1706.64
600.32	1715.97
600.67	1767.40
601.02	1756.47
601.38	1773.77
601.73	1804.72
602.08	1856.14
602.43	1860.24
602.78	1889.59
603.13	1904.16
603.49	1935.79
603.84	1964.68
604.19	1989.94
604.54	1981.98
604.89	2014.06
605.24	2049.33
605.59	2078.69
605.95	2098.94
606.30	2123.29
606.65	2144.22
607.00	2138.08
607.35	2173.35
607.70	2193.60
608.05	2248.21
608.40	2230.24
608.75	2225.69
609.10	2279.84
609.46	2303.96
609.81	2319.44
610.16	2336.28
610.51	2376.55
610.86	2413.42
611.21	2388.84
611.56	2415.01
611.91	2422.52
612.26	2446.41
612.61	2465.30
612.96	2448.69
613.31	2461.20
613.66	2516.95
614.01	2519.00
614.36	2552.45
614.71	2520.37
615.06	2546.76
615.41	2577.03
615.76	2550.86
616.11	2601.38
616.46	2599.10
616.81	2587.95
617.16	2608.43
617.51	2590.00
617.86	2608.43
618.21	2585.67
618.56	2606.84
618.91	2603.20
619.26	2623.22
619.61	2636.42
619.96	2650.75
620.31	2659.17
620.66	2658.04
621.01	2640.06
621.36	2650.07
621.71	2621.40
622.06	2627.54
622.41	2645.07
622.76	2636.19
623.10	2602.29
623.45	2628.00
623.80	2618.90
624.15	2634.14
624.50	2599.33
624.85	2603.42
625.20	2597.51
625.55	2601.15
625.90	2594.55
626.25	2577.71
626.59	2614.12
626.94	2605.24
627.29	2589.77
627.64	2586.36
627.99	2563.15
628.34	2548.81
628.69	2592.05
629.03	2570.20
629.38	2559.05
629.73	2551.77
630.08	2544.71
630.43	2574.98
630.78	2517.64
631.12	2537.43
631.47	2540.39
631.82	2494.88
632.17	2524.92
632.52	2489.87
632.86	2507.17
633.21	2504.89
633.56	2471.90
633.91	2475.54
634.26	2503.76
634.60	2473.04
634.95	2493.29
635.30	2436.17
635.65	2460.07
635.99	2443.91
636.34	2447.10
636.69	2472.13
637.04	2450.96
637.39	2425.48
637.73	2420.02
638.08	2432.76
638.43	2431.62
638.77	2450.96
639.12	2440.04
639.47	2412.73
639.82	2418.20
640.16	2391.80
640.51	2407.73
640.86	2407.73
641.20	2387.25
641.55	2388.16
641.90	2367.68
642.25	2381.33
642.59	2383.84
642.94	2411.82
643.29	2389.98
643.63	2387.25
643.98	2368.13
644.33	2377.69
644.67	2386.57
645.02	2394.99
645.37	2375.42
645.71	2363.13
646.06	2394.53
646.40	2376.33
646.75	2369.73
647.10	2385.66
647.44	2389.07
647.79	2369.95
648.14	2356.30
648.48	2360.63
648.83	2374.28
649.17	2402.95
649.52	2365.63
649.87	2349.25
650.21	2383.38
650.56	2397.49
650.90	2354.25
651.25	2377.46
651.59	2402.27
651.94	2359.26
652.29	2380.65
652.63	2396.12
652.98	2382.70
653.32	2364.72
653.67	2384.97
654.01	2357.67
654.36	2387.93
654.70	2408.41
655.05	2399.76
655.39	2437.08
655.74	2426.62
656.08	2396.12
656.43	2437.08
656.78	2426.84
657.12	2443.45
657.47	2406.82
657.81	2465.53
658.15	2418.88
658.50	2458.47
658.84	2431.17
659.19	2486.46
659.53	2445.27
659.88	2473.26
660.22	2475.99
660.57	2482.59
660.91	2478.27
661.26	2491.92
661.60	2510.35
661.95	2500.57
662.29	2506.49
662.63	2517.64
662.98	2531.29
663.32	2517.64
663.67	2522.41
664.01	2569.06
664.36	2560.87
664.70	2584.08
665.04	2608.88
665.39	2601.38
665.73	2626.18
666.08	2722.89
666.42	2658.72
666.76	2658.49
667.11	2674.65
667.45	2719.70
667.79	2716.52
668.14	2749.28
668.48	2775.68
668.83	2827.56
669.17	2867.61
669.51	2893.78
669.86	2953.40
670.20	2967.73
670.54	3034.41
670.89	3063.53
671.23	3099.71
671.57	3176.85
671.92	3198.70
672.26	3279.94
672.60	3327.04
672.94	3443.55
673.29	3499.30
673.63	3574.84
673.97	3581.67
674.32	3702.27
674.66	3753.93
675.00	3821.74
675.34	3867.02
675.69	3962.36
676.03	4063.40
676.37	4130.53
676.71	4199.70
677.06	4325.08
677.40	4382.88
677.74	4521.92
678.08	4631.37
678.43	4778.14
678.77	4869.16
679.11	4953.58
679.45	5088.29
679.80	5239.16
680.14	5313.57
680.48	5488.56
680.82	5680.16
681.16	5845.59
681.51	6007.38
681.85	6276.11
682.19	6419.24
682.53	6739.64
682.87	6918.72
683.21	7232.29
683.56	7567.93
683.90	7972.06
684.24	8399.17
684.58	8880.90
684.92	9362.18
685.26	9771.31
685.61	10223.00
685.95	10870.62
686.29	11263.37
686.63	11756.02
686.97	12159.93
687.31	12443.00
687.65	12575.44
687.99	12828.93
688.33	12930.19
688.68	12834.39
689.02	12772.73
689.36	12489.88
689.70	12322.86
690.04	12020.44
690.38	11768.08
690.72	11403.55
691.06	10922.50
691.40	10637.38
691.74	10153.15
692.08	9777.00
692.42	9460.02
692.76	9137.81
693.10	8825.61
693.44	8441.73
693.78	8210.53
694.13	7888.32
694.47	7719.25
694.81	7371.78
695.15	7161.06
695.49	6912.12
695.83	6726.21
696.17	6555.78
696.51	6428.57
696.85	6276.11
697.19	6090.66
697.53	6014.20
697.87	5912.71
698.20	5803.94
698.54	5791.43
698.88	5745.24
699.22	5646.93
699.56	5582.31
699.90	5557.28
700.24	5568.20
700.58	5552.04
700.92	5569.56
701.26	5520.19
701.60	5627.82
701.94	5610.07
702.28	5647.62
702.62	5694.95
702.96	5749.10
703.30	5782.78
703.63	5883.13
703.97	5979.84
704.31	6041.96
704.65	6102.04
704.99	6226.96
705.33	6327.54
705.67	6393.08
706.01	6553.04
706.34	6594.23
706.68	6733.27
707.02	6784.47
707.36	6991.77
707.70	7061.62
708.04	7078.69
708.38	7249.58
708.71	7336.51
709.05	7428.44
709.39	7566.33
709.73	7571.11
710.07	7658.27
710.40	7713.79
710.74	7800.94
711.08	7819.60
711.42	7860.79
711.76	7845.54
712.09	7802.08
712.43	7847.36
712.77	7780.92
713.11	7742.00
713.45	7751.11
713.78	7679.66
714.12	7668.96
714.46	7622.99
714.80	7536.75
715.13	7460.07
715.47	7397.26
715.81	7311.93
716.15	7208.85
716.48	7062.31
716.82	7000.41
717.16	6935.56
717.49	6744.64
717.83	6677.06
718.17	6600.83
718.51	6450.87
718.84	6362.81
719.18	6281.12
719.52	6205.35
719.85	5993.72
720.19	5950.94
720.53	5871.98
720.86	5753.43
721.20	5691.53
721.54	5614.39
721.87	5477.63
722.21	5365.45
722.55	5317.21
722.88	5222.32
723.22	5141.77
723.55	5039.37
723.89	5017.07
724.23	4944.25
724.56	4838.67
724.90	4751.74
725.24	4731.95
725.57	4638.65
725.91	4574.48
726.24	4496.66
726.58	4495.75
726.92	4366.27
727.25	4355.12
727.59	4303.01
727.92	4228.37
728.26	4194.70
728.59	4134.62
728.93	4072.27
729.26	4017.89
729.60	3977.61
729.94	3923.91
730.27	3877.26
730.61	3854.73
730.94	3772.13
731.28	3753.93
731.61	3712.28
731.95	3626.73
732.28	3617.17
732.62	3577.80
732.95	3587.81
733.29	3515.45
733.62	3467.44
733.96	3462.43
734.29	3398.95
734.63	3364.13
734.96	3411.69
735.30	3360.72
735.63	3334.55
735.97	3273.34
736.30	3257.18
736.63	3240.80
736.97	3234.88
737.30	3206.44
737.64	3180.04
737.97	3141.81
738.31	3125.88
738.64	3077.41
738.97	3071.04
739.31	3050.56
739.64	3017.57
739.98	2983.21
740.31	3000.50
740.64	2992.99
740.98	2951.58
741.31	2943.84
741.65	2916.08
741.98	2925.18
742.31	2923.59
742.65	2856.46
742.98	2861.01
743.31	2851.00
743.65	2829.16
743.98	2830.29
744.31	2811.18
744.65	2783.87
744.98	2794.57
745.31	2780.69
745.65	2783.19
745.98	2746.78
746.31	2756.79
746.65	2723.34
746.98	2747.01
747.31	2738.36
747.65	2731.08
747.98	2715.83
748.31	2697.17
748.64	2701.73
748.98	2672.14
749.31	2650.30
749.64	2656.67
749.98	2609.79
750.31	2618.44
750.64	2621.40
750.97	2596.14
751.31	2571.34
751.64	2589.09
751.97	2576.80
752.30	2543.80
752.63	2532.65
752.97	2512.40
753.30	2506.26
753.63	2484.19
753.96	2491.47
754.29	2443.45
754.63	2445.73
754.96	2482.37
755.29	2413.42
755.62	2420.47
755.95	2411.82
756.29	2410.00
756.62	2415.47
756.95	2365.18
757.28	2347.20
757.61	2347.88
757.94	2361.08
758.27	2325.35
758.61	2309.43
758.94	2316.03
759.27	2289.86
759.60	2256.41
759.93	2285.53
760.26	2266.87
760.59	2234.33
760.92	2241.84
761.26	2246.39
761.59	2208.62
761.92	2190.19
762.25	2175.17
762.58	2159.01
762.91	2187.23
763.24	2150.37
763.57	2136.71
763.90	2149.23
764.23	2138.76
764.56	2125.56
764.89	2091.20
765.22	2105.77
765.55	2088.47
765.88	2093.93
766.21	2077.78
766.54	2064.12
766.87	2057.07
767.20	2068.22
767.53	2068.22
767.86	2046.15
768.19	2039.32
768.52	2023.39
768.85	2031.36
769.18	2013.84
769.51	2019.52
769.84	2005.42
770.17	1984.94
770.50	1970.60
770.83	1981.98
771.16	2002.46
771.49	1962.64
771.82	1964.00
772.15	1957.40
772.48	1950.80
772.81	1923.27
773.14	1930.32
773.47	1936.24
773.80	1926.00
774.13	1905.98
774.46	1911.89
774.78	1905.75
775.11	1893.01
775.44	1889.59
775.77	1871.16
776.10	1862.74
776.43	1870.02
776.76	1855.23
777.09	1835.89
777.41	1860.24
777.74	1834.75
778.07	1826.11
778.40	1817.23
778.73	1817.69
779.06	1789.24
779.38	1811.77
779.71	1787.42
780.04	1784.24
780.37	1794.93
780.70	1809.49
781.03	1780.60
781.35	1776.27
781.68	1766.49
782.01	1750.56
782.34	1755.56
782.67	1727.58
782.99	1724.62
783.32	1725.30
783.65	1713.47
783.98	1712.10
784.30	1716.88
784.63	1684.34
784.96	1683.43
785.29	1695.95
785.61	1687.75
785.94	1697.54
786.27	1675.47
786.60	1701.63
786.92	1661.13
787.25	1664.77
787.58	1654.76
787.90	1664.32
788.23	1649.75
788.56	1651.80
788.88	1639.51
789.21	1655.67
789.54	1648.16
789.87	1629.73
790.19	1631.09
790.52	1602.19
790.85	1626.09
791.17	1627.91
791.50	1615.62
791.82	1621.31
792.15	1602.88
792.48	1595.60
792.80	1624.27
793.13	1607.43
793.46	1615.62
793.78	1585.81
794.11	1613.34
794.43	1595.14
794.76	1584.67
795.09	1616.53
795.41	1622.90
795.74	1593.09
796.06	1614.94
796.39	1590.82
796.72	1604.70
797.04	1589.91
797.37	1585.58
797.69	1593.32
798.02	1600.15
798.34	1577.85
798.67	1571.70
798.99	1573.75
799.32	1597.19
799.64	1562.15
799.97	1595.14
800.30	1575.80
800.62	1606.06
800.95	1567.15
801.27	1599.92
801.60	1555.55
801.92	1556.23
802.25	1563.28
802.57	1564.42
802.89	1549.40
803.22	1554.86
803.54	1556.91
803.87	1566.92
804.19	1545.76
804.52	1579.67
804.84	1558.28
805.17	1539.62
805.49	1548.04
805.82	1542.80
806.14	1528.69
806.46	1543.94
806.79	1538.93
807.11	1552.82
807.44	1521.41
807.76	1527.56
808.08	1533.70
808.41	1533.47
808.73	1535.75
809.06	1537.80
809.38	1534.61
809.70	1511.40
810.03	1538.25
810.35	1490.01
810.67	1507.30
811.00	1497.75
811.32	1499.34
811.64	1503.44
811.97	1514.59
812.29	1520.73
812.61	1509.81
812.94	1512.77
813.26	1474.08
813.58	1493.88
813.91	1492.06
814.23	1502.07
814.55	1470.21
814.88	1481.14
815.20	1494.56
815.52	1481.14
815.84	1458.38
816.17	1463.16
816.49	1464.30
816.81	1461.57
817.13	1464.98
817.46	1462.48
817.78	1461.79
818.10	1475.22
818.42	1451.33
818.75	1437.67
819.07	1453.83
819.39	1461.79
819.71	1446.78
820.04	1457.02
820.36	1450.42
820.68	1443.82
821.00	1436.31
821.32	1435.63
821.65	1458.15
821.97	1424.93
822.29	1428.57
822.61	1446.09
822.93	1419.01
823.25	1419.70
823.58	1426.30
823.90	1427.43
824.22	1421.29
824.54	1426.98
824.86	1419.24
825.18	1413.78
825.50	1418.79
825.82	1412.64
826.15	1427.43
826.47	1424.25
826.79	1427.89
827.11	1404.68
827.43	1428.80
827.75	1412.87
828.07	1407.41
828.39	1412.87
828.71	1422.43
829.03	1399.90
829.35	1397.17
829.67	1416.28
830.00	1416.51
830.32	1416.06
830.64	1431.76
830.96	1430.85
831.28	1415.60
831.60	1437.67
831.92	1399.45
832.24	1421.06
832.56	1386.25
832.88	1409.91
833.20	1393.53
833.52	1393.30
833.84	1388.75
834.16	1388.52
834.48	1388.07
834.80	1399.90
835.12	1412.64
835.44	1399.22
835.76	1393.76
836.08	1408.55
836.40	1417.65
836.71	1387.84
837.03	1387.16
837.35	1404.45
837.67	1404.22
837.99	1387.39
838.31	1404.22
838.63	1395.58
838.95	1404.22
839.27	1389.21
839.59	1395.80
839.91	1392.85
840.23	1409.69
840.54	1378.74
840.86	1402.18
841.18	1390.57
841.50	1400.13
841.82	1386.02
842.14	1404.00
842.46	1410.14
842.77	1382.83
843.09	1398.54
843.41	1393.98
843.73	1361.22
844.05	1375.10
844.37	1380.33
844.68	1361.90
845.00	1382.38
845.32	1350.07
845.64	1366.91
845.96	1347.11
846.27	1352.57
846.59	1366.91
846.91	1394.44
847.23	1374.87
847.54	1378.97
847.86	1359.85
848.18	1353.71
848.50	1368.73
848.82	1367.59
849.13	1356.21
849.45	1377.15
849.77	1350.98
850.08	1364.17
850.40	1379.88
850.72	1366.22
851.04	1359.85
851.35	1346.88
851.67	1360.76
851.99	1360.31
852.30	1373.96
852.62	1349.16
852.94	1361.44
853.25	1370.77
853.57	1350.07
853.89	1324.81
854.20	1358.49
854.52	1344.61
854.84	1360.08
855.15	1359.40
855.47	1366.91
855.79	1367.59
856.10	1345.52
856.42	1355.30
856.73	1331.63
857.05	1330.04
857.37	1336.87
857.68	1335.50
858.00	1337.78
858.32	1345.97
858.63	1342.56
858.95	1336.41
859.26	1350.29
859.58	1362.58
859.89	1321.62
860.21	1336.41
860.52	1351.66
860.84	1365.08
861.16	1356.89
861.47	1340.74
861.79	1350.07
862.10	1349.38
862.42	1345.06
862.73	1334.82
863.05	1355.07
863.36	1344.83
863.68	1320.03
863.99	1338.46
864.31	1349.16
864.62	1338.01
864.94	1345.74
865.25	1318.66
865.57	1324.58
865.88	1334.14
866.20	1348.70
866.51	1329.59
866.82	1328.90
867.14	1348.70
867.45	1353.93
867.77	1312.07
868.08	1327.31
868.40	1357.80
868.71	1334.14
869.02	1336.19
869.34	1331.18
869.65	1321.39
869.97	1315.93
870.28	1318.44
870.59	1322.53
870.91	1341.19
871.22	1323.67
871.54	1329.13
871.85	1320.48
872.16	1361.44
872.48	1344.83
872.79	1328.45
873.10	1311.16
873.42	1339.14
873.73	1339.14
874.04	1309.11
874.36	1318.21
874.67	1295.91
874.98	1329.13
875.30	1322.31
875.61	1313.66
875.92	1312.98
876.23	1305.24
876.55	1308.88
876.86	1298.64
877.17	1309.11
877.49	1300.01
877.80	1307.29
878.11	1472.03
878.42	1312.29
878.74	1300.46
879.05	1314.57
879.36	1313.89
879.67	1299.09
879.98	1297.27
880.30	1299.55
880.61	1302.28
880.92	1309.56
881.23	1285.44
881.55	1304.56
881.86	1297.50
882.17	1318.66
882.48	1300.69
882.79	1314.11
883.10	1284.76
883.42	1278.84
883.73	1305.01
884.04	1291.59
884.35	1298.18
884.66	1302.96
884.97	1305.47
885.28	1307.74
885.60	1287.94
885.91	1302.96
886.22	1303.42
886.53	1311.16
886.84	1296.82
887.15	1293.63
887.46	1268.60
887.77	1306.15
888.08	1283.85
888.40	1284.99
888.71	1293.18
889.02	1291.36
889.33	1291.59
889.64	1300.01
889.95	1300.01
890.26	1295.68
890.57	1294.54
890.88	1300.69
891.19	1311.38
891.50	1295.68
891.81	1306.83
892.12	1299.78
892.43	1299.55
892.74	1282.03
893.05	1295.23
893.36	1292.72
893.67	1282.71
893.98	1299.55
894.29	1269.74
894.60	1284.08
894.91	1276.11
895.22	1297.96
895.53	1282.71
895.84	1305.24
896.15	1283.17
896.46	1294.32
896.77	1294.32
897.08	1280.89
897.38	1296.14
897.69	1302.05
898.00	1306.60
898.31	1286.35
898.62	1279.98
898.93	1277.25
899.24	1270.65
899.55	1282.48
899.86	1281.12
900.16	1279.30
900.47	1294.32
900.78	1269.97
901.09	1269.97
901.40	1284.30
901.71	1293.41
902.02	1295.45
902.32	1287.26
902.63	1277.93
902.94	1286.35
903.25	1273.84
903.56	1274.97
903.87	1262.23
904.17	1271.79
904.48	1270.88
904.79	1272.93
905.10	1276.34
905.41	1288.40
905.71	1282.71
906.02	1291.13
906.33	1291.59
906.64	1264.51
906.94	1294.32
907.25	1292.50
907.56	1266.10
907.87	1255.86
908.17	1260.41
908.48	1275.88
908.79	1244.71
909.09	1278.84
909.40	1287.49
909.71	1278.39
910.02	1288.40
910.32	1272.02
910.63	1257.68
910.94	1265.42
911.24	1277.25
911.55	1288.17
911.86	1280.66
912.16	1285.21
912.47	1255.18
912.78	1259.05
913.08	1252.90
913.39	1277.02
913.69	1251.31
914.00	1273.84
914.31	1251.31
914.61	1258.36
914.92	1273.84
915.23	1279.75
915.53	1264.73
915.84	1272.24
916.14	1264.51
916.45	1271.56
916.75	1249.49
917.06	1264.28
917.37	1253.58
917.67	1272.24
917.98	1267.01
918.28	1268.83
918.59	1262.00
918.89	1276.11
919.20	1244.25
919.50	1263.82
919.81	1252.22
920.11	1263.82
920.42	1269.29
920.72	1263.82
921.03	1267.24
921.33	1265.42
921.64	1251.08
921.94	1266.55
922.25	1249.49
922.55	1252.90
922.86	1244.94
923.16	1245.62
923.47	1256.54
923.77	1231.97
924.08	1259.73
924.38	1240.61
924.69	1236.52
924.99	1246.30
925.29	1245.16
925.60	1236.52
925.90	1253.36
926.21	1268.38
926.51	1263.60
926.81	1259.73
927.12	1238.79
927.42	1252.22
927.73	1262.00
928.03	1259.50
928.33	1253.81
928.64	1244.94
928.94	1261.32
929.24	1238.34
929.55	1232.42
929.85	1252.45
930.15	1259.73
930.46	1273.15
930.76	1251.31
931.06	1245.62
931.37	1240.84
931.67	1251.08
931.97	1257.91
932.27	1251.31
932.58	1250.85
932.88	1264.51
933.18	1263.82
933.49	1267.01
933.79	1269.29
934.09	1248.35
934.39	1234.47
934.70	1256.77
935.00	1244.03
935.30	1233.10
935.60	1236.75
935.91	1229.92
936.21	1229.01
936.51	1244.25
936.81	1240.16
937.11	1252.90
937.42	1255.18
937.72	1240.16
938.02	1232.19
938.32	1230.15
938.62	1235.15
938.92	1241.30
939.23	1238.34
939.53	1250.63
939.83	1233.56
940.13	1234.47
940.43	1213.99
940.73	1228.78
941.03	1224.69
941.34	1219.00
941.64	1225.82
941.94	1239.02
942.24	1237.20
942.54	1235.15
942.84	1218.09
943.14	1226.05
943.44	1217.63
943.74	1216.72
944.04	1223.78
944.34	1226.51
944.65	1235.15
944.95	1248.12
945.25	1217.63
945.55	1230.83
945.85	1232.19
946.15	1214.45
946.45	1247.21
946.75	1224.23
947.05	1243.12
947.35	1228.10
947.65	1233.10
947.95	1221.73
948.25	1229.92
948.55	1220.82
948.85	1240.84
949.15	1241.52
949.45	1198.74
949.75	1232.65
950.05	1235.61
950.35	1213.54
950.65	1222.18
950.94	1224.23
951.24	1231.28
951.54	1230.60
951.84	1270.88
952.14	1236.29
952.44	1223.32
952.74	1225.37
953.04	1219.45
953.34	1223.78
953.64	1229.24
953.94	1244.94
954.23	1248.35
954.53	1245.62
954.83	1232.42
955.13	1232.19
955.43	1246.76
955.73	1236.75
956.03	1239.70
956.32	1237.88
956.62	1234.24
956.92	1236.29
957.22	1244.48
957.52	1218.54
957.82	1229.69
958.11	1235.15
958.41	1216.95
958.71	1254.95
959.01	1226.96
959.30	1308.65
959.60	1255.18
959.90	1248.81
960.20	1238.34
960.50	1226.05
960.79	1236.29
961.09	1243.34
961.39	1238.34
961.69	1241.75
961.98	1252.22
962.28	1245.62
962.58	1247.21
962.87	1206.71
963.17	1227.87
963.47	1225.82
963.76	1262.91
964.06	1216.49
964.36	1236.97
964.66	1225.14
964.95	1235.84
965.25	1238.57
965.55	1248.81
965.84	1240.61
966.14	1219.00
966.43	1228.78
966.73	1221.95
967.03	1229.01
967.32	1238.11
967.62	1233.10
967.92	1231.06
968.21	1241.75
968.51	1237.66
968.80	1204.66
969.10	1249.03
969.40	1232.19
969.69	1237.20
969.99	1230.83
970.28	1231.74
970.58	1245.39
970.87	1232.19
971.17	1234.47
971.46	1227.64
971.76	1235.38
972.06	1252.22
972.35	1236.52
972.65	1214.67
972.94	1211.03
973.24	1247.44
973.53	1221.27
973.83	1203.30
974.12	1212.63
974.42	1231.74
974.71	1248.12
975.01	1236.29
975.30	1234.93
975.59	1223.09
975.89	1229.01
976.18	1212.17
976.48	1229.01
976.77	1222.41
977.07	1230.83
977.36	1213.31
977.65	1239.25
977.95	1229.69
978.24	1233.56
978.54	1212.63
978.83	1238.79
979.13	1240.16
979.42	1230.15
979.71	1225.37
980.01	1222.64
980.30	1223.32
980.59	1215.13
980.89	1231.06
981.18	1253.58
981.47	1211.03
981.77	1228.55
982.06	1237.43
982.35	1232.88
982.65	1241.30
982.94	1245.62
983.23	1240.84
983.53	1226.05
983.82	1228.33
984.11	1241.07
984.41	1251.76
984.70	1232.88
984.99	1222.86
985.28	1229.24
985.58	1228.78
985.87	1243.57
986.16	1238.79
986.45	1237.20
986.75	1224.69
987.04	1232.65
987.33	1239.25
987.62	1240.84
987.91	1235.15
988.21	1238.57
988.50	1235.84
988.79	1240.61
989.08	1238.34
989.37	1234.93
989.67	1247.44
989.96	1226.96
990.25	1222.86
990.54	1239.48
990.83	1219.00
991.12	1226.28
991.42	1234.24
991.71	1242.43
992.00	1228.55
992.29	1232.19
992.58	1246.08
992.87	1254.04
993.16	1226.28
993.45	1249.26
993.75	1211.94
994.04	1230.60
994.33	1241.98
994.62	1224.46
994.91	1214.90
995.20	1237.66
995.49	1218.31
995.78	1212.17
996.07	1217.40
996.36	1214.22
996.65	1240.84
996.94	1208.53
997.23	1220.82
997.52	1228.55
997.81	1240.16
998.10	1246.53
998.39	1242.66
998.68	1229.92
998.97	1229.46
999.26	1231.06
999.55	1230.60
999.84	1233.33
1000.13	1219.68
1000.42	1222.86
1000.71	1222.41
1001.00	1230.37
1001.29	1220.36
1001.58	1229.92
1001.87	1219.45
1002.16	1218.09
1002.45	1221.27
1002.74	1230.15
1003.02	1214.67
1003.31	1225.37
1003.60	1226.51
1003.89	1228.78
1004.18	1234.70
1004.47	1243.57
1004.76	1226.73
1005.05	1220.36
1005.33	1220.13
1005.62	1223.32
1005.91	1233.56
1006.20	1213.99
1006.49	1213.99
1006.78	1209.67
1007.06	1237.20
1007.35	1225.82
1007.64	1220.82
1007.93	1215.36
1008.22	1216.49
1008.50	1223.78
1008.79	1239.93
1009.08	1229.01
1009.37	1210.12
1009.66	1231.51
1009.94	1234.93
1010.23	1255.40
1010.52	1215.13
1010.81	1236.06
1011.09	1223.09
1011.38	1220.36
1011.67	1259.73
1011.95	1221.27
1012.24	1218.77
1012.53	1229.24
1012.82	1229.01
1013.10	1236.29
1013.39	1226.96
1013.68	1223.09
[truncated: 48 more rows]
