# Supplementary material for: Unique photosynthetic electron transport tuning and excitation distribution in heterokont algae
Source: PLoS One. 2019 Jan 9;14(1):e0209920. doi: 10.1371/journal.pone.0209920 (PMC6326504; doi:10.1371/journal.pone.0209920)
Supplement: S1 Dataset — (ZIP) [file pone.0209920.s004.zip › S1 Dataset/77K/Phaeodactylum_DCMU/PDCMU_t=20,1.txt]

340.01	1287.94
340.39	1287.94
340.76	1287.94
341.14	1305.01
341.52	1299.09
341.89	1285.67
342.27	1300.69
342.65	1318.21
343.03	1307.74
343.40	1323.44
343.78	1318.44
344.16	1320.94
344.53	1321.17
344.91	1319.12
345.29	1302.28
345.66	1303.65
346.04	1308.20
346.42	1324.81
346.79	1309.11
347.17	1320.03
347.54	1318.89
347.92	1302.51
348.30	1311.38
348.67	1283.62
349.05	1296.59
349.43	1295.23
349.80	1277.70
350.18	1297.05
350.56	1289.77
350.93	1295.68
351.31	1269.97
351.68	1277.02
352.06	1286.58
352.44	1298.87
352.81	1312.98
353.19	1287.94
353.56	1283.17
353.94	1300.92
354.32	1289.31
354.69	1290.22
355.07	1283.39
355.44	1276.11
355.82	1279.30
356.19	1264.73
356.57	1287.03
356.95	1303.42
357.32	1302.74
357.70	1282.26
358.07	1267.92
358.45	1279.98
358.82	1312.07
359.20	1283.85
359.58	1290.90
359.95	1287.49
360.33	1271.79
360.70	1273.15
361.08	1283.85
361.45	1279.53
361.83	1290.68
362.20	1284.30
362.58	1296.14
362.95	1276.79
363.33	1294.77
363.70	1288.86
364.08	1291.13
364.45	1296.36
364.83	1275.66
365.20	1300.01
365.58	1286.12
365.95	1292.27
366.33	1287.49
366.70	1284.53
367.08	1286.12
367.45	1292.50
367.83	1294.09
368.20	1270.65
368.58	1295.68
368.95	1279.98
369.33	1286.58
369.70	1293.63
370.08	1292.27
370.45	1293.18
370.83	1289.08
371.20	1276.34
371.57	1355.53
371.95	1299.32
372.32	1288.86
372.70	1286.58
373.07	1266.78
373.45	1296.14
373.82	1295.00
374.19	1284.99
374.57	1295.45
374.94	1284.76
375.32	1276.57
375.69	1305.24
376.07	1286.58
376.44	1273.15
376.81	1284.53
377.19	1288.86
377.56	1296.36
377.94	1261.78
378.31	1283.62
378.68	1287.49
379.06	1273.15
379.43	1271.11
379.81	1301.37
380.18	1284.53
380.55	1289.31
380.93	1305.01
381.30	1288.86
381.67	1258.59
382.05	1282.03
382.42	1282.48
382.79	1289.99
383.17	1264.05
383.54	1288.17
383.91	1278.16
384.29	1278.62
384.66	1271.79
385.04	1255.86
385.41	1283.85
385.78	1294.77
386.15	1293.41
386.53	1293.86
386.90	1285.44
387.27	1272.47
387.65	1278.62
388.02	1296.82
388.39	1308.65
388.77	1286.12
389.14	1288.86
389.51	1296.14
389.89	1291.81
390.26	1298.41
390.63	1269.51
391.00	1286.81
391.38	1305.69
391.75	1272.47
392.12	1290.45
392.50	1285.67
392.87	1287.94
393.24	1287.03
393.61	1281.35
393.99	1277.93
394.36	1296.14
394.73	1273.15
395.10	1278.39
395.48	1297.50
395.85	1268.60
396.22	1298.41
396.59	1281.12
396.97	1277.25
397.34	1296.14
397.71	1281.35
398.08	1293.63
398.45	1279.98
398.83	1291.59
399.20	1277.70
399.57	1292.27
399.94	1282.94
400.32	1271.33
400.69	1269.51
401.06	1300.92
401.43	1270.42
401.80	1300.46
402.17	1304.78
402.55	1288.63
402.92	1268.60
403.29	1288.40
403.66	1271.56
404.03	1287.26
404.41	1302.96
404.78	1290.90
405.15	1291.59
405.52	1290.90
405.89	1291.81
406.26	1280.66
406.64	1291.81
407.01	1290.90
407.38	1290.68
407.75	1286.81
408.12	1289.99
408.49	1292.50
408.86	1287.72
409.23	1260.41
409.61	1278.39
409.98	1261.55
410.35	1296.82
410.72	1269.29
411.09	1301.37
411.46	1289.31
411.83	1286.81
412.20	1277.02
412.57	1294.77
412.95	1277.25
413.32	1283.85
413.69	1295.68
414.06	1293.18
414.43	1281.57
414.80	1290.22
415.17	1286.81
415.54	1286.35
415.91	1297.05
416.28	1296.82
416.65	1297.50
417.02	1272.47
417.39	1265.42
417.76	1302.05
418.14	1275.43
418.51	1296.36
418.88	1300.01
419.25	1288.40
419.62	1284.99
419.99	1264.51
420.36	1281.35
420.73	1292.50
421.10	1286.58
421.47	1270.65
421.84	1289.31
422.21	1293.41
422.58	1304.33
422.95	1289.99
423.32	1267.92
423.69	1300.01
424.06	1280.89
424.43	1276.79
424.80	1300.01
425.17	1287.03
425.54	1292.04
425.91	1292.72
426.28	1289.54
426.65	1269.51
427.02	1301.37
427.39	1294.77
427.76	1280.66
428.13	1280.21
428.49	1286.81
428.86	1297.27
429.23	1250.17
429.60	1269.51
429.97	1278.62
430.34	1292.50
430.71	1292.04
431.08	1282.94
431.45	1307.51
431.82	1281.12
432.19	1276.79
432.56	1269.29
432.93	1278.62
433.30	1288.86
433.67	1306.83
434.03	1298.87
434.40	1291.13
434.77	1281.35
435.14	1297.73
435.51	1280.44
435.88	1284.53
436.25	1287.94
436.62	1270.88
436.99	1293.18
437.35	1294.09
437.72	1295.45
438.09	1292.50
438.46	1324.35
438.83	1291.81
439.20	1294.77
439.57	1304.78
439.93	1292.72
440.30	1286.35
440.67	1285.67
441.04	1287.03
441.41	1295.00
441.78	1301.83
442.14	1299.55
442.51	1283.17
442.88	1277.70
443.25	1279.98
443.62	1281.35
443.99	1302.28
444.35	1285.21
444.72	1294.77
445.09	1277.48
445.46	1296.82
445.83	1282.26
446.19	1282.26
446.56	1279.07
446.93	1291.59
447.30	1282.71
447.66	1281.80
448.03	1297.73
448.40	1284.08
448.77	1289.08
449.14	1286.81
449.50	1302.28
449.87	1280.21
450.24	1279.07
450.61	1292.04
450.97	1291.81
451.34	1301.83
451.71	1303.42
452.08	1293.41
452.44	1285.67
452.81	1277.48
453.18	1288.86
453.54	1287.49
453.91	1308.65
454.28	1265.42
454.65	1292.27
455.01	1300.01
455.38	1289.54
455.75	1284.08
456.11	1273.61
456.48	1277.25
456.85	1267.92
457.21	1278.62
457.58	1295.00
457.95	1273.15
458.32	1298.18
458.68	1274.29
459.05	1286.58
459.42	1290.22
459.78	1293.63
460.15	1302.28
460.52	1287.03
460.88	1293.18
461.25	1291.81
461.61	1295.00
461.98	1284.08
462.35	1293.86
462.71	1282.71
463.08	1292.04
463.45	1293.41
463.81	1280.89
464.18	1286.81
464.55	1285.90
464.91	1285.44
465.28	1293.86
465.64	1288.86
466.01	1270.20
466.38	1299.32
466.74	1277.25
467.11	1290.45
467.47	1296.36
467.84	1306.15
468.21	1286.12
468.57	1285.21
468.94	1278.84
469.30	1287.49
469.67	1281.35
470.03	1307.29
470.40	1278.39
470.77	1298.18
471.13	1305.01
471.50	1270.42
471.86	1301.60
472.23	1281.12
472.59	1300.69
472.96	1282.48
473.32	1297.50
473.69	1279.30
474.05	1288.86
474.42	1301.37
474.78	1284.30
475.15	1274.75
475.51	1284.99
475.88	1288.63
476.24	1295.00
476.61	1281.80
476.97	1287.49
477.34	1282.71
477.70	1286.58
478.07	1265.64
478.43	1309.79
478.80	1287.94
479.16	1293.63
479.53	1297.50
479.89	1316.39
480.26	1292.72
480.62	1296.14
480.99	1287.26
481.35	1284.08
481.72	1284.30
482.08	1279.75
482.45	1506.39
482.81	1300.23
483.17	1283.62
483.54	1299.55
483.90	1315.71
484.27	1289.77
484.63	1270.88
485.00	1275.88
485.36	1317.07
485.72	1298.87
486.09	1289.77
486.45	1278.62
486.82	1278.39
487.18	1332.54
487.54	1300.92
487.91	1300.46
488.27	1289.31
488.64	1281.80
489.00	1296.14
489.36	1283.85
489.73	1293.86
490.09	1280.89
490.45	1284.76
490.82	1274.29
491.18	1280.21
491.55	1288.40
491.91	1310.93
492.27	1291.13
492.64	1287.72
493.00	1300.46
493.36	1281.80
493.73	1310.93
494.09	1287.03
494.45	1292.50
494.82	1297.05
495.18	1319.80
495.54	1289.77
495.91	1307.97
496.27	1293.18
496.63	1295.23
496.99	1286.81
497.36	1293.63
497.72	1299.78
498.08	1287.72
498.45	1304.78
498.81	1291.13
499.17	1276.57
499.53	1300.01
499.90	1282.94
500.26	1290.22
500.62	1272.47
500.99	1298.18
501.35	1282.71
501.71	1285.90
502.07	1294.09
502.44	1288.86
502.80	1286.58
503.16	1284.53
503.52	1290.45
503.88	1292.95
504.25	1293.63
504.61	1303.19
504.97	1282.03
505.33	1294.77
505.70	1292.72
506.06	1289.77
506.42	1269.29
506.78	1287.03
507.14	1307.06
507.51	1302.05
507.87	1302.74
508.23	1287.49
508.59	1294.09
508.95	1288.17
509.32	1299.78
509.68	1285.90
510.04	1293.86
510.40	1292.50
510.76	1303.87
511.12	1300.92
511.48	1312.29
511.85	1286.58
512.21	1297.50
512.57	1279.07
512.93	1292.04
513.29	1297.27
513.65	1304.56
514.01	1300.69
514.38	1287.94
514.74	1303.65
515.10	1293.86
515.46	1286.35
515.82	1291.81
516.18	1295.91
516.54	1299.32
516.90	1282.26
517.26	1292.72
517.63	1289.08
517.99	1274.06
518.35	1281.80
518.71	1290.90
519.07	1300.92
519.43	1275.43
519.79	1289.77
520.15	1265.64
520.51	1293.63
520.87	1300.46
521.23	1285.67
521.59	1297.27
521.95	1292.72
522.31	1293.86
522.67	1302.05
523.03	1291.59
523.40	1297.05
523.76	1292.27
524.12	1286.58
524.48	1288.63
524.84	1303.19
525.20	1327.31
525.56	1286.58
525.92	1296.59
526.28	1289.31
526.64	1288.17
527.00	1297.96
527.36	1307.29
527.72	1290.90
528.08	1282.71
528.44	1283.62
528.80	1304.78
529.16	1294.77
529.51	1283.62
529.87	1273.61
530.23	1290.45
530.59	1280.66
530.95	1288.40
531.31	1297.73
531.67	1296.36
532.03	1286.81
532.39	1292.95
532.75	1293.86
533.11	1299.78
533.47	1290.68
533.83	1278.16
534.19	1292.50
534.55	1290.68
534.91	1271.11
535.26	1281.12
535.62	1291.36
535.98	1298.18
536.34	1296.36
536.70	1298.41
537.06	1278.62
537.42	1280.66
537.78	1299.78
538.14	1300.46
538.49	1294.77
538.85	1316.84
539.21	1274.29
539.57	1305.47
539.93	1295.23
540.29	1317.30
540.65	1275.66
541.00	1283.39
541.36	1279.98
541.72	1283.39
542.08	1304.78
542.44	1301.60
542.80	1296.82
543.15	1294.54
543.51	1300.46
543.87	1289.54
544.23	1282.48
544.59	1315.93
544.95	1295.68
545.30	1292.27
545.66	1287.94
546.02	1295.23
546.38	1299.09
546.73	1301.60
547.09	1296.36
547.45	1298.41
547.81	1300.69
548.17	1291.59
548.52	1283.85
548.88	1274.52
549.24	1293.63
549.60	1278.84
549.95	1295.23
550.31	1293.18
550.67	1296.82
551.03	1275.43
551.38	1285.44
551.74	1298.18
552.10	1297.73
552.46	1297.73
552.81	1283.39
553.17	1302.28
553.53	1311.61
553.88	1298.64
554.24	1285.21
554.60	1278.84
554.95	1314.34
555.31	1284.99
555.67	1287.94
556.03	1271.33
556.38	1271.11
556.74	1273.38
557.10	1285.90
557.45	1288.40
557.81	1292.95
558.17	1293.18
558.52	1291.36
558.88	1289.54
559.24	1292.72
559.59	1294.32
559.95	1275.88
560.30	1307.29
560.66	1282.48
561.02	1284.08
561.37	1302.28
561.73	1262.23
562.09	1293.63
562.44	1288.63
562.80	1282.71
563.15	1297.50
563.51	1272.47
563.87	1303.87
564.22	1289.31
564.58	1312.75
564.93	1303.19
565.29	1290.45
565.65	1296.82
566.00	1296.82
566.36	1301.37
566.71	1305.92
567.07	1292.72
567.42	1282.71
567.78	1274.97
568.14	1291.81
568.49	1289.08
568.85	1275.88
569.20	1287.72
569.56	1296.82
569.91	1279.53
570.27	1284.53
570.62	1298.41
570.98	1302.28
571.33	1295.68
571.69	1296.59
572.04	1288.63
572.40	1280.89
572.75	1290.45
573.11	1295.68
573.46	1304.33
573.82	1279.53
574.17	1286.12
574.53	1280.21
574.88	1299.78
575.24	1287.94
575.59	1312.29
575.95	1293.86
576.30	1279.53
576.66	1295.45
577.01	1288.40
577.36	1308.42
577.72	1308.42
578.07	1302.28
578.43	1282.26
578.78	1308.42
579.14	1278.84
579.49	1294.32
579.85	1297.50
580.20	1327.99
580.55	1300.46
580.91	1313.20
581.26	1330.72
581.62	1318.21
581.97	1305.01
582.32	1324.13
582.68	1332.32
583.03	1301.60
583.39	1336.19
583.74	1331.86
584.09	1322.76
584.45	1334.37
584.80	1327.54
585.15	1346.43
585.51	1343.70
585.86	1338.69
586.21	1347.56
586.57	1366.00
586.92	1356.44
587.27	1351.89
587.63	1372.37
587.98	1388.07
588.33	1395.12
588.69	1366.22
589.04	1399.22
589.39	1413.78
589.75	1413.78
590.10	1452.01
590.45	1447.23
590.81	1470.90
591.16	1455.42
591.51	1477.72
591.86	1495.47
592.22	1498.20
592.57	1518.68
592.92	1507.76
593.28	1509.81
593.63	1544.40
593.98	1575.80
594.33	1582.17
594.69	1598.10
595.04	1586.27
595.39	1624.72
595.74	1652.71
596.10	1659.54
596.45	1682.29
596.80	1738.50
597.15	1750.56
597.50	1763.07
597.86	1802.67
598.21	1833.61
598.56	1854.55
598.91	1862.06
599.26	1884.13
599.62	1915.53
599.97	1972.42
600.32	1988.81
600.67	2032.04
601.02	2061.17
601.38	2064.58
601.73	2129.66
602.08	2154.24
602.43	2189.96
602.78	2201.34
603.13	2232.06
603.49	2283.49
603.84	2288.49
604.19	2338.55
604.54	2364.95
604.89	2401.36
605.24	2434.35
605.59	2464.62
605.95	2491.92
606.30	2556.55
606.65	2572.48
607.00	2632.78
607.35	2612.30
607.70	2655.08
608.05	2708.78
608.40	2690.80
608.75	2722.21
609.10	2796.62
609.46	2775.23
609.81	2806.40
610.16	2856.69
610.51	2855.32
610.86	2905.61
611.21	2907.89
611.56	2941.57
611.91	2965.23
612.26	3001.41
612.61	3010.97
612.96	3027.58
613.31	2998.68
613.66	3064.67
614.01	3063.08
614.36	3097.21
614.71	3133.85
615.06	3076.96
615.41	3152.05
615.76	3145.00
616.11	3133.62
616.46	3157.97
616.81	3167.75
617.16	3187.78
617.51	3197.11
617.86	3201.20
618.21	3226.69
618.56	3172.53
618.91	3177.99
619.26	3202.80
619.61	3232.60
619.96	3235.34
620.31	3228.96
620.66	3203.48
621.01	3208.71
621.36	3233.97
621.71	3211.90
622.06	3227.37
622.41	3238.07
622.76	3238.98
623.10	3224.41
623.45	3196.88
623.80	3203.02
624.15	3195.06
624.50	3227.14
624.85	3191.87
625.20	3177.76
625.55	3181.86
625.90	3166.16
626.25	3191.19
626.59	3163.88
626.94	3151.82
627.29	3109.95
627.64	3132.03
627.99	3122.24
628.34	3152.28
628.69	3147.50
629.03	3132.03
629.38	3092.89
629.73	3101.76
630.08	3059.21
630.43	3054.20
630.78	3052.61
631.12	3074.23
631.47	3069.45
631.82	3031.68
632.17	3053.98
632.52	3041.46
632.86	3052.61
633.21	3047.61
633.56	3040.32
633.91	3016.66
634.26	3038.73
634.60	2985.03
634.95	2988.90
635.30	2994.36
635.65	2988.21
635.99	2987.08
636.34	2972.06
636.69	2972.97
637.04	2955.45
637.39	2926.09
637.73	2938.15
638.08	2919.04
638.43	2931.33
638.77	2937.01
639.12	2930.19
639.47	2929.73
639.82	2910.16
640.16	2906.75
640.51	2912.44
640.86	2900.61
641.20	2890.37
641.55	2881.72
641.90	2886.95
642.25	2858.96
642.59	2863.29
642.94	2883.77
643.29	2867.16
643.63	2864.43
643.98	2851.91
644.33	2829.84
644.67	2865.56
645.02	2844.86
645.37	2889.46
645.71	2880.81
646.06	2852.59
646.40	2840.76
646.75	2869.20
647.10	2853.96
647.44	2866.02
647.79	2842.13
648.14	2837.57
648.48	2830.07
648.83	2842.58
649.17	2862.38
649.52	2834.39
649.87	2865.34
650.21	2846.22
650.56	2861.92
650.90	2856.01
651.25	2848.04
651.59	2851.23
651.94	2881.95
652.29	2884.91
652.63	2867.84
652.98	2891.05
653.32	2882.17
653.67	2860.10
654.01	2879.67
654.36	2885.13
654.70	2868.98
655.05	2910.39
655.39	2923.13
655.74	2889.46
656.08	2915.40
656.43	2928.60
656.78	2934.06
657.12	2942.93
657.47	2940.20
657.81	2960.23
658.15	2937.01
658.50	2979.11
658.84	2982.98
659.19	3002.32
659.53	3007.10
659.88	3008.69
660.22	3021.44
660.57	3009.15
660.91	3060.80
661.26	3021.44
661.60	3074.91
661.95	3082.19
662.29	3065.35
662.63	3100.85
662.98	3119.06
663.32	3121.33
663.67	3136.58
664.01	3132.71
664.36	3124.75
664.70	3159.11
665.04	3182.77
665.39	3241.48
665.73	3240.57
666.08	3366.41
666.42	3281.53
666.76	3300.64
667.11	3357.53
667.45	3396.90
667.79	3428.30
668.14	3469.71
668.48	3563.01
668.83	3588.50
669.17	3672.69
669.51	3724.34
669.86	3804.44
670.20	3880.45
670.54	3942.34
670.89	4036.55
671.23	4136.67
671.57	4205.62
671.92	4337.83
672.26	4460.02
672.60	4554.23
672.94	4774.95
673.29	4809.54
673.63	4881.45
673.97	5059.62
674.32	5181.59
674.66	5321.31
675.00	5458.06
675.34	5560.24
675.69	5750.70
676.03	5901.34
676.37	6060.17
676.71	6163.02
677.06	6377.60
677.40	6534.39
677.74	6750.33
678.08	6898.01
678.43	7230.47
678.77	7444.14
679.11	7647.80
679.45	7859.88
679.80	8137.49
680.14	8400.77
680.48	8664.73
680.82	9005.83
681.16	9424.07
681.51	9772.22
681.85	10116.28
682.19	10516.55
682.53	11086.79
682.87	11616.08
683.21	12204.07
683.56	12848.96
683.90	13791.02
684.24	14551.96
684.58	15494.70
684.92	16513.23
685.26	17514.91
685.61	18495.43
685.95	19598.38
686.29	20677.43
686.63	21436.09
686.97	22261.88
687.31	22885.60
687.65	23207.35
687.99	23725.95
688.33	23641.07
688.68	23666.78
689.02	23450.38
689.36	23094.26
689.70	22610.03
690.04	22027.04
690.38	21383.07
690.72	20772.77
691.06	19892.83
691.40	19182.87
691.74	18416.70
692.08	17651.67
692.42	17115.10
692.76	16395.36
693.10	15744.78
693.44	14954.27
693.78	14521.01
694.13	13845.86
694.47	13306.34
694.81	12838.72
695.15	12443.00
695.49	11972.20
695.83	11649.98
696.17	11209.90
696.51	10940.70
696.85	10697.45
697.19	10356.58
697.53	10093.30
697.87	9955.18
698.20	9775.41
698.54	9709.65
698.88	9593.82
699.22	9412.69
699.56	9296.41
699.90	9285.26
700.24	9228.37
700.58	9242.03
700.92	9256.14
701.26	9299.83
701.60	9329.18
701.94	9281.39
702.28	9401.54
702.62	9475.27
702.96	9607.70
703.30	9627.05
703.63	9713.29
703.97	9944.48
704.31	10059.85
704.65	10162.25
704.99	10454.43
705.33	10736.13
705.67	10759.57
706.01	11033.09
706.34	11278.39
706.68	11472.95
707.02	11567.16
707.36	11891.64
707.70	12009.74
708.04	12153.10
708.38	12363.13
708.71	12517.19
709.05	12721.53
709.39	12916.77
709.73	13007.10
710.07	13133.17
710.40	13232.38
710.74	13339.33
711.08	13428.53
711.42	13471.77
711.76	13519.10
712.09	13499.75
712.43	13553.68
712.77	13342.06
713.11	13411.69
713.45	13304.52
713.78	13252.41
714.12	13078.56
714.46	13019.16
714.80	12904.71
715.13	12754.07
715.47	12624.59
715.81	12391.80
716.15	12199.07
716.48	12106.00
716.82	11910.99
717.16	11705.05
717.49	11516.64
717.83	11253.13
718.17	11077.69
718.51	10854.23
718.84	10722.71
719.18	10500.39
719.52	10432.58
719.85	10098.76
720.19	9909.67
720.53	9795.66
720.86	9668.46
721.20	9395.85
721.54	9266.38
721.87	9050.88
722.21	8862.02
722.55	8791.93
722.88	8552.55
723.22	8449.01
723.55	8174.35
723.89	8155.01
724.23	8040.78
724.56	7862.15
724.90	7706.05
725.24	7624.59
725.57	7449.14
725.91	7362.45
726.24	7267.10
726.58	7084.15
726.92	7027.26
727.25	6938.06
727.59	6842.49
727.92	6732.36
728.26	6604.47
728.59	6512.31
728.93	6389.66
729.26	6262.23
729.60	6223.78
729.94	6093.62
730.27	6048.11
730.61	5938.88
730.94	5851.05
731.28	5825.56
731.61	5723.39
731.95	5682.66
732.28	5565.24
732.62	5517.46
732.95	5403.68
733.29	5348.16
733.62	5250.99
733.96	5257.82
734.29	5172.49
734.63	5124.70
734.96	5059.62
735.30	5045.06
735.63	4977.02
735.97	4962.23
736.30	4867.57
736.63	4833.21
736.97	4812.50
737.30	4747.65
737.64	4707.60
737.97	4663.45
738.31	4595.87
738.64	4529.65
738.97	4507.35
739.31	4470.49
739.64	4487.78
739.98	4426.57
740.31	4361.26
740.64	4366.04
740.98	4323.26
741.31	4307.33
741.65	4259.55
741.98	4205.16
742.31	4186.28
742.65	4141.90
742.98	4118.47
743.31	4092.07
743.65	4125.06
743.98	4085.93
744.31	4050.65
744.65	4044.28
744.98	3993.99
745.31	4023.12
745.65	3974.42
745.98	3948.26
746.31	3940.75
746.65	3894.55
746.98	3907.07
747.31	3874.53
747.65	3839.71
747.98	3856.33
748.31	3886.13
748.64	3824.47
748.98	3783.51
749.31	3770.77
749.64	3758.25
749.98	3691.80
750.31	3705.69
750.64	3693.85
750.97	3673.15
751.31	3623.31
751.64	3591.23
751.97	3584.63
752.30	3566.88
752.63	3515.45
752.97	3523.64
753.30	3462.89
753.63	3446.50
753.96	3466.07
754.29	3419.20
754.63	3418.74
754.96	3397.81
755.29	3354.35
755.62	3339.78
755.95	3332.05
756.29	3307.01
756.62	3251.04
756.95	3196.42
757.28	3223.28
757.61	3228.74
757.94	3166.61
758.27	3127.70
758.61	3122.47
758.94	3103.36
759.27	3080.14
759.60	3088.34
759.93	3065.81
760.26	3031.45
760.59	3003.23
760.92	2977.75
761.26	2930.64
761.59	2941.57
761.92	2932.24
762.25	2910.62
762.58	2859.65
762.91	2853.05
763.24	2874.67
763.57	2859.42
763.90	2835.30
764.23	2792.97
764.56	2787.29
764.89	2790.24
765.22	2790.93
765.55	2755.88
765.88	2741.32
766.21	2729.26
766.54	2712.65
766.87	2673.28
767.20	2693.99
767.53	2674.19
767.86	2671.01
768.19	2638.01
768.52	2645.07
768.85	2613.66
769.18	2572.02
769.51	2590.68
769.84	2558.14
770.17	2562.69
770.50	2517.86
770.83	2526.28
771.16	2548.13
771.49	2500.34
771.82	2486.23
772.15	2486.23
772.48	2472.13
772.81	2466.44
773.14	2477.59
773.47	2433.90
773.80	2417.29
774.13	2396.81
774.46	2410.91
774.78	2377.01
775.11	2336.96
775.44	2349.93
775.77	2357.89
776.10	2338.78
776.43	2320.58
776.76	2362.67
777.09	2320.58
777.41	2299.64
777.74	2283.71
778.07	2297.37
778.40	2233.65
778.73	2247.99
779.06	2232.06
779.38	2237.06
779.71	2197.70
780.04	2205.21
780.37	2222.05
780.70	2184.73
781.03	2170.62
781.35	2189.05
781.68	2147.86
782.01	2138.99
782.34	2156.51
782.67	2123.06
782.99	2118.74
783.32	2116.23
783.65	2093.93
783.98	2087.79
784.30	2067.54
784.63	2070.72
784.96	2073.68
785.29	2048.65
785.61	2060.71
785.94	2027.72
786.27	2037.27
786.60	2020.89
786.92	2029.08
787.25	1984.71
787.58	1999.96
787.90	1988.35
788.23	1980.61
788.56	1975.61
788.88	1964.91
789.21	1939.88
789.54	1964.91
789.87	1929.87
790.19	1935.10
790.52	1920.31
790.85	1930.32
791.17	1927.82
791.50	1911.67
791.82	1920.08
792.15	1907.80
792.48	1919.40
792.80	1900.29
793.13	1907.57
793.46	1924.18
793.78	1889.14
794.11	1887.09
794.43	1869.11
794.76	1887.77
795.09	1883.22
795.41	1892.10
795.74	1882.77
796.06	1849.09
796.39	1907.34
796.72	1879.81
797.04	1888.68
797.37	1847.95
797.69	1888.68
798.02	1867.75
798.34	1847.27
798.67	1854.78
798.99	1862.51
799.32	1871.62
799.64	1866.15
799.97	1856.14
800.30	1829.52
800.62	1831.57
800.95	1852.96
801.27	1860.24
801.60	1858.19
801.92	1822.24
802.25	1823.15
802.57	1839.99
802.89	1833.61
803.22	1822.92
803.54	1842.26
803.87	1802.67
804.19	1826.11
804.52	1801.53
804.84	1782.19
805.17	1794.93
805.49	1808.36
805.82	1796.98
806.14	1782.64
806.46	1795.61
806.79	1793.57
807.11	1795.16
807.44	1739.64
807.76	1763.07
808.08	1769.90
808.41	1765.58
808.73	1767.40
809.06	1754.88
809.38	1740.32
809.70	1742.14
810.03	1731.22
810.35	1745.32
810.67	1717.79
811.00	1733.72
811.32	1721.43
811.64	1763.98
811.97	1739.18
812.29	1714.60
812.61	1709.60
812.94	1718.25
813.26	1723.25
813.58	1685.71
813.91	1694.13
814.23	1692.76
814.55	1689.12
814.88	1719.61
815.20	1672.05
815.52	1692.30
815.84	1659.31
816.17	1670.91
816.49	1663.18
816.81	1661.81
817.13	1642.47
817.46	1655.21
817.78	1659.08
818.10	1681.84
818.42	1645.43
818.75	1654.30
819.07	1664.77
819.39	1642.70
819.71	1632.23
820.04	1644.75
820.36	1630.87
820.68	1631.55
821.00	1653.39
821.32	1625.40
821.65	1659.76
821.97	1631.32
822.29	1621.99
822.61	1622.90
822.93	1598.55
823.25	1621.08
823.58	1615.16
823.90	1634.28
824.22	1601.06
824.54	1588.54
824.86	1620.63
825.18	1594.23
825.50	1594.23
825.82	1595.37
826.15	1607.43
826.47	1576.94
826.79	1586.72
827.11	1594.68
827.43	1586.49
827.75	1590.36
828.07	1585.36
828.39	1579.89
828.71	1587.18
829.03	1571.70
829.35	1589.91
829.67	1562.37
830.00	1571.70
830.32	1587.40
830.64	1558.73
830.96	1585.58
831.28	1548.04
831.60	1551.00
831.92	1546.44
832.24	1573.98
832.56	1560.55
832.88	1570.79
833.20	1569.43
833.52	1572.38
833.84	1557.14
834.16	1557.14
834.48	1584.22
834.80	1575.80
835.12	1550.54
835.44	1545.76
835.76	1541.21
836.08	1550.99
836.40	1563.28
836.71	1539.62
837.03	1547.58
837.35	1532.79
837.67	1555.77
837.99	1536.89
838.31	1547.81
838.63	1535.75
838.95	1543.49
839.27	1544.85
839.59	1558.73
839.91	1523.92
840.23	1534.38
840.54	1556.91
840.86	1549.40
841.18	1547.81
841.50	1517.32
841.82	1534.61
842.14	1533.47
842.46	1527.78
842.77	1523.01
843.09	1534.16
843.41	1525.28
843.73	1501.16
844.05	1523.46
844.37	1517.32
844.68	1523.46
845.00	1549.63
845.32	1512.54
845.64	1502.53
845.96	1508.44
846.27	1516.41
846.59	1513.45
846.91	1519.59
847.23	1515.95
847.54	1506.62
847.86	1498.66
848.18	1488.87
848.50	1487.51
848.82	1502.75
849.13	1495.70
849.45	1512.54
849.77	1487.05
850.08	1502.30
850.40	1511.17
850.72	1517.32
851.04	1499.80
851.35	1482.50
851.67	1504.12
851.99	1502.98
852.30	1485.69
852.62	1475.90
852.94	1494.79
853.25	1498.20
853.57	1496.84
853.89	1496.84
854.20	1493.20
854.52	1494.33
854.84	1475.90
855.15	1480.68
855.47	1498.43
855.79	1483.18
856.10	1470.44
856.42	1485.69
856.73	1482.05
857.05	1479.54
857.37	1462.25
857.68	1463.16
858.00	1478.18
858.32	1503.89
858.63	1481.59
858.95	1465.66
859.26	1467.71
859.58	1482.96
859.89	1443.14
860.21	1472.94
860.52	1477.27
860.84	1459.75
861.16	1465.66
861.47	1471.81
861.79	1444.50
862.10	1464.30
862.42	1477.27
862.73	1484.32
863.05	1494.56
863.36	1483.64
863.68	1490.01
863.99	1469.76
864.31	1455.20
864.62	1490.47
864.94	1463.62
865.25	1469.76
865.57	1466.12
865.88	1451.55
866.20	1448.14
866.51	1459.29
866.82	1456.79
867.14	1464.98
867.45	1456.56
867.77	1433.81
868.08	1462.93
868.40	1470.90
868.71	1451.55
869.02	1451.33
869.34	1433.58
869.65	1456.33
869.97	1452.69
870.28	1444.27
870.59	1420.38
870.91	1438.81
871.22	1456.11
871.54	1427.43
871.85	1431.53
872.16	1441.09
872.48	1412.19
872.79	1433.58
873.10	1414.92
873.42	1416.28
873.73	1450.42
874.04	1419.24
874.36	1411.73
874.67	1395.35
874.98	1414.24
875.30	1417.88
875.61	1415.37
875.92	1406.73
876.23	1413.55
876.55	1423.79
876.86	1396.94
877.17	1405.36
877.49	1412.19
877.80	1405.59
878.11	1590.13
878.42	1423.34
878.74	1393.53
879.05	1410.14
879.36	1424.02
879.67	1392.16
879.98	1391.71
880.30	1389.89
880.61	1396.26
880.92	1406.95
881.23	1393.98
881.55	1384.43
881.86	1393.30
882.17	1393.98
882.48	1410.82
882.79	1414.01
883.10	1421.29
883.42	1409.69
883.73	1393.53
884.04	1402.63
884.35	1421.29
884.66	1410.37
884.97	1401.95
885.28	1406.95
885.60	1386.25
885.91	1394.44
886.22	1412.42
886.53	1397.85
886.84	1396.49
887.15	1404.91
887.46	1399.45
887.77	1396.03
888.08	1379.19
888.40	1407.86
888.71	1386.25
889.02	1397.40
889.33	1390.34
889.64	1391.94
889.95	1391.71
890.26	1377.37
890.57	1408.09
890.88	1411.28
891.19	1388.07
891.50	1387.61
891.81	1391.48
892.12	1394.21
892.43	1398.76
892.74	1396.03
893.05	1414.24
893.36	1417.42
893.67	1398.99
893.98	1379.19
894.29	1390.80
894.60	1410.14
894.91	1396.26
895.22	1383.06
895.53	1393.30
895.84	1397.62
896.15	1390.57
896.46	1398.99
896.77	1370.32
897.08	1379.65
897.38	1376.24
897.69	1391.94
898.00	1381.47
898.31	1388.07
898.62	1387.61
898.93	1379.65
899.24	1375.10
899.55	1392.16
899.86	1381.70
900.16	1389.43
900.47	1366.45
900.78	1384.43
901.09	1370.55
901.40	1378.06
901.71	1384.20
902.02	1393.53
902.32	1378.06
902.63	1396.26
902.94	1350.52
903.25	1373.73
903.56	1361.90
903.87	1357.35
904.17	1385.34
904.48	1360.08
904.79	1353.25
905.10	1362.58
905.41	1372.14
905.71	1372.59
906.02	1362.35
906.33	1354.62
906.64	1388.98
906.94	1362.58
907.25	1371.00
907.56	1373.05
907.87	1348.25
908.17	1350.07
908.48	1367.36
908.79	1356.67
909.09	1348.02
909.40	1348.02
909.71	1352.34
910.02	1422.66
910.32	1352.11
910.63	1348.02
910.94	1362.58
911.24	1358.71
911.55	1379.65
911.86	1353.71
912.16	1366.68
912.47	1354.62
912.78	1344.38
913.08	1364.40
913.39	1354.16
913.69	1364.86
914.00	1354.16
914.31	1355.30
914.61	1353.02
914.92	1361.67
915.23	1348.70
915.53	1348.02
915.84	1350.07
916.14	1341.87
916.45	1346.43
916.75	1321.39
917.06	1332.54
917.37	1347.34
917.67	1361.22
917.98	1344.61
918.28	1354.85
918.59	1332.54
918.89	1353.71
919.20	1342.56
919.50	1331.41
919.81	1331.41
920.11	1322.99
920.42	1315.71
920.72	1332.54
921.03	1337.55
921.33	1335.73
921.64	1315.93
921.94	1343.24
922.25	1334.14
922.55	1321.85
922.86	1337.78
923.16	1338.46
923.47	1330.04
923.77	1330.72
924.08	1340.28
924.38	1325.72
924.69	1339.14
924.99	1311.61
925.29	1334.59
925.60	1326.86
925.90	1331.63
926.21	1337.55
926.51	1335.73
926.81	1310.24
927.12	1329.13
927.42	1313.66
927.73	1311.38
928.03	1335.05
928.33	1316.62
928.64	1324.35
928.94	1336.41
929.24	1328.90
929.55	1344.61
929.85	1334.59
930.15	1334.14
930.46	1327.31
930.76	1322.08
931.06	1326.86
931.37	1309.33
931.67	1344.38
931.97	1325.72
932.27	1306.83
932.58	1330.27
932.88	1311.16
933.18	1335.50
933.49	1329.36
933.79	1317.07
934.09	1314.11
934.39	1337.55
934.70	1331.18
935.00	1325.95
935.30	1315.25
935.60	1313.66
935.91	1307.51
936.21	1299.32
936.51	1295.91
936.81	1318.66
937.11	1317.75
937.42	1306.38
937.72	1321.62
938.02	1297.05
938.32	1306.60
938.62	1286.58
938.92	1302.96
939.23	1283.39
939.53	1278.62
939.83	1313.89
940.13	1298.64
940.43	1284.99
940.73	1288.40
941.03	1288.40
941.34	1292.72
941.64	1305.92
941.94	1299.32
942.24	1311.84
942.54	1311.16
942.84	1316.84
943.14	1297.50
943.44	1294.77
943.74	1305.69
944.04	1306.38
944.34	1277.02
944.65	1297.73
944.95	1308.65
945.25	1278.84
945.55	1291.36
945.85	1290.22
946.15	1299.78
946.45	1325.95
946.75	1308.88
947.05	1300.23
947.35	1307.51
947.65	1291.59
947.95	1289.77
948.25	1288.63
948.55	1312.98
948.85	1307.06
949.15	1284.76
949.45	1299.55
949.75	1294.32
950.05	1286.12
950.35	1302.51
950.65	1306.38
950.94	1302.05
951.24	1314.57
951.54	1322.53
951.84	1359.40
952.14	1312.75
952.44	1292.50
952.74	1294.09
953.04	1297.73
953.34	1298.41
953.64	1299.09
953.94	1294.32
954.23	1333.00
954.53	1301.37
954.83	1299.78
955.13	1295.23
955.43	1300.01
955.73	1299.78
956.03	1310.02
956.32	1304.56
956.62	1325.72
956.92	1325.04
957.22	1304.56
957.52	1296.14
957.82	1297.27
958.11	1306.38
958.41	1298.41
958.71	1314.11
959.01	1325.49
959.30	1365.08
959.60	1328.22
959.90	1296.59
960.20	1296.14
960.50	1320.48
960.79	1276.34
961.09	1289.31
961.39	1310.02
961.69	1284.30
961.98	1296.14
962.28	1312.29
962.58	1307.74
962.87	1303.87
963.17	1287.72
963.47	1289.54
963.76	1312.75
964.06	1309.79
964.36	1283.62
964.66	1300.69
964.95	1288.40
965.25	1302.28
965.55	1316.39
965.84	1301.14
966.14	1276.79
966.43	1304.78
966.73	1305.47
967.03	1310.47
967.32	1285.21
967.62	1300.92
967.92	1298.87
968.21	1287.03
968.51	1289.54
968.80	1297.50
969.10	1307.06
969.40	1286.35
969.69	1292.04
969.99	1302.05
970.28	1285.44
970.58	1285.21
970.87	1291.13
971.17	1312.75
971.46	1305.01
971.76	1294.54
972.06	1288.17
972.35	1300.46
972.65	1284.53
972.94	1298.64
973.24	1301.37
973.53	1293.41
973.83	1296.14
974.12	1276.57
974.42	1290.45
974.71	1287.49
975.01	1284.08
975.30	1301.37
975.59	1300.01
975.89	1289.54
976.18	1276.79
976.48	1289.08
976.77	1287.03
977.07	1306.60
977.36	1292.27
977.65	1292.50
977.95	1282.71
978.24	1303.65
978.54	1310.70
978.83	1292.50
979.13	1310.93
979.42	1303.65
979.71	1302.96
980.01	1272.93
980.30	1304.10
980.59	1293.18
980.89	1309.33
981.18	1300.69
981.47	1299.78
981.77	1297.50
982.06	1294.32
982.35	1287.03
982.65	1288.40
982.94	1284.53
983.23	1271.33
983.53	1317.75
983.82	1294.77
984.11	1288.17
984.41	1265.42
984.70	1270.65
984.99	1270.65
985.28	1282.71
985.58	1285.44
985.87	1287.94
986.16	1289.08
986.45	1297.50
986.75	1295.91
987.04	1286.81
987.33	1304.78
987.62	1278.16
987.91	1277.02
988.21	1292.04
988.50	1285.67
988.79	1303.19
989.08	1318.21
989.37	1300.92
989.67	1274.52
989.96	1309.11
990.25	1281.12
990.54	1285.21
990.83	1293.63
991.12	1283.39
991.42	1306.83
991.71	1302.96
992.00	1289.77
992.29	1293.18
992.58	1291.13
992.87	1291.36
993.16	1289.77
993.45	1307.97
993.75	1283.85
994.04	1287.49
994.33	1297.05
994.62	1292.50
994.91	1297.96
995.20	1306.15
995.49	1265.19
995.78	1265.19
996.07	1307.51
996.36	1293.41
996.65	1296.59
996.94	1278.39
997.23	1284.53
997.52	1285.90
997.81	1258.82
998.10	1291.36
998.39	1286.81
998.68	1278.62
998.97	1290.68
999.26	1290.22
999.55	1282.71
999.84	1305.01
1000.13	1282.26
1000.42	1293.63
1000.71	1288.40
1001.00	1284.08
1001.29	1298.87
1001.58	1298.18
1001.87	1291.36
1002.16	1298.64
1002.45	1285.90
1002.74	1274.29
1003.02	1269.74
1003.31	1309.33
1003.60	1301.60
1003.89	1285.44
1004.18	1278.84
1004.47	1282.03
1004.76	1289.31
1005.05	1261.78
1005.33	1267.47
1005.62	1275.66
1005.91	1290.22
1006.20	1291.36
1006.49	1275.66
1006.78	1277.93
1007.06	1276.34
1007.35	1283.17
1007.64	1307.97
1007.93	1294.09
1008.22	1306.83
1008.50	1298.18
1008.79	1301.60
1009.08	1295.00
1009.37	1296.82
1009.66	1312.52
1009.94	1293.18
1010.23	1297.50
1010.52	1288.63
1010.81	1280.21
1011.09	1301.60
1011.38	1304.10
1011.67	1299.55
1011.95	1283.17
1012.24	1276.57
1012.53	1293.18
1012.82	1272.70
1013.10	1275.43
1013.39	1284.30
1013.68	1277.70
[truncated: 48 more rows]
