# Supplementary material for: Unique photosynthetic electron transport tuning and excitation distribution in heterokont algae
Source: PLoS One. 2019 Jan 9;14(1):e0209920. doi: 10.1371/journal.pone.0209920 (PMC6326504; doi:10.1371/journal.pone.0209920)
Supplement: S1 Dataset — (ZIP) [file pone.0209920.s004.zip › S1 Dataset/77K/Phaeodactylum_DCMU/PDCMU_t=20,2.txt]

340.01	1251.08
340.39	1251.08
340.76	1251.08
341.14	1240.61
341.52	1276.34
341.89	1257.45
342.27	1297.05
342.65	1296.59
343.03	1295.00
343.40	1306.15
343.78	1295.45
344.16	1280.44
344.53	1278.84
344.91	1291.13
345.29	1298.64
345.66	1262.69
346.04	1251.99
346.42	1272.70
346.79	1269.29
347.17	1277.25
347.54	1276.34
347.92	1247.44
348.30	1246.30
348.67	1277.02
349.05	1264.05
349.43	1262.23
349.80	1267.92
350.18	1262.69
350.56	1245.39
350.93	1245.62
351.31	1248.58
351.68	1244.94
352.06	1266.33
352.44	1261.32
352.81	1253.81
353.19	1252.45
353.56	1237.88
353.94	1261.55
354.32	1256.77
354.69	1241.07
355.07	1235.38
355.44	1250.40
355.82	1264.73
356.19	1242.66
356.57	1251.08
356.95	1263.60
357.32	1249.26
357.70	1263.82
358.07	1255.18
358.45	1247.67
358.82	1251.08
359.20	1250.63
359.58	1260.87
359.95	1246.30
360.33	1252.22
360.70	1246.53
361.08	1245.62
361.45	1247.21
361.83	1239.93
362.20	1245.85
362.58	1250.40
362.95	1256.54
363.33	1257.45
363.70	1260.41
364.08	1243.12
364.45	1250.17
364.83	1251.08
365.20	1238.57
365.58	1253.36
365.95	1257.91
366.33	1252.90
366.70	1237.66
367.08	1249.94
367.45	1256.54
367.83	1275.66
368.20	1245.62
368.58	1260.41
368.95	1239.02
369.33	1251.76
369.70	1238.11
370.08	1235.38
370.45	1250.85
370.83	1255.18
371.20	1243.12
371.57	1317.30
371.95	1249.26
372.32	1244.71
372.70	1244.71
373.07	1244.71
373.45	1263.82
373.82	1238.57
374.19	1262.00
374.57	1265.64
374.94	1255.40
375.32	1244.48
375.69	1259.27
376.07	1257.45
376.44	1247.67
376.81	1256.09
377.19	1239.25
377.56	1233.10
377.94	1224.46
378.31	1238.57
378.68	1224.23
379.06	1231.97
379.43	1238.11
379.81	1254.27
380.18	1256.54
380.55	1263.82
380.93	1243.80
381.30	1251.76
381.67	1234.93
382.05	1251.08
382.42	1270.65
382.79	1254.27
383.17	1265.87
383.54	1254.04
383.91	1231.51
384.29	1236.06
384.66	1243.57
385.04	1244.71
385.41	1242.89
385.78	1243.80
386.15	1228.10
386.53	1246.53
386.90	1256.77
387.27	1249.49
387.65	1264.73
388.02	1231.06
388.39	1269.06
388.77	1244.03
389.14	1255.40
389.51	1234.24
389.89	1251.31
390.26	1251.08
390.63	1273.15
391.00	1246.53
391.38	1269.97
391.75	1248.12
392.12	1255.40
392.50	1238.57
392.87	1279.30
393.24	1256.09
393.61	1259.73
393.99	1265.64
394.36	1246.53
394.73	1270.65
395.10	1263.37
395.48	1247.21
395.85	1236.75
396.22	1249.94
396.59	1232.19
396.97	1239.70
397.34	1262.00
397.71	1249.94
398.08	1255.86
398.45	1240.39
398.83	1251.99
399.20	1248.35
399.57	1257.91
399.94	1246.30
400.32	1267.24
400.69	1253.58
401.06	1262.23
401.43	1266.33
401.80	1280.21
402.17	1266.10
402.55	1257.91
402.92	1250.85
403.29	1252.90
403.66	1254.95
404.03	1251.76
404.41	1257.45
404.78	1262.23
405.15	1251.08
405.52	1244.71
405.89	1229.24
406.26	1262.91
406.64	1240.61
407.01	1241.07
407.38	1239.48
407.75	1265.87
408.12	1248.35
408.49	1265.64
408.86	1249.26
409.23	1260.64
409.61	1242.43
409.98	1251.08
410.35	1243.57
410.72	1245.62
411.09	1244.03
411.46	1264.05
411.83	1237.88
412.20	1235.15
412.57	1247.67
412.95	1257.23
413.32	1260.18
413.69	1240.84
414.06	1246.08
414.43	1266.10
414.80	1245.17
415.17	1239.02
415.54	1252.45
415.91	1237.88
416.28	1249.03
416.65	1240.61
417.02	1270.65
417.39	1257.00
417.76	1250.85
418.14	1252.67
418.51	1255.63
418.88	1229.46
419.25	1251.99
419.62	1249.03
419.99	1249.72
420.36	1244.25
420.73	1236.52
421.10	1270.20
421.47	1235.15
421.84	1243.12
422.21	1261.55
422.58	1251.76
422.95	1249.72
423.32	1251.54
423.69	1234.93
424.06	1239.02
424.43	1248.12
424.80	1259.05
425.17	1260.18
425.54	1231.06
425.91	1249.26
426.28	1252.67
426.65	1229.01
427.02	1261.32
427.39	1239.48
427.76	1240.61
428.13	1240.84
428.49	1248.81
428.86	1268.60
429.23	1255.40
429.60	1259.96
429.97	1233.33
430.34	1259.96
430.71	1262.69
431.08	1266.78
431.45	1261.55
431.82	1263.82
432.19	1236.75
432.56	1256.32
432.93	1246.30
433.30	1238.79
433.67	1249.26
434.03	1269.51
434.40	1251.31
434.77	1255.63
435.14	1246.76
435.51	1238.34
435.88	1256.54
436.25	1256.77
436.62	1248.35
436.99	1248.12
437.35	1251.99
437.72	1251.99
438.09	1267.24
438.46	1285.67
438.83	1238.57
439.20	1253.36
439.57	1256.32
439.93	1238.34
440.30	1242.89
440.67	1253.13
441.04	1249.49
441.41	1252.67
441.78	1259.05
442.14	1247.44
442.51	1254.95
442.88	1249.72
443.25	1252.22
443.62	1248.12
443.99	1240.39
444.35	1264.28
444.72	1240.39
445.09	1250.63
445.46	1235.38
445.83	1250.85
446.19	1250.85
446.56	1254.72
446.93	1255.18
447.30	1259.96
447.66	1253.81
448.03	1249.72
448.40	1263.37
448.77	1250.17
449.14	1242.43
449.50	1260.41
449.87	1257.91
450.24	1260.64
450.61	1243.57
450.97	1269.06
451.34	1255.18
451.71	1239.02
452.08	1257.45
452.44	1264.28
452.81	1266.10
453.18	1258.14
453.54	1257.68
453.91	1265.42
454.28	1239.70
454.65	1260.64
455.01	1241.98
455.38	1226.05
455.75	1255.86
456.11	1255.40
456.48	1269.06
456.85	1257.23
457.21	1244.94
457.58	1253.58
457.95	1250.85
458.32	1235.84
458.68	1258.82
459.05	1254.04
459.42	1273.38
459.78	1245.85
460.15	1251.54
460.52	1272.93
460.88	1273.61
461.25	1266.55
461.61	1243.57
461.98	1240.16
462.35	1268.83
462.71	1259.05
463.08	1251.76
463.45	1271.33
463.81	1262.46
464.18	1259.73
464.55	1265.64
464.91	1259.73
465.28	1244.48
465.64	1255.86
466.01	1249.03
466.38	1264.28
466.74	1253.81
467.11	1253.81
467.47	1241.75
467.84	1264.73
468.21	1274.06
468.57	1251.08
468.94	1235.61
469.30	1228.78
469.67	1241.07
470.03	1247.67
470.40	1241.75
470.77	1266.33
471.13	1270.20
471.50	1276.79
471.86	1259.73
472.23	1280.44
472.59	1261.09
472.96	1257.91
473.32	1257.45
473.69	1254.27
474.05	1223.78
474.42	1262.23
474.78	1248.81
475.15	1264.96
475.51	1269.74
475.88	1250.17
476.24	1244.25
476.61	1262.00
476.97	1253.81
477.34	1247.90
477.70	1260.64
478.07	1233.79
478.43	1261.55
478.80	1251.31
479.16	1248.35
479.53	1257.45
479.89	1256.09
480.26	1253.58
480.62	1239.70
480.99	1248.35
481.35	1251.76
481.72	1257.91
482.08	1240.39
482.45	1467.94
482.81	1263.60
483.17	1246.30
483.54	1257.91
483.90	1251.76
484.27	1260.18
484.63	1254.49
485.00	1229.01
485.36	1244.03
485.72	1233.10
486.09	1249.03
486.45	1258.14
486.82	1274.06
487.18	1247.21
487.54	1243.34
487.91	1259.27
488.27	1256.32
488.64	1249.72
489.00	1266.10
489.36	1265.19
489.73	1233.79
490.09	1250.85
490.45	1270.65
490.82	1253.58
491.18	1253.58
491.55	1272.93
491.91	1248.58
492.27	1240.39
492.64	1233.56
493.00	1240.84
493.36	1250.85
493.73	1264.73
494.09	1242.43
494.45	1251.31
494.82	1243.80
495.18	1262.00
495.54	1275.43
495.91	1242.66
496.27	1251.99
496.63	1247.21
496.99	1267.69
497.36	1245.62
497.72	1260.64
498.08	1254.49
498.45	1277.25
498.81	1276.34
499.17	1268.83
499.53	1278.84
499.90	1291.13
500.26	1255.40
500.62	1252.67
500.99	1252.22
501.35	1244.71
501.71	1250.85
502.07	1257.68
502.44	1270.65
502.80	1240.61
503.16	1251.31
503.52	1251.08
503.88	1248.81
504.25	1243.12
504.61	1243.80
504.97	1248.81
505.33	1254.95
505.70	1253.81
506.06	1249.49
506.42	1255.40
506.78	1270.20
507.14	1278.16
507.51	1268.15
507.87	1253.13
508.23	1258.14
508.59	1245.39
508.95	1268.38
509.32	1262.23
509.68	1238.79
510.04	1240.61
510.40	1260.18
510.76	1257.45
511.12	1264.05
511.48	1269.74
511.85	1267.24
512.21	1257.68
512.57	1251.76
512.93	1246.53
513.29	1261.09
513.65	1251.99
514.01	1257.00
514.38	1250.85
514.74	1254.27
515.10	1250.17
515.46	1275.66
515.82	1271.79
516.18	1248.58
516.54	1247.21
516.90	1253.13
517.26	1261.32
517.63	1258.82
517.99	1271.56
518.35	1272.02
518.71	1242.21
519.07	1227.42
519.43	1255.18
519.79	1271.11
520.15	1259.05
520.51	1251.54
520.87	1257.68
521.23	1242.66
521.59	1268.15
521.95	1257.68
522.31	1250.85
522.67	1260.41
523.03	1256.09
523.40	1255.18
523.76	1246.53
524.12	1233.79
524.48	1259.96
524.84	1267.69
525.20	1239.70
525.56	1238.11
525.92	1266.10
526.28	1245.39
526.64	1255.18
527.00	1261.32
527.36	1262.69
527.72	1233.79
528.08	1246.53
528.44	1258.14
528.80	1248.58
529.16	1273.84
529.51	1259.50
529.87	1240.16
530.23	1260.18
530.59	1260.87
530.95	1263.37
531.31	1267.24
531.67	1254.49
532.03	1261.78
532.39	1256.32
532.75	1263.82
533.11	1275.43
533.47	1257.68
533.83	1245.85
534.19	1243.12
534.55	1264.05
534.91	1253.81
535.26	1267.47
535.62	1231.51
535.98	1247.67
536.34	1267.24
536.70	1255.40
537.06	1242.89
537.42	1242.21
537.78	1262.23
538.14	1347.79
538.49	1251.31
538.85	1263.14
539.21	1247.21
539.57	1244.48
539.93	1238.79
540.29	1277.70
540.65	1253.81
541.00	1270.42
541.36	1253.81
541.72	1251.31
542.08	1231.28
542.44	1271.33
542.80	1253.13
543.15	1275.20
543.51	1261.78
543.87	1235.84
544.23	1272.93
544.59	1258.82
544.95	1248.35
545.30	1240.61
545.66	1259.05
546.02	1263.60
546.38	1248.81
546.73	1264.51
547.09	1245.85
547.45	1260.87
547.81	1261.09
548.17	1245.62
548.52	1242.21
548.88	1233.10
549.24	1258.82
549.60	1257.68
549.95	1265.19
550.31	1256.77
550.67	1250.85
551.03	1237.20
551.38	1260.41
551.74	1251.54
552.10	1258.14
552.46	1262.91
552.81	1243.80
553.17	1241.75
553.53	1252.45
553.88	1240.39
554.24	1252.90
554.60	1233.33
554.95	1239.48
555.31	1248.81
555.67	1246.99
556.03	1250.85
556.38	1254.95
556.74	1255.18
557.10	1245.17
557.45	1244.48
557.81	1247.67
558.17	1253.58
558.52	1254.27
558.88	1251.31
559.24	1232.88
559.59	1259.27
559.95	1241.75
560.30	1275.88
560.66	1250.85
561.02	1254.95
561.37	1249.94
561.73	1245.85
562.09	1266.78
562.44	1252.67
562.80	1229.01
563.15	1265.42
563.51	1247.21
563.87	1264.96
564.22	1259.96
564.58	1266.10
564.93	1255.40
565.29	1257.23
565.65	1287.94
566.00	1260.41
566.36	1254.49
566.71	1271.56
567.07	1263.60
567.42	1252.90
567.78	1253.36
568.14	1251.54
568.49	1261.78
568.85	1248.58
569.20	1264.28
569.56	1265.19
569.91	1252.90
570.27	1262.91
570.62	1283.39
570.98	1255.86
571.33	1252.90
571.69	1245.62
572.04	1233.56
572.40	1255.63
572.75	1257.68
573.11	1266.78
573.46	1254.72
573.82	1251.99
574.17	1244.25
574.53	1265.19
574.88	1259.27
575.24	1271.33
575.59	1269.29
575.95	1261.78
576.30	1235.61
576.66	1259.96
577.01	1235.61
577.36	1258.14
577.72	1249.26
578.07	1248.35
578.43	1246.08
578.78	1249.26
579.14	1267.92
579.49	1254.72
579.85	1269.06
580.20	1273.61
580.55	1253.13
580.91	1264.96
581.26	1257.68
581.62	1254.72
581.97	1260.87
582.32	1279.30
582.68	1262.69
583.03	1254.04
583.39	1264.73
583.74	1272.70
584.09	1269.97
584.45	1294.32
584.80	1289.77
585.15	1296.36
585.51	1282.48
585.86	1312.98
586.21	1289.08
586.57	1294.32
586.92	1310.93
587.27	1291.81
587.63	1300.01
587.98	1308.20
588.33	1303.19
588.69	1320.03
589.04	1325.95
589.39	1327.99
589.75	1329.81
590.10	1325.04
590.45	1349.38
590.81	1345.74
591.16	1371.23
591.51	1370.32
591.86	1359.85
592.22	1388.07
592.57	1376.24
592.92	1358.03
593.28	1386.70
593.63	1395.58
593.98	1429.03
594.33	1436.76
594.69	1440.40
595.04	1452.92
595.39	1450.42
595.74	1474.08
596.10	1488.65
596.45	1508.44
596.80	1492.51
597.15	1527.78
597.50	1544.40
597.86	1546.90
598.21	1561.92
598.56	1579.44
598.91	1614.03
599.26	1619.49
599.62	1643.61
599.97	1646.79
600.32	1669.09
600.67	1704.37
601.02	1718.25
601.38	1725.75
601.73	1755.79
602.08	1782.64
602.43	1790.15
602.78	1816.32
603.13	1827.47
603.49	1830.20
603.84	1837.48
604.19	1863.42
604.54	1869.57
604.89	1919.40
605.24	1907.57
605.59	1944.89
605.95	1967.19
606.30	1987.67
606.65	1990.63
607.00	2011.79
607.35	2024.08
607.70	2040.23
608.05	2086.43
608.40	2068.45
608.75	2100.31
609.10	2087.34
609.46	2112.59
609.81	2111.68
610.16	2163.57
610.51	2161.06
610.86	2168.57
611.21	2186.32
611.56	2216.58
611.91	2227.05
612.26	2232.74
612.61	2266.19
612.96	2241.84
613.31	2256.18
613.66	2293.72
614.01	2266.87
614.36	2299.41
614.71	2308.97
615.06	2285.99
615.41	2301.01
615.76	2318.76
616.11	2298.50
616.46	2331.27
616.81	2335.37
617.16	2303.96
617.51	2339.24
617.86	2320.80
618.21	2300.10
618.56	2341.74
618.91	2319.89
619.26	2363.13
619.61	2347.88
619.96	2334.00
620.31	2367.22
620.66	2346.06
621.01	2336.96
621.36	2360.17
621.71	2351.52
622.06	2343.33
622.41	2326.49
622.76	2354.48
623.10	2366.77
623.45	2350.61
623.80	2321.71
624.15	2321.49
624.50	2339.01
624.85	2326.72
625.20	2347.88
625.55	2352.21
625.90	2331.73
626.25	2305.56
626.59	2344.24
626.94	2307.38
627.29	2309.43
627.64	2296.68
627.99	2310.34
628.34	2322.17
628.69	2267.33
629.03	2263.46
629.38	2258.45
629.73	2297.59
630.08	2279.62
630.43	2284.40
630.78	2268.47
631.12	2281.21
631.47	2271.20
631.82	2263.46
632.17	2266.19
632.52	2242.07
632.86	2262.32
633.21	2267.78
633.56	2232.51
633.91	2230.92
634.26	2230.01
634.60	2235.47
634.95	2241.16
635.30	2236.61
635.65	2240.71
635.99	2204.52
636.34	2248.67
636.69	2226.14
637.04	2219.09
637.39	2198.38
637.73	2190.42
638.08	2230.01
638.43	2213.17
638.77	2193.83
639.12	2178.13
639.47	2191.33
639.82	2208.62
640.16	2183.36
640.51	2208.39
640.86	2171.30
641.20	2158.33
641.55	2179.27
641.90	2164.70
642.25	2142.86
642.59	2200.20
642.94	2170.62
643.29	2183.36
643.63	2161.29
643.98	2177.90
644.33	2177.67
644.67	2175.40
645.02	2163.11
645.37	2193.83
645.71	2156.28
646.06	2181.31
646.40	2176.76
646.75	2143.77
647.10	2138.31
647.44	2166.30
647.79	2149.91
648.14	2170.62
648.48	2174.26
648.83	2169.71
649.17	2186.32
649.52	2160.61
649.87	2147.64
650.21	2163.57
650.56	2167.21
650.90	2194.06
651.25	2159.70
651.59	2173.35
651.94	2168.12
652.29	2165.84
652.63	2176.99
652.98	2189.51
653.32	2179.95
653.67	2204.98
654.01	2195.88
654.36	2198.15
654.70	2187.69
655.05	2220.45
655.39	2216.58
655.74	2211.35
656.08	2193.83
656.43	2224.09
656.78	2230.92
657.12	2229.56
657.47	2230.69
657.81	2270.29
658.15	2250.49
658.50	2236.84
658.84	2262.78
659.19	2301.01
659.53	2280.30
659.88	2275.29
660.22	2258.45
660.57	2297.14
660.91	2285.08
661.26	2311.47
661.60	2331.50
661.95	2324.44
662.29	2333.32
662.63	2343.56
662.98	2365.63
663.32	2344.24
663.67	2344.70
664.01	2395.90
664.36	2374.73
664.70	2399.08
665.04	2398.17
665.39	2399.99
665.73	2449.83
666.08	2560.42
666.42	2487.60
666.76	2499.20
667.11	2479.41
667.45	2495.56
667.79	2548.13
668.14	2577.71
668.48	2593.64
668.83	2620.94
669.17	2675.78
669.51	2705.37
669.86	2752.47
670.20	2769.54
670.54	2828.70
670.89	2899.24
671.23	2931.55
671.57	2989.58
671.92	3066.95
672.26	3139.54
672.60	3170.03
672.94	3251.04
673.29	3284.94
673.63	3378.47
673.97	3437.86
674.32	3492.70
674.66	3562.78
675.00	3649.48
675.34	3685.21
675.69	3800.12
676.03	3899.79
676.37	3965.55
676.71	4038.82
677.06	4148.96
677.40	4194.24
677.74	4338.28
678.08	4409.96
678.43	4560.37
678.77	4656.85
679.11	4771.31
679.45	4895.78
679.80	5046.42
680.14	5128.80
680.48	5319.71
680.82	5557.50
681.16	5686.30
681.51	5809.63
681.85	6049.24
682.19	6226.28
682.53	6533.93
682.87	6788.33
683.21	7072.32
683.56	7463.25
683.90	7777.50
684.24	8206.21
684.58	8691.81
684.92	9194.01
685.26	9622.49
685.61	10111.05
685.95	10708.60
686.29	11166.66
686.63	11616.76
686.97	12057.53
687.31	12387.03
687.65	12644.16
687.99	12866.70
688.33	12829.61
688.68	12804.13
689.02	12701.05
689.36	12546.77
689.70	12327.41
690.04	12029.09
690.38	11653.85
690.72	11355.76
691.06	11004.65
691.40	10625.54
691.74	10138.36
692.08	9804.76
692.42	9419.52
692.76	9081.38
693.10	8795.34
693.44	8388.71
693.78	8114.28
694.13	7860.10
694.47	7619.13
694.81	7328.31
695.15	7121.47
695.49	6889.59
695.83	6691.40
696.17	6558.28
696.51	6443.59
696.85	6239.48
697.19	6101.13
697.53	5978.48
697.87	5884.72
698.20	5855.60
698.54	5782.10
698.88	5680.84
699.22	5591.41
699.56	5615.76
699.90	5622.58
700.24	5606.20
700.58	5526.33
700.92	5532.02
701.26	5577.07
701.60	5592.09
701.94	5572.07
702.28	5640.33
702.62	5693.58
702.96	5796.89
703.30	5802.81
703.63	5835.12
703.97	5953.22
704.31	6064.04
704.65	6089.07
704.99	6211.49
705.33	6334.37
705.67	6347.11
706.01	6536.21
706.34	6558.28
706.68	6704.37
707.02	6747.60
707.36	6932.15
707.70	7025.22
708.04	7043.42
708.38	7176.99
708.71	7310.79
709.05	7385.89
709.39	7491.47
709.73	7531.06
710.07	7634.83
710.40	7704.46
710.74	7688.30
711.08	7699.91
711.42	7737.91
711.76	7719.02
712.09	7757.02
712.43	7776.82
712.77	7735.41
713.11	7699.68
713.45	7729.26
713.78	7685.12
714.12	7581.81
714.46	7542.90
714.80	7439.36
715.13	7394.76
715.47	7256.64
715.81	7189.51
716.15	7089.16
716.48	7042.28
716.82	6969.24
717.16	6831.11
717.49	6716.88
717.83	6601.29
718.17	6566.93
718.51	6380.33
718.84	6316.39
719.18	6220.82
719.52	6101.58
719.85	6010.56
720.19	5922.73
720.53	5805.08
720.86	5739.09
721.20	5644.88
721.54	5603.01
721.87	5474.45
722.21	5366.82
722.55	5316.75
722.88	5219.36
723.22	5116.74
723.55	5027.54
723.89	4997.73
724.23	4959.73
724.56	4804.31
724.90	4744.69
725.24	4717.84
725.57	4619.31
725.91	4595.64
726.24	4512.59
726.58	4447.51
726.92	4377.42
727.25	4371.50
727.59	4305.51
727.92	4225.87
728.26	4174.67
728.59	4129.84
728.93	4050.88
729.26	3991.04
729.60	3978.52
729.94	3902.97
730.27	3858.83
730.61	3857.92
730.94	3754.61
731.28	3751.42
731.61	3675.88
731.95	3702.73
732.28	3640.83
732.62	3580.08
732.95	3563.47
733.29	3578.48
733.62	3513.63
733.96	3454.24
734.29	3434.67
734.63	3397.58
734.96	3410.55
735.30	3377.33
735.63	3329.09
735.97	3319.07
736.30	3257.86
736.63	3241.93
736.97	3241.93
737.30	3210.99
737.64	3142.04
737.97	3164.57
738.31	3146.82
738.64	3110.86
738.97	3092.43
739.31	3052.38
739.64	3048.06
739.98	3037.14
740.31	3036.00
740.64	3007.56
740.98	2980.93
741.31	2967.05
741.65	2960.68
741.98	2936.79
742.31	2904.02
742.65	2912.21
742.98	2891.50
743.31	2890.37
743.65	2858.74
743.98	2818.23
744.31	2840.31
744.65	2833.48
744.98	2799.12
745.31	2802.30
745.65	2785.92
745.98	2795.02
746.31	2766.81
746.65	2773.40
746.98	2766.58
747.31	2753.38
747.65	2737.45
747.98	2723.12
748.31	2715.61
748.64	2723.12
748.98	2672.60
749.31	2686.71
749.64	2682.61
749.98	2661.45
750.31	2662.13
750.64	2611.62
750.97	2597.96
751.31	2603.42
751.64	2559.51
751.97	2606.84
752.30	2568.38
752.63	2545.85
752.97	2534.02
753.30	2524.46
753.63	2501.71
753.96	2502.62
754.29	2486.01
754.63	2512.40
754.96	2517.86
755.29	2448.46
755.62	2458.47
755.95	2430.26
756.29	2438.22
756.62	2378.37
756.95	2373.37
757.28	2378.15
757.61	2369.27
757.94	2375.42
758.27	2358.80
758.61	2311.25
758.94	2330.13
759.27	2331.50
759.60	2311.93
759.93	2291.45
760.26	2280.30
760.59	2272.56
760.92	2243.66
761.26	2258.00
761.59	2243.66
761.92	2225.46
762.25	2221.59
762.58	2220.68
762.91	2204.07
763.24	2182.45
763.57	2187.69
763.90	2193.60
764.23	2168.57
764.56	2183.82
764.89	2159.92
765.22	2142.63
765.55	2130.57
765.88	2135.58
766.21	2154.46
766.54	2087.11
766.87	2090.75
767.20	2060.26
767.53	2096.21
767.86	2084.38
768.19	2069.59
768.52	2059.12
768.85	2075.05
769.18	2039.09
769.51	2059.80
769.84	2048.88
770.17	2004.51
770.50	2030.67
770.83	2003.82
771.16	1986.98
771.49	1993.36
771.82	1983.12
772.15	1975.15
772.48	1970.15
772.81	1991.31
773.14	1962.86
773.47	1980.84
773.80	1938.29
774.13	1946.25
774.46	1913.49
774.78	1919.86
775.11	1918.49
775.44	1924.86
775.77	1901.20
776.10	1917.81
776.43	1904.16
776.76	1908.93
777.09	1874.12
777.41	1886.41
777.74	1882.54
778.07	1872.30
778.40	1841.12
778.73	1866.38
779.06	1839.53
779.38	1849.77
779.71	1825.42
780.04	1805.17
780.37	1819.51
780.70	1790.61
781.03	1792.88
781.35	1787.65
781.68	1772.18
782.01	1771.72
782.34	1786.74
782.67	1765.58
782.99	1769.90
783.32	1755.79
783.65	1749.19
783.98	1752.38
784.30	1745.10
784.63	1746.23
784.96	1730.08
785.29	1729.17
785.61	1708.69
785.94	1724.39
786.27	1713.69
786.60	1727.12
786.92	1707.32
787.25	1701.86
787.58	1711.19
787.90	1674.33
788.23	1685.71
788.56	1710.96
788.88	1679.79
789.21	1690.26
789.54	1670.23
789.87	1647.70
790.19	1689.57
790.52	1675.69
790.85	1679.11
791.17	1663.63
791.50	1665.00
791.82	1652.03
792.15	1655.90
792.48	1634.96
792.80	1645.20
793.13	1649.98
793.46	1650.21
793.78	1645.66
794.11	1634.28
794.43	1653.62
794.76	1639.06
795.09	1640.65
795.41	1653.85
795.74	1649.75
796.06	1649.98
796.39	1648.16
796.72	1662.95
797.04	1675.92
797.37	1634.96
797.69	1634.73
798.02	1648.39
798.34	1667.73
798.67	1633.37
798.99	1634.96
799.32	1628.59
799.64	1620.63
799.97	1648.39
800.30	1617.21
800.62	1623.36
800.95	1622.45
801.27	1615.39
801.60	1604.24
801.92	1593.77
802.25	1619.72
802.57	1592.41
802.89	1600.15
803.22	1587.86
803.54	1616.99
803.87	1612.21
804.19	1595.37
804.52	1608.11
804.84	1589.22
805.17	1583.99
805.49	1603.56
805.82	1576.03
806.14	1575.80
806.46	1590.13
806.79	1562.60
807.11	1580.35
807.44	1570.34
807.76	1561.69
808.08	1571.47
808.41	1547.81
808.73	1583.99
809.06	1576.03
809.38	1574.89
809.70	1569.43
810.03	1550.31
810.35	1561.69
810.67	1570.56
811.00	1544.17
811.32	1565.33
811.64	1562.83
811.97	1534.38
812.29	1523.92
812.61	1523.69
812.94	1538.02
813.26	1539.84
813.58	1535.75
813.91	1528.92
814.23	1514.81
814.55	1524.14
814.88	1513.90
815.20	1519.37
815.52	1513.68
815.84	1521.87
816.17	1514.13
816.49	1510.49
816.81	1505.26
817.13	1516.63
817.46	1507.08
817.78	1494.56
818.10	1508.90
818.42	1502.53
818.75	1493.88
819.07	1509.35
819.39	1501.62
819.71	1527.33
820.04	1489.78
820.36	1492.74
820.68	1515.27
821.00	1488.19
821.32	1477.72
821.65	1477.04
821.97	1490.47
822.29	1475.68
822.61	1479.54
822.93	1479.32
823.25	1467.03
823.58	1481.14
823.90	1466.80
824.22	1474.08
824.54	1480.23
824.86	1468.39
825.18	1491.60
825.50	1483.41
825.82	1470.44
826.15	1491.15
826.47	1478.63
826.79	1462.25
827.11	1463.16
827.43	1476.36
827.75	1469.76
828.07	1460.20
828.39	1447.00
828.71	1467.03
829.03	1469.30
829.35	1440.40
829.67	1425.84
830.00	1455.88
830.32	1471.35
830.64	1451.55
830.96	1432.44
831.28	1467.48
831.60	1467.03
831.92	1442.23
832.24	1437.67
832.56	1442.23
832.88	1445.18
833.20	1439.49
833.52	1450.64
833.84	1460.43
834.16	1448.14
834.48	1453.83
834.80	1447.91
835.12	1456.56
835.44	1441.54
835.76	1457.24
836.08	1426.52
836.40	1448.37
836.71	1426.30
837.03	1453.83
837.35	1427.66
837.67	1435.85
837.99	1442.00
838.31	1427.89
838.63	1434.49
838.95	1431.76
839.27	1420.15
839.59	1434.72
839.91	1428.57
840.23	1439.72
840.54	1418.10
840.86	1420.15
841.18	1429.48
841.50	1435.85
841.82	1426.52
842.14	1449.51
842.46	1449.96
842.77	1432.67
843.09	1435.17
843.41	1406.27
843.73	1404.45
844.05	1441.09
844.37	1403.77
844.68	1435.17
845.00	1417.42
845.32	1405.59
845.64	1403.09
845.96	1411.28
846.27	1414.92
846.59	1423.79
846.91	1409.69
847.23	1401.72
847.54	1417.42
847.86	1411.28
848.18	1436.76
848.50	1417.88
848.82	1411.28
849.13	1414.69
849.45	1402.40
849.77	1397.62
850.08	1435.17
850.40	1411.73
850.72	1428.80
851.04	1397.62
851.35	1415.83
851.67	1400.81
851.99	1421.75
852.30	1390.34
852.62	1375.10
852.94	1411.05
853.25	1415.37
853.57	1390.57
853.89	1380.56
854.20	1401.49
854.52	1395.12
854.84	1415.83
855.15	1401.04
855.47	1401.04
855.79	1405.59
856.10	1388.98
856.42	1398.08
856.73	1393.53
857.05	1390.34
857.37	1408.32
857.68	1389.66
858.00	1416.51
858.32	1397.17
858.63	1403.09
858.95	1392.62
859.26	1392.85
859.58	1412.64
859.89	1402.40
860.21	1381.70
860.52	1406.50
860.84	1399.67
861.16	1393.76
861.47	1391.71
861.79	1401.72
862.10	1394.89
862.42	1378.97
862.73	1389.66
863.05	1388.52
863.36	1377.15
863.68	1376.69
863.99	1373.73
864.31	1362.58
864.62	1386.02
864.94	1374.64
865.25	1401.49
865.57	1393.07
865.88	1384.20
866.20	1380.56
866.51	1386.47
866.82	1371.91
867.14	1391.03
867.45	1365.54
867.77	1373.05
868.08	1385.79
868.40	1372.37
868.71	1379.42
869.02	1369.64
869.34	1367.82
869.65	1378.51
869.97	1369.41
870.28	1357.58
870.59	1368.95
870.91	1352.34
871.22	1357.80
871.54	1344.38
871.85	1346.20
872.16	1349.84
872.48	1349.38
872.79	1364.40
873.10	1339.60
873.42	1356.89
873.73	1343.24
874.04	1350.07
874.36	1353.02
874.67	1349.38
874.98	1346.20
875.30	1354.62
875.61	1337.32
875.92	1337.78
876.23	1348.70
876.55	1336.41
876.86	1343.70
877.17	1341.42
877.49	1345.06
877.80	1352.34
878.11	1506.39
878.42	1346.20
878.74	1337.10
879.05	1339.60
879.36	1324.35
879.67	1353.48
879.98	1350.07
880.30	1321.62
880.61	1339.37
880.92	1328.68
881.23	1349.16
881.55	1358.03
881.86	1338.69
882.17	1312.98
882.48	1345.06
882.79	1331.63
883.10	1337.32
883.42	1322.76
883.73	1333.23
884.04	1328.68
884.35	1317.07
884.66	1341.87
884.97	1331.86
885.28	1328.22
885.60	1346.43
885.91	1344.83
886.22	1330.27
886.53	1338.92
886.84	1332.32
887.15	1334.82
887.46	1334.37
887.77	1346.88
888.08	1330.72
888.40	1341.65
888.71	1341.19
889.02	1333.46
889.33	1340.74
889.64	1345.52
889.95	1344.83
890.26	1343.24
890.57	1332.77
890.88	1339.60
891.19	1333.23
891.50	1341.19
891.81	1327.08
892.12	1309.11
892.43	1320.03
892.74	1321.85
893.05	1325.26
893.36	1322.76
893.67	1320.71
893.98	1326.17
894.29	1296.59
894.60	1306.60
894.91	1340.05
895.22	1333.00
895.53	1334.37
895.84	1332.54
896.15	1340.05
896.46	1334.37
896.77	1340.05
897.08	1317.30
897.38	1322.08
897.69	1321.17
898.00	1323.22
898.31	1342.56
898.62	1334.37
898.93	1328.22
899.24	1322.76
899.55	1323.90
899.86	1327.54
900.16	1317.30
900.47	1329.59
900.78	1314.11
901.09	1308.42
901.40	1335.96
901.71	1301.37
902.02	1324.58
902.32	1336.87
902.63	1313.43
902.94	1315.48
903.25	1319.12
903.56	1306.38
903.87	1324.58
904.17	1319.12
904.48	1294.54
904.79	1291.59
905.10	1306.15
905.41	1315.48
905.71	1306.60
906.02	1319.12
906.33	1309.79
906.64	1295.45
906.94	1317.07
907.25	1307.06
907.56	1321.39
907.87	1308.20
908.17	1322.31
908.48	1289.08
908.79	1303.42
909.09	1317.07
909.40	1300.01
909.71	1305.69
910.02	1367.36
910.32	1316.16
910.63	1305.01
910.94	1315.48
911.24	1311.61
911.55	1317.53
911.86	1309.11
912.16	1298.87
912.47	1282.94
912.78	1278.16
913.08	1300.92
913.39	1297.05
913.69	1306.60
914.00	1292.50
914.31	1266.33
914.61	1302.74
914.92	1313.66
915.23	1280.66
915.53	1306.83
915.84	1291.81
916.14	1300.69
916.45	1296.82
916.75	1302.51
917.06	1309.79
917.37	1286.35
917.67	1310.93
917.98	1316.84
918.28	1288.86
918.59	1290.22
918.89	1310.47
919.20	1274.29
919.50	1284.08
919.81	1296.59
920.11	1305.92
920.42	1290.22
920.72	1277.48
921.03	1299.32
921.33	1297.73
921.64	1288.63
921.94	1285.44
922.25	1301.14
922.55	1289.77
922.86	1283.85
923.16	1292.27
923.47	1300.01
923.77	1274.29
924.08	1297.50
924.38	1297.27
924.69	1281.57
924.99	1297.96
925.29	1288.40
925.60	1279.53
925.90	1267.24
926.21	1277.25
926.51	1288.63
926.81	1282.48
927.12	1294.77
927.42	1263.82
927.73	1301.37
928.03	1265.19
928.33	1272.93
928.64	1277.93
928.94	1277.70
929.24	1277.70
929.55	1274.52
929.85	1273.84
930.15	1272.02
930.46	1290.90
930.76	1270.65
931.06	1275.20
931.37	1276.11
931.67	1292.04
931.97	1264.28
932.27	1276.11
932.58	1275.43
932.88	1275.66
933.18	1280.44
933.49	1256.32
933.79	1284.76
934.09	1272.70
934.39	1271.56
934.70	1275.43
935.00	1257.45
935.30	1284.08
935.60	1263.82
935.91	1254.04
936.21	1268.38
936.51	1267.92
936.81	1253.13
937.11	1278.39
937.42	1263.14
937.72	1262.91
938.02	1268.15
938.32	1259.96
938.62	1277.48
938.92	1277.48
939.23	1267.92
939.53	1288.63
939.83	1260.41
940.13	1265.87
940.43	1260.41
940.73	1265.64
941.03	1245.39
941.34	1261.55
941.64	1260.64
941.94	1247.67
942.24	1255.18
942.54	1251.99
942.84	1231.06
943.14	1263.14
943.44	1254.95
943.74	1262.00
944.04	1272.70
944.34	1248.58
944.65	1253.58
944.95	1260.87
945.25	1291.36
945.55	1286.58
945.85	1269.29
946.15	1257.91
946.45	1268.38
946.75	1278.62
947.05	1260.87
947.35	1254.95
947.65	1272.70
947.95	1258.14
948.25	1264.05
948.55	1259.96
948.85	1262.23
949.15	1246.76
949.45	1252.45
949.75	1248.12
950.05	1229.01
950.35	1244.03
950.65	1256.32
950.94	1269.74
951.24	1264.96
951.54	1264.96
951.84	1318.66
952.14	1263.37
952.44	1262.46
952.74	1257.45
953.04	1268.38
953.34	1256.54
953.64	1274.75
953.94	1268.15
954.23	1267.47
954.53	1272.24
954.83	1267.24
955.13	1261.78
955.43	1267.92
955.73	1265.87
956.03	1263.60
956.32	1257.91
956.62	1281.12
956.92	1264.96
957.22	1282.48
957.52	1255.63
957.82	1239.48
958.11	1245.85
958.41	1264.51
958.71	1275.66
959.01	1274.29
959.30	1354.62
959.60	1261.32
959.90	1239.70
960.20	1263.82
960.50	1273.38
960.79	1268.38
961.09	1270.88
961.39	1252.22
961.69	1260.41
961.98	1250.40
962.28	1272.47
962.58	1266.10
962.87	1262.46
963.17	1273.61
963.47	1262.23
963.76	1260.64
964.06	1254.04
964.36	1254.95
964.66	1269.51
964.95	1249.03
965.25	1258.14
965.55	1254.04
965.84	1264.73
966.14	1248.81
966.43	1258.82
966.73	1241.75
967.03	1257.45
967.32	1242.66
967.62	1254.72
967.92	1275.20
968.21	1248.81
968.51	1268.60
968.80	1255.63
969.10	1266.33
969.40	1255.86
969.69	1268.83
969.99	1255.86
970.28	1260.87
970.58	1258.14
970.87	1250.40
971.17	1238.57
971.46	1243.80
971.76	1249.94
972.06	1248.81
972.35	1262.46
972.65	1255.18
972.94	1244.71
973.24	1264.28
973.53	1264.51
973.83	1263.37
974.12	1269.29
974.42	1259.05
974.71	1277.93
975.01	1251.31
975.30	1245.39
975.59	1270.88
975.89	1265.42
976.18	1265.19
976.48	1258.36
976.77	1243.12
977.07	1264.51
977.36	1253.81
977.65	1283.62
977.95	1253.13
978.24	1257.68
978.54	1274.97
978.83	1257.00
979.13	1259.73
979.42	1265.87
979.71	1251.99
980.01	1252.90
980.30	1256.09
980.59	1247.21
980.89	1261.55
981.18	1259.96
981.47	1249.49
981.77	1276.11
982.06	1266.78
982.35	1267.24
982.65	1242.21
982.94	1256.54
983.23	1248.81
983.53	1279.53
983.82	1269.29
984.11	1236.52
984.41	1262.23
984.70	1257.23
984.99	1266.10
985.28	1268.60
985.58	1266.78
985.87	1246.76
986.16	1257.23
986.45	1246.30
986.75	1250.85
987.04	1241.75
987.33	1259.27
987.62	1258.82
987.91	1255.18
988.21	1259.50
988.50	1233.79
988.79	1256.54
989.08	1229.24
989.37	1254.49
989.67	1256.54
989.96	1260.41
990.25	1261.09
990.54	1252.90
990.83	1253.36
991.12	1253.36
991.42	1271.56
991.71	1255.18
992.00	1233.10
992.29	1253.13
992.58	1234.93
992.87	1258.59
993.16	1254.49
993.45	1246.76
993.75	1246.53
994.04	1242.66
994.33	1263.60
994.62	1245.16
994.91	1247.67
995.20	1257.45
995.49	1241.75
995.78	1252.90
996.07	1231.06
996.36	1240.61
996.65	1240.16
996.94	1234.70
997.23	1243.80
997.52	1265.19
997.81	1258.82
998.10	1240.61
998.39	1249.72
998.68	1236.75
998.97	1238.57
999.26	1250.85
999.55	1259.50
999.84	1272.70
1000.13	1262.69
1000.42	1248.58
1000.71	1254.27
1001.00	1258.36
1001.29	1267.69
1001.58	1259.50
1001.87	1254.72
1002.16	1265.87
1002.45	1233.79
1002.74	1256.54
1003.02	1251.99
1003.31	1265.19
1003.60	1239.25
1003.89	1275.88
1004.18	1262.91
1004.47	1252.90
1004.76	1245.39
1005.05	1247.90
1005.33	1252.67
1005.62	1254.72
1005.91	1246.30
1006.20	1250.17
1006.49	1257.45
1006.78	1270.65
1007.06	1222.86
1007.35	1226.73
1007.64	1245.85
1007.93	1259.05
1008.22	1244.94
1008.50	1255.86
1008.79	1231.97
1009.08	1235.15
1009.37	1238.34
1009.66	1264.28
1009.94	1265.19
1010.23	1258.59
1010.52	1240.61
1010.81	1243.57
1011.09	1266.78
1011.38	1255.86
1011.67	1256.32
1011.95	1268.60
1012.24	1245.85
1012.53	1272.93
1012.82	1268.38
1013.10	1250.85
1013.39	1254.72
1013.68	1249.49
[truncated: 48 more rows]
