# Supplementary material for: Unique photosynthetic electron transport tuning and excitation distribution in heterokont algae
Source: PLoS One. 2019 Jan 9;14(1):e0209920. doi: 10.1371/journal.pone.0209920 (PMC6326504; doi:10.1371/journal.pone.0209920)
Supplement: S1 Dataset — (ZIP) [file pone.0209920.s004.zip › S1 Dataset/77K/Phaeodactylum_DCMU/PDCMU_t=20,3.txt]

340.01	1243.80
340.39	1243.80
340.76	1243.80
341.14	1247.67
341.52	1252.67
341.89	1258.82
342.27	1257.91
342.65	1280.44
343.03	1274.52
343.40	1272.93
343.78	1269.74
344.16	1264.51
344.53	1259.27
344.91	1278.39
345.29	1262.91
345.66	1263.60
346.04	1276.57
346.42	1267.69
346.79	1259.05
347.17	1272.02
347.54	1233.56
347.92	1251.76
348.30	1232.42
348.67	1239.48
349.05	1249.94
349.43	1246.99
349.80	1267.24
350.18	1241.07
350.56	1249.03
350.93	1235.38
351.31	1226.05
351.68	1211.03
352.06	1259.50
352.44	1214.90
352.81	1255.63
353.19	1244.94
353.56	1243.34
353.94	1226.51
354.32	1256.32
354.69	1223.78
355.07	1224.23
355.44	1241.75
355.82	1243.34
356.19	1227.42
356.57	1240.61
356.95	1221.04
357.32	1246.76
357.70	1244.03
358.07	1246.76
358.45	1244.03
358.82	1248.35
359.20	1247.21
359.58	1232.19
359.95	1254.27
360.33	1227.87
360.70	1219.45
361.08	1250.40
361.45	1207.39
361.83	1245.62
362.20	1234.93
362.58	1226.28
362.95	1227.87
363.33	1267.47
363.70	1259.27
364.08	1230.83
364.45	1228.78
364.83	1233.33
365.20	1242.21
365.58	1235.61
365.95	1239.25
366.33	1208.53
366.70	1225.82
367.08	1240.16
367.45	1213.54
367.83	1234.70
368.20	1238.79
368.58	1236.97
368.95	1233.79
369.33	1238.11
369.70	1226.96
370.08	1231.74
370.45	1268.60
370.83	1228.33
371.20	1227.64
371.57	1266.55
371.95	1244.71
372.32	1246.99
372.70	1246.53
373.07	1217.86
373.45	1227.42
373.82	1260.18
374.19	1240.84
374.57	1258.82
374.94	1252.67
375.32	1256.09
375.69	1262.91
376.07	1242.21
376.44	1237.66
376.81	1236.29
377.19	1222.64
377.56	1241.30
377.94	1225.14
378.31	1233.33
378.68	1234.01
379.06	1241.07
379.43	1242.66
379.81	1237.88
380.18	1243.34
380.55	1242.89
380.93	1244.71
381.30	1230.15
381.67	1230.15
382.05	1252.90
382.42	1210.35
382.79	1226.51
383.17	1232.65
383.54	1246.53
383.91	1248.58
384.29	1242.43
384.66	1244.03
385.04	1229.46
385.41	1250.17
385.78	1243.57
386.15	1234.24
386.53	1242.66
386.90	1226.73
387.27	1223.32
387.65	1249.49
388.02	1236.06
388.39	1243.12
388.77	1237.20
389.14	1232.88
389.51	1221.73
389.89	1228.10
390.26	1236.75
390.63	1222.64
391.00	1238.79
391.38	1230.15
391.75	1238.57
392.12	1251.08
392.50	1228.10
392.87	1243.12
393.24	1231.97
393.61	1257.00
393.99	1236.97
394.36	1260.87
394.73	1255.18
395.10	1247.67
395.48	1230.37
395.85	1231.28
396.22	1237.20
396.59	1243.80
396.97	1252.67
397.34	1261.32
397.71	1246.53
398.08	1235.15
398.45	1226.73
398.83	1214.90
399.20	1244.48
399.57	1247.21
399.94	1241.98
400.32	1229.01
400.69	1210.80
401.06	1244.03
401.43	1225.37
401.80	1228.10
402.17	1234.24
402.55	1214.45
402.92	1234.93
403.29	1231.06
403.66	1236.29
404.03	1253.36
404.41	1245.39
404.78	1233.79
405.15	1241.98
405.52	1249.03
405.89	1251.99
406.26	1235.38
406.64	1230.60
407.01	1241.30
407.38	1236.52
407.75	1241.07
408.12	1242.66
408.49	1217.86
408.86	1232.88
409.23	1224.23
409.61	1225.37
409.98	1258.36
410.35	1230.60
410.72	1251.99
411.09	1229.69
411.46	1248.35
411.83	1235.38
412.20	1240.84
412.57	1238.57
412.95	1235.61
413.32	1232.42
413.69	1228.78
414.06	1236.52
414.43	1244.25
414.80	1244.48
415.17	1234.01
415.54	1220.82
415.91	1227.87
416.28	1234.47
416.65	1236.75
417.02	1232.42
417.39	1233.33
417.76	1231.51
418.14	1240.61
418.51	1235.15
418.88	1222.64
419.25	1220.82
419.62	1242.89
419.99	1242.66
420.36	1239.93
420.73	1250.17
421.10	1250.40
421.47	1234.70
421.84	1223.09
422.21	1239.93
422.58	1243.80
422.95	1238.34
423.32	1216.27
423.69	1242.43
424.06	1233.79
424.43	1244.03
424.80	1220.36
425.17	1235.38
425.54	1222.41
425.91	1233.56
426.28	1234.70
426.65	1227.19
427.02	1230.83
427.39	1225.37
427.76	1239.25
428.13	1226.96
428.49	1243.12
428.86	1235.38
429.23	1258.36
429.60	1251.54
429.97	1245.62
430.34	1268.38
430.71	1243.80
431.08	1247.44
431.45	1238.57
431.82	1236.75
432.19	1228.78
432.56	1231.28
432.93	1232.19
433.30	1247.67
433.67	1243.34
434.03	1255.40
434.40	1269.06
434.77	1234.24
435.14	1245.85
435.51	1206.48
435.88	1246.30
436.25	1236.06
436.62	1238.34
436.99	1236.75
437.35	1229.46
437.72	1208.98
438.09	1218.77
438.46	1263.82
438.83	1229.01
439.20	1250.85
439.57	1226.96
439.93	1242.21
440.30	1216.95
440.67	1243.57
441.04	1239.93
441.41	1247.44
441.78	1247.90
442.14	1223.09
442.51	1249.26
442.88	1240.61
443.25	1255.40
443.62	1247.67
443.99	1228.33
444.35	1219.22
444.72	1246.08
445.09	1225.60
445.46	1240.61
445.83	1231.28
446.19	1244.48
446.56	1237.43
446.93	1243.12
447.30	1225.82
447.66	1223.78
448.03	1232.65
448.40	1239.25
448.77	1217.63
449.14	1226.28
449.50	1231.51
449.87	1243.57
450.24	1222.86
450.61	1244.03
450.97	1232.19
451.34	1234.01
451.71	1246.53
452.08	1244.25
452.44	1247.21
452.81	1228.78
453.18	1240.39
453.54	1239.02
453.91	1236.75
454.28	1231.74
454.65	1250.63
455.01	1229.24
455.38	1234.70
455.75	1227.64
456.11	1236.52
456.48	1227.42
456.85	1241.75
457.21	1230.83
457.58	1245.62
457.95	1225.60
458.32	1228.10
458.68	1243.34
459.05	1234.47
459.42	1245.85
459.78	1238.11
460.15	1235.61
460.52	1240.84
460.88	1226.51
461.25	1238.34
461.61	1227.64
461.98	1232.19
462.35	1254.27
462.71	1244.25
463.08	1239.70
463.45	1215.13
463.81	1218.54
464.18	1254.49
464.55	1260.41
464.91	1256.77
465.28	1248.81
465.64	1240.39
466.01	1226.51
466.38	1244.71
466.74	1255.40
467.11	1269.97
467.47	1224.00
467.84	1270.65
468.21	1249.72
468.57	1233.79
468.94	1255.63
469.30	1239.70
469.67	1239.93
470.03	1236.97
470.40	1233.56
470.77	1250.17
471.13	1234.93
471.50	1248.81
471.86	1222.86
472.23	1234.93
472.59	1219.91
472.96	1251.76
473.32	1250.40
473.69	1246.76
474.05	1218.31
474.42	1241.75
474.78	1216.49
475.15	1230.60
475.51	1229.92
475.88	1226.51
476.24	1241.98
476.61	1234.01
476.97	1206.71
477.34	1243.80
477.70	1218.54
478.07	1248.12
478.43	1268.83
478.80	1235.38
479.16	1232.42
479.53	1251.54
479.89	1233.10
480.26	1254.04
480.62	1258.36
480.99	1246.08
481.35	1235.15
481.72	1248.35
482.08	1250.40
482.45	1481.14
482.81	1246.53
483.17	1233.56
483.54	1249.26
483.90	1235.38
484.27	1244.03
484.63	1250.17
485.00	1224.00
485.36	1234.70
485.72	1228.10
486.09	1240.84
486.45	1246.08
486.82	1223.78
487.18	1246.53
487.54	1254.04
487.91	1240.16
488.27	1234.93
488.64	1240.84
489.00	1244.48
489.36	1243.80
489.73	1240.84
490.09	1242.21
490.45	1236.52
490.82	1247.67
491.18	1238.57
491.55	1236.97
491.91	1245.62
492.27	1244.94
492.64	1238.11
493.00	1242.66
493.36	1247.44
493.73	1261.32
494.09	1239.25
494.45	1211.49
494.82	1245.17
495.18	1225.82
495.54	1234.24
495.91	1236.97
496.27	1230.60
496.63	1236.97
496.99	1232.19
497.36	1237.66
497.72	1240.84
498.08	1247.44
498.45	1237.43
498.81	1241.07
499.17	1236.29
499.53	1244.71
499.90	1248.35
500.26	1237.66
500.62	1244.03
500.99	1249.03
501.35	1242.43
501.71	1236.52
502.07	1239.02
502.44	1231.28
502.80	1237.88
503.16	1226.73
503.52	1242.43
503.88	1239.70
504.25	1241.30
504.61	1223.78
504.97	1243.34
505.33	1253.58
505.70	1244.03
506.06	1253.81
506.42	1251.76
506.78	1234.47
507.14	1243.34
507.51	1242.21
507.87	1225.14
508.23	1225.60
508.59	1248.35
508.95	1242.89
509.32	1240.84
509.68	1245.85
510.04	1258.36
510.40	1244.48
510.76	1257.00
511.12	1241.98
511.48	1248.35
511.85	1251.31
512.21	1227.19
512.57	1236.97
512.93	1243.57
513.29	1243.80
513.65	1258.14
514.01	1249.49
514.38	1239.02
514.74	1231.51
515.10	1234.93
515.46	1241.98
515.82	1240.61
516.18	1245.85
516.54	1232.65
516.90	1226.28
517.26	1244.94
517.63	1231.74
517.99	1258.36
518.35	1239.48
518.71	1247.44
519.07	1231.97
519.43	1234.47
519.79	1235.38
520.15	1236.06
520.51	1224.23
520.87	1220.13
521.23	1227.87
521.59	1240.16
521.95	1268.15
522.31	1241.75
522.67	1236.97
523.03	1225.37
523.40	1255.86
523.76	1251.08
524.12	1242.43
524.48	1236.29
524.84	1244.94
525.20	1227.42
525.56	1246.53
525.92	1229.46
526.28	1231.51
526.64	1236.06
527.00	1239.02
527.36	1254.04
527.72	1251.31
528.08	1229.46
528.44	1239.02
528.80	1260.64
529.16	1239.02
529.51	1235.38
529.87	1219.00
530.23	1226.05
530.59	1225.82
530.95	1234.70
531.31	1250.85
531.67	1233.56
532.03	1227.19
532.39	1239.25
532.75	1233.33
533.11	1234.47
533.47	1250.17
533.83	1260.87
534.19	1251.54
534.55	1250.40
534.91	1254.27
535.26	1243.57
535.62	1244.03
535.98	1258.82
536.34	1242.43
536.70	1245.85
537.06	1237.88
537.42	1235.84
537.78	1230.83
538.14	1335.28
538.49	1256.09
538.85	1267.24
539.21	1236.97
539.57	1249.94
539.93	1219.00
540.29	1248.12
540.65	1241.52
541.00	1244.48
541.36	1234.70
541.72	1238.79
542.08	1234.70
542.44	1236.97
542.80	1237.88
543.15	1246.76
543.51	1238.79
543.87	1230.60
544.23	1232.88
544.59	1243.12
544.95	1246.99
545.30	1233.79
545.66	1231.28
546.02	1253.13
546.38	1233.10
546.73	1248.81
547.09	1247.67
547.45	1254.49
547.81	1236.75
548.17	1234.93
548.52	1239.70
548.88	1241.07
549.24	1238.57
549.60	1235.15
549.95	1240.84
550.31	1241.30
550.67	1243.57
551.03	1239.25
551.38	1247.67
551.74	1222.18
552.10	1241.52
552.46	1241.52
552.81	1235.38
553.17	1226.05
553.53	1237.66
553.88	1252.67
554.24	1218.54
554.60	1229.24
554.95	1230.83
555.31	1213.99
555.67	1242.21
556.03	1237.20
556.38	1246.53
556.74	1231.74
557.10	1222.18
557.45	1234.70
557.81	1246.08
558.17	1228.78
558.52	1244.48
558.88	1242.89
559.24	1237.43
559.59	1240.61
559.95	1235.38
560.30	1254.49
560.66	1243.12
561.02	1220.82
561.37	1222.41
561.73	1233.33
562.09	1239.02
562.44	1245.39
562.80	1235.15
563.15	1250.40
563.51	1242.43
563.87	1233.79
564.22	1247.21
564.58	1241.98
564.93	1251.76
565.29	1240.16
565.65	1257.45
566.00	1226.51
566.36	1225.37
566.71	1234.70
567.07	1241.30
567.42	1240.16
567.78	1244.25
568.14	1256.54
568.49	1229.46
568.85	1258.14
569.20	1247.67
569.56	1240.16
569.91	1251.31
570.27	1251.08
570.62	1268.15
570.98	1222.64
571.33	1224.91
571.69	1244.94
572.04	1242.66
572.40	1237.20
572.75	1238.34
573.11	1250.40
573.46	1244.48
573.82	1233.33
574.17	1239.93
574.53	1265.64
574.88	1243.34
575.24	1250.17
575.59	1239.02
575.95	1243.57
576.30	1246.99
576.66	1243.12
577.01	1239.93
577.36	1252.22
577.72	1231.74
578.07	1231.74
578.43	1230.60
578.78	1238.79
579.14	1248.12
579.49	1252.22
579.85	1267.47
580.20	1255.18
580.55	1252.45
580.91	1249.26
581.26	1247.67
581.62	1256.09
581.97	1253.13
582.32	1258.59
582.68	1261.78
583.03	1275.88
583.39	1255.63
583.74	1290.22
584.09	1262.69
584.45	1279.07
584.80	1277.70
585.15	1285.44
585.51	1281.80
585.86	1281.57
586.21	1280.66
586.57	1272.93
586.92	1289.77
587.27	1286.81
587.63	1307.74
587.98	1306.83
588.33	1309.33
588.69	1301.83
589.04	1320.94
589.39	1307.97
589.75	1341.65
590.10	1342.10
590.45	1346.43
590.81	1362.13
591.16	1347.11
591.51	1364.40
591.86	1377.60
592.22	1402.40
592.57	1399.45
592.92	1404.68
593.28	1420.61
593.63	1427.66
593.98	1437.67
594.33	1464.07
594.69	1451.78
595.04	1503.44
595.39	1507.08
595.74	1502.30
596.10	1536.20
596.45	1557.82
596.80	1563.28
597.15	1578.07
597.50	1590.36
597.86	1626.77
598.21	1634.28
598.56	1643.15
598.91	1659.08
599.26	1694.35
599.62	1736.68
599.97	1730.31
600.32	1744.87
600.67	1807.45
601.02	1801.07
601.38	1822.24
601.73	1867.75
602.08	1893.23
602.43	1903.70
602.78	1943.29
603.13	1979.02
603.49	1966.28
603.84	1965.82
604.19	2042.96
604.54	2038.18
604.89	2067.31
605.24	2093.25
605.59	2118.74
605.95	2133.07
606.30	2148.09
606.65	2197.24
607.00	2212.26
607.35	2229.78
607.70	2224.55
608.05	2289.17
608.40	2302.14
608.75	2328.09
609.10	2316.25
609.46	2359.26
609.81	2361.99
610.16	2395.90
610.51	2414.78
610.86	2433.21
611.21	2440.27
611.56	2454.60
611.91	2489.42
612.26	2496.02
612.61	2527.19
612.96	2522.19
613.31	2529.01
613.66	2567.47
614.01	2593.18
614.36	2583.85
614.71	2600.24
615.06	2600.47
615.41	2592.05
615.76	2625.04
616.11	2637.56
616.46	2646.89
616.81	2649.39
617.16	2658.72
617.51	2632.55
617.86	2674.65
618.21	2663.95
618.56	2653.03
618.91	2650.53
619.26	2669.87
619.61	2673.05
619.96	2669.64
620.31	2692.62
620.66	2643.47
621.01	2668.73
621.36	2678.06
621.71	2656.90
622.06	2671.46
622.41	2653.26
622.76	2651.89
623.10	2635.96
623.45	2655.76
623.80	2672.14
624.15	2657.58
624.50	2663.72
624.85	2685.11
625.20	2669.64
625.55	2646.89
625.90	2647.11
626.25	2646.89
626.59	2625.27
626.94	2645.29
627.29	2607.52
627.64	2609.11
627.99	2623.45
628.34	2611.39
628.69	2617.08
629.03	2582.72
629.38	2609.79
629.73	2591.36
630.08	2555.18
630.43	2598.87
630.78	2564.97
631.12	2538.80
631.47	2542.67
631.82	2514.00
632.17	2519.46
632.52	2519.46
632.86	2568.84
633.21	2543.80
633.56	2530.83
633.91	2544.71
634.26	2499.66
634.60	2489.87
634.95	2517.18
635.30	2498.29
635.65	2508.53
635.99	2470.53
636.34	2493.52
636.69	2498.98
637.04	2500.57
637.39	2502.39
637.73	2490.79
638.08	2471.67
638.43	2464.16
638.77	2443.91
639.12	2433.44
639.47	2453.47
639.82	2453.69
640.16	2425.25
640.51	2446.87
640.86	2411.14
641.20	2452.78
641.55	2428.44
641.90	2435.95
642.25	2428.89
642.59	2424.57
642.94	2419.56
643.29	2397.49
643.63	2406.36
643.98	2394.99
644.33	2412.96
644.67	2414.33
645.02	2380.19
645.37	2381.56
645.71	2381.56
646.06	2379.51
646.40	2369.27
646.75	2408.41
647.10	2397.72
647.44	2394.30
647.79	2397.26
648.14	2407.50
648.48	2410.46
648.83	2382.02
649.17	2426.39
649.52	2410.23
649.87	2427.30
650.21	2412.51
650.56	2404.32
650.90	2410.23
651.25	2443.23
651.59	2406.14
651.94	2428.21
652.29	2409.78
652.63	2423.88
652.98	2397.03
653.32	2448.23
653.67	2432.99
654.01	2434.81
654.36	2415.69
654.70	2434.35
655.05	2461.20
655.39	2445.73
655.74	2458.25
656.08	2439.81
656.43	2456.42
656.78	2451.19
657.12	2473.26
657.47	2484.87
657.81	2511.49
658.15	2466.21
658.50	2482.59
658.84	2502.62
659.19	2505.80
659.53	2545.63
659.88	2543.58
660.22	2541.76
660.57	2516.73
660.91	2552.68
661.26	2533.56
661.60	2582.94
661.95	2568.61
662.29	2570.20
662.63	2590.68
662.98	2599.10
663.32	2621.63
663.67	2605.47
664.01	2609.79
664.36	2642.33
664.70	2620.72
665.04	2653.94
665.39	2670.10
665.73	2682.16
666.08	2825.74
666.42	2756.79
666.76	2761.80
667.11	2795.02
667.45	2798.89
667.79	2822.10
668.14	2865.11
668.48	2929.28
668.83	2959.09
669.17	2990.94
669.51	3065.35
669.86	3116.33
670.20	3150.69
670.54	3209.39
670.89	3284.94
671.23	3334.55
671.57	3389.62
671.92	3453.56
672.26	3558.00
672.60	3622.40
672.94	3739.82
673.29	3798.53
673.63	3905.02
673.97	3966.69
674.32	4058.85
674.66	4187.64
675.00	4262.96
675.34	4331.23
675.69	4452.51
676.03	4639.56
676.37	4698.50
676.71	4769.95
677.06	4876.90
677.40	5013.20
677.74	5174.76
678.08	5321.08
678.43	5473.08
678.77	5616.90
679.11	5808.95
679.45	5970.06
679.80	6046.97
680.14	6314.80
680.48	6490.92
680.82	6800.85
681.16	6999.27
681.51	7230.47
681.85	7493.75
682.19	7805.95
682.53	8184.59
682.87	8606.02
683.21	8997.64
683.56	9415.20
683.90	9997.50
684.24	10595.51
684.58	11201.25
684.92	11952.17
685.26	12666.23
685.61	13258.78
685.95	14067.95
686.29	14822.97
686.63	15444.41
686.97	15983.26
687.31	16346.43
687.65	16706.87
687.99	17000.64
688.33	17000.19
688.68	17001.10
689.02	16961.73
689.36	16609.03
689.70	16399.22
690.04	15937.29
690.38	15465.12
690.72	14920.36
691.06	14433.63
691.40	14005.83
691.74	13342.29
692.08	12838.94
692.42	12338.10
692.76	11906.89
693.10	11491.38
693.44	10915.45
693.78	10593.23
694.13	10128.80
694.47	9811.14
694.81	9469.81
695.15	9110.73
695.49	8779.87
695.83	8570.29
696.17	8339.56
696.51	8140.45
696.85	7944.30
697.19	7757.02
697.53	7562.92
697.87	7426.62
698.20	7317.16
698.54	7227.96
698.88	7114.19
699.22	6996.09
699.56	7020.44
699.90	6938.52
700.24	6905.98
700.58	6914.85
700.92	6884.82
701.26	6948.53
701.60	6968.10
701.94	6935.10
702.28	7031.13
702.62	7079.15
702.96	7183.59
703.30	7189.96
703.63	7273.93
703.97	7392.48
704.31	7486.01
704.65	7582.49
704.99	7685.57
705.33	7929.28
705.67	7982.53
706.01	8147.27
706.34	8269.70
706.68	8517.05
707.02	8583.72
707.36	8664.50
707.70	8892.74
708.04	8886.59
708.38	9165.34
708.71	9285.49
709.05	9375.60
709.39	9485.74
709.73	9555.37
710.07	9642.06
710.40	9766.99
710.74	9805.90
711.08	9830.48
711.42	9853.23
711.76	9875.99
712.09	9897.15
712.43	9872.80
712.77	9896.92
713.11	9868.71
713.45	9771.31
713.78	9746.06
714.12	9679.61
714.46	9618.85
714.80	9510.08
715.13	9390.39
715.47	9330.09
715.81	9063.40
716.15	9088.43
716.48	8955.31
716.82	8809.45
717.16	8666.09
717.49	8471.08
717.83	8379.38
718.17	8283.35
718.51	8117.01
718.84	7996.86
719.18	7849.18
719.52	7749.97
719.85	7557.23
720.19	7431.40
720.53	7306.47
720.86	7214.77
721.20	7052.75
721.54	6986.76
721.87	6885.73
722.21	6624.50
722.55	6591.96
722.88	6484.10
723.22	6355.98
723.55	6205.35
723.89	6186.46
724.23	6041.05
724.56	5902.25
724.90	5854.92
725.24	5780.28
725.57	5679.93
725.91	5604.15
726.24	5521.32
726.58	5426.89
726.92	5360.90
727.25	5280.80
727.59	5233.02
727.92	5093.07
728.26	5053.48
728.59	4993.40
728.93	4904.20
729.26	4812.04
729.60	4764.94
729.94	4720.80
730.27	4642.75
730.61	4566.74
730.94	4545.81
731.28	4485.51
731.61	4411.78
731.95	4351.02
732.28	4318.48
732.62	4243.39
732.95	4214.49
733.29	4163.29
733.62	4126.43
733.96	4089.79
734.29	4055.43
734.63	4023.35
734.96	4008.10
735.30	3952.35
735.63	3925.05
735.97	3890.69
736.30	3848.13
736.63	3806.72
736.97	3764.39
737.30	3732.76
737.64	3718.88
737.97	3671.55
738.31	3615.80
738.64	3617.40
738.97	3610.11
739.31	3581.90
739.64	3540.03
739.98	3485.64
740.31	3523.64
740.64	3512.72
740.98	3468.58
741.31	3422.16
741.65	3386.20
741.98	3350.93
742.31	3317.03
742.65	3334.55
742.98	3302.69
743.31	3254.68
743.65	3297.68
743.98	3246.03
744.31	3244.21
744.65	3188.91
744.98	3225.55
745.31	3202.11
745.65	3175.72
745.98	3147.50
746.31	3144.09
746.65	3142.04
746.98	3121.33
747.31	3129.98
747.65	3116.78
747.98	3084.70
748.31	3065.13
748.64	3089.93
748.98	3045.78
749.31	3023.26
749.64	3025.76
749.98	3030.54
750.31	3014.61
750.64	2941.57
750.97	2980.25
751.31	2949.99
751.64	2932.24
751.97	2941.57
752.30	2891.05
752.63	2844.86
752.97	2844.63
753.30	2833.93
753.63	2816.64
753.96	2818.00
754.29	2778.64
754.63	2780.46
754.96	2807.08
755.29	2721.52
755.62	2725.62
755.95	2708.10
756.29	2698.54
756.62	2711.74
756.95	2655.31
757.28	2652.35
757.61	2645.52
757.94	2605.24
758.27	2586.58
758.61	2581.12
758.94	2563.37
759.27	2550.40
759.60	2532.43
759.93	2514.91
760.26	2500.34
760.59	2510.35
760.92	2466.66
761.26	2441.18
761.59	2458.02
761.92	2440.04
762.25	2412.05
762.58	2401.36
762.91	2403.86
763.24	2387.02
763.57	2373.14
763.90	2361.99
764.23	2331.27
764.56	2341.28
764.89	2327.63
765.22	2311.47
765.55	2315.34
765.88	2289.63
766.21	2285.08
766.54	2281.89
766.87	2272.34
767.20	2287.35
767.53	2268.92
767.86	2256.63
768.19	2240.25
768.52	2231.83
768.85	2215.22
769.18	2207.94
769.51	2196.33
769.84	2177.90
770.17	2181.09
770.50	2171.98
770.83	2186.32
771.16	2173.12
771.49	2131.03
771.82	2126.02
772.15	2136.03
772.48	2102.58
772.81	2084.83
773.14	2091.20
773.47	2060.94
773.80	2109.86
774.13	2050.02
774.46	2052.29
774.78	2021.35
775.11	2001.55
775.44	2031.59
775.77	1997.91
776.10	1998.36
776.43	1988.12
776.76	1994.04
777.09	1970.83
777.41	1992.90
777.74	2003.14
778.07	1967.42
778.40	1965.59
778.73	1938.52
779.06	1938.29
779.38	1935.10
779.71	1931.69
780.04	1910.07
780.37	1928.96
780.70	1905.07
781.03	1915.53
781.35	1848.86
781.68	1892.32
782.01	1871.62
782.34	1887.77
782.67	1853.64
782.99	1874.12
783.32	1826.33
783.65	1844.76
783.98	1841.81
784.30	1832.48
784.63	1803.58
784.96	1802.90
785.29	1813.59
785.61	1805.85
785.94	1778.09
786.27	1794.70
786.60	1774.45
786.92	1744.41
787.25	1767.62
787.58	1744.64
787.90	1738.73
788.23	1765.12
788.56	1744.19
788.88	1751.92
789.21	1752.61
789.54	1726.67
789.87	1720.07
790.19	1709.37
790.52	1715.06
790.85	1733.49
791.17	1715.29
791.50	1687.07
791.82	1702.09
792.15	1701.63
792.48	1687.98
792.80	1677.29
793.13	1702.54
793.46	1682.75
793.78	1688.66
794.11	1677.97
794.43	1680.70
794.76	1677.51
795.09	1680.70
795.41	1672.05
795.74	1685.02
796.06	1686.39
796.39	1691.62
796.72	1682.29
797.04	1691.17
797.37	1686.84
797.69	1673.87
798.02	1690.03
798.34	1685.48
798.67	1675.69
798.99	1669.78
799.32	1652.03
799.64	1662.04
799.97	1704.59
800.30	1654.99
800.62	1648.39
800.95	1651.35
801.27	1628.82
801.60	1634.51
801.92	1635.42
802.25	1627.00
802.57	1643.38
802.89	1636.55
803.22	1640.20
803.54	1638.83
803.87	1637.92
804.19	1632.00
804.52	1647.25
804.84	1618.58
805.17	1613.34
805.49	1615.62
805.82	1610.39
806.14	1587.63
806.46	1591.95
806.79	1584.67
807.11	1570.79
807.44	1596.73
807.76	1580.35
808.08	1605.61
808.41	1583.53
808.73	1575.57
809.06	1586.04
809.38	1589.22
809.70	1580.80
810.03	1574.43
810.35	1572.16
810.67	1578.53
811.00	1596.51
811.32	1576.94
811.64	1599.69
811.97	1567.83
812.29	1555.55
812.61	1566.47
812.94	1580.80
813.26	1555.77
813.58	1548.72
813.91	1563.51
814.23	1515.95
814.55	1541.67
814.88	1527.33
815.20	1539.62
815.52	1547.58
815.84	1535.75
816.17	1519.59
816.49	1528.47
816.81	1519.14
817.13	1531.20
817.46	1514.36
817.78	1526.42
818.10	1508.22
818.42	1525.28
818.75	1533.93
819.07	1503.66
819.39	1525.74
819.71	1511.63
820.04	1477.95
820.36	1488.87
820.68	1496.38
821.00	1505.26
821.32	1494.33
821.65	1529.61
821.97	1505.48
822.29	1494.56
822.61	1477.50
822.93	1483.87
823.25	1466.35
823.58	1499.11
823.90	1481.36
824.22	1468.85
824.54	1482.96
824.86	1460.20
825.18	1463.62
825.50	1472.03
825.82	1475.68
826.15	1472.03
826.47	1461.34
826.79	1479.32
827.11	1456.11
827.43	1462.25
827.75	1451.33
828.07	1475.45
828.39	1450.42
828.71	1481.14
829.03	1477.50
829.35	1467.48
829.67	1469.30
830.00	1469.53
830.32	1485.23
830.64	1459.06
830.96	1446.78
831.28	1445.64
831.60	1460.20
831.92	1442.23
832.24	1440.40
832.56	1456.56
832.88	1441.77
833.20	1449.51
833.52	1457.02
833.84	1444.96
834.16	1438.81
834.48	1451.78
834.80	1471.58
835.12	1446.55
835.44	1447.91
835.76	1427.89
836.08	1430.85
836.40	1433.35
836.71	1442.45
837.03	1442.23
837.35	1406.04
837.67	1404.45
837.99	1426.52
838.31	1414.24
838.63	1419.70
838.95	1427.21
839.27	1419.92
839.59	1432.44
839.91	1402.40
840.23	1428.34
840.54	1390.34
840.86	1408.77
841.18	1429.94
841.50	1435.17
841.82	1429.03
842.14	1417.65
842.46	1448.37
842.77	1387.84
843.09	1436.76
843.41	1400.58
843.73	1405.82
844.05	1403.54
844.37	1428.12
844.68	1418.79
845.00	1418.33
845.32	1418.56
845.64	1414.92
845.96	1415.83
846.27	1418.10
846.59	1379.19
846.91	1391.71
847.23	1386.47
847.54	1402.86
847.86	1396.71
848.18	1394.44
848.50	1390.12
848.82	1406.50
849.13	1394.21
849.45	1387.84
849.77	1392.39
850.08	1397.85
850.40	1382.38
850.72	1395.35
851.04	1405.36
851.35	1402.63
851.67	1428.12
851.99	1391.25
852.30	1382.38
852.62	1386.02
852.94	1385.34
853.25	1407.41
853.57	1384.20
853.89	1373.73
854.20	1386.02
854.52	1393.07
854.84	1388.52
855.15	1390.12
855.47	1364.63
855.79	1391.03
856.10	1364.86
856.42	1375.55
856.73	1390.12
857.05	1369.86
857.37	1380.79
857.68	1375.32
858.00	1389.21
858.32	1372.37
858.63	1382.61
858.95	1376.46
859.26	1403.77
859.58	1377.83
859.89	1375.10
860.21	1366.22
860.52	1394.44
860.84	1386.93
861.16	1404.00
861.47	1392.16
861.79	1393.53
862.10	1380.33
862.42	1367.82
862.73	1364.63
863.05	1370.09
863.36	1359.85
863.68	1366.45
863.99	1368.73
864.31	1361.90
864.62	1371.46
864.94	1362.35
865.25	1358.03
865.57	1352.34
865.88	1359.40
866.20	1342.33
866.51	1367.59
866.82	1352.80
867.14	1374.19
867.45	1339.37
867.77	1348.70
868.08	1361.67
868.40	1357.12
868.71	1354.62
869.02	1368.50
869.34	1351.66
869.65	1354.62
869.97	1353.02
870.28	1342.10
870.59	1359.40
870.91	1343.70
871.22	1347.56
871.54	1346.20
871.85	1345.97
872.16	1345.52
872.48	1327.31
872.79	1360.08
873.10	1318.44
873.42	1344.83
873.73	1349.16
874.04	1340.05
874.36	1353.02
874.67	1324.13
874.98	1345.52
875.30	1326.40
875.61	1348.47
875.92	1355.76
876.23	1336.19
876.55	1318.66
876.86	1335.05
877.17	1322.99
877.49	1328.90
877.80	1336.64
878.11	1508.22
878.42	1327.77
878.74	1330.50
879.05	1337.10
879.36	1328.68
879.67	1319.57
879.98	1307.97
880.30	1324.13
880.61	1328.45
880.92	1326.40
881.23	1313.89
881.55	1308.65
881.86	1318.89
882.17	1324.13
882.48	1313.43
882.79	1305.92
883.10	1325.26
883.42	1326.63
883.73	1312.29
884.04	1323.22
884.35	1308.42
884.66	1333.23
884.97	1310.24
885.28	1311.84
885.60	1318.66
885.91	1330.04
886.22	1297.73
886.53	1333.68
886.84	1309.11
887.15	1303.65
887.46	1314.34
887.77	1317.53
888.08	1318.21
888.40	1338.92
888.71	1315.25
889.02	1313.66
889.33	1316.16
889.64	1316.62
889.95	1341.87
890.26	1331.18
890.57	1324.13
890.88	1327.31
891.19	1335.05
891.50	1336.64
891.81	1334.37
892.12	1326.63
892.43	1296.14
892.74	1313.20
893.05	1314.57
893.36	1329.13
893.67	1306.15
893.98	1313.89
894.29	1304.56
894.60	1306.83
894.91	1306.15
895.22	1312.07
895.53	1315.93
895.84	1316.39
896.15	1309.11
896.46	1313.89
896.77	1305.01
897.08	1298.64
897.38	1295.23
897.69	1311.16
898.00	1305.24
898.31	1314.57
898.62	1276.57
898.93	1297.50
899.24	1305.01
899.55	1308.88
899.86	1313.20
900.16	1308.20
900.47	1314.80
900.78	1297.73
901.09	1337.78
901.40	1310.24
901.71	1300.92
902.02	1296.59
902.32	1295.23
902.63	1306.15
902.94	1295.68
903.25	1301.60
903.56	1292.50
903.87	1324.58
904.17	1325.04
904.48	1289.08
904.79	1282.94
905.10	1323.67
905.41	1307.97
905.71	1294.09
906.02	1295.23
906.33	1296.59
906.64	1287.72
906.94	1299.09
907.25	1289.77
907.56	1278.84
907.87	1278.16
908.17	1300.69
908.48	1295.23
908.79	1290.68
909.09	1288.17
909.40	1295.68
909.71	1311.61
910.02	1309.56
910.32	1295.45
910.63	1301.14
910.94	1288.86
911.24	1286.58
911.55	1278.84
911.86	1298.64
912.16	1286.81
912.47	1284.76
912.78	1287.49
913.08	1288.40
913.39	1284.53
913.69	1277.48
914.00	1294.77
914.31	1298.41
914.61	1276.79
914.92	1280.21
915.23	1280.66
915.53	1300.46
915.84	1278.84
916.14	1296.36
916.45	1256.77
916.75	1262.46
917.06	1275.20
917.37	1260.64
917.67	1252.22
917.98	1259.96
918.28	1270.20
918.59	1271.56
918.89	1280.89
919.20	1278.16
919.50	1281.35
919.81	1295.68
920.11	1288.63
920.42	1281.35
920.72	1290.68
921.03	1283.85
921.33	1286.35
921.64	1267.01
921.94	1296.59
922.25	1258.14
922.55	1261.78
922.86	1269.51
923.16	1272.47
923.47	1301.14
923.77	1249.49
924.08	1256.32
924.38	1260.18
924.69	1263.37
924.99	1282.26
925.29	1285.90
925.60	1263.37
925.90	1258.14
926.21	1269.74
926.51	1269.74
926.81	1277.93
927.12	1250.17
927.42	1263.60
927.73	1267.47
928.03	1249.49
928.33	1256.77
928.64	1262.91
928.94	1262.00
929.24	1270.65
929.55	1295.23
929.85	1275.88
930.15	1264.51
930.46	1256.09
930.76	1265.64
931.06	1254.49
931.37	1255.63
931.67	1280.89
931.97	1283.39
932.27	1286.58
932.58	1270.65
932.88	1287.03
933.18	1294.54
933.49	1273.15
933.79	1269.74
934.09	1259.96
934.39	1264.73
934.70	1281.80
935.00	1283.62
935.30	1260.87
935.60	1258.36
935.91	1242.66
936.21	1263.82
936.51	1251.31
936.81	1251.08
937.11	1262.23
937.42	1264.28
937.72	1238.57
938.02	1254.49
938.32	1246.30
938.62	1255.40
938.92	1244.94
939.23	1245.62
939.53	1255.40
939.83	1240.39
940.13	1241.52
940.43	1229.92
940.73	1255.63
941.03	1240.61
941.34	1257.00
941.64	1242.66
941.94	1233.33
942.24	1267.47
942.54	1257.23
942.84	1239.48
943.14	1259.50
943.44	1231.06
943.74	1234.47
944.04	1233.56
944.34	1238.11
944.65	1226.05
944.95	1247.44
945.25	1224.46
945.55	1252.90
945.85	1239.25
946.15	1241.30
946.45	1229.46
946.75	1261.32
947.05	1262.91
947.35	1237.43
947.65	1272.70
947.95	1252.90
948.25	1259.96
948.55	1267.69
948.85	1268.83
949.15	1264.51
949.45	1284.76
949.75	1259.50
950.05	1247.44
950.35	1250.63
950.65	1241.98
950.94	1252.67
951.24	1224.23
951.54	1214.22
951.84	1292.04
952.14	1243.12
952.44	1242.66
952.74	1269.74
953.04	1259.96
953.34	1244.25
953.64	1256.54
953.94	1252.22
954.23	1251.99
954.53	1250.17
954.83	1257.68
955.13	1246.99
955.43	1259.27
955.73	1250.85
956.03	1220.82
956.32	1242.66
956.62	1235.15
956.92	1249.94
957.22	1234.47
957.52	1245.85
957.82	1236.97
958.11	1212.40
958.41	1257.23
958.71	1250.63
959.01	1257.00
959.30	1326.17
959.60	1280.21
959.90	1251.76
960.20	1251.99
960.50	1245.39
960.79	1246.99
961.09	1247.67
961.39	1258.36
961.69	1244.94
961.98	1254.95
962.28	1252.22
962.58	1252.67
962.87	1260.18
963.17	1251.54
963.47	1236.97
963.76	1253.58
964.06	1238.79
964.36	1257.45
964.66	1242.43
964.95	1245.16
965.25	1267.92
965.55	1238.79
965.84	1236.97
966.14	1237.88
966.43	1254.49
966.73	1238.79
967.03	1244.94
967.32	1242.43
967.62	1234.93
967.92	1234.24
968.21	1245.85
968.51	1270.65
968.80	1242.43
969.10	1254.27
969.40	1242.21
969.69	1234.93
969.99	1234.47
970.28	1245.16
970.58	1257.00
970.87	1249.49
971.17	1243.80
971.46	1246.76
971.76	1232.65
972.06	1249.72
972.35	1253.58
972.65	1244.48
972.94	1232.42
973.24	1232.42
973.53	1262.00
973.83	1237.66
974.12	1242.66
974.42	1236.52
974.71	1261.78
975.01	1237.20
975.30	1238.79
975.59	1231.97
975.89	1216.04
976.18	1239.70
976.48	1236.97
976.77	1253.13
977.07	1240.61
977.36	1256.54
977.65	1265.42
977.95	1256.32
978.24	1241.30
978.54	1247.90
978.83	1235.84
979.13	1269.29
979.42	1250.17
979.71	1243.34
980.01	1236.52
980.30	1259.27
980.59	1229.92
980.89	1254.49
981.18	1250.63
981.47	1235.38
981.77	1239.48
982.06	1233.79
982.35	1249.94
982.65	1279.98
982.94	1240.84
983.23	1251.31
983.53	1241.98
983.82	1248.35
984.11	1234.24
984.41	1260.64
984.70	1227.42
984.99	1250.63
985.28	1219.22
985.58	1250.40
985.87	1259.05
986.16	1240.16
986.45	1243.80
986.75	1246.99
987.04	1238.57
987.33	1236.06
987.62	1241.75
987.91	1230.15
988.21	1240.84
988.50	1245.39
988.79	1249.49
989.08	1239.93
989.37	1269.29
989.67	1243.57
989.96	1241.52
990.25	1254.72
990.54	1255.86
990.83	1241.52
991.12	1231.28
991.42	1224.46
991.71	1237.20
992.00	1225.82
992.29	1238.34
992.58	1227.64
992.87	1243.57
993.16	1235.84
993.45	1257.91
993.75	1240.61
994.04	1246.76
994.33	1241.75
994.62	1260.41
994.91	1221.95
995.20	1257.45
995.49	1234.47
995.78	1241.07
996.07	1248.12
996.36	1220.82
996.65	1250.17
996.94	1225.37
997.23	1226.51
997.52	1236.75
997.81	1238.34
998.10	1230.83
998.39	1237.20
998.68	1229.69
998.97	1228.55
999.26	1244.71
999.55	1253.58
999.84	1245.85
1000.13	1224.91
1000.42	1241.52
1000.71	1233.10
1001.00	1241.98
1001.29	1260.87
1001.58	1251.76
1001.87	1232.88
1002.16	1244.03
1002.45	1217.18
1002.74	1226.51
1003.02	1221.27
1003.31	1229.46
1003.60	1245.62
1003.89	1237.88
1004.18	1227.64
1004.47	1235.38
1004.76	1252.90
1005.05	1242.21
1005.33	1259.50
1005.62	1229.69
1005.91	1250.40
1006.20	1249.03
1006.49	1230.15
1006.78	1240.84
1007.06	1232.19
1007.35	1231.28
1007.64	1231.74
1007.93	1244.03
1008.22	1228.33
1008.50	1237.43
1008.79	1231.74
1009.08	1216.04
1009.37	1233.33
1009.66	1251.99
1009.94	1251.54
1010.23	1247.67
1010.52	1263.14
1010.81	1244.25
1011.09	1215.81
1011.38	1223.78
1011.67	1233.56
1011.95	1243.34
1012.24	1215.58
1012.53	1214.45
1012.82	1225.37
1013.10	1237.88
1013.39	1226.28
1013.68	1219.00
[truncated: 48 more rows]
