# Supplementary material for: Unique photosynthetic electron transport tuning and excitation distribution in heterokont algae
Source: PLoS One. 2019 Jan 9;14(1):e0209920. doi: 10.1371/journal.pone.0209920 (PMC6326504; doi:10.1371/journal.pone.0209920)
Supplement: S1 Dataset — (ZIP) [file pone.0209920.s004.zip › S1 Dataset/77K/Phaeodactylum_DCMU/PDCMU_t=25,1.txt]

340.01	941.16
340.39	941.16
340.76	941.16
341.14	941.16
341.52	956.63
341.89	955.72
342.27	973.01
342.65	975.06
343.03	980.98
343.40	975.97
343.78	987.58
344.16	953.44
344.53	988.49
344.91	980.07
345.29	957.77
345.66	959.59
346.04	965.73
346.42	964.59
346.79	951.17
347.17	950.71
347.54	960.50
347.92	965.50
348.30	961.18
348.67	961.64
349.05	952.53
349.43	955.72
349.80	974.15
350.18	970.96
350.56	954.13
350.93	956.40
351.31	935.47
351.68	932.28
352.06	946.84
352.44	937.97
352.81	924.77
353.19	923.86
353.56	946.39
353.94	950.49
354.32	931.60
354.69	939.11
355.07	947.07
355.44	948.89
355.82	939.34
356.19	930.69
356.57	956.40
356.95	929.32
357.32	930.01
357.70	937.97
358.07	943.43
358.45	922.27
358.82	936.60
359.20	927.05
359.58	935.47
359.95	943.89
360.33	932.96
360.70	929.78
361.08	935.01
361.45	929.55
361.83	928.87
362.20	937.74
362.58	938.20
362.95	922.50
363.33	905.66
363.70	926.82
364.08	931.83
364.45	939.79
364.83	945.25
365.20	970.51
365.58	947.07
365.95	951.62
366.33	946.62
366.70	942.07
367.08	933.65
367.45	932.51
367.83	940.47
368.20	943.89
368.58	950.49
368.95	932.96
369.33	977.11
369.70	946.16
370.08	939.79
370.45	957.08
370.83	951.62
371.20	944.34
371.57	1045.83
371.95	947.98
372.32	947.75
372.70	951.85
373.07	934.33
373.45	948.66
373.82	935.01
374.19	946.62
374.57	934.33
374.94	930.46
375.32	929.10
375.69	943.20
376.07	942.07
376.44	925.23
376.81	933.87
377.19	929.10
377.56	937.97
377.94	920.68
378.31	936.60
378.68	922.95
379.06	914.53
379.43	958.68
379.81	939.56
380.18	928.87
380.55	942.29
380.93	949.57
381.30	936.83
381.67	935.92
382.05	943.20
382.42	937.06
382.79	932.05
383.17	941.84
383.54	955.04
383.91	947.07
384.29	944.80
384.66	949.57
385.04	949.57
385.41	927.05
385.78	936.60
386.15	934.33
386.53	939.33
386.90	931.37
387.27	951.40
387.65	950.26
388.02	943.20
388.39	946.84
388.77	931.83
389.14	934.56
389.51	926.59
389.89	924.32
390.26	952.31
390.63	945.25
391.00	948.44
391.38	955.95
391.75	947.07
392.12	943.20
392.50	949.80
392.87	936.38
393.24	932.96
393.61	958.22
393.99	966.64
394.36	939.79
394.73	947.30
395.10	956.17
395.48	957.08
395.85	933.19
396.22	954.13
396.59	932.28
396.97	910.66
397.34	948.21
397.71	933.87
398.08	921.81
398.45	935.24
398.83	937.74
399.20	955.04
399.57	950.94
399.94	924.32
400.32	938.88
400.69	932.96
401.06	958.68
401.43	953.90
401.80	931.14
402.17	945.48
402.55	917.49
402.92	963.46
403.29	940.02
403.66	933.42
404.03	941.84
404.41	945.48
404.78	946.62
405.15	951.85
405.52	942.52
405.89	945.71
406.26	969.60
406.64	966.64
407.01	944.80
407.38	953.67
407.75	935.92
408.12	948.44
408.49	950.94
408.86	941.61
409.23	951.17
409.61	969.83
409.98	939.56
410.35	938.65
410.72	923.63
411.09	944.11
411.46	934.10
411.83	934.10
412.20	956.40
412.57	942.52
412.95	931.14
413.32	945.93
413.69	932.28
414.06	936.60
414.43	944.80
414.80	952.31
415.17	945.71
415.54	942.98
415.91	948.66
416.28	942.98
416.65	919.54
417.02	933.65
417.39	944.34
417.76	971.87
418.14	952.76
418.51	936.15
418.88	931.37
419.25	933.87
419.62	953.44
419.99	938.65
420.36	956.40
420.73	931.83
421.10	959.81
421.47	947.75
421.84	942.29
422.21	942.29
422.58	935.24
422.95	945.02
423.32	930.69
423.69	931.14
424.06	931.37
424.43	933.65
424.80	944.80
425.17	938.65
425.54	930.92
425.91	946.16
426.28	927.96
426.65	947.75
427.02	936.15
427.39	944.57
427.76	932.51
428.13	948.66
428.49	948.66
428.86	948.21
429.23	951.85
429.60	943.66
429.97	944.80
430.34	921.59
430.71	935.47
431.08	931.83
431.45	951.17
431.82	922.95
432.19	931.37
432.56	951.85
432.93	937.51
433.30	950.94
433.67	920.90
434.03	952.53
434.40	935.69
434.77	946.39
435.14	952.53
435.51	924.77
435.88	958.90
436.25	949.35
436.62	945.71
436.99	962.55
437.35	964.37
437.72	960.72
438.09	937.74
438.46	1006.46
438.83	938.65
439.20	949.12
439.57	955.04
439.93	937.51
440.30	945.48
440.67	945.02
441.04	938.88
441.41	956.17
441.78	936.38
442.14	941.38
442.51	942.98
442.88	950.26
443.25	944.57
443.62	946.62
443.99	936.60
444.35	948.89
444.72	964.82
445.09	945.71
445.46	944.11
445.83	946.84
446.19	940.93
446.56	948.89
446.93	948.21
447.30	913.39
447.66	926.82
448.03	915.21
448.40	944.80
448.77	926.36
449.14	951.62
449.50	942.52
449.87	928.18
450.24	943.89
450.61	925.68
450.97	943.89
451.34	935.24
451.71	953.90
452.08	937.97
452.44	934.56
452.81	944.80
453.18	952.76
453.54	922.04
453.91	917.95
454.28	927.05
454.65	945.71
455.01	955.04
455.38	929.78
455.75	950.94
456.11	945.48
456.48	941.38
456.85	965.50
457.21	931.60
457.58	943.20
457.95	937.51
458.32	922.72
458.68	941.84
459.05	947.30
459.42	933.87
459.78	922.72
460.15	948.89
460.52	940.02
460.88	934.56
461.25	923.86
461.61	944.57
461.98	941.61
462.35	947.07
462.71	955.26
463.08	930.69
463.45	921.13
463.81	943.66
464.18	936.60
464.55	957.77
464.91	950.03
465.28	944.34
465.64	946.62
466.01	932.05
466.38	955.26
466.74	944.80
467.11	936.60
467.47	928.64
467.84	964.82
468.21	937.97
468.57	920.22
468.94	937.29
469.30	923.63
469.67	949.80
470.03	944.57
470.40	946.16
470.77	931.60
471.13	947.98
471.50	945.71
471.86	945.93
472.23	970.51
472.59	941.61
472.96	948.44
473.32	946.16
473.69	971.65
474.05	942.29
474.42	936.60
474.78	961.18
475.15	944.80
475.51	944.57
475.88	937.51
476.24	946.16
476.61	940.93
476.97	952.08
477.34	930.46
477.70	946.16
478.07	941.61
478.43	946.16
478.80	925.45
479.16	944.57
479.53	938.20
479.89	941.84
480.26	919.08
480.62	927.05
480.99	949.57
481.35	945.25
481.72	942.98
482.08	942.75
482.45	1227.19
482.81	947.98
483.17	954.35
483.54	953.90
483.90	952.31
484.27	949.80
484.63	922.27
485.00	943.43
485.36	926.36
485.72	946.16
486.09	947.53
486.45	936.83
486.82	927.96
487.18	920.22
487.54	940.70
487.91	936.60
488.27	924.09
488.64	960.50
489.00	953.44
489.36	940.25
489.73	962.32
490.09	956.63
490.45	940.25
490.82	957.99
491.18	955.49
491.55	957.31
491.91	963.00
492.27	943.20
492.64	940.25
493.00	929.10
493.36	940.70
493.73	962.55
494.09	950.03
494.45	946.84
494.82	954.35
495.18	944.34
495.54	949.12
495.91	946.84
496.27	930.92
496.63	932.96
496.99	957.54
497.36	947.98
497.72	950.94
498.08	958.22
498.45	970.74
498.81	962.32
499.17	953.44
499.53	958.90
499.90	953.67
500.26	923.18
500.62	971.65
500.99	937.06
501.35	945.93
501.71	933.19
502.07	945.02
502.44	946.84
502.80	950.26
503.16	929.55
503.52	946.62
503.88	952.99
504.25	930.69
504.61	951.17
504.97	966.87
505.33	957.08
505.70	955.26
506.06	951.17
506.42	951.85
506.78	956.17
507.14	956.63
507.51	956.63
507.87	941.61
508.23	952.08
508.59	932.51
508.95	952.76
509.32	937.51
509.68	961.86
510.04	946.62
510.40	948.66
510.76	964.82
511.12	961.64
511.48	937.97
511.85	950.94
512.21	949.57
512.57	952.99
512.93	945.93
513.29	941.84
513.65	937.74
514.01	927.50
514.38	948.89
514.74	944.11
515.10	947.75
515.46	933.87
515.82	954.35
516.18	924.77
516.54	937.51
516.90	952.53
517.26	961.18
517.63	948.66
517.99	933.42
518.35	952.53
518.71	936.60
519.07	942.29
519.43	944.80
519.79	940.25
520.15	945.25
520.51	942.98
520.87	951.17
521.23	923.86
521.59	933.42
521.95	946.84
522.31	950.03
522.67	936.83
523.03	952.99
523.40	962.32
523.76	941.61
524.12	932.74
524.48	962.77
524.84	949.12
525.20	964.14
525.56	951.62
525.92	957.08
526.28	934.10
526.64	967.10
527.00	935.92
527.36	954.35
527.72	947.53
528.08	947.30
528.44	944.34
528.80	942.07
529.16	931.60
529.51	946.39
529.87	953.67
530.23	962.09
530.59	955.95
530.95	967.32
531.31	958.45
531.67	954.81
532.03	937.29
532.39	966.64
532.75	950.71
533.11	950.71
533.47	949.57
533.83	935.92
534.19	947.98
534.55	950.26
534.91	927.73
535.26	935.01
535.62	934.78
535.98	948.89
536.34	946.39
536.70	935.01
537.06	930.92
537.42	949.12
537.78	938.20
538.14	981.20
538.49	933.42
538.85	975.74
539.21	958.45
539.57	951.62
539.93	938.20
540.29	968.46
540.65	957.08
541.00	965.05
541.36	949.80
541.72	944.11
542.08	965.50
542.44	945.71
542.80	955.26
543.15	961.64
543.51	957.31
543.87	956.86
544.23	942.98
544.59	935.47
544.95	954.58
545.30	957.54
545.66	938.65
546.02	938.42
546.38	933.87
546.73	953.44
547.09	927.27
547.45	959.59
547.81	935.47
548.17	946.84
548.52	966.87
548.88	936.83
549.24	956.86
549.60	950.49
549.95	945.71
550.31	947.53
550.67	942.07
551.03	953.22
551.38	940.93
551.74	935.01
552.10	939.34
552.46	946.39
552.81	942.52
553.17	925.00
553.53	947.53
553.88	975.06
554.24	965.96
554.60	914.99
554.95	939.33
555.31	949.35
555.67	920.68
556.03	939.56
556.38	943.43
556.74	926.59
557.10	952.31
557.45	930.46
557.81	952.99
558.17	934.56
558.52	947.53
558.88	960.95
559.24	930.23
559.59	955.72
559.95	936.60
560.30	964.82
560.66	932.28
561.02	958.90
561.37	941.38
561.73	927.96
562.09	957.77
562.44	949.80
562.80	922.95
563.15	931.37
563.51	935.01
563.87	948.89
564.22	925.23
564.58	926.59
564.93	928.64
565.29	944.34
565.65	967.55
566.00	937.51
566.36	953.44
566.71	968.46
567.07	945.93
567.42	950.71
567.78	941.61
568.14	921.81
568.49	961.86
568.85	946.84
569.20	933.42
569.56	936.15
569.91	943.43
570.27	930.01
570.62	934.78
570.98	946.39
571.33	936.60
571.69	932.96
572.04	936.15
572.40	947.30
572.75	951.17
573.11	930.23
573.46	953.90
573.82	965.05
574.17	940.47
574.53	972.33
574.88	953.22
575.24	963.68
575.59	961.64
575.95	950.26
576.30	939.56
576.66	943.20
577.01	960.95
577.36	934.78
577.72	952.99
578.07	952.08
578.43	934.78
578.78	950.71
579.14	961.18
579.49	945.48
579.85	955.95
580.20	962.09
580.55	938.65
580.91	950.03
581.26	936.83
581.62	967.32
581.97	951.17
582.32	955.95
582.68	930.46
583.03	955.95
583.39	966.19
583.74	964.14
584.09	962.32
584.45	962.55
584.80	973.92
585.15	963.68
585.51	974.15
585.86	976.88
586.21	969.83
586.57	976.20
586.92	970.96
587.27	983.71
587.63	995.09
587.98	1028.54
588.33	1007.60
588.69	1001.00
589.04	988.03
589.39	1015.11
589.75	1026.72
590.10	1033.77
590.45	1023.98
590.81	994.86
591.16	1048.79
591.51	1066.76
591.86	1086.33
592.22	1080.19
592.57	1076.78
592.92	1087.02
593.28	1107.27
593.63	1116.60
593.98	1106.59
594.33	1137.53
594.69	1140.72
595.04	1137.31
595.39	1153.46
595.74	1163.47
596.10	1182.36
596.45	1194.88
596.80	1191.01
597.15	1225.60
597.50	1250.85
597.86	1254.04
598.21	1276.34
598.56	1272.70
598.91	1303.65
599.26	1324.58
599.62	1319.35
599.97	1359.62
600.32	1356.67
600.67	1370.55
601.02	1409.69
601.38	1410.60
601.73	1447.46
602.08	1464.53
602.43	1458.84
602.78	1507.30
603.13	1501.39
603.49	1507.08
603.84	1521.41
604.19	1560.78
604.54	1573.75
604.89	1593.55
605.24	1611.52
605.59	1637.24
605.95	1636.33
606.30	1664.54
606.65	1678.42
607.00	1707.10
607.35	1720.75
607.70	1738.95
608.05	1743.50
608.40	1771.04
608.75	1789.47
609.10	1819.73
609.46	1840.44
609.81	1839.76
610.16	1847.27
610.51	1859.56
610.86	1850.23
611.21	1885.04
611.56	1907.57
611.91	1889.59
612.26	1941.02
612.61	1937.38
612.96	1978.11
613.31	1923.27
613.66	1991.54
614.01	1937.61
614.36	1984.03
614.71	1987.21
615.06	1981.30
615.41	2015.43
615.76	1999.73
616.11	2007.69
616.46	2044.10
616.81	2035.23
617.16	2023.85
617.51	2047.51
617.86	2029.31
618.21	2003.82
618.56	2022.03
618.91	2046.83
619.26	2052.29
619.61	2031.13
619.96	2055.25
620.31	2078.01
620.66	2032.04
621.01	2041.37
621.36	2037.27
621.71	2061.62
622.06	2052.52
622.41	2036.82
622.76	2036.82
623.10	2043.42
623.45	2039.09
623.80	2047.29
624.15	2029.76
624.50	2029.08
624.85	2040.23
625.20	2025.67
625.55	2052.06
625.90	2009.06
626.25	2014.75
626.59	2030.22
626.94	2005.64
627.29	2009.06
627.64	1998.36
627.99	1985.16
628.34	2005.19
628.69	1955.58
629.03	2008.83
629.38	1971.74
629.73	1983.12
630.08	1949.21
630.43	1969.24
630.78	1961.73
631.12	1954.67
631.47	1950.12
631.82	1957.40
632.17	1953.08
632.52	1922.36
632.86	1977.66
633.21	1936.01
633.56	1915.53
633.91	1938.74
634.26	1907.57
634.60	1914.17
634.95	1926.23
635.30	1922.36
635.65	1932.37
635.99	1926.23
636.34	1925.55
636.69	1929.64
637.04	1898.92
637.39	1882.31
637.73	1861.15
638.08	1878.67
638.43	1867.98
638.77	1867.52
639.12	1860.47
639.47	1883.68
639.82	1913.49
640.16	1895.51
640.51	1883.45
640.86	1863.65
641.20	1876.62
641.55	1898.69
641.90	1887.54
642.25	1847.50
642.59	1876.17
642.94	1878.67
643.29	1875.48
643.63	1857.05
643.98	1863.42
644.33	1865.47
644.67	1844.76
645.02	1878.90
645.37	1850.00
645.71	1849.32
646.06	1875.03
646.40	1878.21
646.75	1857.96
647.10	1868.20
647.44	1872.53
647.79	1859.56
648.14	1853.18
648.48	1860.92
648.83	1852.96
649.17	1880.26
649.52	1870.93
649.87	1849.32
650.21	1863.42
650.56	1860.92
650.90	1846.36
651.25	1846.13
651.59	1870.48
651.94	1854.09
652.29	1864.33
652.63	1859.33
652.98	1868.43
653.32	1877.08
653.67	1871.16
654.01	1867.29
654.36	1852.73
654.70	1881.17
655.05	1907.57
655.39	1903.25
655.74	1921.90
656.08	1900.29
656.43	1893.46
656.78	1920.77
657.12	1932.37
657.47	1925.09
657.81	1945.57
658.15	1937.83
658.50	1918.49
658.84	1960.36
659.19	1992.90
659.53	1974.70
659.88	1996.77
660.22	1986.98
660.57	2001.78
660.91	2009.51
661.26	2001.09
661.60	2001.78
661.95	1992.67
662.29	2032.72
662.63	2030.22
662.98	2022.03
663.32	2044.78
663.67	2034.09
664.01	2048.42
664.36	2052.29
664.70	2080.05
665.04	2085.06
665.39	2090.98
665.73	2098.49
666.08	2291.45
666.42	2166.07
666.76	2220.45
667.11	2211.35
667.45	2234.11
667.79	2262.78
668.14	2263.23
668.48	2305.33
668.83	2359.03
669.17	2415.24
669.51	2492.61
669.86	2505.35
670.20	2577.25
670.54	2625.72
670.89	2643.02
671.23	2714.92
671.57	2797.75
671.92	2852.37
672.26	2960.91
672.60	3038.73
672.94	3153.42
673.29	3182.54
673.63	3270.15
673.97	3328.63
674.32	3449.69
674.66	3558.69
675.00	3593.50
675.34	3647.89
675.69	3779.64
676.03	3909.80
676.37	3991.49
676.71	4074.78
677.06	4242.94
677.40	4347.61
677.74	4479.14
678.08	4649.12
678.43	4789.97
678.77	4870.30
679.11	5039.37
679.45	5174.08
679.80	5334.50
680.14	5529.06
680.48	5720.89
680.82	5978.70
681.16	6195.33
681.51	6406.50
681.85	6592.18
682.19	6852.50
682.53	7240.93
682.87	7550.41
683.21	7964.10
683.56	8373.23
683.90	8832.43
684.24	9428.17
684.58	9953.58
684.92	10604.61
685.26	11209.67
685.61	11797.67
685.95	12510.81
686.29	13225.10
686.63	13706.83
686.97	14116.88
687.31	14652.31
687.65	14783.83
687.99	15087.39
688.33	15101.95
688.68	15083.74
689.02	14880.31
689.36	14706.46
689.70	14377.42
690.04	13991.49
690.38	13590.55
690.72	13262.42
691.06	12689.67
691.40	12265.74
691.74	11752.61
692.08	11267.47
692.42	10832.39
692.76	10420.29
693.10	10047.56
693.44	9608.39
693.78	9296.64
694.13	8854.96
694.47	8560.28
694.81	8264.69
695.15	8005.05
695.49	7713.79
695.83	7550.18
696.17	7265.97
696.51	7125.57
696.85	6870.02
697.19	6740.09
697.53	6604.93
697.87	6493.65
698.20	6373.96
698.54	6330.73
698.88	6219.23
699.22	6162.34
699.56	6112.28
699.90	6078.60
700.24	6074.28
700.58	6049.47
700.92	6054.71
701.26	6048.33
701.60	6100.44
701.94	6070.18
702.28	6143.00
702.62	6245.17
702.96	6299.55
703.30	6339.60
703.63	6406.73
703.97	6523.69
704.31	6573.52
704.65	6708.69
704.99	6810.63
705.33	7021.35
705.67	7063.67
706.01	7187.46
706.34	7347.88
706.68	7498.75
707.02	7537.44
707.36	7719.48
707.70	7826.20
708.04	7870.34
708.38	8076.05
708.71	8201.89
709.05	8261.05
709.39	8390.07
709.73	8462.66
710.07	8501.35
710.40	8615.80
710.74	8654.72
711.08	8661.31
711.42	8695.90
711.76	8711.60
712.09	8752.79
712.43	8722.30
712.77	8645.39
713.11	8681.79
713.45	8655.85
713.78	8577.58
714.12	8490.65
714.46	8426.94
714.80	8347.98
715.13	8192.79
715.47	8155.01
715.81	8034.18
716.15	7902.43
716.48	7831.66
716.82	7693.54
717.16	7596.83
717.49	7461.43
717.83	7304.19
718.17	7254.82
718.51	7119.42
718.84	6984.71
719.18	6886.41
719.52	6782.64
719.85	6582.40
720.19	6472.95
720.53	6382.15
720.86	6269.74
721.20	6122.06
721.54	6060.85
721.87	5959.36
722.21	5749.56
722.55	5724.98
722.88	5623.49
723.22	5512.22
723.55	5380.01
723.89	5298.32
724.23	5194.10
724.56	5147.00
724.90	5082.38
725.24	5014.79
725.57	4936.74
725.91	4855.05
726.24	4775.64
726.58	4658.22
726.92	4603.83
727.25	4542.17
727.59	4509.63
727.92	4405.41
728.26	4333.96
728.59	4292.54
728.93	4211.31
729.26	4164.89
729.60	4105.49
729.94	4068.18
730.27	3996.72
730.61	3958.72
730.94	3886.36
731.28	3834.03
731.61	3746.65
731.95	3732.99
732.28	3701.13
732.62	3635.14
732.95	3609.89
733.29	3544.12
733.62	3517.04
733.96	3499.75
734.29	3431.94
734.63	3411.23
734.96	3409.41
735.30	3342.28
735.63	3304.28
735.97	3296.32
736.30	3233.52
736.63	3241.71
736.97	3200.98
737.30	3134.99
737.64	3145.45
737.97	3115.19
738.31	3080.15
738.64	3059.67
738.97	3022.80
739.31	3013.24
739.64	2998.00
739.98	2939.75
740.31	2907.21
740.64	2955.22
740.98	2921.31
741.31	2853.96
741.65	2846.22
741.98	2840.08
742.31	2814.14
742.65	2770.45
742.98	2812.54
743.31	2726.53
743.65	2750.19
743.98	2684.66
744.31	2739.27
744.65	2724.48
744.98	2667.37
745.31	2711.28
745.65	2634.83
745.98	2627.77
746.31	2629.59
746.65	2622.08
746.98	2604.33
747.31	2630.05
747.65	2577.03
747.98	2542.67
748.31	2596.14
748.64	2578.85
748.98	2518.55
749.31	2521.96
749.64	2515.36
749.98	2470.99
750.31	2498.52
750.64	2434.35
750.97	2457.11
751.31	2409.32
751.64	2430.71
751.97	2427.98
752.30	2384.06
752.63	2378.15
752.97	2377.92
753.30	2354.94
753.63	2380.42
753.96	2351.98
754.29	2292.81
754.63	2314.66
754.96	2330.82
755.29	2268.92
755.62	2230.01
755.95	2223.64
756.29	2217.50
756.62	2189.51
756.95	2185.87
757.28	2193.15
757.61	2223.41
757.94	2149.46
758.27	2146.27
758.61	2113.73
758.94	2112.37
759.27	2095.30
759.60	2086.43
759.93	2060.03
760.26	2046.83
760.59	2026.12
760.92	1995.63
761.26	2025.21
761.59	2007.01
761.92	1968.10
762.25	1984.94
762.58	1949.21
762.91	1979.02
763.24	1952.62
763.57	1919.17
763.90	1947.39
764.23	1933.97
764.56	1909.62
764.89	1895.74
765.22	1893.23
765.55	1905.07
765.88	1875.48
766.21	1836.80
766.54	1847.50
766.87	1853.41
767.20	1811.54
767.53	1824.06
767.86	1829.29
768.19	1811.54
768.52	1803.58
768.85	1809.04
769.18	1799.94
769.51	1817.46
769.84	1793.34
770.17	1771.04
770.50	1745.10
770.83	1748.51
771.16	1745.55
771.49	1730.99
771.82	1717.34
772.15	1721.89
772.48	1730.76
772.81	1713.24
773.14	1705.05
773.47	1679.11
773.80	1687.98
774.13	1652.26
774.46	1652.03
774.78	1639.51
775.11	1639.29
775.44	1634.51
775.77	1614.71
776.10	1610.39
776.43	1620.17
776.76	1634.28
777.09	1601.51
777.41	1606.75
777.74	1597.64
778.07	1573.98
778.40	1573.98
778.73	1553.27
779.06	1563.97
779.38	1543.03
779.71	1532.11
780.04	1542.58
780.37	1530.97
780.70	1528.01
781.03	1487.51
781.35	1496.61
781.68	1510.26
782.01	1498.89
782.34	1478.63
782.67	1466.57
782.99	1452.92
783.32	1463.84
783.65	1469.76
783.98	1447.46
784.30	1442.45
784.63	1440.63
784.96	1433.58
785.29	1463.16
785.61	1417.88
785.94	1431.08
786.27	1434.03
786.60	1397.62
786.92	1391.71
787.25	1396.49
787.58	1390.34
787.90	1372.37
788.23	1395.58
788.56	1373.73
788.88	1361.22
789.21	1376.24
789.54	1353.93
789.87	1358.49
790.19	1355.30
790.52	1343.92
790.85	1367.82
791.17	1346.43
791.50	1361.22
791.82	1346.88
792.15	1361.90
792.48	1342.56
792.80	1339.60
793.13	1339.83
793.46	1340.96
793.78	1333.00
794.11	1325.95
794.43	1335.73
794.76	1323.67
795.09	1334.37
795.41	1314.80
795.74	1302.96
796.06	1315.71
796.39	1320.26
796.72	1319.12
797.04	1326.17
797.37	1286.12
797.69	1304.56
798.02	1313.20
798.34	1320.94
798.67	1317.30
798.99	1280.44
799.32	1324.58
799.64	1295.68
799.97	1321.85
800.30	1329.13
800.62	1295.45
800.95	1268.60
801.27	1297.96
801.60	1298.87
801.92	1283.17
802.25	1296.59
802.57	1301.37
802.89	1296.82
803.22	1294.09
803.54	1273.61
803.87	1261.32
804.19	1268.38
804.52	1308.65
804.84	1259.50
805.17	1270.42
805.49	1251.54
805.82	1248.81
806.14	1243.34
806.46	1253.81
806.79	1246.30
807.11	1224.69
807.44	1250.17
807.76	1246.76
808.08	1234.01
808.41	1224.69
808.73	1234.47
809.06	1230.15
809.38	1231.51
809.70	1226.73
810.03	1256.77
810.35	1221.27
810.67	1241.07
811.00	1224.69
811.32	1218.77
811.64	1213.31
811.97	1207.85
812.29	1208.07
812.61	1204.66
812.94	1232.42
813.26	1211.26
813.58	1196.92
813.91	1188.28
814.23	1194.65
814.55	1207.62
814.88	1191.92
815.20	1186.00
815.52	1193.28
815.84	1202.16
816.17	1200.34
816.49	1204.89
816.81	1177.58
817.13	1188.96
817.46	1185.09
817.78	1181.91
818.10	1172.58
818.42	1181.22
818.75	1165.98
819.07	1187.14
819.39	1156.19
819.71	1178.95
820.04	1177.35
820.36	1153.23
820.68	1153.92
821.00	1180.54
821.32	1166.43
821.65	1182.36
821.97	1141.63
822.29	1151.41
822.61	1154.60
822.93	1118.87
823.25	1129.34
823.58	1168.71
823.90	1154.14
824.22	1150.05
824.54	1155.96
824.86	1149.14
825.18	1132.30
825.50	1129.57
825.82	1132.07
826.15	1136.40
826.47	1121.38
826.79	1132.75
827.11	1145.95
827.43	1129.34
827.75	1124.56
828.07	1117.28
828.39	1129.80
828.71	1119.10
829.03	1105.68
829.35	1124.11
829.67	1117.96
830.00	1122.97
830.32	1117.05
830.64	1123.88
830.96	1113.41
831.28	1146.86
831.60	1123.42
831.92	1110.91
832.24	1103.17
832.56	1131.84
832.88	1127.07
833.20	1112.73
833.52	1123.20
833.84	1097.48
834.16	1135.26
834.48	1134.57
834.80	1130.25
835.12	1119.56
835.44	1107.50
835.76	1125.02
836.08	1126.61
836.40	1122.06
836.71	1095.89
837.03	1103.63
837.35	1098.17
837.67	1100.21
837.99	1087.47
838.31	1075.87
838.63	1104.99
838.95	1084.74
839.27	1099.99
839.59	1087.24
839.91	1109.77
840.23	1111.82
840.54	1092.25
840.86	1085.65
841.18	1099.76
841.50	1092.71
841.82	1099.99
842.14	1101.12
842.46	1081.56
842.77	1095.89
843.09	1090.20
843.41	1096.35
843.73	1090.88
844.05	1096.12
844.37	1094.30
844.68	1091.79
845.00	1077.91
845.32	1061.53
845.64	1063.58
845.96	1067.90
846.27	1071.32
846.59	1094.98
846.91	1093.62
847.23	1069.49
847.54	1060.17
847.86	1063.35
848.18	1073.82
848.50	1073.82
848.82	1079.05
849.13	1083.60
849.45	1075.87
849.77	1069.04
850.08	1115.23
850.40	1093.62
850.72	1061.30
851.04	1074.96
851.35	1055.39
851.67	1076.55
851.99	1080.19
852.30	1080.42
852.62	1090.20
852.94	1073.82
853.25	1098.62
853.57	1064.72
853.89	1090.43
854.20	1045.83
854.52	1072.23
854.84	1083.83
855.15	1072.91
855.47	1047.42
855.79	1060.17
856.10	1072.68
856.42	1062.67
856.73	1061.30
857.05	1060.17
857.37	1083.38
857.68	1047.65
858.00	1061.30
858.32	1072.68
858.63	1057.89
858.95	1034.45
859.26	1060.17
859.58	1068.13
859.89	1061.76
860.21	1054.25
860.52	1062.44
860.84	1061.30
861.16	1056.07
861.47	1044.92
861.79	1048.79
862.10	1059.48
862.42	1067.22
862.73	1069.72
863.05	1050.84
863.36	1042.64
863.68	1070.18
863.99	1036.50
864.31	1076.32
864.62	1067.22
864.94	1067.90
865.25	1049.47
865.57	1065.63
865.88	1063.12
866.20	1040.82
866.51	1070.63
866.82	1051.52
867.14	1067.22
867.45	1047.42
867.77	1027.85
868.08	1048.33
868.40	1023.98
868.71	1042.87
869.02	1037.87
869.34	1034.91
869.65	1014.43
869.97	1027.85
870.28	1034.68
870.59	1024.44
870.91	1022.16
871.22	1039.23
871.54	1043.78
871.85	1023.98
872.16	1033.31
872.48	1008.51
872.79	1048.33
873.10	1027.85
873.42	1016.48
873.73	1018.52
874.04	1007.15
874.36	1013.06
874.67	1025.80
874.98	1028.54
875.30	1023.07
875.61	1021.03
875.92	1025.80
876.23	1019.66
876.55	1018.30
876.86	1008.06
877.17	1012.61
877.49	1018.30
877.80	1021.48
878.11	1246.76
878.42	1050.15
878.74	1021.48
879.05	1018.52
879.36	1020.34
879.67	1002.82
879.98	1014.88
880.30	995.09
880.61	1029.67
880.92	1028.31
881.23	998.04
881.55	1001.68
881.86	1027.85
882.17	1008.74
882.48	1015.56
882.79	1024.89
883.10	1008.28
883.42	1027.63
883.73	1008.74
884.04	1024.44
884.35	1008.97
884.66	990.99
884.97	1018.07
885.28	997.13
885.60	1010.79
885.91	1008.28
886.22	1008.28
886.53	1010.10
886.84	1006.24
887.15	997.82
887.46	998.50
887.77	1016.02
888.08	998.95
888.40	1006.24
888.71	999.86
889.02	1028.76
889.33	1014.88
889.64	999.18
889.95	999.64
890.26	1016.48
890.57	1021.25
890.88	1008.97
891.19	1013.97
891.50	1016.70
891.81	1018.07
892.12	1010.33
892.43	1013.97
892.74	1001.68
893.05	1021.03
893.36	1030.36
893.67	1026.94
893.98	1023.53
894.29	1001.91
894.60	1014.88
894.91	1009.65
895.22	996.22
895.53	1005.33
895.84	1010.33
896.15	1005.78
896.46	992.13
896.77	990.53
897.08	996.91
897.38	1001.00
897.69	1008.97
898.00	1007.15
898.31	981.20
898.62	1001.46
898.93	973.47
899.24	982.34
899.55	1001.23
899.86	1000.32
900.16	991.44
900.47	993.49
900.78	1009.42
901.09	986.67
901.40	990.53
901.71	994.40
902.02	999.18
902.32	1004.19
902.63	983.25
902.94	1002.37
903.25	990.76
903.56	997.82
903.87	990.53
904.17	980.07
904.48	998.50
904.79	987.58
905.10	1001.00
905.41	1006.24
905.71	974.38
906.02	975.74
906.33	972.10
906.64	999.64
906.94	983.94
907.25	986.21
907.56	991.44
907.87	998.73
908.17	993.49
908.48	1001.00
908.79	984.62
909.09	978.93
909.40	979.16
909.71	992.58
910.02	1028.99
910.32	987.35
910.63	988.03
910.94	987.80
911.24	986.89
911.55	978.70
911.86	990.76
912.16	998.27
912.47	975.06
912.78	974.38
913.08	977.56
913.39	977.34
913.69	1004.19
914.00	984.62
914.31	974.83
914.61	974.61
914.92	995.09
915.23	961.64
915.53	967.10
915.84	968.01
916.14	992.81
916.45	975.74
916.75	960.04
917.06	975.52
917.37	971.42
917.67	996.91
917.98	985.76
918.28	977.56
918.59	959.13
918.89	979.16
919.20	995.54
919.50	972.33
919.81	975.97
920.11	974.15
920.42	982.57
920.72	975.97
921.03	986.44
921.33	989.85
921.64	993.95
921.94	971.42
922.25	998.50
922.55	960.50
922.86	962.77
923.16	996.91
923.47	972.10
923.77	998.04
924.08	967.55
924.38	963.23
924.69	964.59
924.99	970.51
925.29	982.11
925.60	965.05
925.90	962.09
926.21	981.43
926.51	981.66
926.81	968.23
927.12	959.36
927.42	965.96
927.73	958.90
928.03	957.77
928.33	948.21
928.64	958.45
928.94	966.41
929.24	943.66
929.55	951.17
929.85	978.70
930.15	963.91
930.46	964.82
930.76	975.74
931.06	933.65
931.37	946.84
931.67	973.70
931.97	964.14
932.27	945.25
932.58	961.18
932.88	960.72
933.18	968.69
933.49	943.89
933.79	966.87
934.09	956.86
934.39	956.17
934.70	985.30
935.00	973.47
935.30	957.77
935.60	948.44
935.91	947.30
936.21	956.17
936.51	956.17
936.81	963.91
937.11	980.75
937.42	974.38
937.72	960.04
938.02	960.50
938.32	972.33
938.62	950.49
938.92	963.23
939.23	941.16
939.53	945.93
939.83	939.11
940.13	960.95
940.43	945.25
940.73	950.26
941.03	934.33
941.34	941.61
941.64	942.07
941.94	940.25
942.24	970.05
942.54	966.87
942.84	942.29
943.14	962.09
943.44	929.78
943.74	933.19
944.04	969.83
944.34	952.99
944.65	945.02
944.95	942.07
945.25	937.51
945.55	945.02
945.85	950.49
946.15	962.55
946.45	933.19
946.75	944.11
947.05	950.03
947.35	951.85
947.65	960.72
947.95	929.10
948.25	942.75
948.55	940.25
948.85	970.05
949.15	951.17
949.45	963.00
949.75	962.55
950.05	935.01
950.35	950.71
950.65	933.87
950.94	955.95
951.24	947.98
951.54	953.22
951.84	1011.47
952.14	952.99
952.44	938.20
952.74	951.17
953.04	945.71
953.34	951.17
953.64	955.04
953.94	936.83
954.23	928.18
954.53	964.82
954.83	940.70
955.13	965.50
955.43	940.47
955.73	975.74
956.03	926.36
956.32	935.92
956.62	950.26
956.92	940.93
957.22	943.89
957.52	938.65
957.82	946.62
958.11	940.47
958.41	960.04
958.71	973.47
959.01	963.91
959.30	1059.03
959.60	956.17
959.90	944.57
960.20	950.49
960.50	942.75
960.79	912.26
961.09	936.38
961.39	957.77
961.69	922.72
961.98	947.30
962.28	957.31
962.58	946.84
962.87	947.30
963.17	960.04
963.47	940.25
963.76	963.68
964.06	958.22
964.36	951.17
964.66	952.76
964.95	943.43
965.25	971.87
965.55	958.45
965.84	946.62
966.14	955.04
966.43	935.92
966.73	944.34
967.03	953.67
967.32	947.98
967.62	951.85
967.92	945.93
968.21	951.40
968.51	943.89
968.80	947.98
969.10	960.04
969.40	930.01
969.69	957.77
969.99	955.72
970.28	962.32
970.58	958.68
970.87	924.54
971.17	952.99
971.46	964.82
971.76	935.01
972.06	947.53
972.35	946.84
972.65	958.22
972.94	962.77
973.24	966.87
973.53	950.94
973.83	941.38
974.12	923.86
974.42	923.86
974.71	968.69
975.01	952.08
975.30	930.92
975.59	965.73
975.89	947.98
976.18	949.12
976.48	970.96
976.77	973.92
977.07	955.49
977.36	950.03
977.65	931.37
977.95	949.80
978.24	933.42
978.54	956.86
978.83	944.57
979.13	931.83
979.42	958.90
979.71	957.77
980.01	941.84
980.30	960.72
980.59	963.46
980.89	956.86
981.18	951.62
981.47	935.24
981.77	956.40
982.06	950.26
982.35	939.56
982.65	953.67
982.94	945.02
983.23	934.10
983.53	962.32
983.82	934.33
984.11	931.60
984.41	940.70
984.70	951.40
984.99	953.22
985.28	943.66
985.58	934.33
985.87	946.39
986.16	947.07
986.45	935.92
986.75	958.22
987.04	946.62
987.33	952.53
987.62	937.51
987.91	931.60
988.21	926.59
988.50	943.66
988.79	957.77
989.08	949.12
989.37	952.08
989.67	930.23
989.96	941.16
990.25	932.28
990.54	939.11
990.83	928.41
991.12	934.78
991.42	945.25
991.71	933.87
992.00	946.16
992.29	954.81
992.58	958.68
992.87	967.55
993.16	964.59
993.45	968.46
993.75	952.08
994.04	922.27
994.33	947.98
994.62	952.31
994.91	937.74
995.20	927.50
995.49	959.59
995.78	941.38
996.07	950.94
996.36	945.25
996.65	948.66
996.94	914.76
997.23	950.49
997.52	938.65
997.81	934.78
998.10	943.89
998.39	960.72
998.68	945.93
998.97	950.26
999.26	940.93
999.55	943.43
999.84	939.79
1000.13	949.12
1000.42	932.74
1000.71	929.78
1001.00	924.54
1001.29	943.66
1001.58	950.94
1001.87	940.25
1002.16	938.65
1002.45	930.92
1002.74	945.48
1003.02	933.19
1003.31	954.13
1003.60	945.71
1003.89	946.39
1004.18	922.04
1004.47	936.15
1004.76	956.86
1005.05	948.44
1005.33	962.55
1005.62	950.71
1005.91	943.66
1006.20	946.16
1006.49	940.70
1006.78	929.55
1007.06	933.42
1007.35	954.58
1007.64	943.20
1007.93	931.37
1008.22	942.52
1008.50	942.75
1008.79	920.22
1009.08	942.75
1009.37	939.11
1009.66	955.49
1009.94	941.61
1010.23	922.50
1010.52	938.88
1010.81	940.47
1011.09	936.38
1011.38	936.83
1011.67	926.82
1011.95	939.11
1012.24	927.27
1012.53	913.85
1012.82	951.62
1013.10	912.71
1013.39	927.73
1013.68	931.83
[truncated: 48 more rows]
