# Supplementary material for: Unique photosynthetic electron transport tuning and excitation distribution in heterokont algae
Source: PLoS One. 2019 Jan 9;14(1):e0209920. doi: 10.1371/journal.pone.0209920 (PMC6326504; doi:10.1371/journal.pone.0209920)
Supplement: S1 Dataset — (ZIP) [file pone.0209920.s004.zip › S1 Dataset/77K/Phaeodactylum_DCMU/PDCMU_t=25,2.txt]

340.01	952.08
340.39	952.08
340.76	952.08
341.14	973.01
341.52	964.59
341.89	981.20
342.27	982.11
342.65	977.11
343.03	980.29
343.40	980.29
343.78	979.38
344.16	988.03
344.53	993.26
344.91	991.44
345.29	977.56
345.66	972.33
346.04	953.90
346.42	959.81
346.79	971.19
347.17	974.38
347.54	966.87
347.92	967.55
348.30	958.90
348.67	950.94
349.05	945.93
349.43	955.95
349.80	946.39
350.18	955.72
350.56	951.85
350.93	957.31
351.31	950.94
351.68	949.12
352.06	945.02
352.44	942.98
352.81	934.78
353.19	959.59
353.56	942.29
353.94	955.95
354.32	956.86
354.69	949.35
355.07	952.76
355.44	959.13
355.82	921.13
356.19	936.38
356.57	949.80
356.95	937.51
357.32	935.92
357.70	936.15
358.07	921.36
358.45	921.81
358.82	940.25
359.20	926.36
359.58	930.69
359.95	942.29
360.33	963.00
360.70	954.81
361.08	952.08
361.45	943.66
361.83	960.95
362.20	949.80
362.58	961.18
362.95	945.48
363.33	940.93
363.70	921.81
364.08	924.77
364.45	938.42
364.83	950.26
365.20	964.14
365.58	941.84
365.95	966.19
366.33	945.02
366.70	947.30
367.08	930.01
367.45	938.20
367.83	937.06
368.20	951.17
368.58	942.29
368.95	949.12
369.33	964.82
369.70	969.14
370.08	941.38
370.45	942.29
370.83	949.12
371.20	936.60
371.57	981.66
371.95	936.60
372.32	953.22
372.70	943.89
373.07	945.25
373.45	960.27
373.82	960.27
374.19	939.56
374.57	952.99
374.94	925.91
375.32	951.62
375.69	945.25
376.07	947.53
376.44	924.32
376.81	940.93
377.19	918.40
377.56	949.12
377.94	956.86
378.31	947.07
378.68	934.33
379.06	916.12
379.43	920.90
379.81	939.79
380.18	930.69
380.55	946.39
380.93	942.75
381.30	926.59
381.67	927.73
382.05	951.62
382.42	951.40
382.79	946.16
383.17	933.87
383.54	943.66
383.91	915.67
384.29	948.66
384.66	930.69
385.04	944.11
385.41	911.80
385.78	937.06
386.15	923.86
386.53	950.26
386.90	928.87
387.27	930.01
387.65	956.63
388.02	957.99
388.39	966.87
388.77	924.54
389.14	960.50
389.51	946.84
389.89	922.04
390.26	955.26
390.63	947.30
391.00	956.63
391.38	932.28
391.75	947.75
392.12	931.60
392.50	946.39
392.87	934.78
393.24	952.99
393.61	940.93
393.99	949.12
394.36	949.80
394.73	942.75
395.10	937.51
395.48	931.60
395.85	944.11
396.22	944.34
396.59	934.33
396.97	954.81
397.34	958.45
397.71	942.07
398.08	935.92
398.45	947.98
398.83	960.50
399.20	937.97
399.57	956.40
399.94	928.41
400.32	952.31
400.69	948.44
401.06	930.46
401.43	957.77
401.80	931.37
402.17	924.09
402.55	939.34
402.92	941.84
403.29	941.84
403.66	950.71
404.03	950.26
404.41	950.03
404.78	939.79
405.15	951.17
405.52	942.29
405.89	952.31
406.26	947.75
406.64	932.96
407.01	934.56
407.38	940.70
407.75	944.11
408.12	948.21
408.49	956.17
408.86	948.44
409.23	941.38
409.61	941.38
409.98	935.92
410.35	950.71
410.72	921.81
411.09	940.93
411.46	947.75
411.83	957.08
412.20	934.56
412.57	936.38
412.95	932.51
413.32	944.80
413.69	941.38
414.06	948.21
414.43	953.67
414.80	928.87
415.17	928.87
415.54	921.13
415.91	930.23
416.28	934.78
416.65	928.41
417.02	942.07
417.39	941.16
417.76	935.92
418.14	928.64
418.51	929.78
418.88	939.56
419.25	933.19
419.62	924.77
419.99	922.27
420.36	930.92
420.73	949.80
421.10	945.02
421.47	927.96
421.84	955.26
422.21	935.24
422.58	948.21
422.95	928.18
423.32	933.87
423.69	946.39
424.06	964.14
424.43	949.80
424.80	944.57
425.17	958.22
425.54	933.65
425.91	944.11
426.28	949.57
426.65	950.49
427.02	956.17
427.39	937.97
427.76	935.01
428.13	933.42
428.49	937.97
428.86	930.69
429.23	944.11
429.60	934.56
429.97	918.40
430.34	949.80
430.71	968.46
431.08	942.29
431.45	945.02
431.82	942.52
432.19	943.89
432.56	959.59
432.93	955.04
433.30	957.31
433.67	961.18
434.03	973.24
434.40	970.28
434.77	934.78
435.14	963.00
435.51	943.89
435.88	963.46
436.25	942.07
436.62	932.05
436.99	947.53
437.35	940.93
437.72	943.43
438.09	923.41
438.46	984.16
438.83	936.60
439.20	960.04
439.57	942.07
439.93	932.74
440.30	935.92
440.67	930.69
441.04	938.65
441.41	947.75
441.78	934.33
442.14	930.46
442.51	938.65
442.88	923.18
443.25	946.39
443.62	962.32
443.99	947.75
444.35	954.13
444.72	955.72
445.09	952.08
445.46	942.07
445.83	936.38
446.19	949.12
446.56	960.04
446.93	934.10
447.30	934.56
447.66	936.38
448.03	957.77
448.40	935.47
448.77	929.55
449.14	932.51
449.50	953.90
449.87	946.84
450.24	945.48
450.61	935.24
450.97	938.88
451.34	917.95
451.71	943.43
452.08	948.89
452.44	942.07
452.81	941.61
453.18	948.21
453.54	967.32
453.91	927.50
454.28	940.02
454.65	928.41
455.01	935.47
455.38	971.19
455.75	927.96
456.11	947.53
456.48	935.47
456.85	934.56
457.21	931.83
457.58	944.11
457.95	939.33
458.32	951.62
458.68	942.29
459.05	950.94
459.42	953.22
459.78	925.00
460.15	935.24
460.52	964.59
460.88	956.40
461.25	946.39
461.61	926.36
461.98	959.59
462.35	936.60
462.71	942.52
463.08	935.01
463.45	935.69
463.81	933.87
464.18	957.54
464.55	941.38
464.91	970.28
465.28	938.20
465.64	952.53
466.01	935.24
466.38	956.40
466.74	942.29
467.11	942.52
467.47	953.67
467.84	993.95
468.21	952.08
468.57	962.32
468.94	938.20
469.30	945.02
469.67	959.59
470.03	938.42
470.40	950.49
470.77	951.85
471.13	944.11
471.50	942.29
471.86	940.93
472.23	964.14
472.59	947.75
472.96	943.66
473.32	950.03
473.69	946.62
474.05	935.47
474.42	946.62
474.78	952.08
475.15	924.32
475.51	941.38
475.88	927.05
476.24	932.96
476.61	957.08
476.97	949.12
477.34	936.15
477.70	940.70
478.07	959.13
478.43	938.20
478.80	947.75
479.16	940.02
479.53	942.52
479.89	924.09
480.26	944.34
480.62	946.62
480.99	949.57
481.35	955.72
481.72	949.80
482.08	940.93
482.45	1223.09
482.81	964.37
483.17	962.55
483.54	939.79
483.90	950.94
484.27	949.80
484.63	950.94
485.00	937.74
485.36	948.89
485.72	946.39
486.09	942.07
486.45	937.29
486.82	944.80
487.18	939.56
487.54	962.32
487.91	949.12
488.27	946.39
488.64	938.42
489.00	946.62
489.36	940.25
489.73	947.07
490.09	918.86
490.45	945.25
490.82	952.99
491.18	942.98
491.55	940.93
491.91	948.21
492.27	935.01
492.64	953.44
493.00	949.12
493.36	928.64
493.73	993.26
494.09	960.72
494.45	958.22
494.82	927.05
495.18	953.44
495.54	964.14
495.91	955.26
496.27	949.80
496.63	941.84
496.99	947.30
497.36	946.62
497.72	950.49
498.08	925.23
498.45	948.21
498.81	969.37
499.17	947.98
499.53	941.61
499.90	949.12
500.26	957.08
500.62	950.49
500.99	944.11
501.35	949.80
501.71	950.71
502.07	932.05
502.44	953.67
502.80	943.89
503.16	955.04
503.52	962.32
503.88	950.49
504.25	929.78
504.61	945.25
504.97	948.66
505.33	961.18
505.70	936.38
506.06	948.44
506.42	961.86
506.78	930.46
507.14	952.99
507.51	946.84
507.87	931.14
508.23	955.72
508.59	939.11
508.95	945.25
509.32	956.40
509.68	951.85
510.04	942.52
510.40	939.56
510.76	946.84
511.12	947.53
511.48	947.07
511.85	942.98
512.21	941.84
512.57	958.90
512.93	939.56
513.29	940.47
513.65	939.34
514.01	933.87
514.38	938.20
514.74	930.69
515.10	950.49
515.46	942.75
515.82	943.20
516.18	939.56
516.54	956.17
516.90	943.43
517.26	940.70
517.63	946.16
517.99	940.25
518.35	948.21
518.71	938.42
519.07	949.12
519.43	952.76
519.79	947.75
520.15	934.56
520.51	930.01
520.87	940.47
521.23	948.44
521.59	951.40
521.95	941.61
522.31	946.16
522.67	943.43
523.03	947.75
523.40	933.19
523.76	934.78
524.12	934.78
524.48	948.89
524.84	940.47
525.20	942.98
525.56	950.94
525.92	928.87
526.28	942.52
526.64	945.48
527.00	945.71
527.36	955.72
527.72	960.27
528.08	954.35
528.44	945.02
528.80	973.92
529.16	934.33
529.51	952.53
529.87	939.79
530.23	955.49
530.59	950.26
530.95	951.85
531.31	927.50
531.67	943.89
532.03	945.25
532.39	947.53
532.75	938.88
533.11	957.08
533.47	937.29
533.83	933.65
534.19	962.32
534.55	963.68
534.91	961.64
535.26	955.72
535.62	952.08
535.98	942.07
536.34	939.34
536.70	945.93
537.06	960.50
537.42	937.97
537.78	945.71
538.14	952.99
538.49	936.83
538.85	987.80
539.21	937.74
539.57	931.83
539.93	940.70
540.29	947.75
540.65	932.96
541.00	938.65
541.36	957.77
541.72	958.22
542.08	950.71
542.44	930.92
542.80	939.56
543.15	957.77
543.51	950.03
543.87	950.26
544.23	939.56
544.59	952.76
544.95	943.43
545.30	931.83
545.66	945.93
546.02	940.93
546.38	953.67
546.73	937.74
547.09	947.07
547.45	954.81
547.81	945.93
548.17	934.10
548.52	954.58
548.88	935.92
549.24	945.02
549.60	946.84
549.95	932.28
550.31	948.89
550.67	940.70
551.03	900.88
551.38	955.49
551.74	934.10
552.10	959.59
552.46	964.82
552.81	935.01
553.17	946.84
553.53	939.33
553.88	949.12
554.24	926.59
554.60	938.42
554.95	943.20
555.31	928.64
555.67	946.62
556.03	925.91
556.38	928.18
556.74	959.13
557.10	929.55
557.45	934.78
557.81	941.38
558.17	924.54
558.52	910.89
558.88	928.64
559.24	939.79
559.59	959.36
559.95	936.38
560.30	964.37
560.66	943.66
561.02	940.02
561.37	946.39
561.73	934.56
562.09	955.95
562.44	966.41
562.80	960.72
563.15	935.92
563.51	954.81
563.87	946.16
564.22	936.60
564.58	933.87
564.93	945.71
565.29	939.11
565.65	943.66
566.00	954.35
566.36	953.22
566.71	956.17
567.07	943.66
567.42	964.14
567.78	948.21
568.14	957.77
568.49	940.93
568.85	948.44
569.20	944.80
569.56	966.41
569.91	946.16
570.27	952.53
570.62	975.97
570.98	949.57
571.33	951.85
571.69	945.93
572.04	938.65
572.40	933.87
572.75	943.20
573.11	941.16
573.46	937.97
573.82	948.21
574.17	939.34
574.53	948.44
574.88	952.76
575.24	944.34
575.59	958.90
575.95	947.07
576.30	934.33
576.66	935.47
577.01	942.98
577.36	968.69
577.72	957.54
578.07	964.37
578.43	955.95
578.78	963.68
579.14	955.49
579.49	940.25
579.85	957.08
580.20	967.10
580.55	954.35
580.91	939.33
581.26	970.05
581.62	966.64
581.97	949.12
582.32	963.68
582.68	953.90
583.03	963.68
583.39	955.95
583.74	956.86
584.09	958.68
584.45	978.25
584.80	973.24
585.15	959.59
585.51	964.82
585.86	988.26
586.21	1014.43
586.57	981.66
586.92	980.75
587.27	985.30
587.63	988.94
587.98	1006.69
588.33	996.45
588.69	995.09
589.04	1024.67
589.39	1016.02
589.75	1020.34
590.10	1013.06
590.45	1010.10
590.81	1056.07
591.16	1056.75
591.51	1055.61
591.86	1067.45
592.22	1086.56
592.57	1093.84
592.92	1070.18
593.28	1107.95
593.63	1104.99
593.98	1101.58
594.33	1148.23
594.69	1121.60
595.04	1155.28
595.39	1155.96
595.74	1169.85
596.10	1192.83
596.45	1214.90
596.80	1251.54
597.15	1211.03
597.50	1239.02
597.86	1251.76
598.21	1288.63
598.56	1285.90
598.91	1311.61
599.26	1326.86
599.62	1355.30
599.97	1369.86
600.32	1366.45
600.67	1403.54
601.02	1411.73
601.38	1438.36
601.73	1440.86
602.08	1473.17
602.43	1493.88
602.78	1489.56
603.13	1542.35
603.49	1512.54
603.84	1553.50
604.19	1553.73
604.54	1592.41
604.89	1612.89
605.24	1650.44
605.59	1665.45
605.95	1692.99
606.30	1671.60
606.65	1725.30
607.00	1719.61
607.35	1728.49
607.70	1770.81
608.05	1778.32
608.40	1796.52
608.75	1797.21
609.10	1819.96
609.46	1837.94
609.81	1835.66
610.16	1886.18
610.51	1878.21
610.86	1882.77
611.21	1900.29
611.56	1898.92
611.91	1944.89
612.26	1938.52
612.61	1983.34
612.96	1951.71
613.31	1965.37
613.66	1979.25
614.01	1991.54
614.36	2012.70
614.71	2024.53
615.06	2000.18
615.41	2047.51
615.76	2019.98
616.11	2036.82
616.46	2041.14
616.81	2055.93
617.16	2068.90
617.51	2049.33
617.86	2075.50
618.21	2045.69
618.56	2078.92
618.91	2052.75
619.26	2049.79
619.61	2066.17
619.96	2079.37
620.31	2088.93
620.66	2071.41
621.01	2058.44
621.36	2077.10
621.71	2097.58
622.06	2083.69
622.41	2063.44
622.76	2064.35
623.10	2046.60
623.45	2059.57
623.80	2066.40
624.15	2075.50
624.50	2050.47
624.85	2024.99
625.20	2083.69
625.55	2068.68
625.90	2062.30
626.25	2027.26
626.59	2024.30
626.94	2055.25
627.29	2047.97
627.64	2026.58
627.99	2027.72
628.34	2037.96
628.69	2052.52
629.03	1999.05
629.38	2025.67
629.73	1986.30
630.08	1997.45
630.43	2006.55
630.78	1977.88
631.12	1968.78
631.47	1944.43
631.82	1951.94
632.17	1961.04
632.52	1949.21
632.86	2011.33
633.21	1947.62
633.56	1943.52
633.91	1936.47
634.26	1943.07
634.60	1955.58
634.95	1932.83
635.30	1906.66
635.65	1919.40
635.99	1935.10
636.34	1915.31
636.69	1899.83
637.04	1910.07
637.39	1889.36
637.73	1907.11
638.08	1892.78
638.43	1905.29
638.77	1909.39
639.12	1896.87
639.47	1901.20
639.82	1880.26
640.16	1889.36
640.51	1893.92
640.86	1877.53
641.20	1888.45
641.55	1872.53
641.90	1875.48
642.25	1853.87
642.59	1870.48
642.94	1864.33
643.29	1853.87
643.63	1870.02
643.98	1873.44
644.33	1862.97
644.67	1856.14
645.02	1855.23
645.37	1865.02
645.71	1854.09
646.06	1850.23
646.40	1829.52
646.75	1877.76
647.10	1858.19
647.44	1880.26
647.79	1873.21
648.14	1855.69
648.48	1856.82
648.83	1850.68
649.17	1878.67
649.52	1850.68
649.87	1872.30
650.21	1872.98
650.56	1881.17
650.90	1873.66
651.25	1850.45
651.59	1870.25
651.94	1832.25
652.29	1875.03
652.63	1872.98
652.98	1860.92
653.32	1863.65
653.67	1884.81
654.01	1899.15
654.36	1884.81
654.70	1905.29
655.05	1871.62
655.39	1914.17
655.74	1903.93
656.08	1922.82
656.43	1894.37
656.78	1913.94
657.12	1915.53
657.47	1919.63
657.81	1943.75
658.15	1931.01
658.50	1915.53
658.84	1931.46
659.19	1966.28
659.53	1954.22
659.88	2011.56
660.22	1982.43
660.57	1988.35
660.91	2008.37
661.26	2000.64
661.60	2026.35
661.95	2033.86
662.29	2032.95
662.63	2043.87
662.98	1996.77
663.32	2025.90
663.67	2020.89
664.01	2051.15
664.36	2063.21
664.70	2081.19
665.04	2062.30
665.39	2102.35
665.73	2105.54
666.08	2249.35
666.42	2165.39
666.76	2125.34
667.11	2212.03
667.45	2198.61
667.79	2212.94
668.14	2262.32
668.48	2278.02
668.83	2344.01
669.17	2372.00
669.51	2408.18
669.86	2485.55
670.20	2524.01
670.54	2581.81
670.89	2582.49
671.23	2676.24
671.57	2692.85
671.92	2747.24
672.26	2850.77
672.60	2910.39
672.94	2995.27
673.29	3071.50
673.63	3161.15
673.97	3233.06
674.32	3322.49
674.66	3365.95
675.00	3457.88
675.34	3501.57
675.69	3626.04
676.03	3735.50
676.37	3834.94
676.71	3877.03
677.06	4030.63
677.40	4086.61
677.74	4227.24
678.08	4376.96
678.43	4495.52
678.77	4652.76
679.11	4786.33
679.45	4936.97
679.80	5083.29
680.14	5219.59
680.48	5418.93
680.82	5628.27
681.16	5872.21
681.51	6024.21
681.85	6295.46
682.19	6549.18
682.53	6888.68
682.87	7187.00
683.21	7505.81
683.56	7998.91
683.90	8443.55
684.24	8917.99
684.58	9491.42
684.92	10117.88
685.26	10742.51
685.61	11343.02
685.95	12114.87
686.29	12625.27
686.63	13137.95
686.97	13644.02
687.31	14021.99
687.65	14265.70
687.99	14571.98
688.33	14507.58
688.68	14504.85
689.02	14337.15
689.36	14127.57
689.70	13819.69
690.04	13472.45
690.38	13056.94
690.72	12682.84
691.06	12172.44
691.40	11761.48
691.74	11329.59
692.08	10792.57
692.42	10435.77
692.76	10011.61
693.10	9664.59
693.44	9227.46
693.78	8821.28
694.13	8460.39
694.47	8207.58
694.81	7838.94
695.15	7632.32
695.49	7374.05
695.83	7205.89
696.17	6915.08
696.51	6769.22
696.85	6561.69
697.19	6396.49
697.53	6279.07
697.87	6115.46
698.20	6031.50
698.54	5980.30
698.88	5873.80
699.22	5851.96
699.56	5811.00
699.90	5654.21
700.24	5684.93
700.58	5717.02
700.92	5676.06
701.26	5681.29
701.60	5711.56
701.94	5679.70
702.28	5784.83
702.62	5750.70
702.96	5826.47
703.30	5934.56
703.63	5954.13
703.97	6093.62
704.31	6117.28
704.65	6186.69
704.99	6311.16
705.33	6405.59
705.67	6449.96
706.01	6675.70
706.34	6783.56
706.68	6872.53
707.02	6964.00
707.36	7090.98
707.70	7240.71
708.04	7234.79
708.38	7410.01
708.71	7552.68
709.05	7542.90
709.39	7704.23
709.73	7739.27
710.07	7885.59
710.40	7857.15
710.74	7967.74
711.08	7928.60
711.42	7956.13
711.76	8020.53
712.09	7966.83
712.43	8005.51
712.77	7936.33
713.11	7924.50
713.45	7921.32
713.78	7972.74
714.12	7831.20
714.46	7758.39
714.80	7630.28
715.13	7595.23
715.47	7528.11
715.81	7409.78
716.15	7259.82
716.48	7224.78
716.82	7171.99
717.16	6977.66
717.49	6866.16
717.83	6706.41
718.17	6678.20
718.51	6543.94
718.84	6453.60
719.18	6414.69
719.52	6227.65
719.85	6096.58
720.19	6013.52
720.53	5881.31
720.86	5803.94
721.20	5700.41
721.54	5620.08
721.87	5473.31
722.21	5366.82
722.55	5339.51
722.88	5159.74
723.22	5146.09
723.55	5048.02
723.89	4966.10
724.23	4881.45
724.56	4810.68
724.90	4736.72
725.24	4669.82
725.57	4605.43
725.91	4569.47
726.24	4444.09
726.58	4348.75
726.92	4300.96
727.25	4271.61
727.59	4207.21
727.92	4167.84
728.26	4035.41
728.59	4014.47
728.93	3992.63
729.26	3908.66
729.60	3886.59
729.94	3823.56
730.27	3774.18
730.61	3669.96
730.94	3647.89
731.28	3621.72
731.61	3590.77
731.95	3520.69
732.28	3500.21
732.62	3441.95
732.95	3407.36
733.29	3373.46
733.62	3327.49
733.96	3307.01
734.29	3285.85
734.63	3231.92
734.96	3209.17
735.30	3181.41
735.63	3160.24
735.97	3121.10
736.30	3080.14
736.63	3079.92
736.97	3077.87
737.30	3008.01
737.64	2976.61
737.97	2961.82
738.31	2942.48
738.64	2902.88
738.97	2873.98
739.31	2865.11
739.64	2843.04
739.98	2822.56
740.31	2826.42
740.64	2770.45
740.98	2765.90
741.31	2733.58
741.65	2762.03
741.98	2714.70
742.31	2712.19
742.65	2694.22
742.98	2689.44
743.31	2627.54
743.65	2624.36
743.98	2589.09
744.31	2622.99
744.65	2587.72
744.98	2622.54
745.31	2558.82
745.65	2544.94
745.98	2554.04
746.31	2527.65
746.65	2554.73
746.98	2495.79
747.31	2519.91
747.65	2503.07
747.98	2494.20
748.31	2516.04
748.64	2445.96
748.98	2438.45
749.31	2400.22
749.64	2434.81
749.98	2414.10
750.31	2391.12
750.64	2380.42
750.97	2380.19
751.31	2327.86
751.64	2337.64
751.97	2349.70
752.30	2296.91
752.63	2324.90
752.97	2275.52
753.30	2270.97
753.63	2278.48
753.96	2285.99
754.29	2250.04
754.63	2242.98
754.96	2260.73
755.29	2197.47
755.62	2186.32
755.95	2181.09
756.29	2201.57
756.62	2158.33
756.95	2117.37
757.28	2144.91
757.61	2164.25
757.94	2110.32
758.27	2116.23
758.61	2062.76
758.94	2066.17
759.27	2059.80
759.60	2006.33
759.93	2036.36
760.26	2015.43
760.59	1983.34
760.92	1996.77
761.26	1966.96
761.59	1946.25
761.92	1936.01
762.25	1916.44
762.58	1934.19
762.91	1913.26
763.24	1898.47
763.57	1898.69
763.90	1901.43
764.23	1931.23
764.56	1887.32
764.89	1866.15
765.22	1865.24
765.55	1860.47
765.88	1838.17
766.21	1810.40
766.54	1826.33
766.87	1814.73
767.20	1798.57
767.53	1784.01
767.86	1792.88
768.19	1794.70
768.52	1785.60
768.85	1765.58
769.18	1755.11
769.51	1744.64
769.84	1746.23
770.17	1760.57
770.50	1723.93
770.83	1724.62
771.16	1699.59
771.49	1699.13
771.82	1667.27
772.15	1662.95
772.48	1675.24
772.81	1674.10
773.14	1660.45
773.47	1638.60
773.80	1647.48
774.13	1636.33
774.46	1632.46
774.78	1617.67
775.11	1614.48
775.44	1609.02
775.77	1593.77
776.10	1594.91
776.43	1594.68
776.76	1584.90
777.09	1594.91
777.41	1573.07
777.74	1545.53
778.07	1556.91
778.40	1537.34
778.73	1534.38
779.06	1522.55
779.38	1493.20
779.71	1495.24
780.04	1487.96
780.37	1537.11
780.70	1496.15
781.03	1523.46
781.35	1506.39
781.68	1477.50
782.01	1464.75
782.34	1471.81
782.67	1485.46
782.99	1452.69
783.32	1463.61
783.65	1440.18
783.98	1433.58
784.30	1412.64
784.63	1442.23
784.96	1406.27
785.29	1405.82
785.61	1434.26
785.94	1402.18
786.27	1400.58
786.60	1398.76
786.92	1402.40
787.25	1380.79
787.58	1391.48
787.90	1387.16
788.23	1383.29
788.56	1379.19
788.88	1384.88
789.21	1362.81
789.54	1394.21
789.87	1373.28
790.19	1356.67
790.52	1354.16
790.85	1344.61
791.17	1327.99
791.50	1333.46
791.82	1331.18
792.15	1351.20
792.48	1335.05
792.80	1306.83
793.13	1329.81
793.46	1335.96
793.78	1329.13
794.11	1319.80
794.43	1318.44
794.76	1343.01
795.09	1344.38
795.41	1317.98
795.74	1311.16
796.06	1310.93
796.39	1325.72
796.72	1333.46
797.04	1322.99
797.37	1312.29
797.69	1335.05
798.02	1295.23
798.34	1312.52
798.67	1311.61
798.99	1292.27
799.32	1302.96
799.64	1304.10
799.97	1309.56
800.30	1301.14
800.62	1281.12
800.95	1287.49
801.27	1286.35
801.60	1270.65
801.92	1287.72
802.25	1289.99
802.57	1279.30
802.89	1280.44
803.22	1287.49
803.54	1252.22
803.87	1273.15
804.19	1285.67
804.52	1298.64
804.84	1262.46
805.17	1254.72
805.49	1269.06
805.82	1268.15
806.14	1251.76
806.46	1257.45
806.79	1254.04
807.11	1250.63
807.44	1247.67
807.76	1267.01
808.08	1235.84
808.41	1229.46
808.73	1222.41
809.06	1228.33
809.38	1249.94
809.70	1216.95
810.03	1214.67
810.35	1226.05
810.67	1231.06
811.00	1220.36
811.32	1219.22
811.64	1204.21
811.97	1218.54
812.29	1203.75
812.61	1221.27
812.94	1192.83
813.26	1195.56
813.58	1184.86
813.91	1190.55
814.23	1201.48
814.55	1199.88
814.88	1210.12
815.20	1189.19
815.52	1184.18
815.84	1201.70
816.17	1186.68
816.49	1183.04
816.81	1180.77
817.13	1166.66
817.46	1179.40
817.78	1188.05
818.10	1185.77
818.42	1182.36
818.75	1178.04
819.07	1206.94
819.39	1190.78
819.71	1201.02
820.04	1172.12
820.36	1154.14
820.68	1190.32
821.00	1161.43
821.32	1157.78
821.65	1174.17
821.97	1152.55
822.29	1155.51
822.61	1165.98
822.93	1145.50
823.25	1157.78
823.58	1159.83
823.90	1156.87
824.22	1148.00
824.54	1138.44
824.86	1135.94
825.18	1141.40
825.50	1139.35
825.82	1136.17
826.15	1139.58
826.47	1154.14
826.79	1139.13
827.11	1129.57
827.43	1140.26
827.75	1148.46
828.07	1129.34
828.39	1149.37
828.71	1149.14
829.03	1122.29
829.35	1145.72
829.67	1130.02
830.00	1135.03
830.32	1106.59
830.64	1127.29
830.96	1127.75
831.28	1127.98
831.60	1133.44
831.92	1133.44
832.24	1099.08
832.56	1110.91
832.88	1130.93
833.20	1124.11
833.52	1113.18
833.84	1124.79
834.16	1093.62
834.48	1104.08
834.80	1115.69
835.12	1116.14
835.44	1108.63
835.76	1129.11
836.08	1130.93
836.40	1119.10
836.71	1095.44
837.03	1090.66
837.35	1100.21
837.67	1099.99
837.99	1098.17
838.31	1098.62
838.63	1076.55
838.95	1086.33
839.27	1103.17
839.59	1117.05
839.91	1087.02
840.23	1097.48
840.54	1085.20
840.86	1092.93
841.18	1089.29
841.50	1100.90
841.82	1089.52
842.14	1119.33
842.46	1085.20
842.77	1106.81
843.09	1083.83
843.41	1067.90
843.73	1091.57
844.05	1082.01
844.37	1085.65
844.68	1101.58
845.00	1087.02
845.32	1090.66
845.64	1071.32
845.96	1112.27
846.27	1090.43
846.59	1097.03
846.91	1085.42
847.23	1083.60
847.54	1082.01
847.86	1077.69
848.18	1101.81
848.50	1107.50
848.82	1096.57
849.13	1078.60
849.45	1093.84
849.77	1077.00
850.08	1099.76
850.40	1105.22
850.72	1102.49
851.04	1096.12
851.35	1110.23
851.67	1099.76
851.99	1059.25
852.30	1076.32
852.62	1083.38
852.94	1066.54
853.25	1066.76
853.57	1071.09
853.89	1051.75
854.20	1070.18
854.52	1089.06
854.84	1070.63
855.15	1074.50
855.47	1082.69
855.79	1087.47
856.10	1084.97
856.42	1073.59
856.73	1069.49
857.05	1064.72
857.37	1077.69
857.68	1056.98
858.00	1097.71
858.32	1068.36
858.63	1079.51
858.95	1084.97
859.26	1063.35
859.58	1063.58
859.89	1071.32
860.21	1075.18
860.52	1068.81
860.84	1076.55
861.16	1061.08
861.47	1054.93
861.79	1048.10
862.10	1060.17
862.42	1060.17
862.73	1050.38
863.05	1056.30
863.36	1058.34
863.68	1079.05
863.99	1060.62
864.31	1055.39
864.62	1048.79
864.94	1048.10
865.25	1057.89
865.57	1056.30
865.88	1040.60
866.20	1059.25
866.51	1069.04
866.82	1043.10
867.14	1058.12
867.45	1044.69
867.77	1039.69
868.08	1062.21
868.40	1053.79
868.71	1051.97
869.02	1055.61
869.34	1034.68
869.65	1038.09
869.97	1040.37
870.28	1015.34
870.59	1051.06
870.91	1059.71
871.22	1036.95
871.54	1041.05
871.85	1028.31
872.16	1022.85
872.48	1050.61
872.79	1043.33
873.10	1031.27
873.42	1032.86
873.73	1033.31
874.04	1031.72
874.36	1013.29
874.67	1023.98
874.98	1035.82
875.30	1046.28
875.61	1014.65
875.92	1001.00
876.23	1034.91
876.55	1029.67
876.86	1026.72
877.17	1029.22
877.49	1005.10
877.80	1037.18
878.11	1275.88
878.42	1042.19
878.74	1008.51
879.05	1036.50
879.36	1032.63
879.67	1019.21
879.98	1021.94
880.30	1031.72
880.61	1020.57
880.92	1016.48
881.23	1021.03
881.55	1038.09
881.86	1007.37
882.17	1012.83
882.48	1013.52
882.79	1011.92
883.10	997.36
883.42	1011.01
883.73	1018.75
884.04	1032.86
884.35	1004.19
884.66	1025.12
884.97	1006.92
885.28	1022.16
885.60	1024.21
885.91	1025.58
886.22	1018.30
886.53	1032.18
886.84	1016.02
887.15	1047.42
887.46	1016.02
887.77	1028.54
888.08	1010.56
888.40	1026.26
888.71	1023.07
889.02	1010.79
889.33	1026.03
889.64	1006.92
889.95	1001.46
890.26	1007.15
890.57	1002.37
890.88	1009.19
891.19	989.62
891.50	1020.80
891.81	1008.74
892.12	1015.11
892.43	1008.51
892.74	1025.12
893.05	1013.29
893.36	1015.79
893.67	1004.87
893.98	1024.67
894.29	1009.65
894.60	1000.32
894.91	1001.00
895.22	1013.52
895.53	1018.30
895.84	1003.73
896.15	1026.03
896.46	1016.25
896.77	998.95
897.08	1013.74
897.38	986.44
897.69	1013.52
898.00	1029.45
898.31	1012.61
898.62	991.67
898.93	990.53
899.24	991.22
899.55	1010.79
899.86	1005.78
900.16	991.90
900.47	993.72
900.78	1007.15
901.09	994.18
901.40	1017.84
901.71	995.54
902.02	980.75
902.32	975.29
902.63	1001.91
902.94	1011.92
903.25	989.62
903.56	1002.82
903.87	998.27
904.17	1004.64
904.48	1016.93
904.79	986.89
905.10	984.16
905.41	993.04
905.71	993.72
906.02	979.84
906.33	1002.37
906.64	971.42
906.94	986.67
907.25	975.74
907.56	974.38
907.87	994.18
908.17	993.49
908.48	984.85
908.79	996.45
909.09	995.09
909.40	993.26
909.71	985.07
910.02	1018.98
910.32	997.36
910.63	988.03
910.94	1000.55
911.24	1013.29
911.55	995.31
911.86	970.74
912.16	989.40
912.47	974.83
912.78	990.08
913.08	991.44
913.39	993.04
913.69	984.16
914.00	990.76
914.31	970.28
914.61	976.20
914.92	1006.01
915.23	975.06
915.53	988.71
915.84	996.45
916.14	985.98
916.45	989.62
916.75	975.74
917.06	980.52
917.37	984.62
917.67	988.26
917.98	968.01
918.28	983.48
918.59	981.20
918.89	988.94
919.20	976.65
919.50	967.32
919.81	965.05
920.11	971.65
920.42	961.41
920.72	963.68
921.03	980.07
921.33	981.66
921.64	989.17
921.94	970.51
922.25	959.13
922.55	969.37
922.86	978.25
923.16	985.07
923.47	972.10
923.77	994.63
924.08	959.81
924.38	970.74
924.69	957.99
924.99	989.85
925.29	950.94
925.60	979.61
925.90	957.99
926.21	970.28
926.51	969.37
926.81	957.99
927.12	977.56
927.42	963.91
927.73	955.49
928.03	971.19
928.33	971.65
928.64	955.72
928.94	982.11
929.24	960.27
929.55	965.50
929.85	973.24
930.15	971.87
930.46	972.33
930.76	972.56
931.06	945.48
931.37	970.74
931.67	977.34
931.97	958.22
932.27	978.25
932.58	949.35
932.88	961.18
933.18	942.07
933.49	963.00
933.79	961.86
934.09	962.09
934.39	963.00
934.70	980.07
935.00	965.73
935.30	955.95
935.60	939.79
935.91	961.64
936.21	966.64
936.51	966.19
936.81	960.95
937.11	999.41
937.42	964.59
937.72	969.83
938.02	948.21
938.32	959.36
938.62	955.95
938.92	955.95
939.23	963.46
939.53	954.35
939.83	964.59
940.13	951.62
940.43	931.14
940.73	952.76
941.03	945.48
941.34	973.92
941.64	946.16
941.94	928.87
942.24	940.25
942.54	950.03
942.84	955.04
943.14	951.62
943.44	945.02
943.74	947.98
944.04	946.84
944.34	972.79
944.65	969.37
944.95	950.71
945.25	960.72
945.55	952.76
945.85	962.77
946.15	946.16
946.45	958.90
946.75	939.11
947.05	975.52
947.35	944.34
947.65	937.29
947.95	948.44
948.25	947.53
948.55	955.26
948.85	968.23
949.15	939.33
949.45	940.02
949.75	953.22
950.05	952.53
950.35	945.71
950.65	952.99
950.94	945.02
951.24	942.52
951.54	960.72
951.84	1009.42
952.14	946.62
952.44	957.99
952.74	960.95
953.04	943.89
953.34	943.89
953.64	959.81
953.94	955.49
954.23	953.44
954.53	940.70
954.83	949.80
955.13	963.46
955.43	947.07
955.73	935.24
956.03	950.94
956.32	941.38
956.62	934.78
956.92	943.89
957.22	946.39
957.52	915.67
957.82	933.87
958.11	935.47
958.41	929.78
958.71	960.72
959.01	937.29
959.30	1045.60
959.60	946.84
959.90	958.90
960.20	951.17
960.50	946.84
960.79	925.45
961.09	961.86
961.39	940.70
961.69	954.13
961.98	937.29
962.28	973.47
962.58	933.42
962.87	953.44
963.17	970.05
963.47	957.08
963.76	969.83
964.06	945.02
964.36	971.19
964.66	946.84
964.95	958.45
965.25	967.32
965.55	971.42
965.84	979.61
966.14	954.81
966.43	978.93
966.73	982.80
967.03	951.40
967.32	955.26
967.62	937.06
967.92	962.55
968.21	950.03
968.51	937.97
968.80	955.26
969.10	932.28
969.40	930.23
969.69	937.74
969.99	945.71
970.28	961.41
970.58	958.22
970.87	948.21
971.17	953.22
971.46	938.65
971.76	968.01
972.06	954.35
972.35	950.71
972.65	943.66
972.94	929.55
973.24	947.98
973.53	974.83
973.83	950.94
974.12	962.77
974.42	951.62
974.71	968.92
975.01	959.13
975.30	947.75
975.59	944.57
975.89	941.61
976.18	939.79
976.48	937.74
976.77	963.46
977.07	955.04
977.36	943.43
977.65	942.75
977.95	914.76
978.24	948.21
978.54	958.45
978.83	946.62
979.13	981.89
979.42	937.74
979.71	962.32
980.01	956.17
980.30	941.38
980.59	958.90
980.89	958.22
981.18	951.40
981.47	938.88
981.77	955.26
982.06	948.89
982.35	974.61
982.65	953.22
982.94	937.29
983.23	947.98
983.53	952.76
983.82	960.72
984.11	951.17
984.41	940.02
984.70	936.38
984.99	937.06
985.28	944.11
985.58	942.52
985.87	962.09
986.16	939.56
986.45	970.05
986.75	950.94
987.04	948.21
987.33	947.30
987.62	942.07
987.91	936.38
988.21	947.53
988.50	932.28
988.79	957.99
989.08	947.30
989.37	950.03
989.67	955.26
989.96	927.05
990.25	940.70
990.54	935.92
990.83	937.29
991.12	932.28
991.42	941.16
991.71	958.45
992.00	950.26
992.29	939.11
992.58	945.71
992.87	968.01
993.16	974.15
993.45	948.66
993.75	945.25
994.04	934.56
994.33	959.36
994.62	954.58
994.91	960.04
995.20	965.96
995.49	955.49
995.78	952.76
996.07	943.66
996.36	943.43
996.65	938.42
996.94	969.37
997.23	934.33
997.52	942.29
997.81	940.70
998.10	936.60
998.39	929.55
998.68	935.92
998.97	949.80
999.26	957.54
999.55	954.58
999.84	933.65
1000.13	951.40
1000.42	931.60
1000.71	936.83
1001.00	959.81
1001.29	956.40
1001.58	957.54
1001.87	939.56
1002.16	941.38
1002.45	940.47
1002.74	944.57
1003.02	942.29
1003.31	973.24
1003.60	947.98
1003.89	949.12
1004.18	942.98
1004.47	949.80
1004.76	934.10
1005.05	930.69
1005.33	940.93
1005.62	942.98
1005.91	950.26
1006.20	957.31
1006.49	944.11
1006.78	957.77
1007.06	970.96
1007.35	940.70
1007.64	962.09
1007.93	947.07
1008.22	937.74
1008.50	929.55
1008.79	925.68
1009.08	942.52
1009.37	942.29
1009.66	965.05
1009.94	949.57
1010.23	933.87
1010.52	953.44
1010.81	924.09
1011.09	946.84
1011.38	934.56
1011.67	952.31
1011.95	947.07
1012.24	962.55
1012.53	940.02
1012.82	950.26
1013.10	935.47
1013.39	941.84
1013.68	943.66
[truncated: 48 more rows]
