# Supplementary material for: Unique photosynthetic electron transport tuning and excitation distribution in heterokont algae
Source: PLoS One. 2019 Jan 9;14(1):e0209920. doi: 10.1371/journal.pone.0209920 (PMC6326504; doi:10.1371/journal.pone.0209920)
Supplement: S1 Dataset — (ZIP) [file pone.0209920.s004.zip › S1 Dataset/77K/Phaeodactylum_DCMU/PDCMU_t=25,3.txt]

340.01	1180.09
340.39	1180.09
340.76	1180.09
341.14	1182.82
341.52	1178.49
341.89	1196.24
342.27	1228.33
342.65	1203.98
343.03	1205.12
343.40	1216.72
343.78	1202.39
344.16	1210.80
344.53	1221.50
344.91	1206.94
345.29	1226.51
345.66	1213.76
346.04	1194.42
346.42	1218.31
346.79	1227.87
347.17	1195.79
347.54	1208.07
347.92	1198.29
348.30	1200.34
348.67	1195.79
349.05	1195.10
349.43	1213.31
349.80	1214.90
350.18	1188.28
350.56	1198.97
350.93	1186.46
351.31	1190.78
351.68	1165.52
352.06	1183.73
352.44	1185.55
352.81	1207.39
353.19	1196.47
353.56	1197.83
353.94	1194.65
354.32	1177.58
354.69	1196.92
355.07	1180.77
355.44	1173.71
355.82	1188.50
356.19	1173.71
356.57	1191.92
356.95	1175.08
357.32	1175.76
357.70	1181.91
358.07	1179.86
358.45	1179.86
358.82	1183.27
359.20	1185.77
359.58	1187.37
359.95	1177.58
360.33	1157.33
360.70	1171.44
361.08	1155.74
361.45	1161.43
361.83	1167.57
362.20	1179.40
362.58	1200.34
362.95	1190.10
363.33	1184.86
363.70	1183.27
364.08	1172.80
364.45	1184.64
364.83	1178.04
365.20	1172.35
365.58	1181.00
365.95	1199.43
366.33	1203.07
366.70	1167.34
367.08	1173.03
367.45	1169.16
367.83	1193.06
368.20	1185.77
368.58	1197.38
368.95	1180.31
369.33	1200.56
369.70	1193.97
370.08	1188.73
370.45	1204.43
370.83	1209.89
371.20	1185.55
371.57	1230.60
371.95	1208.98
372.32	1191.01
372.70	1181.22
373.07	1176.90
373.45	1186.00
373.82	1188.73
374.19	1174.85
374.57	1168.71
374.94	1183.95
375.32	1168.25
375.69	1171.21
376.07	1190.78
376.44	1191.46
376.81	1177.81
377.19	1188.96
377.56	1175.08
377.94	1175.99
378.31	1190.10
378.68	1182.13
379.06	1182.36
379.43	1172.58
379.81	1181.22
380.18	1203.07
380.55	1181.91
380.93	1191.01
381.30	1170.30
381.67	1165.52
382.05	1157.33
382.42	1178.04
382.79	1177.58
383.17	1180.77
383.54	1185.77
383.91	1180.54
384.29	1179.86
384.66	1185.55
385.04	1192.37
385.41	1176.44
385.78	1204.66
386.15	1193.28
386.53	1185.09
386.90	1191.24
387.27	1167.34
387.65	1157.56
388.02	1177.58
388.39	1186.23
388.77	1171.67
389.14	1197.38
389.51	1190.10
389.89	1183.73
390.26	1176.67
390.63	1178.49
391.00	1185.32
391.38	1180.09
391.75	1177.13
392.12	1182.82
392.50	1169.85
392.87	1186.91
393.24	1192.60
393.61	1180.31
393.99	1171.67
394.36	1182.13
394.73	1171.44
395.10	1177.13
395.48	1191.01
395.85	1176.44
396.22	1181.45
396.59	1178.26
396.97	1175.76
397.34	1175.31
397.71	1186.68
398.08	1200.56
398.45	1181.22
398.83	1186.46
399.20	1176.22
399.57	1175.08
399.94	1174.62
400.32	1175.76
400.69	1173.71
401.06	1175.99
401.43	1180.54
401.80	1195.56
402.17	1163.02
402.55	1172.35
402.92	1167.57
403.29	1188.05
403.66	1196.24
404.03	1196.01
404.41	1187.14
404.78	1183.50
405.15	1190.32
405.52	1192.83
405.89	1194.88
406.26	1206.94
406.64	1168.25
407.01	1183.95
407.38	1176.67
407.75	1172.35
408.12	1188.28
408.49	1195.56
408.86	1181.45
409.23	1210.12
409.61	1186.00
409.98	1175.99
410.35	1192.15
410.72	1193.28
411.09	1156.65
411.46	1197.15
411.83	1197.61
412.20	1182.36
412.57	1188.50
412.95	1180.09
413.32	1193.74
413.69	1177.81
414.06	1189.19
414.43	1168.71
414.80	1165.75
415.17	1173.03
415.54	1188.28
415.91	1188.05
416.28	1175.99
416.65	1172.80
417.02	1162.56
417.39	1207.16
417.76	1195.79
418.14	1188.50
418.51	1161.88
418.88	1189.87
419.25	1189.41
419.62	1160.97
419.99	1173.94
420.36	1188.50
420.73	1181.00
421.10	1176.90
421.47	1184.18
421.84	1179.17
422.21	1190.10
422.58	1170.76
422.95	1193.97
423.32	1181.22
423.69	1179.63
424.06	1184.18
424.43	1178.49
424.80	1181.00
425.17	1198.29
425.54	1179.86
425.91	1174.62
426.28	1185.09
426.65	1193.97
427.02	1169.62
427.39	1185.09
427.76	1181.22
428.13	1181.22
428.49	1181.91
428.86	1188.96
429.23	1178.95
429.60	1183.73
429.97	1189.64
430.34	1183.95
430.71	1166.43
431.08	1189.19
431.45	1204.43
431.82	1195.56
432.19	1189.41
432.56	1187.14
432.93	1177.13
433.30	1186.00
433.67	1179.40
434.03	1196.70
434.40	1195.33
434.77	1192.60
435.14	1177.81
435.51	1173.94
435.88	1174.85
436.25	1172.35
436.62	1190.55
436.99	1183.04
437.35	1165.75
437.72	1197.83
438.09	1185.55
438.46	1219.00
438.83	1212.40
439.20	1195.33
439.57	1195.10
439.93	1176.67
440.30	1178.04
440.67	1207.39
441.04	1193.97
441.41	1190.55
441.78	1182.13
442.14	1192.37
442.51	1186.91
442.88	1176.22
443.25	1186.46
443.62	1196.70
443.99	1198.74
444.35	1181.00
444.72	1194.42
445.09	1179.40
445.46	1188.05
445.83	1195.56
446.19	1190.10
446.56	1172.80
446.93	1184.64
447.30	1186.00
447.66	1192.15
448.03	1172.12
448.40	1193.74
448.77	1183.95
449.14	1188.96
449.50	1197.15
449.87	1184.64
450.24	1183.27
450.61	1170.98
450.97	1162.56
451.34	1180.54
451.71	1190.55
452.08	1193.74
452.44	1174.40
452.81	1179.17
453.18	1197.61
453.54	1172.35
453.91	1168.25
454.28	1173.71
454.65	1190.10
455.01	1170.30
455.38	1165.98
455.75	1168.94
456.11	1178.26
456.48	1186.00
456.85	1195.33
457.21	1186.91
457.58	1185.55
457.95	1196.01
458.32	1170.30
458.68	1178.95
459.05	1182.13
459.42	1177.58
459.78	1177.35
460.15	1173.03
460.52	1184.18
460.88	1189.64
461.25	1187.37
461.61	1190.32
461.98	1191.69
462.35	1185.77
462.71	1182.13
463.08	1191.01
463.45	1200.11
463.81	1177.58
464.18	1189.87
464.55	1188.96
464.91	1196.92
465.28	1185.77
465.64	1194.88
466.01	1186.23
466.38	1190.32
466.74	1189.87
467.11	1184.41
467.47	1179.63
467.84	1199.43
468.21	1178.95
468.57	1178.49
468.94	1157.56
469.30	1194.19
469.67	1175.53
470.03	1183.95
470.40	1185.32
470.77	1176.90
471.13	1182.82
471.50	1181.91
471.86	1187.37
472.23	1190.55
472.59	1183.95
472.96	1200.34
473.32	1172.35
473.69	1194.42
474.05	1206.25
474.42	1198.29
474.78	1179.63
475.15	1203.98
475.51	1202.61
475.88	1184.41
476.24	1192.37
476.61	1188.50
476.97	1187.59
477.34	1189.64
477.70	1196.47
478.07	1210.80
478.43	1195.10
478.80	1195.33
479.16	1184.18
479.53	1199.43
479.89	1189.19
480.26	1173.26
480.62	1198.74
480.99	1186.46
481.35	1172.12
481.72	1208.07
482.08	1182.36
482.45	1409.23
482.81	1195.79
483.17	1173.26
483.54	1181.45
483.90	1196.92
484.27	1168.71
484.63	1182.36
485.00	1173.26
485.36	1195.10
485.72	1162.11
486.09	1177.35
486.45	1181.91
486.82	1187.37
487.18	1187.14
487.54	1181.68
487.91	1190.32
488.27	1187.37
488.64	1190.32
489.00	1190.78
489.36	1183.27
489.73	1190.10
490.09	1190.32
490.45	1198.06
490.82	1176.22
491.18	1174.62
491.55	1194.42
491.91	1200.56
492.27	1193.74
492.64	1179.40
493.00	1163.47
493.36	1178.95
493.73	1203.30
494.09	1195.33
494.45	1183.73
494.82	1168.71
495.18	1203.30
495.54	1204.43
495.91	1178.26
496.27	1196.70
496.63	1206.48
496.99	1178.26
497.36	1191.46
497.72	1170.07
498.08	1180.77
498.45	1198.29
498.81	1182.13
499.17	1189.64
499.53	1186.23
499.90	1167.80
500.26	1177.58
500.62	1205.80
500.99	1174.40
501.35	1192.83
501.71	1163.47
502.07	1180.54
502.44	1193.28
502.80	1177.81
503.16	1175.08
503.52	1182.59
503.88	1204.21
504.25	1189.41
504.61	1187.37
504.97	1186.68
505.33	1192.83
505.70	1173.71
506.06	1178.04
506.42	1192.83
506.78	1181.45
507.14	1200.11
507.51	1178.95
507.87	1171.44
508.23	1202.16
508.59	1179.86
508.95	1168.02
509.32	1198.06
509.68	1186.46
510.04	1209.67
510.40	1200.34
510.76	1211.94
511.12	1208.53
511.48	1216.27
511.85	1206.48
512.21	1220.13
512.57	1195.10
512.93	1178.04
513.29	1188.50
513.65	1188.73
514.01	1168.02
514.38	1192.83
514.74	1180.77
515.10	1191.01
515.46	1188.73
515.82	1181.68
516.18	1179.63
516.54	1167.34
516.90	1186.46
517.26	1194.88
517.63	1173.71
517.99	1165.29
518.35	1186.91
518.71	1188.96
519.07	1186.00
519.43	1175.76
519.79	1195.79
520.15	1189.41
520.51	1171.67
520.87	1193.28
521.23	1190.32
521.59	1181.45
521.95	1200.34
522.31	1175.53
522.67	1175.99
523.03	1197.83
523.40	1184.18
523.76	1195.56
524.12	1192.83
524.48	1170.07
524.84	1208.07
525.20	1204.89
525.56	1175.76
525.92	1185.77
526.28	1182.59
526.64	1200.56
527.00	1173.49
527.36	1201.70
527.72	1183.04
528.08	1190.55
528.44	1185.09
528.80	1190.78
529.16	1185.09
529.51	1183.95
529.87	1184.86
530.23	1193.06
530.59	1188.50
530.95	1182.82
531.31	1180.09
531.67	1188.96
532.03	1178.95
532.39	1188.50
532.75	1204.43
533.11	1198.97
533.47	1199.43
533.83	1190.10
534.19	1191.24
534.55	1182.82
534.91	1187.37
535.26	1158.24
535.62	1194.65
535.98	1192.60
536.34	1170.30
536.70	1175.08
537.06	1173.49
537.42	1181.68
537.78	1176.44
538.14	1288.86
538.49	1197.83
538.85	1214.67
539.21	1182.36
539.57	1175.08
539.93	1178.49
540.29	1189.64
540.65	1178.95
541.00	1183.73
541.36	1195.56
541.72	1179.63
542.08	1192.60
542.44	1177.35
542.80	1185.09
543.15	1216.04
543.51	1177.35
543.87	1190.32
544.23	1174.62
544.59	1190.78
544.95	1195.79
545.30	1209.67
545.66	1208.07
546.02	1204.43
546.38	1186.46
546.73	1201.02
547.09	1188.96
547.45	1195.79
547.81	1194.42
548.17	1188.50
548.52	1187.82
548.88	1208.30
549.24	1189.41
549.60	1186.23
549.95	1187.14
550.31	1186.91
550.67	1198.06
551.03	1186.46
551.38	1175.76
551.74	1188.05
552.10	1187.59
552.46	1182.36
552.81	1188.50
553.17	1196.92
553.53	1181.22
553.88	1167.80
554.24	1190.55
554.60	1172.12
554.95	1180.09
555.31	1177.81
555.67	1183.73
556.03	1174.62
556.38	1192.37
556.74	1188.73
557.10	1175.76
557.45	1184.18
557.81	1188.05
558.17	1186.46
558.52	1168.94
558.88	1173.26
559.24	1188.96
559.59	1197.83
559.95	1187.37
560.30	1202.61
560.66	1186.23
561.02	1192.15
561.37	1178.04
561.73	1163.25
562.09	1191.69
562.44	1201.70
562.80	1180.54
563.15	1196.92
563.51	1182.82
563.87	1174.62
564.22	1191.01
564.58	1208.53
564.93	1180.09
565.29	1172.35
565.65	1205.80
566.00	1188.73
566.36	1199.20
566.71	1196.47
567.07	1190.32
567.42	1204.89
567.78	1178.95
568.14	1180.31
568.49	1173.49
568.85	1186.68
569.20	1181.22
569.56	1183.27
569.91	1197.38
570.27	1188.05
570.62	1197.61
570.98	1192.37
571.33	1165.75
571.69	1181.91
572.04	1175.99
572.40	1180.09
572.75	1168.48
573.11	1187.14
573.46	1174.17
573.82	1202.84
574.17	1194.65
574.53	1191.24
574.88	1190.78
575.24	1194.19
575.59	1182.13
575.95	1189.64
576.30	1184.18
576.66	1212.63
577.01	1203.07
577.36	1183.95
577.72	1185.55
578.07	1185.55
578.43	1198.74
578.78	1213.76
579.14	1196.24
579.49	1199.88
579.85	1220.36
580.20	1222.64
580.55	1226.28
580.91	1211.71
581.26	1233.10
581.62	1214.22
581.97	1200.56
582.32	1214.45
582.68	1211.71
583.03	1213.54
583.39	1195.33
583.74	1215.58
584.09	1234.47
584.45	1225.37
584.80	1204.66
585.15	1221.04
585.51	1225.82
585.86	1225.82
586.21	1231.97
586.57	1246.76
586.92	1238.79
587.27	1252.67
587.63	1267.92
587.98	1307.06
588.33	1287.94
588.69	1258.36
589.04	1297.27
589.39	1310.47
589.75	1311.16
590.10	1284.76
590.45	1315.71
590.81	1325.72
591.16	1334.59
591.51	1362.58
591.86	1371.00
592.22	1357.12
592.57	1387.16
592.92	1391.25
593.28	1391.25
593.63	1424.25
593.98	1443.59
594.33	1453.83
594.69	1453.15
595.04	1468.39
595.39	1481.36
595.74	1506.62
596.10	1525.51
596.45	1531.65
596.80	1585.58
597.15	1592.64
597.50	1593.77
597.86	1630.18
598.21	1646.57
598.56	1670.23
598.91	1705.96
599.26	1713.47
599.62	1743.28
599.97	1784.46
600.32	1785.15
600.67	1817.91
601.02	1862.29
601.38	1866.38
601.73	1899.60
602.08	1895.74
602.43	1954.44
602.78	1954.67
603.13	1982.89
603.49	2012.24
603.84	2037.27
604.19	2092.11
604.54	2106.90
604.89	2126.70
605.24	2175.63
605.59	2186.09
605.95	2205.89
606.30	2212.49
606.65	2265.74
607.00	2309.20
607.35	2316.94
607.70	2313.75
608.05	2372.69
608.40	2379.74
608.75	2389.98
609.10	2441.18
609.46	2411.37
609.81	2435.26
610.16	2482.14
610.51	2506.71
610.86	2526.74
611.21	2533.79
611.56	2560.42
611.91	2562.01
612.26	2574.07
612.61	2614.12
612.96	2622.99
613.31	2632.55
613.66	2686.71
614.01	2668.05
614.36	2703.77
614.71	2704.00
615.06	2666.00
615.41	2713.79
615.76	2723.57
616.11	2739.95
616.46	2730.62
616.81	2732.22
617.16	2737.00
617.51	2731.08
617.86	2730.40
618.21	2753.15
618.56	2744.28
618.91	2752.70
619.26	2773.18
619.61	2743.37
619.96	2762.94
620.31	2777.96
620.66	2716.74
621.01	2782.28
621.36	2765.67
621.71	2762.03
622.06	2774.54
622.41	2747.92
622.76	2775.68
623.10	2787.06
623.45	2766.81
623.80	2781.37
624.15	2751.33
624.50	2749.06
624.85	2750.42
625.20	2735.40
625.55	2719.70
625.90	2746.55
626.25	2723.57
626.59	2699.00
626.94	2728.35
627.29	2717.88
627.64	2709.24
627.99	2697.17
628.34	2683.52
628.69	2683.29
629.03	2674.42
629.38	2682.61
629.73	2690.35
630.08	2638.01
630.43	2683.75
630.78	2681.70
631.12	2663.72
631.47	2661.22
631.82	2613.44
632.17	2598.64
632.52	2613.44
632.86	2655.53
633.21	2585.22
633.56	2589.54
633.91	2567.24
634.26	2591.82
634.60	2597.73
634.95	2596.37
635.30	2551.77
635.65	2557.69
635.99	2564.28
636.34	2591.82
636.69	2532.65
637.04	2548.58
637.39	2548.36
637.73	2507.17
638.08	2520.14
638.43	2556.09
638.77	2524.69
639.12	2534.70
639.47	2514.91
639.82	2517.18
640.16	2519.46
640.51	2518.55
640.86	2518.32
641.20	2489.87
641.55	2501.71
641.90	2512.86
642.25	2489.42
642.59	2508.99
642.94	2524.69
643.29	2485.55
643.63	2478.72
643.98	2502.62
644.33	2495.11
644.67	2497.38
645.02	2479.41
645.37	2513.31
645.71	2451.65
646.06	2476.68
646.40	2507.40
646.75	2510.35
647.10	2522.19
647.44	2505.58
647.79	2482.59
648.14	2504.67
648.48	2495.56
648.83	2488.74
649.17	2509.90
649.52	2510.13
649.87	2516.04
650.21	2489.87
650.56	2478.27
650.90	2484.19
651.25	2490.10
651.59	2473.26
651.94	2484.64
652.29	2495.56
652.63	2514.00
652.98	2497.16
653.32	2518.55
653.67	2531.74
654.01	2553.36
654.36	2526.51
654.70	2571.57
655.05	2528.33
655.39	2586.81
655.74	2568.61
656.08	2546.08
656.43	2571.57
656.78	2573.84
657.12	2566.56
657.47	2567.02
657.81	2590.91
658.15	2606.84
658.50	2584.08
658.84	2616.39
659.19	2618.21
659.53	2649.39
659.88	2661.45
660.22	2622.08
660.57	2669.19
660.91	2662.81
661.26	2674.42
661.60	2654.85
661.95	2713.79
662.29	2752.70
662.63	2682.84
662.98	2735.63
663.32	2741.78
663.67	2748.83
664.01	2802.76
664.36	2805.49
664.70	2833.25
665.04	2828.24
665.39	2899.24
665.73	2918.81
666.08	3057.39
666.42	2934.97
666.76	2997.09
667.11	3056.93
667.45	3139.31
667.79	3185.05
668.14	3239.89
668.48	3289.27
668.83	3383.70
669.17	3426.25
669.51	3523.64
669.86	3593.27
670.20	3639.47
670.54	3791.47
670.89	3894.33
671.23	3981.02
671.57	4031.77
671.92	4179.45
672.26	4316.44
672.60	4346.93
672.94	4554.68
673.29	4686.66
673.63	4734.90
673.97	4837.30
674.32	4980.89
674.66	5067.36
675.00	5253.72
675.34	5350.20
675.69	5562.74
676.03	5602.56
676.37	5788.24
676.71	5857.87
677.06	6041.28
677.40	6182.36
677.74	6431.53
678.08	6571.93
678.43	6767.40
678.77	6948.53
679.11	7127.16
679.45	7345.38
679.80	7437.77
680.14	7718.34
680.48	7906.52
680.82	8220.77
681.16	8348.66
681.51	8613.98
681.85	8867.25
682.19	9164.43
682.53	9478.68
682.87	9796.57
683.21	10131.30
683.56	10447.83
683.90	10818.05
684.24	11375.56
684.58	11893.46
684.92	12521.96
685.26	12834.39
685.61	13313.39
685.95	13971.70
686.29	14445.01
686.63	14879.40
686.97	15206.62
687.31	15444.41
687.65	15554.78
687.99	15707.01
688.33	15630.10
688.68	15502.44
689.02	15246.90
689.36	14900.11
689.70	14582.90
690.04	14099.81
690.38	13736.18
690.72	13271.07
691.06	12714.93
691.40	12240.94
691.74	11780.60
692.08	11243.58
692.42	10822.83
692.76	10346.34
693.10	9977.02
693.44	9565.61
693.78	9227.69
694.13	8843.36
694.47	8574.85
694.81	8277.21
695.15	8055.34
695.49	7777.28
695.83	7624.13
696.17	7369.96
696.51	7215.90
696.85	7044.33
697.19	6871.39
697.53	6817.69
697.87	6726.89
698.20	6547.13
698.54	6551.00
698.88	6467.03
699.22	6411.96
699.56	6378.06
699.90	6326.86
700.24	6359.40
700.58	6309.79
700.92	6416.06
701.26	6334.82
701.60	6404.45
701.94	6440.63
702.28	6516.86
702.62	6553.04
702.96	6615.39
703.30	6665.00
703.63	6785.38
703.97	6941.93
704.31	7036.59
704.65	7143.54
704.99	7235.93
705.33	7348.34
705.67	7470.08
706.01	7590.45
706.34	7769.54
706.68	7945.89
707.02	8022.35
707.36	8141.59
707.70	8251.49
708.04	8312.71
708.38	8494.97
708.71	8616.49
709.05	8720.02
709.39	8801.03
709.73	8863.84
710.07	8968.06
710.40	9024.72
710.74	9077.28
711.08	9151.23
711.42	9120.74
711.76	9231.33
712.09	9213.36
712.43	9206.53
712.77	9230.65
713.11	9138.04
713.45	9114.14
713.78	9065.45
714.12	9000.37
714.46	8997.64
714.80	8843.81
715.13	8787.61
715.47	8686.57
715.81	8564.38
716.15	8468.35
716.48	8398.95
716.82	8339.10
717.16	8180.04
717.49	8024.17
717.83	7865.11
718.17	7849.41
718.51	7628.00
718.84	7530.84
719.18	7521.73
719.52	7381.79
719.85	7224.55
720.19	7087.11
720.53	6966.28
720.86	6902.79
721.20	6763.53
721.54	6665.91
721.87	6606.75
722.21	6440.18
722.55	6367.13
722.88	6292.04
723.22	6182.36
723.55	6057.44
723.89	5990.54
724.23	5907.48
724.56	5791.66
724.90	5742.05
725.24	5662.41
725.57	5571.84
725.91	5536.80
726.24	5477.18
726.58	5316.75
726.92	5308.79
727.25	5169.30
727.59	5164.98
727.92	5080.10
728.26	5041.64
728.59	4988.62
728.93	4865.75
729.26	4872.12
729.60	4785.19
729.94	4757.66
730.27	4681.88
730.61	4645.02
730.94	4608.61
731.28	4574.48
731.61	4451.60
731.95	4424.75
732.28	4425.21
732.62	4343.97
732.95	4343.74
733.29	4276.16
733.62	4218.82
733.96	4195.15
734.29	4152.14
734.63	4080.92
734.96	4074.09
735.30	4090.93
735.63	4025.85
735.97	3995.59
736.30	3952.12
736.63	3950.99
736.97	3895.69
737.30	3861.56
737.64	3875.67
737.97	3835.85
738.31	3775.77
738.64	3743.46
738.97	3745.51
739.31	3689.07
739.64	3693.40
739.98	3663.59
740.31	3580.08
740.64	3613.07
740.98	3571.89
741.31	3534.57
741.65	3529.11
741.98	3522.05
742.31	3497.70
742.65	3470.17
742.98	3458.11
743.31	3448.32
743.65	3438.08
743.98	3377.33
744.31	3386.20
744.65	3368.45
744.98	3352.07
745.31	3342.97
745.65	3326.13
745.98	3289.49
746.31	3288.58
746.65	3286.08
746.98	3254.22
747.31	3242.39
747.65	3230.33
747.98	3211.21
748.31	3199.61
748.64	3185.27
748.98	3161.15
749.31	3164.34
749.64	3099.26
749.98	3086.29
750.31	3096.07
750.64	3038.28
750.97	3040.32
751.31	3036.00
751.64	2980.93
751.97	3001.64
752.30	2992.08
752.63	2964.09
752.97	2925.18
753.30	2916.31
753.63	2870.57
753.96	2898.10
754.29	2845.54
754.63	2877.40
754.96	2858.28
755.29	2812.77
755.62	2768.85
755.95	2803.67
756.29	2752.01
756.62	2760.89
756.95	2715.83
757.28	2703.55
757.61	2704.46
757.94	2678.06
758.27	2670.78
758.61	2616.17
758.94	2631.64
759.27	2605.47
759.60	2590.23
759.93	2583.40
760.26	2552.00
760.59	2562.69
760.92	2543.12
761.26	2542.67
761.59	2482.37
761.92	2488.05
762.25	2483.28
762.58	2459.84
762.91	2488.51
763.24	2439.59
763.57	2420.24
763.90	2406.36
764.23	2405.23
764.56	2420.70
764.89	2387.25
765.22	2380.19
765.55	2358.35
765.88	2350.16
766.21	2341.74
766.54	2322.85
766.87	2327.86
767.20	2305.33
767.53	2302.37
767.86	2303.51
768.19	2284.40
768.52	2270.06
768.85	2273.25
769.18	2221.36
769.51	2239.80
769.84	2214.54
770.17	2236.84
770.50	2195.88
770.83	2194.74
771.16	2181.31
771.49	2164.02
771.82	2153.10
772.15	2166.75
772.48	2169.03
772.81	2146.73
773.14	2136.94
773.47	2127.61
773.80	2106.68
774.13	2095.07
774.46	2084.15
774.78	2088.93
775.11	2083.92
775.44	2047.97
775.77	2063.67
776.10	2049.33
776.43	2047.29
776.76	2059.35
777.09	2010.65
777.41	2035.23
777.74	2028.85
778.07	2016.34
778.40	1988.35
778.73	1987.21
779.06	1980.84
779.38	1975.38
779.71	1986.07
780.04	1929.87
780.37	1932.60
780.70	1913.94
781.03	1910.30
781.35	1908.48
781.68	1889.36
782.01	1886.63
782.34	1899.83
782.67	1869.34
782.99	1889.14
783.32	1896.87
783.65	1859.78
783.98	1870.25
784.30	1841.12
784.63	1829.52
784.96	1840.67
785.29	1843.40
785.61	1822.01
785.94	1821.78
786.27	1809.49
786.60	1804.94
786.92	1811.31
787.25	1799.25
787.58	1777.18
787.90	1787.19
788.23	1774.00
788.56	1789.47
788.88	1752.38
789.21	1750.79
789.54	1765.35
789.87	1755.56
790.19	1761.25
790.52	1719.84
790.85	1738.73
791.17	1753.97
791.50	1742.37
791.82	1714.60
792.15	1726.67
792.48	1708.92
792.80	1705.50
793.13	1709.83
793.46	1735.99
793.78	1710.74
794.11	1715.74
794.43	1713.47
794.76	1723.71
795.09	1723.48
795.41	1718.70
795.74	1736.22
796.06	1729.17
796.39	1697.77
796.72	1677.97
797.04	1739.41
797.37	1706.19
797.69	1723.25
798.02	1690.48
798.34	1704.37
798.67	1696.40
798.99	1710.28
799.32	1722.11
799.64	1699.13
799.97	1695.26
800.30	1691.62
800.62	1676.38
800.95	1698.45
801.27	1699.59
801.60	1676.83
801.92	1649.30
802.25	1669.09
802.57	1675.47
802.89	1695.72
803.22	1661.13
803.54	1651.57
803.87	1664.09
804.19	1652.48
804.52	1664.54
804.84	1641.11
805.17	1680.02
805.49	1639.06
805.82	1664.09
806.14	1649.75
806.46	1647.70
806.79	1652.48
807.11	1641.11
807.44	1627.68
807.76	1641.79
808.08	1646.34
808.41	1642.02
808.73	1623.36
809.06	1625.40
809.38	1636.55
809.70	1614.94
810.03	1633.37
810.35	1604.70
810.67	1624.04
811.00	1597.42
811.32	1601.51
811.64	1588.77
811.97	1601.51
812.29	1578.98
812.61	1567.38
812.94	1595.14
813.26	1579.44
813.58	1574.43
813.91	1585.36
814.23	1589.68
814.55	1578.76
814.88	1579.89
815.20	1575.12
815.52	1541.44
815.84	1562.83
816.17	1533.70
816.49	1550.77
816.81	1533.02
817.13	1540.30
817.46	1501.84
817.78	1543.71
818.10	1537.57
818.42	1528.47
818.75	1556.91
819.07	1555.55
819.39	1519.59
819.71	1539.84
820.04	1512.54
820.36	1526.42
820.68	1518.00
821.00	1497.98
821.32	1530.74
821.65	1521.64
821.97	1508.44
822.29	1505.71
822.61	1518.68
822.93	1487.28
823.25	1498.43
823.58	1524.83
823.90	1498.66
824.22	1479.32
824.54	1512.54
824.86	1530.97
825.18	1487.28
825.50	1482.05
825.82	1475.22
826.15	1485.00
826.47	1491.38
826.79	1469.30
827.11	1479.32
827.43	1482.96
827.75	1500.48
828.07	1498.66
828.39	1476.13
828.71	1486.60
829.03	1487.96
829.35	1493.65
829.67	1458.38
830.00	1470.67
830.32	1470.21
830.64	1480.23
830.96	1470.90
831.28	1468.85
831.60	1459.52
831.92	1466.35
832.24	1468.17
832.56	1457.93
832.88	1453.83
833.20	1460.20
833.52	1461.11
833.84	1455.65
834.16	1452.24
834.48	1465.44
834.80	1470.90
835.12	1457.47
835.44	1440.86
835.76	1468.17
836.08	1448.82
836.40	1437.67
836.71	1459.29
837.03	1448.60
837.35	1457.93
837.67	1436.31
837.99	1437.45
838.31	1439.04
838.63	1442.91
838.95	1449.96
839.27	1469.53
839.59	1437.67
839.91	1453.60
840.23	1443.36
840.54	1455.65
840.86	1457.47
841.18	1442.00
841.50	1452.24
841.82	1427.43
842.14	1446.78
842.46	1442.68
842.77	1427.89
843.09	1429.71
843.41	1435.63
843.73	1412.19
844.05	1421.97
844.37	1418.10
844.68	1416.06
845.00	1433.12
845.32	1415.60
845.64	1419.70
845.96	1413.33
846.27	1416.51
846.59	1417.42
846.91	1416.06
847.23	1408.09
847.54	1410.14
847.86	1428.57
848.18	1416.06
848.50	1413.10
848.82	1436.76
849.13	1418.33
849.45	1415.83
849.77	1393.53
850.08	1404.00
850.40	1412.87
850.72	1407.86
851.04	1400.13
851.35	1403.31
851.67	1420.61
851.99	1404.45
852.30	1413.10
852.62	1381.70
852.94	1412.42
853.25	1398.08
853.57	1387.61
853.89	1393.53
854.20	1389.66
854.52	1386.47
854.84	1385.34
855.15	1400.81
855.47	1406.04
855.79	1394.89
856.10	1384.88
856.42	1399.67
856.73	1394.89
857.05	1388.30
857.37	1357.58
857.68	1377.60
858.00	1369.64
858.32	1396.94
858.63	1381.01
858.95	1372.82
859.26	1386.47
859.58	1381.01
859.89	1377.83
860.21	1374.41
860.52	1384.65
860.84	1391.94
861.16	1388.30
861.47	1373.28
861.79	1383.52
862.10	1381.92
862.42	1373.50
862.73	1379.19
863.05	1365.08
863.36	1354.85
863.68	1372.59
863.99	1365.54
864.31	1377.15
864.62	1355.30
864.94	1366.45
865.25	1385.34
865.57	1360.99
865.88	1350.52
866.20	1347.34
866.51	1355.76
866.82	1351.89
867.14	1345.97
867.45	1371.23
867.77	1343.24
868.08	1353.93
868.40	1346.20
868.71	1344.83
869.02	1354.62
869.34	1354.16
869.65	1358.49
869.97	1350.29
870.28	1358.03
870.59	1361.67
870.91	1361.44
871.22	1354.16
871.54	1371.68
871.85	1343.47
872.16	1354.39
872.48	1331.63
872.79	1346.20
873.10	1327.54
873.42	1326.63
873.73	1335.05
874.04	1324.58
874.36	1306.60
874.67	1307.51
874.98	1323.67
875.30	1340.05
875.61	1327.08
875.92	1340.96
876.23	1318.21
876.55	1317.07
876.86	1308.42
877.17	1319.35
877.49	1312.29
877.80	1304.56
878.11	1507.76
878.42	1305.47
878.74	1302.51
879.05	1314.57
879.36	1297.05
879.67	1319.12
879.98	1309.11
880.30	1312.07
880.61	1317.30
880.92	1300.23
881.23	1285.21
881.55	1294.09
881.86	1296.14
882.17	1305.92
882.48	1308.65
882.79	1295.23
883.10	1290.22
883.42	1300.46
883.73	1295.00
884.04	1291.36
884.35	1319.35
884.66	1287.03
884.97	1309.11
885.28	1291.59
885.60	1317.98
885.91	1287.72
886.22	1315.93
886.53	1302.96
886.84	1341.42
887.15	1291.81
887.46	1305.47
887.77	1310.02
888.08	1294.32
888.40	1291.81
888.71	1307.06
889.02	1284.53
889.33	1292.95
889.64	1296.82
889.95	1319.12
890.26	1290.22
890.57	1302.51
890.88	1292.50
891.19	1298.64
891.50	1309.79
891.81	1297.73
892.12	1295.00
892.43	1294.77
892.74	1310.70
893.05	1317.07
893.36	1322.08
893.67	1282.26
893.98	1298.87
894.29	1298.64
894.60	1299.32
894.91	1277.93
895.22	1286.58
895.53	1286.58
895.84	1290.90
896.15	1285.90
896.46	1284.08
896.77	1277.93
897.08	1293.86
897.38	1281.57
897.69	1289.54
898.00	1295.91
898.31	1268.60
898.62	1280.66
898.93	1297.05
899.24	1295.68
899.55	1294.54
899.86	1292.50
900.16	1306.15
900.47	1300.46
900.78	1300.46
901.09	1295.00
901.40	1296.14
901.71	1278.62
902.02	1296.36
902.32	1278.84
902.63	1285.44
902.94	1280.21
903.25	1272.70
903.56	1263.37
903.87	1279.30
904.17	1273.84
904.48	1271.33
904.79	1257.23
905.10	1287.03
905.41	1264.51
905.71	1281.80
906.02	1274.97
906.33	1270.65
906.64	1275.66
906.94	1247.67
907.25	1260.87
907.56	1265.42
907.87	1262.46
908.17	1261.78
908.48	1270.20
908.79	1244.71
909.09	1263.60
909.40	1268.60
909.71	1255.86
910.02	1367.59
910.32	1271.56
910.63	1264.73
910.94	1251.31
911.24	1250.85
911.55	1269.74
911.86	1262.46
912.16	1253.36
912.47	1229.69
912.78	1245.39
913.08	1255.40
913.39	1248.81
913.69	1269.29
914.00	1243.57
914.31	1254.95
914.61	1247.67
914.92	1265.42
915.23	1242.43
915.53	1252.67
915.84	1239.02
916.14	1247.44
916.45	1247.44
916.75	1253.36
917.06	1244.25
917.37	1218.31
917.67	1250.63
917.98	1238.57
918.28	1235.61
918.59	1259.05
918.89	1250.63
919.20	1239.70
919.50	1262.23
919.81	1250.17
920.11	1241.07
920.42	1229.69
920.72	1236.06
921.03	1235.38
921.33	1219.22
921.64	1229.01
921.94	1253.36
922.25	1205.34
922.55	1239.93
922.86	1235.15
923.16	1226.05
923.47	1213.31
923.77	1243.34
924.08	1229.46
924.38	1245.39
924.69	1232.19
924.99	1230.60
925.29	1260.87
925.60	1230.37
925.90	1214.67
926.21	1226.05
926.51	1244.25
926.81	1245.16
927.12	1211.71
927.42	1229.92
927.73	1238.79
928.03	1223.09
928.33	1242.66
928.64	1229.46
928.94	1231.06
929.24	1224.00
929.55	1224.23
929.85	1235.15
930.15	1227.19
930.46	1230.37
930.76	1225.60
931.06	1220.36
931.37	1211.49
931.67	1230.37
931.97	1208.07
932.27	1199.65
932.58	1213.08
932.88	1232.65
933.18	1210.12
933.49	1216.27
933.79	1203.30
934.09	1223.32
934.39	1213.99
934.70	1192.15
935.00	1227.64
935.30	1220.13
935.60	1219.00
935.91	1212.40
936.21	1204.89
936.51	1193.06
936.81	1204.21
937.11	1191.24
937.42	1197.15
937.72	1208.30
938.02	1198.29
938.32	1197.61
938.62	1203.07
938.92	1200.11
939.23	1201.93
939.53	1206.48
939.83	1193.06
940.13	1190.55
940.43	1198.74
940.73	1205.34
941.03	1203.30
941.34	1209.67
941.64	1207.16
941.94	1208.98
942.24	1196.01
942.54	1197.61
942.84	1199.65
943.14	1199.65
943.44	1181.68
943.74	1190.78
944.04	1178.72
944.34	1212.17
944.65	1214.45
944.95	1219.22
945.25	1194.19
945.55	1199.43
945.85	1194.19
946.15	1206.94
946.45	1196.24
946.75	1167.11
947.05	1192.60
947.35	1189.64
947.65	1199.43
947.95	1186.91
948.25	1197.15
948.55	1186.23
948.85	1199.43
949.15	1184.18
949.45	1199.20
949.75	1199.88
950.05	1172.58
950.35	1185.77
950.65	1216.04
950.94	1178.72
951.24	1206.25
951.54	1181.91
951.84	1238.79
952.14	1184.64
952.44	1194.88
952.74	1196.47
953.04	1186.46
953.34	1170.98
953.64	1208.76
953.94	1174.85
954.23	1198.29
954.53	1209.44
954.83	1188.96
955.13	1190.32
955.43	1205.80
955.73	1207.62
956.03	1176.44
956.32	1196.47
956.62	1190.10
956.92	1190.32
957.22	1199.65
957.52	1200.34
957.82	1208.07
958.11	1226.73
958.41	1191.01
958.71	1234.93
959.01	1198.97
959.30	1292.27
959.60	1221.27
959.90	1186.00
960.20	1203.30
960.50	1183.04
960.79	1191.24
961.09	1202.16
961.39	1202.39
961.69	1208.98
961.98	1188.73
962.28	1203.07
962.58	1190.55
962.87	1199.65
963.17	1215.13
963.47	1195.79
963.76	1202.61
964.06	1204.43
964.36	1178.49
964.66	1201.02
964.95	1216.95
965.25	1193.51
965.55	1218.54
965.84	1189.64
966.14	1188.96
966.43	1209.89
966.73	1196.70
967.03	1203.07
967.32	1185.32
967.62	1201.25
967.92	1177.13
968.21	1178.49
968.51	1189.87
968.80	1199.43
969.10	1199.20
969.40	1208.98
969.69	1191.01
969.99	1180.77
970.28	1201.02
970.58	1191.69
970.87	1194.65
971.17	1191.46
971.46	1200.79
971.76	1184.18
972.06	1199.20
972.35	1191.92
972.65	1193.97
972.94	1190.10
973.24	1189.41
973.53	1207.16
973.83	1188.73
974.12	1205.80
974.42	1183.27
974.71	1211.94
975.01	1175.76
975.30	1181.68
975.59	1171.89
975.89	1190.55
976.18	1186.68
976.48	1196.70
976.77	1184.64
977.07	1184.86
977.36	1192.15
977.65	1200.34
977.95	1201.02
978.24	1202.84
978.54	1199.20
978.83	1191.69
979.13	1191.24
979.42	1190.55
979.71	1188.96
980.01	1183.04
980.30	1180.31
980.59	1208.07
980.89	1194.88
981.18	1192.83
981.47	1200.56
981.77	1207.39
982.06	1185.09
982.35	1200.11
982.65	1198.52
982.94	1197.38
983.23	1197.15
983.53	1208.30
983.82	1166.20
984.11	1175.99
984.41	1204.43
984.70	1164.38
984.99	1175.99
985.28	1217.18
985.58	1173.03
985.87	1194.65
986.16	1228.33
986.45	1208.76
986.75	1209.89
987.04	1198.29
987.33	1197.83
987.62	1193.74
987.91	1201.93
988.21	1201.48
988.50	1204.21
988.79	1185.77
989.08	1196.24
989.37	1180.31
989.67	1153.46
989.96	1178.95
990.25	1198.29
990.54	1189.19
990.83	1185.09
991.12	1189.87
991.42	1193.28
991.71	1181.22
992.00	1195.56
992.29	1189.19
992.58	1176.22
992.87	1188.50
993.16	1176.90
993.45	1198.52
993.75	1183.73
994.04	1171.89
994.33	1192.60
994.62	1180.54
994.91	1185.77
995.20	1184.64
995.49	1177.13
995.78	1200.11
996.07	1190.55
996.36	1190.55
996.65	1194.65
996.94	1171.44
997.23	1198.29
997.52	1165.29
997.81	1183.73
998.10	1180.77
998.39	1179.63
998.68	1191.24
998.97	1185.77
999.26	1179.40
999.55	1176.90
999.84	1196.70
1000.13	1198.74
1000.42	1183.04
1000.71	1186.68
1001.00	1181.22
1001.29	1197.83
1001.58	1189.64
1001.87	1182.59
1002.16	1182.13
1002.45	1183.73
1002.74	1188.50
1003.02	1183.04
1003.31	1172.12
1003.60	1189.41
1003.89	1191.69
1004.18	1193.28
1004.47	1207.39
1004.76	1199.43
1005.05	1199.88
1005.33	1187.14
1005.62	1175.53
1005.91	1189.19
1006.20	1197.83
1006.49	1190.32
1006.78	1175.08
1007.06	1175.31
1007.35	1172.12
1007.64	1156.42
1007.93	1179.40
1008.22	1170.76
1008.50	1175.08
1008.79	1190.32
1009.08	1193.74
1009.37	1176.90
1009.66	1197.83
1009.94	1215.13
1010.23	1187.14
1010.52	1175.08
1010.81	1184.18
1011.09	1190.55
1011.38	1197.61
1011.67	1195.56
1011.95	1202.39
1012.24	1196.92
1012.53	1186.91
1012.82	1183.73
1013.10	1173.26
1013.39	1202.39
1013.68	1209.44
[truncated: 48 more rows]
