# Supplementary material for: Unique photosynthetic electron transport tuning and excitation distribution in heterokont algae
Source: PLoS One. 2019 Jan 9;14(1):e0209920. doi: 10.1371/journal.pone.0209920 (PMC6326504; doi:10.1371/journal.pone.0209920)
Supplement: S1 Dataset — (ZIP) [file pone.0209920.s004.zip › S1 Dataset/77K/Phaeodactylum_DCMU/PDCMU_t=30,1.txt]

340.01	949.35
340.39	949.35
340.76	949.35
341.14	954.58
341.52	961.64
341.89	988.71
342.27	1011.92
342.65	1003.28
343.03	1004.87
343.40	1001.23
343.78	1003.50
344.16	998.95
344.53	993.72
344.91	1009.65
345.29	1008.06
345.66	985.30
346.04	970.96
346.42	985.76
346.79	983.02
347.17	1004.64
347.54	978.70
347.92	979.61
348.30	965.28
348.67	971.42
349.05	963.46
349.43	970.51
349.80	991.67
350.18	981.89
350.56	963.46
350.93	957.08
351.31	973.24
351.68	953.67
352.06	994.63
352.44	957.77
352.81	973.70
353.19	952.53
353.56	952.76
353.94	955.95
354.32	949.57
354.69	949.12
355.07	964.82
355.44	969.83
355.82	962.77
356.19	964.14
356.57	983.03
356.95	960.04
357.32	954.35
357.70	957.31
358.07	962.09
358.45	949.12
358.82	973.47
359.20	953.44
359.58	982.11
359.95	970.28
360.33	942.98
360.70	940.70
361.08	957.08
361.45	942.07
361.83	956.40
362.20	936.15
362.58	961.18
362.95	932.05
363.33	940.70
363.70	976.65
364.08	963.00
364.45	967.55
364.83	958.45
365.20	958.68
365.58	993.26
365.95	991.44
366.33	954.81
366.70	965.05
367.08	962.55
367.45	964.59
367.83	960.27
368.20	961.18
368.58	955.95
368.95	957.31
369.33	952.76
369.70	955.26
370.08	953.67
370.45	950.71
370.83	959.59
371.20	952.08
371.57	1043.78
371.95	967.10
372.32	958.22
372.70	965.73
373.07	947.98
373.45	968.46
373.82	957.08
374.19	956.17
374.57	966.19
374.94	975.52
375.32	965.05
375.69	972.79
376.07	967.32
376.44	954.58
376.81	944.80
377.19	959.13
377.56	971.87
377.94	938.20
378.31	974.61
378.68	970.74
379.06	941.61
379.43	955.95
379.81	945.93
380.18	948.21
380.55	955.95
380.93	959.81
381.30	958.45
381.67	976.88
382.05	968.01
382.42	958.68
382.79	954.81
383.17	977.56
383.54	955.95
383.91	953.44
384.29	952.31
384.66	947.07
385.04	959.81
385.41	947.30
385.78	955.95
386.15	964.82
386.53	967.78
386.90	950.49
387.27	964.59
387.65	941.38
388.02	967.10
388.39	966.64
388.77	966.41
389.14	966.41
389.51	953.90
389.89	965.05
390.26	967.55
390.63	972.10
391.00	968.69
391.38	966.64
391.75	964.82
392.12	957.99
392.50	979.38
392.87	974.61
393.24	962.32
393.61	954.81
393.99	973.70
394.36	964.59
394.73	957.08
395.10	959.36
395.48	950.03
395.85	947.75
396.22	951.17
396.59	958.90
396.97	945.02
397.34	958.90
397.71	965.73
398.08	948.66
398.45	947.98
398.83	959.59
399.20	947.53
399.57	950.03
399.94	950.49
400.32	955.26
400.69	963.00
401.06	969.60
401.43	970.51
401.80	962.09
402.17	954.58
402.55	994.86
402.92	959.59
403.29	977.56
403.66	968.69
404.03	967.10
404.41	961.86
404.78	964.59
405.15	946.84
405.52	941.16
405.89	973.47
406.26	967.78
406.64	952.08
407.01	946.16
407.38	968.01
407.75	955.72
408.12	991.22
408.49	963.91
408.86	961.41
409.23	971.19
409.61	968.92
409.98	962.32
410.35	970.96
410.72	942.98
411.09	967.10
411.46	958.68
411.83	962.77
412.20	945.71
412.57	938.65
412.95	957.08
413.32	966.41
413.69	950.49
414.06	942.52
414.43	964.37
414.80	957.77
415.17	955.26
415.54	953.44
415.91	952.53
416.28	937.97
416.65	960.50
417.02	950.26
417.39	962.32
417.76	951.17
418.14	947.53
418.51	935.92
418.88	957.54
419.25	960.50
419.62	961.64
419.99	968.46
420.36	957.77
420.73	967.10
421.10	965.50
421.47	959.59
421.84	985.30
422.21	961.41
422.58	950.26
422.95	942.75
423.32	953.22
423.69	959.36
424.06	973.47
424.43	947.75
424.80	951.40
425.17	972.33
425.54	964.59
425.91	957.08
426.28	968.69
426.65	950.71
427.02	960.72
427.39	963.46
427.76	960.95
428.13	953.22
428.49	955.49
428.86	958.22
429.23	974.83
429.60	975.52
429.97	953.44
430.34	945.71
430.71	968.69
431.08	963.23
431.45	952.31
431.82	952.08
432.19	948.21
432.56	941.61
432.93	950.94
433.30	948.66
433.67	940.02
434.03	976.43
434.40	951.62
434.77	960.95
435.14	955.72
435.51	969.83
435.88	968.69
436.25	959.59
436.62	964.14
436.99	950.26
437.35	962.09
437.72	974.61
438.09	952.99
438.46	990.76
438.83	964.37
439.20	971.19
439.57	957.77
439.93	955.49
440.30	959.36
440.67	958.22
441.04	975.29
441.41	964.37
441.78	960.72
442.14	957.31
442.51	952.31
442.88	958.68
443.25	956.17
443.62	955.49
443.99	965.73
444.35	978.70
444.72	982.11
445.09	957.54
445.46	963.46
445.83	963.46
446.19	969.14
446.56	965.05
446.93	957.08
447.30	965.05
447.66	965.50
448.03	970.74
448.40	971.87
448.77	972.56
449.14	956.86
449.50	947.75
449.87	972.10
450.24	963.23
450.61	974.83
450.97	963.00
451.34	968.23
451.71	962.55
452.08	970.05
452.44	967.55
452.81	983.71
453.18	961.86
453.54	948.44
453.91	963.68
454.28	952.31
454.65	985.07
455.01	969.60
455.38	957.31
455.75	957.99
456.11	947.30
456.48	967.32
456.85	938.42
457.21	976.20
457.58	957.31
457.95	958.68
458.32	957.99
458.68	965.28
459.05	975.06
459.42	972.56
459.78	962.09
460.15	960.04
460.52	963.00
460.88	954.81
461.25	979.38
461.61	952.99
461.98	951.85
462.35	964.59
462.71	942.07
463.08	955.26
463.45	967.10
463.81	977.79
464.18	967.10
464.55	973.70
464.91	966.64
465.28	965.96
465.64	951.40
466.01	974.38
466.38	953.67
466.74	942.29
467.11	948.44
467.47	962.77
467.84	988.26
468.21	968.69
468.57	965.50
468.94	961.41
469.30	953.22
469.67	945.93
470.03	976.88
470.40	976.43
470.77	957.99
471.13	970.51
471.50	959.81
471.86	973.01
472.23	975.06
472.59	960.04
472.96	975.74
473.32	984.39
473.69	1003.05
474.05	967.78
474.42	972.79
474.78	963.68
475.15	961.64
475.51	967.78
475.88	967.55
476.24	971.19
476.61	979.16
476.97	972.10
477.34	943.43
477.70	958.68
478.07	959.59
478.43	966.41
478.80	982.11
479.16	976.88
479.53	973.24
479.89	956.63
480.26	974.15
480.62	951.17
480.99	963.46
481.35	964.59
481.72	942.07
482.08	986.67
482.45	1229.92
482.81	982.57
483.17	937.06
483.54	971.87
483.90	963.23
484.27	965.05
484.63	971.65
485.00	955.49
485.36	941.38
485.72	953.44
486.09	975.74
486.45	986.67
486.82	969.14
487.18	971.42
487.54	978.70
487.91	967.10
488.27	963.91
488.64	963.23
489.00	960.95
489.36	956.63
489.73	965.50
490.09	964.37
490.45	944.57
490.82	973.92
491.18	962.77
491.55	948.66
491.91	949.12
492.27	948.89
492.64	995.31
493.00	937.29
493.36	955.95
493.73	964.82
494.09	968.23
494.45	950.49
494.82	974.38
495.18	964.59
495.54	985.98
495.91	953.67
496.27	973.47
496.63	977.79
496.99	947.30
497.36	940.25
497.72	982.34
498.08	966.87
498.45	986.44
498.81	959.59
499.17	974.83
499.53	969.37
499.90	993.26
500.26	977.79
500.62	968.46
500.99	972.33
501.35	947.53
501.71	945.71
502.07	958.68
502.44	941.61
502.80	953.67
503.16	945.93
503.52	965.50
503.88	960.50
504.25	955.04
504.61	945.25
504.97	957.77
505.33	945.25
505.70	964.14
506.06	959.81
506.42	960.27
506.78	989.40
507.14	970.51
507.51	978.25
507.87	965.96
508.23	967.55
508.59	952.76
508.95	985.30
509.32	976.20
509.68	964.82
510.04	986.44
510.40	951.62
510.76	977.34
511.12	970.28
511.48	959.13
511.85	980.98
512.21	961.64
512.57	955.04
512.93	973.01
513.29	971.87
513.65	968.46
514.01	956.86
514.38	975.74
514.74	952.53
515.10	968.46
515.46	962.32
515.82	951.62
516.18	962.77
516.54	961.18
516.90	955.04
517.26	973.70
517.63	965.96
517.99	949.57
518.35	975.74
518.71	946.16
519.07	952.99
519.43	970.51
519.79	963.23
520.15	965.96
520.51	949.80
520.87	976.20
521.23	953.67
521.59	962.55
521.95	942.75
522.31	950.26
522.67	977.79
523.03	955.04
523.40	966.19
523.76	956.40
524.12	961.41
524.48	955.49
524.84	977.34
525.20	952.99
525.56	947.98
525.92	965.05
526.28	960.72
526.64	974.38
527.00	962.77
527.36	989.40
527.72	957.99
528.08	965.28
528.44	945.93
528.80	976.65
529.16	952.76
529.51	973.70
529.87	963.00
530.23	988.71
530.59	962.77
530.95	973.47
531.31	964.37
531.67	972.10
532.03	959.81
532.39	968.01
532.75	956.63
533.11	952.31
533.47	952.08
533.83	961.41
534.19	974.38
534.55	958.45
534.91	955.49
535.26	958.22
535.62	962.09
535.98	962.77
536.34	980.07
536.70	946.84
537.06	960.72
537.42	967.32
537.78	953.90
538.14	1089.97
538.49	980.75
538.85	981.43
539.21	987.80
539.57	962.77
539.93	972.56
540.29	981.89
540.65	973.01
541.00	978.70
541.36	958.90
541.72	967.10
542.08	953.44
542.44	952.31
542.80	974.15
543.15	949.12
543.51	951.62
543.87	964.37
544.23	950.03
544.59	959.36
544.95	952.31
545.30	938.42
545.66	965.50
546.02	959.13
546.38	968.69
546.73	976.20
547.09	971.65
547.45	980.52
547.81	942.29
548.17	958.22
548.52	967.55
548.88	968.69
549.24	972.79
549.60	957.54
549.95	970.05
550.31	957.99
550.67	942.52
551.03	979.61
551.38	957.08
551.74	968.92
552.10	978.02
552.46	957.77
552.81	959.13
553.17	963.46
553.53	968.01
553.88	964.37
554.24	952.99
554.60	948.21
554.95	956.40
555.31	976.43
555.67	950.26
556.03	963.68
556.38	963.00
556.74	968.23
557.10	964.14
557.45	945.71
557.81	949.12
558.17	950.71
558.52	959.81
558.88	972.56
559.24	961.41
559.59	959.13
559.95	981.43
560.30	968.01
560.66	972.56
561.02	980.07
561.37	958.22
561.73	946.84
562.09	970.05
562.44	967.55
562.80	968.23
563.15	957.99
563.51	948.44
563.87	960.72
564.22	968.69
564.58	959.81
564.93	950.03
565.29	966.87
565.65	983.71
566.00	966.41
566.36	940.70
566.71	963.68
567.07	965.28
567.42	982.80
567.78	959.13
568.14	948.44
568.49	954.58
568.85	937.29
569.20	970.51
569.56	946.39
569.91	962.77
570.27	958.68
570.62	973.01
570.98	954.81
571.33	980.52
571.69	968.69
572.04	973.24
572.40	970.96
572.75	975.74
573.11	955.72
573.46	986.44
573.82	968.69
574.17	975.97
574.53	973.92
574.88	976.20
575.24	973.70
575.59	993.95
575.95	990.53
576.30	962.55
576.66	986.21
577.01	981.89
577.36	969.60
577.72	947.75
578.07	969.37
578.43	971.42
578.78	965.96
579.14	963.46
579.49	962.32
579.85	989.17
580.20	969.83
580.55	992.58
580.91	992.13
581.26	970.28
581.62	980.29
581.97	968.01
582.32	973.24
582.68	993.72
583.03	987.12
583.39	981.43
583.74	989.40
584.09	988.26
584.45	1004.87
584.80	975.29
585.15	999.41
585.51	994.63
585.86	1000.77
586.21	989.17
586.57	1006.92
586.92	1020.80
587.27	1019.43
587.63	1016.48
587.98	1037.64
588.33	1027.17
588.69	1021.03
589.04	1036.73
589.39	1034.68
589.75	1049.93
590.10	1032.63
590.45	1042.87
590.81	1050.61
591.16	1089.97
591.51	1095.44
591.86	1087.70
592.22	1080.64
592.57	1109.54
592.92	1108.41
593.28	1116.60
593.63	1133.21
593.98	1150.28
594.33	1158.01
594.69	1162.11
595.04	1191.01
595.39	1185.77
595.74	1209.21
596.10	1216.27
596.45	1255.86
596.80	1251.76
597.15	1270.20
597.50	1285.21
597.86	1309.11
598.21	1330.72
598.56	1334.37
598.91	1373.28
599.26	1368.04
599.62	1399.22
599.97	1388.75
600.32	1414.46
600.67	1433.81
601.02	1457.02
601.38	1476.13
601.73	1493.65
602.08	1526.19
602.43	1541.21
602.78	1545.31
603.13	1556.68
603.49	1591.95
603.84	1601.97
604.19	1634.73
604.54	1649.07
604.89	1655.44
605.24	1687.30
605.59	1699.59
605.95	1718.93
606.30	1755.56
606.65	1768.53
607.00	1791.29
607.35	1827.47
607.70	1822.69
608.05	1861.60
608.40	1871.16
608.75	1872.30
609.10	1902.79
609.46	1914.62
609.81	1935.79
610.16	1953.08
610.51	1947.62
610.86	1981.52
611.21	1962.41
611.56	2008.37
611.91	1995.40
612.26	2019.98
612.61	2043.65
612.96	2032.72
613.31	2032.50
613.66	2041.37
614.01	2074.59
614.36	2093.25
614.71	2056.84
615.06	2088.47
615.41	2128.07
615.76	2097.35
616.11	2122.15
616.46	2123.06
616.81	2113.28
617.16	2119.65
617.51	2137.17
617.86	2149.46
618.21	2135.35
618.56	2104.86
618.91	2126.25
619.26	2154.01
619.61	2147.18
619.96	2125.34
620.31	2159.47
620.66	2133.76
621.01	2139.22
621.36	2139.90
621.71	2152.64
622.06	2131.94
622.41	2123.52
622.76	2097.80
623.10	2134.67
623.45	2135.80
623.80	2151.73
624.15	2135.58
624.50	2117.83
624.85	2120.56
625.20	2115.10
625.55	2106.68
625.90	2111.91
626.25	2103.04
626.59	2119.42
626.94	2070.95
627.29	2056.16
627.64	2057.53
627.99	2095.98
628.34	2089.16
628.69	2065.26
629.03	2056.84
629.38	2071.63
629.73	2081.42
630.08	2046.83
630.43	2032.27
630.78	2055.48
631.12	2051.15
631.47	2043.65
631.82	2037.96
632.17	2037.96
632.52	2024.08
632.86	2053.66
633.21	1998.36
633.56	2002.46
633.91	1985.85
634.26	1978.11
634.60	1987.90
634.95	1990.17
635.30	1988.81
635.65	1984.71
635.99	1971.28
636.34	1962.18
636.69	1999.73
637.04	1964.68
637.39	1949.89
637.73	1941.25
638.08	1974.01
638.43	1980.39
638.77	1933.05
639.12	1978.57
639.47	1950.35
639.82	1951.71
640.16	1945.80
640.51	1961.50
640.86	1952.62
641.20	1949.21
641.55	1964.46
641.90	1935.56
642.25	1926.68
642.59	1945.12
642.94	1928.28
643.29	1931.46
643.63	1941.25
643.98	1903.02
644.33	1906.43
644.67	1907.57
645.02	1908.93
645.37	1918.49
645.71	1914.17
646.06	1897.33
646.40	1900.29
646.75	1898.01
647.10	1895.74
647.44	1919.63
647.79	1922.13
648.14	1921.45
648.48	1930.55
648.83	1927.14
649.17	1936.47
649.52	1878.67
649.87	1923.50
650.21	1897.78
650.56	1902.56
650.90	1905.98
651.25	1904.38
651.59	1925.77
651.94	1926.68
652.29	1921.68
652.63	1919.40
652.98	1933.74
653.32	1931.01
653.67	1917.13
654.01	1907.57
654.36	1912.58
654.70	1929.41
655.05	1934.42
655.39	1926.23
655.74	1955.13
656.08	1951.03
656.43	1955.13
656.78	1935.33
657.12	1960.82
657.47	1982.43
657.81	1980.84
658.15	1945.34
658.50	1951.94
658.84	1948.98
659.19	1949.67
659.53	1971.06
659.88	1970.83
660.22	1993.58
660.57	2002.69
660.91	1998.59
661.26	1996.31
661.60	1984.71
661.95	2032.50
662.29	2005.64
662.63	2032.95
662.98	2047.97
663.32	2024.30
663.67	2034.77
664.01	2080.51
664.36	2049.33
664.70	2058.66
665.04	2068.68
665.39	2112.82
665.73	2099.85
666.08	2267.33
666.42	2167.43
666.76	2138.31
667.11	2204.30
667.45	2197.47
667.79	2202.93
668.14	2234.11
668.48	2264.83
668.83	2276.20
669.17	2327.63
669.51	2354.25
669.86	2391.34
670.20	2442.77
670.54	2485.78
670.89	2514.91
671.23	2592.27
671.57	2597.51
671.92	2652.35
672.26	2761.57
672.60	2800.26
672.94	2898.10
673.29	2953.17
673.63	3009.38
673.97	3056.93
674.32	3136.35
674.66	3199.84
675.00	3258.77
675.34	3299.51
675.69	3399.86
676.03	3506.81
676.37	3596.92
676.71	3644.70
677.06	3754.38
677.40	3814.00
677.74	3922.54
678.08	4057.25
678.43	4194.24
678.77	4299.37
679.11	4406.55
679.45	4528.29
679.80	4609.75
680.14	4822.74
680.48	4938.11
680.82	5135.40
681.16	5356.80
681.51	5445.32
681.85	5694.04
682.19	5891.32
682.53	6160.97
682.87	6423.11
683.21	6766.26
683.56	7078.69
683.90	7466.67
684.24	7868.30
684.58	8353.89
684.92	8928.01
685.26	9390.16
685.61	9908.07
685.95	10451.01
686.29	10912.72
686.63	11385.34
686.97	11764.90
687.31	12122.84
687.65	12314.44
687.99	12542.22
688.33	12465.53
688.68	12419.79
689.02	12311.71
689.36	12184.05
689.70	11904.16
690.04	11651.35
690.38	11231.74
690.72	10903.61
691.06	10538.16
691.40	10172.03
691.74	9758.57
692.08	9349.43
692.42	9004.24
692.76	8625.82
693.10	8360.26
693.44	7986.40
693.78	7698.54
694.13	7475.09
694.47	7175.40
694.81	6911.44
695.15	6691.17
695.49	6459.98
695.83	6324.58
696.17	6119.33
696.51	6010.56
696.85	5850.14
697.19	5694.72
697.53	5591.18
697.87	5436.90
698.20	5365.68
698.54	5309.02
698.88	5233.24
699.22	5170.44
699.56	5130.62
699.90	5140.17
700.24	5109.00
700.58	5077.14
700.92	5082.15
701.26	5062.58
701.60	5097.39
701.94	5099.90
702.28	5133.12
702.62	5123.11
702.96	5219.82
703.30	5219.59
703.63	5348.38
703.97	5412.55
704.31	5496.29
704.65	5536.34
704.99	5635.78
705.33	5792.79
705.67	5803.72
706.01	5909.76
706.34	6012.61
706.68	6111.37
707.02	6196.24
707.36	6334.37
707.70	6398.08
708.04	6427.66
708.38	6557.82
708.71	6622.90
709.05	6731.22
709.39	6774.91
709.73	6847.27
710.07	6930.55
710.40	6976.52
710.74	6981.98
711.08	7024.31
711.42	7027.04
711.76	7061.17
712.09	7012.02
712.43	7075.50
712.77	7046.38
713.11	6996.77
713.45	6963.32
713.78	6976.06
714.12	6909.16
714.46	6890.28
714.80	6797.44
715.13	6731.45
715.47	6642.93
715.81	6545.99
716.15	6447.46
716.48	6377.37
716.82	6263.37
717.16	6206.94
717.49	6096.12
717.83	5981.66
718.17	5937.29
718.51	5797.57
718.84	5726.35
719.18	5642.84
719.52	5539.53
719.85	5446.00
720.19	5376.60
720.53	5272.84
720.86	5208.67
721.20	5043.46
721.54	5012.74
721.87	4961.32
722.21	4795.66
722.55	4707.37
722.88	4710.33
723.22	4595.19
723.55	4500.98
723.89	4463.21
724.23	4416.79
724.56	4328.50
724.90	4263.87
725.24	4209.49
725.57	4137.12
725.91	4099.35
726.24	4038.59
726.58	3974.65
726.92	3926.87
727.25	3874.07
727.59	3832.43
727.92	3744.37
728.26	3702.73
728.59	3671.33
728.93	3618.08
729.26	3553.91
729.60	3551.86
729.94	3489.28
730.27	3472.44
730.61	3421.47
730.94	3344.11
731.28	3346.61
731.61	3299.28
731.95	3248.08
732.28	3193.69
732.62	3149.55
732.95	3134.53
733.29	3116.78
733.62	3076.73
733.96	3007.10
734.29	3023.03
734.63	2986.17
734.96	2962.05
735.30	2964.32
735.63	2902.20
735.97	2917.90
736.30	2879.90
736.63	2856.69
736.97	2874.44
737.30	2820.51
737.64	2761.80
737.97	2769.54
738.31	2723.80
738.64	2722.66
738.97	2686.71
739.31	2673.51
739.64	2692.85
739.98	2636.19
740.31	2639.83
740.64	2628.23
740.98	2602.97
741.31	2587.95
741.65	2579.30
741.98	2570.43
742.31	2552.45
742.65	2521.05
742.98	2501.48
743.31	2492.61
743.65	2471.44
743.98	2490.33
744.31	2483.28
744.65	2431.85
744.98	2434.12
745.31	2443.23
745.65	2427.98
745.98	2417.06
746.31	2395.67
746.65	2402.72
746.98	2379.74
747.31	2371.09
747.65	2341.74
747.98	2340.37
748.31	2358.58
748.64	2353.80
748.98	2311.70
749.31	2306.47
749.64	2279.39
749.98	2282.80
750.31	2278.48
750.64	2256.41
750.97	2263.69
751.31	2230.24
751.64	2222.05
751.97	2209.76
752.30	2199.52
752.63	2205.43
752.97	2177.45
753.30	2145.82
753.63	2142.40
753.96	2166.52
754.29	2138.76
754.63	2130.57
754.96	2159.01
755.29	2095.53
755.62	2094.84
755.95	2085.06
756.29	2067.08
756.62	2039.78
756.95	2075.50
757.28	2023.85
757.61	2080.51
757.94	1995.86
758.27	1991.76
758.61	2004.28
758.94	2002.23
759.27	1978.57
759.60	1966.73
759.93	1962.64
760.26	1915.31
760.59	1926.91
760.92	1912.80
761.26	1896.65
761.59	1894.83
761.92	1891.87
762.25	1873.21
762.58	1849.77
762.91	1860.24
763.24	1825.42
763.57	1825.65
763.90	1843.40
764.23	1836.35
764.56	1776.95
764.89	1790.15
765.22	1786.06
765.55	1814.27
765.88	1790.83
766.21	1767.40
766.54	1735.08
766.87	1745.78
767.20	1744.87
767.53	1751.01
767.86	1731.22
768.19	1719.84
768.52	1733.26
768.85	1735.54
769.18	1713.92
769.51	1712.33
769.84	1695.49
770.17	1713.92
770.50	1674.56
770.83	1693.90
771.16	1663.86
771.49	1674.33
771.82	1668.64
772.15	1654.30
772.48	1671.60
772.81	1651.57
773.14	1657.72
773.47	1604.01
773.80	1588.77
774.13	1597.42
774.46	1626.09
774.78	1594.91
775.11	1608.34
775.44	1579.89
775.77	1582.62
776.10	1572.61
776.43	1555.77
776.76	1581.71
777.09	1525.28
777.41	1527.10
777.74	1545.31
778.07	1549.17
778.40	1507.76
778.73	1534.16
779.06	1503.66
779.38	1490.69
779.71	1487.74
780.04	1488.87
780.37	1487.05
780.70	1435.40
781.03	1468.85
781.35	1477.72
781.68	1438.58
782.01	1440.18
782.34	1456.33
782.67	1435.85
782.99	1465.89
783.32	1453.38
783.65	1426.52
783.98	1434.72
784.30	1418.10
784.63	1396.03
784.96	1428.34
785.29	1408.55
785.61	1410.82
785.94	1388.75
786.27	1371.00
786.60	1399.45
786.92	1371.68
787.25	1357.35
787.58	1376.46
787.90	1353.93
788.23	1357.35
788.56	1353.71
788.88	1352.57
789.21	1352.57
789.54	1347.56
789.87	1334.14
790.19	1338.69
790.52	1340.28
790.85	1349.38
791.17	1322.76
791.50	1330.50
791.82	1323.22
792.15	1357.58
792.48	1330.72
792.80	1334.14
793.13	1324.13
793.46	1342.56
793.78	1326.17
794.11	1316.62
794.43	1321.39
794.76	1316.16
795.09	1316.16
795.41	1327.54
795.74	1305.01
796.06	1296.82
796.39	1331.41
796.72	1313.20
797.04	1308.65
797.37	1317.98
797.69	1325.49
798.02	1314.11
798.34	1315.25
798.67	1317.07
798.99	1296.14
799.32	1331.18
799.64	1298.18
799.97	1295.91
800.30	1304.56
800.62	1295.68
800.95	1303.87
801.27	1297.73
801.60	1282.94
801.92	1295.68
802.25	1293.41
802.57	1293.86
802.89	1302.05
803.22	1282.71
803.54	1295.68
803.87	1281.80
804.19	1270.88
804.52	1267.47
804.84	1258.14
805.17	1266.55
805.49	1253.13
805.82	1264.28
806.14	1254.95
806.46	1274.29
806.79	1275.66
807.11	1266.78
807.44	1257.91
807.76	1255.18
808.08	1256.54
808.41	1270.65
808.73	1249.94
809.06	1239.48
809.38	1249.03
809.70	1240.84
810.03	1231.51
810.35	1233.10
810.67	1215.13
811.00	1225.14
811.32	1229.46
811.64	1209.67
811.97	1215.58
812.29	1209.67
812.61	1232.42
812.94	1229.01
813.26	1224.23
813.58	1231.28
813.91	1194.42
814.23	1215.36
814.55	1215.13
814.88	1205.12
815.20	1219.00
815.52	1200.79
815.84	1191.69
816.17	1198.29
816.49	1211.49
816.81	1182.59
817.13	1209.21
817.46	1199.43
817.78	1175.99
818.10	1185.55
818.42	1168.25
818.75	1190.78
819.07	1186.23
819.39	1190.55
819.71	1198.52
820.04	1175.08
820.36	1175.76
820.68	1172.12
821.00	1144.13
821.32	1190.32
821.65	1188.50
821.97	1163.70
822.29	1181.22
822.61	1197.38
822.93	1164.38
823.25	1176.90
823.58	1185.77
823.90	1164.38
824.22	1159.83
824.54	1150.96
824.86	1154.83
825.18	1153.23
825.50	1168.48
825.82	1146.18
826.15	1146.86
826.47	1160.74
826.79	1150.05
827.11	1173.49
827.43	1139.58
827.75	1157.10
828.07	1154.14
828.39	1141.40
828.71	1150.28
829.03	1146.41
829.35	1143.45
829.67	1138.44
830.00	1161.88
830.32	1151.19
830.64	1147.32
830.96	1160.29
831.28	1163.70
831.60	1136.17
831.92	1160.97
832.24	1148.91
832.56	1130.02
832.88	1146.86
833.20	1153.46
833.52	1126.61
833.84	1140.72
834.16	1146.63
834.48	1135.26
834.80	1145.95
835.12	1115.46
835.44	1130.93
835.76	1135.71
836.08	1125.02
836.40	1133.66
836.71	1145.72
837.03	1129.57
837.35	1126.61
837.67	1121.38
837.99	1125.02
838.31	1104.31
838.63	1121.15
838.95	1115.46
839.27	1111.59
839.59	1118.42
839.91	1129.57
840.23	1105.22
840.54	1128.66
840.86	1116.60
841.18	1099.30
841.50	1111.59
841.82	1124.11
842.14	1144.81
842.46	1116.60
842.77	1114.78
843.09	1107.72
843.41	1121.60
843.73	1119.56
844.05	1103.40
844.37	1098.39
844.68	1119.56
845.00	1109.09
845.32	1098.85
845.64	1107.04
845.96	1119.56
846.27	1115.92
846.59	1079.73
846.91	1089.06
847.23	1125.93
847.54	1098.85
847.86	1111.59
848.18	1092.71
848.50	1105.22
848.82	1117.74
849.13	1089.06
849.45	1105.45
849.77	1117.96
850.08	1107.95
850.40	1107.72
850.72	1093.62
851.04	1099.99
851.35	1093.84
851.67	1085.65
851.99	1087.70
852.30	1098.39
852.62	1071.54
852.94	1075.64
853.25	1082.47
853.57	1097.94
853.89	1099.08
854.20	1080.19
854.52	1116.14
854.84	1082.69
855.15	1092.02
855.47	1096.57
855.79	1077.69
856.10	1081.78
856.42	1101.58
856.73	1098.17
857.05	1107.50
857.37	1076.09
857.68	1063.35
858.00	1105.45
858.32	1075.18
858.63	1082.69
858.95	1087.24
859.26	1074.50
859.58	1084.06
859.89	1093.16
860.21	1082.47
860.52	1073.14
860.84	1093.16
861.16	1071.77
861.47	1088.61
861.79	1073.82
862.10	1089.97
862.42	1084.97
862.73	1088.38
863.05	1076.09
863.36	1089.29
863.68	1084.29
863.99	1078.82
864.31	1064.03
864.62	1084.74
864.94	1066.99
865.25	1058.57
865.57	1066.54
865.88	1067.45
866.20	1068.81
866.51	1059.71
866.82	1070.18
867.14	1076.55
867.45	1081.56
867.77	1055.16
868.08	1069.27
868.40	1073.59
868.71	1063.35
869.02	1046.74
869.34	1047.65
869.65	1061.08
869.97	1057.66
870.28	1041.51
870.59	1072.00
870.91	1068.81
871.22	1059.71
871.54	1063.35
871.85	1040.60
872.16	1062.67
872.48	1032.40
872.79	1056.30
873.10	1028.54
873.42	1056.07
873.73	1072.00
874.04	1043.33
874.36	1028.76
874.67	1029.90
874.98	1061.53
875.30	1060.85
875.61	1040.60
875.92	1030.36
876.23	1022.85
876.55	1029.90
876.86	1025.35
877.17	1020.34
877.49	1044.92
877.80	1032.40
878.11	1262.23
878.42	1049.93
878.74	1022.16
879.05	1040.60
879.36	1031.49
879.67	1041.73
879.98	1044.69
880.30	1038.78
880.61	1039.23
880.92	1038.09
881.23	1034.22
881.55	1034.00
881.86	1034.00
882.17	1042.19
882.48	1013.29
882.79	1037.64
883.10	1017.39
883.42	1031.95
883.73	1005.10
884.04	1059.48
884.35	1046.97
884.66	1032.18
884.97	1039.91
885.28	1028.99
885.60	1040.82
885.91	1037.18
886.22	1042.19
886.53	1030.81
886.84	1045.15
887.15	1037.41
887.46	1025.35
887.77	1049.47
888.08	1013.52
888.40	1040.60
888.71	1046.06
889.02	1040.60
889.33	1034.00
889.64	1037.18
889.95	1026.72
890.26	1034.45
890.57	1024.44
890.88	1033.54
891.19	1045.37
891.50	1069.72
891.81	1032.18
892.12	1025.80
892.43	1033.09
892.74	1029.90
893.05	1030.13
893.36	1050.15
893.67	1032.18
893.98	1042.19
894.29	1037.64
894.60	1026.49
894.91	1023.98
895.22	1006.24
895.53	1027.40
895.84	1023.07
896.15	1045.60
896.46	1028.08
896.77	1036.04
897.08	1036.04
897.38	1028.54
897.69	1022.39
898.00	1017.16
898.31	1034.00
898.62	1036.50
898.93	1037.41
899.24	1039.00
899.55	1019.21
899.86	1017.61
900.16	1012.15
900.47	1025.12
900.78	1030.13
901.09	1011.92
901.40	1034.68
901.71	1013.74
902.02	1021.94
902.32	1013.74
902.63	1032.63
902.94	1011.70
903.25	1004.19
903.56	1022.62
903.87	1011.01
904.17	1007.83
904.48	1018.30
904.79	1005.10
905.10	1020.34
905.41	1034.45
905.71	1032.40
906.02	1004.87
906.33	1027.63
906.64	1022.62
906.94	1002.37
907.25	1016.02
907.56	1019.66
907.87	1021.48
908.17	1000.09
908.48	1006.01
908.79	1006.69
909.09	999.18
909.40	1015.79
909.71	1016.70
910.02	1116.60
910.32	1002.37
910.63	1001.91
910.94	1003.05
911.24	1000.32
911.55	1026.94
911.86	1004.64
912.16	989.62
912.47	1002.37
912.78	998.27
913.08	996.00
913.39	997.36
913.69	1019.43
914.00	1010.33
914.31	1004.19
914.61	989.17
914.92	1008.97
915.23	992.35
915.53	1013.29
915.84	1010.10
916.14	1008.28
916.45	995.31
916.75	1002.14
917.06	1002.59
917.37	993.26
917.67	1005.78
917.98	980.07
918.28	984.62
918.59	1021.03
918.89	985.76
919.20	1003.50
919.50	984.16
919.81	977.11
920.11	1012.61
920.42	990.08
920.72	1020.80
921.03	999.64
921.33	1021.25
921.64	997.59
921.94	999.18
922.25	977.11
922.55	993.95
922.86	1005.33
923.16	999.41
923.47	996.00
923.77	998.95
924.08	986.89
924.38	979.38
924.69	973.47
924.99	972.79
925.29	1001.46
925.60	982.80
925.90	998.50
926.21	993.72
926.51	998.50
926.81	979.38
927.12	993.72
927.42	988.94
927.73	1004.19
928.03	998.27
928.33	965.96
928.64	983.48
928.94	984.85
929.24	986.21
929.55	985.07
929.85	994.18
930.15	991.90
930.46	975.06
930.76	968.23
931.06	984.85
931.37	963.00
931.67	998.27
931.97	986.89
932.27	979.84
932.58	977.11
932.88	972.56
933.18	980.52
933.49	975.06
933.79	984.85
934.09	981.66
934.39	975.97
934.70	989.62
935.00	999.64
935.30	963.68
935.60	979.16
935.91	963.46
936.21	979.61
936.51	975.52
936.81	967.78
937.11	965.28
937.42	973.70
937.72	971.19
938.02	969.83
938.32	978.25
938.62	969.37
938.92	978.93
939.23	960.50
939.53	970.51
939.83	966.64
940.13	958.90
940.43	950.49
940.73	977.34
941.03	972.79
941.34	978.47
941.64	973.92
941.94	970.28
942.24	967.32
942.54	968.69
942.84	972.79
943.14	968.46
943.44	975.52
943.74	962.32
944.04	974.15
944.34	950.71
944.65	952.99
944.95	978.02
945.25	955.72
945.55	973.24
945.85	964.37
946.15	960.50
946.45	957.54
946.75	980.75
947.05	983.94
947.35	959.81
947.65	970.28
947.95	967.10
948.25	970.28
948.55	961.18
948.85	990.99
949.15	974.61
949.45	957.99
949.75	973.24
950.05	966.64
950.35	977.56
950.65	992.81
950.94	967.32
951.24	968.01
951.54	961.86
951.84	1045.37
952.14	979.61
952.44	953.22
952.74	979.38
953.04	953.44
953.34	966.87
953.64	970.74
953.94	974.83
954.23	970.96
954.53	982.34
954.83	981.20
955.13	982.11
955.43	988.26
955.73	985.98
956.03	960.27
956.32	966.64
956.62	962.09
956.92	982.57
957.22	950.71
957.52	969.83
957.82	948.89
958.11	963.91
958.41	974.83
958.71	993.95
959.01	970.51
959.30	1077.69
959.60	984.85
959.90	967.32
960.20	965.73
960.50	964.37
960.79	976.88
961.09	983.48
961.39	959.81
961.69	955.49
961.98	955.49
962.28	969.14
962.58	970.96
962.87	973.92
963.17	952.08
963.47	950.03
963.76	978.70
964.06	968.69
964.36	969.37
964.66	970.05
964.95	977.11
965.25	970.05
965.55	972.10
965.84	960.72
966.14	962.09
966.43	976.43
966.73	965.05
967.03	995.77
967.32	951.40
967.62	960.04
967.92	948.44
968.21	971.87
968.51	969.14
968.80	960.04
969.10	970.05
969.40	968.23
969.69	987.12
969.99	956.17
970.28	969.37
970.58	988.71
970.87	964.14
971.17	961.86
971.46	978.25
971.76	940.02
972.06	964.82
972.35	963.91
972.65	958.22
972.94	952.99
973.24	963.46
973.53	942.29
973.83	982.57
974.12	960.72
974.42	976.88
974.71	960.04
975.01	950.49
975.30	974.15
975.59	957.77
975.89	950.26
976.18	969.14
976.48	976.43
976.77	957.31
977.07	979.16
977.36	965.05
977.65	975.29
977.95	973.24
978.24	985.98
978.54	984.85
978.83	960.04
979.13	966.19
979.42	975.97
979.71	960.95
980.01	971.65
980.30	952.08
980.59	966.41
980.89	991.22
981.18	974.61
981.47	976.65
981.77	959.36
982.06	942.52
982.35	968.01
982.65	977.11
982.94	977.34
983.23	978.02
983.53	967.10
983.82	953.67
984.11	951.85
984.41	968.69
984.70	956.63
984.99	954.81
985.28	956.17
985.58	956.63
985.87	960.50
986.16	976.88
986.45	955.04
986.75	968.92
987.04	951.62
987.33	954.35
987.62	942.07
987.91	964.59
988.21	950.26
988.50	952.76
988.79	992.13
989.08	983.25
989.37	976.88
989.67	966.41
989.96	956.63
990.25	957.99
990.54	967.55
990.83	970.51
991.12	956.86
991.42	969.14
991.71	960.95
992.00	960.95
992.29	969.37
992.58	972.33
992.87	952.76
993.16	969.83
993.45	985.07
993.75	957.77
994.04	968.01
994.33	961.64
994.62	969.14
994.91	975.74
995.20	985.76
995.49	960.50
995.78	973.70
996.07	951.62
996.36	953.44
996.65	965.28
996.94	965.73
997.23	964.14
997.52	955.95
997.81	956.17
998.10	938.88
998.39	954.81
998.68	973.47
998.97	951.85
999.26	958.45
999.55	947.53
999.84	972.33
1000.13	951.85
1000.42	970.74
1000.71	948.44
1001.00	977.11
1001.29	950.94
1001.58	963.91
1001.87	944.34
1002.16	962.55
1002.45	953.44
1002.74	960.04
1003.02	965.96
1003.31	971.65
1003.60	984.39
1003.89	968.46
1004.18	960.04
1004.47	974.83
1004.76	962.32
1005.05	962.77
1005.33	971.65
1005.62	968.69
1005.91	964.14
1006.20	973.01
1006.49	977.79
1006.78	975.06
1007.06	973.01
1007.35	970.28
1007.64	952.99
1007.93	958.45
1008.22	965.28
1008.50	961.41
1008.79	949.12
1009.08	977.56
1009.37	955.72
1009.66	983.94
1009.94	952.31
1010.23	944.57
1010.52	940.93
1010.81	964.37
1011.09	979.38
1011.38	960.04
1011.67	973.92
1011.95	963.23
1012.24	956.40
1012.53	937.06
1012.82	965.73
1013.10	956.17
1013.39	947.30
1013.68	960.95
[truncated: 48 more rows]
