# Supplementary material for: Unique photosynthetic electron transport tuning and excitation distribution in heterokont algae
Source: PLoS One. 2019 Jan 9;14(1):e0209920. doi: 10.1371/journal.pone.0209920 (PMC6326504; doi:10.1371/journal.pone.0209920)
Supplement: S1 Dataset — (ZIP) [file pone.0209920.s004.zip › S1 Dataset/77K/Phaeodactylum_DCMU/PDCMU_t=30,2.txt]

340.01	1116.60
340.39	1116.60
340.76	1116.60
341.14	1125.02
341.52	1123.20
341.89	1145.50
342.27	1137.31
342.65	1149.14
343.03	1158.47
343.40	1141.63
343.78	1154.83
344.16	1163.70
344.53	1161.43
344.91	1169.39
345.29	1128.66
345.66	1154.60
346.04	1147.55
346.42	1162.34
346.79	1129.34
347.17	1143.45
347.54	1130.25
347.92	1139.13
348.30	1122.51
348.67	1108.41
349.05	1118.87
349.43	1121.83
349.80	1136.62
350.18	1122.51
350.56	1127.75
350.93	1114.32
351.31	1112.50
351.68	1108.86
352.06	1096.35
352.44	1099.76
352.81	1122.29
353.19	1114.78
353.56	1132.75
353.94	1128.66
354.32	1109.32
354.69	1116.37
355.07	1107.72
355.44	1111.14
355.82	1119.10
356.19	1123.65
356.57	1120.24
356.95	1113.87
357.32	1121.60
357.70	1119.10
358.07	1131.84
358.45	1135.26
358.82	1126.38
359.20	1121.60
359.58	1117.05
359.95	1120.24
360.33	1119.78
360.70	1114.10
361.08	1140.26
361.45	1122.74
361.83	1129.57
362.20	1112.27
362.58	1123.42
362.95	1102.94
363.33	1121.15
363.70	1093.39
364.08	1107.04
364.45	1105.68
364.83	1124.33
365.20	1124.11
365.58	1142.77
365.95	1125.93
366.33	1111.82
366.70	1108.63
367.08	1114.55
367.45	1111.14
367.83	1126.84
368.20	1114.55
368.58	1105.90
368.95	1117.96
369.33	1108.18
369.70	1119.33
370.08	1127.75
370.45	1131.16
370.83	1128.43
371.20	1121.83
371.57	1154.37
371.95	1124.33
372.32	1112.73
372.70	1125.47
373.07	1125.25
373.45	1102.26
373.82	1113.87
374.19	1130.02
374.57	1122.97
374.94	1120.92
375.32	1103.86
375.69	1121.83
376.07	1129.34
376.44	1108.41
376.81	1118.42
377.19	1120.01
377.56	1115.23
377.94	1122.51
378.31	1121.83
378.68	1135.48
379.06	1103.40
379.43	1116.60
379.81	1132.75
380.18	1095.66
380.55	1131.16
380.93	1125.93
381.30	1115.46
381.67	1110.23
382.05	1135.26
382.42	1108.86
382.79	1117.74
383.17	1107.27
383.54	1130.02
383.91	1122.29
384.29	1124.56
384.66	1124.56
385.04	1120.01
385.41	1123.20
385.78	1100.21
386.15	1120.47
386.53	1127.07
386.90	1115.01
387.27	1093.16
387.65	1130.25
388.02	1119.56
388.39	1138.22
388.77	1103.40
389.14	1117.28
389.51	1104.77
389.89	1102.49
390.26	1143.22
390.63	1115.46
391.00	1115.92
391.38	1121.15
391.75	1129.34
392.12	1117.05
392.50	1126.84
392.87	1134.35
393.24	1110.00
393.61	1120.92
393.99	1124.11
394.36	1122.74
394.73	1109.09
395.10	1135.26
395.48	1119.78
395.85	1115.23
396.22	1129.34
396.59	1088.15
396.97	1110.91
397.34	1124.11
397.71	1112.50
398.08	1112.73
398.45	1108.86
398.83	1107.72
399.20	1124.79
399.57	1125.25
399.94	1123.20
400.32	1127.52
400.69	1142.54
401.06	1132.30
401.43	1119.33
401.80	1121.38
402.17	1117.28
402.55	1089.29
402.92	1102.49
403.29	1112.73
403.66	1113.64
404.03	1117.74
404.41	1124.56
404.78	1127.29
405.15	1127.29
405.52	1130.25
405.89	1103.86
406.26	1127.52
406.64	1104.99
407.01	1109.09
407.38	1118.87
407.75	1114.55
408.12	1106.13
408.49	1119.56
408.86	1123.20
409.23	1113.41
409.61	1109.09
409.98	1125.25
410.35	1134.12
410.72	1115.23
411.09	1113.41
411.46	1130.93
411.83	1137.99
412.20	1124.11
412.57	1116.14
412.95	1107.50
413.32	1114.78
413.69	1110.45
414.06	1119.56
414.43	1112.96
414.80	1128.89
415.17	1122.74
415.54	1123.65
415.91	1104.31
416.28	1104.31
416.65	1090.88
417.02	1120.24
417.39	1109.09
417.76	1115.69
418.14	1104.08
418.51	1107.95
418.88	1104.54
419.25	1111.36
419.62	1131.84
419.99	1104.08
420.36	1115.92
420.73	1110.68
421.10	1109.54
421.47	1107.27
421.84	1108.63
422.21	1125.47
422.58	1119.33
422.95	1123.42
423.32	1110.91
423.69	1118.65
424.06	1117.51
424.43	1118.42
424.80	1100.90
425.17	1137.53
425.54	1118.65
425.91	1099.30
426.28	1107.95
426.65	1104.99
427.02	1112.73
427.39	1135.03
427.76	1140.04
428.13	1099.99
428.49	1110.91
428.86	1121.15
429.23	1115.46
429.60	1115.23
429.97	1111.82
430.34	1124.33
430.71	1107.04
431.08	1136.40
431.45	1123.88
431.82	1100.67
432.19	1116.83
432.56	1112.73
432.93	1138.22
433.30	1114.78
433.67	1116.37
434.03	1139.13
434.40	1108.86
434.77	1112.27
435.14	1126.61
435.51	1100.90
435.88	1108.86
436.25	1122.51
436.62	1120.47
436.99	1160.06
437.35	1119.10
437.72	1119.78
438.09	1102.26
438.46	1158.70
438.83	1128.66
439.20	1129.57
439.57	1127.98
439.93	1139.13
440.30	1141.40
440.67	1132.07
441.04	1115.92
441.41	1129.80
441.78	1135.48
442.14	1112.05
442.51	1117.05
442.88	1107.27
443.25	1134.57
443.62	1138.67
443.99	1122.97
444.35	1128.66
444.72	1130.93
445.09	1124.56
445.46	1137.31
445.83	1102.26
446.19	1122.74
446.56	1111.59
446.93	1099.76
447.30	1112.73
447.66	1104.77
448.03	1135.71
448.40	1104.54
448.77	1108.41
449.14	1100.21
449.50	1118.42
449.87	1137.08
450.24	1114.78
450.61	1112.96
450.97	1114.32
451.34	1108.41
451.71	1132.30
452.08	1125.93
452.44	1115.92
452.81	1116.83
453.18	1120.69
453.54	1147.32
453.91	1116.83
454.28	1120.92
454.65	1114.55
455.01	1110.91
455.38	1123.88
455.75	1116.14
456.11	1133.21
456.48	1120.24
456.85	1124.79
457.21	1108.86
457.58	1123.20
457.95	1116.60
458.32	1123.65
458.68	1143.45
459.05	1113.64
459.42	1128.89
459.78	1109.77
460.15	1124.79
460.52	1109.09
460.88	1122.51
461.25	1109.32
461.61	1110.00
461.98	1102.72
462.35	1128.89
462.71	1132.07
463.08	1119.78
463.45	1119.78
463.81	1110.45
464.18	1125.93
464.55	1130.93
464.91	1137.31
465.28	1125.25
465.64	1135.26
466.01	1120.69
466.38	1126.38
466.74	1132.30
467.11	1122.51
467.47	1108.41
467.84	1138.67
468.21	1111.59
468.57	1130.02
468.94	1089.97
469.30	1115.23
469.67	1101.81
470.03	1110.00
470.40	1107.95
470.77	1110.68
471.13	1114.09
471.50	1120.24
471.86	1133.89
472.23	1115.23
472.59	1123.88
472.96	1113.41
473.32	1104.54
473.69	1141.63
474.05	1129.11
474.42	1129.57
474.78	1123.88
475.15	1118.87
475.51	1121.38
475.88	1120.01
476.24	1120.47
476.61	1112.50
476.97	1136.40
477.34	1128.20
477.70	1124.33
478.07	1135.94
478.43	1119.33
478.80	1132.98
479.16	1146.86
479.53	1137.31
479.89	1120.24
480.26	1108.63
480.62	1104.31
480.99	1111.14
481.35	1127.29
481.72	1108.63
482.08	1101.58
482.45	1357.58
482.81	1114.09
483.17	1109.54
483.54	1118.65
483.90	1116.60
484.27	1130.25
484.63	1115.23
485.00	1121.15
485.36	1109.09
485.72	1126.61
486.09	1107.72
486.45	1120.01
486.82	1131.39
487.18	1105.68
487.54	1125.02
487.91	1131.62
488.27	1127.52
488.64	1133.44
489.00	1110.91
489.36	1115.46
489.73	1115.01
490.09	1122.06
490.45	1141.63
490.82	1124.33
491.18	1119.33
491.55	1134.12
491.91	1135.48
492.27	1107.95
492.64	1125.93
493.00	1132.53
493.36	1122.06
493.73	1135.94
494.09	1136.17
494.45	1106.36
494.82	1129.11
495.18	1114.09
495.54	1134.80
495.91	1105.68
496.27	1115.92
496.63	1135.26
496.99	1133.21
497.36	1129.80
497.72	1135.48
498.08	1116.60
498.45	1153.23
498.81	1106.13
499.17	1127.52
499.53	1141.17
499.90	1127.29
500.26	1133.21
500.62	1129.57
500.99	1127.75
501.35	1125.47
501.71	1117.74
502.07	1126.84
502.44	1119.33
502.80	1109.32
503.16	1096.57
503.52	1125.70
503.88	1117.74
504.25	1129.80
504.61	1116.60
504.97	1136.40
505.33	1117.51
505.70	1129.11
506.06	1128.20
506.42	1117.51
506.78	1111.82
507.14	1138.67
507.51	1117.74
507.87	1124.11
508.23	1109.09
508.59	1116.37
508.95	1122.97
509.32	1129.11
509.68	1109.09
510.04	1140.95
510.40	1115.92
510.76	1097.48
511.12	1137.08
511.48	1125.70
511.85	1112.96
512.21	1132.75
512.57	1121.38
512.93	1137.99
513.29	1119.78
513.65	1116.83
514.01	1137.31
514.38	1120.01
514.74	1128.66
515.10	1127.75
515.46	1118.87
515.82	1108.18
516.18	1107.50
516.54	1105.22
516.90	1120.47
517.26	1118.42
517.63	1132.53
517.99	1110.23
518.35	1098.85
518.71	1114.10
519.07	1130.25
519.43	1126.61
519.79	1114.78
520.15	1102.72
520.51	1094.30
520.87	1105.90
521.23	1115.92
521.59	1132.07
521.95	1112.50
522.31	1101.35
522.67	1120.01
523.03	1117.28
523.40	1107.95
523.76	1104.31
524.12	1121.60
524.48	1128.89
524.84	1132.07
525.20	1121.83
525.56	1132.30
525.92	1115.23
526.28	1126.16
526.64	1110.68
527.00	1121.60
527.36	1131.62
527.72	1129.34
528.08	1126.16
528.44	1120.47
528.80	1130.25
529.16	1131.62
529.51	1135.03
529.87	1123.65
530.23	1124.11
530.59	1126.38
530.95	1109.54
531.31	1130.71
531.67	1132.98
532.03	1107.27
532.39	1132.07
532.75	1114.32
533.11	1128.20
533.47	1145.95
533.83	1132.75
534.19	1114.32
534.55	1117.05
534.91	1096.57
535.26	1113.87
535.62	1111.14
535.98	1117.96
536.34	1111.82
536.70	1104.99
537.06	1128.66
537.42	1130.02
537.78	1137.08
538.14	1232.42
538.49	1131.62
538.85	1133.66
539.21	1115.92
539.57	1113.87
539.93	1113.18
540.29	1148.68
540.65	1119.78
541.00	1112.73
541.36	1101.35
541.72	1135.94
542.08	1108.18
542.44	1129.80
542.80	1130.02
543.15	1124.56
543.51	1135.71
543.87	1122.06
544.23	1129.11
544.59	1133.44
544.95	1140.26
545.30	1138.67
545.66	1114.10
546.02	1132.30
546.38	1136.85
546.73	1117.74
547.09	1118.65
547.45	1134.80
547.81	1123.88
548.17	1103.17
548.52	1124.79
548.88	1113.64
549.24	1126.61
549.60	1109.54
549.95	1099.53
550.31	1112.96
550.67	1112.50
551.03	1127.52
551.38	1115.92
551.74	1123.65
552.10	1114.32
552.46	1134.35
552.81	1127.52
553.17	1126.84
553.53	1137.53
553.88	1120.47
554.24	1129.57
554.60	1118.19
554.95	1132.30
555.31	1099.99
555.67	1102.26
556.03	1115.46
556.38	1124.79
556.74	1123.65
557.10	1117.51
557.45	1117.74
557.81	1115.01
558.17	1102.94
558.52	1116.60
558.88	1124.11
559.24	1120.69
559.59	1125.47
559.95	1146.18
560.30	1127.52
560.66	1097.71
561.02	1127.07
561.37	1110.91
561.73	1112.05
562.09	1117.05
562.44	1112.27
562.80	1131.62
563.15	1102.94
563.51	1135.48
563.87	1135.26
564.22	1132.07
564.58	1120.01
564.93	1118.19
565.29	1097.71
565.65	1112.27
566.00	1128.66
566.36	1092.48
566.71	1143.22
567.07	1121.60
567.42	1137.31
567.78	1119.56
568.14	1124.33
568.49	1128.66
568.85	1140.72
569.20	1118.65
569.56	1115.92
569.91	1139.58
570.27	1127.52
570.62	1131.84
570.98	1125.25
571.33	1114.32
571.69	1125.70
572.04	1142.31
572.40	1118.87
572.75	1125.25
573.11	1126.84
573.46	1139.13
573.82	1125.02
574.17	1132.98
574.53	1158.70
574.88	1120.47
575.24	1123.42
575.59	1136.62
575.95	1122.51
576.30	1122.97
576.66	1127.75
577.01	1114.55
577.36	1128.20
577.72	1127.29
578.07	1137.31
578.43	1117.96
578.78	1142.54
579.14	1140.49
579.49	1121.83
579.85	1145.95
580.20	1141.63
580.55	1115.69
580.91	1127.75
581.26	1108.41
581.62	1136.85
581.97	1129.11
582.32	1129.34
582.68	1116.60
583.03	1131.39
583.39	1130.48
583.74	1155.05
584.09	1129.57
584.45	1158.92
584.80	1151.19
585.15	1165.75
585.51	1137.76
585.86	1162.11
586.21	1146.86
586.57	1173.26
586.92	1174.40
587.27	1167.34
587.63	1174.85
587.98	1197.83
588.33	1198.52
588.69	1195.33
589.04	1189.64
589.39	1206.71
589.75	1209.89
590.10	1218.77
590.45	1209.44
590.81	1229.01
591.16	1239.25
591.51	1252.22
591.86	1259.73
592.22	1260.18
592.57	1248.58
592.92	1286.58
593.28	1295.23
593.63	1306.38
593.98	1326.63
594.33	1298.64
594.69	1328.45
595.04	1332.55
595.39	1353.25
595.74	1380.56
596.10	1386.47
596.45	1400.13
596.80	1431.08
597.15	1443.82
597.50	1444.73
597.86	1441.09
598.21	1481.14
598.56	1475.45
598.91	1507.30
599.26	1528.69
599.62	1556.00
599.97	1563.74
600.32	1592.86
600.67	1620.17
601.02	1660.45
601.38	1629.73
601.73	1678.42
602.08	1700.95
602.43	1701.41
602.78	1751.24
603.13	1761.94
603.49	1755.34
603.84	1774.45
604.19	1808.81
604.54	1811.77
604.89	1841.58
605.24	1850.91
605.59	1862.51
605.95	1925.09
606.30	1940.79
606.65	1911.44
607.00	1987.21
607.35	1972.19
607.70	2002.69
608.05	2013.38
608.40	2011.11
608.75	2037.27
609.10	2056.16
609.46	2045.47
609.81	2099.17
610.16	2101.22
610.51	2128.75
610.86	2176.08
611.21	2173.58
611.56	2159.92
611.91	2213.85
612.26	2185.64
612.61	2217.50
612.96	2217.95
613.31	2266.19
613.66	2246.85
614.01	2245.03
614.36	2255.04
614.71	2279.62
615.06	2275.07
615.41	2270.74
615.76	2303.28
616.11	2297.37
616.46	2294.64
616.81	2301.46
617.16	2293.27
617.51	2297.37
617.86	2312.84
618.21	2317.62
618.56	2319.67
618.91	2289.86
619.26	2340.15
619.61	2319.21
619.96	2309.43
620.31	2361.31
620.66	2345.15
621.01	2327.86
621.36	2342.19
621.71	2317.62
622.06	2334.00
622.41	2319.21
622.76	2315.80
623.10	2353.34
623.45	2293.95
623.80	2340.37
624.15	2327.40
624.50	2318.53
624.85	2310.11
625.20	2290.08
625.55	2275.75
625.90	2277.11
626.25	2294.41
626.59	2299.41
626.94	2301.23
627.29	2288.26
627.64	2251.40
627.99	2281.66
628.34	2236.84
628.69	2254.59
629.03	2222.05
629.38	2227.51
629.73	2270.51
630.08	2268.47
630.43	2245.94
630.78	2212.94
631.12	2220.00
631.47	2242.75
631.82	2214.08
632.17	2187.00
632.52	2210.67
632.86	2234.33
633.21	2216.36
633.56	2194.97
633.91	2200.43
634.26	2194.28
634.60	2175.63
634.95	2164.25
635.30	2156.74
635.65	2194.06
635.99	2165.39
636.34	2146.73
636.69	2174.03
637.04	2168.80
637.39	2139.44
637.73	2148.77
638.08	2142.63
638.43	2155.15
638.77	2133.30
639.12	2118.96
639.47	2129.20
639.82	2120.79
640.16	2101.44
640.51	2122.61
640.86	2107.13
641.20	2105.99
641.55	2063.44
641.90	2112.59
642.25	2115.32
642.59	2120.79
642.94	2128.52
643.29	2121.24
643.63	2090.29
643.98	2107.13
644.33	2106.45
644.67	2084.83
645.02	2114.64
645.37	2113.05
645.71	2094.39
646.06	2096.66
646.40	2091.89
646.75	2078.01
647.10	2098.26
647.44	2096.21
647.79	2078.23
648.14	2118.28
648.48	2076.41
648.83	2068.45
649.17	2105.99
649.52	2093.48
649.87	2091.89
650.21	2083.01
650.56	2094.39
650.90	2072.09
651.25	2087.34
651.59	2100.76
651.94	2106.68
652.29	2107.81
652.63	2080.96
652.98	2108.27
653.32	2107.13
653.67	2073.23
654.01	2117.83
654.36	2106.90
654.70	2109.41
655.05	2093.02
655.39	2122.15
655.74	2124.65
656.08	2117.37
656.43	2109.18
656.78	2139.90
657.12	2123.06
657.47	2115.32
657.81	2148.55
658.15	2130.80
658.50	2138.76
658.84	2166.30
659.19	2173.12
659.53	2168.57
659.88	2179.27
660.22	2191.33
660.57	2175.85
660.91	2192.69
661.26	2193.83
661.60	2190.64
661.95	2209.08
662.29	2220.23
662.63	2189.05
662.98	2209.08
663.32	2233.42
663.67	2226.37
664.01	2247.08
664.36	2248.44
664.70	2251.86
665.04	2255.27
665.39	2260.05
665.73	2261.87
666.08	2440.04
666.42	2318.76
666.76	2334.68
667.11	2356.76
667.45	2367.91
667.79	2380.88
668.14	2446.64
668.48	2444.36
668.83	2496.70
669.17	2519.23
669.51	2544.03
669.86	2576.12
670.20	2629.36
670.54	2678.74
670.89	2667.14
671.23	2756.79
671.57	2771.13
671.92	2839.39
672.26	2887.64
672.60	2943.16
672.94	3018.93
673.29	3076.50
673.63	3117.92
673.97	3159.56
674.32	3243.30
674.66	3263.32
675.00	3324.99
675.34	3395.76
675.69	3471.99
676.03	3586.90
676.37	3604.88
676.71	3671.55
677.06	3750.29
677.40	3835.62
677.74	3920.27
678.08	3999.91
678.43	4101.40
678.77	4232.01
679.11	4279.80
679.45	4410.19
679.80	4495.97
680.14	4645.48
680.48	4706.91
680.82	4855.05
681.16	5031.40
681.51	5160.65
681.85	5327.22
682.19	5484.92
682.53	5737.50
682.87	5968.92
683.21	6160.52
683.56	6408.55
683.90	6697.77
684.24	7033.86
684.58	7396.81
684.92	7762.48
685.26	8097.67
685.61	8461.75
685.95	8828.34
686.29	9249.99
686.63	9466.62
686.97	9851.41
687.31	10023.21
687.65	10190.92
687.99	10318.80
688.33	10428.94
688.68	10357.26
689.02	10327.00
689.36	10125.61
689.70	10028.22
690.04	9702.82
690.38	9490.06
690.72	9231.56
691.06	8900.02
691.40	8658.36
691.74	8279.26
692.08	7989.35
692.42	7740.64
692.76	7497.84
693.10	7211.35
693.44	6948.53
693.78	6753.06
694.13	6419.24
694.47	6337.10
694.81	6156.42
695.15	5956.40
695.49	5757.98
695.83	5634.87
696.17	5471.72
696.51	5388.43
696.85	5278.75
697.19	5166.34
697.53	5084.65
697.87	5031.86
698.20	4913.99
698.54	4893.74
698.88	4833.21
699.22	4806.13
699.56	4741.96
699.90	4729.44
700.24	4755.61
700.58	4765.85
700.92	4752.88
701.26	4798.16
701.60	4783.14
701.94	4791.56
702.28	4813.18
702.62	4849.82
702.96	4929.92
703.30	4945.62
703.63	4995.91
703.97	5050.97
704.31	5141.08
704.65	5186.59
704.99	5258.73
705.33	5387.52
705.67	5373.19
706.01	5489.92
706.34	5631.46
706.68	5685.16
707.02	5695.86
707.36	5818.96
707.70	5893.37
708.04	5947.98
708.38	6024.90
708.71	6071.32
709.05	6166.66
709.39	6225.60
709.73	6227.65
710.07	6271.56
710.40	6349.16
710.74	6343.92
711.08	6364.40
711.42	6322.31
711.76	6464.98
712.09	6359.63
712.43	6409.00
712.77	6323.44
713.11	6344.83
713.45	6263.83
713.78	6254.50
714.12	6230.15
714.46	6179.18
714.80	6108.41
715.13	6029.90
715.47	5975.75
715.81	5912.26
716.15	5816.69
716.48	5791.43
716.82	5660.13
717.16	5626.68
717.49	5490.38
717.83	5458.52
718.17	5371.37
718.51	5260.78
718.84	5188.87
719.18	5147.23
719.52	5088.52
719.85	4967.01
720.19	4868.70
720.53	4814.09
720.86	4745.83
721.20	4688.48
721.54	4665.73
721.87	4578.35
722.21	4457.52
722.55	4437.49
722.88	4358.53
723.22	4293.91
723.55	4195.15
723.89	4189.01
724.23	4118.92
724.56	4074.09
724.90	3991.26
725.24	3961.23
725.57	3897.74
725.91	3876.35
726.24	3803.53
726.58	3745.51
726.92	3706.37
727.25	3678.61
727.59	3628.77
727.92	3579.17
728.26	3528.65
728.59	3532.75
728.93	3475.63
729.26	3423.75
729.60	3410.32
729.94	3371.87
730.27	3317.25
730.61	3248.99
730.94	3223.50
731.28	3231.47
731.61	3189.60
731.95	3147.05
732.28	3101.99
732.62	3080.83
732.95	3032.81
733.29	3021.21
733.62	3013.93
733.96	2987.99
734.29	2954.31
734.63	2959.09
734.96	2913.12
735.30	2918.13
735.63	2888.32
735.97	2868.98
736.30	2831.43
736.63	2827.79
736.97	2813.68
737.30	2766.35
737.64	2737.45
737.97	2759.52
738.31	2719.70
738.64	2707.41
738.97	2702.41
739.31	2662.13
739.64	2676.70
739.98	2646.89
740.31	2663.04
740.64	2659.86
740.98	2602.29
741.31	2610.71
741.65	2587.04
741.98	2598.64
742.31	2554.95
742.65	2528.56
742.98	2530.61
743.31	2481.23
743.65	2487.14
743.98	2502.16
744.31	2512.63
744.65	2475.99
744.98	2478.27
745.31	2463.71
745.65	2450.74
745.98	2449.14
746.31	2459.61
746.65	2426.84
746.98	2422.52
747.31	2408.18
747.65	2402.27
747.98	2401.58
748.31	2383.61
748.64	2366.77
748.98	2327.18
749.31	2376.78
749.64	2329.68
749.98	2319.44
750.31	2324.44
750.64	2289.40
750.97	2313.98
751.31	2288.49
751.64	2273.47
751.97	2282.80
752.30	2255.95
752.63	2260.05
752.97	2226.60
753.30	2230.24
753.63	2207.48
753.96	2235.70
754.29	2208.62
754.63	2218.41
754.96	2238.43
755.29	2144.68
755.62	2177.67
755.95	2138.31
756.29	2123.06
756.62	2121.70
756.95	2093.93
757.28	2125.56
757.61	2111.46
757.94	2094.39
758.27	2074.36
758.61	2085.97
758.94	2056.16
759.27	2063.21
759.60	2037.96
759.93	2040.23
760.26	2036.59
760.59	2037.73
760.92	2015.20
761.26	2029.31
761.59	1991.54
761.92	1985.16
762.25	1963.55
762.58	1964.46
762.91	1916.22
763.24	1955.81
763.57	1937.83
763.90	1927.82
764.23	1940.79
764.56	1938.52
764.89	1907.11
765.22	1899.83
765.55	1910.07
765.88	1884.13
766.21	1878.90
766.54	1880.04
766.87	1863.65
767.20	1848.18
767.53	1833.16
767.86	1866.84
768.19	1844.08
768.52	1829.52
768.85	1851.59
769.18	1822.92
769.51	1809.49
769.84	1779.46
770.17	1813.36
770.50	1805.40
770.83	1801.30
771.16	1794.48
771.49	1773.54
771.82	1796.98
772.15	1761.48
772.48	1765.80
772.81	1745.32
773.14	1776.50
773.47	1761.25
773.80	1733.04
774.13	1763.98
774.46	1751.70
774.78	1727.80
775.11	1686.62
775.44	1713.69
775.77	1697.54
776.10	1701.63
776.43	1692.30
776.76	1690.48
777.09	1677.74
777.41	1681.84
777.74	1670.46
778.07	1667.50
778.40	1641.79
778.73	1645.43
779.06	1643.84
779.38	1629.73
779.71	1635.87
780.04	1621.08
780.37	1633.82
780.70	1607.43
781.03	1604.92
781.35	1611.30
781.68	1617.44
782.01	1602.19
782.34	1594.46
782.67	1571.02
782.99	1593.09
783.32	1594.69
783.65	1579.21
783.98	1568.74
784.30	1565.79
784.63	1558.05
784.96	1569.43
785.29	1549.63
785.61	1567.61
785.94	1532.56
786.27	1530.97
786.60	1534.84
786.92	1524.37
787.25	1528.01
787.58	1512.08
787.90	1513.22
788.23	1506.62
788.56	1528.01
788.88	1516.18
789.21	1493.42
789.54	1504.12
789.87	1497.98
790.19	1511.63
790.52	1490.24
790.85	1496.61
791.17	1497.29
791.50	1496.84
791.82	1491.38
792.15	1484.78
792.48	1478.41
792.80	1474.77
793.13	1477.04
793.46	1463.84
793.78	1487.28
794.11	1465.44
794.43	1473.85
794.76	1456.79
795.09	1457.02
795.41	1479.77
795.74	1494.33
796.06	1486.14
796.39	1495.02
796.72	1480.23
797.04	1470.67
797.37	1476.81
797.69	1483.87
798.02	1477.50
798.34	1475.90
798.67	1457.02
798.99	1449.73
799.32	1470.90
799.64	1476.59
799.97	1458.15
800.30	1449.28
800.62	1444.96
800.95	1459.06
801.27	1455.42
801.60	1443.36
801.92	1446.32
802.25	1422.20
802.57	1440.63
802.89	1426.52
803.22	1425.16
803.54	1430.39
803.87	1449.05
804.19	1439.27
804.52	1425.16
804.84	1431.53
805.17	1469.99
805.49	1450.19
805.82	1449.05
806.14	1410.14
806.46	1439.04
806.79	1447.69
807.11	1437.90
807.44	1431.76
807.76	1419.01
808.08	1427.43
808.41	1421.75
808.73	1411.73
809.06	1406.50
809.38	1412.87
809.70	1402.40
810.03	1393.30
810.35	1390.34
810.67	1395.12
811.00	1407.64
811.32	1406.27
811.64	1379.88
811.97	1377.60
812.29	1359.17
812.61	1364.63
812.94	1377.15
813.26	1397.85
813.58	1374.19
813.91	1376.01
814.23	1393.53
814.55	1377.15
814.88	1386.70
815.20	1364.40
815.52	1350.98
815.84	1372.37
816.17	1342.10
816.49	1347.79
816.81	1365.08
817.13	1361.44
817.46	1344.83
817.78	1347.11
818.10	1348.93
818.42	1342.56
818.75	1358.03
819.07	1368.04
819.39	1344.15
819.71	1345.52
820.04	1334.59
820.36	1323.90
820.68	1337.78
821.00	1331.41
821.32	1355.98
821.65	1337.55
821.97	1330.95
822.29	1324.35
822.61	1345.74
822.93	1342.78
823.25	1340.05
823.58	1363.04
823.90	1345.29
824.22	1330.50
824.54	1333.68
824.86	1325.95
825.18	1310.47
825.50	1315.93
825.82	1302.51
826.15	1318.21
826.47	1310.93
826.79	1316.16
827.11	1337.55
827.43	1314.80
827.75	1327.99
828.07	1326.63
828.39	1328.22
828.71	1316.84
829.03	1316.62
829.35	1312.75
829.67	1314.11
830.00	1294.54
830.32	1303.19
830.64	1314.11
830.96	1311.38
831.28	1317.07
831.60	1300.92
831.92	1274.97
832.24	1298.87
832.56	1325.26
832.88	1310.70
833.20	1297.73
833.52	1296.36
833.84	1300.23
834.16	1310.02
834.48	1285.21
834.80	1295.23
835.12	1291.81
835.44	1302.51
835.76	1302.96
836.08	1287.72
836.40	1293.63
836.71	1297.27
837.03	1311.61
837.35	1298.87
837.67	1289.31
837.99	1275.88
838.31	1290.68
838.63	1288.63
838.95	1293.18
839.27	1287.94
839.59	1292.50
839.91	1297.73
840.23	1292.04
840.54	1281.35
840.86	1296.82
841.18	1283.17
841.50	1273.15
841.82	1291.13
842.14	1296.82
842.46	1280.89
842.77	1280.21
843.09	1274.75
843.41	1297.05
843.73	1261.55
844.05	1270.88
844.37	1290.68
844.68	1273.84
845.00	1270.88
845.32	1286.81
845.64	1264.73
845.96	1278.39
846.27	1273.15
846.59	1251.54
846.91	1259.05
847.23	1266.55
847.54	1250.40
847.86	1260.87
848.18	1250.85
848.50	1275.20
848.82	1261.09
849.13	1266.78
849.45	1272.02
849.77	1260.87
850.08	1264.05
850.40	1284.08
850.72	1254.49
851.04	1256.09
851.35	1269.29
851.67	1292.04
851.99	1261.09
852.30	1265.87
852.62	1259.73
852.94	1261.09
853.25	1264.73
853.57	1260.18
853.89	1226.73
854.20	1260.64
854.52	1278.39
854.84	1264.28
855.15	1257.91
855.47	1262.00
855.79	1237.88
856.10	1235.84
856.42	1255.18
856.73	1241.30
857.05	1248.12
857.37	1237.88
857.68	1233.56
858.00	1272.70
858.32	1252.45
858.63	1255.40
858.95	1232.19
859.26	1244.03
859.58	1241.30
859.89	1249.94
860.21	1257.91
860.52	1239.25
860.84	1250.63
861.16	1250.85
861.47	1241.07
861.79	1257.00
862.10	1235.84
862.42	1242.66
862.73	1246.30
863.05	1231.51
863.36	1241.07
863.68	1254.72
863.99	1261.55
864.31	1237.43
864.62	1257.23
864.94	1231.97
865.25	1239.93
865.57	1240.39
865.88	1228.55
866.20	1229.46
866.51	1260.18
866.82	1248.58
867.14	1237.88
867.45	1228.55
867.77	1233.33
868.08	1225.82
868.40	1267.69
868.71	1214.45
869.02	1236.97
869.34	1252.67
869.65	1227.64
869.97	1213.99
870.28	1209.89
870.59	1222.64
870.91	1215.58
871.22	1212.85
871.54	1219.91
871.85	1211.71
872.16	1225.60
872.48	1234.93
872.79	1219.45
873.10	1229.69
873.42	1210.58
873.73	1202.61
874.04	1220.59
874.36	1219.68
874.67	1194.42
874.98	1207.39
875.30	1216.49
875.61	1201.25
875.92	1190.32
876.23	1231.51
876.55	1206.94
876.86	1201.48
877.17	1213.99
877.49	1205.57
877.80	1196.24
878.11	1408.55
878.42	1208.07
878.74	1221.95
879.05	1193.74
879.36	1199.43
879.67	1178.26
879.98	1180.31
880.30	1203.75
880.61	1191.46
880.92	1185.77
881.23	1207.85
881.55	1198.29
881.86	1198.52
882.17	1194.88
882.48	1193.51
882.79	1192.83
883.10	1199.43
883.42	1213.76
883.73	1206.25
884.04	1194.65
884.35	1191.01
884.66	1191.24
884.97	1213.08
885.28	1201.02
885.60	1183.50
885.91	1206.03
886.22	1193.28
886.53	1188.96
886.84	1202.16
887.15	1229.92
887.46	1212.63
887.77	1206.03
888.08	1207.85
888.40	1197.15
888.71	1194.42
889.02	1195.79
889.33	1195.79
889.64	1195.56
889.95	1181.00
890.26	1195.56
890.57	1195.79
890.88	1198.97
891.19	1187.14
891.50	1195.33
891.81	1198.06
892.12	1176.90
892.43	1185.77
892.74	1185.32
893.05	1155.96
893.36	1213.31
893.67	1201.25
893.98	1208.07
894.29	1189.87
894.60	1180.09
894.91	1193.28
895.22	1197.15
895.53	1194.42
895.84	1198.29
896.15	1177.13
896.46	1183.95
896.77	1204.66
897.08	1194.65
897.38	1202.84
897.69	1210.58
898.00	1192.60
898.31	1200.79
898.62	1193.06
898.93	1190.78
899.24	1182.36
899.55	1178.95
899.86	1186.00
900.16	1166.20
900.47	1183.95
900.78	1184.41
901.09	1188.96
901.40	1194.88
901.71	1171.44
902.02	1182.13
902.32	1170.07
902.63	1174.17
902.94	1177.58
903.25	1178.72
903.56	1160.29
903.87	1178.26
904.17	1183.04
904.48	1174.17
904.79	1167.34
905.10	1182.13
905.41	1179.63
905.71	1171.44
906.02	1176.90
906.33	1175.76
906.64	1166.20
906.94	1171.67
907.25	1177.81
907.56	1178.26
907.87	1166.20
908.17	1175.31
908.48	1169.39
908.79	1162.34
909.09	1150.73
909.40	1172.80
909.71	1187.59
910.02	1262.23
910.32	1173.94
910.63	1142.77
910.94	1174.17
911.24	1172.58
911.55	1168.94
911.86	1174.62
912.16	1193.74
912.47	1167.57
912.78	1169.85
913.08	1168.48
913.39	1152.10
913.69	1179.40
914.00	1168.02
914.31	1152.32
914.61	1171.89
914.92	1157.10
915.23	1159.38
915.53	1183.27
915.84	1158.47
916.14	1164.16
916.45	1177.35
916.75	1159.83
917.06	1168.94
917.37	1163.02
917.67	1173.94
917.98	1163.47
918.28	1159.61
918.59	1168.25
918.89	1175.31
919.20	1164.38
919.50	1136.40
919.81	1154.14
920.11	1152.32
920.42	1152.32
920.72	1155.96
921.03	1160.74
921.33	1139.81
921.64	1141.86
921.94	1135.26
922.25	1161.20
922.55	1158.01
922.86	1143.22
923.16	1139.13
923.47	1149.59
923.77	1152.32
924.08	1141.40
924.38	1165.29
924.69	1146.18
924.99	1156.42
925.29	1153.23
925.60	1153.23
925.90	1157.33
926.21	1146.41
926.51	1170.07
926.81	1152.32
927.12	1144.59
927.42	1132.30
927.73	1141.17
928.03	1135.94
928.33	1138.22
928.64	1147.09
928.94	1173.03
929.24	1135.48
929.55	1135.03
929.85	1154.60
930.15	1150.50
930.46	1129.34
930.76	1161.43
931.06	1142.77
931.37	1143.68
931.67	1157.10
931.97	1131.39
932.27	1142.54
932.58	1121.60
932.88	1128.43
933.18	1143.45
933.49	1153.69
933.79	1142.31
934.09	1147.32
934.39	1141.63
934.70	1134.12
935.00	1141.40
935.30	1148.00
935.60	1148.68
935.91	1122.97
936.21	1130.71
936.51	1118.19
936.81	1109.54
937.11	1155.28
937.42	1140.49
937.72	1127.98
938.02	1112.73
938.32	1113.18
938.62	1106.36
938.92	1135.03
939.23	1134.57
939.53	1130.48
939.83	1128.89
940.13	1129.11
940.43	1125.02
940.73	1137.53
941.03	1133.44
941.34	1147.55
941.64	1135.48
941.94	1144.36
942.24	1127.07
942.54	1131.84
942.84	1122.51
943.14	1126.84
943.44	1121.38
943.74	1116.83
944.04	1110.91
944.34	1126.16
944.65	1140.72
944.95	1123.20
945.25	1135.71
945.55	1124.33
945.85	1130.02
946.15	1126.38
946.45	1137.76
946.75	1144.36
947.05	1125.70
947.35	1124.56
947.65	1132.07
947.95	1132.53
948.25	1113.64
948.55	1108.63
948.85	1124.56
949.15	1118.19
949.45	1113.18
949.75	1138.90
950.05	1098.62
950.35	1118.19
950.65	1131.84
950.94	1137.53
951.24	1126.38
951.54	1142.31
951.84	1163.70
952.14	1132.07
952.44	1114.78
952.74	1132.53
953.04	1124.56
953.34	1122.06
953.64	1145.04
953.94	1129.57
954.23	1141.86
954.53	1123.88
954.83	1121.38
955.13	1136.85
955.43	1140.95
955.73	1149.82
956.03	1137.53
956.32	1132.75
956.62	1127.29
956.92	1134.35
957.22	1114.78
957.52	1124.79
957.82	1127.07
958.11	1119.10
958.41	1144.13
958.71	1155.51
959.01	1106.13
959.30	1227.19
959.60	1115.01
959.90	1121.38
960.20	1120.24
960.50	1117.51
960.79	1134.35
961.09	1127.07
961.39	1122.74
961.69	1135.48
961.98	1134.80
962.28	1123.42
962.58	1131.39
962.87	1133.44
963.17	1131.84
963.47	1104.54
963.76	1136.85
964.06	1137.53
964.36	1119.10
964.66	1137.99
964.95	1128.66
965.25	1110.00
965.55	1119.33
965.84	1122.06
966.14	1114.55
966.43	1118.42
966.73	1133.44
967.03	1149.82
967.32	1118.19
967.62	1132.07
967.92	1108.86
968.21	1147.55
968.51	1134.57
968.80	1120.92
969.10	1108.63
969.40	1122.06
969.69	1131.39
969.99	1115.46
970.28	1121.38
970.58	1149.37
970.87	1133.44
971.17	1111.59
971.46	1132.75
971.76	1112.73
972.06	1127.52
972.35	1107.95
972.65	1139.13
972.94	1121.15
973.24	1144.81
973.53	1143.68
973.83	1126.61
974.12	1131.16
974.42	1125.02
974.71	1117.74
975.01	1140.04
975.30	1138.67
975.59	1128.20
975.89	1135.71
976.18	1120.92
976.48	1120.24
976.77	1116.37
977.07	1137.76
977.36	1134.80
977.65	1117.51
977.95	1104.99
978.24	1112.27
978.54	1123.88
978.83	1110.68
979.13	1140.49
979.42	1138.67
979.71	1116.14
980.01	1119.33
980.30	1128.89
980.59	1110.00
980.89	1148.23
981.18	1129.57
981.47	1124.56
981.77	1136.17
982.06	1129.34
982.35	1136.40
982.65	1130.93
982.94	1118.19
983.23	1132.07
983.53	1135.26
983.82	1103.86
984.11	1119.10
984.41	1135.71
984.70	1151.41
984.99	1118.19
985.28	1106.81
985.58	1129.57
985.87	1128.89
986.16	1120.24
986.45	1123.88
986.75	1135.71
987.04	1115.69
987.33	1138.44
987.62	1134.57
987.91	1128.66
988.21	1122.74
988.50	1127.52
988.79	1130.25
989.08	1122.51
989.37	1119.33
989.67	1140.26
989.96	1112.50
990.25	1099.53
990.54	1131.39
990.83	1137.08
991.12	1110.00
991.42	1135.71
991.71	1108.41
992.00	1117.05
992.29	1107.95
992.58	1124.79
992.87	1145.72
993.16	1143.68
993.45	1102.49
993.75	1128.43
994.04	1122.29
994.33	1124.56
994.62	1113.41
994.91	1096.35
995.20	1115.92
995.49	1123.42
995.78	1111.82
996.07	1115.92
996.36	1104.77
996.65	1124.11
996.94	1114.78
997.23	1130.48
997.52	1117.51
997.81	1114.09
998.10	1139.13
998.39	1111.82
998.68	1122.06
998.97	1136.85
999.26	1126.84
999.55	1128.66
999.84	1117.28
1000.13	1116.37
1000.42	1116.60
1000.71	1119.10
1001.00	1130.71
1001.29	1131.62
1001.58	1122.74
1001.87	1107.04
1002.16	1126.38
1002.45	1125.25
1002.74	1112.50
1003.02	1143.68
1003.31	1122.97
1003.60	1115.01
1003.89	1125.93
1004.18	1118.87
1004.47	1124.33
1004.76	1114.32
1005.05	1111.59
1005.33	1120.47
1005.62	1107.04
1005.91	1112.27
1006.20	1101.12
1006.49	1119.10
1006.78	1117.05
1007.06	1114.10
1007.35	1113.41
1007.64	1109.32
1007.93	1135.26
1008.22	1118.19
1008.50	1132.53
1008.79	1100.67
1009.08	1116.83
1009.37	1117.51
1009.66	1109.32
1009.94	1146.18
1010.23	1137.31
1010.52	1123.88
1010.81	1128.20
1011.09	1100.67
1011.38	1127.52
1011.67	1145.50
1011.95	1133.66
1012.24	1116.14
1012.53	1130.48
1012.82	1098.39
1013.10	1127.98
1013.39	1111.59
1013.68	1111.14
[truncated: 48 more rows]
