# Supplementary material for: Unique photosynthetic electron transport tuning and excitation distribution in heterokont algae
Source: PLoS One. 2019 Jan 9;14(1):e0209920. doi: 10.1371/journal.pone.0209920 (PMC6326504; doi:10.1371/journal.pone.0209920)
Supplement: S1 Dataset — (ZIP) [file pone.0209920.s004.zip › S1 Dataset/77K/Phaeodactylum_DCMU/PDCMU_t=30,3.txt]

340.01	928.64
340.39	928.64
340.76	928.64
341.14	941.16
341.52	929.55
341.89	965.96
342.27	966.41
342.65	977.79
343.03	964.37
343.40	968.46
343.78	972.56
344.16	974.61
344.53	971.87
344.91	972.33
345.29	968.23
345.66	962.77
346.04	947.07
346.42	937.29
346.79	943.20
347.17	954.81
347.54	945.93
347.92	939.33
348.30	938.42
348.67	930.46
349.05	925.91
349.43	940.93
349.80	950.03
350.18	954.13
350.56	945.93
350.93	923.18
351.31	929.55
351.68	928.41
352.06	929.55
352.44	939.34
352.81	940.02
353.19	923.63
353.56	930.69
353.94	927.96
354.32	929.32
354.69	939.56
355.07	928.64
355.44	939.79
355.82	945.48
356.19	935.01
356.57	940.47
356.95	906.80
357.32	935.69
357.70	926.36
358.07	925.45
358.45	916.35
358.82	925.91
359.20	911.35
359.58	917.03
359.95	931.83
360.33	925.91
360.70	908.16
361.08	913.39
361.45	934.10
361.83	923.41
362.20	941.84
362.58	966.64
362.95	920.45
363.33	919.54
363.70	929.10
364.08	932.28
364.45	922.04
364.83	930.92
365.20	910.89
365.58	950.71
365.95	913.85
366.33	928.64
366.70	942.29
367.08	940.70
367.45	947.53
367.83	925.68
368.20	934.10
368.58	936.15
368.95	915.90
369.33	919.77
369.70	918.86
370.08	933.87
370.45	917.26
370.83	920.45
371.20	930.01
371.57	989.85
371.95	921.13
372.32	931.83
372.70	922.04
373.07	949.12
373.45	934.33
373.82	918.17
374.19	934.56
374.57	929.32
374.94	927.96
375.32	923.86
375.69	940.25
376.07	932.05
376.44	940.47
376.81	922.72
377.19	914.99
377.56	909.75
377.94	907.02
378.31	926.14
378.68	927.96
379.06	939.79
379.43	919.31
379.81	914.99
380.18	929.55
380.55	934.56
380.93	926.59
381.30	939.79
381.67	927.96
382.05	927.73
382.42	924.09
382.79	913.62
383.17	935.69
383.54	919.54
383.91	943.66
384.29	927.96
384.66	918.40
385.04	928.18
385.41	938.20
385.78	929.10
386.15	923.41
386.53	919.99
386.90	929.78
387.27	933.87
387.65	917.26
388.02	927.50
388.39	920.68
388.77	917.03
389.14	946.62
389.51	931.60
389.89	925.00
390.26	927.05
390.63	946.62
391.00	927.05
391.38	935.69
391.75	929.32
392.12	926.82
392.50	941.61
392.87	930.01
393.24	931.14
393.61	928.87
393.99	915.44
394.36	916.58
394.73	930.69
395.10	934.33
395.48	923.86
395.85	937.74
396.22	931.14
396.59	934.78
396.97	920.45
397.34	927.27
397.71	929.10
398.08	944.80
398.45	934.78
398.83	927.05
399.20	941.16
399.57	926.59
399.94	911.35
400.32	925.68
400.69	929.78
401.06	913.17
401.43	927.73
401.80	909.53
402.17	912.94
402.55	904.75
402.92	930.01
403.29	922.27
403.66	935.92
404.03	933.87
404.41	934.78
404.78	930.92
405.15	925.00
405.52	921.13
405.89	922.27
406.26	949.80
406.64	916.58
407.01	930.46
407.38	927.73
407.75	942.52
408.12	947.53
408.49	934.10
408.86	957.08
409.23	927.50
409.61	935.47
409.98	937.97
410.35	936.15
410.72	924.54
411.09	952.53
411.46	913.85
411.83	941.16
412.20	924.09
412.57	931.60
412.95	951.85
413.32	935.01
413.69	925.45
414.06	930.23
414.43	938.88
414.80	939.11
415.17	928.41
415.54	932.51
415.91	909.30
416.28	919.31
416.65	912.94
417.02	908.16
417.39	936.15
417.76	918.86
418.14	911.12
418.51	914.76
418.88	913.85
419.25	919.99
419.62	919.08
419.99	915.90
420.36	932.05
420.73	915.44
421.10	943.43
421.47	944.11
421.84	922.27
422.21	931.37
422.58	925.23
422.95	924.77
423.32	929.55
423.69	943.66
424.06	939.34
424.43	941.16
424.80	922.50
425.17	942.07
425.54	932.28
425.91	926.36
426.28	940.47
426.65	961.41
427.02	936.15
427.39	917.26
427.76	931.60
428.13	932.51
428.49	919.77
428.86	912.94
429.23	938.20
429.60	929.78
429.97	933.87
430.34	922.27
430.71	933.19
431.08	910.66
431.45	928.41
431.82	924.77
432.19	927.27
432.56	927.73
432.93	917.03
433.30	926.82
433.67	945.71
434.03	943.66
434.40	930.92
434.77	929.32
435.14	905.88
435.51	930.92
435.88	946.62
436.25	937.29
436.62	927.73
436.99	904.29
437.35	920.22
437.72	932.05
438.09	945.48
438.46	978.02
438.83	932.05
439.20	934.56
439.57	925.00
439.93	930.46
440.30	923.86
440.67	937.29
441.04	927.05
441.41	911.80
441.78	924.54
442.14	901.11
442.51	934.33
442.88	928.18
443.25	912.71
443.62	936.15
443.99	935.47
444.35	945.71
444.72	935.69
445.09	903.61
445.46	917.03
445.83	941.38
446.19	931.60
446.56	927.50
446.93	925.00
447.30	915.21
447.66	926.14
448.03	922.50
448.40	907.93
448.77	918.40
449.14	920.90
449.50	923.18
449.87	927.27
450.24	917.95
450.61	923.63
450.97	923.18
451.34	914.30
451.71	926.59
452.08	929.32
452.44	922.95
452.81	911.12
453.18	927.27
453.54	931.83
453.91	926.82
454.28	916.58
454.65	922.95
455.01	910.89
455.38	931.14
455.75	932.28
456.11	937.06
456.48	912.48
456.85	917.49
457.21	915.67
457.58	930.01
457.95	928.64
458.32	919.08
458.68	938.42
459.05	927.73
459.42	922.04
459.78	941.16
460.15	928.18
460.52	919.54
460.88	927.27
461.25	937.74
461.61	936.38
461.98	913.85
462.35	940.25
462.71	903.15
463.08	917.72
463.45	904.75
463.81	945.02
464.18	918.63
464.55	920.90
464.91	926.36
465.28	926.14
465.64	928.41
466.01	917.72
466.38	931.14
466.74	919.54
467.11	952.99
467.47	941.16
467.84	960.95
468.21	945.93
468.57	923.86
468.94	933.65
469.30	939.11
469.67	934.78
470.03	927.96
470.40	922.04
470.77	928.87
471.13	923.18
471.50	914.99
471.86	920.22
472.23	959.81
472.59	930.46
472.96	912.03
473.32	911.35
473.69	957.31
474.05	932.05
474.42	919.54
474.78	939.34
475.15	920.90
475.51	932.05
475.88	904.97
476.24	929.32
476.61	917.49
476.97	929.55
477.34	935.24
477.70	945.02
478.07	929.55
478.43	937.06
478.80	917.72
479.16	942.75
479.53	944.57
479.89	934.10
480.26	910.66
480.62	937.74
480.99	926.82
481.35	924.32
481.72	919.99
482.08	917.72
482.45	1213.31
482.81	927.05
483.17	913.17
483.54	936.83
483.90	936.83
484.27	948.21
484.63	930.46
485.00	951.17
485.36	943.20
485.72	935.01
486.09	927.27
486.45	940.70
486.82	943.20
487.18	929.10
487.54	932.74
487.91	922.04
488.27	936.60
488.64	916.12
489.00	945.93
489.36	959.81
489.73	950.94
490.09	938.65
490.45	937.06
490.82	927.27
491.18	930.69
491.55	919.31
491.91	949.12
492.27	935.47
492.64	928.87
493.00	904.75
493.36	925.91
493.73	943.43
494.09	955.04
494.45	945.93
494.82	931.60
495.18	950.71
495.54	928.64
495.91	932.51
496.27	901.33
496.63	923.86
496.99	910.44
497.36	915.90
497.72	923.63
498.08	936.60
498.45	947.98
498.81	940.25
499.17	925.23
499.53	940.02
499.90	935.01
500.26	919.54
500.62	928.18
500.99	929.32
501.35	956.40
501.71	915.21
502.07	923.86
502.44	937.51
502.80	940.93
503.16	937.06
503.52	939.34
503.88	932.05
504.25	924.09
504.61	932.74
504.97	946.16
505.33	928.41
505.70	922.95
506.06	934.78
506.42	934.33
506.78	947.30
507.14	950.49
507.51	938.20
507.87	945.48
508.23	932.51
508.59	927.05
508.95	934.33
509.32	943.43
509.68	938.88
510.04	936.38
510.40	917.95
510.76	922.27
511.12	956.86
511.48	927.73
511.85	925.91
512.21	935.69
512.57	922.95
512.93	927.05
513.29	926.36
513.65	930.69
514.01	942.98
514.38	911.35
514.74	941.38
515.10	914.53
515.46	933.87
515.82	933.65
516.18	919.08
516.54	926.82
516.90	911.35
517.26	941.61
517.63	933.19
517.99	930.23
518.35	918.40
518.71	931.14
519.07	933.87
519.43	926.82
519.79	934.56
520.15	933.65
520.51	925.45
520.87	917.72
521.23	935.69
521.59	946.84
521.95	927.27
522.31	907.48
522.67	928.18
523.03	919.99
523.40	933.65
523.76	902.47
524.12	908.16
524.48	929.10
524.84	932.05
525.20	934.33
525.56	917.26
525.92	916.81
526.28	918.86
526.64	925.23
527.00	909.75
527.36	943.66
527.72	944.57
528.08	926.36
528.44	918.63
528.80	954.81
529.16	945.93
529.51	924.54
529.87	914.08
530.23	928.64
530.59	939.11
530.95	937.51
531.31	931.14
531.67	947.75
532.03	919.54
532.39	940.25
532.75	939.11
533.11	930.92
533.47	934.78
533.83	936.38
534.19	931.37
534.55	930.46
534.91	915.90
535.26	928.87
535.62	928.64
535.98	933.65
536.34	916.12
536.70	919.08
537.06	932.74
537.42	921.81
537.78	924.32
538.14	1017.84
538.49	940.70
538.85	971.87
539.21	929.32
539.57	930.69
539.93	928.41
540.29	947.98
540.65	927.05
541.00	928.87
541.36	942.07
541.72	917.26
542.08	931.83
542.44	934.78
542.80	955.72
543.15	943.66
543.51	934.10
543.87	934.33
544.23	930.92
544.59	936.83
544.95	942.29
545.30	940.70
545.66	929.10
546.02	936.15
546.38	918.86
546.73	949.80
547.09	915.90
547.45	937.74
547.81	936.38
548.17	945.25
548.52	934.10
548.88	914.30
549.24	938.20
549.60	946.62
549.95	927.50
550.31	912.71
550.67	916.58
551.03	914.53
551.38	936.38
551.74	930.92
552.10	916.12
552.46	934.56
552.81	921.36
553.17	916.81
553.53	921.81
553.88	932.05
554.24	923.41
554.60	922.95
554.95	925.00
555.31	917.49
555.67	923.63
556.03	915.21
556.38	915.21
556.74	943.43
557.10	914.30
557.45	933.19
557.81	928.18
558.17	935.69
558.52	938.88
558.88	927.73
559.24	918.86
559.59	930.23
559.95	924.09
560.30	960.27
560.66	920.45
561.02	935.01
561.37	937.06
561.73	930.23
562.09	930.69
562.44	932.51
562.80	947.07
563.15	935.01
563.51	916.58
563.87	929.55
564.22	930.46
564.58	924.09
564.93	929.55
565.29	916.35
565.65	929.78
566.00	936.83
566.36	939.79
566.71	937.74
567.07	916.12
567.42	924.54
567.78	927.50
568.14	935.92
568.49	930.92
568.85	922.50
569.20	941.16
569.56	933.42
569.91	907.25
570.27	939.34
570.62	952.08
570.98	939.79
571.33	928.87
571.69	932.28
572.04	929.78
572.40	931.37
572.75	950.49
573.11	924.77
573.46	940.70
573.82	939.34
574.17	931.83
574.53	931.37
574.88	937.29
575.24	938.65
575.59	951.40
575.95	956.63
576.30	942.98
576.66	929.10
577.01	938.42
577.36	923.86
577.72	942.29
578.07	961.41
578.43	954.81
578.78	953.44
579.14	935.69
579.49	950.94
579.85	970.05
580.20	968.01
580.55	942.52
580.91	930.69
581.26	947.75
581.62	963.46
581.97	949.57
582.32	973.70
582.68	960.95
583.03	961.41
583.39	934.33
583.74	957.54
584.09	970.51
584.45	984.39
584.80	979.38
585.15	971.42
585.51	993.95
585.86	986.67
586.21	1014.43
586.57	1001.23
586.92	1021.94
587.27	995.31
587.63	1004.87
587.98	1041.51
588.33	1039.00
588.69	1022.62
589.04	1028.31
589.39	1046.51
589.75	1055.39
590.10	1056.98
590.45	1074.27
590.81	1085.65
591.16	1091.79
591.51	1117.51
591.86	1133.21
592.22	1102.94
592.57	1147.77
592.92	1158.01
593.28	1164.16
593.63	1188.05
593.98	1196.24
594.33	1216.95
594.69	1223.55
595.04	1249.03
595.39	1277.93
595.74	1269.74
596.10	1298.41
596.45	1315.02
596.80	1346.20
597.15	1404.91
597.50	1386.25
597.86	1408.77
598.21	1470.67
598.56	1467.71
598.91	1494.33
599.26	1512.54
599.62	1540.07
599.97	1583.31
600.32	1585.36
600.67	1599.92
601.02	1658.40
601.38	1667.96
601.73	1683.66
602.08	1733.95
602.43	1752.61
602.78	1786.06
603.13	1799.25
603.49	1836.57
603.84	1890.96
604.19	1910.07
604.54	1914.85
604.89	1975.38
605.24	1970.37
605.59	2023.17
605.95	2047.74
606.30	2059.80
606.65	2120.79
607.00	2112.82
607.35	2149.23
607.70	2171.76
608.05	2199.75
608.40	2247.99
608.75	2250.95
609.10	2282.80
609.46	2305.10
609.81	2294.18
610.16	2341.51
610.51	2360.63
610.86	2415.47
611.21	2395.21
611.56	2384.29
611.91	2440.95
612.26	2440.04
612.61	2494.88
612.96	2510.13
613.31	2510.13
613.66	2527.42
614.01	2507.62
614.36	2554.73
614.71	2538.57
615.06	2558.14
615.41	2550.40
615.76	2577.48
616.11	2599.33
616.46	2610.02
616.81	2586.36
617.16	2595.46
617.51	2625.27
617.86	2597.73
618.21	2596.14
618.56	2624.36
618.91	2622.54
619.26	2649.84
619.61	2630.27
619.96	2645.75
620.31	2628.23
620.66	2618.67
621.01	2634.60
621.36	2648.71
621.71	2638.01
622.06	2621.86
622.41	2600.24
622.76	2613.66
623.10	2661.90
623.45	2601.38
623.80	2626.41
624.15	2617.53
624.50	2636.19
624.85	2612.30
625.20	2567.02
625.55	2583.85
625.90	2580.67
626.25	2571.57
626.59	2611.62
626.94	2573.61
627.29	2588.63
627.64	2588.63
627.99	2566.56
628.34	2544.26
628.69	2528.56
629.03	2535.39
629.38	2540.39
629.73	2526.28
630.08	2522.19
630.43	2525.83
630.78	2488.28
631.12	2507.62
631.47	2487.60
631.82	2472.58
632.17	2460.75
632.52	2445.05
632.86	2512.18
633.21	2430.71
633.56	2427.53
633.91	2430.71
634.26	2438.90
634.60	2432.76
634.95	2437.54
635.30	2424.34
635.65	2396.35
635.99	2397.72
636.34	2432.08
636.69	2402.72
637.04	2437.08
637.39	2408.87
637.73	2375.42
638.08	2388.61
638.43	2370.64
638.77	2376.33
639.12	2368.36
639.47	2354.71
639.82	2357.21
640.16	2363.58
640.51	2388.61
640.86	2338.78
641.20	2356.53
641.55	2363.58
641.90	2359.72
642.25	2284.85
642.59	2318.98
642.94	2327.86
643.29	2318.07
643.63	2347.43
643.98	2335.37
644.33	2303.51
644.67	2316.48
645.02	2285.76
645.37	2338.78
645.71	2309.43
646.06	2305.79
646.40	2304.88
646.75	2312.84
647.10	2307.15
647.44	2328.09
647.79	2316.25
648.14	2297.59
648.48	2330.36
648.83	2296.91
649.17	2347.65
649.52	2298.73
649.87	2301.46
650.21	2316.48
650.56	2312.61
650.90	2300.55
651.25	2338.10
651.59	2338.78
651.94	2326.95
652.29	2317.62
652.63	2363.58
652.98	2329.22
653.32	2338.78
653.67	2353.80
654.01	2368.13
654.36	2352.21
654.70	2354.25
655.05	2362.90
655.39	2355.62
655.74	2350.39
656.08	2370.18
656.43	2392.03
656.78	2388.39
657.12	2392.94
657.47	2423.88
657.81	2415.01
658.15	2418.65
658.50	2408.87
658.84	2428.66
659.19	2475.08
659.53	2422.75
659.88	2463.71
660.22	2452.10
660.57	2475.99
660.91	2475.08
661.26	2457.56
661.60	2531.52
661.95	2525.60
662.29	2559.05
662.63	2526.74
662.98	2578.17
663.32	2596.37
663.67	2583.85
664.01	2595.46
664.36	2631.18
664.70	2625.27
665.04	2654.17
665.39	2697.40
665.73	2707.19
666.08	2921.31
666.42	2796.62
666.76	2850.54
667.11	2923.36
667.45	2971.60
667.79	2998.23
668.14	3043.28
668.48	3115.64
668.83	3204.16
669.17	3254.22
669.51	3309.06
669.86	3471.53
670.20	3508.40
670.54	3597.14
670.89	3672.69
671.23	3820.60
671.57	3862.70
671.92	3994.90
672.26	4121.20
672.60	4207.89
672.94	4373.32
673.29	4511.22
673.63	4564.69
673.97	4662.31
674.32	4787.92
674.66	4920.81
675.00	5068.95
675.34	5145.86
675.69	5261.69
676.03	5390.48
676.37	5541.58
676.71	5635.33
677.06	5853.78
677.40	5937.29
677.74	6152.78
678.08	6281.80
678.43	6473.63
678.77	6625.18
679.11	6770.36
679.45	6910.76
679.80	7152.87
680.14	7299.19
680.48	7404.32
680.82	7699.00
681.16	7923.36
681.51	8077.87
681.85	8320.90
682.19	8522.28
682.53	8837.21
682.87	9044.06
683.21	9327.59
683.56	9672.78
683.90	10122.88
684.24	10401.63
684.58	10986.90
684.92	11376.24
685.26	11756.02
685.61	12109.87
685.95	12671.01
686.29	13059.67
686.63	13406.46
686.97	13634.01
687.31	13869.53
687.65	13885.23
687.99	14049.07
688.33	13966.24
688.68	13873.17
689.02	13632.87
689.36	13369.14
689.70	13005.74
690.04	12649.85
690.38	12229.33
690.72	11791.29
691.06	11317.08
691.40	10984.85
691.74	10459.43
692.08	10049.61
692.42	9700.32
692.76	9290.27
693.10	8922.09
693.44	8547.77
693.78	8272.66
694.13	7944.07
694.47	7743.37
694.81	7454.15
695.15	7269.38
695.49	6998.36
695.83	6860.24
696.17	6631.32
696.51	6536.43
696.85	6398.54
697.19	6203.98
697.53	6147.32
697.87	6067.90
698.20	5965.73
698.54	5931.60
698.88	5897.01
699.22	5827.61
699.56	5754.56
699.90	5729.08
700.24	5736.82
700.58	5760.25
700.92	5723.85
701.26	5751.83
701.60	5855.37
701.94	5812.59
702.28	5882.45
702.62	5944.80
702.96	6034.68
703.30	6075.41
703.63	6134.35
703.97	6214.45
704.31	6295.46
704.65	6419.02
704.99	6554.41
705.33	6726.67
705.67	6751.70
706.01	6913.49
706.34	6991.77
706.68	7123.97
707.02	7202.48
707.36	7301.24
707.70	7438.22
708.04	7514.00
708.38	7621.17
708.71	7786.60
709.05	7796.39
709.39	7924.50
709.73	8048.06
710.07	8081.74
710.40	8132.48
710.74	8081.74
711.08	8134.53
711.42	8177.54
711.76	8233.06
712.09	8261.51
712.43	8307.02
712.77	8153.65
713.11	8196.65
713.45	8195.74
713.78	8164.11
714.12	8100.85
714.46	8003.69
714.80	7941.80
715.13	7922.45
715.47	7713.79
715.81	7661.91
716.15	7574.75
716.48	7523.33
716.82	7351.30
717.16	7377.69
717.49	7172.90
717.83	7074.14
718.17	7106.00
718.51	6934.42
718.84	6818.14
719.18	6738.04
719.52	6661.36
719.85	6539.39
720.19	6367.59
720.53	6304.33
720.86	6202.39
721.20	6098.62
721.54	6036.96
721.87	5961.86
722.21	5793.93
722.55	5763.21
722.88	5654.67
723.22	5542.26
723.55	5413.24
723.89	5439.86
724.23	5352.94
724.56	5205.25
724.90	5170.89
725.24	5117.19
725.57	5065.99
725.91	4940.38
726.24	4928.78
726.58	4802.71
726.92	4764.26
727.25	4709.19
727.59	4627.50
727.92	4581.31
728.26	4561.51
728.59	4510.54
728.93	4464.34
729.26	4378.56
729.60	4320.76
729.94	4262.51
730.27	4202.89
730.61	4198.34
730.94	4129.16
731.28	4084.33
731.61	4064.76
731.95	4012.65
732.28	3963.73
732.62	3947.12
732.95	3924.14
733.29	3851.77
733.62	3825.83
733.96	3796.48
734.29	3756.43
734.63	3731.63
734.96	3711.60
735.30	3664.27
735.63	3645.16
735.97	3596.23
736.30	3605.34
736.63	3526.15
736.97	3530.47
737.30	3489.74
737.64	3460.84
737.97	3441.04
738.31	3395.53
738.64	3388.25
738.97	3372.55
739.31	3327.27
739.64	3337.96
739.98	3350.02
740.31	3276.75
740.64	3247.40
740.98	3238.07
741.31	3228.28
741.65	3163.88
741.98	3180.95
742.31	3165.93
742.65	3116.55
742.98	3124.97
743.31	3080.83
743.65	3068.77
743.98	3060.35
744.31	3008.69
744.65	3046.47
744.98	3013.93
745.31	2946.80
745.65	2969.10
745.98	2937.01
746.31	2955.67
746.65	2932.46
746.98	2932.69
747.31	2919.95
747.65	2880.58
747.98	2852.59
748.31	2847.36
748.64	2826.42
748.98	2830.29
749.31	2816.87
749.64	2801.39
749.98	2774.09
750.31	2728.12
750.64	2713.56
750.97	2711.06
751.31	2741.32
751.64	2679.20
751.97	2669.87
752.30	2651.21
752.63	2624.36
752.97	2624.59
753.30	2594.32
753.63	2597.28
753.96	2580.44
754.29	2541.07
754.63	2555.18
754.96	2553.59
755.29	2509.67
755.62	2497.84
755.95	2466.21
756.29	2474.86
756.62	2430.48
756.95	2420.24
757.28	2434.58
757.61	2423.88
757.94	2387.25
758.27	2347.43
758.61	2350.16
758.94	2373.82
759.27	2289.86
759.60	2292.36
759.93	2285.76
760.26	2260.27
760.59	2251.86
760.92	2249.58
761.26	2254.13
761.59	2247.76
761.92	2213.63
762.25	2204.52
762.58	2183.59
762.91	2183.82
763.24	2121.01
763.57	2123.74
763.90	2122.61
764.23	2103.49
764.56	2078.46
764.89	2085.29
765.22	2086.20
765.55	2067.31
765.88	2080.96
766.21	2045.47
766.54	2025.44
766.87	2018.39
767.20	1969.24
767.53	1988.35
767.86	1999.73
768.19	1985.39
768.52	1959.45
768.85	1975.61
769.18	1965.37
769.51	1952.40
769.84	1927.59
770.17	1954.44
770.50	1913.26
770.83	1932.83
771.16	1905.52
771.49	1866.84
771.82	1848.41
772.15	1874.12
772.48	1875.26
772.81	1858.19
773.14	1870.25
773.47	1823.37
773.80	1824.06
774.13	1824.74
774.46	1818.14
774.78	1794.25
775.11	1801.07
775.44	1791.97
775.77	1757.61
776.10	1748.97
776.43	1757.61
776.76	1756.47
777.09	1759.89
777.41	1723.93
777.74	1718.25
778.07	1720.29
778.40	1689.80
778.73	1691.39
779.06	1703.00
779.38	1689.35
779.71	1651.57
780.04	1669.78
780.37	1662.72
780.70	1647.02
781.03	1620.17
781.35	1659.99
781.68	1639.51
782.01	1654.99
782.34	1610.61
782.67	1583.99
782.99	1586.04
783.32	1610.61
783.65	1598.33
783.98	1602.65
784.30	1586.49
784.63	1557.59
784.96	1551.22
785.29	1572.61
785.61	1558.96
785.94	1551.22
786.27	1553.04
786.60	1545.99
786.92	1556.46
787.25	1520.28
787.58	1526.19
787.90	1549.63
788.23	1511.63
788.56	1515.50
788.88	1488.42
789.21	1484.78
789.54	1490.92
789.87	1495.93
790.19	1509.58
790.52	1493.88
790.85	1509.35
791.17	1473.17
791.50	1470.44
791.82	1462.93
792.15	1467.03
792.48	1470.90
792.80	1465.89
793.13	1464.53
793.46	1440.40
793.78	1478.86
794.11	1448.37
794.43	1467.03
794.76	1468.17
795.09	1450.64
795.41	1472.26
795.74	1450.87
796.06	1454.74
796.39	1419.24
796.72	1461.57
797.04	1485.92
797.37	1444.96
797.69	1461.79
798.02	1458.61
798.34	1464.75
798.67	1476.59
798.99	1424.48
799.32	1441.31
799.64	1469.30
799.97	1459.29
800.30	1425.84
800.62	1418.79
800.95	1415.37
801.27	1428.80
801.60	1438.13
801.92	1414.46
802.25	1412.87
802.57	1411.96
802.89	1435.40
803.22	1412.87
803.54	1410.37
803.87	1417.19
804.19	1391.03
804.52	1422.66
804.84	1417.19
805.17	1405.59
805.49	1423.34
805.82	1409.91
806.14	1388.98
806.46	1419.70
806.79	1388.98
807.11	1371.68
807.44	1376.01
807.76	1386.25
808.08	1367.82
808.41	1372.59
808.73	1368.04
809.06	1344.61
809.38	1386.70
809.70	1374.64
810.03	1339.83
810.35	1358.26
810.67	1346.88
811.00	1349.16
811.32	1343.01
811.64	1336.87
811.97	1344.61
812.29	1350.98
812.61	1348.93
812.94	1323.44
813.26	1325.95
813.58	1307.51
813.91	1333.68
814.23	1335.96
814.55	1330.72
814.88	1320.48
815.20	1311.84
815.52	1315.93
815.84	1308.20
816.17	1278.84
816.49	1284.53
816.81	1280.21
817.13	1296.59
817.46	1288.86
817.78	1272.24
818.10	1278.62
818.42	1298.87
818.75	1281.35
819.07	1297.05
819.39	1284.30
819.71	1286.35
820.04	1279.30
820.36	1258.59
820.68	1256.77
821.00	1271.11
821.32	1275.66
821.65	1267.24
821.97	1272.70
822.29	1252.45
822.61	1259.73
822.93	1247.21
823.25	1251.76
823.58	1251.54
823.90	1244.71
824.22	1227.87
824.54	1244.71
824.86	1253.81
825.18	1257.91
825.50	1235.61
825.82	1224.91
826.15	1222.86
826.47	1242.21
826.79	1211.71
827.11	1234.47
827.43	1238.11
827.75	1220.36
828.07	1203.98
828.39	1234.93
828.71	1228.78
829.03	1235.15
829.35	1225.37
829.67	1211.03
830.00	1213.31
830.32	1199.88
830.64	1221.27
830.96	1222.64
831.28	1223.78
831.60	1193.74
831.92	1201.25
832.24	1187.82
832.56	1212.17
832.88	1195.10
833.20	1193.06
833.52	1205.57
833.84	1202.16
834.16	1228.33
834.48	1194.19
834.80	1211.71
835.12	1198.29
835.44	1212.40
835.76	1210.35
836.08	1223.09
836.40	1197.83
836.71	1200.56
837.03	1218.09
837.35	1169.16
837.67	1177.13
837.99	1216.04
838.31	1174.85
838.63	1191.69
838.95	1170.76
839.27	1189.64
839.59	1203.07
839.91	1210.35
840.23	1186.46
840.54	1172.35
840.86	1155.96
841.18	1172.58
841.50	1176.90
841.82	1160.29
842.14	1185.32
842.46	1180.77
842.77	1176.67
843.09	1162.79
843.41	1159.61
843.73	1181.45
844.05	1171.44
844.37	1169.62
844.68	1160.52
845.00	1168.02
845.32	1176.90
845.64	1154.60
845.96	1174.40
846.27	1173.49
846.59	1130.02
846.91	1166.20
847.23	1145.50
847.54	1179.63
847.86	1153.01
848.18	1154.37
848.50	1151.41
848.82	1156.19
849.13	1158.24
849.45	1163.25
849.77	1152.10
850.08	1162.56
850.40	1177.81
850.72	1167.80
851.04	1144.13
851.35	1146.41
851.67	1153.23
851.99	1159.83
852.30	1130.02
852.62	1160.74
852.94	1149.37
853.25	1153.92
853.57	1133.66
853.89	1158.01
854.20	1138.67
854.52	1145.04
854.84	1137.99
855.15	1139.81
855.47	1134.35
855.79	1175.76
856.10	1114.10
856.42	1120.69
856.73	1126.38
857.05	1114.78
857.37	1112.50
857.68	1120.47
858.00	1137.99
858.32	1125.70
858.63	1120.01
858.95	1127.75
859.26	1110.45
859.58	1133.66
859.89	1111.14
860.21	1126.16
860.52	1139.81
860.84	1145.04
861.16	1119.78
861.47	1112.73
861.79	1132.30
862.10	1133.66
862.42	1122.97
862.73	1115.69
863.05	1139.58
863.36	1125.02
863.68	1123.20
863.99	1109.54
864.31	1111.82
864.62	1122.74
864.94	1106.13
865.25	1122.29
865.57	1110.68
865.88	1106.59
866.20	1125.93
866.51	1105.22
866.82	1112.27
867.14	1099.76
867.45	1085.88
867.77	1076.09
868.08	1085.65
868.40	1110.00
868.71	1081.33
869.02	1090.20
869.34	1104.31
869.65	1081.33
869.97	1067.90
870.28	1085.42
870.59	1070.86
870.91	1077.69
871.22	1080.19
871.54	1094.07
871.85	1088.61
872.16	1065.40
872.48	1066.08
872.79	1074.05
873.10	1073.14
873.42	1096.35
873.73	1071.32
874.04	1089.06
874.36	1072.45
874.67	1033.31
874.98	1057.43
875.30	1051.29
875.61	1071.09
875.92	1059.94
876.23	1075.41
876.55	1062.21
876.86	1061.53
877.17	1057.89
877.49	1069.04
877.80	1044.01
878.11	1301.83
878.42	1057.43
878.74	1034.91
879.05	1058.12
879.36	1048.33
879.67	1059.94
879.98	1049.70
880.30	1045.83
880.61	1048.10
880.92	1069.49
881.23	1050.61
881.55	1035.36
881.86	1053.11
882.17	1049.02
882.48	1055.61
882.79	1051.06
883.10	1049.47
883.42	1073.82
883.73	1060.85
884.04	1054.02
884.35	1061.99
884.66	1047.88
884.97	1052.88
885.28	1044.01
885.60	1053.34
885.91	1042.42
886.22	1041.05
886.53	1047.19
886.84	1042.87
887.15	1043.10
887.46	1025.12
887.77	1055.39
888.08	1049.47
888.40	1053.34
888.71	1048.79
889.02	1058.80
889.33	1043.55
889.64	1038.09
889.95	1044.01
890.26	1043.78
890.57	1075.64
890.88	1046.06
891.19	1032.86
891.50	1044.69
891.81	1044.01
892.12	1056.98
892.43	1050.84
892.74	1052.43
893.05	1051.29
893.36	1061.30
893.67	1055.84
893.98	1054.25
894.29	1028.31
894.60	1060.39
894.91	1041.28
895.22	1041.05
895.53	1046.74
895.84	1037.41
896.15	1041.51
896.46	1046.06
896.77	1045.60
897.08	1037.87
897.38	1036.27
897.69	1047.19
898.00	1032.18
898.31	1008.06
898.62	1026.49
898.93	1018.75
899.24	1018.07
899.55	1016.25
899.86	1009.88
900.16	1028.54
900.47	1028.54
900.78	1013.74
901.09	1013.29
901.40	1005.33
901.71	1037.18
902.02	1021.03
902.32	1012.61
902.63	1025.35
902.94	1011.01
903.25	1021.03
903.56	1028.99
903.87	1004.64
904.17	1006.92
904.48	1022.16
904.79	998.73
905.10	1041.28
905.41	1031.27
905.71	1015.79
906.02	1012.61
906.33	1022.62
906.64	1015.56
906.94	997.59
907.25	993.04
907.56	1004.64
907.87	995.77
908.17	998.95
908.48	1015.34
908.79	1024.21
909.09	1026.26
909.40	1009.19
909.71	1026.94
910.02	1103.63
910.32	996.00
910.63	1011.70
910.94	1020.34
911.24	997.82
911.55	1009.88
911.86	1006.46
912.16	1011.01
912.47	1001.23
912.78	976.88
913.08	1003.28
913.39	1004.87
913.69	992.35
914.00	996.45
914.31	999.64
914.61	979.16
914.92	1014.65
915.23	986.44
915.53	991.90
915.84	991.44
916.14	1014.20
916.45	991.67
916.75	991.44
917.06	1006.24
917.37	962.32
917.67	997.82
917.98	973.47
918.28	991.22
918.59	981.89
918.89	1003.05
919.20	995.31
919.50	973.92
919.81	986.67
920.11	963.23
920.42	989.85
920.72	983.71
921.03	965.05
921.33	978.25
921.64	993.04
921.94	975.97
922.25	984.62
922.55	977.56
922.86	980.75
923.16	993.95
923.47	986.44
923.77	980.29
924.08	986.44
924.38	983.71
924.69	987.12
924.99	976.88
925.29	971.19
925.60	985.07
925.90	981.20
926.21	968.46
926.51	964.37
926.81	977.56
927.12	961.18
927.42	971.42
927.73	972.10
928.03	980.98
928.33	959.13
928.64	964.59
928.94	958.45
929.24	970.96
929.55	957.54
929.85	968.46
930.15	977.11
930.46	957.54
930.76	952.53
931.06	953.90
931.37	954.81
931.67	970.96
931.97	951.17
932.27	963.68
932.58	952.76
932.88	952.31
933.18	974.38
933.49	950.03
933.79	960.27
934.09	977.11
934.39	957.31
934.70	963.91
935.00	955.95
935.30	948.44
935.60	940.25
935.91	942.07
936.21	956.17
936.51	954.81
936.81	945.93
937.11	965.73
937.42	963.91
937.72	949.80
938.02	951.17
938.32	957.31
938.62	948.44
938.92	932.51
939.23	939.34
939.53	944.80
939.83	925.00
940.13	933.65
940.43	934.33
940.73	940.47
941.03	937.06
941.34	944.34
941.64	935.01
941.94	941.84
942.24	946.39
942.54	950.94
942.84	928.87
943.14	949.12
943.44	923.18
943.74	946.62
944.04	960.27
944.34	955.04
944.65	960.27
944.95	937.74
945.25	938.88
945.55	947.07
945.85	946.84
946.15	936.83
946.45	937.29
946.75	930.46
947.05	944.57
947.35	928.41
947.65	955.26
947.95	926.36
948.25	957.08
948.55	936.83
948.85	930.69
949.15	941.16
949.45	963.00
949.75	936.15
950.05	955.49
950.35	950.71
950.65	931.37
950.94	936.83
951.24	960.95
951.54	931.60
951.84	1018.98
952.14	963.00
952.44	949.12
952.74	944.34
953.04	938.88
953.34	938.20
953.64	930.01
953.94	930.01
954.23	942.52
954.53	921.59
954.83	945.02
955.13	934.10
955.43	953.90
955.73	963.00
956.03	925.91
956.32	952.53
956.62	942.52
956.92	931.83
957.22	930.92
957.52	928.41
957.82	940.02
958.11	959.81
958.41	939.11
958.71	970.51
959.01	953.22
959.30	1048.79
959.60	942.07
959.90	927.96
960.20	937.97
960.50	936.60
960.79	922.04
961.09	935.69
961.39	947.30
961.69	940.02
961.98	955.26
962.28	935.01
962.58	940.25
962.87	937.06
963.17	949.12
963.47	942.75
963.76	960.95
964.06	945.71
964.36	947.07
964.66	933.19
964.95	939.56
965.25	940.25
965.55	954.81
965.84	940.02
966.14	937.51
966.43	935.92
966.73	951.85
967.03	958.22
967.32	948.44
967.62	940.93
967.92	932.28
968.21	950.49
968.51	952.53
968.80	950.26
969.10	927.50
969.40	924.77
969.69	950.49
969.99	934.10
970.28	942.29
970.58	948.21
970.87	964.59
971.17	935.69
971.46	955.04
971.76	931.14
972.06	951.40
972.35	940.25
972.65	927.05
972.94	913.17
973.24	932.05
973.53	944.80
973.83	932.74
974.12	938.20
974.42	941.61
974.71	958.22
975.01	945.25
975.30	936.15
975.59	940.02
975.89	947.07
976.18	944.11
976.48	933.87
976.77	937.06
977.07	949.57
977.36	937.06
977.65	965.50
977.95	934.10
978.24	945.25
978.54	934.56
978.83	943.43
979.13	941.61
979.42	932.74
979.71	939.79
980.01	963.46
980.30	943.43
980.59	953.90
980.89	950.03
981.18	934.56
981.47	938.20
981.77	945.93
982.06	942.07
982.35	947.07
982.65	920.45
982.94	938.42
983.23	935.24
983.53	925.91
983.82	919.08
984.11	924.32
984.41	935.01
984.70	922.04
984.99	933.42
985.28	920.90
985.58	944.80
985.87	943.66
986.16	960.50
986.45	942.98
986.75	920.22
987.04	928.41
987.33	928.18
987.62	942.52
987.91	924.32
988.21	926.36
988.50	921.36
988.79	950.26
989.08	927.05
989.37	933.42
989.67	938.88
989.96	922.50
990.25	929.10
990.54	939.11
990.83	932.96
991.12	955.49
991.42	918.17
991.71	923.41
992.00	950.26
992.29	927.27
992.58	946.84
992.87	958.90
993.16	937.06
993.45	919.31
993.75	922.72
994.04	927.73
994.33	933.42
994.62	937.29
994.91	920.68
995.20	920.68
995.49	923.63
995.78	931.14
996.07	945.25
996.36	938.88
996.65	922.72
996.94	955.26
997.23	933.42
997.52	919.54
997.81	907.48
998.10	953.22
998.39	932.05
998.68	928.64
998.97	929.55
999.26	943.43
999.55	912.48
999.84	932.96
1000.13	925.45
1000.42	934.56
1000.71	935.92
1001.00	940.93
1001.29	940.93
1001.58	925.45
1001.87	933.19
1002.16	935.47
1002.45	939.34
1002.74	913.85
1003.02	948.66
1003.31	944.57
1003.60	926.36
1003.89	915.90
1004.18	933.65
1004.47	915.21
1004.76	918.63
1005.05	917.49
1005.33	938.20
1005.62	944.34
1005.91	923.41
1006.20	929.55
1006.49	931.37
1006.78	942.75
1007.06	950.71
1007.35	946.39
1007.64	935.92
1007.93	941.84
1008.22	942.07
1008.50	950.26
1008.79	921.59
1009.08	927.96
1009.37	935.69
1009.66	939.79
1009.94	930.23
1010.23	940.93
1010.52	926.36
1010.81	927.73
1011.09	926.82
1011.38	916.35
1011.67	944.57
1011.95	928.64
1012.24	917.49
1012.53	912.03
1012.82	909.30
1013.10	910.89
1013.39	931.37
1013.68	936.60
[truncated: 48 more rows]
