# Supplementary material for: Unique photosynthetic electron transport tuning and excitation distribution in heterokont algae
Source: PLoS One. 2019 Jan 9;14(1):e0209920. doi: 10.1371/journal.pone.0209920 (PMC6326504; doi:10.1371/journal.pone.0209920)
Supplement: S1 Dataset — (ZIP) [file pone.0209920.s004.zip › S1 Dataset/77K/Phaeodactylum_DCMU/PDCMU_t=5,1.txt]

340.01	966.87
340.39	966.87
340.76	966.87
341.14	972.56
341.52	980.52
341.89	1014.65
342.27	1009.42
342.65	1015.79
343.03	1019.21
343.40	1009.65
343.78	1004.41
344.16	1018.30
344.53	1012.83
344.91	1015.34
345.29	1013.97
345.66	988.71
346.04	1011.92
346.42	982.11
346.79	1015.34
347.17	993.04
347.54	992.13
347.92	975.74
348.30	970.05
348.67	983.94
349.05	997.13
349.43	994.86
349.80	991.67
350.18	1006.92
350.56	994.86
350.93	980.52
351.31	1008.74
351.68	997.59
352.06	961.41
352.44	988.94
352.81	993.49
353.19	978.93
353.56	965.05
353.94	994.86
354.32	964.37
354.69	975.74
355.07	979.38
355.44	961.18
355.82	983.71
356.19	962.55
356.57	978.93
356.95	960.72
357.32	982.80
357.70	973.01
358.07	984.85
358.45	985.76
358.82	1003.50
359.20	967.55
359.58	972.56
359.95	974.38
360.33	979.38
360.70	971.87
361.08	966.87
361.45	965.50
361.83	966.41
362.20	975.52
362.58	991.90
362.95	962.77
363.33	956.40
363.70	977.34
364.08	966.87
364.45	975.06
364.83	961.41
365.20	990.08
365.58	1002.37
365.95	997.82
366.33	988.26
366.70	977.34
367.08	981.20
367.45	976.20
367.83	977.11
368.20	962.32
368.58	978.47
368.95	942.98
369.33	987.80
369.70	970.51
370.08	969.14
370.45	972.10
370.83	964.82
371.20	959.13
371.57	1047.19
371.95	986.89
372.32	979.84
372.70	981.66
373.07	986.89
373.45	991.44
373.82	986.67
374.19	979.61
374.57	973.92
374.94	955.95
375.32	971.65
375.69	988.03
376.07	959.13
376.44	976.20
376.81	975.74
377.19	978.02
377.56	984.39
377.94	963.00
378.31	966.41
378.68	989.62
379.06	967.10
379.43	962.32
379.81	964.82
380.18	993.49
380.55	972.33
380.93	977.11
381.30	971.42
381.67	962.32
382.05	972.10
382.42	971.19
382.79	972.56
383.17	983.48
383.54	965.73
383.91	963.91
384.29	964.82
384.66	975.52
385.04	957.08
385.41	964.59
385.78	972.10
386.15	971.42
386.53	970.51
386.90	955.26
387.27	965.28
387.65	974.38
388.02	982.80
388.39	966.87
388.77	961.18
389.14	989.40
389.51	969.60
389.89	983.94
390.26	977.56
390.63	977.34
391.00	976.20
391.38	955.95
391.75	985.30
392.12	978.25
392.50	985.30
392.87	972.33
393.24	976.88
393.61	987.12
393.99	966.87
394.36	977.11
394.73	978.70
395.10	991.22
395.48	970.74
395.85	999.86
396.22	968.23
396.59	970.05
396.97	966.87
397.34	990.99
397.71	993.49
398.08	990.08
398.45	981.20
398.83	975.97
399.20	972.10
399.57	958.45
399.94	958.90
400.32	970.74
400.69	980.98
401.06	964.82
401.43	984.16
401.80	984.62
402.17	982.11
402.55	993.95
402.92	972.10
403.29	985.07
403.66	968.69
404.03	992.35
404.41	973.70
404.78	953.44
405.15	973.24
405.52	947.98
405.89	967.32
406.26	980.75
406.64	978.25
407.01	971.19
407.38	969.37
407.75	981.66
408.12	963.68
408.49	987.12
408.86	962.09
409.23	978.25
409.61	996.22
409.98	972.33
410.35	977.56
410.72	972.56
411.09	982.80
411.46	972.79
411.83	973.47
412.20	984.62
412.57	983.25
412.95	988.94
413.32	967.10
413.69	974.61
414.06	979.16
414.43	989.40
414.80	966.64
415.17	998.04
415.54	975.29
415.91	973.24
416.28	975.29
416.65	967.55
417.02	971.87
417.39	990.53
417.76	947.75
418.14	955.72
418.51	956.17
418.88	977.11
419.25	983.02
419.62	996.00
419.99	959.13
420.36	965.73
420.73	983.71
421.10	988.94
421.47	977.79
421.84	957.08
422.21	968.46
422.58	984.16
422.95	980.52
423.32	952.08
423.69	979.16
424.06	978.25
424.43	994.63
424.80	974.15
425.17	978.25
425.54	970.51
425.91	985.07
426.28	980.98
426.65	976.43
427.02	980.07
427.39	988.03
427.76	980.98
428.13	984.85
428.49	980.07
428.86	988.03
429.23	989.85
429.60	982.11
429.97	996.22
430.34	996.00
430.71	965.96
431.08	969.60
431.45	983.02
431.82	999.41
432.19	958.68
432.56	970.05
432.93	973.01
433.30	978.25
433.67	981.89
434.03	993.72
434.40	979.84
434.77	978.02
435.14	987.58
435.51	997.36
435.88	994.86
436.25	972.56
436.62	976.43
436.99	985.98
437.35	977.56
437.72	977.34
438.09	983.48
438.46	1018.98
438.83	973.47
439.20	994.18
439.57	976.65
439.93	967.32
440.30	970.05
440.67	974.83
441.04	976.88
441.41	979.16
441.78	970.51
442.14	979.16
442.51	1001.68
442.88	978.93
443.25	957.77
443.62	989.85
443.99	973.47
444.35	974.38
444.72	986.44
445.09	977.11
445.46	978.70
445.83	960.95
446.19	1002.14
446.56	981.20
446.93	961.64
447.30	997.13
447.66	968.92
448.03	973.70
448.40	977.34
448.77	942.07
449.14	989.85
449.50	965.73
449.87	983.25
450.24	989.62
450.61	978.25
450.97	964.37
451.34	980.75
451.71	983.25
452.08	974.38
452.44	960.27
452.81	985.98
453.18	990.76
453.54	975.74
453.91	987.58
454.28	975.06
454.65	980.52
455.01	970.74
455.38	974.83
455.75	973.24
456.11	967.78
456.48	961.64
456.85	989.85
457.21	961.18
457.58	991.90
457.95	969.60
458.32	990.99
458.68	974.38
459.05	999.18
459.42	957.08
459.78	966.41
460.15	980.52
460.52	973.92
460.88	988.26
461.25	989.85
461.61	967.32
461.98	966.41
462.35	973.92
462.71	975.06
463.08	990.08
463.45	980.07
463.81	983.48
464.18	978.02
464.55	980.29
464.91	982.34
465.28	993.26
465.64	945.02
466.01	969.60
466.38	995.31
466.74	971.19
467.11	967.55
467.47	966.87
467.84	1010.79
468.21	994.63
468.57	971.42
468.94	984.16
469.30	985.98
469.67	982.11
470.03	968.23
470.40	982.80
470.77	962.09
471.13	981.43
471.50	995.77
471.86	976.20
472.23	966.41
472.59	983.25
472.96	989.85
473.32	983.71
473.69	964.37
474.05	980.07
474.42	978.25
474.78	973.24
475.15	959.81
475.51	975.52
475.88	965.50
476.24	978.70
476.61	975.29
476.97	980.52
477.34	964.59
477.70	965.96
478.07	974.61
478.43	986.67
478.80	972.10
479.16	984.39
479.53	969.14
479.89	968.01
480.26	984.85
480.62	994.40
480.99	961.41
481.35	979.38
481.72	971.87
482.08	970.05
482.45	1270.65
482.81	977.34
483.17	973.70
483.54	979.84
483.90	978.25
484.27	973.24
484.63	955.72
485.00	972.10
485.36	965.73
485.72	986.89
486.09	969.83
486.45	963.46
486.82	974.15
487.18	964.59
487.54	982.34
487.91	964.82
488.27	970.96
488.64	986.67
489.00	981.89
489.36	977.11
489.73	977.79
490.09	974.61
490.45	999.64
490.82	982.11
491.18	962.77
491.55	973.92
491.91	972.79
492.27	962.55
492.64	988.49
493.00	993.26
493.36	981.66
493.73	1006.01
494.09	976.20
494.45	971.19
494.82	978.47
495.18	973.92
495.54	970.28
495.91	1003.05
496.27	974.15
496.63	1011.70
496.99	977.79
497.36	984.16
497.72	995.54
498.08	965.50
498.45	1012.61
498.81	975.06
499.17	977.79
499.53	988.71
499.90	991.90
500.26	983.71
500.62	978.02
500.99	971.87
501.35	979.84
501.71	974.61
502.07	960.50
502.44	967.32
502.80	988.03
503.16	980.52
503.52	972.79
503.88	990.31
504.25	986.21
504.61	976.20
504.97	983.94
505.33	962.32
505.70	993.72
506.06	990.08
506.42	979.61
506.78	977.34
507.14	1015.79
507.51	984.16
507.87	971.42
508.23	970.74
508.59	974.15
508.95	974.15
509.32	975.06
509.68	956.40
510.04	978.93
510.40	979.38
510.76	990.76
511.12	993.49
511.48	985.76
511.85	977.56
512.21	992.81
512.57	993.26
512.93	988.03
513.29	959.36
513.65	970.51
514.01	980.75
514.38	977.11
514.74	970.96
515.10	964.59
515.46	971.87
515.82	959.81
516.18	973.92
516.54	990.76
516.90	978.93
517.26	976.43
517.63	955.95
517.99	958.90
518.35	987.58
518.71	974.38
519.07	991.22
519.43	969.83
519.79	992.13
520.15	975.06
520.51	990.31
520.87	971.65
521.23	978.47
521.59	978.02
521.95	985.07
522.31	971.87
522.67	970.96
523.03	979.38
523.40	978.02
523.76	966.19
524.12	983.02
524.48	983.03
524.84	975.52
525.20	972.33
525.56	969.83
525.92	957.31
526.28	980.29
526.64	980.52
527.00	965.73
527.36	1001.00
527.72	979.16
528.08	993.49
528.44	998.73
528.80	999.64
529.16	987.58
529.51	974.15
529.87	973.70
530.23	985.76
530.59	985.76
530.95	970.28
531.31	970.96
531.67	967.78
532.03	986.44
532.39	993.49
532.75	988.03
533.11	1006.24
533.47	975.52
533.83	961.86
534.19	970.05
534.55	971.65
534.91	959.81
535.26	940.70
535.62	975.97
535.98	976.65
536.34	973.47
536.70	962.32
537.06	975.74
537.42	984.85
537.78	975.06
538.14	1009.65
538.49	968.01
538.85	1027.40
539.21	967.10
539.57	976.65
539.93	993.95
540.29	1011.47
540.65	995.09
541.00	981.66
541.36	991.44
541.72	969.60
542.08	961.18
542.44	987.80
542.80	987.35
543.15	990.31
543.51	984.16
543.87	972.10
544.23	969.37
544.59	982.57
544.95	981.43
545.30	981.20
545.66	982.11
546.02	996.91
546.38	976.43
546.73	988.94
547.09	976.20
547.45	988.94
547.81	970.05
548.17	961.86
548.52	986.89
548.88	990.31
549.24	984.39
549.60	996.68
549.95	961.64
550.31	971.87
550.67	969.60
551.03	957.54
551.38	959.59
551.74	976.43
552.10	978.70
552.46	977.34
552.81	964.59
553.17	959.36
553.53	988.94
553.88	974.83
554.24	983.94
554.60	978.47
554.95	996.68
555.31	958.68
555.67	968.01
556.03	962.32
556.38	987.12
556.74	983.48
557.10	982.11
557.45	983.02
557.81	970.51
558.17	990.31
558.52	964.59
558.88	949.57
559.24	971.65
559.59	973.70
559.95	971.65
560.30	1001.91
560.66	995.54
561.02	989.62
561.37	967.32
561.73	974.61
562.09	970.74
562.44	989.40
562.80	978.25
563.15	962.77
563.51	971.19
563.87	975.29
564.22	987.58
564.58	979.84
564.93	980.52
565.29	980.98
565.65	1008.97
566.00	980.29
566.36	979.16
566.71	986.89
567.07	978.47
567.42	994.18
567.78	971.65
568.14	975.74
568.49	973.92
568.85	967.32
569.20	979.84
569.56	983.71
569.91	966.87
570.27	961.18
570.62	992.58
570.98	974.61
571.33	971.65
571.69	986.21
572.04	1001.23
572.40	983.02
572.75	988.26
573.11	975.29
573.46	986.67
573.82	989.85
574.17	984.16
574.53	987.58
574.88	985.53
575.24	972.10
575.59	983.25
575.95	998.04
576.30	983.94
576.66	970.05
577.01	989.62
577.36	984.85
577.72	980.98
578.07	985.07
578.43	981.43
578.78	973.47
579.14	970.51
579.49	960.27
579.85	980.07
580.20	996.45
580.55	991.22
580.91	978.70
581.26	1000.55
581.62	973.01
581.97	991.67
582.32	990.08
582.68	991.22
583.03	978.25
583.39	987.58
583.74	1003.73
584.09	998.73
584.45	1007.15
584.80	1008.51
585.15	981.66
585.51	989.40
585.86	993.26
586.21	1019.21
586.57	1016.70
586.92	1010.33
587.27	1002.82
587.63	1003.96
587.98	1062.44
588.33	1046.06
588.69	1021.25
589.04	1070.18
589.39	1050.84
589.75	1044.46
590.10	1055.61
590.45	1069.27
590.81	1070.86
591.16	1062.44
591.51	1084.74
591.86	1097.71
592.22	1090.43
592.57	1098.62
592.92	1093.84
593.28	1127.29
593.63	1123.88
593.98	1129.11
594.33	1151.87
594.69	1143.90
595.04	1169.16
595.39	1160.29
595.74	1186.91
596.10	1211.49
596.45	1207.16
596.80	1236.06
597.15	1236.97
597.50	1256.32
597.86	1279.30
598.21	1297.05
598.56	1293.18
598.91	1331.86
599.26	1313.66
599.62	1337.10
599.97	1359.85
600.32	1383.52
600.67	1383.06
601.02	1437.90
601.38	1430.39
601.73	1446.32
602.08	1471.81
602.43	1467.71
602.78	1499.11
603.13	1524.37
603.49	1475.22
603.84	1527.10
604.19	1577.16
604.54	1587.18
604.89	1601.97
605.24	1606.75
605.59	1634.05
605.95	1676.83
606.30	1690.03
606.65	1676.60
607.00	1697.99
607.35	1715.29
607.70	1716.88
608.05	1768.53
608.40	1768.76
608.75	1776.50
609.10	1793.79
609.46	1819.28
609.81	1811.31
610.16	1827.24
610.51	1839.99
610.86	1881.86
611.21	1862.74
611.56	1901.20
611.91	1904.38
612.26	1893.69
612.61	1944.20
612.96	1946.48
613.31	1946.94
613.66	1953.99
614.01	1951.26
614.36	1960.82
614.71	1945.12
615.06	1971.97
615.41	1974.01
615.76	1987.67
616.11	2016.11
616.46	1999.73
616.81	2001.55
617.16	2028.17
617.51	1999.05
617.86	2003.82
618.21	1996.77
618.56	2018.39
618.91	1997.22
619.26	2042.96
619.61	2018.61
619.96	2025.44
620.31	2056.16
620.66	2042.74
621.01	2042.51
621.36	2025.67
621.71	2052.52
622.06	2055.48
622.41	2023.62
622.76	2001.09
623.10	2059.80
623.45	2038.18
623.80	2031.13
624.15	2003.82
624.50	2019.30
624.85	2038.41
625.20	1999.73
625.55	2040.69
625.90	1994.95
626.25	1996.77
626.59	2001.78
626.94	2001.55
627.29	1987.44
627.64	2006.78
627.99	1981.98
628.34	1962.41
628.69	1997.00
629.03	1976.97
629.38	1963.09
629.73	1972.88
630.08	1949.89
630.43	1954.44
630.78	1968.55
631.12	1978.34
631.47	1973.33
631.82	1938.29
632.17	1923.04
632.52	1956.49
632.86	1966.96
633.21	1913.49
633.56	1930.55
633.91	1936.01
634.26	1899.38
634.60	1906.66
634.95	1910.30
635.30	1915.99
635.65	1926.23
635.99	1899.60
636.34	1906.43
636.69	1881.86
637.04	1898.47
637.39	1876.39
637.73	1898.47
638.08	1876.62
638.43	1878.21
638.77	1896.87
639.12	1905.52
639.47	1893.01
639.82	1897.56
640.16	1857.96
640.51	1885.50
640.86	1866.84
641.20	1873.21
641.55	1898.24
641.90	1877.76
642.25	1888.68
642.59	1846.36
642.94	1863.20
643.29	1842.26
643.63	1855.46
643.98	1861.60
644.33	1824.29
644.67	1835.66
645.02	1842.03
645.37	1833.61
645.71	1860.47
646.06	1820.64
646.40	1835.66
646.75	1851.59
647.10	1861.15
647.44	1862.06
647.79	1846.36
648.14	1861.83
648.48	1869.11
648.83	1857.51
649.17	1852.96
649.52	1834.98
649.87	1840.44
650.21	1839.53
650.56	1816.55
650.90	1822.01
651.25	1845.22
651.59	1849.09
651.94	1872.53
652.29	1840.21
652.63	1848.86
652.98	1866.15
653.32	1881.63
653.67	1881.40
654.01	1844.54
654.36	1888.91
654.70	1892.32
655.05	1867.06
655.39	1889.36
655.74	1886.18
656.08	1877.30
656.43	1882.31
656.78	1918.49
657.12	1911.67
657.47	1913.94
657.81	1928.73
658.15	1890.50
658.50	1921.22
658.84	1902.79
659.19	1938.74
659.53	1946.48
659.88	1938.06
660.22	1930.78
660.57	1959.91
660.91	1956.72
661.26	1969.24
661.60	1975.15
661.95	1977.88
662.29	2004.51
662.63	1993.36
662.98	2010.42
663.32	2021.35
663.67	2030.90
664.01	2070.50
664.36	2047.74
664.70	2046.83
665.04	2059.80
665.39	2081.42
665.73	2062.53
666.08	2262.32
666.42	2090.52
666.76	2131.48
667.11	2185.41
667.45	2168.12
667.79	2161.97
668.14	2178.13
668.48	2227.73
668.83	2245.94
669.17	2270.97
669.51	2332.86
669.86	2339.69
670.20	2409.32
670.54	2438.22
670.89	2461.89
671.23	2568.38
671.57	2544.49
671.92	2611.84
672.26	2667.82
672.60	2725.85
672.94	2794.11
673.29	2838.48
673.63	2915.17
673.97	2956.81
674.32	3029.63
674.66	3055.34
675.00	3134.99
675.34	3160.47
675.69	3267.88
676.03	3317.03
676.37	3392.57
676.71	3454.24
677.06	3505.89
677.40	3599.42
677.74	3729.58
678.08	3797.84
678.43	3921.63
678.77	4002.64
679.11	4165.57
679.45	4251.58
679.80	4354.89
680.14	4474.81
680.48	4555.37
680.82	4769.26
681.16	4906.02
681.51	5043.01
681.85	5200.93
682.19	5437.13
682.53	5637.60
682.87	5907.25
683.21	6137.76
683.56	6435.86
683.90	6756.48
684.24	7115.55
684.58	7584.99
684.92	8020.98
685.26	8447.64
685.61	8903.20
685.95	9344.65
686.29	9860.74
686.63	10159.29
686.97	10617.13
687.31	10833.30
687.65	11025.35
687.99	11285.90
688.33	11331.64
688.68	11275.43
689.02	11156.65
689.36	11040.37
689.70	10811.68
690.04	10590.73
690.38	10249.86
690.72	9969.97
691.06	9574.48
691.40	9292.54
691.74	8912.53
692.08	8561.19
692.42	8233.52
692.76	7943.39
693.10	7650.98
693.44	7340.15
693.78	7075.50
694.13	6761.94
694.47	6624.27
694.81	6293.41
695.15	6145.73
695.49	5947.30
695.83	5760.03
696.17	5617.58
696.51	5475.81
696.85	5339.28
697.19	5219.13
697.53	5111.27
697.87	5015.02
698.20	4931.96
698.54	4911.48
698.88	4835.48
699.22	4794.75
699.56	4737.63
699.90	4711.24
700.24	4697.36
700.58	4711.47
700.92	4692.58
701.26	4700.32
701.60	4741.73
701.94	4727.17
702.28	4774.04
702.62	4736.50
702.96	4830.25
703.30	4932.42
703.63	4964.28
703.97	5026.40
704.31	5104.68
704.65	5171.12
704.99	5254.86
705.33	5388.89
705.67	5423.93
706.01	5544.31
706.34	5641.70
706.68	5751.15
707.02	5799.16
707.36	5877.22
707.70	6035.14
708.04	6087.25
708.38	6233.56
708.71	6302.51
709.05	6372.14
709.39	6496.61
709.73	6542.12
710.07	6556.69
710.40	6698.68
710.74	6729.40
711.08	6737.82
711.42	6747.83
711.76	6774.23
712.09	6790.84
712.43	6810.86
712.77	6733.27
713.11	6784.01
713.45	6777.64
713.78	6672.28
714.12	6641.11
714.46	6648.84
714.80	6484.10
715.13	6427.89
715.47	6366.68
715.81	6350.30
716.15	6185.55
716.48	6147.32
716.82	6075.87
717.16	5965.51
717.49	5856.28
717.83	5747.97
718.17	5737.04
718.51	5532.02
718.84	5546.35
719.18	5440.32
719.52	5350.20
719.85	5241.21
720.19	5168.16
720.53	5093.30
720.86	4926.50
721.20	4861.88
721.54	4836.16
721.87	4722.39
722.21	4606.79
722.55	4584.72
722.88	4508.26
723.22	4442.73
723.55	4313.25
723.89	4294.36
724.23	4219.27
724.56	4148.05
724.90	4073.18
725.24	4028.81
725.57	3951.21
725.91	3976.93
726.24	3860.88
726.58	3791.93
726.92	3719.79
727.25	3705.46
727.59	3697.27
727.92	3571.43
728.26	3532.06
728.59	3537.30
728.93	3476.31
729.26	3416.01
729.60	3359.81
729.94	3322.03
730.27	3292.91
730.61	3240.80
730.94	3201.43
731.28	3147.73
731.61	3134.53
731.95	3090.16
732.28	3078.78
732.62	3015.29
732.95	3022.12
733.29	2968.19
733.62	2960.91
733.96	2942.93
734.29	2886.95
734.63	2860.56
734.96	2857.14
735.30	2806.63
735.63	2781.82
735.97	2775.00
736.30	2732.45
736.63	2725.16
736.97	2724.48
737.30	2666.00
737.64	2635.74
737.97	2650.53
738.31	2615.26
738.64	2576.34
738.97	2583.40
739.31	2557.69
739.64	2546.54
739.98	2537.66
740.31	2519.23
740.64	2514.68
740.98	2480.09
741.31	2507.62
741.65	2444.36
741.98	2449.14
742.31	2412.51
742.65	2447.10
742.98	2393.62
743.31	2380.42
743.65	2369.73
743.98	2378.60
744.31	2365.18
744.65	2351.52
744.98	2350.84
745.31	2328.31
745.65	2329.68
745.98	2293.50
746.31	2302.60
746.65	2300.32
746.98	2278.93
747.31	2268.24
747.65	2309.88
747.98	2274.38
748.31	2241.84
748.64	2235.47
748.98	2223.18
749.31	2218.86
749.64	2211.58
749.98	2213.63
750.31	2192.01
750.64	2166.98
750.97	2167.21
751.31	2157.88
751.64	2128.29
751.97	2154.24
752.30	2144.45
752.63	2108.04
752.97	2115.55
753.30	2110.77
753.63	2116.23
753.96	2070.95
754.29	2036.36
754.63	2076.41
754.96	2085.51
755.29	2029.76
755.62	2022.71
755.95	1997.45
756.29	1989.72
756.62	1991.54
756.95	1970.60
757.28	1957.86
757.61	2027.94
757.94	1978.11
758.27	1938.97
758.61	1932.83
758.94	1910.98
759.27	1912.12
759.60	1865.93
759.93	1892.10
760.26	1866.38
760.59	1860.47
760.92	1859.56
761.26	1856.82
761.59	1851.82
761.92	1825.42
762.25	1825.88
762.58	1815.64
762.91	1796.30
763.24	1795.39
763.57	1790.38
763.90	1789.47
764.23	1780.37
764.56	1791.75
764.89	1757.38
765.22	1750.56
765.55	1736.91
765.88	1755.56
766.21	1715.52
766.54	1709.37
766.87	1717.34
767.20	1701.41
767.53	1709.60
767.86	1717.11
768.19	1697.31
768.52	1698.22
768.85	1702.09
769.18	1651.12
769.51	1683.43
769.84	1664.09
770.17	1657.26
770.50	1639.74
770.83	1647.48
771.16	1642.47
771.49	1637.01
771.82	1642.02
772.15	1610.39
772.48	1618.58
772.81	1596.96
773.14	1590.59
773.47	1569.20
773.80	1559.87
774.13	1572.61
774.46	1554.41
774.78	1579.21
775.11	1558.50
775.44	1543.03
775.77	1513.22
776.10	1532.56
776.43	1544.17
776.76	1547.35
777.09	1518.68
777.41	1512.31
777.74	1503.44
778.07	1507.53
778.40	1488.87
778.73	1479.54
779.06	1472.94
779.38	1473.85
779.71	1478.18
780.04	1459.52
780.37	1483.87
780.70	1464.98
781.03	1459.97
781.35	1454.97
781.68	1448.60
782.01	1440.40
782.34	1424.93
782.67	1418.33
782.99	1437.90
783.32	1414.46
783.65	1433.81
783.98	1414.46
784.30	1403.31
784.63	1376.92
784.96	1386.93
785.29	1390.12
785.61	1376.92
785.94	1397.40
786.27	1392.16
786.60	1368.73
786.92	1368.95
787.25	1391.94
787.58	1371.46
787.90	1343.01
788.23	1346.20
788.56	1369.18
788.88	1340.96
789.21	1343.47
789.54	1349.61
789.87	1339.83
790.19	1336.41
790.52	1346.88
790.85	1352.57
791.17	1333.91
791.50	1337.55
791.82	1322.99
792.15	1327.77
792.48	1334.14
792.80	1321.17
793.13	1317.07
793.46	1316.39
793.78	1333.23
794.11	1303.87
794.43	1305.24
794.76	1320.48
795.09	1320.71
795.41	1325.26
795.74	1307.97
796.06	1294.32
796.39	1293.41
796.72	1295.45
797.04	1301.60
797.37	1322.53
797.69	1307.97
798.02	1308.42
798.34	1295.00
798.67	1322.76
798.99	1305.24
799.32	1298.64
799.64	1301.60
799.97	1293.63
800.30	1297.27
800.62	1292.04
800.95	1287.49
801.27	1284.30
801.60	1284.99
801.92	1275.88
802.25	1296.14
802.57	1304.33
802.89	1264.05
803.22	1278.62
803.54	1285.67
803.87	1279.75
804.19	1268.15
804.52	1273.84
804.84	1264.05
805.17	1260.87
805.49	1269.74
805.82	1249.26
806.14	1269.97
806.46	1261.78
806.79	1263.14
807.11	1248.81
807.44	1254.49
807.76	1257.23
808.08	1241.52
808.41	1267.47
808.73	1259.27
809.06	1257.00
809.38	1272.24
809.70	1239.93
810.03	1234.01
810.35	1221.95
810.67	1222.18
811.00	1213.31
811.32	1214.67
811.64	1213.99
811.97	1233.10
812.29	1218.54
812.61	1212.85
812.94	1241.30
813.26	1220.59
813.58	1203.07
813.91	1230.37
814.23	1214.45
814.55	1202.84
814.88	1203.75
815.20	1209.44
815.52	1220.13
815.84	1201.93
816.17	1188.73
816.49	1201.25
816.81	1183.04
817.13	1184.64
817.46	1206.71
817.78	1184.64
818.10	1195.10
818.42	1180.77
818.75	1202.61
819.07	1205.34
819.39	1199.65
819.71	1211.71
820.04	1194.42
820.36	1164.61
820.68	1177.81
821.00	1180.77
821.32	1171.21
821.65	1186.00
821.97	1180.77
822.29	1156.87
822.61	1192.15
822.93	1168.94
823.25	1175.76
823.58	1171.44
823.90	1142.54
824.22	1171.67
824.54	1170.07
824.86	1176.44
825.18	1165.29
825.50	1140.95
825.82	1153.46
826.15	1162.11
826.47	1160.74
826.79	1154.83
827.11	1153.46
827.43	1151.41
827.75	1166.89
828.07	1158.24
828.39	1178.26
828.71	1156.19
829.03	1164.16
829.35	1161.65
829.67	1140.26
830.00	1147.77
830.32	1151.87
830.64	1142.54
830.96	1140.95
831.28	1134.57
831.60	1153.23
831.92	1132.53
832.24	1152.32
832.56	1137.31
832.88	1137.08
833.20	1142.08
833.52	1145.72
833.84	1176.44
834.16	1130.48
834.48	1124.56
834.80	1155.28
835.12	1123.42
835.44	1106.36
835.76	1138.90
836.08	1135.71
836.40	1157.33
836.71	1120.47
837.03	1146.18
837.35	1155.74
837.67	1119.33
837.99	1127.29
838.31	1137.99
838.63	1143.68
838.95	1132.30
839.27	1145.50
839.59	1126.16
839.91	1126.84
840.23	1107.50
840.54	1135.26
840.86	1107.72
841.18	1108.86
841.50	1111.59
841.82	1118.19
842.14	1127.75
842.46	1118.65
842.77	1123.42
843.09	1119.56
843.41	1108.41
843.73	1117.96
844.05	1119.56
844.37	1118.65
844.68	1110.45
845.00	1112.05
845.32	1120.24
845.64	1118.65
845.96	1104.99
846.27	1105.45
846.59	1126.61
846.91	1125.93
847.23	1094.98
847.54	1101.35
847.86	1107.50
848.18	1096.57
848.50	1114.09
848.82	1108.18
849.13	1132.75
849.45	1131.84
849.77	1088.84
850.08	1117.28
850.40	1100.67
850.72	1123.42
851.04	1096.12
851.35	1106.59
851.67	1128.20
851.99	1109.09
852.30	1130.48
852.62	1089.97
852.94	1101.58
853.25	1117.51
853.57	1108.18
853.89	1106.81
854.20	1117.74
854.52	1117.05
854.84	1112.73
855.15	1103.86
855.47	1094.53
855.79	1078.14
856.10	1097.26
856.42	1111.82
856.73	1100.90
857.05	1091.57
857.37	1095.66
857.68	1109.09
858.00	1114.32
858.32	1111.36
858.63	1099.76
858.95	1099.53
859.26	1085.88
859.58	1102.94
859.89	1059.71
860.21	1107.72
860.52	1116.37
860.84	1104.77
861.16	1084.06
861.47	1092.93
861.79	1096.12
862.10	1080.19
862.42	1069.27
862.73	1089.29
863.05	1074.27
863.36	1093.39
863.68	1094.53
863.99	1071.54
864.31	1087.93
864.62	1092.93
864.94	1089.29
865.25	1069.72
865.57	1077.46
865.88	1064.03
866.20	1062.21
866.51	1084.97
866.82	1068.81
867.14	1065.40
867.45	1079.28
867.77	1058.57
868.08	1094.30
868.40	1071.09
868.71	1074.96
869.02	1059.71
869.34	1068.13
869.65	1076.32
869.97	1063.58
870.28	1054.70
870.59	1074.05
870.91	1078.37
871.22	1052.66
871.54	1056.30
871.85	1066.76
872.16	1085.65
872.48	1077.00
872.79	1073.36
873.10	1053.57
873.42	1049.70
873.73	1068.13
874.04	1061.99
874.36	1045.37
874.67	1051.06
874.98	1057.66
875.30	1040.37
875.61	1051.75
875.92	1050.61
876.23	1061.30
876.55	1054.48
876.86	1053.79
877.17	1044.69
877.49	1067.22
877.80	1049.70
878.11	1261.09
878.42	1057.21
878.74	1034.68
879.05	1061.76
879.36	1049.70
879.67	1052.88
879.98	1049.70
880.30	1043.33
880.61	1062.67
880.92	1041.96
881.23	1054.48
881.55	1053.79
881.86	1051.52
882.17	1056.52
882.48	1053.34
882.79	1045.37
883.10	1038.55
883.42	1053.79
883.73	1042.19
884.04	1048.33
884.35	1047.88
884.66	1056.07
884.97	1054.02
885.28	1052.88
885.60	1046.74
885.91	1050.61
886.22	1073.36
886.53	1035.59
886.84	1038.55
887.15	1049.24
887.46	1052.20
887.77	1050.61
888.08	1041.28
888.40	1039.46
888.71	1050.15
889.02	1040.60
889.33	1033.77
889.64	1063.35
889.95	1051.52
890.26	1050.15
890.57	1034.45
890.88	1039.46
891.19	1048.33
891.50	1045.60
891.81	1058.80
892.12	1059.25
892.43	1033.77
892.74	1028.08
893.05	1020.12
893.36	1048.10
893.67	1046.74
893.98	1054.02
894.29	1016.02
894.60	1031.04
894.91	1041.96
895.22	1038.32
895.53	1037.87
895.84	1054.93
896.15	1034.68
896.46	1045.83
896.77	1032.86
897.08	1042.19
897.38	1037.41
897.69	1033.31
898.00	1064.03
898.31	1034.91
898.62	1032.40
898.93	1040.14
899.24	1046.74
899.55	1032.40
899.86	1039.46
900.16	1027.40
900.47	1018.98
900.78	997.59
901.09	1046.97
901.40	1039.00
901.71	1023.53
902.02	1049.47
902.32	1041.28
902.63	1028.31
902.94	1038.09
903.25	1010.56
903.56	1020.80
903.87	1040.60
904.17	1029.22
904.48	1039.91
904.79	1011.92
905.10	1031.27
905.41	1041.51
905.71	1007.37
906.02	1025.80
906.33	1031.49
906.64	1007.60
906.94	1023.30
907.25	1035.36
907.56	1021.71
907.87	1022.16
908.17	1008.97
908.48	1033.77
908.79	1028.76
909.09	1044.92
909.40	1025.80
909.71	1054.70
910.02	1135.94
910.32	1035.13
910.63	1032.40
910.94	1018.98
911.24	1027.63
911.55	1026.94
911.86	1028.76
912.16	1032.86
912.47	1039.00
912.78	1016.02
913.08	1004.64
913.39	1012.15
913.69	999.18
914.00	1023.07
914.31	1034.91
914.61	1012.38
914.92	1036.73
915.23	1010.10
915.53	1019.43
915.84	1029.45
916.14	1026.26
916.45	1002.37
916.75	1004.64
917.06	1011.47
917.37	1039.23
917.67	1023.53
917.98	1012.61
918.28	1017.84
918.59	1026.49
918.89	1031.95
919.20	1010.56
919.50	995.54
919.81	1031.04
920.11	1012.15
920.42	1003.73
920.72	1015.79
921.03	1014.20
921.33	1010.79
921.64	1021.71
921.94	1025.35
922.25	1024.67
922.55	997.36
922.86	998.95
923.16	994.18
923.47	1003.96
923.77	1008.06
924.08	1006.69
924.38	1002.14
924.69	998.95
924.99	1005.10
925.29	1002.82
925.60	1012.15
925.90	1001.46
926.21	1026.49
926.51	1010.10
926.81	1005.55
927.12	1003.50
927.42	1013.06
927.73	1006.69
928.03	996.22
928.33	989.85
928.64	991.90
928.94	992.35
929.24	993.04
929.55	980.52
929.85	974.61
930.15	994.18
930.46	992.35
930.76	997.59
931.06	996.00
931.37	992.35
931.67	1022.39
931.97	977.79
932.27	982.11
932.58	982.34
932.88	1001.23
933.18	1003.50
933.49	992.13
933.79	992.81
934.09	996.91
934.39	994.86
934.70	1001.91
935.00	990.08
935.30	986.21
935.60	995.31
935.91	978.47
936.21	973.70
936.51	980.75
936.81	988.94
937.11	998.27
937.42	975.97
937.72	982.57
938.02	973.70
938.32	986.21
938.62	987.12
938.92	1004.87
939.23	989.17
939.53	984.16
939.83	992.81
940.13	983.25
940.43	971.65
940.73	988.26
941.03	982.34
941.34	989.40
941.64	995.54
941.94	963.68
942.24	989.40
942.54	999.86
942.84	981.89
943.14	1000.55
943.44	959.81
943.74	957.54
944.04	985.30
944.34	960.50
944.65	975.52
944.95	987.12
945.25	998.73
945.55	988.03
945.85	969.83
946.15	993.26
946.45	994.63
946.75	995.77
947.05	1004.41
947.35	997.13
947.65	974.38
947.95	996.91
948.25	1001.68
948.55	954.13
948.85	977.56
949.15	998.95
949.45	993.72
949.75	982.57
950.05	990.53
950.35	980.07
950.65	968.46
950.94	969.83
951.24	1001.68
951.54	983.48
951.84	1046.51
952.14	980.29
952.44	989.62
952.74	987.58
953.04	986.89
953.34	992.81
953.64	992.35
953.94	981.20
954.23	970.05
954.53	981.66
954.83	981.43
955.13	981.89
955.43	984.39
955.73	981.43
956.03	984.16
956.32	978.70
956.62	974.15
956.92	981.20
957.22	969.60
957.52	997.13
957.82	978.93
958.11	983.94
958.41	982.80
958.71	1009.19
959.01	979.84
959.30	1079.51
959.60	995.31
959.90	977.11
960.20	986.67
960.50	990.99
960.79	960.27
961.09	972.79
961.39	966.19
961.69	1001.46
961.98	990.76
962.28	989.85
962.58	981.43
962.87	973.92
963.17	978.47
963.47	967.10
963.76	991.90
964.06	990.08
964.36	999.64
964.66	967.32
964.95	975.29
965.25	974.38
965.55	970.96
965.84	993.26
966.14	972.33
966.43	985.98
966.73	993.49
967.03	980.98
967.32	958.90
967.62	991.44
967.92	985.98
968.21	989.62
968.51	1001.00
968.80	964.37
969.10	988.71
969.40	987.12
969.69	982.11
969.99	975.06
970.28	980.07
970.58	985.98
970.87	996.22
971.17	979.38
971.46	1004.19
971.76	982.11
972.06	993.95
972.35	981.43
972.65	981.89
972.94	985.76
973.24	987.35
973.53	986.67
973.83	984.39
974.12	984.85
974.42	985.53
974.71	995.77
975.01	980.75
975.30	978.25
975.59	968.69
975.89	992.13
976.18	990.53
976.48	990.08
976.77	990.76
977.07	1002.59
977.36	975.06
977.65	984.39
977.95	997.13
978.24	981.20
978.54	988.94
978.83	969.14
979.13	1005.78
979.42	971.87
979.71	975.97
980.01	978.02
980.30	967.78
980.59	979.84
980.89	991.22
981.18	980.29
981.47	971.42
981.77	984.39
982.06	980.52
982.35	993.04
982.65	987.80
982.94	996.45
983.23	979.38
983.53	989.85
983.82	984.62
984.11	978.02
984.41	979.38
984.70	965.50
984.99	976.20
985.28	979.61
985.58	991.44
985.87	978.70
986.16	961.18
986.45	988.49
986.75	989.62
987.04	972.56
987.33	961.18
987.62	963.91
987.91	987.58
988.21	973.24
988.50	980.52
988.79	976.88
989.08	988.03
989.37	962.55
989.67	967.78
989.96	953.22
990.25	969.60
990.54	989.85
990.83	992.81
991.12	970.28
991.42	977.34
991.71	972.79
992.00	973.47
992.29	964.59
992.58	981.66
992.87	993.04
993.16	986.67
993.45	980.98
993.75	972.56
994.04	994.40
994.33	974.15
994.62	976.20
994.91	1011.92
995.20	994.86
995.49	996.22
995.78	999.86
996.07	982.34
996.36	988.71
996.65	975.74
996.94	986.67
997.23	986.89
997.52	985.07
997.81	979.84
998.10	981.43
998.39	983.71
998.68	994.63
998.97	985.07
999.26	968.23
999.55	956.86
999.84	978.70
1000.13	974.61
1000.42	970.51
1000.71	973.92
1001.00	994.40
1001.29	978.70
1001.58	977.11
1001.87	961.18
1002.16	988.49
1002.45	998.04
1002.74	977.11
1003.02	986.44
1003.31	981.20
1003.60	987.35
1003.89	978.25
1004.18	979.61
1004.47	977.11
1004.76	982.34
1005.05	993.04
1005.33	974.61
1005.62	967.10
1005.91	979.84
1006.20	978.25
1006.49	991.67
1006.78	963.91
1007.06	957.31
1007.35	967.32
1007.64	967.32
1007.93	974.61
1008.22	989.17
1008.50	966.87
1008.79	990.31
1009.08	973.01
1009.37	996.68
1009.66	987.58
1009.94	981.89
1010.23	966.87
1010.52	995.31
1010.81	981.43
1011.09	991.22
1011.38	966.64
1011.67	973.01
1011.95	986.89
1012.24	962.55
1012.53	978.93
1012.82	985.30
1013.10	963.23
1013.39	982.80
1013.68	963.23
[truncated: 48 more rows]
