# Supplementary material for: Unique photosynthetic electron transport tuning and excitation distribution in heterokont algae
Source: PLoS One. 2019 Jan 9;14(1):e0209920. doi: 10.1371/journal.pone.0209920 (PMC6326504; doi:10.1371/journal.pone.0209920)
Supplement: S1 Dataset — (ZIP) [file pone.0209920.s004.zip › S1 Dataset/77K/Phaeodactylum_DCMU/PDCMU_t=5,2.txt]

340.01	1228.55
340.39	1228.55
340.76	1228.55
341.14	1224.23
341.52	1260.87
341.89	1266.78
342.27	1276.34
342.65	1286.35
343.03	1272.24
343.40	1275.43
343.78	1263.60
344.16	1272.02
344.53	1278.84
344.91	1287.03
345.29	1255.86
345.66	1275.88
346.04	1266.10
346.42	1267.47
346.79	1272.47
347.17	1266.10
347.54	1280.44
347.92	1261.32
348.30	1258.36
348.67	1272.24
349.05	1257.68
349.43	1242.89
349.80	1260.87
350.18	1258.82
350.56	1254.49
350.93	1245.85
351.31	1255.63
351.68	1252.22
352.06	1256.77
352.44	1240.16
352.81	1262.91
353.19	1242.89
353.56	1247.90
353.94	1250.40
354.32	1259.27
354.69	1260.87
355.07	1247.90
355.44	1255.86
355.82	1250.63
356.19	1229.92
356.57	1242.66
356.95	1241.52
357.32	1229.01
357.70	1245.39
358.07	1230.60
358.45	1229.24
358.82	1249.49
359.20	1242.89
359.58	1226.73
359.95	1244.25
360.33	1229.46
360.70	1226.28
361.08	1236.06
361.45	1241.98
361.83	1234.24
362.20	1243.12
362.58	1244.03
362.95	1222.64
363.33	1232.88
363.70	1214.67
364.08	1228.78
364.45	1246.30
364.83	1246.76
365.20	1241.52
365.58	1231.51
365.95	1255.18
366.33	1235.38
366.70	1251.54
367.08	1240.39
367.45	1266.55
367.83	1260.64
368.20	1245.85
368.58	1259.27
368.95	1251.31
369.33	1260.87
369.70	1274.97
370.08	1249.03
370.45	1254.49
370.83	1234.47
371.20	1242.89
371.57	1282.48
371.95	1231.28
372.32	1235.61
372.70	1233.10
373.07	1240.61
373.45	1230.83
373.82	1238.57
374.19	1242.43
374.57	1236.06
374.94	1233.79
375.32	1235.61
375.69	1257.91
376.07	1239.93
376.44	1250.40
376.81	1238.57
377.19	1244.71
377.56	1245.39
377.94	1251.76
378.31	1228.10
378.68	1212.40
379.06	1245.17
379.43	1217.40
379.81	1254.49
380.18	1226.51
380.55	1236.29
380.93	1252.67
381.30	1241.75
381.67	1241.75
382.05	1243.80
382.42	1240.39
382.79	1242.21
383.17	1261.78
383.54	1246.08
383.91	1251.08
384.29	1243.34
384.66	1244.48
385.04	1248.35
385.41	1251.08
385.78	1215.36
386.15	1244.48
386.53	1234.70
386.90	1241.75
387.27	1248.35
387.65	1242.66
388.02	1242.21
388.39	1268.38
388.77	1241.30
389.14	1264.05
389.51	1235.38
389.89	1234.47
390.26	1249.26
390.63	1243.34
391.00	1220.59
391.38	1233.33
391.75	1237.20
392.12	1234.47
392.50	1242.89
392.87	1253.36
393.24	1243.80
393.61	1255.40
393.99	1224.69
394.36	1217.40
394.73	1228.78
395.10	1243.80
395.48	1237.43
395.85	1231.97
396.22	1229.92
396.59	1229.69
396.97	1235.15
397.34	1233.10
397.71	1245.85
398.08	1229.24
398.45	1231.06
398.83	1234.93
399.20	1248.58
399.57	1246.99
399.94	1249.72
400.32	1231.51
400.69	1224.46
401.06	1254.95
401.43	1244.03
401.80	1239.48
402.17	1254.27
402.55	1258.82
402.92	1227.19
403.29	1250.40
403.66	1258.59
404.03	1251.76
404.41	1256.32
404.78	1247.90
405.15	1234.01
405.52	1249.94
405.89	1233.33
406.26	1235.15
406.64	1241.30
407.01	1221.50
407.38	1239.70
407.75	1241.98
408.12	1242.21
408.49	1251.99
408.86	1262.91
409.23	1220.82
409.61	1247.90
409.98	1233.56
410.35	1251.08
410.72	1242.21
411.09	1245.17
411.46	1242.43
411.83	1256.09
412.20	1240.39
412.57	1259.05
412.95	1237.66
413.32	1236.52
413.69	1240.61
414.06	1251.31
414.43	1251.31
414.80	1232.65
415.17	1258.82
415.54	1257.91
415.91	1255.18
416.28	1260.87
416.65	1248.35
417.02	1246.08
417.39	1236.75
417.76	1233.79
418.14	1223.55
418.51	1248.81
418.88	1242.66
419.25	1241.30
419.62	1269.06
419.99	1244.03
420.36	1245.16
420.73	1227.42
421.10	1249.03
421.47	1225.37
421.84	1231.51
422.21	1239.48
422.58	1252.45
422.95	1259.27
423.32	1237.43
423.69	1215.58
424.06	1257.00
424.43	1251.99
424.80	1248.58
425.17	1247.90
425.54	1257.00
425.91	1232.42
426.28	1238.79
426.65	1226.73
427.02	1230.60
427.39	1237.66
427.76	1226.73
428.13	1235.84
428.49	1252.67
428.86	1222.18
429.23	1254.04
429.60	1250.17
429.97	1247.21
430.34	1250.40
430.71	1241.75
431.08	1242.66
431.45	1251.76
431.82	1230.60
432.19	1256.32
432.56	1238.57
432.93	1236.29
433.30	1258.14
433.67	1241.98
434.03	1240.61
434.40	1232.88
434.77	1236.97
435.14	1254.27
435.51	1243.80
435.88	1243.34
436.25	1232.42
436.62	1237.43
436.99	1231.97
437.35	1249.94
437.72	1242.66
438.09	1267.69
438.46	1271.56
438.83	1246.76
439.20	1241.98
439.57	1252.90
439.93	1255.63
440.30	1238.11
440.67	1243.80
441.04	1237.66
441.41	1252.22
441.78	1259.73
442.14	1237.43
442.51	1255.86
442.88	1241.30
443.25	1236.52
443.62	1251.76
443.99	1244.94
444.35	1242.21
444.72	1258.14
445.09	1247.44
445.46	1245.17
445.83	1267.24
446.19	1262.23
446.56	1248.81
446.93	1241.07
447.30	1237.66
447.66	1247.90
448.03	1247.21
448.40	1243.12
448.77	1240.39
449.14	1260.87
449.50	1250.85
449.87	1234.47
450.24	1249.49
450.61	1224.91
450.97	1236.97
451.34	1240.61
451.71	1237.66
452.08	1241.07
452.44	1240.16
452.81	1254.49
453.18	1255.63
453.54	1251.99
453.91	1241.52
454.28	1232.88
454.65	1260.41
455.01	1250.17
455.38	1236.97
455.75	1237.66
456.11	1231.51
456.48	1214.45
456.85	1251.76
457.21	1259.27
457.58	1259.96
457.95	1245.85
458.32	1230.15
458.68	1243.34
459.05	1241.98
459.42	1252.90
459.78	1232.88
460.15	1242.66
460.52	1236.06
460.88	1241.52
461.25	1263.14
461.61	1253.13
461.98	1232.19
462.35	1239.48
462.71	1230.15
463.08	1224.69
463.45	1245.85
463.81	1259.96
464.18	1264.28
464.55	1241.75
464.91	1240.39
465.28	1235.61
465.64	1254.95
466.01	1235.38
466.38	1230.83
466.74	1227.19
467.11	1231.28
467.47	1237.20
467.84	1264.51
468.21	1226.28
468.57	1246.53
468.94	1237.88
469.30	1226.28
469.67	1241.75
470.03	1236.52
470.40	1225.14
470.77	1239.02
471.13	1233.56
471.50	1244.25
471.86	1238.79
472.23	1260.18
472.59	1245.62
472.96	1257.00
473.32	1236.75
473.69	1243.80
474.05	1235.84
474.42	1269.97
474.78	1237.43
475.15	1232.42
475.51	1249.94
475.88	1261.09
476.24	1239.02
476.61	1257.68
476.97	1241.75
477.34	1250.40
477.70	1248.58
478.07	1245.62
478.43	1244.94
478.80	1228.78
479.16	1262.69
479.53	1241.30
479.89	1242.66
480.26	1238.34
480.62	1248.35
480.99	1252.90
481.35	1236.06
481.72	1244.03
482.08	1245.39
482.45	1494.79
482.81	1262.23
483.17	1259.50
483.54	1247.44
483.90	1242.89
484.27	1257.68
484.63	1260.64
485.00	1251.99
485.36	1239.70
485.72	1255.18
486.09	1241.07
486.45	1230.15
486.82	1240.39
487.18	1233.33
487.54	1231.74
487.91	1247.67
488.27	1262.91
488.64	1250.63
489.00	1256.32
489.36	1240.16
489.73	1231.51
490.09	1244.48
490.45	1276.11
490.82	1249.03
491.18	1259.96
491.55	1234.93
491.91	1244.94
492.27	1229.69
492.64	1250.17
493.00	1236.06
493.36	1244.71
493.73	1271.56
494.09	1249.49
494.45	1248.81
494.82	1242.21
495.18	1240.61
495.54	1247.21
495.91	1244.94
496.27	1242.66
496.63	1245.39
496.99	1258.14
497.36	1234.93
497.72	1240.84
498.08	1255.86
498.45	1254.95
498.81	1233.79
499.17	1230.15
499.53	1231.97
499.90	1250.85
500.26	1225.82
500.62	1227.87
500.99	1242.66
501.35	1236.75
501.71	1249.26
502.07	1248.12
502.44	1254.95
502.80	1239.70
503.16	1239.02
503.52	1255.40
503.88	1242.43
504.25	1238.11
504.61	1249.49
504.97	1246.99
505.33	1238.57
505.70	1272.70
506.06	1232.19
506.42	1232.42
506.78	1241.75
507.14	1240.16
507.51	1253.36
507.87	1251.31
508.23	1251.76
508.59	1240.39
508.95	1247.44
509.32	1250.17
509.68	1264.05
510.04	1265.64
510.40	1253.36
510.76	1263.60
511.12	1265.19
511.48	1266.55
511.85	1230.83
512.21	1232.88
512.57	1247.21
512.93	1260.41
513.29	1249.03
513.65	1251.76
514.01	1233.33
514.38	1256.54
514.74	1235.61
515.10	1241.75
515.46	1252.90
515.82	1257.68
516.18	1264.96
516.54	1245.16
516.90	1246.53
517.26	1259.50
517.63	1241.75
517.99	1257.00
518.35	1254.49
518.71	1260.64
519.07	1240.61
519.43	1254.72
519.79	1246.30
520.15	1242.66
520.51	1225.37
520.87	1243.12
521.23	1242.66
521.59	1236.75
521.95	1249.49
522.31	1253.13
522.67	1246.53
523.03	1225.60
523.40	1227.42
523.76	1247.21
524.12	1232.42
524.48	1261.78
524.84	1249.03
525.20	1238.34
525.56	1243.12
525.92	1213.76
526.28	1245.16
526.64	1236.97
527.00	1244.71
527.36	1265.42
527.72	1251.76
528.08	1247.90
528.44	1244.71
528.80	1270.65
529.16	1260.64
529.51	1248.12
529.87	1259.05
530.23	1255.18
530.59	1262.00
530.95	1250.40
531.31	1234.01
531.67	1258.82
532.03	1231.06
532.39	1214.67
532.75	1236.29
533.11	1267.47
533.47	1251.54
533.83	1228.33
534.19	1241.07
534.55	1236.97
534.91	1235.84
535.26	1257.91
535.62	1250.17
535.98	1234.93
536.34	1236.29
536.70	1253.81
537.06	1243.80
537.42	1244.48
537.78	1238.79
538.14	1336.87
538.49	1253.13
538.85	1266.78
539.21	1253.36
539.57	1246.76
539.93	1235.61
540.29	1254.72
540.65	1254.49
541.00	1249.26
541.36	1253.58
541.72	1226.05
542.08	1233.33
542.44	1241.75
542.80	1247.21
543.15	1254.49
543.51	1249.03
543.87	1260.64
544.23	1241.52
544.59	1253.36
544.95	1255.63
545.30	1273.61
545.66	1272.47
546.02	1241.07
546.38	1256.09
546.73	1243.80
547.09	1253.13
547.45	1234.01
547.81	1234.93
548.17	1219.00
548.52	1266.33
548.88	1261.78
549.24	1250.63
549.60	1237.88
549.95	1252.67
550.31	1253.58
550.67	1250.85
551.03	1220.82
551.38	1258.82
551.74	1244.03
552.10	1253.36
552.46	1247.44
552.81	1252.90
553.17	1234.70
553.53	1240.84
553.88	1227.19
554.24	1235.61
554.60	1245.17
554.95	1242.43
555.31	1240.61
555.67	1243.34
556.03	1241.30
556.38	1223.32
556.74	1240.16
557.10	1226.28
557.45	1243.12
557.81	1230.37
558.17	1233.10
558.52	1209.44
558.88	1244.03
559.24	1236.29
559.59	1248.12
559.95	1247.21
560.30	1236.97
560.66	1260.64
561.02	1254.49
561.37	1232.65
561.73	1234.93
562.09	1242.43
562.44	1268.60
562.80	1264.73
563.15	1247.21
563.51	1259.50
563.87	1245.62
564.22	1256.09
564.58	1228.33
564.93	1231.97
565.29	1245.17
565.65	1264.05
566.00	1231.51
566.36	1244.48
566.71	1255.86
567.07	1246.30
567.42	1232.65
567.78	1250.17
568.14	1247.21
568.49	1236.52
568.85	1229.46
569.20	1246.08
569.56	1237.88
569.91	1237.20
570.27	1244.03
570.62	1250.85
570.98	1251.08
571.33	1245.16
571.69	1218.77
572.04	1253.58
572.40	1251.08
572.75	1242.89
573.11	1245.39
573.46	1244.25
573.82	1247.44
574.17	1236.75
574.53	1253.81
574.88	1243.34
575.24	1239.02
575.59	1258.59
575.95	1257.23
576.30	1248.35
576.66	1264.51
577.01	1267.92
577.36	1254.95
577.72	1257.45
578.07	1270.65
578.43	1262.91
578.78	1260.18
579.14	1237.43
579.49	1262.23
579.85	1277.02
580.20	1263.60
580.55	1259.96
580.91	1268.60
581.26	1261.09
581.62	1278.39
581.97	1255.63
582.32	1277.25
582.68	1269.97
583.03	1280.89
583.39	1257.00
583.74	1287.03
584.09	1268.38
584.45	1298.41
584.80	1293.41
585.15	1302.74
585.51	1310.93
585.86	1286.12
586.21	1304.33
586.57	1290.68
586.92	1304.56
587.27	1306.60
587.63	1320.26
587.98	1328.22
588.33	1337.10
588.69	1341.65
589.04	1336.87
589.39	1338.01
589.75	1347.34
590.10	1359.62
590.45	1339.37
590.81	1375.78
591.16	1374.87
591.51	1401.72
591.86	1393.07
592.22	1404.68
592.57	1414.01
592.92	1429.71
593.28	1427.43
593.63	1467.71
593.98	1466.80
594.33	1494.56
594.69	1481.82
595.04	1517.54
595.39	1533.93
595.74	1540.53
596.10	1541.89
596.45	1590.36
596.80	1596.51
597.15	1644.29
597.50	1649.53
597.86	1634.05
598.21	1679.56
598.56	1728.94
598.91	1712.78
599.26	1739.64
599.62	1761.03
599.97	1797.21
600.32	1811.31
600.67	1826.56
601.02	1876.17
601.38	1891.19
601.73	1935.33
602.08	1942.84
602.43	1982.43
602.78	1987.89
603.13	2002.46
603.49	2030.22
603.84	2068.45
604.19	2088.93
604.54	2124.43
604.89	2174.26
605.24	2181.31
605.59	2191.55
605.95	2242.30
606.30	2277.11
606.65	2270.97
607.00	2315.57
607.35	2309.65
607.70	2354.71
608.05	2374.96
608.40	2382.47
608.75	2418.42
609.10	2444.14
609.46	2469.62
609.81	2474.40
610.16	2497.61
610.51	2550.86
610.86	2599.33
611.21	2567.02
611.56	2598.64
611.91	2616.39
612.26	2622.99
612.61	2680.34
612.96	2695.35
613.31	2663.50
613.66	2726.53
614.01	2707.41
614.36	2733.36
614.71	2711.06
615.06	2727.89
615.41	2764.08
615.76	2736.77
616.11	2750.88
616.46	2789.79
616.81	2825.06
617.16	2804.35
617.51	2787.97
617.86	2800.71
618.21	2825.06
618.56	2804.12
618.91	2788.88
619.26	2841.67
619.61	2833.25
619.96	2824.15
620.31	2837.12
620.66	2856.69
621.01	2835.75
621.36	2802.08
621.71	2845.99
622.06	2811.86
622.41	2828.70
622.76	2846.68
623.10	2809.13
623.45	2832.11
623.80	2829.16
624.15	2810.04
624.50	2813.23
624.85	2797.30
625.20	2794.34
625.55	2796.62
625.90	2789.79
626.25	2785.24
626.59	2797.75
626.94	2800.94
627.29	2785.01
627.64	2788.42
627.99	2759.98
628.34	2790.02
628.69	2771.58
629.03	2734.95
629.38	2743.14
629.73	2743.37
630.08	2762.03
630.43	2712.88
630.78	2701.73
631.12	2739.73
631.47	2726.07
631.82	2691.49
632.17	2682.84
632.52	2698.31
632.86	2740.86
633.21	2690.35
633.56	2681.02
633.91	2659.17
634.26	2651.21
634.60	2692.17
634.95	2637.78
635.30	2648.02
635.65	2658.95
635.99	2633.23
636.34	2626.41
636.69	2627.09
637.04	2603.42
637.39	2610.25
637.73	2584.76
638.08	2617.76
638.43	2610.48
638.77	2594.09
639.12	2588.40
639.47	2613.21
639.82	2586.13
640.16	2598.42
640.51	2577.71
640.86	2580.21
641.20	2566.33
641.55	2580.67
641.90	2597.73
642.25	2560.19
642.59	2581.35
642.94	2563.15
643.29	2589.77
643.63	2529.92
643.98	2583.85
644.33	2559.28
644.67	2549.72
645.02	2535.16
645.37	2532.88
645.71	2576.57
646.06	2572.48
646.40	2537.66
646.75	2563.37
647.10	2525.37
647.44	2546.08
647.79	2539.94
648.14	2561.55
648.48	2525.37
648.83	2527.88
649.17	2560.64
649.52	2554.27
649.87	2551.54
650.21	2561.78
650.56	2566.56
650.90	2553.36
651.25	2531.52
651.59	2575.43
651.94	2551.77
652.29	2538.12
652.63	2574.30
652.98	2577.03
653.32	2586.58
653.67	2582.03
654.01	2595.00
654.36	2592.05
654.70	2617.08
655.05	2600.69
655.39	2618.21
655.74	2622.08
656.08	2588.40
656.43	2587.72
656.78	2626.18
657.12	2645.29
657.47	2620.72
657.81	2666.23
658.15	2648.02
658.50	2675.56
658.84	2666.00
659.19	2698.77
659.53	2692.40
659.88	2669.87
660.22	2717.88
660.57	2706.96
660.91	2750.42
661.26	2718.79
661.60	2744.73
661.95	2756.11
662.29	2766.12
662.63	2792.52
662.98	2798.44
663.32	2803.44
663.67	2813.68
664.01	2794.79
664.36	2848.95
664.70	2861.01
665.04	2886.27
665.39	2872.85
665.73	2885.82
666.08	3045.56
666.42	2945.66
666.76	2984.57
667.11	2994.13
667.45	3035.77
667.79	3018.71
668.14	3100.85
668.48	3122.92
668.83	3173.67
669.17	3238.75
669.51	3298.82
669.86	3348.20
670.20	3393.48
670.54	3447.19
670.89	3500.89
671.23	3598.51
671.57	3668.59
671.92	3760.53
672.26	3848.59
672.60	3910.26
672.94	4052.70
673.29	4081.37
673.63	4199.47
673.97	4274.34
674.32	4405.18
674.66	4478.68
675.00	4611.12
675.34	4650.25
675.69	4756.07
676.03	4906.25
676.37	4968.60
676.71	5091.48
677.06	5236.66
677.40	5355.89
677.74	5532.93
678.08	5664.00
678.43	5813.27
678.77	6002.37
679.11	6090.43
679.45	6308.43
679.80	6438.36
680.14	6627.23
680.48	6837.03
680.82	7120.79
681.16	7333.09
681.51	7621.40
681.85	7832.80
682.19	8138.17
682.53	8506.58
682.87	8877.03
683.21	9269.56
683.56	9726.94
683.90	10285.13
684.24	10852.87
684.58	11488.65
684.92	12212.04
685.26	12819.37
685.61	13511.13
685.95	14279.80
686.29	14931.97
686.63	15593.46
686.97	16109.32
687.31	16585.13
687.65	16829.75
687.99	17134.90
688.33	17175.18
688.68	17237.30
689.02	17088.25
689.36	16821.11
689.70	16467.94
690.04	16131.85
690.38	15582.99
690.72	15175.90
691.06	14727.63
691.40	14170.81
691.74	13544.36
692.08	13064.22
692.42	12616.40
692.76	12149.23
693.10	11718.48
693.44	11105.22
693.78	10757.30
694.13	10403.68
694.47	10084.43
694.81	9662.77
695.15	9337.14
695.49	9045.88
695.83	8810.36
696.17	8573.71
696.51	8296.09
696.85	8130.89
697.19	7949.53
697.53	7790.70
697.87	7695.58
698.20	7523.55
698.54	7470.53
698.88	7425.25
699.22	7309.20
699.56	7253.22
699.90	7179.95
700.24	7230.24
700.58	7208.39
700.92	7240.48
701.26	7202.25
701.60	7163.34
701.94	7227.28
702.28	7308.97
702.62	7420.25
702.96	7456.20
703.30	7513.09
703.63	7696.04
703.97	7797.07
704.31	7914.03
704.65	7993.22
704.99	8134.08
705.33	8334.55
705.67	8464.25
706.01	8628.55
706.34	8803.54
706.68	8980.12
707.02	9128.48
707.36	9299.60
707.70	9448.19
708.04	9606.79
708.38	9777.00
708.71	9932.42
709.05	10009.56
709.39	10220.96
709.73	10272.84
710.07	10386.84
710.40	10560.01
710.74	10554.09
711.08	10658.99
711.42	10679.02
711.76	10713.61
712.09	10709.06
712.43	10777.78
712.77	10679.70
713.11	10631.46
713.45	10631.23
713.78	10581.17
714.12	10482.19
714.46	10410.28
714.80	10284.90
715.13	10166.57
715.47	10048.70
715.81	9927.19
716.15	9792.02
716.48	9674.60
716.82	9543.31
717.16	9371.73
717.49	9148.28
717.83	9005.83
718.17	8949.85
718.51	8764.62
718.84	8629.69
719.18	8504.30
719.52	8353.44
719.85	8181.64
720.19	8030.77
720.53	7941.34
720.86	7758.39
721.20	7562.47
721.54	7508.76
721.87	7375.19
722.21	7162.88
722.55	7060.49
722.88	6931.24
723.22	6838.17
723.55	6672.28
723.89	6606.29
724.23	6513.91
724.56	6352.12
724.90	6235.15
725.24	6120.92
725.57	6033.54
725.91	5993.95
726.24	5883.59
726.58	5727.26
726.92	5696.08
727.25	5597.33
727.59	5543.17
727.92	5486.05
728.26	5340.65
728.59	5337.69
728.93	5287.86
729.26	5149.28
729.60	5099.21
729.94	5046.42
730.27	4946.53
730.61	4868.02
730.94	4802.71
731.28	4753.34
731.61	4712.38
731.95	4621.13
732.28	4588.59
732.62	4497.79
732.95	4469.35
733.29	4443.18
733.62	4397.44
733.96	4323.94
734.29	4280.03
734.63	4279.34
734.96	4226.55
735.30	4162.38
735.63	4136.44
735.97	4122.11
736.30	4014.47
736.63	4024.03
736.97	3988.99
737.30	3969.19
737.64	3885.91
737.97	3885.45
738.31	3860.88
738.64	3822.88
738.97	3783.51
739.31	3743.23
739.64	3719.79
739.98	3680.65
740.31	3637.42
740.64	3633.78
740.98	3596.23
741.31	3573.02
741.65	3570.06
741.98	3530.47
742.31	3524.10
742.65	3451.28
742.98	3505.44
743.31	3443.09
743.65	3475.63
743.98	3380.51
744.31	3412.83
744.65	3368.23
744.98	3370.96
745.31	3335.46
745.65	3329.77
745.98	3320.67
746.31	3296.55
746.65	3274.93
746.98	3275.61
747.31	3283.58
747.65	3240.57
747.98	3185.50
748.31	3218.72
748.64	3197.33
748.98	3209.85
749.31	3146.14
749.64	3149.09
749.98	3105.18
750.31	3091.98
750.64	3094.94
750.97	3080.14
751.31	3091.98
751.64	3036.91
751.97	3038.96
752.30	2999.14
752.63	2985.94
752.97	2995.04
753.30	2950.67
753.63	2960.45
753.96	2935.19
754.29	2894.69
754.63	2919.72
754.96	2896.06
755.29	2844.17
755.62	2847.59
755.95	2823.01
756.29	2783.42
756.62	2755.20
756.95	2736.77
757.28	2744.28
757.61	2756.34
757.94	2727.67
758.27	2680.79
758.61	2666.91
758.94	2640.74
759.27	2634.14
759.60	2626.41
759.93	2631.87
760.26	2636.19
760.59	2573.39
760.92	2561.55
761.26	2551.54
761.59	2566.10
761.92	2540.85
762.25	2522.64
762.58	2506.71
762.91	2502.16
763.24	2478.04
763.57	2489.19
763.90	2469.85
764.23	2448.92
764.56	2401.36
764.89	2409.09
765.22	2411.82
765.55	2408.18
765.88	2391.57
766.21	2367.22
766.54	2346.74
766.87	2363.58
767.20	2344.47
767.53	2335.14
767.86	2326.26
768.19	2321.26
768.52	2344.24
768.85	2294.41
769.18	2286.90
769.51	2270.51
769.84	2290.08
770.17	2261.19
770.50	2264.37
770.83	2207.26
771.16	2230.69
771.49	2206.80
771.82	2199.06
772.15	2188.14
772.48	2185.87
772.81	2155.83
773.14	2178.58
773.47	2148.09
773.80	2149.68
774.13	2125.79
774.46	2133.76
774.78	2124.20
775.11	2111.91
775.44	2126.02
775.77	2104.63
776.10	2092.80
776.43	2070.04
776.76	2078.01
777.09	2056.84
777.41	2049.33
777.74	2049.79
778.07	2044.33
778.40	2019.30
778.73	2010.42
779.06	1998.36
779.38	2007.69
779.71	1994.95
780.04	1975.61
780.37	1969.24
780.70	1981.07
781.03	1949.44
781.35	1975.38
781.68	1942.38
782.01	1935.79
782.34	1941.93
782.67	1903.02
782.99	1904.61
783.32	1918.95
783.65	1885.50
783.98	1884.13
784.30	1878.90
784.63	1869.57
784.96	1851.36
785.29	1867.29
785.61	1850.68
785.94	1867.52
786.27	1847.27
786.60	1834.52
786.92	1849.54
787.25	1809.27
787.58	1811.09
787.90	1815.41
788.23	1822.01
788.56	1800.85
788.88	1804.72
789.21	1794.02
789.54	1792.88
789.87	1786.06
790.19	1771.04
790.52	1755.34
790.85	1757.16
791.17	1758.29
791.50	1765.35
791.82	1744.87
792.15	1723.02
792.48	1756.70
792.80	1756.02
793.13	1752.38
793.46	1765.35
793.78	1758.98
794.11	1747.37
794.43	1723.93
794.76	1748.28
795.09	1753.74
795.41	1724.62
795.74	1729.85
796.06	1741.46
796.39	1728.03
796.72	1729.40
797.04	1712.78
797.37	1719.61
797.69	1713.92
798.02	1732.13
798.34	1715.52
798.67	1730.08
798.99	1713.92
799.32	1713.24
799.64	1700.72
799.97	1703.00
800.30	1704.14
800.62	1704.82
800.95	1710.96
801.27	1670.46
801.60	1687.53
801.92	1667.96
802.25	1668.18
802.57	1690.71
802.89	1677.06
803.22	1675.92
803.54	1659.08
803.87	1670.69
804.19	1656.12
804.52	1667.05
804.84	1665.68
805.17	1661.36
805.49	1649.30
805.82	1632.00
806.14	1655.90
806.46	1646.57
806.79	1673.87
807.11	1645.20
807.44	1652.26
807.76	1657.49
808.08	1643.15
808.41	1620.17
808.73	1644.29
809.06	1628.82
809.38	1621.08
809.70	1605.61
810.03	1594.69
810.35	1626.31
810.67	1588.31
811.00	1580.58
811.32	1592.41
811.64	1619.03
811.97	1604.01
812.29	1578.30
812.61	1592.64
812.94	1586.04
813.26	1590.59
813.58	1563.74
813.91	1589.00
814.23	1601.74
814.55	1561.46
814.88	1559.41
815.20	1585.13
815.52	1577.62
815.84	1564.88
816.17	1543.26
816.49	1548.49
816.81	1552.59
817.13	1562.15
817.46	1551.22
817.78	1515.50
818.10	1563.51
818.42	1539.39
818.75	1538.71
819.07	1550.08
819.39	1521.19
819.71	1546.22
820.04	1512.99
820.36	1521.87
820.68	1517.32
821.00	1507.99
821.32	1515.04
821.65	1518.46
821.97	1515.50
822.29	1512.31
822.61	1501.39
822.93	1493.88
823.25	1509.58
823.58	1511.17
823.90	1529.61
824.22	1498.89
824.54	1508.90
824.86	1509.13
825.18	1505.26
825.50	1509.13
825.82	1474.54
826.15	1488.19
826.47	1490.24
826.79	1494.56
827.11	1516.18
827.43	1491.38
827.75	1489.56
828.07	1469.30
828.39	1477.72
828.71	1473.40
829.03	1477.50
829.35	1457.70
829.67	1457.02
830.00	1462.25
830.32	1497.07
830.64	1467.03
830.96	1459.52
831.28	1480.68
831.60	1464.07
831.92	1480.68
832.24	1474.31
832.56	1481.59
832.88	1482.05
833.20	1467.26
833.52	1447.46
833.84	1456.56
834.16	1452.24
834.48	1454.29
834.80	1474.77
835.12	1463.39
835.44	1462.48
835.76	1476.81
836.08	1451.78
836.40	1446.55
836.71	1463.39
837.03	1474.54
837.35	1446.78
837.67	1455.88
837.99	1467.94
838.31	1459.75
838.63	1477.95
838.95	1448.60
839.27	1467.03
839.59	1441.09
839.91	1440.40
840.23	1462.25
840.54	1452.69
840.86	1442.45
841.18	1434.49
841.50	1447.00
841.82	1436.76
842.14	1447.00
842.46	1450.87
842.77	1431.08
843.09	1464.07
843.41	1445.18
843.73	1421.29
844.05	1428.57
844.37	1463.61
844.68	1433.81
845.00	1443.82
845.32	1415.15
845.64	1437.67
845.96	1432.90
846.27	1424.93
846.59	1414.01
846.91	1425.61
847.23	1425.84
847.54	1422.43
847.86	1415.37
848.18	1407.41
848.50	1417.42
848.82	1434.49
849.13	1407.86
849.45	1420.38
849.77	1449.51
850.08	1442.68
850.40	1436.31
850.72	1412.64
851.04	1403.77
851.35	1424.02
851.67	1414.92
851.99	1416.06
852.30	1399.22
852.62	1405.82
852.94	1407.41
853.25	1411.28
853.57	1393.76
853.89	1409.69
854.20	1419.92
854.52	1419.01
854.84	1432.44
855.15	1402.63
855.47	1420.38
855.79	1416.97
856.10	1409.46
856.42	1407.64
856.73	1407.86
857.05	1418.56
857.37	1400.36
857.68	1407.64
858.00	1386.93
858.32	1397.40
858.63	1395.80
858.95	1388.30
859.26	1398.99
859.58	1384.65
859.89	1378.06
860.21	1401.72
860.52	1384.65
860.84	1393.07
861.16	1401.49
861.47	1407.41
861.79	1371.68
862.10	1377.60
862.42	1384.88
862.73	1384.88
863.05	1389.43
863.36	1381.24
863.68	1394.67
863.99	1388.30
864.31	1397.17
864.62	1379.88
864.94	1377.15
865.25	1400.13
865.57	1385.56
865.88	1373.50
866.20	1355.07
866.51	1383.29
866.82	1363.72
867.14	1376.46
867.45	1358.71
867.77	1369.41
868.08	1386.70
868.40	1380.56
868.71	1400.13
869.02	1375.78
869.34	1391.94
869.65	1380.10
869.97	1366.68
870.28	1373.73
870.59	1372.37
870.91	1386.25
871.22	1375.78
871.54	1360.53
871.85	1377.83
872.16	1385.56
872.48	1357.35
872.79	1368.50
873.10	1373.96
873.42	1354.39
873.73	1371.00
874.04	1341.19
874.36	1357.35
874.67	1354.85
874.98	1340.74
875.30	1369.41
875.61	1347.11
875.92	1341.87
876.23	1359.85
876.55	1354.16
876.86	1365.31
877.17	1333.23
877.49	1333.23
877.80	1357.80
878.11	1513.90
878.42	1365.54
878.74	1337.32
879.05	1353.93
879.36	1344.83
879.67	1345.29
879.98	1330.95
880.30	1342.56
880.61	1343.01
880.92	1346.88
881.23	1342.56
881.55	1335.73
881.86	1353.02
882.17	1329.36
882.48	1327.08
882.79	1320.03
883.10	1312.52
883.42	1338.01
883.73	1345.97
884.04	1337.10
884.35	1343.47
884.66	1335.28
884.97	1350.98
885.28	1339.83
885.60	1337.55
885.91	1337.10
886.22	1329.13
886.53	1326.17
886.84	1354.62
887.15	1339.83
887.46	1355.76
887.77	1318.89
888.08	1344.83
888.40	1320.03
888.71	1341.19
889.02	1345.29
889.33	1346.43
889.64	1331.63
889.95	1328.45
890.26	1328.45
890.57	1313.89
890.88	1325.26
891.19	1343.70
891.50	1327.99
891.81	1317.98
892.12	1311.84
892.43	1324.58
892.74	1321.62
893.05	1325.49
893.36	1343.47
893.67	1335.28
893.98	1322.76
894.29	1337.55
894.60	1332.54
894.91	1322.53
895.22	1346.20
895.53	1334.14
895.84	1332.32
896.15	1304.78
896.46	1328.68
896.77	1312.07
897.08	1327.31
897.38	1317.07
897.69	1305.24
898.00	1335.50
898.31	1324.35
898.62	1352.11
898.93	1321.39
899.24	1335.50
899.55	1336.64
899.86	1326.40
900.16	1344.61
900.47	1317.98
900.78	1326.40
901.09	1307.06
901.40	1321.62
901.71	1299.55
902.02	1312.29
902.32	1316.62
902.63	1310.24
902.94	1323.67
903.25	1324.35
903.56	1324.58
903.87	1290.68
904.17	1338.23
904.48	1316.84
904.79	1300.92
905.10	1315.25
905.41	1318.21
905.71	1319.35
906.02	1304.56
906.33	1310.02
906.64	1315.25
906.94	1319.57
907.25	1315.93
907.56	1310.70
907.87	1287.49
908.17	1306.38
908.48	1307.29
908.79	1293.18
909.09	1271.56
909.40	1311.61
909.71	1295.45
910.02	1304.33
910.32	1269.06
910.63	1317.53
910.94	1291.36
911.24	1289.54
911.55	1320.71
911.86	1287.26
912.16	1288.17
912.47	1312.07
912.78	1297.96
913.08	1299.32
913.39	1297.05
913.69	1300.01
914.00	1285.67
914.31	1286.58
914.61	1307.29
914.92	1319.80
915.23	1290.68
915.53	1310.70
915.84	1283.85
916.14	1301.60
916.45	1303.65
916.75	1297.05
917.06	1296.14
917.37	1293.86
917.67	1283.39
917.98	1271.79
918.28	1278.16
918.59	1269.06
918.89	1278.39
919.20	1276.34
919.50	1277.25
919.81	1305.69
920.11	1278.84
920.42	1285.90
920.72	1283.39
921.03	1268.38
921.33	1278.84
921.64	1288.86
921.94	1268.83
922.25	1268.60
922.55	1281.57
922.86	1279.53
923.16	1272.02
923.47	1258.59
923.77	1274.75
924.08	1254.04
924.38	1264.51
924.69	1263.82
924.99	1296.36
925.29	1268.38
925.60	1284.53
925.90	1272.02
926.21	1268.15
926.51	1286.35
926.81	1275.88
927.12	1262.91
927.42	1290.90
927.73	1286.12
928.03	1284.53
928.33	1273.38
928.64	1285.67
928.94	1276.57
929.24	1273.38
929.55	1258.59
929.85	1298.64
930.15	1259.27
930.46	1265.87
930.76	1270.65
931.06	1267.47
931.37	1270.65
931.67	1273.61
931.97	1280.44
932.27	1272.93
932.58	1278.16
932.88	1267.24
933.18	1250.17
933.49	1257.45
933.79	1269.97
934.09	1267.92
934.39	1272.24
934.70	1266.10
935.00	1270.65
935.30	1263.60
935.60	1269.06
935.91	1259.27
936.21	1283.62
936.51	1247.44
936.81	1257.45
937.11	1277.70
937.42	1270.88
937.72	1253.58
938.02	1261.32
938.32	1251.99
938.62	1249.94
938.92	1256.32
939.23	1260.18
939.53	1259.73
939.83	1252.45
940.13	1242.21
940.43	1257.00
940.73	1245.62
941.03	1243.34
941.34	1276.11
941.64	1247.67
941.94	1245.85
942.24	1251.54
942.54	1256.77
942.84	1257.00
943.14	1264.05
943.44	1245.16
943.74	1265.87
944.04	1269.97
944.34	1263.14
944.65	1271.56
944.95	1243.80
945.25	1264.51
945.55	1247.90
945.85	1255.40
946.15	1262.46
946.45	1236.29
946.75	1248.81
947.05	1235.38
947.35	1238.57
947.65	1239.48
947.95	1251.99
948.25	1261.55
948.55	1240.39
948.85	1246.53
949.15	1253.13
949.45	1264.96
949.75	1248.12
950.05	1250.85
950.35	1238.57
950.65	1247.67
950.94	1249.26
951.24	1262.91
951.54	1259.50
951.84	1296.82
952.14	1264.05
952.44	1252.90
952.74	1260.18
953.04	1241.30
953.34	1239.02
953.64	1260.87
953.94	1232.19
954.23	1249.49
954.53	1254.72
954.83	1259.73
955.13	1251.31
955.43	1260.18
955.73	1269.74
956.03	1282.71
956.32	1270.88
956.62	1275.20
956.92	1272.02
957.22	1255.63
957.52	1276.79
957.82	1265.87
958.11	1256.32
958.41	1264.51
958.71	1271.11
959.01	1272.02
959.30	1325.04
959.60	1238.34
959.90	1245.62
960.20	1265.19
960.50	1255.86
960.79	1240.61
961.09	1254.04
961.39	1262.00
961.69	1260.64
961.98	1243.34
962.28	1246.76
962.58	1255.40
962.87	1253.81
963.17	1261.78
963.47	1265.64
963.76	1252.22
964.06	1263.82
964.36	1240.61
964.66	1257.45
964.95	1254.72
965.25	1262.91
965.55	1275.20
965.84	1269.29
966.14	1253.58
966.43	1239.48
966.73	1229.46
967.03	1257.68
967.32	1237.43
967.62	1245.62
967.92	1261.78
968.21	1255.86
968.51	1267.01
968.80	1231.51
969.10	1254.49
969.40	1234.70
969.69	1250.85
969.99	1234.01
970.28	1230.83
970.58	1253.36
970.87	1256.54
971.17	1243.80
971.46	1255.40
971.76	1251.31
972.06	1247.67
972.35	1251.76
972.65	1249.03
972.94	1243.80
973.24	1271.56
973.53	1266.10
973.83	1251.99
974.12	1253.81
974.42	1264.51
974.71	1274.29
975.01	1252.45
975.30	1246.53
975.59	1249.03
975.89	1256.32
976.18	1236.75
976.48	1248.12
976.77	1288.40
977.07	1250.63
977.36	1244.94
977.65	1240.16
977.95	1244.71
978.24	1227.19
978.54	1229.01
978.83	1244.94
979.13	1242.89
979.42	1239.93
979.71	1229.69
980.01	1242.89
980.30	1258.36
980.59	1266.78
980.89	1269.74
981.18	1249.03
981.47	1251.76
981.77	1264.28
982.06	1212.40
982.35	1239.70
982.65	1242.66
982.94	1251.76
983.23	1249.26
983.53	1255.40
983.82	1254.04
984.11	1249.49
984.41	1265.64
984.70	1250.63
984.99	1265.42
985.28	1253.58
985.58	1264.51
985.87	1273.84
986.16	1243.34
986.45	1249.26
986.75	1259.73
987.04	1253.36
987.33	1262.46
987.62	1248.81
987.91	1248.35
988.21	1248.58
988.50	1240.16
988.79	1262.69
989.08	1251.08
989.37	1248.12
989.67	1258.36
989.96	1255.63
990.25	1250.85
990.54	1247.67
990.83	1233.56
991.12	1260.41
991.42	1265.64
991.71	1245.39
992.00	1255.63
992.29	1243.80
992.58	1234.93
992.87	1267.01
993.16	1253.81
993.45	1248.12
993.75	1256.54
994.04	1249.94
994.33	1245.85
994.62	1230.37
994.91	1250.40
995.20	1243.80
995.49	1246.76
995.78	1256.32
996.07	1242.21
996.36	1236.06
996.65	1236.06
996.94	1250.85
997.23	1239.02
997.52	1252.67
997.81	1211.26
998.10	1242.66
998.39	1227.64
998.68	1240.39
998.97	1245.17
999.26	1239.02
999.55	1246.53
999.84	1271.79
1000.13	1249.03
1000.42	1241.52
1000.71	1236.52
1001.00	1251.31
1001.29	1266.33
1001.58	1255.63
1001.87	1254.27
1002.16	1235.15
1002.45	1255.40
1002.74	1237.66
1003.02	1242.21
1003.31	1231.06
1003.60	1237.88
1003.89	1235.15
1004.18	1249.94
1004.47	1242.43
1004.76	1258.36
1005.05	1237.88
1005.33	1231.74
1005.62	1231.06
1005.91	1227.87
1006.20	1232.19
1006.49	1231.97
1006.78	1221.27
1007.06	1248.12
1007.35	1241.07
1007.64	1228.33
1007.93	1233.33
1008.22	1226.96
1008.50	1254.04
1008.79	1257.00
1009.08	1236.06
1009.37	1249.03
1009.66	1239.70
1009.94	1232.65
1010.23	1225.37
1010.52	1221.27
1010.81	1218.31
1011.09	1236.06
1011.38	1237.88
1011.67	1252.22
1011.95	1259.73
1012.24	1231.74
1012.53	1245.39
1012.82	1240.61
1013.10	1251.76
1013.39	1252.22
1013.68	1237.66
[truncated: 48 more rows]
