# Supplementary material for: Unique photosynthetic electron transport tuning and excitation distribution in heterokont algae
Source: PLoS One. 2019 Jan 9;14(1):e0209920. doi: 10.1371/journal.pone.0209920 (PMC6326504; doi:10.1371/journal.pone.0209920)
Supplement: S1 Dataset — (ZIP) [file pone.0209920.s004.zip › S1 Dataset/77K/Phaeodactylum_DCMU/PDCMU_t=5,3.txt]

340.01	1119.78
340.39	1119.78
340.76	1119.78
341.14	1117.51
341.52	1115.69
341.89	1125.47
342.27	1175.31
342.65	1146.18
343.03	1150.28
343.40	1135.94
343.78	1180.09
344.16	1166.43
344.53	1133.44
344.91	1159.15
345.29	1158.01
345.66	1138.22
346.04	1155.96
346.42	1148.91
346.79	1124.33
347.17	1127.29
347.54	1142.31
347.92	1114.32
348.30	1138.90
348.67	1118.19
349.05	1132.75
349.43	1115.69
349.80	1127.75
350.18	1109.32
350.56	1122.51
350.93	1112.05
351.31	1128.20
351.68	1110.68
352.06	1120.92
352.44	1108.41
352.81	1132.30
353.19	1108.18
353.56	1125.70
353.94	1104.31
354.32	1109.54
354.69	1115.23
355.07	1130.02
355.44	1119.33
355.82	1127.07
356.19	1115.23
356.57	1123.20
356.95	1108.86
357.32	1133.89
357.70	1100.67
358.07	1100.21
358.45	1128.89
358.82	1116.83
359.20	1109.32
359.58	1102.03
359.95	1137.31
360.33	1104.08
360.70	1101.81
361.08	1114.55
361.45	1112.27
361.83	1113.87
362.20	1105.68
362.58	1120.92
362.95	1085.65
363.33	1098.17
363.70	1110.68
364.08	1102.49
364.45	1117.96
364.83	1098.39
365.20	1122.97
365.58	1116.37
365.95	1137.53
366.33	1140.49
366.70	1110.45
367.08	1127.52
367.45	1136.62
367.83	1116.14
368.20	1126.61
368.58	1119.33
368.95	1095.66
369.33	1141.86
369.70	1122.29
370.08	1092.25
370.45	1121.15
370.83	1110.91
371.20	1125.47
371.57	1154.83
371.95	1118.42
372.32	1109.09
372.70	1102.26
373.07	1126.84
373.45	1123.42
373.82	1112.96
374.19	1126.38
374.57	1137.76
374.94	1115.69
375.32	1139.81
375.69	1128.20
376.07	1119.78
376.44	1129.34
376.81	1115.92
377.19	1109.09
377.56	1140.04
377.94	1115.46
378.31	1102.72
378.68	1110.00
379.06	1096.57
379.43	1113.18
379.81	1121.83
380.18	1102.26
380.55	1112.05
380.93	1116.37
381.30	1114.55
381.67	1127.07
382.05	1110.23
382.42	1107.04
382.79	1090.66
383.17	1095.21
383.54	1134.35
383.91	1101.81
384.29	1114.78
384.66	1111.82
385.04	1118.42
385.41	1112.73
385.78	1097.48
386.15	1108.63
386.53	1099.08
386.90	1108.86
387.27	1109.77
387.65	1104.54
388.02	1105.68
388.39	1131.16
388.77	1107.04
389.14	1126.16
389.51	1116.37
389.89	1110.68
390.26	1112.27
390.63	1100.90
391.00	1120.47
391.38	1121.83
391.75	1102.94
392.12	1119.56
392.50	1124.11
392.87	1105.68
393.24	1108.86
393.61	1093.39
393.99	1113.41
394.36	1115.23
394.73	1119.10
395.10	1114.10
395.48	1100.67
395.85	1131.62
396.22	1119.78
396.59	1099.53
396.97	1098.62
397.34	1125.25
397.71	1097.71
398.08	1096.57
398.45	1101.81
398.83	1101.81
399.20	1120.69
399.57	1112.27
399.94	1130.48
400.32	1126.84
400.69	1114.55
401.06	1110.68
401.43	1137.31
401.80	1111.82
402.17	1111.59
402.55	1123.88
402.92	1132.53
403.29	1144.36
403.66	1111.82
404.03	1115.69
404.41	1122.51
404.78	1119.78
405.15	1106.81
405.52	1112.27
405.89	1107.95
406.26	1120.01
406.64	1114.55
407.01	1089.06
407.38	1105.22
407.75	1117.28
408.12	1139.35
408.49	1124.79
408.86	1117.05
409.23	1106.81
409.61	1135.94
409.98	1136.62
410.35	1117.28
410.72	1106.13
411.09	1119.10
411.46	1134.57
411.83	1118.19
412.20	1123.20
412.57	1112.96
412.95	1121.15
413.32	1120.69
413.69	1115.23
414.06	1118.65
414.43	1100.21
414.80	1112.73
415.17	1117.05
415.54	1112.96
415.91	1109.54
416.28	1107.72
416.65	1107.04
417.02	1115.01
417.39	1106.13
417.76	1107.27
418.14	1110.68
418.51	1091.79
418.88	1121.60
419.25	1104.54
419.62	1126.38
419.99	1116.60
420.36	1131.84
420.73	1113.41
421.10	1110.91
421.47	1105.22
421.84	1120.47
422.21	1105.68
422.58	1118.42
422.95	1117.96
423.32	1120.24
423.69	1124.11
424.06	1111.14
424.43	1122.29
424.80	1103.63
425.17	1101.81
425.54	1117.05
425.91	1128.20
426.28	1116.37
426.65	1105.22
427.02	1148.23
427.39	1112.05
427.76	1111.82
428.13	1117.96
428.49	1110.45
428.86	1120.01
429.23	1127.75
429.60	1108.18
429.97	1120.47
430.34	1106.59
430.71	1102.72
431.08	1108.41
431.45	1113.18
431.82	1122.74
432.19	1119.78
432.56	1117.96
432.93	1107.95
433.30	1125.70
433.67	1116.37
434.03	1150.28
434.40	1106.36
434.77	1107.27
435.14	1099.99
435.51	1113.18
435.88	1125.47
436.25	1114.55
436.62	1112.73
436.99	1126.61
437.35	1113.87
437.72	1127.07
438.09	1117.28
438.46	1146.63
438.83	1131.84
439.20	1112.05
439.57	1120.92
439.93	1116.14
440.30	1102.72
440.67	1108.86
441.04	1111.36
441.41	1135.26
441.78	1089.29
442.14	1107.04
442.51	1087.02
442.88	1109.32
443.25	1124.33
443.62	1110.45
443.99	1127.29
444.35	1102.03
444.72	1120.69
445.09	1133.66
445.46	1116.60
445.83	1122.97
446.19	1136.85
446.56	1114.32
446.93	1114.09
447.30	1110.91
447.66	1127.52
448.03	1116.60
448.40	1110.23
448.77	1129.57
449.14	1119.56
449.50	1120.69
449.87	1100.44
450.24	1118.87
450.61	1117.74
450.97	1099.30
451.34	1126.61
451.71	1126.84
452.08	1112.73
452.44	1108.86
452.81	1133.21
453.18	1123.65
453.54	1127.07
453.91	1122.97
454.28	1107.04
454.65	1116.83
455.01	1101.81
455.38	1116.14
455.75	1107.50
456.11	1120.47
456.48	1115.46
456.85	1118.65
457.21	1102.26
457.58	1115.69
457.95	1088.38
458.32	1100.67
458.68	1112.96
459.05	1108.63
459.42	1126.16
459.78	1125.02
460.15	1116.37
460.52	1100.44
460.88	1119.56
461.25	1108.18
461.61	1113.64
461.98	1122.74
462.35	1137.53
462.71	1108.63
463.08	1104.31
463.45	1111.36
463.81	1101.58
464.18	1126.16
464.55	1118.19
464.91	1115.69
465.28	1107.50
465.64	1102.49
466.01	1134.57
466.38	1110.45
466.74	1127.29
467.11	1105.68
467.47	1111.59
467.84	1150.28
468.21	1100.90
468.57	1099.08
468.94	1114.55
469.30	1118.42
469.67	1097.94
470.03	1121.60
470.40	1105.45
470.77	1102.94
471.13	1112.27
471.50	1118.42
471.86	1128.89
472.23	1120.47
472.59	1129.34
472.96	1118.87
473.32	1117.51
473.69	1112.96
474.05	1117.96
474.42	1104.99
474.78	1112.27
475.15	1103.17
475.51	1118.65
475.88	1104.54
476.24	1110.91
476.61	1107.04
476.97	1099.76
477.34	1111.82
477.70	1109.77
478.07	1099.99
478.43	1113.87
478.80	1122.06
479.16	1105.22
479.53	1130.02
479.89	1116.83
480.26	1132.30
480.62	1140.49
480.99	1131.16
481.35	1105.68
481.72	1129.11
482.08	1130.71
482.45	1352.80
482.81	1117.28
483.17	1123.20
483.54	1110.23
483.90	1120.01
484.27	1131.16
484.63	1098.39
485.00	1119.78
485.36	1111.82
485.72	1106.36
486.09	1098.85
486.45	1112.96
486.82	1123.20
487.18	1095.21
487.54	1132.30
487.91	1109.09
488.27	1119.56
488.64	1112.73
489.00	1104.54
489.36	1114.10
489.73	1120.47
490.09	1104.54
490.45	1126.38
490.82	1101.35
491.18	1089.29
491.55	1130.25
491.91	1112.50
492.27	1106.13
492.64	1107.50
493.00	1129.57
493.36	1109.32
493.73	1135.48
494.09	1133.66
494.45	1102.49
494.82	1139.58
495.18	1128.43
495.54	1134.80
495.91	1111.82
496.27	1120.69
496.63	1118.65
496.99	1111.14
497.36	1109.77
497.72	1135.48
498.08	1133.21
498.45	1124.11
498.81	1130.71
499.17	1106.13
499.53	1140.49
499.90	1123.42
500.26	1123.65
500.62	1113.18
500.99	1132.07
501.35	1118.42
501.71	1119.56
502.07	1106.13
502.44	1116.83
502.80	1112.05
503.16	1107.50
503.52	1101.12
503.88	1111.36
504.25	1095.66
504.61	1111.36
504.97	1117.51
505.33	1106.59
505.70	1138.44
506.06	1139.58
506.42	1120.24
506.78	1129.80
507.14	1142.77
507.51	1111.82
507.87	1118.42
508.23	1130.71
508.59	1108.63
508.95	1103.40
509.32	1129.11
509.68	1119.33
510.04	1113.87
510.40	1135.71
510.76	1138.22
511.12	1114.78
511.48	1130.93
511.85	1131.16
512.21	1116.37
512.57	1119.56
512.93	1100.44
513.29	1115.69
513.65	1119.56
514.01	1124.79
514.38	1125.02
514.74	1139.13
515.10	1121.60
515.46	1128.20
515.82	1146.41
516.18	1130.02
516.54	1122.74
516.90	1115.69
517.26	1116.37
517.63	1115.23
517.99	1116.37
518.35	1117.28
518.71	1099.53
519.07	1116.83
519.43	1111.59
519.79	1129.57
520.15	1114.10
520.51	1109.32
520.87	1111.14
521.23	1112.96
521.59	1117.74
521.95	1106.59
522.31	1119.78
522.67	1111.82
523.03	1130.48
523.40	1107.04
523.76	1100.90
524.12	1108.86
524.48	1103.86
524.84	1133.44
525.20	1117.96
525.56	1118.65
525.92	1123.88
526.28	1121.15
526.64	1140.49
527.00	1130.48
527.36	1140.04
527.72	1127.98
528.08	1138.44
528.44	1107.72
528.80	1127.75
529.16	1136.85
529.51	1122.06
529.87	1114.10
530.23	1130.25
530.59	1117.51
530.95	1133.44
531.31	1130.71
531.67	1117.74
532.03	1100.44
532.39	1121.38
532.75	1127.75
533.11	1121.60
533.47	1131.62
533.83	1123.65
534.19	1133.21
534.55	1127.07
534.91	1122.97
535.26	1124.11
535.62	1137.08
535.98	1127.75
536.34	1126.84
536.70	1094.07
537.06	1112.05
537.42	1111.59
537.78	1107.72
538.14	1140.72
538.49	1112.50
538.85	1151.64
539.21	1117.74
539.57	1131.39
539.93	1126.84
540.29	1130.48
540.65	1118.87
541.00	1122.97
541.36	1104.77
541.72	1129.34
542.08	1118.87
542.44	1116.14
542.80	1111.14
543.15	1132.75
543.51	1125.70
543.87	1119.78
544.23	1123.42
544.59	1118.87
544.95	1124.11
545.30	1105.68
545.66	1111.59
546.02	1117.74
546.38	1118.87
546.73	1099.08
547.09	1103.63
547.45	1108.41
547.81	1122.29
548.17	1117.05
548.52	1114.09
548.88	1115.46
549.24	1122.06
549.60	1118.65
549.95	1122.97
550.31	1128.66
550.67	1115.92
551.03	1097.94
551.38	1112.96
551.74	1128.66
552.10	1103.86
552.46	1108.86
552.81	1122.97
553.17	1112.50
553.53	1101.35
553.88	1120.69
554.24	1126.38
554.60	1115.46
554.95	1125.47
555.31	1100.90
555.67	1114.10
556.03	1105.22
556.38	1110.23
556.74	1103.63
557.10	1114.32
557.45	1102.26
557.81	1130.25
558.17	1090.20
558.52	1100.44
558.88	1109.32
559.24	1129.80
559.59	1111.59
559.95	1103.40
560.30	1133.66
560.66	1097.48
561.02	1111.82
561.37	1119.10
561.73	1129.57
562.09	1122.97
562.44	1120.24
562.80	1114.09
563.15	1115.92
563.51	1138.67
563.87	1115.46
564.22	1099.08
564.58	1111.14
564.93	1123.20
565.29	1128.43
565.65	1115.69
566.00	1123.42
566.36	1117.74
566.71	1104.99
567.07	1126.16
567.42	1122.06
567.78	1113.87
568.14	1092.93
568.49	1106.59
568.85	1122.97
569.20	1106.13
569.56	1109.54
569.91	1110.23
570.27	1116.60
570.62	1117.51
570.98	1120.01
571.33	1110.23
571.69	1110.68
572.04	1114.78
572.40	1121.15
572.75	1120.24
573.11	1104.08
573.46	1127.07
573.82	1126.84
574.17	1128.20
574.53	1107.50
574.88	1112.27
575.24	1129.80
575.59	1125.02
575.95	1113.64
576.30	1138.44
576.66	1125.02
577.01	1122.06
577.36	1113.41
577.72	1117.96
578.07	1114.78
578.43	1100.67
578.78	1108.18
579.14	1117.74
579.49	1121.60
579.85	1131.62
580.20	1119.56
580.55	1146.41
580.91	1117.28
581.26	1138.22
581.62	1119.33
581.97	1134.80
582.32	1130.25
582.68	1124.33
583.03	1129.80
583.39	1154.14
583.74	1160.06
584.09	1163.02
584.45	1174.40
584.80	1153.69
585.15	1142.77
585.51	1168.25
585.86	1168.02
586.21	1168.25
586.57	1178.26
586.92	1168.02
587.27	1159.61
587.63	1163.93
587.98	1199.88
588.33	1183.27
588.69	1180.54
589.04	1203.52
589.39	1187.37
589.75	1210.80
590.10	1213.31
590.45	1224.00
590.81	1233.33
591.16	1242.43
591.51	1267.24
591.86	1260.87
592.22	1263.82
592.57	1258.36
592.92	1282.48
593.28	1305.24
593.63	1300.01
593.98	1335.28
594.33	1325.26
594.69	1332.09
595.04	1381.70
595.39	1391.94
595.74	1385.34
596.10	1401.49
596.45	1416.74
596.80	1447.91
597.15	1458.38
597.50	1470.90
597.86	1512.99
598.21	1485.92
598.56	1543.03
598.91	1534.38
599.26	1584.22
599.62	1586.49
599.97	1601.28
600.32	1596.51
600.67	1657.72
601.02	1682.52
601.38	1677.29
601.73	1696.63
602.08	1740.55
602.43	1760.12
602.78	1750.33
603.13	1801.07
603.49	1803.58
603.84	1822.46
604.19	1856.37
604.54	1875.48
604.89	1898.47
605.24	1918.04
605.59	1934.42
605.95	1978.34
606.30	2000.64
606.65	1997.68
607.00	2037.73
607.35	2028.63
607.70	2061.85
608.05	2109.64
608.40	2115.10
608.75	2117.83
609.10	2158.79
609.46	2157.19
609.81	2182.91
610.16	2205.21
610.51	2206.12
610.86	2247.53
611.21	2245.94
611.56	2298.05
611.91	2262.32
612.26	2269.83
612.61	2329.91
612.96	2288.49
613.31	2315.34
613.66	2331.50
614.01	2326.04
614.36	2348.57
614.71	2346.97
615.06	2348.79
615.41	2380.88
615.76	2385.43
616.11	2395.67
616.46	2415.92
616.81	2459.16
617.16	2428.89
617.51	2437.08
617.86	2425.48
618.21	2452.33
618.56	2420.02
618.91	2453.47
619.26	2477.81
619.61	2427.07
619.96	2420.24
620.31	2477.36
620.66	2418.88
621.01	2425.48
621.36	2445.05
621.71	2412.05
622.06	2448.46
622.41	2417.97
622.76	2410.91
623.10	2431.85
623.45	2429.12
623.80	2406.59
624.15	2427.98
624.50	2424.34
624.85	2424.11
625.20	2444.82
625.55	2428.66
625.90	2417.51
626.25	2399.31
626.59	2410.46
626.94	2397.72
627.29	2388.39
627.64	2384.29
627.99	2367.91
628.34	2379.74
628.69	2396.81
629.03	2360.17
629.38	2356.76
629.73	2347.43
630.08	2361.31
630.43	2372.23
630.78	2343.33
631.12	2347.88
631.47	2332.41
631.82	2329.45
632.17	2303.28
632.52	2319.44
632.86	2343.79
633.21	2298.50
633.56	2330.59
633.91	2303.51
634.26	2307.38
634.60	2311.70
634.95	2277.11
635.30	2285.99
635.65	2290.31
635.99	2243.89
636.34	2294.18
636.69	2266.65
637.04	2236.61
637.39	2256.18
637.73	2260.27
638.08	2233.65
638.43	2234.11
638.77	2243.44
639.12	2239.80
639.47	2223.18
639.82	2234.79
640.16	2248.90
640.51	2208.17
640.86	2234.56
641.20	2233.65
641.55	2204.07
641.90	2191.10
642.25	2225.91
642.59	2224.78
642.94	2237.52
643.29	2222.05
643.63	2171.30
643.98	2217.04
644.33	2201.79
644.67	2229.56
645.02	2195.88
645.37	2204.52
645.71	2213.17
646.06	2213.85
646.40	2177.90
646.75	2193.60
647.10	2191.10
647.44	2208.62
647.79	2167.89
648.14	2225.91
648.48	2187.91
648.83	2196.33
649.17	2238.20
649.52	2189.51
649.87	2221.14
650.21	2250.04
650.56	2230.24
650.90	2209.30
651.25	2205.89
651.59	2246.62
651.94	2225.46
652.29	2241.39
652.63	2199.29
652.98	2217.95
653.32	2223.18
653.67	2238.66
654.01	2250.95
654.36	2222.50
654.70	2213.85
655.05	2270.29
655.39	2275.52
655.74	2252.54
656.08	2269.15
656.43	2282.35
656.78	2284.62
657.12	2270.06
657.47	2291.45
657.81	2326.26
658.15	2295.77
658.50	2287.35
658.84	2321.49
659.19	2313.52
659.53	2317.16
659.88	2368.82
660.22	2364.04
660.57	2359.94
660.91	2352.66
661.26	2357.89
661.60	2393.85
661.95	2378.83
662.29	2400.67
662.63	2377.46
662.98	2429.35
663.32	2429.80
663.67	2448.69
664.01	2461.43
664.36	2475.08
664.70	2488.51
665.04	2485.55
665.39	2475.77
665.73	2512.18
666.08	2687.39
666.42	2544.26
666.76	2560.19
667.11	2631.87
667.45	2655.53
667.79	2659.86
668.14	2685.34
668.48	2720.61
668.83	2760.66
669.17	2805.03
669.51	2881.04
669.86	2878.76
670.20	2976.84
670.54	3024.85
670.89	3048.29
671.23	3133.39
671.57	3193.69
671.92	3259.91
672.26	3316.12
672.60	3400.08
672.94	3497.93
673.29	3596.69
673.63	3619.22
673.97	3697.95
674.32	3866.79
674.66	3883.86
675.00	4008.56
675.34	4071.36
675.69	4197.88
676.03	4317.80
676.37	4419.29
676.71	4492.79
677.06	4604.97
677.40	4707.83
677.74	4866.20
678.08	4994.09
678.43	5157.47
678.77	5258.27
679.11	5387.52
679.45	5577.07
679.80	5735.91
680.14	5879.95
680.48	6083.60
680.82	6335.96
681.16	6552.59
681.51	6763.99
681.85	7025.44
682.19	7331.05
682.53	7668.73
682.87	7995.50
683.21	8387.11
683.56	8785.33
683.90	9318.94
684.24	9872.12
684.58	10583.45
684.92	11183.73
685.26	11795.16
685.61	12466.44
685.95	13221.91
686.29	13930.06
686.63	14400.63
686.97	15080.10
687.31	15452.61
687.65	15729.08
687.99	16025.13
688.33	16093.62
688.68	16052.66
689.02	15940.93
689.36	15761.85
689.70	15440.55
690.04	14929.46
690.38	14535.80
690.72	14131.21
691.06	13593.51
691.40	13119.06
691.74	12564.06
692.08	12034.32
692.42	11645.89
692.76	11150.05
693.10	10739.55
693.44	10228.92
693.78	9876.67
694.13	9497.34
694.47	9188.33
694.81	8848.36
695.15	8545.72
695.49	8277.66
695.83	8077.19
696.17	7774.32
696.51	7612.98
696.85	7396.58
697.19	7155.83
697.53	7059.35
697.87	6931.24
698.20	6759.21
698.54	6690.49
698.88	6631.10
699.22	6567.61
699.56	6504.12
699.90	6437.90
700.24	6447.23
700.58	6428.57
700.92	6454.29
701.26	6431.53
701.60	6452.69
701.94	6445.64
702.28	6520.73
702.62	6542.81
702.96	6644.75
703.30	6674.79
703.63	6843.86
703.97	6855.92
704.31	7005.87
704.65	7107.82
704.99	7272.11
705.33	7444.14
705.67	7533.34
706.01	7649.62
706.34	7887.64
706.68	7996.18
707.02	8043.51
707.36	8285.63
707.70	8438.54
708.04	8500.44
708.38	8641.97
708.71	8834.94
709.05	8973.52
709.39	9072.96
709.73	9116.19
710.07	9295.28
710.40	9302.33
710.74	9349.20
711.08	9444.09
711.42	9441.59
711.76	9491.20
712.09	9506.22
712.43	9526.70
712.77	9450.92
713.11	9419.52
713.45	9417.70
713.78	9352.39
714.12	9293.68
714.46	9228.60
714.80	9137.35
715.13	9056.35
715.47	8900.02
715.81	8768.26
716.15	8708.19
716.48	8610.80
716.82	8426.03
717.16	8361.17
717.49	8210.31
717.83	8030.09
718.17	7938.61
718.51	7779.78
718.84	7649.62
719.18	7556.09
719.52	7411.37
719.85	7231.15
720.19	7084.15
720.53	7057.07
720.86	6897.79
721.20	6736.68
721.54	6624.95
721.87	6539.62
722.21	6362.81
722.55	6310.02
722.88	6183.96
723.22	6041.28
723.55	5938.20
723.89	5888.82
724.23	5774.82
724.56	5681.29
724.90	5606.20
725.24	5493.11
725.57	5425.75
725.91	5341.10
726.24	5252.81
726.58	5171.35
726.92	5093.75
727.25	5005.46
727.59	4922.41
727.92	4874.62
728.26	4788.83
728.59	4701.91
728.93	4713.74
729.26	4554.68
729.60	4543.53
729.94	4487.10
730.27	4424.52
730.61	4329.86
730.94	4328.27
731.28	4267.97
731.61	4162.38
731.95	4136.21
732.28	4082.74
732.62	4035.86
732.95	3999.68
733.29	3968.05
733.62	3914.58
733.96	3886.36
734.29	3822.88
734.63	3729.35
734.96	3747.33
735.30	3696.58
735.63	3677.70
735.97	3651.53
736.30	3560.51
736.63	3601.01
736.97	3547.54
737.30	3492.92
737.64	3491.33
737.97	3494.06
738.31	3445.37
738.64	3376.87
738.97	3390.53
739.31	3362.99
739.64	3322.72
739.98	3285.40
740.31	3262.64
740.64	3240.80
740.98	3195.51
741.31	3188.46
741.65	3160.93
741.98	3137.94
742.31	3139.76
742.65	3122.92
742.98	3099.94
743.31	3106.77
743.65	3074.23
743.98	3058.76
744.31	3029.63
744.65	3003.69
744.98	2995.27
745.31	3002.78
745.65	2949.30
745.98	2949.30
746.31	2972.51
746.65	2925.64
746.98	2935.42
747.31	2919.72
747.65	2937.70
747.98	2909.94
748.31	2901.29
748.64	2876.03
748.98	2852.14
749.31	2846.90
749.64	2811.41
749.98	2798.44
750.31	2793.20
750.64	2738.36
750.97	2769.08
751.31	2771.36
751.64	2742.00
751.97	2730.17
752.30	2715.15
752.63	2653.48
752.97	2672.83
753.30	2653.94
753.63	2634.60
753.96	2590.23
754.29	2600.69
754.63	2615.26
754.96	2606.38
755.29	2534.25
755.62	2555.18
755.95	2511.49
756.29	2535.16
756.62	2507.62
756.95	2469.17
757.28	2466.66
757.61	2473.72
757.94	2388.16
758.27	2392.71
758.61	2401.81
758.94	2392.03
759.27	2360.40
759.60	2342.42
759.93	2363.58
760.26	2302.14
760.59	2325.35
760.92	2277.80
761.26	2306.01
761.59	2264.14
761.92	2266.19
762.25	2261.87
762.58	2240.02
762.91	2217.50
763.24	2214.08
763.57	2190.87
763.90	2169.94
764.23	2196.33
764.56	2208.39
764.89	2169.03
765.22	2192.01
765.55	2118.28
765.88	2141.04
766.21	2134.44
766.54	2088.93
766.87	2124.43
767.20	2101.22
767.53	2101.90
767.86	2090.29
768.19	2068.22
768.52	2045.69
768.85	2081.19
769.18	2031.36
769.51	2043.87
769.84	2045.01
770.17	2042.51
770.50	2000.41
770.83	2009.74
771.16	1985.39
771.49	1977.20
771.82	1997.68
772.15	1961.50
772.48	1946.71
772.81	1925.32
773.14	1970.15
773.47	1924.18
773.80	1915.76
774.13	1903.93
774.46	1879.35
774.78	1908.25
775.11	1896.65
775.44	1894.37
775.77	1863.88
776.10	1870.48
776.43	1835.89
776.76	1845.90
777.09	1809.72
777.41	1830.20
777.74	1814.27
778.07	1799.71
778.40	1795.16
778.73	1837.94
779.06	1820.64
779.38	1813.36
779.71	1803.35
780.04	1779.68
780.37	1803.58
780.70	1781.73
781.03	1753.06
781.35	1755.79
781.68	1746.69
782.01	1747.14
782.34	1734.63
782.67	1703.45
782.99	1726.89
783.32	1700.95
783.65	1672.28
783.98	1682.75
784.30	1680.47
784.63	1687.98
784.96	1668.41
785.29	1667.50
785.61	1671.14
785.94	1656.58
786.27	1648.16
786.60	1644.97
786.92	1648.61
787.25	1631.32
787.58	1627.00
787.90	1628.36
788.23	1636.10
788.56	1606.52
788.88	1610.61
789.21	1589.00
789.54	1580.12
789.87	1596.05
790.19	1576.25
790.52	1561.46
790.85	1558.28
791.17	1572.16
791.50	1549.40
791.82	1574.43
792.15	1557.59
792.48	1540.07
792.80	1548.04
793.13	1586.72
793.46	1556.23
793.78	1575.12
794.11	1562.37
794.43	1569.20
794.76	1542.12
795.09	1553.95
795.41	1521.19
795.74	1552.13
796.06	1585.58
796.39	1563.74
796.72	1561.69
797.04	1559.41
797.37	1537.34
797.69	1536.20
798.02	1548.26
798.34	1526.65
798.67	1545.08
798.99	1507.76
799.32	1540.30
799.64	1498.89
799.97	1519.82
800.30	1524.60
800.62	1518.91
800.95	1500.48
801.27	1523.23
801.60	1511.40
801.92	1488.87
802.25	1491.83
802.57	1506.17
802.89	1516.63
803.22	1484.32
803.54	1493.20
803.87	1501.84
804.19	1476.59
804.52	1487.51
804.84	1481.59
805.17	1480.23
805.49	1488.42
805.82	1489.78
806.14	1498.66
806.46	1480.91
806.79	1481.14
807.11	1482.96
807.44	1473.85
807.76	1465.89
808.08	1466.57
808.41	1446.55
808.73	1458.38
809.06	1448.60
809.38	1467.94
809.70	1458.61
810.03	1447.00
810.35	1447.00
810.67	1442.23
811.00	1433.35
811.32	1460.66
811.64	1432.44
811.97	1439.72
812.29	1409.91
812.61	1409.69
812.94	1440.18
813.26	1394.89
813.58	1405.36
813.91	1410.60
814.23	1397.62
814.55	1411.96
814.88	1420.15
815.20	1406.04
815.52	1413.55
815.84	1405.13
816.17	1386.93
816.49	1384.88
816.81	1387.39
817.13	1389.21
817.46	1411.51
817.78	1379.88
818.10	1393.98
818.42	1401.72
818.75	1377.83
819.07	1358.94
819.39	1380.56
819.71	1376.69
820.04	1363.04
820.36	1364.40
820.68	1384.43
821.00	1379.42
821.32	1382.61
821.65	1377.60
821.97	1363.95
822.29	1348.25
822.61	1368.50
822.93	1363.26
823.25	1354.16
823.58	1371.91
823.90	1328.22
824.22	1359.62
824.54	1340.51
824.86	1353.25
825.18	1329.36
825.50	1347.79
825.82	1354.85
826.15	1361.67
826.47	1336.87
826.79	1337.10
827.11	1349.38
827.43	1352.34
827.75	1320.03
828.07	1329.36
828.39	1344.15
828.71	1340.96
829.03	1318.66
829.35	1339.37
829.67	1304.10
830.00	1317.30
830.32	1304.10
830.64	1327.54
830.96	1307.74
831.28	1346.65
831.60	1298.41
831.92	1326.17
832.24	1307.74
832.56	1303.19
832.88	1338.46
833.20	1311.16
833.52	1298.64
833.84	1297.27
834.16	1335.73
834.48	1304.56
834.80	1327.31
835.12	1300.46
835.44	1287.26
835.76	1321.85
836.08	1296.36
836.40	1313.20
836.71	1309.11
837.03	1309.11
837.35	1313.43
837.67	1294.09
837.99	1305.92
838.31	1299.32
838.63	1312.29
838.95	1295.68
839.27	1294.54
839.59	1298.64
839.91	1286.35
840.23	1296.82
840.54	1296.82
840.86	1294.09
841.18	1281.57
841.50	1312.29
841.82	1309.33
842.14	1318.66
842.46	1314.57
842.77	1296.82
843.09	1300.46
843.41	1306.15
843.73	1285.90
844.05	1268.60
844.37	1291.59
844.68	1282.48
845.00	1292.27
845.32	1280.21
845.64	1285.21
845.96	1272.02
846.27	1272.93
846.59	1280.21
846.91	1286.58
847.23	1264.28
847.54	1285.67
847.86	1281.35
848.18	1262.23
848.50	1305.92
848.82	1307.29
849.13	1280.89
849.45	1279.30
849.77	1288.63
850.08	1275.66
850.40	1275.43
850.72	1265.64
851.04	1267.69
851.35	1274.52
851.67	1262.00
851.99	1276.57
852.30	1266.78
852.62	1272.24
852.94	1267.92
853.25	1295.23
853.57	1272.47
853.89	1282.71
854.20	1278.39
854.52	1246.53
854.84	1267.01
855.15	1252.22
855.47	1256.77
855.79	1258.14
856.10	1251.76
856.42	1253.81
856.73	1243.34
857.05	1244.25
857.37	1252.67
857.68	1246.53
858.00	1268.15
858.32	1273.38
858.63	1255.63
858.95	1240.61
859.26	1246.08
859.58	1264.96
859.89	1256.54
860.21	1250.63
860.52	1251.54
860.84	1228.55
861.16	1222.18
861.47	1235.15
861.79	1244.25
862.10	1239.70
862.42	1247.21
862.73	1261.78
863.05	1246.53
863.36	1236.06
863.68	1265.19
863.99	1237.43
864.31	1246.76
864.62	1235.84
864.94	1241.98
865.25	1246.53
865.57	1249.94
865.88	1241.52
866.20	1269.74
866.51	1251.76
866.82	1217.40
867.14	1245.39
867.45	1223.55
867.77	1236.52
868.08	1239.70
868.40	1232.65
868.71	1221.27
869.02	1224.46
869.34	1199.65
869.65	1225.82
869.97	1214.22
870.28	1214.22
870.59	1224.69
870.91	1240.61
871.22	1244.48
871.54	1229.01
871.85	1221.27
872.16	1232.65
872.48	1230.15
872.79	1232.65
873.10	1206.48
873.42	1207.85
873.73	1216.49
874.04	1228.55
874.36	1200.79
874.67	1202.84
874.98	1227.42
875.30	1199.88
875.61	1206.03
875.92	1201.70
876.23	1206.03
876.55	1181.45
876.86	1182.36
877.17	1209.67
877.49	1207.85
877.80	1198.29
878.11	1426.07
878.42	1221.73
878.74	1200.11
879.05	1208.98
879.36	1201.25
879.67	1203.30
879.98	1191.24
880.30	1195.56
880.61	1196.92
880.92	1200.34
881.23	1174.62
881.55	1186.91
881.86	1204.66
882.17	1200.56
882.48	1190.10
882.79	1197.15
883.10	1197.61
883.42	1206.25
883.73	1195.56
884.04	1198.29
884.35	1201.25
884.66	1199.65
884.97	1209.67
885.28	1189.41
885.60	1208.07
885.91	1196.24
886.22	1191.01
886.53	1186.68
886.84	1217.86
887.15	1187.37
887.46	1191.92
887.77	1218.09
888.08	1180.77
888.40	1187.82
888.71	1198.29
889.02	1185.55
889.33	1199.65
889.64	1187.59
889.95	1204.43
890.26	1204.89
890.57	1181.00
890.88	1193.51
891.19	1186.46
891.50	1200.79
891.81	1197.15
892.12	1195.33
892.43	1186.91
892.74	1213.99
893.05	1177.81
893.36	1215.36
893.67	1198.06
893.98	1191.46
894.29	1213.31
894.60	1191.01
894.91	1201.48
895.22	1176.67
895.53	1194.19
895.84	1174.40
896.15	1182.36
896.46	1195.33
896.77	1215.13
897.08	1195.56
897.38	1194.19
897.69	1207.39
898.00	1163.02
898.31	1184.41
898.62	1186.00
898.93	1184.64
899.24	1170.07
899.55	1180.31
899.86	1190.55
900.16	1181.22
900.47	1175.31
900.78	1186.23
901.09	1177.13
901.40	1184.64
901.71	1208.53
902.02	1192.15
902.32	1183.95
902.63	1191.24
902.94	1175.76
903.25	1185.77
903.56	1178.04
903.87	1175.76
904.17	1173.26
904.48	1176.67
904.79	1181.68
905.10	1173.94
905.41	1170.30
905.71	1160.52
906.02	1175.53
906.33	1176.67
906.64	1175.99
906.94	1162.11
907.25	1163.93
907.56	1176.67
907.87	1163.70
908.17	1169.62
908.48	1165.98
908.79	1162.34
909.09	1149.37
909.40	1155.05
909.71	1159.83
910.02	1236.06
910.32	1178.04
910.63	1160.29
910.94	1175.31
911.24	1171.67
911.55	1162.34
911.86	1151.87
912.16	1163.25
912.47	1162.56
912.78	1167.80
913.08	1154.83
913.39	1165.98
913.69	1166.89
914.00	1160.29
914.31	1152.78
914.61	1182.13
914.92	1160.06
915.23	1175.08
915.53	1172.58
915.84	1178.95
916.14	1150.05
916.45	1161.65
916.75	1155.96
917.06	1171.44
917.37	1180.09
917.67	1158.24
917.98	1160.74
918.28	1154.60
918.59	1144.81
918.89	1153.69
919.20	1139.81
919.50	1158.24
919.81	1154.14
920.11	1132.53
920.42	1149.59
920.72	1146.18
921.03	1126.84
921.33	1169.85
921.64	1148.46
921.94	1148.00
922.25	1138.90
922.55	1152.55
922.86	1161.65
923.16	1161.20
923.47	1152.32
923.77	1168.71
924.08	1135.03
924.38	1140.26
924.69	1157.33
924.99	1157.56
925.29	1154.14
925.60	1148.23
925.90	1147.32
926.21	1158.24
926.51	1166.66
926.81	1149.14
927.12	1155.74
927.42	1131.62
927.73	1152.10
928.03	1142.77
928.33	1135.26
928.64	1135.26
928.94	1149.59
929.24	1152.10
929.55	1143.68
929.85	1149.14
930.15	1139.81
930.46	1155.74
930.76	1151.64
931.06	1140.26
931.37	1150.28
931.67	1173.94
931.97	1155.28
932.27	1155.28
932.58	1144.81
932.88	1137.31
933.18	1160.74
933.49	1135.26
933.79	1146.18
934.09	1124.11
934.39	1126.61
934.70	1136.17
935.00	1127.52
935.30	1127.98
935.60	1130.02
935.91	1122.06
936.21	1124.56
936.51	1135.03
936.81	1140.49
937.11	1143.22
937.42	1113.41
937.72	1138.44
938.02	1119.78
938.32	1118.65
938.62	1112.50
938.92	1101.58
939.23	1122.06
939.53	1115.69
939.83	1123.88
940.13	1113.18
940.43	1114.32
940.73	1115.23
941.03	1098.85
941.34	1115.92
941.64	1138.22
941.94	1108.41
942.24	1137.08
942.54	1128.20
942.84	1120.01
943.14	1122.97
943.44	1132.53
943.74	1145.04
944.04	1131.39
944.34	1129.57
944.65	1129.34
944.95	1125.47
945.25	1139.58
945.55	1117.28
945.85	1114.09
946.15	1124.56
946.45	1130.02
946.75	1125.47
947.05	1132.75
947.35	1118.87
947.65	1131.39
947.95	1138.90
948.25	1112.73
948.55	1118.19
948.85	1114.55
949.15	1096.12
949.45	1112.27
949.75	1099.99
950.05	1118.19
950.35	1116.14
950.65	1119.56
950.94	1112.96
951.24	1110.00
951.54	1125.47
951.84	1167.11
952.14	1150.28
952.44	1138.67
952.74	1128.43
953.04	1126.38
953.34	1120.01
953.64	1123.20
953.94	1120.69
954.23	1131.16
954.53	1120.47
954.83	1117.74
955.13	1120.47
955.43	1120.69
955.73	1126.16
956.03	1132.07
956.32	1115.92
956.62	1107.27
956.92	1123.20
957.22	1125.93
957.52	1130.71
957.82	1112.50
958.11	1126.84
958.41	1120.69
958.71	1142.77
959.01	1116.60
959.30	1246.99
959.60	1136.17
959.90	1122.29
960.20	1157.56
960.50	1130.25
960.79	1144.36
961.09	1111.59
961.39	1128.89
961.69	1126.61
961.98	1116.14
962.28	1131.39
962.58	1124.56
962.87	1124.33
963.17	1126.84
963.47	1137.99
963.76	1138.67
964.06	1106.13
964.36	1126.84
964.66	1133.44
964.95	1123.65
965.25	1123.88
965.55	1132.98
965.84	1129.34
966.14	1104.31
966.43	1131.62
966.73	1126.38
967.03	1127.98
967.32	1112.05
967.62	1098.85
967.92	1136.62
968.21	1126.61
968.51	1124.79
968.80	1111.36
969.10	1116.14
969.40	1127.07
969.69	1117.05
969.99	1103.63
970.28	1107.95
970.58	1120.01
970.87	1129.57
971.17	1111.14
971.46	1116.60
971.76	1128.43
972.06	1132.30
972.35	1123.20
972.65	1136.85
972.94	1122.97
973.24	1135.26
973.53	1118.87
973.83	1119.78
974.12	1122.29
974.42	1146.63
974.71	1127.98
975.01	1115.01
975.30	1127.75
975.59	1132.98
975.89	1131.16
976.18	1119.33
976.48	1130.71
976.77	1114.32
977.07	1098.17
977.36	1114.55
977.65	1111.59
977.95	1123.20
978.24	1117.51
978.54	1099.08
978.83	1109.77
979.13	1121.60
979.42	1114.09
979.71	1120.69
980.01	1128.20
980.30	1119.10
980.59	1127.07
980.89	1117.51
981.18	1120.47
981.47	1107.50
981.77	1120.47
982.06	1117.28
982.35	1122.06
982.65	1117.74
982.94	1137.99
983.23	1127.75
983.53	1118.87
983.82	1125.93
984.11	1132.07
984.41	1105.68
984.70	1105.90
984.99	1094.98
985.28	1107.72
985.58	1110.00
985.87	1101.58
986.16	1125.02
986.45	1121.15
986.75	1138.22
987.04	1134.80
987.33	1128.66
987.62	1130.93
987.91	1121.60
988.21	1121.15
988.50	1123.65
988.79	1141.40
989.08	1130.93
989.37	1113.18
989.67	1128.89
989.96	1137.76
990.25	1111.82
990.54	1114.55
990.83	1114.55
991.12	1120.92
991.42	1117.28
991.71	1111.14
992.00	1104.54
992.29	1108.41
992.58	1128.20
992.87	1125.02
993.16	1131.16
993.45	1115.69
993.75	1114.32
994.04	1112.27
994.33	1119.56
994.62	1137.76
994.91	1126.38
995.20	1126.16
995.49	1122.29
995.78	1107.95
996.07	1117.96
996.36	1109.54
996.65	1121.60
996.94	1118.65
997.23	1134.12
997.52	1120.92
997.81	1103.17
998.10	1103.17
998.39	1121.60
998.68	1119.56
998.97	1118.19
999.26	1117.51
999.55	1114.32
999.84	1117.74
1000.13	1134.80
1000.42	1105.22
1000.71	1091.11
1001.00	1099.99
1001.29	1113.64
1001.58	1138.67
1001.87	1123.20
1002.16	1124.56
1002.45	1106.81
1002.74	1120.69
1003.02	1104.99
1003.31	1134.12
1003.60	1116.83
1003.89	1100.21
1004.18	1124.11
1004.47	1107.95
1004.76	1138.67
1005.05	1142.99
1005.33	1101.12
1005.62	1105.22
1005.91	1120.92
1006.20	1113.18
1006.49	1095.66
1006.78	1133.89
1007.06	1089.97
1007.35	1110.23
1007.64	1128.66
1007.93	1114.78
1008.22	1115.46
1008.50	1120.47
1008.79	1116.37
1009.08	1118.42
1009.37	1109.09
1009.66	1120.92
1009.94	1130.02
1010.23	1115.23
1010.52	1104.08
1010.81	1116.83
1011.09	1129.80
1011.38	1145.50
1011.67	1121.15
1011.95	1121.60
1012.24	1103.86
1012.53	1103.86
1012.82	1110.23
1013.10	1111.59
1013.39	1083.83
1013.68	1105.22
[truncated: 48 more rows]
