# Supplementary material for: Unique photosynthetic electron transport tuning and excitation distribution in heterokont algae
Source: PLoS One. 2019 Jan 9;14(1):e0209920. doi: 10.1371/journal.pone.0209920 (PMC6326504; doi:10.1371/journal.pone.0209920)
Supplement: S1 Dataset — (ZIP) [file pone.0209920.s004.zip › S1 Dataset/77K/Phaeodactylum_no_inhibitor/PNI_t=0i,1.txt]

340.01	951.62
340.39	951.62
340.76	951.62
341.14	930.46
341.52	974.61
341.89	980.29
342.27	992.13
342.65	971.87
343.03	992.81
343.40	997.13
343.78	995.77
344.16	991.44
344.53	1015.34
344.91	1003.96
345.29	997.82
345.66	984.39
346.04	980.07
346.42	954.58
346.79	958.68
347.17	976.88
347.54	989.17
347.92	957.08
348.30	955.95
348.67	951.40
349.05	955.49
349.43	942.98
349.80	963.68
350.18	952.08
350.56	959.36
350.93	919.54
351.31	953.90
351.68	957.99
352.06	961.41
352.44	967.55
352.81	973.70
353.19	950.03
353.56	935.01
353.94	948.66
354.32	947.30
354.69	960.27
355.07	960.04
355.44	960.27
355.82	968.01
356.19	922.95
356.57	961.64
356.95	939.34
357.32	960.95
357.70	945.71
358.07	974.15
358.45	953.44
358.82	957.08
359.20	944.57
359.58	936.60
359.95	938.20
360.33	938.88
360.70	955.04
361.08	938.65
361.45	936.60
361.83	948.66
362.20	958.68
362.58	936.38
362.95	922.95
363.33	946.62
363.70	941.38
364.08	946.62
364.45	942.07
364.83	941.84
365.20	952.53
365.58	942.52
365.95	949.35
366.33	962.09
366.70	939.79
367.08	942.29
367.45	967.78
367.83	933.19
368.20	938.20
368.58	953.22
368.95	956.40
369.33	994.86
369.70	951.62
370.08	956.40
370.45	944.80
370.83	938.88
371.20	946.84
371.57	1044.69
371.95	963.46
372.32	945.02
372.70	965.73
373.07	945.48
373.45	968.23
373.82	936.15
374.19	967.32
374.57	972.79
374.94	947.75
375.32	957.99
375.69	949.80
376.07	956.40
376.44	935.24
376.81	923.63
377.19	951.85
377.56	951.17
377.94	932.28
378.31	939.34
378.68	953.44
379.06	947.98
379.43	953.67
379.81	942.29
380.18	959.81
380.55	950.03
380.93	951.62
381.30	945.48
381.67	949.80
382.05	944.80
382.42	928.64
382.79	954.13
383.17	943.43
383.54	952.99
383.91	944.57
384.29	931.83
384.66	936.38
385.04	958.90
385.41	943.20
385.78	940.47
386.15	955.04
386.53	973.47
386.90	930.23
387.27	958.45
387.65	956.17
388.02	950.03
388.39	954.58
388.77	947.30
389.14	965.05
389.51	962.09
389.89	955.72
390.26	960.50
390.63	955.49
391.00	948.89
391.38	946.62
391.75	937.51
392.12	942.75
392.50	945.25
392.87	948.21
393.24	948.89
393.61	931.60
393.99	944.57
394.36	956.40
394.73	942.52
395.10	946.84
395.48	946.62
395.85	953.44
396.22	960.72
396.59	945.71
396.97	960.72
397.34	956.17
397.71	958.45
398.08	971.42
398.45	945.25
398.83	928.18
399.20	955.95
399.57	949.12
399.94	949.57
400.32	954.35
400.69	964.37
401.06	974.38
401.43	951.62
401.80	952.08
402.17	932.51
402.55	951.17
402.92	948.89
403.29	933.87
403.66	940.47
404.03	946.84
404.41	946.16
404.78	951.40
405.15	965.28
405.52	953.22
405.89	940.93
406.26	935.01
406.64	949.35
407.01	926.36
407.38	952.76
407.75	954.81
408.12	957.77
408.49	969.83
408.86	944.80
409.23	940.93
409.61	959.13
409.98	950.71
410.35	955.72
410.72	946.39
411.09	955.49
411.46	954.58
411.83	960.72
412.20	940.47
412.57	957.31
412.95	935.92
413.32	966.64
413.69	945.93
414.06	950.94
414.43	940.93
414.80	951.85
415.17	949.35
415.54	944.34
415.91	954.58
416.28	934.33
416.65	944.57
417.02	953.22
417.39	940.47
417.76	956.17
418.14	934.33
418.51	938.65
418.88	940.02
419.25	937.51
419.62	950.03
419.99	951.40
420.36	938.42
420.73	931.60
421.10	957.54
421.47	957.54
421.84	949.57
422.21	931.37
422.58	962.32
422.95	950.49
423.32	956.17
423.69	955.95
424.06	957.99
424.43	971.42
424.80	961.64
425.17	956.40
425.54	932.96
425.91	932.51
426.28	947.98
426.65	941.84
427.02	954.81
427.39	953.44
427.76	970.05
428.13	937.97
428.49	983.25
428.86	941.16
429.23	955.49
429.60	949.80
429.97	940.93
430.34	941.61
430.71	951.40
431.08	937.06
431.45	944.80
431.82	947.98
432.19	934.10
432.56	945.48
432.93	940.70
433.30	958.90
433.67	939.56
434.03	966.41
434.40	931.14
434.77	957.31
435.14	942.75
435.51	951.17
435.88	948.66
436.25	958.45
436.62	959.13
436.99	958.90
437.35	942.07
437.72	954.13
438.09	929.55
438.46	998.95
438.83	959.81
439.20	947.07
439.57	953.90
439.93	952.53
440.30	935.47
440.67	948.66
441.04	958.68
441.41	941.16
441.78	938.88
442.14	945.71
442.51	952.08
442.88	952.31
443.25	942.98
443.62	943.66
443.99	963.00
444.35	943.66
444.72	956.17
445.09	946.16
445.46	949.35
445.83	974.83
446.19	959.36
446.56	950.26
446.93	953.22
447.30	942.29
447.66	950.03
448.03	952.76
448.40	947.30
448.77	935.24
449.14	947.53
449.50	947.53
449.87	947.30
450.24	942.52
450.61	946.62
450.97	938.20
451.34	939.79
451.71	945.93
452.08	941.84
452.44	931.60
452.81	940.02
453.18	936.15
453.54	943.89
453.91	941.84
454.28	943.43
454.65	970.51
455.01	935.92
455.38	953.22
455.75	948.66
456.11	960.72
456.48	944.11
456.85	945.02
457.21	928.18
457.58	957.99
457.95	954.13
458.32	959.13
458.68	927.05
459.05	941.38
459.42	950.49
459.78	957.08
460.15	952.08
460.52	960.04
460.88	959.13
461.25	964.82
461.61	951.62
461.98	953.44
462.35	947.53
462.71	943.89
463.08	956.17
463.45	950.71
463.81	944.57
464.18	941.61
464.55	943.43
464.91	962.32
465.28	943.20
465.64	950.49
466.01	950.26
466.38	952.76
466.74	958.22
467.11	932.96
467.47	951.40
467.84	980.75
468.21	957.54
468.57	949.80
468.94	957.08
469.30	955.95
469.67	954.58
470.03	961.18
470.40	957.77
470.77	929.10
471.13	943.89
471.50	956.17
471.86	946.84
472.23	965.73
472.59	967.55
472.96	959.13
473.32	954.13
473.69	966.87
474.05	963.00
474.42	955.26
474.78	950.49
475.15	953.90
475.51	932.05
475.88	948.21
476.24	973.47
476.61	966.87
476.97	956.17
477.34	944.34
477.70	958.68
478.07	952.53
478.43	949.80
478.80	958.90
479.16	937.06
479.53	962.55
479.89	946.62
480.26	962.55
480.62	956.63
480.99	965.05
481.35	943.89
481.72	946.84
482.08	927.96
482.45	1249.72
482.81	966.41
483.17	958.90
483.54	960.27
483.90	955.04
484.27	967.10
484.63	943.89
485.00	972.10
485.36	965.05
485.72	947.30
486.09	952.53
486.45	946.84
486.82	951.85
487.18	950.03
487.54	963.91
487.91	949.35
488.27	952.76
488.64	946.39
489.00	941.61
489.36	947.53
489.73	953.67
490.09	955.95
490.45	973.24
490.82	967.55
491.18	960.04
491.55	948.44
491.91	974.83
492.27	964.59
492.64	962.77
493.00	946.39
493.36	933.87
493.73	971.87
494.09	970.51
494.45	956.17
494.82	952.99
495.18	974.83
495.54	970.28
495.91	954.35
496.27	975.29
496.63	945.71
496.99	933.42
497.36	938.88
497.72	954.35
498.08	929.55
498.45	956.86
498.81	957.99
499.17	956.40
499.53	955.95
499.90	946.39
500.26	942.98
500.62	943.89
500.99	942.75
501.35	967.32
501.71	939.79
502.07	945.71
502.44	929.10
502.80	938.42
503.16	951.62
503.52	953.22
503.88	957.54
504.25	942.98
504.61	972.10
504.97	944.11
505.33	953.22
505.70	957.77
506.06	939.56
506.42	959.13
506.78	962.55
507.14	975.29
507.51	975.52
507.87	971.42
508.23	954.13
508.59	968.46
508.95	955.49
509.32	955.26
509.68	965.73
510.04	950.71
510.40	952.99
510.76	973.24
511.12	940.93
511.48	954.35
511.85	944.57
512.21	965.05
512.57	944.11
512.93	981.43
513.29	948.89
513.65	956.17
514.01	945.02
514.38	963.23
514.74	958.68
515.10	958.45
515.46	954.81
515.82	942.98
516.18	943.43
516.54	944.57
516.90	951.40
517.26	972.10
517.63	942.07
517.99	940.47
518.35	960.50
518.71	953.22
519.07	934.78
519.43	944.11
519.79	947.07
520.15	929.78
520.51	952.08
520.87	943.66
521.23	967.78
521.59	951.17
521.95	963.91
522.31	960.27
522.67	942.07
523.03	946.16
523.40	956.40
523.76	934.56
524.12	936.15
524.48	933.19
524.84	950.26
525.20	958.68
525.56	974.38
525.92	977.34
526.28	949.12
526.64	942.07
527.00	945.93
527.36	969.37
527.72	960.50
528.08	970.05
528.44	946.84
528.80	978.70
529.16	969.14
529.51	961.86
529.87	951.40
530.23	967.78
530.59	959.81
530.95	961.41
531.31	941.61
531.67	969.14
532.03	957.54
532.39	969.37
532.75	958.68
533.11	941.38
533.47	950.03
533.83	965.50
534.19	945.48
534.55	946.39
534.91	956.86
535.26	949.57
535.62	923.86
535.98	941.61
536.34	944.34
536.70	946.62
537.06	948.21
537.42	942.07
537.78	939.79
538.14	1061.53
538.49	955.49
538.85	986.21
539.21	952.53
539.57	962.55
539.93	970.05
540.29	967.55
540.65	964.37
541.00	958.90
541.36	966.19
541.72	941.84
542.08	956.86
542.44	961.86
542.80	967.55
543.15	964.14
543.51	954.35
543.87	955.04
544.23	959.59
544.59	934.78
544.95	961.18
545.30	947.98
545.66	929.78
546.02	935.69
546.38	946.39
546.73	944.57
547.09	937.06
547.45	972.56
547.81	955.49
548.17	952.99
548.52	952.53
548.88	955.95
549.24	973.70
549.60	949.57
549.95	942.75
550.31	954.81
550.67	935.24
551.03	936.38
551.38	946.62
551.74	945.48
552.10	928.41
552.46	959.81
552.81	946.16
553.17	940.47
553.53	937.06
553.88	951.40
554.24	928.87
554.60	950.94
554.95	940.70
555.31	953.22
555.67	943.43
556.03	946.62
556.38	939.79
556.74	943.43
557.10	944.11
557.45	954.58
557.81	959.13
558.17	944.11
558.52	935.69
558.88	942.52
559.24	968.92
559.59	959.13
559.95	954.35
560.30	968.92
560.66	943.66
561.02	961.64
561.37	948.66
561.73	978.02
562.09	957.54
562.44	972.79
562.80	937.74
563.15	965.50
563.51	942.75
563.87	951.40
564.22	950.71
564.58	963.46
564.93	947.53
565.29	957.77
565.65	973.01
566.00	953.90
566.36	951.85
566.71	971.65
567.07	953.90
567.42	954.58
567.78	960.27
568.14	950.49
568.49	944.34
568.85	940.02
569.20	949.35
569.56	963.23
569.91	953.44
570.27	942.98
570.62	988.71
570.98	950.49
571.33	940.25
571.69	944.11
572.04	955.26
572.40	945.48
572.75	935.01
573.11	959.81
573.46	956.40
573.82	958.45
574.17	955.95
574.53	965.96
574.88	967.78
575.24	972.56
575.59	967.55
575.95	955.95
576.30	938.88
576.66	956.86
577.01	954.13
577.36	978.25
577.72	953.22
578.07	941.16
578.43	957.08
578.78	935.92
579.14	961.41
579.49	960.50
579.85	966.41
580.20	969.83
580.55	956.40
580.91	961.64
581.26	979.38
581.62	952.08
581.97	966.64
582.32	973.24
582.68	968.01
583.03	980.07
583.39	985.30
583.74	990.31
584.09	957.54
584.45	976.65
584.80	972.33
585.15	988.49
585.51	971.19
585.86	988.26
586.21	986.67
586.57	1001.46
586.92	972.56
587.27	1003.50
587.63	997.59
587.98	1019.66
588.33	1015.11
588.69	1005.78
589.04	1019.89
589.39	1007.83
589.75	1029.67
590.10	1036.27
590.45	1050.61
590.81	1030.81
591.16	1061.76
591.51	1049.47
591.86	1083.60
592.22	1082.01
592.57	1093.16
592.92	1097.94
593.28	1088.15
593.63	1139.35
593.98	1121.60
594.33	1153.01
594.69	1140.49
595.04	1162.11
595.39	1149.82
595.74	1204.89
596.10	1192.15
596.45	1206.71
596.80	1224.00
597.15	1229.46
597.50	1229.24
597.86	1276.57
598.21	1294.32
598.56	1282.94
598.91	1304.56
599.26	1325.49
599.62	1331.63
599.97	1376.92
600.32	1367.13
600.67	1398.76
601.02	1428.34
601.38	1425.39
601.73	1454.51
602.08	1451.55
602.43	1477.95
602.78	1498.89
603.13	1520.50
603.49	1506.17
603.84	1540.53
604.19	1546.67
604.54	1580.58
604.89	1626.09
605.24	1629.05
605.59	1663.86
605.95	1661.81
606.30	1679.79
606.65	1714.15
607.00	1730.08
607.35	1750.33
607.70	1748.28
608.05	1789.70
608.40	1775.13
608.75	1784.92
609.10	1833.16
609.46	1809.49
609.81	1855.00
610.16	1862.29
610.51	1890.96
610.86	1919.86
611.21	1909.16
611.56	1935.79
611.91	1944.43
612.26	1958.54
612.61	1971.06
612.96	1972.19
613.31	1961.50
613.66	1981.30
614.01	2000.41
614.36	2018.16
614.71	2019.98
615.06	1978.57
615.41	2019.75
615.76	2018.39
616.11	2038.87
616.46	2030.67
616.81	2020.66
617.16	2074.59
617.51	2048.88
617.86	2050.47
618.21	2052.06
618.56	2066.63
618.91	2049.56
619.26	2051.84
619.61	2053.89
619.96	2070.95
620.31	2061.85
620.66	2077.55
621.01	2044.78
621.36	2077.32
621.71	2065.26
622.06	2057.07
622.41	2078.23
622.76	2045.47
623.10	2075.50
623.45	2059.35
623.80	2045.47
624.15	2059.80
624.50	2041.14
624.85	2036.82
625.20	2045.47
625.55	2060.26
625.90	2042.05
626.25	2034.32
626.59	2051.61
626.94	2025.67
627.29	2034.77
627.64	2029.99
627.99	2030.90
628.34	2011.56
628.69	2042.28
629.03	2013.15
629.38	1994.49
629.73	1992.22
630.08	1975.61
630.43	2017.48
630.78	1989.72
631.12	2012.47
631.47	1994.49
631.82	1987.67
632.17	2000.87
632.52	1997.00
632.86	1996.31
633.21	1948.07
633.56	1931.23
633.91	1941.93
634.26	1960.59
634.60	1926.68
634.95	1931.92
635.30	1919.86
635.65	1942.61
635.99	1930.78
636.34	1947.85
636.69	1931.46
637.04	1924.18
637.39	1927.14
637.73	1874.80
638.08	1905.52
638.43	1921.22
638.77	1915.53
639.12	1884.81
639.47	1898.92
639.82	1927.59
640.16	1892.32
640.51	1900.29
640.86	1893.46
641.20	1918.49
641.55	1899.83
641.90	1907.57
642.25	1904.38
642.59	1899.38
642.94	1872.75
643.29	1885.95
643.63	1875.48
643.98	1892.10
644.33	1860.69
644.67	1841.81
645.02	1876.39
645.37	1876.85
645.71	1870.93
646.06	1884.81
646.40	1890.28
646.75	1884.81
647.10	1859.78
647.44	1890.28
647.79	1872.98
648.14	1896.42
648.48	1880.95
648.83	1847.95
649.17	1917.58
649.52	1870.25
649.87	1895.28
650.21	1874.35
650.56	1880.49
650.90	1897.33
651.25	1885.50
651.59	1892.32
651.94	1898.47
652.29	1900.06
652.63	1918.26
652.98	1881.63
653.32	1883.45
653.67	1899.15
654.01	1900.06
654.36	1900.06
654.70	1882.77
655.05	1913.03
655.39	1914.40
655.74	1912.58
656.08	1933.97
656.43	1946.03
656.78	1926.46
657.12	1950.35
657.47	1906.43
657.81	1933.28
658.15	1936.70
658.50	1938.52
658.84	1963.55
659.19	1987.21
659.53	1986.98
659.88	1989.72
660.22	1987.89
660.57	1989.49
660.91	2015.88
661.26	1996.31
661.60	2018.84
661.95	2034.77
662.29	2035.68
662.63	2047.29
662.98	2046.15
663.32	2080.96
663.67	2071.18
664.01	2088.02
664.36	2093.93
664.70	2131.94
665.04	2117.83
665.39	2163.11
665.73	2146.95
666.08	2321.94
666.42	2207.71
666.76	2199.06
667.11	2243.44
667.45	2272.79
667.79	2258.45
668.14	2305.56
668.48	2343.10
668.83	2358.58
669.17	2463.93
669.51	2470.08
669.86	2514.22
670.20	2596.82
670.54	2635.51
670.89	2678.97
671.23	2757.25
671.57	2831.89
671.92	2890.59
672.26	3004.37
672.60	3028.72
672.94	3165.70
673.29	3246.94
673.63	3336.37
673.97	3423.52
674.32	3540.94
674.66	3634.23
675.00	3745.96
675.34	3822.88
675.69	3983.07
676.03	4102.31
676.37	4245.21
676.71	4357.85
677.06	4564.24
677.40	4647.98
677.74	4908.53
678.08	5108.77
678.43	5277.84
678.77	5434.40
679.11	5689.03
679.45	5912.94
679.80	6119.56
680.14	6372.14
680.48	6598.78
680.82	6894.37
681.16	7230.01
681.51	7531.52
681.85	7907.66
682.19	8133.39
682.53	8600.79
682.87	9111.87
683.21	9461.39
683.56	9967.01
683.90	10560.92
684.24	11192.83
684.58	11852.73
684.92	12562.47
685.26	13216.00
685.61	13909.35
685.95	14693.04
686.29	15292.87
686.63	15989.17
686.97	16431.99
687.31	16730.77
687.65	16934.88
687.99	17279.62
688.33	17160.84
688.68	17128.53
689.02	16956.73
689.36	16549.41
689.70	16214.22
690.04	15805.31
690.38	15270.57
690.72	14876.22
691.06	14193.56
691.40	13735.50
691.74	13138.63
692.08	12612.30
692.42	12082.79
692.76	11639.97
693.10	11091.34
693.44	10575.03
693.78	10157.24
694.13	9757.21
694.47	9396.54
694.81	9002.87
695.15	8678.15
695.49	8329.32
695.83	8127.48
696.17	7820.74
696.51	7619.13
696.85	7481.00
697.19	7165.16
697.53	6995.41
697.87	6913.49
698.20	6707.10
698.54	6683.43
698.88	6522.78
699.22	6483.87
699.56	6411.28
699.90	6351.43
700.24	6300.69
700.58	6228.56
700.92	6236.98
701.26	6221.50
701.60	6259.05
701.94	6213.54
702.28	6336.87
702.62	6394.90
702.96	6409.00
703.30	6497.07
703.63	6574.66
703.97	6688.21
704.31	6730.31
704.65	6830.20
704.99	7040.46
705.33	7176.31
705.67	7277.12
706.01	7402.04
706.34	7539.48
706.68	7642.56
707.02	7763.17
707.36	7982.07
707.70	8128.16
708.04	8258.78
708.38	8401.91
708.71	8535.93
709.05	8621.04
709.39	8811.95
709.73	8751.20
710.07	8969.42
710.40	9042.69
710.74	9026.31
711.08	9161.25
711.42	9150.10
711.76	9141.45
712.09	9234.97
712.43	9221.32
712.77	9191.74
713.11	9207.21
713.45	9059.99
713.78	9073.87
714.12	9010.15
714.46	8893.42
714.80	8835.62
715.13	8689.76
715.47	8565.29
715.81	8436.27
716.15	8323.86
716.48	8203.71
716.82	8174.13
717.16	7979.34
717.49	7853.96
717.83	7629.14
718.17	7530.84
718.51	7370.87
718.84	7242.76
719.18	7131.25
719.52	7030.90
719.85	6845.90
720.19	6711.65
720.53	6610.39
720.86	6443.36
721.20	6342.56
721.54	6263.60
721.87	6163.25
722.21	5968.46
722.55	5868.11
722.88	5808.49
723.22	5639.42
723.55	5525.87
723.89	5509.49
724.23	5391.16
724.56	5277.16
724.90	5141.31
725.24	5099.90
725.57	5015.48
725.91	4951.31
726.24	4876.21
726.58	4735.81
726.92	4661.86
727.25	4643.43
727.59	4565.15
727.92	4465.25
728.26	4399.72
728.59	4374.92
728.93	4314.39
729.26	4200.38
729.60	4156.69
729.94	4080.69
730.27	4024.71
730.61	3980.34
730.94	3871.12
731.28	3890.91
731.61	3879.31
731.95	3754.84
732.28	3702.04
732.62	3639.01
732.95	3642.20
733.29	3588.27
733.62	3530.47
733.96	3486.78
734.29	3469.94
734.63	3439.45
734.96	3395.08
735.30	3380.06
735.63	3373.46
735.97	3300.87
736.30	3272.20
736.63	3253.31
736.97	3242.16
737.30	3183.91
737.64	3157.97
737.97	3125.20
738.31	3121.33
738.64	3085.61
738.97	3070.13
739.31	3056.93
739.64	3053.07
739.98	3005.51
740.31	2944.98
740.64	2960.23
740.98	2959.09
741.31	2932.24
741.65	2888.55
741.98	2904.02
742.31	2845.31
742.65	2841.67
742.98	2841.67
743.31	2777.27
743.65	2830.52
743.98	2801.62
744.31	2771.36
744.65	2746.10
744.98	2744.96
745.31	2719.47
745.65	2699.45
745.98	2747.69
746.31	2731.99
746.65	2704.68
746.98	2701.50
747.31	2662.36
747.65	2636.19
747.98	2670.32
748.31	2641.20
748.64	2622.31
748.98	2567.93
749.31	2585.22
749.64	2560.64
749.98	2553.82
750.31	2565.19
750.64	2527.42
750.97	2507.17
751.31	2515.36
751.64	2465.07
751.97	2482.59
752.30	2501.71
752.63	2444.59
752.97	2454.83
753.30	2438.22
753.63	2416.38
753.96	2382.24
754.29	2377.46
754.63	2341.06
754.96	2369.95
755.29	2334.68
755.62	2319.89
755.95	2279.16
756.29	2290.08
756.62	2276.66
756.95	2212.03
757.28	2232.51
757.61	2242.75
757.94	2186.55
758.27	2193.60
758.61	2160.83
758.94	2169.48
759.27	2135.58
759.60	2139.22
759.93	2144.00
760.26	2102.35
760.59	2055.48
760.92	2097.35
761.26	2088.70
761.59	2069.13
761.92	2007.92
762.25	2044.78
762.58	2023.17
762.91	2011.11
763.24	1991.76
763.57	1956.27
763.90	1976.29
764.23	1961.50
764.56	1936.24
764.89	1954.22
765.22	1933.28
765.55	1943.07
765.88	1918.72
766.21	1888.68
766.54	1888.45
766.87	1881.86
767.20	1877.30
767.53	1883.68
767.86	1880.95
768.19	1880.04
768.52	1858.87
768.85	1824.06
769.18	1810.86
769.51	1813.59
769.84	1806.54
770.17	1790.38
770.50	1776.27
770.83	1762.39
771.16	1749.88
771.49	1764.89
771.82	1766.94
772.15	1771.27
772.48	1767.17
772.81	1734.17
773.14	1726.67
773.47	1706.87
773.80	1717.34
774.13	1687.75
774.46	1682.52
774.78	1684.80
775.11	1650.21
775.44	1649.53
775.77	1670.23
776.10	1662.50
776.43	1637.69
776.76	1629.73
777.09	1635.64
777.41	1626.31
777.74	1622.22
778.07	1597.19
778.40	1585.58
778.73	1594.00
779.06	1579.44
779.38	1569.20
779.71	1548.04
780.04	1553.95
780.37	1544.62
780.70	1559.87
781.03	1532.79
781.35	1535.07
781.68	1513.22
782.01	1525.05
782.34	1498.20
782.67	1489.56
782.99	1480.23
783.32	1484.55
783.65	1472.26
783.98	1477.72
784.30	1457.47
784.63	1436.31
784.96	1449.73
785.29	1467.94
785.61	1470.67
785.94	1435.40
786.27	1441.09
786.60	1438.13
786.92	1451.33
787.25	1436.76
787.58	1417.88
787.90	1421.06
788.23	1402.63
788.56	1405.59
788.88	1393.07
789.21	1378.28
789.54	1383.06
789.87	1389.89
790.19	1377.60
790.52	1377.60
790.85	1363.72
791.17	1375.78
791.50	1380.33
791.82	1353.71
792.15	1351.43
792.48	1339.83
792.80	1352.57
793.13	1361.90
793.46	1356.89
793.78	1355.76
794.11	1359.17
794.43	1346.20
794.76	1358.49
795.09	1360.31
795.41	1343.92
795.74	1340.05
796.06	1323.90
796.39	1330.04
796.72	1349.38
797.04	1337.55
797.37	1328.22
797.69	1335.73
798.02	1342.33
798.34	1326.63
798.67	1304.56
798.99	1323.22
799.32	1322.08
799.64	1314.57
799.97	1308.88
800.30	1321.39
800.62	1320.71
800.95	1311.61
801.27	1306.83
801.60	1315.25
801.92	1307.51
802.25	1283.17
802.57	1316.84
802.89	1305.47
803.22	1314.34
803.54	1305.69
803.87	1299.55
804.19	1285.67
804.52	1292.50
804.84	1277.93
805.17	1269.06
805.49	1280.44
805.82	1274.97
806.14	1272.24
806.46	1309.79
806.79	1274.29
807.11	1255.86
807.44	1251.76
807.76	1250.85
808.08	1264.51
808.41	1263.14
808.73	1272.70
809.06	1242.66
809.38	1265.19
809.70	1244.48
810.03	1246.30
810.35	1227.42
810.67	1241.30
811.00	1232.19
811.32	1234.24
811.64	1245.62
811.97	1235.61
812.29	1204.43
812.61	1239.70
812.94	1232.88
813.26	1226.05
813.58	1229.69
813.91	1210.35
814.23	1206.25
814.55	1211.71
814.88	1215.36
815.20	1200.79
815.52	1196.70
815.84	1188.05
816.17	1213.76
816.49	1200.11
816.81	1206.25
817.13	1186.46
817.46	1201.48
817.78	1190.78
818.10	1187.37
818.42	1186.68
818.75	1200.11
819.07	1195.79
819.39	1194.88
819.71	1208.98
820.04	1193.28
820.36	1162.79
820.68	1178.49
821.00	1168.48
821.32	1206.03
821.65	1188.28
821.97	1181.91
822.29	1171.67
822.61	1172.12
822.93	1160.29
823.25	1173.71
823.58	1186.68
823.90	1181.22
824.22	1168.94
824.54	1142.99
824.86	1167.34
825.18	1148.00
825.50	1133.89
825.82	1150.50
826.15	1152.55
826.47	1134.35
826.79	1140.49
827.11	1142.77
827.43	1162.11
827.75	1140.04
828.07	1128.66
828.39	1155.28
828.71	1145.04
829.03	1147.77
829.35	1142.77
829.67	1121.60
830.00	1142.99
830.32	1148.00
830.64	1117.74
830.96	1111.36
831.28	1149.59
831.60	1123.65
831.92	1129.57
832.24	1133.66
832.56	1120.47
832.88	1129.80
833.20	1102.72
833.52	1125.47
833.84	1124.33
834.16	1125.02
834.48	1119.78
834.80	1145.50
835.12	1122.06
835.44	1134.35
835.76	1117.05
836.08	1136.40
836.40	1137.53
836.71	1112.73
837.03	1107.04
837.35	1122.74
837.67	1132.75
837.99	1134.80
838.31	1106.81
838.63	1114.55
838.95	1128.20
839.27	1125.70
839.59	1116.37
839.91	1093.84
840.23	1122.51
840.54	1101.81
840.86	1109.09
841.18	1096.12
841.50	1107.50
841.82	1106.13
842.14	1119.78
842.46	1122.06
842.77	1096.35
843.09	1096.80
843.41	1111.82
843.73	1085.20
844.05	1126.84
844.37	1095.44
844.68	1099.53
845.00	1115.92
845.32	1097.48
845.64	1084.97
845.96	1109.32
846.27	1086.11
846.59	1103.17
846.91	1094.98
847.23	1105.90
847.54	1093.39
847.86	1096.35
848.18	1077.00
848.50	1103.86
848.82	1104.31
849.13	1088.15
849.45	1090.88
849.77	1117.74
850.08	1102.03
850.40	1097.48
850.72	1106.13
851.04	1092.25
851.35	1097.71
851.67	1094.30
851.99	1104.99
852.30	1077.46
852.62	1083.83
852.94	1084.74
853.25	1100.44
853.57	1076.32
853.89	1079.05
854.20	1081.33
854.52	1097.71
854.84	1062.44
855.15	1087.24
855.47	1062.44
855.79	1079.96
856.10	1068.13
856.42	1069.72
856.73	1071.54
857.05	1083.38
857.37	1065.17
857.68	1071.32
858.00	1077.46
858.32	1078.82
858.63	1060.85
858.95	1049.47
859.26	1054.70
859.58	1094.53
859.89	1049.93
860.21	1069.04
860.52	1059.94
860.84	1074.27
861.16	1089.06
861.47	1062.67
861.79	1050.84
862.10	1071.77
862.42	1076.09
862.73	1075.64
863.05	1075.41
863.36	1065.17
863.68	1079.05
863.99	1052.43
864.31	1059.94
864.62	1077.23
864.94	1051.06
865.25	1077.46
865.57	1054.25
865.88	1064.03
866.20	1053.79
866.51	1056.07
866.82	1070.86
867.14	1085.65
867.45	1046.51
867.77	1056.75
868.08	1065.85
868.40	1070.63
868.71	1051.52
869.02	1061.76
869.34	1035.59
869.65	1053.11
869.97	1051.75
870.28	1050.15
870.59	1045.37
870.91	1053.79
871.22	1046.06
871.54	1064.72
871.85	1041.05
872.16	1049.93
872.48	1025.35
872.79	1054.02
873.10	1052.66
873.42	1048.79
873.73	1052.43
874.04	1031.49
874.36	1023.30
874.67	1024.44
874.98	1032.63
875.30	1045.15
875.61	1046.97
875.92	1033.31
876.23	1028.54
876.55	1033.31
876.86	1041.28
877.17	1051.06
877.49	1031.95
877.80	1035.82
878.11	1246.99
878.42	1036.27
878.74	1023.76
879.05	1021.25
879.36	1028.31
879.67	1030.13
879.98	1015.79
880.30	1022.39
880.61	1023.76
880.92	1039.69
881.23	1029.45
881.55	1024.89
881.86	1012.15
882.17	1041.05
882.48	1016.70
882.79	1019.21
883.10	1024.44
883.42	1031.27
883.73	1027.85
884.04	1030.58
884.35	1026.72
884.66	1024.44
884.97	1031.72
885.28	1006.24
885.60	1019.43
885.91	1014.88
886.22	1011.47
886.53	1018.75
886.84	1023.76
887.15	1044.69
887.46	1000.09
887.77	1025.12
888.08	1029.22
888.40	1027.63
888.71	1000.77
889.02	1003.73
889.33	1017.16
889.64	1030.58
889.95	1028.76
890.26	1029.67
890.57	1006.24
890.88	1028.08
891.19	996.45
891.50	1020.12
891.81	1032.63
892.12	1021.94
892.43	1028.08
892.74	1036.95
893.05	1036.04
893.36	1028.08
893.67	1029.67
893.98	1016.02
894.29	1029.90
894.60	1036.95
894.91	1023.07
895.22	1017.39
895.53	1032.18
895.84	1010.10
896.15	1014.65
896.46	1015.34
896.77	1013.06
897.08	1016.70
897.38	1030.58
897.69	1019.66
898.00	1025.80
898.31	1014.88
898.62	1016.25
898.93	1006.24
899.24	1006.69
899.55	1009.65
899.86	1020.12
900.16	1015.34
900.47	1003.05
900.78	998.27
901.09	1016.93
901.40	994.63
901.71	1011.01
902.02	1001.23
902.32	1009.88
902.63	1010.10
902.94	1014.65
903.25	997.82
903.56	990.31
903.87	973.47
904.17	1015.34
904.48	994.63
904.79	996.91
905.10	1003.73
905.41	994.86
905.71	1016.48
906.02	997.13
906.33	995.31
906.64	991.44
906.94	1002.14
907.25	983.48
907.56	1015.79
907.87	1000.32
908.17	1004.64
908.48	1000.32
908.79	1019.66
909.09	998.95
909.40	1003.05
909.71	996.22
910.02	1104.77
910.32	995.31
910.63	1001.91
910.94	1008.51
911.24	1000.32
911.55	1034.00
911.86	1011.01
912.16	1012.15
912.47	1005.10
912.78	989.40
913.08	1004.64
913.39	997.59
913.69	981.66
914.00	993.26
914.31	987.58
914.61	978.02
914.92	1015.79
915.23	965.05
915.53	988.26
915.84	993.26
916.14	980.52
916.45	1005.10
916.75	978.93
917.06	984.85
917.37	1001.46
917.67	1002.82
917.98	993.49
918.28	983.02
918.59	1009.19
918.89	992.81
919.20	994.63
919.50	990.99
919.81	1016.48
920.11	993.26
920.42	990.76
920.72	976.65
921.03	993.72
921.33	974.83
921.64	981.66
921.94	994.40
922.25	982.34
922.55	986.67
922.86	990.76
923.16	956.86
923.47	967.78
923.77	996.45
924.08	985.53
924.38	959.81
924.69	983.94
924.99	984.39
925.29	985.53
925.60	975.29
925.90	983.94
926.21	975.52
926.51	987.35
926.81	979.16
927.12	972.56
927.42	970.28
927.73	972.10
928.03	978.02
928.33	979.84
928.64	964.14
928.94	968.92
929.24	976.20
929.55	963.91
929.85	958.90
930.15	976.88
930.46	962.32
930.76	985.30
931.06	954.35
931.37	968.23
931.67	979.61
931.97	957.54
932.27	955.72
932.58	946.39
932.88	969.60
933.18	973.24
933.49	961.18
933.79	986.89
934.09	946.62
934.39	987.35
934.70	982.57
935.00	970.74
935.30	981.66
935.60	973.24
935.91	967.10
936.21	973.01
936.51	941.38
936.81	979.84
937.11	970.51
937.42	956.86
937.72	961.64
938.02	964.14
938.32	981.89
938.62	974.61
938.92	948.21
939.23	962.77
939.53	939.11
939.83	967.10
940.13	952.31
940.43	968.23
940.73	959.81
941.03	960.04
941.34	978.93
941.64	970.51
941.94	948.66
942.24	958.68
942.54	958.45
942.84	954.81
943.14	946.62
943.44	937.06
943.74	958.45
944.04	945.71
944.34	963.00
944.65	951.17
944.95	963.46
945.25	964.82
945.55	960.95
945.85	956.17
946.15	960.27
946.45	974.15
946.75	958.68
947.05	970.74
947.35	968.23
947.65	983.02
947.95	961.18
948.25	957.54
948.55	951.62
948.85	960.04
949.15	968.69
949.45	973.92
949.75	969.60
950.05	957.77
950.35	950.49
950.65	964.37
950.94	957.31
951.24	960.50
951.54	982.11
951.84	1011.01
952.14	975.74
952.44	948.66
952.74	957.77
953.04	969.14
953.34	952.76
953.64	965.96
953.94	953.67
954.23	958.45
954.53	955.26
954.83	970.05
955.13	955.72
955.43	972.33
955.73	977.11
956.03	968.92
956.32	942.75
956.62	966.19
956.92	976.20
957.22	956.86
957.52	955.26
957.82	946.39
958.11	948.89
958.41	955.04
958.71	975.06
959.01	969.37
959.30	1062.67
959.60	956.17
959.90	950.26
960.20	936.83
960.50	959.81
960.79	959.13
961.09	952.31
961.39	949.35
961.69	957.77
961.98	939.56
962.28	948.44
962.58	966.64
962.87	966.19
963.17	963.23
963.47	963.68
963.76	978.93
964.06	947.53
964.36	977.11
964.66	967.78
964.95	954.35
965.25	940.02
965.55	975.29
965.84	960.27
966.14	957.99
966.43	967.78
966.73	967.32
967.03	971.87
967.32	956.86
967.62	972.56
967.92	971.19
968.21	966.87
968.51	945.71
968.80	934.10
969.10	956.86
969.40	956.17
969.69	974.38
969.99	951.17
970.28	960.72
970.58	962.77
970.87	938.65
971.17	954.81
971.46	951.40
971.76	940.47
972.06	939.79
972.35	940.02
972.65	953.67
972.94	946.16
973.24	963.23
973.53	944.11
973.83	955.72
974.12	943.66
974.42	937.74
974.71	968.46
975.01	954.58
975.30	942.07
975.59	947.98
975.89	960.27
976.18	953.67
976.48	947.07
976.77	953.44
977.07	963.91
977.36	962.09
977.65	962.77
977.95	954.58
978.24	968.23
978.54	971.87
978.83	951.17
979.13	971.19
979.42	964.59
979.71	957.08
980.01	964.82
980.30	967.78
980.59	972.33
980.89	973.01
981.18	948.21
981.47	950.03
981.77	939.79
982.06	959.36
982.35	962.09
982.65	935.01
982.94	959.81
983.23	968.46
983.53	972.10
983.82	959.81
984.11	966.87
984.41	947.98
984.70	954.35
984.99	957.99
985.28	967.55
985.58	960.72
985.87	948.89
986.16	961.41
986.45	946.84
986.75	951.17
987.04	942.75
987.33	944.57
987.62	938.65
987.91	939.79
988.21	953.90
988.50	941.38
988.79	966.64
989.08	943.20
989.37	959.81
989.67	930.23
989.96	933.65
990.25	934.10
990.54	948.66
990.83	944.34
991.12	934.78
991.42	946.16
991.71	940.47
992.00	952.99
992.29	958.68
992.58	961.41
992.87	958.68
993.16	954.58
993.45	960.95
993.75	941.16
994.04	953.22
994.33	966.87
994.62	965.05
994.91	957.31
995.20	957.31
995.49	940.70
995.78	963.46
996.07	948.89
996.36	951.40
996.65	964.82
996.94	969.37
997.23	962.32
997.52	956.63
997.81	947.30
998.10	952.76
998.39	967.10
998.68	950.03
998.97	945.93
999.26	921.81
999.55	959.81
999.84	960.72
1000.13	943.20
1000.42	931.83
1000.71	940.47
1001.00	943.66
1001.29	973.92
1001.58	965.05
1001.87	948.66
1002.16	957.31
1002.45	960.04
1002.74	965.05
1003.02	961.18
1003.31	961.41
1003.60	952.53
1003.89	952.08
1004.18	937.97
1004.47	947.07
1004.76	947.75
1005.05	954.81
1005.33	949.57
1005.62	940.93
1005.91	963.23
1006.20	950.03
1006.49	974.15
1006.78	953.44
1007.06	965.50
1007.35	949.57
1007.64	948.21
1007.93	966.19
1008.22	955.72
1008.50	950.49
1008.79	953.90
1009.08	955.72
1009.37	950.26
1009.66	962.09
1009.94	947.07
1010.23	939.79
1010.52	938.42
1010.81	962.09
1011.09	950.03
1011.38	963.46
1011.67	969.37
1011.95	950.94
1012.24	970.96
1012.53	963.68
1012.82	944.34
1013.10	952.76
1013.39	936.38
1013.68	943.66
[truncated: 48 more rows]
