# Supplementary material for: Unique photosynthetic electron transport tuning and excitation distribution in heterokont algae
Source: PLoS One. 2019 Jan 9;14(1):e0209920. doi: 10.1371/journal.pone.0209920 (PMC6326504; doi:10.1371/journal.pone.0209920)
Supplement: S1 Dataset — (ZIP) [file pone.0209920.s004.zip › S1 Dataset/77K/Phaeodactylum_no_inhibitor/PNI_t=0i,2.txt]

340.01	1118.87
340.39	1118.87
340.76	1118.87
341.14	1154.37
341.52	1139.35
341.89	1170.76
342.27	1153.01
342.65	1179.86
343.03	1168.48
343.40	1173.26
343.78	1192.37
344.16	1166.89
344.53	1185.55
344.91	1195.56
345.29	1163.47
345.66	1162.11
346.04	1171.44
346.42	1172.58
346.79	1170.76
347.17	1171.21
347.54	1164.84
347.92	1152.32
348.30	1170.76
348.67	1153.01
349.05	1139.35
349.43	1155.51
349.80	1170.30
350.18	1159.83
350.56	1168.71
350.93	1152.78
351.31	1145.27
351.68	1174.85
352.06	1159.15
352.44	1140.72
352.81	1154.60
353.19	1144.36
353.56	1136.85
353.94	1149.82
354.32	1128.20
354.69	1138.67
355.07	1110.00
355.44	1125.02
355.82	1157.33
356.19	1134.12
356.57	1127.07
356.95	1148.46
357.32	1148.91
357.70	1143.90
358.07	1119.33
358.45	1162.34
358.82	1147.77
359.20	1141.86
359.58	1147.32
359.95	1160.74
360.33	1136.62
360.70	1133.89
361.08	1136.85
361.45	1154.37
361.83	1153.69
362.20	1157.56
362.58	1154.83
362.95	1145.04
363.33	1122.97
363.70	1127.75
364.08	1125.02
364.45	1138.90
364.83	1129.11
365.20	1125.70
365.58	1163.02
365.95	1159.38
366.33	1140.49
366.70	1145.50
367.08	1148.46
367.45	1122.51
367.83	1155.05
368.20	1142.31
368.58	1124.79
368.95	1127.29
369.33	1150.28
369.70	1145.27
370.08	1128.43
370.45	1146.86
370.83	1145.27
371.20	1130.48
371.57	1209.44
371.95	1150.96
372.32	1143.68
372.70	1141.63
373.07	1167.57
373.45	1154.14
373.82	1126.61
374.19	1131.62
374.57	1150.50
374.94	1151.19
375.32	1134.57
375.69	1159.15
376.07	1134.35
376.44	1137.53
376.81	1137.99
377.19	1137.08
377.56	1144.59
377.94	1134.35
378.31	1133.44
378.68	1115.69
379.06	1130.02
379.43	1161.43
379.81	1151.19
380.18	1137.31
380.55	1152.10
380.93	1141.40
381.30	1135.03
381.67	1141.86
382.05	1128.43
382.42	1119.56
382.79	1126.84
383.17	1140.95
383.54	1156.65
383.91	1117.74
384.29	1148.68
384.66	1146.18
385.04	1127.75
385.41	1140.04
385.78	1155.05
386.15	1140.72
386.53	1155.74
386.90	1133.21
387.27	1155.96
387.65	1142.54
388.02	1155.96
388.39	1142.08
388.77	1148.23
389.14	1139.35
389.51	1127.07
389.89	1138.67
390.26	1136.62
390.63	1117.05
391.00	1144.36
391.38	1145.04
391.75	1137.31
392.12	1145.27
392.50	1121.60
392.87	1136.62
393.24	1128.89
393.61	1139.35
393.99	1140.72
394.36	1119.78
394.73	1145.72
395.10	1130.93
395.48	1153.69
395.85	1146.18
396.22	1138.22
396.59	1148.00
396.97	1145.50
397.34	1149.82
397.71	1143.68
398.08	1130.48
398.45	1128.20
398.83	1133.44
399.20	1142.77
399.57	1147.77
399.94	1153.23
400.32	1140.95
400.69	1127.98
401.06	1134.80
401.43	1127.29
401.80	1129.34
402.17	1140.49
402.55	1144.36
402.92	1111.59
403.29	1144.59
403.66	1126.38
404.03	1148.00
404.41	1129.34
404.78	1136.17
405.15	1130.02
405.52	1129.57
405.89	1134.80
406.26	1132.98
406.64	1127.98
407.01	1156.19
407.38	1145.04
407.75	1140.72
408.12	1148.23
408.49	1153.92
408.86	1153.92
409.23	1152.32
409.61	1152.10
409.98	1144.59
410.35	1143.22
410.72	1130.02
411.09	1160.97
411.46	1155.28
411.83	1122.74
412.20	1132.75
412.57	1118.19
412.95	1139.35
413.32	1141.86
413.69	1145.04
414.06	1131.39
414.43	1129.34
414.80	1138.90
415.17	1136.17
415.54	1142.31
415.91	1133.44
416.28	1136.62
416.65	1135.03
417.02	1135.03
417.39	1140.04
417.76	1135.03
418.14	1135.26
418.51	1133.44
418.88	1141.63
419.25	1120.69
419.62	1148.68
419.99	1156.87
420.36	1139.58
420.73	1133.66
421.10	1150.50
421.47	1142.99
421.84	1137.76
422.21	1162.56
422.58	1147.55
422.95	1144.36
423.32	1158.01
423.69	1141.40
424.06	1138.22
424.43	1155.51
424.80	1115.69
425.17	1125.70
425.54	1132.75
425.91	1142.54
426.28	1140.04
426.65	1147.77
427.02	1133.21
427.39	1138.67
427.76	1132.53
428.13	1153.23
428.49	1141.17
428.86	1145.72
429.23	1159.61
429.60	1153.23
429.97	1136.85
430.34	1153.46
430.71	1145.04
431.08	1149.37
431.45	1149.37
431.82	1119.78
432.19	1134.12
432.56	1142.77
432.93	1136.40
433.30	1118.65
433.67	1132.07
434.03	1153.01
434.40	1145.72
434.77	1147.77
435.14	1159.15
435.51	1133.21
435.88	1156.42
436.25	1150.50
436.62	1143.90
436.99	1141.86
437.35	1140.72
437.72	1141.40
438.09	1161.88
438.46	1176.90
438.83	1145.95
439.20	1142.99
439.57	1147.55
439.93	1144.81
440.30	1135.71
440.67	1144.81
441.04	1138.22
441.41	1138.90
441.78	1134.35
442.14	1129.34
442.51	1134.35
442.88	1155.05
443.25	1153.92
443.62	1157.10
443.99	1139.13
444.35	1125.47
444.72	1136.40
445.09	1143.68
445.46	1141.40
445.83	1143.68
446.19	1148.68
446.56	1157.10
446.93	1137.99
447.30	1135.03
447.66	1149.14
448.03	1133.89
448.40	1146.41
448.77	1130.48
449.14	1152.32
449.50	1128.66
449.87	1151.41
450.24	1134.80
450.61	1137.08
450.97	1137.76
451.34	1130.71
451.71	1138.22
452.08	1160.52
452.44	1143.22
452.81	1121.83
453.18	1138.90
453.54	1165.29
453.91	1145.50
454.28	1149.14
454.65	1146.63
455.01	1142.54
455.38	1135.48
455.75	1142.99
456.11	1152.78
456.48	1130.71
456.85	1143.45
457.21	1137.53
457.58	1139.81
457.95	1127.98
458.32	1145.95
458.68	1132.98
459.05	1133.66
459.42	1144.36
459.78	1125.47
460.15	1152.55
460.52	1141.40
460.88	1121.83
461.25	1136.17
461.61	1142.31
461.98	1144.36
462.35	1140.49
462.71	1143.68
463.08	1133.21
463.45	1129.80
463.81	1147.09
464.18	1146.63
464.55	1144.13
464.91	1173.71
465.28	1142.77
465.64	1145.95
466.01	1147.09
466.38	1154.14
466.74	1150.73
467.11	1121.38
467.47	1136.40
467.84	1179.17
468.21	1157.56
468.57	1144.13
468.94	1160.74
469.30	1159.83
469.67	1145.95
470.03	1145.95
470.40	1148.23
470.77	1129.57
471.13	1131.39
471.50	1155.28
471.86	1148.46
472.23	1156.87
472.59	1135.48
472.96	1137.76
473.32	1149.82
473.69	1149.37
474.05	1150.50
474.42	1146.86
474.78	1126.61
475.15	1141.86
475.51	1159.83
475.88	1148.23
476.24	1137.31
476.61	1144.81
476.97	1142.08
477.34	1124.79
477.70	1150.05
478.07	1156.19
478.43	1153.23
478.80	1155.05
479.16	1167.80
479.53	1146.41
479.89	1153.46
480.26	1154.14
480.62	1161.88
480.99	1163.02
481.35	1122.74
481.72	1147.77
482.08	1163.25
482.45	1404.68
482.81	1155.28
483.17	1158.92
483.54	1150.05
483.90	1141.63
484.27	1150.05
484.63	1130.02
485.00	1147.77
485.36	1141.86
485.72	1125.02
486.09	1143.90
486.45	1148.91
486.82	1150.28
487.18	1147.32
487.54	1155.74
487.91	1140.72
488.27	1153.69
488.64	1141.63
489.00	1148.23
489.36	1146.63
489.73	1153.01
490.09	1143.68
490.45	1162.79
490.82	1150.05
491.18	1167.57
491.55	1146.18
491.91	1150.28
492.27	1142.54
492.64	1149.82
493.00	1159.83
493.36	1143.68
493.73	1169.16
494.09	1150.96
494.45	1143.22
494.82	1170.76
495.18	1134.80
495.54	1163.70
495.91	1142.99
496.27	1145.27
496.63	1147.55
496.99	1144.81
497.36	1139.35
497.72	1155.28
498.08	1138.22
498.45	1148.46
498.81	1153.46
499.17	1152.10
499.53	1165.07
499.90	1144.13
500.26	1151.64
500.62	1158.01
500.99	1162.34
501.35	1142.99
501.71	1154.14
502.07	1157.79
502.44	1163.47
502.80	1151.64
503.16	1153.92
503.52	1140.49
503.88	1155.96
504.25	1150.96
504.61	1153.69
504.97	1137.53
505.33	1155.74
505.70	1154.83
506.06	1148.23
506.42	1159.61
506.78	1146.41
507.14	1149.14
507.51	1142.08
507.87	1151.87
508.23	1155.96
508.59	1143.68
508.95	1147.55
509.32	1155.51
509.68	1144.36
510.04	1166.43
510.40	1143.90
510.76	1141.40
511.12	1165.75
511.48	1141.40
511.85	1159.15
512.21	1160.97
512.57	1141.63
512.93	1170.07
513.29	1151.87
513.65	1138.90
514.01	1161.88
514.38	1160.29
514.74	1148.00
515.10	1141.86
515.46	1147.77
515.82	1173.26
516.18	1153.23
516.54	1167.11
516.90	1164.38
517.26	1168.48
517.63	1167.80
517.99	1156.87
518.35	1137.76
518.71	1142.99
519.07	1155.96
519.43	1148.68
519.79	1146.63
520.15	1154.14
520.51	1138.67
520.87	1135.71
521.23	1130.48
521.59	1141.17
521.95	1144.36
522.31	1139.81
522.67	1144.36
523.03	1153.69
523.40	1134.80
523.76	1137.76
524.12	1137.08
524.48	1128.43
524.84	1142.31
525.20	1156.65
525.56	1142.08
525.92	1143.45
526.28	1146.41
526.64	1148.23
527.00	1146.63
527.36	1172.80
527.72	1169.39
528.08	1141.63
528.44	1138.22
528.80	1169.16
529.16	1149.82
529.51	1149.37
529.87	1140.26
530.23	1137.99
530.59	1145.95
530.95	1153.92
531.31	1162.79
531.67	1131.39
532.03	1150.73
532.39	1163.25
532.75	1142.31
533.11	1155.28
533.47	1158.24
533.83	1142.99
534.19	1148.68
534.55	1159.15
534.91	1153.92
535.26	1150.28
535.62	1147.09
535.98	1149.82
536.34	1154.60
536.70	1146.41
537.06	1142.08
537.42	1152.55
537.78	1170.53
538.14	1239.70
538.49	1153.46
538.85	1183.50
539.21	1163.02
539.57	1132.53
539.93	1126.16
540.29	1163.93
540.65	1142.99
541.00	1168.94
541.36	1156.65
541.72	1134.80
542.08	1139.81
542.44	1157.10
542.80	1155.74
543.15	1158.24
543.51	1135.03
543.87	1129.57
544.23	1140.26
544.59	1152.55
544.95	1138.90
545.30	1150.50
545.66	1132.75
546.02	1139.81
546.38	1159.15
546.73	1154.60
547.09	1139.58
547.45	1159.83
547.81	1160.52
548.17	1160.74
548.52	1131.39
548.88	1126.61
549.24	1138.44
549.60	1149.14
549.95	1157.33
550.31	1136.17
550.67	1138.90
551.03	1133.66
551.38	1141.40
551.74	1147.09
552.10	1145.04
552.46	1158.01
552.81	1154.60
553.17	1130.93
553.53	1147.09
553.88	1177.35
554.24	1143.68
554.60	1137.31
554.95	1144.13
555.31	1144.13
555.67	1140.04
556.03	1162.34
556.38	1143.22
556.74	1150.28
557.10	1142.54
557.45	1135.03
557.81	1139.58
558.17	1127.07
558.52	1144.59
558.88	1148.68
559.24	1148.46
559.59	1144.81
559.95	1136.85
560.30	1175.99
560.66	1140.49
561.02	1118.19
561.37	1146.86
561.73	1151.64
562.09	1150.28
562.44	1161.20
562.80	1143.68
563.15	1144.81
563.51	1166.66
563.87	1125.02
564.22	1137.76
564.58	1145.95
564.93	1149.37
565.29	1161.65
565.65	1131.39
566.00	1130.93
566.36	1150.96
566.71	1148.91
567.07	1142.08
567.42	1160.06
567.78	1160.74
568.14	1129.80
568.49	1173.03
568.85	1158.70
569.20	1161.88
569.56	1152.10
569.91	1147.09
570.27	1160.74
570.62	1149.14
570.98	1152.78
571.33	1147.77
571.69	1138.44
572.04	1147.55
572.40	1162.11
572.75	1156.19
573.11	1138.22
573.46	1157.56
573.82	1159.83
574.17	1144.81
574.53	1162.79
574.88	1165.52
575.24	1148.46
575.59	1157.10
575.95	1166.20
576.30	1156.65
576.66	1176.22
577.01	1147.55
577.36	1146.18
577.72	1155.96
578.07	1140.49
578.43	1127.98
578.78	1151.64
579.14	1152.10
579.49	1163.93
579.85	1172.12
580.20	1171.21
580.55	1161.20
580.91	1145.95
581.26	1159.83
581.62	1162.11
581.97	1162.56
582.32	1166.89
582.68	1181.45
583.03	1160.52
583.39	1157.33
583.74	1189.64
584.09	1171.89
584.45	1176.90
584.80	1194.65
585.15	1186.91
585.51	1172.35
585.86	1195.79
586.21	1192.15
586.57	1202.16
586.92	1224.46
587.27	1202.84
587.63	1212.63
587.98	1241.75
588.33	1211.26
588.69	1219.45
589.04	1240.84
589.39	1246.08
589.75	1246.08
590.10	1257.00
590.45	1265.42
590.81	1267.01
591.16	1300.23
591.51	1299.32
591.86	1314.11
592.22	1305.01
592.57	1309.79
592.92	1349.38
593.28	1355.07
593.63	1367.59
593.98	1363.95
594.33	1398.08
594.69	1401.04
595.04	1413.10
595.39	1416.74
595.74	1442.68
596.10	1460.43
596.45	1482.96
596.80	1501.84
597.15	1514.13
597.50	1523.23
597.86	1563.28
598.21	1581.26
598.56	1576.25
598.91	1611.30
599.26	1630.64
599.62	1682.98
599.97	1706.64
600.32	1708.92
600.67	1766.71
601.02	1782.87
601.38	1769.45
601.73	1840.21
602.08	1835.44
602.43	1871.16
602.78	1883.90
603.13	1932.60
603.49	1940.34
603.84	1952.40
604.19	1974.70
604.54	1995.40
604.89	2039.78
605.24	2073.91
605.59	2081.19
605.95	2109.41
606.30	2139.67
606.65	2167.21
607.00	2155.37
607.35	2182.00
607.70	2226.14
608.05	2279.16
608.40	2261.19
608.75	2297.37
609.10	2309.43
609.46	2329.68
609.81	2356.76
610.16	2395.90
610.51	2390.89
610.86	2423.88
611.21	2436.40
611.56	2448.92
611.91	2479.41
612.26	2475.31
612.61	2499.43
612.96	2507.62
613.31	2497.16
613.66	2568.38
614.01	2550.86
614.36	2599.10
614.71	2542.67
615.06	2584.08
615.41	2577.25
615.76	2600.24
616.11	2615.94
616.46	2617.53
616.81	2641.88
617.16	2647.34
617.51	2627.54
617.86	2662.81
618.21	2654.17
618.56	2666.00
618.91	2662.13
619.26	2683.75
619.61	2651.21
619.96	2650.75
620.31	2676.24
620.66	2683.52
621.01	2686.71
621.36	2695.35
621.71	2692.17
622.06	2690.80
622.41	2663.04
622.76	2668.05
623.10	2658.26
623.45	2640.74
623.80	2690.35
624.15	2658.72
624.50	2655.99
624.85	2661.68
625.20	2658.49
625.55	2637.56
625.90	2649.16
626.25	2629.36
626.59	2675.78
626.94	2601.15
627.29	2630.27
627.64	2595.91
627.99	2640.51
628.34	2620.49
628.69	2616.17
629.03	2586.58
629.38	2607.52
629.73	2592.27
630.08	2574.07
630.43	2542.44
630.78	2569.75
631.12	2584.76
631.47	2569.52
631.82	2568.38
632.17	2519.91
632.52	2541.53
632.86	2572.02
633.21	2520.37
633.56	2513.54
633.91	2503.98
634.26	2525.83
634.60	2515.59
634.95	2509.90
635.30	2530.15
635.65	2518.32
635.99	2484.41
636.34	2466.44
636.69	2477.59
637.04	2500.57
637.39	2448.69
637.73	2470.08
638.08	2457.79
638.43	2481.23
638.77	2465.53
639.12	2429.35
639.47	2437.08
639.82	2468.03
640.16	2440.95
640.51	2411.60
640.86	2462.34
641.20	2418.20
641.55	2440.04
641.90	2462.11
642.25	2436.63
642.59	2422.52
642.94	2440.95
643.29	2409.78
643.63	2406.14
643.98	2424.57
644.33	2428.44
644.67	2405.23
645.02	2422.06
645.37	2414.56
645.71	2405.45
646.06	2397.03
646.40	2409.09
646.75	2388.16
647.10	2434.12
647.44	2431.85
647.79	2428.21
648.14	2425.71
648.48	2436.63
648.83	2412.51
649.17	2432.76
649.52	2415.92
649.87	2433.21
650.21	2429.35
650.56	2420.47
650.90	2417.29
651.25	2412.28
651.59	2442.09
651.94	2437.08
652.29	2445.96
652.63	2471.22
652.98	2445.05
653.32	2488.51
653.67	2451.87
654.01	2484.41
654.36	2468.71
654.70	2476.90
655.05	2483.05
655.39	2495.56
655.74	2530.61
656.08	2501.02
656.43	2514.91
656.78	2557.46
657.12	2533.56
657.47	2561.10
657.81	2590.68
658.15	2573.84
658.50	2567.93
658.84	2626.63
659.19	2608.43
659.53	2599.78
659.88	2617.30
660.22	2657.13
660.57	2666.46
660.91	2694.22
661.26	2683.07
661.60	2727.21
661.95	2704.91
662.29	2717.88
662.63	2733.81
662.98	2765.44
663.32	2754.06
663.67	2766.35
664.01	2808.45
664.36	2797.30
664.70	2843.49
665.04	2882.86
665.39	2885.13
665.73	2929.96
666.08	3075.82
666.42	2976.84
666.76	3020.98
667.11	3070.13
667.45	3124.97
667.79	3192.10
668.14	3246.71
668.48	3329.31
668.83	3348.66
669.17	3427.62
669.51	3515.00
669.86	3616.94
670.20	3698.86
670.54	3795.34
670.89	3869.30
671.23	4043.83
671.57	4123.02
671.92	4272.52
672.26	4435.67
672.60	4512.13
672.94	4710.78
673.29	4887.14
673.63	5042.55
673.97	5204.34
674.32	5399.81
674.66	5541.58
675.00	5775.50
675.34	5936.15
675.69	6207.85
676.03	6406.50
676.37	6652.71
676.71	6856.37
677.06	7137.40
677.40	7364.27
677.74	7738.14
678.08	8006.19
678.43	8417.38
678.77	8783.97
679.11	9115.51
679.45	9460.48
679.80	9830.48
680.14	10299.23
680.48	10744.55
680.82	11267.01
681.16	11771.27
681.51	12280.08
681.85	12776.59
682.19	13410.10
682.53	14169.67
682.87	14831.16
683.21	15565.25
683.56	16386.48
683.90	17415.93
684.24	18433.31
684.58	19551.50
684.92	20766.86
685.26	21798.12
685.61	22935.20
685.95	24354.22
686.29	25393.22
686.63	26188.06
686.97	27109.42
687.31	27696.50
687.65	28128.85
687.99	28600.34
688.33	28275.17
688.68	28372.10
689.02	27896.75
689.36	27435.04
689.70	27009.07
690.04	26184.42
690.38	25271.25
690.72	24517.60
691.06	23622.41
691.40	22864.89
691.74	21715.07
692.08	20976.66
692.42	20180.23
692.76	19401.32
693.10	18692.95
693.44	17804.36
693.78	17151.51
694.13	16411.51
694.47	15894.29
694.81	15241.89
695.15	14733.09
695.49	14158.52
695.83	13717.29
696.17	13315.89
696.51	12889.92
696.85	12583.86
697.19	12220.91
697.53	11961.50
697.87	11798.80
698.20	11495.25
698.54	11433.81
698.88	11212.40
699.22	11087.93
699.56	11100.90
699.90	10927.05
700.24	10850.14
700.58	10833.07
700.92	10925.46
701.26	10828.07
701.60	10908.62
701.94	10975.06
702.28	11138.45
702.62	11254.50
702.96	11416.97
703.30	11501.39
703.63	11726.90
703.97	11848.64
704.31	12104.18
704.65	12352.89
704.99	12627.09
705.33	12944.53
705.67	13037.37
706.01	13379.61
706.34	13779.42
706.68	14033.14
707.02	14189.24
707.36	14582.90
707.70	14881.68
708.04	15037.78
708.38	15427.80
708.71	15780.28
709.05	15910.21
709.39	16209.45
709.73	16416.52
710.07	16539.62
710.40	16736.46
710.74	16844.77
711.08	16952.18
711.42	17049.11
711.76	17189.97
712.09	17135.13
712.43	17208.17
712.77	17068.91
713.11	17089.84
713.45	16969.92
713.78	16920.09
714.12	16735.32
714.46	16603.11
714.80	16407.64
715.13	16228.33
715.47	16018.30
715.81	15745.69
716.15	15582.54
716.48	15451.92
716.82	15061.44
717.16	14903.75
717.49	14542.63
717.83	14108.00
718.17	14083.43
718.51	13690.44
718.84	13600.33
719.18	13287.90
719.52	13026.67
719.85	12672.15
720.19	12392.94
720.53	12159.70
720.86	11938.06
721.20	11637.92
721.54	11484.10
721.87	11202.84
722.21	10916.81
722.55	10718.84
722.88	10510.18
723.22	10268.97
723.55	9968.83
723.89	9973.15
724.23	9732.63
724.56	9481.64
724.90	9321.44
725.24	9149.19
725.57	8913.67
725.91	8839.26
726.24	8675.20
726.58	8451.97
726.92	8341.15
727.25	8199.16
727.59	8061.72
727.92	7900.15
728.26	7758.62
728.59	7653.03
728.93	7516.50
729.26	7343.56
729.60	7280.76
729.94	7203.16
730.27	7046.61
730.61	6897.33
730.94	6765.81
731.28	6692.99
731.61	6572.61
731.95	6483.64
732.28	6357.81
732.62	6305.92
732.95	6212.40
733.29	6095.89
733.62	6045.83
733.96	5955.04
734.29	5876.30
734.63	5798.03
734.96	5777.32
735.30	5677.65
735.63	5582.31
735.97	5529.74
736.30	5490.38
736.63	5425.30
736.97	5356.12
737.30	5291.04
737.64	5230.06
737.97	5166.34
738.31	5124.70
738.64	5041.19
738.97	4990.90
739.31	4963.59
739.64	4964.05
739.98	4847.09
740.31	4814.77
740.64	4819.55
740.98	4730.13
741.31	4716.93
741.65	4666.87
741.98	4635.01
742.31	4562.42
742.65	4557.41
742.98	4529.42
743.31	4476.63
743.65	4463.66
743.98	4414.06
744.31	4409.96
744.65	4334.41
744.98	4349.20
745.31	4332.14
745.65	4311.88
745.98	4301.87
746.31	4265.01
746.65	4245.44
746.98	4244.53
747.31	4235.65
747.65	4190.37
747.98	4150.09
748.31	4081.83
748.64	4090.70
748.98	4039.96
749.31	4019.02
749.64	4014.70
749.98	3971.69
750.31	3938.02
750.64	3891.82
750.97	3878.85
751.31	3851.09
751.64	3817.41
751.97	3811.27
752.30	3777.14
752.63	3710.69
752.97	3705.91
753.30	3721.16
753.63	3649.48
753.96	3625.13
754.29	3611.02
754.63	3595.32
754.96	3619.44
755.29	3542.53
755.62	3499.75
755.95	3462.20
756.29	3433.31
756.62	3393.03
756.95	3365.95
757.28	3375.96
757.61	3358.67
757.94	3308.38
758.27	3305.88
758.61	3219.18
758.94	3214.86
759.27	3211.67
759.60	3181.41
759.93	3164.79
760.26	3125.66
760.59	3110.18
760.92	3081.74
761.26	3082.65
761.59	3016.20
761.92	3003.23
762.25	2980.02
762.58	2950.67
762.91	2929.96
763.24	2932.46
763.57	2877.17
763.90	2868.29
764.23	2875.12
764.56	2854.41
764.89	2831.89
765.22	2810.04
765.55	2779.32
765.88	2772.72
766.21	2774.09
766.54	2733.36
766.87	2735.86
767.20	2727.89
767.53	2735.63
767.86	2710.83
768.19	2668.73
768.52	2652.80
768.85	2642.56
769.18	2627.09
769.51	2635.96
769.84	2620.26
770.17	2564.74
770.50	2569.29
770.83	2553.82
771.16	2538.57
771.49	2497.16
771.82	2490.56
772.15	2497.38
772.48	2465.75
772.81	2424.79
773.14	2440.27
773.47	2425.02
773.80	2411.37
774.13	2388.39
774.46	2382.47
774.78	2406.82
775.11	2385.88
775.44	2379.51
775.77	2329.45
776.10	2319.44
776.43	2315.80
776.76	2324.90
777.09	2270.29
777.41	2251.86
777.74	2260.73
778.07	2248.21
778.40	2217.72
778.73	2196.11
779.06	2201.79
779.38	2175.40
779.71	2160.83
780.04	2174.94
780.37	2166.30
780.70	2136.71
781.03	2124.65
781.35	2133.53
781.68	2113.96
782.01	2085.51
782.34	2074.36
782.67	2073.23
782.99	2059.12
783.32	2056.39
783.65	2038.64
783.98	2047.74
784.30	2001.78
784.63	1987.67
784.96	1986.98
785.29	1985.39
785.61	1964.91
785.94	1965.82
786.27	1966.05
786.60	1950.58
786.92	1958.54
787.25	1936.92
787.58	1933.05
787.90	1909.39
788.23	1895.74
788.56	1885.72
788.88	1861.38
789.21	1871.62
789.54	1841.58
789.87	1838.17
790.19	1848.86
790.52	1847.27
790.85	1855.91
791.17	1835.66
791.50	1829.29
791.82	1800.62
792.15	1807.90
792.48	1818.37
792.80	1791.29
793.13	1808.36
793.46	1805.40
793.78	1788.79
794.11	1813.59
794.43	1782.87
794.76	1776.73
795.09	1814.73
795.41	1787.42
795.74	1766.94
796.06	1767.62
796.39	1786.28
796.72	1802.21
797.04	1805.63
797.37	1772.63
797.69	1779.68
798.02	1758.75
798.34	1778.77
798.67	1766.03
798.99	1771.27
799.32	1763.76
799.64	1736.22
799.97	1742.37
800.30	1740.32
800.62	1749.42
800.95	1725.30
801.27	1715.52
801.60	1736.68
801.92	1707.78
802.25	1717.56
802.57	1710.05
802.89	1696.17
803.22	1686.62
803.54	1685.02
803.87	1680.47
804.19	1699.13
804.52	1672.96
804.84	1688.44
805.17	1660.45
805.49	1678.65
805.82	1667.27
806.14	1672.74
806.46	1670.23
806.79	1666.36
807.11	1649.53
807.44	1645.66
807.76	1643.15
808.08	1641.11
808.41	1634.73
808.73	1647.48
809.06	1626.77
809.38	1609.70
809.70	1632.69
810.03	1594.91
810.35	1592.86
810.67	1617.67
811.00	1622.67
811.32	1597.42
811.64	1601.97
811.97	1569.88
812.29	1569.20
812.61	1593.09
812.94	1580.12
813.26	1565.56
813.58	1561.23
813.91	1545.76
814.23	1585.36
814.55	1543.71
814.88	1546.67
815.20	1561.69
815.52	1548.26
815.84	1523.69
816.17	1533.25
816.49	1529.15
816.81	1490.47
817.13	1515.04
817.46	1519.14
817.78	1510.72
818.10	1514.13
818.42	1511.86
818.75	1497.52
819.07	1505.94
819.39	1507.53
819.71	1511.17
820.04	1478.63
820.36	1482.96
820.68	1503.66
821.00	1471.81
821.32	1513.45
821.65	1491.15
821.97	1474.31
822.29	1468.62
822.61	1455.42
822.93	1446.78
823.25	1471.12
823.58	1472.26
823.90	1475.68
824.22	1451.33
824.54	1470.21
824.86	1452.92
825.18	1443.59
825.50	1454.29
825.82	1434.03
826.15	1453.15
826.47	1439.04
826.79	1451.10
827.11	1424.48
827.43	1460.20
827.75	1438.81
828.07	1454.97
828.39	1447.00
828.71	1431.76
829.03	1423.79
829.35	1434.26
829.67	1436.31
830.00	1413.55
830.32	1418.10
830.64	1430.85
830.96	1435.40
831.28	1431.53
831.60	1413.55
831.92	1426.07
832.24	1413.33
832.56	1414.24
832.88	1402.63
833.20	1429.25
833.52	1403.09
833.84	1419.92
834.16	1386.93
834.48	1442.91
834.80	1411.96
835.12	1413.55
835.44	1416.74
835.76	1416.51
836.08	1410.37
836.40	1416.74
836.71	1375.78
837.03	1398.31
837.35	1401.72
837.67	1401.49
837.99	1385.11
838.31	1406.73
838.63	1376.46
838.95	1365.54
839.27	1383.52
839.59	1396.26
839.91	1392.62
840.23	1405.59
840.54	1371.00
840.86	1388.75
841.18	1388.75
841.50	1396.94
841.82	1372.14
842.14	1393.07
842.46	1358.49
842.77	1381.01
843.09	1376.01
843.41	1354.39
843.73	1355.76
844.05	1368.73
844.37	1374.19
844.68	1358.26
845.00	1386.93
845.32	1353.48
845.64	1359.85
845.96	1355.30
846.27	1375.78
846.59	1342.56
846.91	1351.43
847.23	1360.53
847.54	1377.60
847.86	1373.05
848.18	1348.47
848.50	1339.60
848.82	1366.68
849.13	1338.23
849.45	1362.13
849.77	1339.60
850.08	1340.51
850.40	1355.98
850.72	1357.35
851.04	1345.97
851.35	1332.54
851.67	1349.38
851.99	1364.86
852.30	1341.19
852.62	1350.07
852.94	1337.55
853.25	1346.88
853.57	1354.62
853.89	1342.33
854.20	1351.66
854.52	1354.62
854.84	1322.99
855.15	1328.90
855.47	1329.13
855.79	1319.80
856.10	1322.31
856.42	1337.55
856.73	1314.34
857.05	1321.17
857.37	1307.74
857.68	1322.08
858.00	1322.31
858.32	1332.32
858.63	1347.56
858.95	1332.54
859.26	1322.31
859.58	1330.50
859.89	1314.11
860.21	1330.72
860.52	1318.44
860.84	1316.84
861.16	1322.31
861.47	1318.21
861.79	1311.84
862.10	1318.89
862.42	1314.57
862.73	1333.68
863.05	1328.45
863.36	1305.92
863.68	1307.74
863.99	1315.25
864.31	1297.05
864.62	1307.06
864.94	1321.85
865.25	1301.83
865.57	1315.25
865.88	1318.89
866.20	1298.64
866.51	1317.75
866.82	1301.60
867.14	1301.60
867.45	1272.70
867.77	1292.50
868.08	1305.92
868.40	1306.60
868.71	1294.32
869.02	1297.73
869.34	1295.91
869.65	1284.76
869.97	1270.65
870.28	1287.03
870.59	1286.58
870.91	1286.12
871.22	1293.18
871.54	1304.78
871.85	1291.59
872.16	1271.79
872.48	1281.57
872.79	1287.72
873.10	1281.80
873.42	1261.78
873.73	1281.35
874.04	1283.85
874.36	1279.98
874.67	1259.05
874.98	1259.05
875.30	1259.50
875.61	1259.05
875.92	1244.48
876.23	1278.39
876.55	1268.60
876.86	1263.82
877.17	1267.24
877.49	1265.64
877.80	1252.22
878.11	1451.10
878.42	1270.88
878.74	1249.49
879.05	1231.74
879.36	1258.36
879.67	1263.14
879.98	1256.54
880.30	1240.39
880.61	1266.78
880.92	1262.91
881.23	1258.36
881.55	1254.95
881.86	1264.05
882.17	1240.84
882.48	1255.86
882.79	1253.58
883.10	1264.05
883.42	1255.63
883.73	1254.27
884.04	1269.06
884.35	1235.38
884.66	1215.58
884.97	1247.21
885.28	1245.39
885.60	1244.25
885.91	1251.31
886.22	1250.40
886.53	1245.16
886.84	1231.28
887.15	1233.56
887.46	1258.36
887.77	1270.20
888.08	1269.06
888.40	1246.30
888.71	1257.45
889.02	1242.21
889.33	1246.30
889.64	1245.85
889.95	1239.25
890.26	1254.72
890.57	1223.09
890.88	1248.35
891.19	1252.22
891.50	1251.99
891.81	1236.75
892.12	1228.78
892.43	1232.65
892.74	1247.67
893.05	1250.17
893.36	1249.49
893.67	1253.13
893.98	1241.07
894.29	1231.06
894.60	1234.01
894.91	1229.92
895.22	1244.03
895.53	1244.71
895.84	1245.85
896.15	1262.46
896.46	1245.39
896.77	1239.70
897.08	1217.40
897.38	1246.08
897.69	1238.57
898.00	1227.42
898.31	1235.84
898.62	1223.78
898.93	1250.63
899.24	1220.59
899.55	1217.40
899.86	1235.15
900.16	1241.98
900.47	1228.55
900.78	1217.18
901.09	1242.89
901.40	1213.31
901.71	1240.84
902.02	1214.90
902.32	1219.68
902.63	1217.18
902.94	1219.22
903.25	1226.96
903.56	1224.69
903.87	1235.84
904.17	1205.80
904.48	1219.00
904.79	1211.71
905.10	1221.50
905.41	1223.32
905.71	1220.36
906.02	1203.75
906.33	1217.18
906.64	1213.54
906.94	1193.74
907.25	1217.86
907.56	1201.70
907.87	1198.97
908.17	1212.40
908.48	1207.16
908.79	1221.95
909.09	1201.70
909.40	1190.10
909.71	1199.88
910.02	1244.25
910.32	1211.26
910.63	1203.30
910.94	1215.58
911.24	1198.74
911.55	1229.46
911.86	1203.98
912.16	1205.34
912.47	1222.86
912.78	1193.74
913.08	1212.17
913.39	1197.61
913.69	1208.76
914.00	1206.48
914.31	1188.50
914.61	1201.48
914.92	1206.48
915.23	1188.05
915.53	1187.37
915.84	1195.33
916.14	1197.38
916.45	1218.77
916.75	1192.60
917.06	1217.18
917.37	1200.79
917.67	1211.49
917.98	1200.11
918.28	1212.40
918.59	1205.57
918.89	1185.77
919.20	1199.20
919.50	1196.70
919.81	1210.58
920.11	1215.58
920.42	1181.00
920.72	1189.19
921.03	1198.52
921.33	1205.80
921.64	1191.24
921.94	1196.24
922.25	1203.52
922.55	1198.29
922.86	1171.67
923.16	1179.17
923.47	1201.25
923.77	1181.91
924.08	1177.81
924.38	1188.28
924.69	1173.26
924.99	1198.97
925.29	1212.63
925.60	1196.92
925.90	1180.09
926.21	1178.26
926.51	1172.35
926.81	1179.40
927.12	1164.16
927.42	1171.89
927.73	1186.91
928.03	1192.60
928.33	1158.24
928.64	1142.31
928.94	1191.24
929.24	1167.57
929.55	1170.53
929.85	1177.13
930.15	1172.58
930.46	1182.82
930.76	1170.07
931.06	1168.48
931.37	1176.22
931.67	1195.10
931.97	1159.83
932.27	1141.17
932.58	1170.76
932.88	1187.14
933.18	1170.76
933.49	1167.57
933.79	1162.56
934.09	1157.78
934.39	1190.32
934.70	1188.50
935.00	1176.67
935.30	1165.52
935.60	1178.72
935.91	1177.35
936.21	1180.54
936.51	1166.20
936.81	1162.56
937.11	1148.68
937.42	1173.71
937.72	1152.78
938.02	1177.13
938.32	1174.62
938.62	1154.60
938.92	1166.43
939.23	1142.99
939.53	1156.42
939.83	1168.02
940.13	1163.70
940.43	1140.95
940.73	1162.34
941.03	1146.86
941.34	1147.77
941.64	1161.88
941.94	1151.19
942.24	1162.79
942.54	1164.84
942.84	1143.90
943.14	1147.55
943.44	1140.49
943.74	1138.22
944.04	1145.50
944.34	1137.99
944.65	1160.97
944.95	1141.86
945.25	1132.07
945.55	1163.93
945.85	1179.40
946.15	1148.68
946.45	1135.03
946.75	1163.02
947.05	1150.96
947.35	1149.14
947.65	1167.57
947.95	1173.49
948.25	1151.64
948.55	1146.18
948.85	1152.78
949.15	1151.19
949.45	1148.68
949.75	1154.37
950.05	1143.68
950.35	1166.43
950.65	1156.19
950.94	1148.46
951.24	1164.84
951.54	1143.45
951.84	1195.56
952.14	1148.00
952.44	1136.85
952.74	1153.69
953.04	1155.51
953.34	1172.80
953.64	1149.14
953.94	1179.63
954.23	1155.51
954.53	1163.70
954.83	1165.75
955.13	1151.41
955.43	1162.56
955.73	1192.37
956.03	1151.19
956.32	1152.10
956.62	1169.62
956.92	1153.23
957.22	1164.84
957.52	1169.62
957.82	1152.78
958.11	1141.40
958.41	1157.78
958.71	1188.50
959.01	1153.01
959.30	1243.34
959.60	1160.29
959.90	1154.60
960.20	1143.45
960.50	1159.61
960.79	1145.04
961.09	1144.13
961.39	1137.99
961.69	1148.23
961.98	1158.01
962.28	1173.71
962.58	1138.90
962.87	1142.99
963.17	1159.15
963.47	1153.69
963.76	1166.43
964.06	1151.41
964.36	1127.98
964.66	1150.05
964.95	1148.46
965.25	1154.37
965.55	1144.36
965.84	1150.50
966.14	1157.10
966.43	1154.83
966.73	1169.85
967.03	1172.58
967.32	1155.05
967.62	1164.84
967.92	1160.52
968.21	1148.91
968.51	1142.54
968.80	1149.14
969.10	1154.60
969.40	1149.59
969.69	1157.10
969.99	1126.61
970.28	1150.50
970.58	1173.03
970.87	1150.28
971.17	1149.59
971.46	1164.16
971.76	1142.08
972.06	1143.22
972.35	1142.08
972.65	1143.22
972.94	1148.00
973.24	1167.34
973.53	1148.91
973.83	1155.74
974.12	1149.37
974.42	1152.78
974.71	1181.91
975.01	1153.23
975.30	1147.09
975.59	1164.38
975.89	1137.53
976.18	1124.79
976.48	1160.06
976.77	1160.97
977.07	1155.96
977.36	1158.92
977.65	1141.40
977.95	1156.19
978.24	1137.76
978.54	1153.01
978.83	1146.86
979.13	1155.51
979.42	1162.56
979.71	1145.95
980.01	1147.32
980.30	1143.68
980.59	1147.32
980.89	1154.14
981.18	1158.92
981.47	1137.08
981.77	1150.05
982.06	1156.65
982.35	1152.32
982.65	1155.74
982.94	1144.59
983.23	1168.02
983.53	1160.29
983.82	1133.66
984.11	1134.35
984.41	1133.44
984.70	1147.55
984.99	1166.89
985.28	1137.76
985.58	1158.01
985.87	1142.54
986.16	1135.03
986.45	1156.42
986.75	1143.90
987.04	1140.49
987.33	1141.86
987.62	1160.74
987.91	1151.41
988.21	1150.96
988.50	1130.48
988.79	1159.83
989.08	1162.34
989.37	1135.94
989.67	1149.37
989.96	1152.32
990.25	1142.99
990.54	1141.86
990.83	1150.28
991.12	1146.63
991.42	1142.77
991.71	1133.89
992.00	1138.90
992.29	1157.56
992.58	1146.63
992.87	1144.59
993.16	1173.26
993.45	1149.37
993.75	1127.52
994.04	1158.01
994.33	1139.35
994.62	1159.38
994.91	1139.13
995.20	1139.81
995.49	1130.02
995.78	1136.85
996.07	1131.16
996.36	1137.76
996.65	1125.02
996.94	1172.12
997.23	1133.89
997.52	1145.50
997.81	1142.54
998.10	1149.59
998.39	1153.01
998.68	1113.18
998.97	1153.01
999.26	1134.35
999.55	1138.67
999.84	1145.27
1000.13	1139.35
1000.42	1147.32
1000.71	1155.74
1001.00	1151.19
1001.29	1159.15
1001.58	1115.69
1001.87	1135.48
1002.16	1140.04
1002.45	1149.59
1002.74	1156.65
1003.02	1165.29
1003.31	1161.43
1003.60	1142.08
1003.89	1153.23
1004.18	1133.21
1004.47	1141.40
1004.76	1170.76
1005.05	1146.86
1005.33	1141.63
1005.62	1120.69
1005.91	1137.76
1006.20	1146.18
1006.49	1149.14
1006.78	1137.53
1007.06	1144.81
1007.35	1156.42
1007.64	1136.85
1007.93	1138.90
1008.22	1126.16
1008.50	1120.92
1008.79	1127.52
1009.08	1128.66
1009.37	1135.71
1009.66	1142.54
1009.94	1130.02
1010.23	1137.31
1010.52	1150.28
1010.81	1141.63
1011.09	1141.40
1011.38	1157.10
1011.67	1149.37
1011.95	1135.94
1012.24	1133.21
1012.53	1138.90
1012.82	1140.04
1013.10	1140.04
1013.39	1130.48
1013.68	1126.84
[truncated: 48 more rows]
