# Supplementary material for: Unique photosynthetic electron transport tuning and excitation distribution in heterokont algae
Source: PLoS One. 2019 Jan 9;14(1):e0209920. doi: 10.1371/journal.pone.0209920 (PMC6326504; doi:10.1371/journal.pone.0209920)
Supplement: S1 Dataset — (ZIP) [file pone.0209920.s004.zip › S1 Dataset/77K/Phaeodactylum_no_inhibitor/PNI_t=0i,3.txt]

340.01	931.37
340.39	931.37
340.76	931.37
341.14	942.29
341.52	952.53
341.89	956.63
342.27	966.87
342.65	957.77
343.03	974.61
343.40	943.89
343.78	962.55
344.16	955.04
344.53	969.83
344.91	981.43
345.29	950.03
345.66	952.76
346.04	948.44
346.42	962.09
346.79	957.77
347.17	948.89
347.54	941.61
347.92	937.29
348.30	931.83
348.67	937.74
349.05	919.54
349.43	928.18
349.80	950.94
350.18	940.93
350.56	928.87
350.93	925.68
351.31	939.34
351.68	924.54
352.06	951.62
352.44	920.22
352.81	939.34
353.19	924.54
353.56	934.78
353.94	922.72
354.32	942.52
354.69	938.65
355.07	930.69
355.44	946.16
355.82	942.29
356.19	942.98
356.57	938.42
356.95	919.77
357.32	933.65
357.70	927.27
358.07	939.11
358.45	933.42
358.82	922.27
359.20	925.23
359.58	935.01
359.95	907.02
360.33	914.99
360.70	938.42
361.08	914.30
361.45	927.05
361.83	930.23
362.20	915.44
362.58	953.90
362.95	928.87
363.33	927.27
363.70	926.82
364.08	922.27
364.45	939.56
364.83	933.65
365.20	941.61
365.58	933.65
365.95	940.70
366.33	943.89
366.70	946.16
367.08	915.21
367.45	915.67
367.83	933.42
368.20	912.26
368.58	908.39
368.95	931.83
369.33	932.74
369.70	933.87
370.08	927.05
370.45	927.27
370.83	924.77
371.20	914.99
371.57	981.43
371.95	906.34
372.32	934.56
372.70	941.16
373.07	934.10
373.45	914.76
373.82	936.38
374.19	935.24
374.57	930.01
374.94	937.97
375.32	922.50
375.69	919.54
376.07	942.29
376.44	936.15
376.81	915.90
377.19	890.87
377.56	937.97
377.94	935.69
378.31	945.48
378.68	934.56
379.06	924.32
379.43	930.23
379.81	927.27
380.18	917.26
380.55	934.78
380.93	933.87
381.30	931.83
381.67	937.29
382.05	925.23
382.42	937.29
382.79	940.25
383.17	901.79
383.54	937.29
383.91	922.95
384.29	932.05
384.66	921.36
385.04	934.33
385.41	922.95
385.78	912.94
386.15	936.15
386.53	913.39
386.90	931.37
387.27	937.74
387.65	903.61
388.02	917.95
388.39	937.06
388.77	919.31
389.14	935.01
389.51	917.03
389.89	921.36
390.26	942.75
390.63	939.56
391.00	930.46
391.38	939.34
391.75	924.77
392.12	933.65
392.50	932.96
392.87	921.13
393.24	927.05
393.61	926.82
393.99	933.65
394.36	937.06
394.73	931.14
395.10	921.36
395.48	909.07
395.85	911.57
396.22	953.22
396.59	934.78
396.97	924.32
397.34	940.02
397.71	941.38
398.08	932.28
398.45	916.58
398.83	945.48
399.20	919.08
399.57	940.02
399.94	929.32
400.32	923.86
400.69	936.15
401.06	934.10
401.43	904.06
401.80	937.51
402.17	920.22
402.55	937.06
402.92	925.45
403.29	933.87
403.66	931.83
404.03	919.77
404.41	913.17
404.78	916.12
405.15	904.75
405.52	913.85
405.89	919.31
406.26	937.51
406.64	924.77
407.01	905.43
407.38	922.27
407.75	940.93
408.12	937.29
408.49	932.96
408.86	935.47
409.23	911.57
409.61	915.44
409.98	903.61
410.35	932.96
410.72	937.51
411.09	918.86
411.46	931.37
411.83	927.27
412.20	930.23
412.57	911.12
412.95	921.81
413.32	930.46
413.69	934.33
414.06	938.88
414.43	922.27
414.80	925.23
415.17	921.59
415.54	914.08
415.91	935.92
416.28	936.60
416.65	912.26
417.02	941.84
417.39	918.86
417.76	945.48
418.14	915.67
418.51	927.05
418.88	926.59
419.25	927.05
419.62	913.17
419.99	933.19
420.36	917.49
420.73	933.87
421.10	928.18
421.47	918.63
421.84	908.84
422.21	930.69
422.58	924.54
422.95	922.95
423.32	908.84
423.69	934.78
424.06	941.61
424.43	937.06
424.80	914.30
425.17	956.86
425.54	936.83
425.91	929.32
426.28	929.55
426.65	918.40
427.02	933.19
427.39	922.50
427.76	913.39
428.13	914.53
428.49	944.34
428.86	928.64
429.23	930.92
429.60	925.00
429.97	932.96
430.34	930.46
430.71	924.09
431.08	918.63
431.45	914.53
431.82	940.70
432.19	927.27
432.56	945.02
432.93	935.47
433.30	934.56
433.67	922.04
434.03	959.81
434.40	954.13
434.77	921.81
435.14	935.92
435.51	925.91
435.88	942.29
436.25	907.02
436.62	922.27
436.99	923.86
437.35	932.05
437.72	917.26
438.09	910.66
438.46	973.92
438.83	908.39
439.20	928.41
439.57	912.48
439.93	898.60
440.30	932.28
440.67	919.54
441.04	944.80
441.41	927.73
441.78	902.47
442.14	926.36
442.51	916.81
442.88	941.61
443.25	922.50
443.62	926.59
443.99	931.37
444.35	938.65
444.72	917.49
445.09	926.59
445.46	914.76
445.83	925.68
446.19	930.23
446.56	929.32
446.93	929.10
447.30	925.91
447.66	937.29
448.03	910.21
448.40	923.41
448.77	937.29
449.14	935.47
449.50	932.05
449.87	934.56
450.24	929.55
450.61	920.45
450.97	927.96
451.34	944.57
451.71	955.04
452.08	926.82
452.44	914.53
452.81	917.95
453.18	932.51
453.54	940.25
453.91	919.08
454.28	916.58
454.65	927.05
455.01	927.96
455.38	927.96
455.75	929.32
456.11	938.20
456.48	921.81
456.85	917.49
457.21	928.41
457.58	919.54
457.95	938.42
458.32	914.30
458.68	933.87
459.05	926.82
459.42	945.71
459.78	948.66
460.15	934.78
460.52	940.02
460.88	950.26
461.25	934.10
461.61	913.85
461.98	929.32
462.35	914.53
462.71	930.46
463.08	948.44
463.45	933.42
463.81	921.81
464.18	930.23
464.55	928.87
464.91	940.25
465.28	928.18
465.64	941.38
466.01	935.69
466.38	924.77
466.74	928.64
467.11	944.11
467.47	924.77
467.84	961.41
468.21	934.78
468.57	949.57
468.94	943.66
469.30	949.35
469.67	930.92
470.03	950.26
470.40	929.32
470.77	925.91
471.13	942.52
471.50	950.26
471.86	922.27
472.23	933.65
472.59	932.96
472.96	917.72
473.32	915.90
473.69	932.51
474.05	932.28
474.42	925.23
474.78	921.59
475.15	934.33
475.51	935.01
475.88	927.73
476.24	922.27
476.61	942.29
476.97	940.70
477.34	927.96
477.70	928.87
478.07	941.61
478.43	927.05
478.80	934.78
479.16	932.74
479.53	914.08
479.89	913.39
480.26	919.08
480.62	927.96
480.99	933.65
481.35	923.63
481.72	940.93
482.08	931.60
482.45	1242.89
482.81	970.51
483.17	939.34
483.54	945.71
483.90	951.62
484.27	952.31
484.63	933.65
485.00	932.51
485.36	928.41
485.72	918.40
486.09	927.27
486.45	910.21
486.82	933.87
487.18	932.51
487.54	931.83
487.91	934.56
488.27	945.93
488.64	937.51
489.00	940.02
489.36	938.42
489.73	929.55
490.09	927.05
490.45	927.27
490.82	935.01
491.18	928.87
491.55	938.88
491.91	943.43
492.27	936.60
492.64	928.64
493.00	937.97
493.36	953.67
493.73	945.93
494.09	937.51
494.45	919.31
494.82	953.90
495.18	948.21
495.54	939.11
495.91	929.10
496.27	937.97
496.63	928.41
496.99	923.41
497.36	912.26
497.72	938.88
498.08	932.28
498.45	937.97
498.81	929.10
499.17	929.10
499.53	947.98
499.90	939.34
500.26	945.25
500.62	951.85
500.99	944.34
501.35	947.53
501.71	917.03
502.07	923.41
502.44	938.65
502.80	947.07
503.16	935.01
503.52	953.22
503.88	939.34
504.25	932.74
504.61	942.75
504.97	939.34
505.33	945.25
505.70	922.95
506.06	935.24
506.42	935.47
506.78	939.33
507.14	946.39
507.51	941.38
507.87	925.45
508.23	923.18
508.59	933.87
508.95	929.78
509.32	942.52
509.68	915.21
510.04	930.01
510.40	945.48
510.76	929.78
511.12	936.60
511.48	927.05
511.85	919.08
512.21	942.29
512.57	934.78
512.93	947.07
513.29	915.67
513.65	939.56
514.01	932.96
514.38	917.49
514.74	949.57
515.10	935.47
515.46	927.27
515.82	932.74
516.18	917.26
516.54	939.11
516.90	933.65
517.26	942.52
517.63	924.54
517.99	914.08
518.35	946.84
518.71	928.41
519.07	930.46
519.43	925.23
519.79	950.03
520.15	924.09
520.51	909.07
520.87	927.50
521.23	935.01
521.59	947.98
521.95	936.83
522.31	933.19
522.67	917.03
523.03	951.85
523.40	953.67
523.76	943.89
524.12	904.06
524.48	938.42
524.84	939.56
525.20	926.59
525.56	918.86
525.92	917.95
526.28	927.05
526.64	940.25
527.00	952.76
527.36	984.16
527.72	954.58
528.08	947.07
528.44	922.50
528.80	942.75
529.16	931.37
529.51	947.98
529.87	929.78
530.23	949.57
530.59	933.87
530.95	926.59
531.31	929.78
531.67	932.28
532.03	914.30
532.39	926.14
532.75	925.91
533.11	940.25
533.47	937.06
533.83	938.65
534.19	932.96
534.55	919.08
534.91	930.69
535.26	934.10
535.62	945.25
535.98	930.92
536.34	944.11
536.70	942.75
537.06	945.93
537.42	945.93
537.78	925.91
538.14	1044.46
538.49	957.08
538.85	976.20
539.21	947.75
539.57	959.36
539.93	936.15
540.29	946.39
540.65	919.31
541.00	953.90
541.36	921.59
541.72	912.26
542.08	933.19
542.44	937.29
542.80	934.33
543.15	923.63
543.51	938.20
543.87	917.49
544.23	950.94
544.59	937.74
544.95	935.92
545.30	927.73
545.66	924.54
546.02	935.24
546.38	932.96
546.73	941.38
547.09	915.44
547.45	952.99
547.81	938.88
548.17	923.63
548.52	929.55
548.88	942.29
549.24	928.64
549.60	941.84
549.95	922.27
550.31	936.60
550.67	946.62
551.03	927.96
551.38	922.27
551.74	934.33
552.10	927.73
552.46	922.95
552.81	933.87
553.17	915.44
553.53	940.93
553.88	950.94
554.24	919.54
554.60	916.12
554.95	928.87
555.31	926.14
555.67	914.53
556.03	937.51
556.38	944.57
556.74	921.59
557.10	953.22
557.45	917.72
557.81	936.60
558.17	930.23
558.52	935.92
558.88	942.98
559.24	949.12
559.59	954.35
559.95	930.23
560.30	937.06
560.66	924.09
561.02	924.32
561.37	942.75
561.73	917.49
562.09	949.57
562.44	950.03
562.80	941.16
563.15	927.05
563.51	929.32
563.87	920.90
564.22	918.40
564.58	952.08
564.93	933.65
565.29	933.87
565.65	949.12
566.00	922.50
566.36	921.81
566.71	948.21
567.07	934.10
567.42	920.68
567.78	920.22
568.14	899.51
568.49	924.09
568.85	926.59
569.20	930.46
569.56	955.49
569.91	937.97
570.27	949.57
570.62	939.34
570.98	964.14
571.33	934.33
571.69	956.40
572.04	942.52
572.40	942.75
572.75	945.93
573.11	955.72
573.46	949.35
573.82	935.47
574.17	925.91
574.53	953.44
574.88	930.69
575.24	934.56
575.59	935.47
575.95	938.42
576.30	934.78
576.66	926.59
577.01	957.99
577.36	929.10
577.72	932.96
578.07	926.14
578.43	963.23
578.78	921.36
579.14	964.59
579.49	936.15
579.85	952.76
580.20	956.86
580.55	953.90
580.91	941.16
581.26	960.50
581.62	960.50
581.97	954.81
582.32	967.78
582.68	958.90
583.03	964.59
583.39	952.76
583.74	976.20
584.09	964.82
584.45	976.43
584.80	963.23
585.15	981.66
585.51	971.87
585.86	996.45
586.21	1000.09
586.57	1004.64
586.92	990.08
587.27	1000.55
587.63	1005.33
587.98	1045.37
588.33	1064.03
588.69	1031.04
589.04	1051.29
589.39	1036.95
589.75	1054.25
590.10	1058.12
590.45	1099.08
590.81	1104.31
591.16	1098.62
591.51	1105.45
591.86	1119.10
592.22	1130.93
592.57	1140.26
592.92	1138.90
593.28	1187.82
593.63	1191.01
593.98	1203.30
594.33	1212.17
594.69	1245.62
595.04	1278.16
595.39	1289.08
595.74	1313.20
596.10	1338.01
596.45	1340.51
596.80	1374.19
597.15	1417.42
597.50	1417.88
597.86	1442.23
598.21	1467.48
598.56	1505.03
598.91	1491.38
599.26	1533.25
599.62	1567.38
599.97	1599.01
600.32	1594.23
600.67	1665.68
601.02	1694.35
601.38	1709.37
601.73	1730.31
602.08	1780.82
602.43	1814.73
602.78	1827.47
603.13	1858.19
603.49	1902.56
603.84	1908.02
604.19	1947.85
604.54	2001.09
604.89	2028.63
605.24	2063.67
605.59	2054.80
605.95	2136.71
606.30	2147.64
606.65	2167.43
607.00	2205.89
607.35	2213.63
607.70	2221.82
608.05	2248.44
608.40	2270.97
608.75	2324.67
609.10	2351.75
609.46	2384.52
609.81	2386.11
610.16	2433.90
610.51	2408.41
610.86	2487.60
611.21	2468.94
611.56	2515.82
611.91	2533.79
612.26	2503.30
612.61	2574.07
612.96	2608.88
613.31	2590.68
613.66	2630.27
614.01	2650.30
614.36	2666.91
614.71	2657.13
615.06	2633.69
615.41	2684.66
615.76	2662.13
616.11	2693.99
616.46	2707.87
616.81	2708.78
617.16	2731.76
617.51	2700.59
617.86	2706.73
618.21	2693.31
618.56	2739.73
618.91	2709.92
619.26	2755.66
619.61	2721.52
619.96	2730.17
620.31	2740.64
620.66	2758.39
621.01	2787.51
621.36	2765.90
621.71	2765.44
622.06	2749.74
622.41	2763.85
622.76	2770.22
623.10	2770.90
623.45	2743.37
623.80	2704.68
624.15	2729.49
624.50	2722.43
624.85	2718.11
625.20	2727.44
625.55	2700.13
625.90	2726.98
626.25	2739.95
626.59	2695.13
626.94	2670.32
627.29	2666.00
627.64	2706.28
627.99	2696.26
628.34	2687.16
628.69	2673.96
629.03	2679.65
629.38	2625.04
629.73	2659.17
630.08	2660.08
630.43	2663.04
630.78	2630.05
631.12	2622.31
631.47	2615.48
631.82	2618.90
632.17	2570.43
632.52	2582.03
632.86	2602.06
633.21	2569.75
633.56	2565.65
633.91	2569.29
634.26	2550.86
634.60	2562.92
634.95	2565.65
635.30	2556.09
635.65	2568.15
635.99	2559.73
636.34	2539.03
636.69	2566.56
637.04	2533.11
637.39	2503.98
637.73	2494.43
638.08	2540.39
638.43	2515.59
638.77	2475.99
639.12	2483.73
639.47	2482.59
639.82	2491.92
640.16	2461.20
640.51	2508.08
640.86	2474.17
641.20	2475.54
641.55	2463.93
641.90	2479.41
642.25	2397.49
642.59	2456.20
642.94	2453.92
643.29	2445.27
643.63	2434.58
643.98	2440.27
644.33	2409.09
644.67	2464.16
645.02	2424.11
645.37	2468.48
645.71	2448.46
646.06	2465.98
646.40	2455.51
646.75	2419.11
647.10	2449.37
647.44	2470.76
647.79	2422.29
648.14	2437.31
648.48	2456.65
648.83	2434.58
649.17	2455.97
649.52	2457.33
649.87	2439.59
650.21	2441.18
650.56	2437.54
650.90	2440.50
651.25	2453.92
651.59	2415.47
651.94	2479.64
652.29	2491.70
652.63	2479.41
652.98	2441.18
653.32	2439.81
653.67	2470.53
654.01	2491.92
654.36	2458.70
654.70	2513.77
655.05	2496.70
655.39	2509.44
655.74	2524.46
656.08	2529.70
656.43	2558.60
656.78	2574.75
657.12	2559.73
657.47	2531.97
657.81	2573.39
658.15	2577.25
658.50	2590.68
658.84	2610.25
659.19	2627.32
659.53	2636.87
659.88	2669.87
660.22	2665.09
660.57	2699.45
660.91	2699.45
661.26	2745.64
661.60	2739.95
661.95	2753.38
662.29	2796.84
662.63	2790.02
662.98	2838.03
663.32	2835.98
663.67	2911.98
664.01	2952.03
664.36	2960.68
664.70	3037.14
665.04	3077.19
665.39	3096.30
665.73	3162.29
666.08	3401.68
666.42	3323.17
666.76	3374.14
667.11	3464.03
667.45	3574.16
667.79	3645.84
668.14	3739.14
668.48	3912.53
668.83	4025.40
669.17	4109.36
669.51	4262.73
669.86	4413.60
670.20	4557.64
670.54	4772.90
670.89	4830.70
671.23	5064.63
671.57	5241.21
671.92	5395.03
672.26	5622.58
672.60	5769.36
672.94	6030.36
673.29	6172.58
673.63	6334.59
673.97	6579.90
674.32	6740.32
674.66	6979.02
675.00	7185.41
675.34	7356.30
675.69	7617.08
676.03	7799.12
676.37	8025.08
676.71	8177.99
677.06	8469.72
677.40	8660.18
677.74	8955.54
678.08	9250.45
678.43	9418.84
678.77	9749.01
679.11	10041.87
679.45	10234.38
679.80	10412.78
680.14	10649.44
680.48	10870.16
680.82	11313.21
681.16	11508.22
681.51	11661.13
681.85	11993.82
682.19	12129.66
682.53	12589.32
682.87	12862.84
683.21	13026.90
683.56	13344.34
683.90	13706.14
684.24	14127.80
684.58	14560.83
684.92	14934.24
685.26	15233.47
685.61	15627.37
685.95	16046.52
686.29	16444.28
686.63	16576.71
686.97	16790.39
687.31	16894.60
687.65	16867.53
687.99	16866.39
688.33	16686.62
688.68	16468.17
689.02	16147.32
689.36	15735.23
689.70	15304.02
690.04	14817.05
690.38	14285.95
690.72	13923.68
691.06	13221.46
691.40	12812.78
691.74	12232.29
692.08	11698.00
692.42	11318.67
692.76	10813.96
693.10	10480.59
693.44	10021.62
693.78	9684.84
694.13	9347.16
694.47	9011.52
694.81	8708.87
695.15	8428.30
695.49	8248.08
695.83	8003.46
696.17	7793.20
696.51	7597.28
696.85	7469.62
697.19	7272.79
697.53	7177.22
697.87	7088.02
698.20	6944.66
698.54	6960.36
698.88	6884.82
699.22	6871.62
699.56	6760.12
699.90	6789.02
700.24	6764.44
700.58	6820.19
700.92	6906.43
701.26	6859.33
701.60	6963.78
701.94	6961.50
702.28	7087.34
702.62	7161.52
702.96	7225.69
703.30	7346.97
703.63	7479.64
703.97	7653.03
704.31	7698.09
704.65	7851.91
704.99	8056.71
705.33	8262.19
705.67	8359.35
706.01	8544.81
706.34	8700.45
706.68	8913.44
707.02	9024.49
707.36	9158.29
707.70	9408.37
708.04	9449.56
708.38	9636.83
708.71	9807.49
709.05	9977.25
709.39	10098.99
709.73	10208.67
710.07	10309.02
710.40	10381.15
710.74	10475.82
711.08	10570.70
711.42	10487.65
711.76	10641.93
712.09	10613.71
712.43	10717.48
712.77	10621.68
713.11	10566.61
713.45	10617.13
713.78	10537.03
714.12	10389.35
714.46	10353.16
714.80	10241.89
715.13	10189.55
715.47	10000.46
715.81	9898.97
716.15	9732.40
716.48	9680.07
716.82	9547.86
717.16	9383.11
717.49	9188.10
717.83	9040.42
718.17	8999.46
718.51	8764.40
718.84	8630.60
719.18	8537.98
719.52	8347.75
719.85	8162.98
720.19	8019.62
720.53	7947.48
720.86	7754.52
721.20	7607.29
721.54	7497.16
721.87	7340.83
722.21	7199.75
722.55	7083.47
722.88	7005.19
723.22	6880.49
723.55	6703.23
723.89	6683.20
724.23	6539.16
724.56	6431.99
724.90	6356.67
725.24	6240.62
725.57	6187.14
725.91	6059.48
726.24	5949.80
726.58	5885.86
726.92	5795.75
727.25	5771.86
727.59	5672.19
727.92	5544.76
728.26	5484.46
728.59	5414.60
728.93	5341.79
729.26	5273.06
729.60	5249.85
729.94	5117.87
730.27	5068.50
730.61	5005.92
730.94	4954.49
731.28	4917.17
731.61	4811.82
731.95	4768.58
732.28	4731.72
732.62	4665.73
732.95	4617.03
733.29	4618.85
733.62	4588.36
733.96	4500.98
734.29	4453.19
734.63	4415.42
734.96	4409.96
735.30	4393.35
735.63	4334.87
735.97	4282.53
736.30	4194.24
736.63	4195.61
736.97	4151.01
737.30	4106.63
737.64	4072.95
737.97	4040.87
738.31	3998.32
738.64	3953.03
738.97	3931.42
739.31	3923.00
739.64	3887.50
739.98	3867.02
740.31	3807.63
740.64	3829.25
740.98	3762.80
741.31	3743.46
741.65	3722.75
741.98	3705.91
742.31	3626.73
742.65	3648.80
742.98	3628.09
743.31	3553.45
743.65	3563.69
743.98	3510.67
744.31	3551.18
744.65	3532.97
744.98	3514.31
745.31	3450.60
745.65	3380.06
745.98	3423.98
746.31	3390.53
746.65	3371.64
746.98	3367.54
747.31	3304.06
747.65	3325.90
747.98	3286.53
748.31	3272.43
748.64	3219.86
748.98	3231.92
749.31	3185.50
749.64	3170.94
749.98	3143.40
750.31	3143.18
750.64	3089.47
750.97	3086.74
751.31	3043.74
751.64	3035.32
751.97	3019.62
752.30	3018.71
752.63	2972.97
752.97	2913.12
753.30	2930.42
753.63	2926.32
753.96	2873.76
754.29	2863.29
754.63	2872.62
754.96	2855.32
755.29	2807.99
755.62	2782.28
755.95	2742.91
756.29	2731.31
756.62	2722.89
756.95	2643.02
757.28	2683.29
757.61	2693.99
757.94	2607.29
758.27	2585.45
758.61	2610.48
758.94	2588.86
759.27	2579.08
759.60	2554.50
759.93	2511.26
760.26	2496.25
760.59	2463.93
760.92	2474.17
761.26	2450.05
761.59	2428.66
761.92	2422.75
762.25	2386.57
762.58	2359.49
762.91	2350.16
763.24	2363.13
763.57	2350.39
763.90	2328.31
764.23	2301.23
764.56	2296.46
764.89	2285.53
765.22	2303.28
765.55	2244.12
765.88	2248.67
766.21	2225.69
766.54	2215.45
766.87	2215.45
767.20	2207.71
767.53	2169.71
767.86	2167.21
768.19	2153.78
768.52	2128.07
768.85	2137.62
769.18	2113.28
769.51	2146.04
769.84	2088.02
770.17	2097.35
770.50	2065.26
770.83	2075.96
771.16	2032.95
771.49	2044.78
771.82	2048.65
772.15	2030.67
772.48	2003.60
772.81	1976.52
773.14	1946.25
773.47	1969.46
773.80	1962.86
774.13	1927.14
774.46	1917.81
774.78	1915.76
775.11	1913.03
775.44	1907.57
775.77	1893.46
776.10	1877.99
776.43	1864.33
776.76	1869.80
777.09	1871.16
777.41	1818.82
777.74	1831.34
778.07	1832.70
778.40	1801.76
778.73	1808.13
779.06	1784.92
779.38	1799.71
779.71	1802.90
780.04	1759.21
780.37	1766.71
780.70	1740.55
781.03	1748.06
781.35	1738.04
781.68	1718.47
782.01	1710.05
782.34	1716.65
782.67	1708.92
782.99	1712.56
783.32	1660.22
783.65	1672.05
783.98	1671.37
784.30	1655.67
784.63	1624.72
784.96	1662.72
785.29	1647.25
785.61	1650.89
785.94	1619.49
786.27	1624.95
786.60	1614.25
786.92	1614.03
787.25	1590.82
787.58	1593.09
787.90	1601.51
788.23	1568.29
788.56	1581.03
788.88	1576.48
789.21	1574.43
789.54	1562.15
789.87	1561.69
790.19	1556.46
790.52	1530.06
790.85	1523.23
791.17	1545.53
791.50	1519.37
791.82	1521.87
792.15	1498.43
792.48	1528.69
792.80	1519.82
793.13	1507.53
793.46	1534.16
793.78	1530.29
794.11	1518.46
794.43	1531.65
794.76	1518.68
795.09	1550.31
795.41	1508.67
795.74	1509.81
796.06	1521.41
796.39	1501.84
796.72	1518.23
797.04	1524.14
797.37	1524.83
797.69	1505.48
798.02	1505.71
798.34	1526.87
798.67	1501.39
798.99	1502.53
799.32	1494.11
799.64	1490.01
799.97	1472.03
800.30	1487.96
800.62	1472.94
800.95	1477.95
801.27	1480.68
801.60	1474.31
801.92	1456.79
802.25	1435.17
802.57	1448.60
802.89	1490.24
803.22	1439.27
803.54	1450.42
803.87	1456.79
804.19	1475.45
804.52	1436.54
804.84	1439.49
805.17	1451.10
805.49	1438.81
805.82	1441.77
806.14	1430.62
806.46	1440.40
806.79	1418.10
807.11	1423.79
807.44	1409.69
807.76	1398.31
808.08	1420.38
808.41	1406.50
808.73	1423.79
809.06	1381.01
809.38	1400.13
809.70	1411.28
810.03	1366.91
810.35	1390.34
810.67	1362.35
811.00	1394.89
811.32	1374.41
811.64	1383.06
811.97	1389.89
812.29	1384.65
812.61	1380.56
812.94	1356.21
813.26	1341.42
813.58	1324.81
813.91	1349.84
814.23	1358.26
814.55	1325.04
814.88	1323.90
815.20	1350.29
815.52	1330.72
815.84	1335.96
816.17	1322.99
816.49	1335.96
816.81	1316.16
817.13	1301.37
817.46	1324.81
817.78	1304.56
818.10	1320.26
818.42	1317.30
818.75	1310.70
819.07	1332.32
819.39	1308.20
819.71	1351.66
820.04	1289.99
820.36	1279.07
820.68	1291.13
821.00	1307.97
821.32	1313.20
821.65	1297.05
821.97	1261.78
822.29	1287.03
822.61	1316.16
822.93	1256.54
823.25	1259.05
823.58	1264.28
823.90	1266.10
824.22	1257.68
824.54	1245.62
824.86	1259.73
825.18	1234.93
825.50	1259.27
825.82	1244.25
826.15	1254.72
826.47	1260.18
826.79	1264.05
827.11	1267.24
827.43	1251.54
827.75	1243.12
828.07	1243.80
828.39	1244.03
828.71	1241.30
829.03	1236.29
829.35	1258.82
829.67	1263.60
830.00	1220.82
830.32	1222.86
830.64	1221.73
830.96	1234.70
831.28	1230.83
831.60	1230.15
831.92	1227.19
832.24	1202.61
832.56	1214.90
832.88	1201.48
833.20	1217.40
833.52	1226.51
833.84	1202.61
834.16	1228.55
834.48	1209.44
834.80	1236.29
835.12	1208.76
835.44	1205.12
835.76	1227.64
836.08	1233.56
836.40	1219.91
836.71	1202.61
837.03	1233.33
837.35	1199.65
837.67	1188.73
837.99	1204.66
838.31	1201.48
838.63	1221.95
838.95	1202.39
839.27	1224.00
839.59	1208.98
839.91	1188.05
840.23	1210.35
840.54	1175.99
840.86	1206.03
841.18	1211.26
841.50	1214.67
841.82	1196.92
842.14	1202.16
842.46	1174.17
842.77	1179.17
843.09	1176.67
843.41	1160.52
843.73	1161.88
844.05	1205.80
844.37	1187.37
844.68	1160.74
845.00	1180.77
845.32	1173.26
845.64	1169.16
845.96	1183.50
846.27	1175.53
846.59	1157.10
846.91	1177.13
847.23	1161.65
847.54	1146.86
847.86	1167.80
848.18	1149.59
848.50	1159.83
848.82	1167.34
849.13	1145.27
849.45	1162.79
849.77	1171.67
850.08	1195.56
850.40	1176.67
850.72	1176.22
851.04	1158.47
851.35	1155.96
851.67	1202.61
851.99	1153.23
852.30	1150.50
852.62	1161.43
852.94	1140.49
853.25	1166.20
853.57	1152.78
853.89	1133.44
854.20	1138.90
854.52	1134.57
854.84	1135.94
855.15	1147.55
855.47	1147.32
855.79	1151.87
856.10	1145.72
856.42	1133.21
856.73	1164.84
857.05	1130.48
857.37	1135.26
857.68	1149.37
858.00	1154.83
858.32	1146.18
858.63	1118.42
858.95	1129.11
859.26	1136.17
859.58	1155.96
859.89	1129.34
860.21	1120.47
860.52	1142.08
860.84	1138.44
861.16	1143.45
861.47	1106.81
861.79	1124.11
862.10	1124.79
862.42	1109.54
862.73	1120.24
863.05	1129.80
863.36	1127.29
863.68	1127.98
863.99	1135.94
864.31	1116.14
864.62	1115.92
864.94	1113.18
865.25	1119.78
865.57	1117.05
865.88	1113.87
866.20	1107.95
866.51	1106.59
866.82	1104.77
867.14	1115.23
867.45	1101.12
867.77	1095.44
868.08	1086.11
868.40	1083.60
868.71	1096.35
869.02	1084.97
869.34	1107.72
869.65	1090.88
869.97	1102.94
870.28	1087.93
870.59	1098.17
870.91	1076.78
871.22	1086.33
871.54	1084.51
871.85	1086.11
872.16	1090.66
872.48	1077.23
872.79	1089.97
873.10	1066.76
873.42	1077.69
873.73	1082.69
874.04	1068.58
874.36	1072.91
874.67	1091.79
874.98	1072.68
875.30	1082.92
875.61	1060.62
875.92	1060.62
876.23	1062.67
876.55	1064.03
876.86	1067.67
877.17	1034.68
877.49	1064.49
877.80	1060.85
878.11	1296.82
878.42	1068.36
878.74	1052.20
879.05	1066.08
879.36	1072.45
879.67	1074.50
879.98	1059.71
880.30	1036.50
880.61	1061.08
880.92	1083.38
881.23	1041.73
881.55	1078.14
881.86	1064.94
882.17	1050.84
882.48	1044.46
882.79	1065.17
883.10	1055.61
883.42	1046.74
883.73	1050.61
884.04	1050.15
884.35	1064.72
884.66	1073.59
884.97	1055.39
885.28	1050.84
885.60	1050.38
885.91	1032.63
886.22	1039.69
886.53	1051.52
886.84	1054.48
887.15	1050.38
887.46	1064.72
887.77	1050.84
888.08	1065.85
888.40	1086.79
888.71	1055.84
889.02	1065.40
889.33	1068.58
889.64	1046.28
889.95	1038.32
890.26	1056.75
890.57	1049.24
890.88	1068.13
891.19	1070.86
891.50	1056.75
891.81	1057.43
892.12	1051.52
892.43	1057.66
892.74	1054.93
893.05	1060.17
893.36	1059.03
893.67	1045.15
893.98	1049.02
894.29	1034.91
894.60	1042.64
894.91	1042.42
895.22	1045.15
895.53	1040.82
895.84	1041.96
896.15	1039.00
896.46	1047.19
896.77	1036.04
897.08	1044.69
897.38	1040.60
897.69	1052.88
898.00	1048.33
898.31	1038.32
898.62	1016.02
898.93	1026.03
899.24	1021.71
899.55	1039.91
899.86	1040.14
900.16	1031.95
900.47	1029.90
900.78	1035.36
901.09	1042.42
901.40	1031.49
901.71	1021.48
902.02	1026.49
902.32	1017.16
902.63	1029.45
902.94	1021.94
903.25	1032.40
903.56	1008.97
903.87	1014.88
904.17	1023.53
904.48	1009.42
904.79	1021.71
905.10	1032.86
905.41	1027.85
905.71	1004.87
906.02	1015.34
906.33	1008.28
906.64	1025.80
906.94	995.54
907.25	1004.19
907.56	1005.33
907.87	1023.98
908.17	1015.56
908.48	1026.94
908.79	1011.92
909.09	1007.37
909.40	1026.49
909.71	1024.44
910.02	1038.09
910.32	1002.59
910.63	1020.34
910.94	1017.16
911.24	993.72
911.55	1029.22
911.86	1006.24
912.16	1004.41
912.47	1007.83
912.78	1015.56
913.08	1004.41
913.39	994.86
913.69	984.39
914.00	989.62
914.31	981.20
914.61	973.01
914.92	1007.37
915.23	994.63
915.53	983.71
915.84	1009.88
916.14	986.89
916.45	1005.10
916.75	993.04
917.06	1013.29
917.37	1014.43
917.67	1009.19
917.98	1023.30
918.28	996.68
918.59	1009.65
918.89	1025.58
919.20	996.00
919.50	988.49
919.81	1001.23
920.11	982.11
920.42	996.45
920.72	979.16
921.03	989.85
921.33	998.04
921.64	974.15
921.94	1009.19
922.25	978.70
922.55	989.40
922.86	990.31
923.16	979.84
923.47	976.65
923.77	982.34
924.08	990.53
924.38	965.50
924.69	984.39
924.99	974.61
925.29	967.32
925.60	988.26
925.90	965.05
926.21	976.88
926.51	985.53
926.81	953.67
927.12	969.37
927.42	973.47
927.73	978.93
928.03	972.33
928.33	985.07
928.64	974.38
928.94	983.25
929.24	977.56
929.55	968.23
929.85	969.60
930.15	1009.65
930.46	965.28
930.76	990.76
931.06	969.60
931.37	961.86
931.67	989.62
931.97	961.86
932.27	955.26
932.58	981.43
932.88	955.49
933.18	957.99
933.49	959.59
933.79	994.63
934.09	973.92
934.39	982.11
934.70	960.95
935.00	953.22
935.30	957.77
935.60	959.81
935.91	950.26
936.21	972.56
936.51	950.94
936.81	972.10
937.11	975.97
937.42	947.98
937.72	955.26
938.02	956.40
938.32	960.50
938.62	956.86
938.92	949.57
939.23	953.67
939.53	956.17
939.83	967.32
940.13	925.91
940.43	945.93
940.73	944.34
941.03	948.21
941.34	943.89
941.64	940.25
941.94	944.11
942.24	922.27
942.54	952.76
942.84	941.61
943.14	924.77
943.44	919.77
943.74	953.90
944.04	934.56
944.34	961.86
944.65	949.80
944.95	939.11
945.25	944.34
945.55	937.97
945.85	961.18
946.15	951.17
946.45	959.36
946.75	937.06
947.05	950.71
947.35	950.03
947.65	944.34
947.95	947.53
948.25	937.06
948.55	922.04
948.85	931.83
949.15	949.35
949.45	953.22
949.75	941.84
950.05	930.01
950.35	904.29
950.65	951.85
950.94	948.21
951.24	935.24
951.54	927.73
951.84	1013.97
952.14	945.71
952.44	943.66
952.74	947.53
953.04	947.98
953.34	936.83
953.64	955.95
953.94	941.84
954.23	952.53
954.53	934.33
954.83	955.04
955.13	948.89
955.43	938.42
955.73	955.04
956.03	939.33
956.32	948.21
956.62	956.63
956.92	950.03
957.22	937.51
957.52	936.83
957.82	932.51
958.11	938.20
958.41	949.35
958.71	952.31
959.01	957.99
959.30	1050.84
959.60	937.74
959.90	924.09
960.20	929.10
960.50	942.75
960.79	954.13
961.09	938.65
961.39	955.95
961.69	938.42
961.98	933.65
962.28	926.82
962.58	918.40
962.87	947.53
963.17	934.10
963.47	932.74
963.76	960.50
964.06	960.04
964.36	949.80
964.66	958.90
964.95	936.60
965.25	946.62
965.55	972.79
965.84	962.55
966.14	942.98
966.43	960.72
966.73	936.60
967.03	951.85
967.32	933.87
967.62	952.31
967.92	939.56
968.21	918.86
968.51	945.71
968.80	931.83
969.10	961.18
969.40	936.83
969.69	942.29
969.99	937.74
970.28	924.77
970.58	940.47
970.87	935.01
971.17	940.25
971.46	950.71
971.76	944.80
972.06	942.98
972.35	948.66
972.65	926.59
972.94	923.63
973.24	953.90
973.53	942.29
973.83	950.03
974.12	967.78
974.42	955.04
974.71	953.22
975.01	945.48
975.30	932.05
975.59	945.02
975.89	932.51
976.18	944.57
976.48	959.59
976.77	955.04
977.07	936.60
977.36	936.15
977.65	939.33
977.95	928.64
978.24	940.02
978.54	966.87
978.83	943.89
979.13	942.52
979.42	936.15
979.71	930.92
980.01	951.40
980.30	948.21
980.59	939.34
980.89	942.52
981.18	949.80
981.47	946.62
981.77	943.43
982.06	933.65
982.35	937.06
982.65	938.65
982.94	933.42
983.23	930.01
983.53	959.13
983.82	943.89
984.11	920.45
984.41	926.14
984.70	929.32
984.99	938.20
985.28	935.01
985.58	929.55
985.87	923.86
986.16	932.96
986.45	952.76
986.75	937.74
987.04	919.08
987.33	917.03
987.62	926.36
987.91	941.16
988.21	939.34
988.50	922.72
988.79	939.11
989.08	920.90
989.37	933.19
989.67	930.92
989.96	910.89
990.25	930.92
990.54	926.59
990.83	947.07
991.12	952.08
991.42	942.52
991.71	943.89
992.00	923.63
992.29	948.66
992.58	933.19
992.87	960.50
993.16	925.91
993.45	937.29
993.75	935.47
994.04	948.89
994.33	943.43
994.62	963.00
994.91	963.00
995.20	941.38
995.49	922.72
995.78	926.36
996.07	909.53
996.36	922.50
996.65	947.30
996.94	933.87
997.23	932.28
997.52	932.74
997.81	942.29
998.10	934.10
998.39	939.11
998.68	943.89
998.97	923.86
999.26	927.73
999.55	934.56
999.84	935.92
1000.13	945.25
1000.42	925.45
1000.71	933.19
1001.00	958.68
1001.29	962.55
1001.58	941.61
1001.87	929.32
1002.16	959.59
1002.45	930.23
1002.74	932.05
1003.02	953.22
1003.31	947.07
1003.60	930.46
1003.89	918.17
1004.18	948.66
1004.47	936.60
1004.76	933.87
1005.05	911.35
1005.33	921.59
1005.62	920.68
1005.91	909.75
1006.20	912.26
1006.49	907.71
1006.78	934.10
1007.06	908.84
1007.35	912.94
1007.64	936.38
1007.93	924.32
1008.22	932.51
1008.50	925.68
1008.79	954.58
1009.08	924.09
1009.37	927.73
1009.66	942.29
1009.94	928.41
1010.23	946.16
1010.52	927.27
1010.81	956.17
1011.09	933.42
1011.38	918.86
1011.67	928.41
1011.95	934.33
1012.24	931.60
1012.53	931.14
1012.82	940.02
1013.10	937.74
1013.39	917.72
1013.68	922.04
[truncated: 48 more rows]
