# Supplementary material for: Unique photosynthetic electron transport tuning and excitation distribution in heterokont algae
Source: PLoS One. 2019 Jan 9;14(1):e0209920. doi: 10.1371/journal.pone.0209920 (PMC6326504; doi:10.1371/journal.pone.0209920)
Supplement: S1 Dataset — (ZIP) [file pone.0209920.s004.zip › S1 Dataset/77K/Phaeodactylum_no_inhibitor/PNI_t=0n,1.txt]

340.01	1279.53
340.39	1279.53
340.76	1279.53
341.14	1310.93
341.52	1307.06
341.89	1313.20
342.27	1323.67
342.65	1315.48
343.03	1312.29
343.40	1328.22
343.78	1323.22
344.16	1325.72
344.53	1333.46
344.91	1335.73
345.29	1312.75
345.66	1327.99
346.04	1314.57
346.42	1305.24
346.79	1318.66
347.17	1325.04
347.54	1328.68
347.92	1313.20
348.30	1313.66
348.67	1300.23
349.05	1303.42
349.43	1295.91
349.80	1295.45
350.18	1303.19
350.56	1288.86
350.93	1284.76
351.31	1296.82
351.68	1292.50
352.06	1289.31
352.44	1283.62
352.81	1293.41
353.19	1301.60
353.56	1293.63
353.94	1306.38
354.32	1297.05
354.69	1289.08
355.07	1286.81
355.44	1292.27
355.82	1290.68
356.19	1280.21
356.57	1286.35
356.95	1270.65
357.32	1294.32
357.70	1309.11
358.07	1292.72
358.45	1296.59
358.82	1309.33
359.20	1308.42
359.58	1300.46
359.95	1295.68
360.33	1300.69
360.70	1279.53
361.08	1281.80
361.45	1281.12
361.83	1300.23
362.20	1306.38
362.58	1296.36
362.95	1285.90
363.33	1271.11
363.70	1299.55
364.08	1280.89
364.45	1277.70
364.83	1285.67
365.20	1279.98
365.58	1285.21
365.95	1292.72
366.33	1283.62
366.70	1310.02
367.08	1270.88
367.45	1285.44
367.83	1282.94
368.20	1285.21
368.58	1278.62
368.95	1299.09
369.33	1290.68
369.70	1285.67
370.08	1290.45
370.45	1291.36
370.83	1289.54
371.20	1293.63
371.57	1348.70
371.95	1282.94
372.32	1304.78
372.70	1292.72
373.07	1293.41
373.45	1290.68
373.82	1315.48
374.19	1287.03
374.57	1312.52
374.94	1289.54
375.32	1296.36
375.69	1293.63
376.07	1294.77
376.44	1277.02
376.81	1287.72
377.19	1289.08
377.56	1293.18
377.94	1288.40
378.31	1287.94
378.68	1289.54
379.06	1282.48
379.43	1303.19
379.81	1287.49
380.18	1281.80
380.55	1285.21
380.93	1297.50
381.30	1292.72
381.67	1286.58
382.05	1289.08
382.42	1295.68
382.79	1273.15
383.17	1303.87
383.54	1300.46
383.91	1280.44
384.29	1287.94
384.66	1277.48
385.04	1280.89
385.41	1291.36
385.78	1282.71
386.15	1295.45
386.53	1286.35
386.90	1308.42
387.27	1293.41
387.65	1281.80
388.02	1276.34
388.39	1313.89
388.77	1287.03
389.14	1287.72
389.51	1287.26
389.89	1298.18
390.26	1309.56
390.63	1297.96
391.00	1289.08
391.38	1287.72
391.75	1280.89
392.12	1306.60
392.50	1289.31
392.87	1280.21
393.24	1302.74
393.61	1310.02
393.99	1282.94
394.36	1281.35
394.73	1305.01
395.10	1308.88
395.48	1316.84
395.85	1296.59
396.22	1306.60
396.59	1303.19
396.97	1308.20
397.34	1292.50
397.71	1284.76
398.08	1283.62
398.45	1302.51
398.83	1281.12
399.20	1304.33
399.57	1292.04
399.94	1292.95
400.32	1289.54
400.69	1281.12
401.06	1277.93
401.43	1281.80
401.80	1283.39
402.17	1294.54
402.55	1271.56
402.92	1279.30
403.29	1286.12
403.66	1296.59
404.03	1287.03
404.41	1305.69
404.78	1294.32
405.15	1288.17
405.52	1284.53
405.89	1284.76
406.26	1294.09
406.64	1283.85
407.01	1282.71
407.38	1281.12
407.75	1266.33
408.12	1275.43
408.49	1292.72
408.86	1284.30
409.23	1288.86
409.61	1307.06
409.98	1295.91
410.35	1291.59
410.72	1302.28
411.09	1298.41
411.46	1275.88
411.83	1287.49
412.20	1267.47
412.57	1291.13
412.95	1293.18
413.32	1308.20
413.69	1279.07
414.06	1286.81
414.43	1302.51
414.80	1292.04
415.17	1282.71
415.54	1283.85
415.91	1285.67
416.28	1295.68
416.65	1288.63
417.02	1307.97
417.39	1293.18
417.76	1284.99
418.14	1285.44
418.51	1286.35
418.88	1288.40
419.25	1282.48
419.62	1310.70
419.99	1301.83
420.36	1283.85
420.73	1288.17
421.10	1280.89
421.47	1293.18
421.84	1298.41
422.21	1282.48
422.58	1297.50
422.95	1305.47
423.32	1295.45
423.69	1301.14
424.06	1282.48
424.43	1284.30
424.80	1292.72
425.17	1292.27
425.54	1286.35
425.91	1289.54
426.28	1293.41
426.65	1294.54
427.02	1271.11
427.39	1262.00
427.76	1269.97
428.13	1295.00
428.49	1282.48
428.86	1297.73
429.23	1286.12
429.60	1278.39
429.97	1299.09
430.34	1306.83
430.71	1298.18
431.08	1309.56
431.45	1305.69
431.82	1306.15
432.19	1295.68
432.56	1293.18
432.93	1302.51
433.30	1311.61
433.67	1290.45
434.03	1309.11
434.40	1303.87
434.77	1287.26
435.14	1296.36
435.51	1274.06
435.88	1299.55
436.25	1295.91
436.62	1298.64
436.99	1281.12
437.35	1277.02
437.72	1282.48
438.09	1314.34
438.46	1336.64
438.83	1302.28
439.20	1286.81
439.57	1292.95
439.93	1292.50
440.30	1301.83
440.67	1291.81
441.04	1283.17
441.41	1292.72
441.78	1280.89
442.14	1291.13
442.51	1291.59
442.88	1281.35
443.25	1286.58
443.62	1309.79
443.99	1292.95
444.35	1283.17
444.72	1300.92
445.09	1288.86
445.46	1282.03
445.83	1300.92
446.19	1311.84
446.56	1300.23
446.93	1289.77
447.30	1288.86
447.66	1314.34
448.03	1283.62
448.40	1282.48
448.77	1304.56
449.14	1296.36
449.50	1292.04
449.87	1294.54
450.24	1309.79
450.61	1302.28
450.97	1288.17
451.34	1296.82
451.71	1308.20
452.08	1286.35
452.44	1309.11
452.81	1300.23
453.18	1287.26
453.54	1293.86
453.91	1281.12
454.28	1287.72
454.65	1284.76
455.01	1285.90
455.38	1276.11
455.75	1290.90
456.11	1289.99
456.48	1292.50
456.85	1294.77
457.21	1276.34
457.58	1299.32
457.95	1280.66
458.32	1292.27
458.68	1286.12
459.05	1286.58
459.42	1291.36
459.78	1305.69
460.15	1287.94
460.52	1286.81
460.88	1296.14
461.25	1306.38
461.61	1277.25
461.98	1291.13
462.35	1292.72
462.71	1284.08
463.08	1294.54
463.45	1282.03
463.81	1289.99
464.18	1293.41
464.55	1302.96
464.91	1306.15
465.28	1293.63
465.64	1320.71
466.01	1303.42
466.38	1294.77
466.74	1300.01
467.11	1293.63
467.47	1309.79
467.84	1335.96
468.21	1304.33
468.57	1283.17
468.94	1310.24
469.30	1293.41
469.67	1294.32
470.03	1268.83
470.40	1297.27
470.77	1284.30
471.13	1275.66
471.50	1279.07
471.86	1289.08
472.23	1300.01
472.59	1290.68
472.96	1286.58
473.32	1299.55
473.69	1300.01
474.05	1293.18
474.42	1295.00
474.78	1292.95
475.15	1300.23
475.51	1295.45
475.88	1283.39
476.24	1274.97
476.61	1282.94
476.97	1299.55
477.34	1288.86
477.70	1300.69
478.07	1311.84
478.43	1302.51
478.80	1297.27
479.16	1291.13
479.53	1283.85
479.89	1292.27
480.26	1294.77
480.62	1299.09
480.99	1317.53
481.35	1294.77
481.72	1289.99
482.08	1312.98
482.45	1523.69
482.81	1285.21
483.17	1289.31
483.54	1294.77
483.90	1310.24
484.27	1314.34
484.63	1295.23
485.00	1294.32
485.36	1299.78
485.72	1290.68
486.09	1297.50
486.45	1298.18
486.82	1302.28
487.18	1299.78
487.54	1313.43
487.91	1295.00
488.27	1307.97
488.64	1282.26
489.00	1305.69
489.36	1285.67
489.73	1280.89
490.09	1309.79
490.45	1319.35
490.82	1303.65
491.18	1290.45
491.55	1301.14
491.91	1292.27
492.27	1297.96
492.64	1290.45
493.00	1305.69
493.36	1280.44
493.73	1292.95
494.09	1300.01
494.45	1298.87
494.82	1303.42
495.18	1326.86
495.54	1295.23
495.91	1295.00
496.27	1304.33
496.63	1306.15
496.99	1273.84
497.36	1292.04
497.72	1312.75
498.08	1301.14
498.45	1311.16
498.81	1297.96
499.17	1302.28
499.53	1284.30
499.90	1304.78
500.26	1297.27
500.62	1317.53
500.99	1300.01
501.35	1286.35
501.71	1304.78
502.07	1309.11
502.44	1315.71
502.80	1303.42
503.16	1301.60
503.52	1308.42
503.88	1314.34
504.25	1306.15
504.61	1299.55
504.97	1293.86
505.33	1297.96
505.70	1291.81
506.06	1289.08
506.42	1291.36
506.78	1298.64
507.14	1305.69
507.51	1299.32
507.87	1293.18
508.23	1295.91
508.59	1309.33
508.95	1288.86
509.32	1313.20
509.68	1301.37
510.04	1310.47
510.40	1302.74
510.76	1325.26
511.12	1321.85
511.48	1297.27
511.85	1297.73
512.21	1284.30
512.57	1291.36
512.93	1293.41
513.29	1301.60
513.65	1295.68
514.01	1281.80
514.38	1294.32
514.74	1301.37
515.10	1298.41
515.46	1294.09
515.82	1303.65
516.18	1307.29
516.54	1309.11
516.90	1298.87
517.26	1314.57
517.63	1296.82
517.99	1320.94
518.35	1301.14
518.71	1312.52
519.07	1285.90
519.43	1310.70
519.79	1300.92
520.15	1301.37
520.51	1308.42
520.87	1290.90
521.23	1310.93
521.59	1263.82
521.95	1297.27
522.31	1301.14
522.67	1300.23
523.03	1300.46
523.40	1298.64
523.76	1300.23
524.12	1294.09
524.48	1284.76
524.84	1300.69
525.20	1302.28
525.56	1287.94
525.92	1312.52
526.28	1293.41
526.64	1284.30
527.00	1285.90
527.36	1311.38
527.72	1300.46
528.08	1297.73
528.44	1276.57
528.80	1295.23
529.16	1279.98
529.51	1296.36
529.87	1288.17
530.23	1294.09
530.59	1305.92
530.95	1287.03
531.31	1297.27
531.67	1294.54
532.03	1311.16
532.39	1289.08
532.75	1284.53
533.11	1302.28
533.47	1298.18
533.83	1279.98
534.19	1295.68
534.55	1285.67
534.91	1301.37
535.26	1302.51
535.62	1299.78
535.98	1293.63
536.34	1304.10
536.70	1305.69
537.06	1296.59
537.42	1297.73
537.78	1310.93
538.14	1310.24
538.49	1322.31
538.85	1320.03
539.21	1310.02
539.57	1292.27
539.93	1296.36
540.29	1292.50
540.65	1295.45
541.00	1310.02
541.36	1292.04
541.72	1281.80
542.08	1289.54
542.44	1294.54
542.80	1303.87
543.15	1319.80
543.51	1291.13
543.87	1288.86
544.23	1304.78
544.59	1301.83
544.95	1291.13
545.30	1302.28
545.66	1303.65
546.02	1305.69
546.38	1279.75
546.73	1290.45
547.09	1279.53
547.45	1306.15
547.81	1295.68
548.17	1287.94
548.52	1302.96
548.88	1310.70
549.24	1315.93
549.60	1318.44
549.95	1294.77
550.31	1302.05
550.67	1284.08
551.03	1293.18
551.38	1301.83
551.74	1297.27
552.10	1279.53
552.46	1302.05
552.81	1279.98
553.17	1304.33
553.53	1285.90
553.88	1295.91
554.24	1287.94
554.60	1302.96
554.95	1285.44
555.31	1303.87
555.67	1276.79
556.03	1289.08
556.38	1309.11
556.74	1293.41
557.10	1279.07
557.45	1308.65
557.81	1306.60
558.17	1294.32
558.52	1303.65
558.88	1296.36
559.24	1298.18
559.59	1289.77
559.95	1308.88
560.30	1311.84
560.66	1285.21
561.02	1303.65
561.37	1299.09
561.73	1273.15
562.09	1302.51
562.44	1290.45
562.80	1291.81
563.15	1290.45
563.51	1287.94
563.87	1312.07
564.22	1290.90
564.58	1299.09
564.93	1311.38
565.29	1309.33
565.65	1311.38
566.00	1288.40
566.36	1297.27
566.71	1294.32
567.07	1292.04
567.42	1306.38
567.78	1267.47
568.14	1282.26
568.49	1294.54
568.85	1302.74
569.20	1296.14
569.56	1295.68
569.91	1310.24
570.27	1305.47
570.62	1321.85
570.98	1288.17
571.33	1293.63
571.69	1304.78
572.04	1305.47
572.40	1282.48
572.75	1309.33
573.11	1294.09
573.46	1302.96
573.82	1302.96
574.17	1286.35
574.53	1297.73
574.88	1312.29
575.24	1272.93
575.59	1291.59
575.95	1301.37
576.30	1291.59
576.66	1300.23
577.01	1289.77
577.36	1309.79
577.72	1309.79
578.07	1317.98
578.43	1315.02
578.78	1316.84
579.14	1319.12
579.49	1299.32
579.85	1319.35
580.20	1323.44
580.55	1295.91
580.91	1298.41
581.26	1312.98
581.62	1293.18
581.97	1310.47
582.32	1328.22
582.68	1307.06
583.03	1320.48
583.39	1315.93
583.74	1341.19
584.09	1327.77
584.45	1334.59
584.80	1317.07
585.15	1333.68
585.51	1333.23
585.86	1331.63
586.21	1334.59
586.57	1345.29
586.92	1347.79
587.27	1354.16
587.63	1365.77
587.98	1370.09
588.33	1371.23
588.69	1375.10
589.04	1385.79
589.39	1379.19
589.75	1385.34
590.10	1387.61
590.45	1384.20
590.81	1383.97
591.16	1426.07
591.51	1442.68
591.86	1449.73
592.22	1432.21
592.57	1452.46
592.92	1459.97
593.28	1481.14
593.63	1487.28
593.98	1500.93
594.33	1514.81
594.69	1511.17
595.04	1524.37
595.39	1550.77
595.74	1540.30
596.10	1562.83
596.45	1569.43
596.80	1630.64
597.15	1622.90
597.50	1665.23
597.86	1681.38
598.21	1681.15
598.56	1713.47
598.91	1746.92
599.26	1745.55
599.62	1778.55
599.97	1800.39
600.32	1801.53
600.67	1831.11
601.02	1870.02
601.38	1874.35
601.73	1911.44
602.08	1938.97
602.43	1934.19
602.78	1968.55
603.13	1977.66
603.49	2025.67
603.84	2062.30
604.19	2060.71
604.54	2082.10
604.89	2126.02
605.24	2134.21
605.59	2168.34
605.95	2194.06
606.30	2186.78
606.65	2230.92
607.00	2249.35
607.35	2259.82
607.70	2299.19
608.05	2352.66
608.40	2334.68
608.75	2349.93
609.10	2395.44
609.46	2406.14
609.81	2414.10
610.16	2457.79
610.51	2463.25
610.86	2513.31
611.21	2505.58
611.56	2519.68
611.91	2535.39
612.26	2543.80
612.61	2572.25
612.96	2574.75
613.31	2581.58
613.66	2607.29
614.01	2596.82
614.36	2647.57
614.71	2615.94
615.06	2641.20
615.41	2681.02
615.76	2669.19
616.11	2650.98
616.46	2666.23
616.81	2678.74
617.16	2701.04
617.51	2716.52
617.86	2735.86
618.21	2730.17
618.56	2716.97
618.91	2726.30
619.26	2726.30
619.61	2727.21
619.96	2676.70
620.31	2714.01
620.66	2690.12
621.01	2757.48
621.36	2733.36
621.71	2746.33
622.06	2708.55
622.41	2738.13
622.76	2742.23
623.10	2752.47
623.45	2721.07
623.80	2709.01
624.15	2730.40
624.50	2724.48
624.85	2702.64
625.20	2723.12
625.55	2704.46
625.90	2710.60
626.25	2693.76
626.59	2704.00
626.94	2683.29
627.29	2697.40
627.64	2673.51
627.99	2719.25
628.34	2668.05
628.69	2648.25
629.03	2632.32
629.38	2646.66
629.73	2660.31
630.08	2645.07
630.43	2645.29
630.78	2608.43
631.12	2630.05
631.47	2592.73
631.82	2640.51
632.17	2618.21
632.52	2600.01
632.86	2627.77
633.21	2610.48
633.56	2580.21
633.91	2577.03
634.26	2548.36
634.60	2549.27
634.95	2592.96
635.30	2540.85
635.65	2546.99
635.99	2535.16
636.34	2541.53
636.69	2547.67
637.04	2531.29
637.39	2518.55
637.73	2526.97
638.08	2536.30
638.43	2543.58
638.77	2536.07
639.12	2551.09
639.47	2534.93
639.82	2544.49
640.16	2521.50
640.51	2529.47
640.86	2506.03
641.20	2511.72
641.55	2536.98
641.90	2491.24
642.25	2486.01
642.59	2460.75
642.94	2466.89
643.29	2486.01
643.63	2470.76
643.98	2483.73
644.33	2477.59
644.67	2464.84
645.02	2496.70
645.37	2519.23
645.71	2510.81
646.06	2491.01
646.40	2460.52
646.75	2503.98
647.10	2473.26
647.44	2491.92
647.79	2484.41
648.14	2480.32
648.48	2483.50
648.83	2470.99
649.17	2505.35
649.52	2500.57
649.87	2473.26
650.21	2490.79
650.56	2470.31
650.90	2502.62
651.25	2493.52
651.59	2512.18
651.94	2516.04
652.29	2490.79
652.63	2525.60
652.98	2508.99
653.32	2541.07
653.67	2511.26
654.01	2549.04
654.36	2493.52
654.70	2533.11
655.05	2551.31
655.39	2570.43
655.74	2554.73
656.08	2543.58
656.43	2551.54
656.78	2588.40
657.12	2579.08
657.47	2587.27
657.81	2635.74
658.15	2602.97
658.50	2605.70
658.84	2649.39
659.19	2657.13
659.53	2623.22
659.88	2661.22
660.22	2660.77
660.57	2691.94
660.91	2693.31
661.26	2687.16
661.60	2705.82
661.95	2738.36
662.29	2757.70
662.63	2760.66
662.98	2813.91
663.32	2790.24
663.67	2805.03
664.01	2796.39
664.36	2832.11
664.70	2867.38
665.04	2888.55
665.39	2948.16
665.73	2912.21
666.08	3077.19
666.42	2990.26
666.76	3046.69
667.11	3059.21
667.45	3098.35
667.79	3123.15
668.14	3193.69
668.48	3230.56
668.83	3301.33
669.17	3358.44
669.51	3440.13
669.86	3532.97
670.20	3618.53
670.54	3707.28
670.89	3728.67
671.23	3898.88
671.57	3978.75
671.92	4082.28
672.26	4217.68
672.60	4292.77
672.94	4462.98
673.29	4594.73
673.63	4717.38
673.97	4817.51
674.32	4963.37
674.66	5140.40
675.00	5312.66
675.34	5463.30
675.69	5681.07
676.03	5874.94
676.37	6007.60
676.71	6225.82
677.06	6428.80
677.40	6652.26
677.74	6943.75
678.08	7155.60
678.43	7559.51
678.77	7824.38
679.11	8134.99
679.45	8390.30
679.80	8709.56
680.14	9019.25
680.48	9414.51
680.82	9903.07
681.16	10271.02
681.51	10603.02
681.85	11097.94
682.19	11578.76
682.53	12199.75
682.87	12771.13
683.21	13372.33
683.56	14059.08
683.90	14856.65
684.24	15752.98
684.58	16621.54
684.92	17608.66
685.26	18358.90
685.61	19310.30
685.95	20276.94
686.29	21172.36
686.63	21826.11
686.97	22590.46
687.31	23009.38
687.65	23296.33
687.99	23608.53
688.33	23501.12
688.68	23464.26
689.02	23222.83
689.36	22754.53
689.70	22353.12
690.04	21686.85
690.38	21116.38
690.72	20443.73
691.06	19746.97
691.40	19115.74
691.74	18189.38
692.08	17552.00
692.42	16786.06
692.76	16130.71
693.10	15621.45
693.44	14857.33
693.78	14274.34
694.13	13755.07
694.47	13325.91
694.81	12755.20
695.15	12352.89
695.49	11936.47
695.83	11610.62
696.17	11185.55
696.51	10959.36
696.85	10689.49
697.19	10390.26
697.53	10225.05
697.87	10015.70
698.20	9805.45
698.54	9718.52
698.88	9613.39
699.22	9431.81
699.56	9324.63
699.90	9257.05
700.24	9248.17
700.58	9246.35
700.92	9276.39
701.26	9295.28
701.60	9358.53
701.94	9298.46
702.28	9409.96
702.62	9507.35
702.96	9621.58
703.30	9715.56
703.63	9902.38
703.97	10009.33
704.31	10179.31
704.65	10336.33
704.99	10579.12
705.33	10836.94
705.67	10970.29
706.01	11173.95
706.34	11405.82
706.68	11720.98
707.02	11774.68
707.36	12133.30
707.70	12418.65
708.04	12460.52
708.38	12728.58
708.71	13010.29
709.05	13225.10
709.39	13426.71
709.73	13461.07
710.07	13655.40
710.40	13779.19
710.74	14000.14
711.08	13937.34
711.42	14056.57
711.76	14046.56
712.09	14092.98
712.43	14103.00
712.77	13986.26
713.11	14103.45
713.45	13914.13
713.78	13866.80
714.12	13731.40
714.46	13642.66
714.80	13467.44
715.13	13280.85
715.47	13086.75
715.81	12934.97
716.15	12635.28
716.48	12621.86
716.82	12380.65
717.16	12155.38
717.49	11903.02
717.83	11662.27
718.17	11498.89
718.51	11317.99
718.84	11078.83
719.18	10874.94
719.52	10778.00
719.85	10461.48
720.19	10239.39
720.53	9981.80
720.86	9860.51
721.20	9556.96
721.54	9499.62
721.87	9267.51
722.21	8988.08
722.55	8895.92
722.88	8663.82
723.22	8550.72
723.55	8334.32
723.89	8246.94
724.23	8110.41
724.56	7905.39
724.90	7738.59
725.24	7615.26
725.57	7539.94
725.91	7350.61
726.24	7281.44
726.58	7071.86
726.92	7021.80
727.25	6922.36
727.59	6775.14
727.92	6616.53
728.26	6501.85
728.59	6428.35
728.93	6302.51
729.26	6245.39
729.60	6140.04
729.94	6063.13
730.27	5952.99
730.61	5850.59
730.94	5729.31
731.28	5712.70
731.61	5582.54
731.95	5528.38
732.28	5493.11
732.62	5377.06
732.95	5335.19
733.29	5253.72
733.62	5210.49
733.96	5131.75
734.29	5096.03
734.63	5017.07
734.96	4897.83
735.30	4934.47
735.63	4873.48
735.97	4838.67
736.30	4807.95
736.63	4754.93
736.97	4649.12
737.30	4578.58
737.64	4535.80
737.97	4564.01
738.31	4529.42
738.64	4434.54
738.97	4420.43
739.31	4342.83
739.64	4337.37
739.98	4268.88
740.31	4229.51
740.64	4247.26
740.98	4198.79
741.31	4173.99
741.65	4135.30
741.98	4101.40
742.31	4088.20
742.65	4038.82
742.98	3999.46
743.31	4004.23
743.65	3986.48
743.98	3908.21
744.31	3943.48
744.65	3893.42
744.98	3888.18
745.31	3873.85
745.65	3837.21
745.98	3828.34
746.31	3836.30
746.65	3801.49
746.98	3785.56
747.31	3760.07
747.65	3739.82
747.98	3720.25
748.31	3728.44
748.64	3666.09
748.98	3669.28
749.31	3649.94
749.64	3606.47
749.98	3572.34
750.31	3567.11
750.64	3549.58
750.97	3559.82
751.31	3481.77
751.64	3493.61
751.97	3504.76
752.30	3428.98
752.63	3464.94
752.97	3444.23
753.30	3384.38
753.63	3365.27
753.96	3340.24
754.29	3269.47
754.63	3328.63
754.96	3287.67
755.29	3227.14
755.62	3188.00
755.95	3220.09
756.29	3178.22
756.62	3112.68
756.95	3096.98
757.28	3119.28
757.61	3103.13
757.94	3045.33
758.27	3084.47
758.61	3013.24
758.94	3006.87
759.27	2969.33
759.60	2956.58
759.93	2950.44
760.26	2900.15
760.59	2908.12
760.92	2858.51
761.26	2860.33
761.59	2863.97
761.92	2838.71
762.25	2817.09
762.58	2802.08
762.91	2789.56
763.24	2759.07
763.57	2770.90
763.90	2711.74
764.23	2722.21
764.56	2678.97
764.89	2672.60
765.22	2697.17
765.55	2639.15
765.88	2651.89
766.21	2619.81
766.54	2607.06
766.87	2593.64
767.20	2573.39
767.53	2587.04
767.86	2570.66
768.19	2550.63
768.52	2550.18
768.85	2532.65
769.18	2500.57
769.51	2525.15
769.84	2486.23
770.17	2464.84
770.50	2454.38
770.83	2479.64
771.16	2449.37
771.49	2428.44
771.82	2453.24
772.15	2395.67
772.48	2379.28
772.81	2375.87
773.14	2363.58
773.47	2333.55
773.80	2383.15
774.13	2362.45
774.46	2314.89
774.78	2322.40
775.11	2306.47
775.44	2310.11
775.77	2249.58
776.10	2273.93
776.43	2246.85
776.76	2238.43
777.09	2221.82
777.41	2199.29
777.74	2235.02
778.07	2200.20
778.40	2176.76
778.73	2190.64
779.06	2187.69
779.38	2146.73
779.71	2137.17
780.04	2121.70
780.37	2142.86
780.70	2121.01
781.03	2079.60
781.35	2079.14
781.68	2080.05
782.01	2094.62
782.34	2058.89
782.67	2074.82
782.99	2051.61
783.32	2051.84
783.65	2029.54
783.98	2041.37
784.30	2021.35
784.63	1991.31
784.96	2020.66
785.29	1973.79
785.61	1974.70
785.94	1994.27
786.27	1964.91
786.60	1948.07
786.92	1954.67
787.25	1905.29
787.58	1960.82
787.90	1935.33
788.23	1919.86
788.56	1910.30
788.88	1900.06
789.21	1886.41
789.54	1882.31
789.87	1890.05
790.19	1872.98
790.52	1885.27
790.85	1876.62
791.17	1842.72
791.50	1863.65
791.82	1839.53
792.15	1839.99
792.48	1841.58
792.80	1834.98
793.13	1836.80
793.46	1845.22
793.78	1848.63
794.11	1855.23
794.43	1850.00
794.76	1829.06
795.09	1832.70
795.41	1830.43
795.74	1837.48
796.06	1805.40
796.39	1820.42
796.72	1837.03
797.04	1819.28
797.37	1816.32
797.69	1772.63
798.02	1804.94
798.34	1794.48
798.67	1814.73
798.99	1790.38
799.32	1803.35
799.64	1802.44
799.97	1787.88
800.30	1807.45
800.62	1783.55
800.95	1782.87
801.27	1794.93
801.60	1769.67
801.92	1771.95
802.25	1768.08
802.57	1787.19
802.89	1755.34
803.22	1767.40
803.54	1745.78
803.87	1757.16
804.19	1748.06
804.52	1738.04
804.84	1730.53
805.17	1717.11
805.49	1726.67
805.82	1733.04
806.14	1733.04
806.46	1755.34
806.79	1713.01
807.11	1718.02
807.44	1717.34
807.76	1718.47
808.08	1715.06
808.41	1720.52
808.73	1718.93
809.06	1706.19
809.38	1690.03
809.70	1703.23
810.03	1682.52
810.35	1661.13
810.67	1684.80
811.00	1698.45
811.32	1672.05
811.64	1663.18
811.97	1666.82
812.29	1670.69
812.61	1664.54
812.94	1659.08
813.26	1643.84
813.58	1659.76
813.91	1637.24
814.23	1646.57
814.55	1648.39
814.88	1627.68
815.20	1617.67
815.52	1615.85
815.84	1622.67
816.17	1618.12
816.49	1620.17
816.81	1610.84
817.13	1624.72
817.46	1614.71
817.78	1591.50
818.10	1612.43
818.42	1624.95
818.75	1579.67
819.07	1629.96
819.39	1623.81
819.71	1611.98
820.04	1589.45
820.36	1582.62
820.68	1595.14
821.00	1606.97
821.32	1590.13
821.65	1592.86
821.97	1581.94
822.29	1569.43
822.61	1578.07
822.93	1559.64
823.25	1574.43
823.58	1574.66
823.90	1552.36
824.22	1551.00
824.54	1554.64
824.86	1571.25
825.18	1551.91
825.50	1532.79
825.82	1538.93
826.15	1550.99
826.47	1552.36
826.79	1539.62
827.11	1552.36
827.43	1546.22
827.75	1559.87
828.07	1545.31
828.39	1540.30
828.71	1545.08
829.03	1543.03
829.35	1546.44
829.67	1535.98
830.00	1531.88
830.32	1537.11
830.64	1543.03
830.96	1514.13
831.28	1533.93
831.60	1516.18
831.92	1546.22
832.24	1533.47
832.56	1545.76
832.88	1552.59
833.20	1536.89
833.52	1526.87
833.84	1536.20
834.16	1512.08
834.48	1501.84
834.80	1540.07
835.12	1518.68
835.44	1505.03
835.76	1510.04
836.08	1495.70
836.40	1522.55
836.71	1491.38
837.03	1509.58
837.35	1505.26
837.67	1518.00
837.99	1513.90
838.31	1499.57
838.63	1496.15
838.95	1516.63
839.27	1498.20
839.59	1503.66
839.91	1497.98
840.23	1506.39
840.54	1489.33
840.86	1504.35
841.18	1473.63
841.50	1482.50
841.82	1477.50
842.14	1496.61
842.46	1491.15
842.77	1491.38
843.09	1481.14
843.41	1489.10
843.73	1474.54
844.05	1483.64
844.37	1499.80
844.68	1491.15
845.00	1481.82
845.32	1489.10
845.64	1486.83
845.96	1467.26
846.27	1464.07
846.59	1470.21
846.91	1470.90
847.23	1480.45
847.54	1478.41
847.86	1469.76
848.18	1461.11
848.50	1471.35
848.82	1462.25
849.13	1462.93
849.45	1486.14
849.77	1483.18
850.08	1482.73
850.40	1480.68
850.72	1464.75
851.04	1462.02
851.35	1470.21
851.67	1472.03
851.99	1459.97
852.30	1474.08
852.62	1465.44
852.94	1449.73
853.25	1455.88
853.57	1450.64
853.89	1444.05
854.20	1446.09
854.52	1475.22
854.84	1454.29
855.15	1473.63
855.47	1451.78
855.79	1459.06
856.10	1439.95
856.42	1432.67
856.73	1448.60
857.05	1433.12
857.37	1464.75
857.68	1447.00
858.00	1443.36
858.32	1453.83
858.63	1467.48
858.95	1445.87
859.26	1460.66
859.58	1442.00
859.89	1409.69
860.21	1435.63
860.52	1438.58
860.84	1452.69
861.16	1471.35
861.47	1450.87
861.79	1452.69
862.10	1433.35
862.42	1428.57
862.73	1446.55
863.05	1453.38
863.36	1461.79
863.68	1448.37
863.99	1424.70
864.31	1446.78
864.62	1445.64
864.94	1433.12
865.25	1414.69
865.57	1394.89
865.88	1413.78
866.20	1409.23
866.51	1427.66
866.82	1386.70
867.14	1415.83
867.45	1425.39
867.77	1423.57
868.08	1411.05
868.40	1419.92
868.71	1425.61
869.02	1423.57
869.34	1417.42
869.65	1415.60
869.97	1418.79
870.28	1417.65
870.59	1415.60
870.91	1423.57
871.22	1401.04
871.54	1415.83
871.85	1417.88
872.16	1412.19
872.48	1407.41
872.79	1406.27
873.10	1411.05
873.42	1416.97
873.73	1403.54
874.04	1394.44
874.36	1403.31
874.67	1399.90
874.98	1398.99
875.30	1383.52
875.61	1421.52
875.92	1394.67
876.23	1404.00
876.55	1375.55
876.86	1378.06
877.17	1384.43
877.49	1388.98
877.80	1389.43
878.11	1577.39
878.42	1391.48
878.74	1396.71
879.05	1397.62
879.36	1368.50
879.67	1364.63
879.98	1378.51
880.30	1384.43
880.61	1381.24
880.92	1382.83
881.23	1405.13
881.55	1387.84
881.86	1366.68
882.17	1367.59
882.48	1367.13
882.79	1387.16
883.10	1380.79
883.42	1378.06
883.73	1370.55
884.04	1385.56
884.35	1388.52
884.66	1384.88
884.97	1386.93
885.28	1383.52
885.60	1383.29
885.91	1370.77
886.22	1366.00
886.53	1387.84
886.84	1377.37
887.15	1382.15
887.46	1383.06
887.77	1392.39
888.08	1378.06
888.40	1374.64
888.71	1379.42
889.02	1371.46
889.33	1376.69
889.64	1360.76
889.95	1368.27
890.26	1388.98
890.57	1376.24
890.88	1395.12
891.19	1385.11
891.50	1384.20
891.81	1384.43
892.12	1366.45
892.43	1366.00
892.74	1395.35
893.05	1394.67
893.36	1398.76
893.67	1373.50
893.98	1384.43
894.29	1382.15
894.60	1382.61
894.91	1370.77
895.22	1385.34
895.53	1366.00
895.84	1366.91
896.15	1359.85
896.46	1349.38
896.77	1363.04
897.08	1356.21
897.38	1376.69
897.69	1384.65
898.00	1367.59
898.31	1381.24
898.62	1380.56
898.93	1378.74
899.24	1357.35
899.55	1357.35
899.86	1356.21
900.16	1376.69
900.47	1355.98
900.78	1360.31
901.09	1362.81
901.40	1364.40
901.71	1363.49
902.02	1375.55
902.32	1353.93
902.63	1367.13
902.94	1349.38
903.25	1354.16
903.56	1359.62
903.87	1355.76
904.17	1366.68
904.48	1362.35
904.79	1353.71
905.10	1350.98
905.41	1379.19
905.71	1344.38
906.02	1360.76
906.33	1348.70
906.64	1346.43
906.94	1353.71
907.25	1359.17
907.56	1346.43
907.87	1349.38
908.17	1353.48
908.48	1365.08
908.79	1325.26
909.09	1358.71
909.40	1356.21
909.71	1357.80
910.02	1416.28
910.32	1339.60
910.63	1361.44
910.94	1359.17
911.24	1324.58
911.55	1361.44
911.86	1338.46
912.16	1353.71
912.47	1342.10
912.78	1333.91
913.08	1349.84
913.39	1336.87
913.69	1332.32
914.00	1335.05
914.31	1346.65
914.61	1341.65
914.92	1356.67
915.23	1339.37
915.53	1323.67
915.84	1328.22
916.14	1346.20
916.45	1342.56
916.75	1347.34
917.06	1349.84
917.37	1331.18
917.67	1324.81
917.98	1330.50
918.28	1330.95
918.59	1328.90
918.89	1349.38
919.20	1362.58
919.50	1323.22
919.81	1330.27
920.11	1332.32
920.42	1338.01
920.72	1340.05
921.03	1357.58
921.33	1347.11
921.64	1314.80
921.94	1341.19
922.25	1334.82
922.55	1314.80
922.86	1324.58
923.16	1330.04
923.47	1330.27
923.77	1329.81
924.08	1356.67
924.38	1327.54
924.69	1316.16
924.99	1330.27
925.29	1321.39
925.60	1335.96
925.90	1328.68
926.21	1320.94
926.51	1343.92
926.81	1300.69
927.12	1309.33
927.42	1304.78
927.73	1311.61
928.03	1326.40
928.33	1321.17
928.64	1336.41
928.94	1335.28
929.24	1324.35
929.55	1327.54
929.85	1348.93
930.15	1325.49
930.46	1321.85
930.76	1301.14
931.06	1293.86
931.37	1313.89
931.67	1331.86
931.97	1312.98
932.27	1300.46
932.58	1340.74
932.88	1306.83
933.18	1317.98
933.49	1300.92
933.79	1316.16
934.09	1289.08
934.39	1315.71
934.70	1322.76
935.00	1326.63
935.30	1338.01
935.60	1317.30
935.91	1305.01
936.21	1324.58
936.51	1330.04
936.81	1318.21
937.11	1315.48
937.42	1314.11
937.72	1302.74
938.02	1313.66
938.32	1303.19
938.62	1282.71
938.92	1301.83
939.23	1303.65
939.53	1313.20
939.83	1307.51
940.13	1287.72
940.43	1306.15
940.73	1302.74
941.03	1312.29
941.34	1303.19
941.64	1294.54
941.94	1295.45
942.24	1309.33
942.54	1298.41
942.84	1293.41
943.14	1310.70
943.44	1297.05
943.74	1305.01
944.04	1308.20
944.34	1295.45
944.65	1310.47
944.95	1310.02
945.25	1296.14
945.55	1308.20
945.85	1300.92
946.15	1287.49
946.45	1300.46
946.75	1280.66
947.05	1285.44
947.35	1297.27
947.65	1282.94
947.95	1310.70
948.25	1310.70
948.55	1297.27
948.85	1293.86
949.15	1307.51
949.45	1299.55
949.75	1302.51
950.05	1300.46
950.35	1297.96
950.65	1305.24
950.94	1338.92
951.24	1302.96
951.54	1291.59
951.84	1349.61
952.14	1329.36
952.44	1319.80
952.74	1291.13
953.04	1297.50
953.34	1297.27
953.64	1308.42
953.94	1315.71
954.23	1314.34
954.53	1305.24
954.83	1289.54
955.13	1276.57
955.43	1315.25
955.73	1325.04
956.03	1287.94
956.32	1292.72
956.62	1306.83
956.92	1299.55
957.22	1290.45
957.52	1303.42
957.82	1290.90
958.11	1315.93
958.41	1301.60
958.71	1333.68
959.01	1323.90
959.30	1387.39
959.60	1304.33
959.90	1290.68
960.20	1299.09
960.50	1285.67
960.79	1280.44
961.09	1284.76
961.39	1297.27
961.69	1282.94
961.98	1295.91
962.28	1312.75
962.58	1304.10
962.87	1295.91
963.17	1308.20
963.47	1298.87
963.76	1299.55
964.06	1301.37
964.36	1305.01
964.66	1300.46
964.95	1296.36
965.25	1306.15
965.55	1319.57
965.84	1287.03
966.14	1306.38
966.43	1325.26
966.73	1303.19
967.03	1326.40
967.32	1295.45
967.62	1303.87
967.92	1313.89
968.21	1292.27
968.51	1292.95
968.80	1306.38
969.10	1280.44
969.40	1284.30
969.69	1293.63
969.99	1293.18
970.28	1303.65
970.58	1293.18
970.87	1288.85
971.17	1293.41
971.46	1307.51
971.76	1296.82
972.06	1307.29
972.35	1294.54
972.65	1289.54
972.94	1286.35
973.24	1283.17
973.53	1293.41
973.83	1315.48
974.12	1300.46
974.42	1289.08
974.71	1311.38
975.01	1297.05
975.30	1303.19
975.59	1286.81
975.89	1289.99
976.18	1290.90
976.48	1303.42
976.77	1270.88
977.07	1292.04
977.36	1301.14
977.65	1286.35
977.95	1293.63
978.24	1295.23
978.54	1301.14
978.83	1288.63
979.13	1303.87
979.42	1297.96
979.71	1306.83
980.01	1300.92
980.30	1311.16
980.59	1307.06
980.89	1315.71
981.18	1291.36
981.47	1305.24
981.77	1303.87
982.06	1296.82
982.35	1285.44
982.65	1284.30
982.94	1279.07
983.23	1295.00
983.53	1280.21
983.82	1288.63
984.11	1288.63
984.41	1273.84
984.70	1320.26
984.99	1312.52
985.28	1306.38
985.58	1307.29
985.87	1308.42
986.16	1301.60
986.45	1299.32
986.75	1303.19
987.04	1297.50
987.33	1295.45
987.62	1312.52
987.91	1307.51
988.21	1314.11
988.50	1281.12
988.79	1294.09
989.08	1308.20
989.37	1278.62
989.67	1298.41
989.96	1270.88
990.25	1306.38
990.54	1282.71
990.83	1295.23
991.12	1309.56
991.42	1310.47
991.71	1288.63
992.00	1276.11
992.29	1302.05
992.58	1286.81
992.87	1309.11
993.16	1296.14
993.45	1312.52
993.75	1293.63
994.04	1296.36
994.33	1311.61
994.62	1298.87
994.91	1295.68
995.20	1297.96
995.49	1282.03
995.78	1293.86
996.07	1295.91
996.36	1287.26
996.65	1313.89
996.94	1266.55
997.23	1287.26
997.52	1304.78
997.81	1295.68
998.10	1297.27
998.39	1295.68
998.68	1289.54
998.97	1300.69
999.26	1309.33
999.55	1283.39
999.84	1289.99
1000.13	1291.13
1000.42	1299.09
1000.71	1272.70
1001.00	1282.03
1001.29	1280.66
1001.58	1272.24
1001.87	1295.23
1002.16	1304.33
1002.45	1299.09
1002.74	1294.32
1003.02	1281.57
1003.31	1276.34
1003.60	1305.92
1003.89	1290.22
1004.18	1311.61
1004.47	1299.55
1004.76	1284.30
1005.05	1287.26
1005.33	1294.09
1005.62	1292.50
1005.91	1278.84
1006.20	1295.23
1006.49	1311.61
1006.78	1288.40
1007.06	1268.83
1007.35	1277.48
1007.64	1295.68
1007.93	1284.76
1008.22	1286.81
1008.50	1301.14
1008.79	1295.23
1009.08	1301.14
1009.37	1282.03
1009.66	1324.13
1009.94	1302.74
1010.23	1296.59
1010.52	1299.32
1010.81	1304.56
1011.09	1283.17
1011.38	1273.61
1011.67	1291.36
1011.95	1297.73
1012.24	1269.97
1012.53	1297.96
1012.82	1292.72
1013.10	1288.40
1013.39	1294.54
1013.68	1306.60
[truncated: 48 more rows]
