# Supplementary material for: Unique photosynthetic electron transport tuning and excitation distribution in heterokont algae
Source: PLoS One. 2019 Jan 9;14(1):e0209920. doi: 10.1371/journal.pone.0209920 (PMC6326504; doi:10.1371/journal.pone.0209920)
Supplement: S1 Dataset — (ZIP) [file pone.0209920.s004.zip › S1 Dataset/77K/Phaeodactylum_no_inhibitor/PNI_t=0n,2.txt]

340.01	1192.15
340.39	1192.15
340.76	1192.15
341.14	1210.12
341.52	1202.39
341.89	1202.16
342.27	1231.51
342.65	1222.86
343.03	1220.59
343.40	1237.88
343.78	1220.59
344.16	1244.94
344.53	1219.91
344.91	1231.51
345.29	1211.03
345.66	1229.01
346.04	1219.45
346.42	1210.35
346.79	1211.26
347.17	1199.43
347.54	1207.85
347.92	1190.32
348.30	1188.50
348.67	1186.91
349.05	1181.91
349.43	1214.45
349.80	1188.28
350.18	1191.46
350.56	1214.45
350.93	1194.42
351.31	1194.88
351.68	1200.34
352.06	1214.45
352.44	1188.50
352.81	1211.94
353.19	1188.96
353.56	1181.91
353.94	1197.61
354.32	1194.19
354.69	1200.79
355.07	1198.97
355.44	1198.06
355.82	1208.07
356.19	1174.40
356.57	1199.20
356.95	1191.69
357.32	1184.86
357.70	1180.77
358.07	1183.04
358.45	1196.24
358.82	1189.64
359.20	1186.46
359.58	1171.89
359.95	1180.54
360.33	1168.71
360.70	1186.46
361.08	1202.61
361.45	1199.43
361.83	1209.44
362.20	1195.56
362.58	1196.01
362.95	1184.41
363.33	1184.64
363.70	1209.21
364.08	1162.11
364.45	1182.59
364.83	1189.64
365.20	1186.00
365.58	1191.46
365.95	1199.20
366.33	1198.74
366.70	1164.84
367.08	1180.09
367.45	1188.73
367.83	1206.94
368.20	1186.00
368.58	1194.42
368.95	1189.87
369.33	1198.52
369.70	1190.10
370.08	1198.29
370.45	1195.56
370.83	1192.83
371.20	1177.58
371.57	1234.24
371.95	1189.64
372.32	1196.01
372.70	1187.59
373.07	1193.06
373.45	1175.31
373.82	1209.67
374.19	1179.40
374.57	1195.56
374.94	1196.70
375.32	1193.28
375.69	1205.34
376.07	1179.63
376.44	1183.95
376.81	1195.56
377.19	1182.36
377.56	1185.32
377.94	1186.23
378.31	1204.21
378.68	1193.06
379.06	1175.31
379.43	1181.68
379.81	1196.70
380.18	1170.98
380.55	1176.22
380.93	1202.61
381.30	1193.51
381.67	1202.39
382.05	1179.40
382.42	1180.54
382.79	1199.88
383.17	1195.79
383.54	1190.32
383.91	1177.13
384.29	1193.97
384.66	1194.88
385.04	1187.59
385.41	1181.45
385.78	1204.89
386.15	1185.77
386.53	1183.73
386.90	1194.19
387.27	1191.92
387.65	1206.25
388.02	1200.79
388.39	1190.55
388.77	1183.50
389.14	1190.32
389.51	1193.97
389.89	1183.04
390.26	1181.68
390.63	1192.83
391.00	1204.21
391.38	1199.43
391.75	1184.86
392.12	1186.00
392.50	1194.42
392.87	1188.73
393.24	1183.95
393.61	1209.21
393.99	1200.79
394.36	1182.59
394.73	1202.16
395.10	1197.83
395.48	1191.46
395.85	1163.93
396.22	1194.88
396.59	1190.10
396.97	1187.37
397.34	1200.11
397.71	1195.79
398.08	1200.11
398.45	1198.52
398.83	1211.49
399.20	1222.86
399.57	1210.80
399.94	1184.64
400.32	1198.06
400.69	1181.91
401.06	1187.37
401.43	1206.48
401.80	1189.64
402.17	1183.73
402.55	1188.96
402.92	1178.95
403.29	1183.04
403.66	1180.31
404.03	1186.46
404.41	1196.24
404.78	1202.61
405.15	1201.02
405.52	1199.20
405.89	1191.69
406.26	1200.56
406.64	1215.81
407.01	1179.86
407.38	1170.30
407.75	1212.40
408.12	1179.63
408.49	1197.15
408.86	1183.04
409.23	1194.65
409.61	1181.91
409.98	1213.08
410.35	1194.19
410.72	1185.09
411.09	1189.64
411.46	1212.40
411.83	1202.39
412.20	1204.89
412.57	1194.65
412.95	1203.07
413.32	1204.66
413.69	1206.94
414.06	1176.44
414.43	1195.33
414.80	1191.92
415.17	1193.97
415.54	1174.62
415.91	1198.06
416.28	1201.70
416.65	1178.72
417.02	1192.37
417.39	1184.41
417.76	1169.62
418.14	1176.90
418.51	1203.07
418.88	1176.22
419.25	1205.12
419.62	1187.82
419.99	1183.73
420.36	1188.05
420.73	1192.83
421.10	1194.65
421.47	1189.41
421.84	1197.15
422.21	1191.69
422.58	1179.63
422.95	1175.99
423.32	1183.04
423.69	1204.43
424.06	1181.45
424.43	1200.34
424.80	1187.59
425.17	1186.91
425.54	1181.45
425.91	1210.58
426.28	1176.90
426.65	1190.55
427.02	1203.98
427.39	1188.28
427.76	1193.51
428.13	1179.40
428.49	1185.77
428.86	1212.63
429.23	1198.74
429.60	1193.97
429.97	1201.02
430.34	1199.20
430.71	1172.35
431.08	1167.11
431.45	1207.85
431.82	1199.43
432.19	1187.14
432.56	1194.42
432.93	1201.70
433.30	1187.82
433.67	1187.14
434.03	1193.28
434.40	1224.46
434.77	1192.15
435.14	1198.97
435.51	1173.03
435.88	1201.70
436.25	1183.95
436.62	1167.11
436.99	1194.19
437.35	1218.31
437.72	1176.44
438.09	1181.45
438.46	1211.94
438.83	1178.95
439.20	1194.65
439.57	1202.39
439.93	1197.83
440.30	1197.15
440.67	1199.43
441.04	1189.87
441.41	1195.33
441.78	1194.88
442.14	1216.72
442.51	1191.69
442.88	1186.46
443.25	1193.06
443.62	1194.42
443.99	1186.23
444.35	1198.52
444.72	1214.67
445.09	1183.95
445.46	1191.92
445.83	1181.91
446.19	1207.39
446.56	1199.65
446.93	1201.02
447.30	1187.14
447.66	1184.41
448.03	1211.26
448.40	1203.75
448.77	1195.79
449.14	1187.37
449.50	1201.93
449.87	1205.80
450.24	1191.69
450.61	1190.10
450.97	1197.61
451.34	1176.22
451.71	1196.92
452.08	1196.70
452.44	1175.53
452.81	1197.38
453.18	1192.37
453.54	1183.73
453.91	1191.24
454.28	1195.56
454.65	1201.93
455.01	1189.64
455.38	1172.35
455.75	1199.20
456.11	1186.91
456.48	1200.79
456.85	1189.19
457.21	1178.72
457.58	1207.16
457.95	1185.55
458.32	1196.24
458.68	1204.43
459.05	1185.09
459.42	1193.74
459.78	1172.80
460.15	1203.07
460.52	1195.56
460.88	1186.68
461.25	1192.37
461.61	1178.72
461.98	1180.31
462.35	1193.06
462.71	1188.96
463.08	1204.89
463.45	1200.34
463.81	1190.55
464.18	1186.46
464.55	1199.88
464.91	1183.04
465.28	1189.41
465.64	1167.34
466.01	1182.82
466.38	1203.52
466.74	1185.77
467.11	1191.24
467.47	1201.93
467.84	1222.41
468.21	1180.77
468.57	1198.06
468.94	1170.07
469.30	1199.88
469.67	1219.68
470.03	1182.36
470.40	1190.32
470.77	1188.50
471.13	1196.01
471.50	1194.42
471.86	1188.50
472.23	1210.80
472.59	1195.10
472.96	1178.49
473.32	1185.32
473.69	1213.31
474.05	1199.88
474.42	1203.07
474.78	1206.71
475.15	1203.52
475.51	1191.24
475.88	1205.34
476.24	1205.34
476.61	1198.74
476.97	1172.80
477.34	1190.32
477.70	1208.53
478.07	1184.18
478.43	1206.48
478.80	1190.10
479.16	1186.00
479.53	1200.79
479.89	1189.64
480.26	1210.58
480.62	1191.01
480.99	1219.22
481.35	1179.40
481.72	1176.44
482.08	1193.28
482.45	1434.94
482.81	1202.61
483.17	1185.77
483.54	1194.65
483.90	1196.47
484.27	1213.54
484.63	1187.14
485.00	1178.49
485.36	1208.07
485.72	1174.62
486.09	1204.66
486.45	1185.09
486.82	1185.09
487.18	1190.10
487.54	1195.33
487.91	1189.41
488.27	1192.60
488.64	1186.00
489.00	1218.09
489.36	1171.89
489.73	1203.07
490.09	1200.56
490.45	1204.43
490.82	1198.97
491.18	1186.68
491.55	1182.13
491.91	1186.23
492.27	1204.66
492.64	1205.12
493.00	1216.72
493.36	1191.46
493.73	1205.12
494.09	1187.59
494.45	1217.40
494.82	1208.76
495.18	1217.63
495.54	1205.57
495.91	1183.50
496.27	1200.11
496.63	1202.39
496.99	1196.70
497.36	1189.41
497.72	1214.45
498.08	1201.93
498.45	1184.18
498.81	1195.79
499.17	1196.92
499.53	1189.19
499.90	1196.92
500.26	1191.46
500.62	1196.24
500.99	1200.11
501.35	1204.89
501.71	1214.45
502.07	1178.04
502.44	1181.00
502.80	1188.28
503.16	1189.87
503.52	1185.77
503.88	1177.35
504.25	1208.76
504.61	1179.40
504.97	1185.55
505.33	1211.26
505.70	1205.34
506.06	1204.89
506.42	1188.05
506.78	1182.13
507.14	1205.80
507.51	1201.93
507.87	1187.82
508.23	1186.23
508.59	1191.24
508.95	1186.23
509.32	1201.02
509.68	1185.55
510.04	1211.26
510.40	1178.49
510.76	1203.52
511.12	1199.65
511.48	1188.28
511.85	1191.24
512.21	1194.19
512.57	1200.11
512.93	1196.70
513.29	1183.50
513.65	1193.06
514.01	1196.70
514.38	1186.46
514.74	1200.34
515.10	1205.57
515.46	1208.98
515.82	1202.16
516.18	1212.85
516.54	1197.61
516.90	1166.66
517.26	1182.36
517.63	1187.14
517.99	1199.43
518.35	1203.07
518.71	1184.64
519.07	1191.01
519.43	1200.79
519.79	1204.43
520.15	1197.38
520.51	1191.69
520.87	1182.36
521.23	1194.65
521.59	1199.20
521.95	1208.98
522.31	1196.24
522.67	1180.77
523.03	1204.89
523.40	1207.16
523.76	1196.92
524.12	1188.96
524.48	1198.06
524.84	1179.63
525.20	1193.06
525.56	1178.72
525.92	1197.15
526.28	1203.07
526.64	1205.34
527.00	1206.94
527.36	1205.80
527.72	1207.16
528.08	1201.93
528.44	1185.77
528.80	1177.81
529.16	1200.56
529.51	1209.44
529.87	1201.48
530.23	1173.94
530.59	1198.52
530.95	1186.68
531.31	1185.55
531.67	1217.18
532.03	1215.13
532.39	1201.93
532.75	1179.86
533.11	1209.44
533.47	1199.65
533.83	1208.98
534.19	1214.45
534.55	1207.62
534.91	1188.05
535.26	1203.52
535.62	1212.17
535.98	1204.43
536.34	1186.46
536.70	1185.09
537.06	1187.59
537.42	1189.87
537.78	1195.10
538.14	1307.51
538.49	1196.47
538.85	1206.25
539.21	1193.28
539.57	1189.87
539.93	1194.19
540.29	1207.16
540.65	1185.55
541.00	1205.12
541.36	1199.88
541.72	1194.42
542.08	1202.16
542.44	1174.17
542.80	1208.53
543.15	1202.84
543.51	1189.19
543.87	1189.64
544.23	1185.55
544.59	1214.90
544.95	1201.48
545.30	1199.65
545.66	1214.45
546.02	1199.43
546.38	1195.56
546.73	1190.10
547.09	1205.12
547.45	1192.83
547.81	1205.12
548.17	1197.15
548.52	1188.05
548.88	1180.09
549.24	1215.36
549.60	1206.03
549.95	1193.74
550.31	1198.97
550.67	1200.34
551.03	1194.65
551.38	1195.79
551.74	1198.29
552.10	1189.64
552.46	1188.28
552.81	1206.71
553.17	1177.35
553.53	1189.41
553.88	1202.16
554.24	1196.24
554.60	1165.29
554.95	1190.55
555.31	1182.13
555.67	1191.69
556.03	1192.83
556.38	1193.51
556.74	1193.51
557.10	1180.54
557.45	1183.04
557.81	1180.77
558.17	1196.70
558.52	1181.22
558.88	1173.03
559.24	1210.58
559.59	1180.09
559.95	1188.73
560.30	1186.46
560.66	1185.55
561.02	1175.99
561.37	1181.68
561.73	1180.54
562.09	1189.87
562.44	1201.48
562.80	1198.97
563.15	1186.23
563.51	1193.28
563.87	1186.23
564.22	1188.73
564.58	1200.34
564.93	1197.61
565.29	1188.50
565.65	1209.44
566.00	1193.97
566.36	1175.53
566.71	1206.94
567.07	1178.49
567.42	1185.32
567.78	1189.19
568.14	1190.55
568.49	1187.37
568.85	1196.24
569.20	1206.48
569.56	1197.83
569.91	1191.46
570.27	1211.49
570.62	1221.73
570.98	1175.31
571.33	1191.46
571.69	1186.46
572.04	1170.76
572.40	1192.60
572.75	1181.91
573.11	1213.99
573.46	1198.97
573.82	1197.83
574.17	1206.03
574.53	1188.96
574.88	1214.45
575.24	1197.15
575.59	1195.56
575.95	1195.10
576.30	1168.02
576.66	1195.33
577.01	1215.36
577.36	1200.79
577.72	1199.20
578.07	1205.57
578.43	1204.21
578.78	1187.82
579.14	1197.15
579.49	1201.93
579.85	1209.44
580.20	1201.48
580.55	1193.06
580.91	1223.09
581.26	1208.98
581.62	1216.72
581.97	1215.13
582.32	1211.26
582.68	1207.62
583.03	1210.58
583.39	1207.16
583.74	1257.00
584.09	1234.70
584.45	1213.99
584.80	1219.22
585.15	1229.24
585.51	1255.18
585.86	1229.92
586.21	1233.56
586.57	1241.07
586.92	1261.32
587.27	1254.72
587.63	1260.64
587.98	1279.07
588.33	1255.18
588.69	1260.64
589.04	1296.14
589.39	1282.48
589.75	1282.71
590.10	1309.79
590.45	1332.09
590.81	1313.20
591.16	1347.56
591.51	1319.35
591.86	1379.88
592.22	1339.60
592.57	1364.63
592.92	1389.66
593.28	1380.10
593.63	1399.22
593.98	1423.11
594.33	1441.31
594.69	1453.60
595.04	1459.75
595.39	1474.77
595.74	1513.22
596.10	1489.33
596.45	1518.68
596.80	1532.34
597.15	1546.44
597.50	1581.71
597.86	1602.42
598.21	1633.60
598.56	1627.00
598.91	1690.26
599.26	1681.15
599.62	1718.47
599.97	1732.81
600.32	1760.80
600.67	1772.86
601.02	1801.76
601.38	1822.46
601.73	1824.97
602.08	1888.00
602.43	1894.60
602.78	1924.41
603.13	1930.32
603.49	1971.74
603.84	1989.03
604.19	2042.96
604.54	2062.76
604.89	2053.89
605.24	2072.09
605.59	2100.31
605.95	2128.98
606.30	2168.57
606.65	2205.89
607.00	2200.66
607.35	2227.51
607.70	2243.89
608.05	2270.74
608.40	2282.80
608.75	2311.47
609.10	2304.42
609.46	2334.00
609.81	2352.66
610.16	2369.95
610.51	2409.78
610.86	2404.09
611.21	2407.27
611.56	2438.90
611.91	2469.17
612.26	2473.95
612.61	2509.22
612.96	2519.68
613.31	2524.92
613.66	2558.82
614.01	2584.08
614.36	2585.67
614.71	2575.66
615.06	2574.30
615.41	2581.58
615.76	2597.51
616.11	2607.52
616.46	2640.29
616.81	2646.66
617.16	2635.96
617.51	2661.22
617.86	2633.46
618.21	2629.14
618.56	2634.14
618.91	2653.71
619.26	2682.61
619.61	2640.97
619.96	2642.33
620.31	2666.00
620.66	2686.71
621.01	2660.31
621.36	2666.23
621.71	2662.59
622.06	2646.20
622.41	2660.54
622.76	2661.90
623.10	2659.17
623.45	2628.00
623.80	2676.01
624.15	2652.57
624.50	2656.44
624.85	2653.48
625.20	2615.48
625.55	2675.56
625.90	2658.26
626.25	2641.88
626.59	2627.54
626.94	2607.97
627.29	2622.54
627.64	2629.82
627.99	2604.56
628.34	2580.44
628.69	2570.20
629.03	2569.97
629.38	2592.73
629.73	2602.29
630.08	2577.48
630.43	2601.60
630.78	2570.88
631.12	2579.99
631.47	2544.94
631.82	2565.42
632.17	2543.58
632.52	2545.85
632.86	2559.96
633.21	2521.96
633.56	2529.92
633.91	2530.15
634.26	2521.50
634.60	2526.28
634.95	2524.46
635.30	2492.61
635.65	2524.01
635.99	2488.28
636.34	2497.38
636.69	2505.80
637.04	2518.55
637.39	2471.22
637.73	2476.68
638.08	2463.71
638.43	2490.33
638.77	2464.62
639.12	2476.45
639.47	2463.93
639.82	2489.42
640.16	2464.16
640.51	2471.22
640.86	2455.29
641.20	2436.86
641.55	2444.82
641.90	2466.44
642.25	2440.72
642.59	2460.07
642.94	2431.39
643.29	2435.95
643.63	2438.68
643.98	2429.80
644.33	2444.82
644.67	2429.80
645.02	2405.91
645.37	2437.99
645.71	2421.84
646.06	2448.69
646.40	2428.66
646.75	2434.35
647.10	2440.72
647.44	2443.45
647.79	2427.30
648.14	2451.19
648.48	2435.03
648.83	2446.87
649.17	2451.87
649.52	2457.56
649.87	2477.13
650.21	2433.67
650.56	2437.77
650.90	2452.78
651.25	2430.71
651.59	2477.59
651.94	2426.84
652.29	2456.88
652.63	2498.98
652.98	2465.53
653.32	2491.24
653.67	2504.89
654.01	2500.34
654.36	2498.07
654.70	2498.29
655.05	2487.60
655.39	2496.02
655.74	2540.62
656.08	2500.80
656.43	2509.90
656.78	2547.45
657.12	2557.69
657.47	2555.64
657.81	2583.17
658.15	2567.02
658.50	2569.75
658.84	2589.32
659.19	2610.71
659.53	2622.99
659.88	2612.53
660.22	2616.17
660.57	2641.42
660.91	2640.51
661.26	2642.79
661.60	2689.21
661.95	2711.06
662.29	2718.56
662.63	2742.69
662.98	2764.08
663.32	2787.29
663.67	2807.99
664.01	2897.65
664.36	2854.64
664.70	2921.09
665.04	2930.42
665.39	2952.03
665.73	3020.30
666.08	3189.37
666.42	3125.66
666.76	3181.86
667.11	3219.41
667.45	3295.41
667.79	3368.00
668.14	3487.69
668.48	3581.44
668.83	3697.49
669.17	3766.67
669.51	3873.62
669.86	3994.68
670.20	4112.78
670.54	4281.39
670.89	4328.72
671.23	4510.76
671.57	4658.67
671.92	4803.62
672.26	5004.10
672.60	5153.14
672.94	5346.56
673.29	5491.74
673.63	5633.96
673.97	5881.31
674.32	5989.40
674.66	6168.48
675.00	6455.20
675.34	6564.42
675.69	6826.56
676.03	6997.45
676.37	7222.73
676.71	7381.33
677.06	7659.18
677.40	7810.50
677.74	8114.96
678.08	8385.52
678.43	8695.68
678.77	8837.21
679.11	9136.67
679.45	9381.52
679.80	9587.22
680.14	9895.33
680.48	10178.18
680.82	10498.57
681.16	10786.42
681.51	11031.50
681.85	11321.85
682.19	11634.28
682.53	12049.34
682.87	12306.24
683.21	12678.97
683.56	12993.22
683.90	13406.46
684.24	13912.99
684.58	14367.64
684.92	14891.01
685.26	15363.41
685.61	15729.08
685.95	16305.47
686.29	16704.83
686.63	17067.09
686.97	17337.65
687.31	17504.90
687.65	17524.24
687.99	17580.90
688.33	17466.44
688.68	17210.90
689.02	16964.92
689.36	16583.09
689.70	16199.89
690.04	15588.23
690.38	15101.95
690.72	14597.47
691.06	14046.79
691.40	13534.34
691.74	12939.75
692.08	12445.73
692.42	12002.46
692.76	11593.78
693.10	11160.06
693.44	10546.13
693.78	10231.42
694.13	9842.54
694.47	9507.81
694.81	9192.19
695.15	8887.96
695.49	8668.14
695.83	8472.67
696.17	8228.97
696.51	8027.81
696.85	7819.60
697.19	7656.22
697.53	7547.22
697.87	7445.73
698.20	7300.33
698.54	7321.49
698.88	7205.21
699.22	7184.50
699.56	7114.87
699.90	7117.15
700.24	7131.94
700.58	7115.33
700.92	7194.74
701.26	7199.98
701.60	7265.51
701.94	7250.72
702.28	7398.63
702.62	7396.13
702.96	7575.89
703.30	7656.67
703.63	7780.23
703.97	7942.71
704.31	8089.25
704.65	8179.59
704.99	8385.07
705.33	8607.39
705.67	8737.32
706.01	8877.03
706.34	9044.97
706.68	9303.24
707.02	9404.96
707.36	9661.63
707.70	9866.89
708.04	9905.34
708.38	10111.50
708.71	10342.01
709.05	10424.16
709.39	10662.86
709.73	10738.64
710.07	10853.10
710.40	10938.88
710.74	11124.79
711.08	11062.90
711.42	11229.70
711.76	11176.22
712.09	11192.38
712.43	11215.81
712.77	11146.87
713.11	11195.33
713.45	11140.49
713.78	11156.88
714.12	10995.54
714.46	10881.77
714.80	10819.65
715.13	10709.06
715.47	10573.21
715.81	10468.31
716.15	10336.33
716.48	10254.63
716.82	10132.67
717.16	9899.88
717.49	9678.47
717.83	9509.17
718.17	9444.09
718.51	9242.94
718.84	9188.33
719.18	9022.67
719.52	8831.52
719.85	8683.39
720.19	8475.63
720.53	8385.07
720.86	8200.29
721.20	8013.70
721.54	7932.69
721.87	7806.86
722.21	7580.44
722.55	7502.85
722.88	7383.38
723.22	7238.43
723.55	7053.89
723.89	7010.20
724.23	6907.12
724.56	6771.04
724.90	6662.27
725.24	6545.08
725.57	6462.25
725.91	6379.42
726.24	6284.31
726.58	6192.15
726.92	6051.98
727.25	6013.06
727.59	5957.54
727.92	5852.87
728.26	5772.31
728.59	5686.98
728.93	5628.05
729.26	5537.48
729.60	5501.98
729.94	5370.00
730.27	5336.32
730.61	5250.08
730.94	5212.76
731.28	5098.76
731.61	5083.29
731.95	4966.78
732.28	4966.55
732.62	4902.38
732.95	4904.66
733.29	4807.27
733.62	4752.20
733.96	4704.18
734.29	4647.30
734.63	4612.94
734.96	4575.39
735.30	4550.13
735.63	4535.57
735.97	4509.85
736.30	4428.62
736.63	4386.98
736.97	4360.58
737.30	4291.63
737.64	4264.78
737.97	4247.26
738.31	4207.44
738.64	4149.64
738.97	4135.76
739.31	4102.08
739.64	4079.55
739.98	4032.91
740.31	4004.46
740.64	3979.89
740.98	3919.36
741.31	3909.12
741.65	3881.13
741.98	3860.88
742.31	3838.80
742.65	3788.97
742.98	3760.98
743.31	3775.54
743.65	3725.03
743.98	3703.18
744.31	3681.34
744.65	3660.63
744.98	3681.34
745.31	3653.12
745.65	3611.48
745.98	3611.71
746.31	3584.17
746.65	3540.26
746.98	3527.28
747.31	3524.55
747.65	3498.84
747.98	3471.99
748.31	3474.04
748.64	3424.89
748.98	3399.86
749.31	3382.33
749.64	3360.49
749.98	3337.73
750.31	3313.61
750.64	3292.00
750.97	3297.91
751.31	3269.92
751.64	3232.83
751.97	3273.56
752.30	3206.89
752.63	3173.44
752.97	3162.06
753.30	3127.70
753.63	3112.23
753.96	3094.25
754.29	3086.52
754.63	3051.25
754.96	3076.96
755.29	2988.44
755.62	2994.81
755.95	2989.81
756.29	2936.79
756.62	2902.88
756.95	2871.93
757.28	2865.11
757.61	2884.45
757.94	2854.41
758.27	2827.56
758.61	2820.05
758.94	2802.08
759.27	2778.87
759.60	2744.05
759.93	2755.66
760.26	2725.39
760.59	2700.36
760.92	2673.51
761.26	2647.34
761.59	2659.40
761.92	2640.74
762.25	2602.29
762.58	2589.09
762.91	2584.99
763.24	2562.69
763.57	2578.39
763.90	2544.03
764.23	2533.56
764.56	2518.77
764.89	2473.95
765.22	2473.26
765.55	2484.64
765.88	2452.10
766.21	2457.33
766.54	2407.96
766.87	2422.29
767.20	2395.21
767.53	2394.08
767.86	2400.90
768.19	2352.89
768.52	2373.14
768.85	2364.27
769.18	2334.00
769.51	2331.73
769.84	2311.47
770.17	2294.64
770.50	2278.93
770.83	2266.42
771.16	2273.25
771.49	2265.74
771.82	2242.98
772.15	2239.11
772.48	2223.64
772.81	2202.02
773.14	2233.20
773.47	2189.05
773.80	2184.96
774.13	2180.63
774.46	2144.68
774.78	2166.07
775.11	2126.93
775.44	2145.59
775.77	2096.89
776.10	2128.98
776.43	2103.95
776.76	2135.58
777.09	2093.02
777.41	2082.56
777.74	2061.17
778.07	2074.59
778.40	2058.44
778.73	2025.44
779.06	2025.67
779.38	2048.42
779.71	2002.23
780.04	2002.46
780.37	2020.43
780.70	1999.73
781.03	1986.07
781.35	1969.69
781.68	1966.96
782.01	1947.16
782.34	1923.50
782.67	1941.47
782.99	1945.34
783.32	1938.52
783.65	1920.54
783.98	1897.33
784.30	1890.05
784.63	1879.81
784.96	1878.21
785.29	1882.77
785.61	1869.57
785.94	1888.00
786.27	1864.79
786.60	1857.74
786.92	1856.82
787.25	1835.66
787.58	1834.98
787.90	1847.72
788.23	1817.46
788.56	1817.46
788.88	1815.41
789.21	1792.43
789.54	1782.87
789.87	1776.95
790.19	1790.15
790.52	1775.36
790.85	1775.59
791.17	1787.42
791.50	1756.47
791.82	1764.21
792.15	1764.89
792.48	1748.74
792.80	1775.36
793.13	1751.24
793.46	1767.40
793.78	1738.73
794.11	1756.25
794.43	1755.79
794.76	1759.21
795.09	1772.40
795.41	1752.61
795.74	1763.07
796.06	1763.98
796.39	1737.36
796.72	1744.64
797.04	1735.08
797.37	1742.37
797.69	1742.37
798.02	1728.03
798.34	1755.34
798.67	1734.40
798.99	1716.65
799.32	1741.46
799.64	1735.54
799.97	1721.20
800.30	1679.11
800.62	1733.49
800.95	1711.42
801.27	1703.91
801.60	1689.35
801.92	1696.86
802.25	1685.25
802.57	1686.39
802.89	1708.23
803.22	1698.68
803.54	1707.32
803.87	1673.19
804.19	1680.02
804.52	1709.83
804.84	1662.04
805.17	1664.32
805.49	1670.69
805.82	1685.25
806.14	1683.89
806.46	1684.57
806.79	1667.50
807.11	1650.66
807.44	1652.26
807.76	1662.27
808.08	1667.96
808.41	1639.29
808.73	1644.29
809.06	1637.46
809.38	1665.00
809.70	1624.04
810.03	1611.98
810.35	1625.40
810.67	1649.53
811.00	1620.63
811.32	1616.99
811.64	1617.21
811.97	1622.90
812.29	1615.16
812.61	1587.86
812.94	1604.92
813.26	1595.37
813.58	1581.03
813.91	1583.76
814.23	1595.14
814.55	1595.60
814.88	1576.48
815.20	1582.85
815.52	1570.11
815.84	1586.49
816.17	1565.79
816.49	1555.55
816.81	1565.56
817.13	1552.82
817.46	1550.77
817.78	1536.43
818.10	1549.63
818.42	1541.67
818.75	1549.40
819.07	1555.09
819.39	1549.17
819.71	1550.77
820.04	1514.59
820.36	1525.74
820.68	1516.18
821.00	1524.60
821.32	1515.95
821.65	1533.25
821.97	1525.51
822.29	1505.26
822.61	1530.29
822.93	1519.82
823.25	1524.83
823.58	1531.65
823.90	1539.39
824.22	1514.59
824.54	1514.81
824.86	1497.52
825.18	1499.80
825.50	1485.69
825.82	1502.75
826.15	1497.29
826.47	1474.31
826.79	1497.75
827.11	1490.24
827.43	1490.92
827.75	1517.54
828.07	1496.84
828.39	1511.63
828.71	1471.58
829.03	1475.45
829.35	1504.12
829.67	1508.44
830.00	1496.84
830.32	1477.27
830.64	1445.64
830.96	1480.23
831.28	1491.38
831.60	1475.22
831.92	1480.00
832.24	1450.87
832.56	1478.41
832.88	1474.08
833.20	1466.12
833.52	1465.89
833.84	1465.66
834.16	1459.97
834.48	1459.29
834.80	1472.94
835.12	1455.20
835.44	1436.31
835.76	1459.75
836.08	1462.70
836.40	1451.78
836.71	1448.82
837.03	1464.98
837.35	1449.51
837.67	1446.09
837.99	1450.19
838.31	1418.33
838.63	1429.94
838.95	1450.87
839.27	1461.11
839.59	1447.46
839.91	1445.64
840.23	1449.28
840.54	1462.48
840.86	1433.12
841.18	1448.14
841.50	1434.26
841.82	1434.26
842.14	1458.61
842.46	1455.20
842.77	1436.99
843.09	1421.97
843.41	1440.18
843.73	1440.86
844.05	1438.36
844.37	1406.50
844.68	1413.33
845.00	1429.71
845.32	1415.83
845.64	1428.34
845.96	1431.99
846.27	1437.67
846.59	1420.61
846.91	1443.59
847.23	1416.28
847.54	1413.10
847.86	1415.37
848.18	1412.42
848.50	1419.24
848.82	1422.43
849.13	1394.44
849.45	1414.01
849.77	1408.55
850.08	1423.79
850.40	1407.64
850.72	1422.88
851.04	1420.84
851.35	1419.70
851.67	1418.56
851.99	1388.30
852.30	1410.82
852.62	1391.48
852.94	1409.69
853.25	1419.70
853.57	1401.72
853.89	1387.61
854.20	1406.50
854.52	1410.37
854.84	1385.79
855.15	1412.42
855.47	1408.55
855.79	1413.33
856.10	1405.59
856.42	1400.36
856.73	1393.76
857.05	1392.39
857.37	1395.12
857.68	1381.24
858.00	1382.38
858.32	1378.51
858.63	1394.67
858.95	1389.66
859.26	1386.93
859.58	1384.43
859.89	1379.65
860.21	1388.52
860.52	1388.98
860.84	1370.32
861.16	1393.30
861.47	1380.56
861.79	1390.80
862.10	1381.47
862.42	1373.50
862.73	1411.28
863.05	1384.88
863.36	1379.19
863.68	1363.04
863.99	1379.19
864.31	1373.28
864.62	1380.10
864.94	1369.18
865.25	1356.67
865.57	1356.21
865.88	1339.14
866.20	1350.75
866.51	1357.12
866.82	1342.10
867.14	1337.78
867.45	1358.71
867.77	1341.87
868.08	1362.35
868.40	1358.26
868.71	1341.65
869.02	1353.71
869.34	1357.12
869.65	1361.22
869.97	1330.50
870.28	1346.65
870.59	1336.41
870.91	1332.77
871.22	1345.74
871.54	1348.02
871.85	1340.28
872.16	1339.83
872.48	1351.89
872.79	1342.56
873.10	1325.04
873.42	1337.55
873.73	1321.17
874.04	1317.75
874.36	1314.80
874.67	1310.47
874.98	1325.72
875.30	1331.18
875.61	1322.31
875.92	1319.35
876.23	1320.48
876.55	1319.57
876.86	1320.03
877.17	1300.01
877.49	1313.66
877.80	1326.86
878.11	1511.63
878.42	1318.89
878.74	1316.84
879.05	1324.58
879.36	1307.29
879.67	1302.74
879.98	1328.45
880.30	1307.74
880.61	1295.23
880.92	1311.16
881.23	1290.90
881.55	1307.74
881.86	1319.12
882.17	1294.77
882.48	1294.32
882.79	1311.84
883.10	1321.39
883.42	1315.48
883.73	1317.07
884.04	1319.57
884.35	1308.42
884.66	1326.40
884.97	1310.93
885.28	1307.97
885.60	1299.78
885.91	1305.24
886.22	1317.07
886.53	1316.62
886.84	1300.23
887.15	1294.54
887.46	1316.39
887.77	1303.65
888.08	1299.32
888.40	1313.20
888.71	1281.35
889.02	1296.59
889.33	1313.89
889.64	1314.80
889.95	1312.75
890.26	1307.06
890.57	1291.59
890.88	1324.81
891.19	1310.02
891.50	1315.71
891.81	1305.47
892.12	1295.00
892.43	1301.37
892.74	1317.30
893.05	1310.02
893.36	1314.34
893.67	1284.76
893.98	1298.87
894.29	1289.99
894.60	1299.55
894.91	1294.32
895.22	1292.04
895.53	1306.38
895.84	1300.23
896.15	1298.87
896.46	1293.18
896.77	1268.38
897.08	1277.48
897.38	1278.39
897.69	1303.65
898.00	1276.11
898.31	1291.81
898.62	1289.08
898.93	1296.36
899.24	1291.59
899.55	1301.14
899.86	1288.40
900.16	1281.12
900.47	1290.22
900.78	1289.08
901.09	1290.68
901.40	1261.55
901.71	1299.32
902.02	1291.36
902.32	1282.94
902.63	1263.14
902.94	1271.79
903.25	1264.51
903.56	1283.17
903.87	1280.66
904.17	1267.24
904.48	1281.12
904.79	1279.53
905.10	1280.21
905.41	1280.66
905.71	1277.93
906.02	1253.81
906.33	1258.36
906.64	1250.63
906.94	1264.05
907.25	1279.30
907.56	1265.64
907.87	1265.64
908.17	1282.26
908.48	1271.56
908.79	1290.22
909.09	1272.24
909.40	1271.79
909.71	1271.11
910.02	1341.87
910.32	1267.69
910.63	1267.24
910.94	1259.50
911.24	1262.91
911.55	1252.67
911.86	1236.06
912.16	1241.52
912.47	1252.67
912.78	1237.43
913.08	1248.35
913.39	1245.39
913.69	1250.40
914.00	1260.87
914.31	1259.73
914.61	1249.26
914.92	1258.59
915.23	1262.69
915.53	1256.09
915.84	1243.80
916.14	1253.13
916.45	1251.31
916.75	1233.33
917.06	1226.51
917.37	1238.34
917.67	1259.73
917.98	1263.14
918.28	1247.67
918.59	1258.59
918.89	1257.45
919.20	1248.35
919.50	1256.09
919.81	1234.24
920.11	1258.82
920.42	1237.43
920.72	1228.10
921.03	1250.17
921.33	1257.68
921.64	1252.90
921.94	1238.34
922.25	1237.88
922.55	1245.39
922.86	1239.02
923.16	1239.70
923.47	1237.20
923.77	1242.43
924.08	1226.73
924.38	1237.66
924.69	1225.60
924.99	1217.86
925.29	1224.46
925.60	1233.10
925.90	1233.10
926.21	1225.37
926.51	1242.43
926.81	1232.19
927.12	1236.75
927.42	1227.42
927.73	1234.24
928.03	1236.75
928.33	1211.49
928.64	1235.84
928.94	1237.88
929.24	1245.16
929.55	1242.89
929.85	1235.38
930.15	1238.11
930.46	1219.91
930.76	1225.37
931.06	1239.48
931.37	1226.73
931.67	1243.34
931.97	1227.87
932.27	1202.16
932.58	1200.56
932.88	1226.51
933.18	1208.53
933.49	1236.97
933.79	1236.29
934.09	1232.65
934.39	1214.22
934.70	1233.10
935.00	1209.21
935.30	1222.86
935.60	1218.54
935.91	1220.59
936.21	1204.66
936.51	1208.07
936.81	1219.00
937.11	1227.87
937.42	1198.06
937.72	1211.71
938.02	1211.94
938.32	1205.12
938.62	1212.85
938.92	1209.89
939.23	1183.04
939.53	1198.97
939.83	1207.39
940.13	1211.26
940.43	1186.91
940.73	1201.48
941.03	1204.43
941.34	1213.31
941.64	1219.22
941.94	1215.81
942.24	1198.52
942.54	1193.74
942.84	1228.55
943.14	1200.79
943.44	1211.26
943.74	1206.03
944.04	1202.61
944.34	1199.88
944.65	1200.79
944.95	1201.02
945.25	1209.44
945.55	1220.59
945.85	1188.50
946.15	1210.58
946.45	1207.16
946.75	1196.01
947.05	1215.36
947.35	1201.02
947.65	1209.89
947.95	1202.84
948.25	1204.43
948.55	1224.69
948.85	1217.86
949.15	1220.13
949.45	1206.48
949.75	1215.81
950.05	1205.34
950.35	1207.16
950.65	1232.42
950.94	1207.62
951.24	1178.26
951.54	1191.46
951.84	1268.83
952.14	1197.61
952.44	1197.61
952.74	1190.32
953.04	1214.45
953.34	1203.30
953.64	1202.39
953.94	1196.47
954.23	1196.24
954.53	1192.37
954.83	1195.79
955.13	1216.49
955.43	1197.15
955.73	1204.89
956.03	1210.35
956.32	1211.26
956.62	1192.15
956.92	1201.02
957.22	1200.34
957.52	1203.98
957.82	1221.27
958.11	1209.21
958.41	1215.58
958.71	1241.98
959.01	1224.23
959.30	1308.88
959.60	1205.12
959.90	1208.98
960.20	1204.89
960.50	1194.42
960.79	1203.98
961.09	1204.21
961.39	1204.21
961.69	1226.05
961.98	1236.29
962.28	1207.85
962.58	1212.17
962.87	1208.98
963.17	1217.40
963.47	1203.07
963.76	1225.60
964.06	1200.11
964.36	1204.43
964.66	1190.55
964.95	1190.32
965.25	1210.80
965.55	1224.46
965.84	1221.04
966.14	1204.66
966.43	1201.48
966.73	1198.97
967.03	1198.29
967.32	1203.98
967.62	1199.88
967.92	1209.44
968.21	1193.74
968.51	1203.98
968.80	1222.41
969.10	1210.80
969.40	1197.83
969.69	1198.97
969.99	1202.39
970.28	1226.28
970.58	1213.54
970.87	1192.37
971.17	1206.25
971.46	1200.34
971.76	1218.54
972.06	1202.16
972.35	1199.20
972.65	1188.50
972.94	1200.79
973.24	1209.89
973.53	1200.56
973.83	1189.87
974.12	1193.51
974.42	1190.32
974.71	1197.38
975.01	1187.59
975.30	1220.59
975.59	1198.52
975.89	1188.73
976.18	1188.28
976.48	1196.24
976.77	1208.30
977.07	1210.58
977.36	1197.83
977.65	1221.50
977.95	1181.91
978.24	1207.85
978.54	1197.61
978.83	1199.43
979.13	1211.49
979.42	1209.44
979.71	1193.06
980.01	1206.71
980.30	1222.18
980.59	1201.93
980.89	1221.95
981.18	1201.70
981.47	1186.23
981.77	1186.91
982.06	1193.06
982.35	1183.50
982.65	1194.19
982.94	1209.44
983.23	1204.66
983.53	1192.83
983.82	1208.07
984.11	1176.44
984.41	1202.16
984.70	1188.73
984.99	1200.56
985.28	1202.84
985.58	1194.42
985.87	1219.00
986.16	1214.67
986.45	1187.14
986.75	1204.66
987.04	1211.49
987.33	1216.04
987.62	1210.12
987.91	1184.18
988.21	1178.49
988.50	1212.85
988.79	1199.88
989.08	1188.96
989.37	1202.84
989.67	1190.55
989.96	1209.89
990.25	1195.10
990.54	1196.47
990.83	1191.92
991.12	1194.65
991.42	1203.75
991.71	1199.20
992.00	1189.41
992.29	1206.48
992.58	1183.95
992.87	1220.36
993.16	1200.11
993.45	1186.00
993.75	1173.49
994.04	1190.10
994.33	1211.71
994.62	1194.88
994.91	1176.44
995.20	1182.13
995.49	1187.37
995.78	1206.71
996.07	1176.90
996.36	1179.17
996.65	1213.31
996.94	1209.89
997.23	1188.73
997.52	1189.64
997.81	1180.77
998.10	1194.65
998.39	1180.31
998.68	1183.73
998.97	1190.32
999.26	1220.82
999.55	1177.58
999.84	1194.65
1000.13	1200.56
1000.42	1179.40
1000.71	1187.82
1001.00	1187.82
1001.29	1204.43
1001.58	1186.23
1001.87	1203.98
1002.16	1199.65
1002.45	1203.07
1002.74	1203.52
1003.02	1206.48
1003.31	1193.06
1003.60	1191.69
1003.89	1188.28
1004.18	1192.37
1004.47	1196.70
1004.76	1218.54
1005.05	1206.03
1005.33	1184.64
1005.62	1183.50
1005.91	1196.70
1006.20	1191.24
1006.49	1199.20
1006.78	1188.96
1007.06	1199.88
1007.35	1198.29
1007.64	1194.65
1007.93	1203.30
1008.22	1196.47
1008.50	1198.06
1008.79	1197.61
1009.08	1189.64
1009.37	1193.74
1009.66	1187.37
1009.94	1189.41
1010.23	1206.94
1010.52	1206.48
1010.81	1197.15
1011.09	1186.00
1011.38	1199.88
1011.67	1187.59
1011.95	1221.04
1012.24	1171.67
1012.53	1178.04
1012.82	1208.76
1013.10	1187.82
1013.39	1200.79
1013.68	1189.19
[truncated: 48 more rows]
