# Supplementary material for: Unique photosynthetic electron transport tuning and excitation distribution in heterokont algae
Source: PLoS One. 2019 Jan 9;14(1):e0209920. doi: 10.1371/journal.pone.0209920 (PMC6326504; doi:10.1371/journal.pone.0209920)
Supplement: S1 Dataset — (ZIP) [file pone.0209920.s004.zip › S1 Dataset/77K/Phaeodactylum_no_inhibitor/PNI_t=0n,3.txt]

340.01	925.00
340.39	925.00
340.76	925.00
341.14	916.12
341.52	927.73
341.89	972.33
342.27	974.83
342.65	973.24
343.03	961.86
343.40	957.31
343.78	951.62
344.16	979.61
344.53	956.40
344.91	973.01
345.29	969.14
345.66	949.35
346.04	945.25
346.42	942.98
346.79	962.77
347.17	949.80
347.54	951.40
347.92	956.40
348.30	944.11
348.67	941.61
349.05	918.86
349.43	947.30
349.80	950.03
350.18	946.16
350.56	925.45
350.93	941.38
351.31	950.71
351.68	946.39
352.06	915.21
352.44	941.38
352.81	939.11
353.19	930.46
353.56	932.05
353.94	915.21
354.32	943.20
354.69	924.54
355.07	930.69
355.44	947.07
355.82	938.42
356.19	945.25
356.57	953.22
356.95	922.50
357.32	932.28
357.70	938.20
358.07	934.33
358.45	932.28
358.82	941.38
359.20	930.23
359.58	933.87
359.95	944.34
360.33	919.77
360.70	922.04
361.08	918.40
361.45	928.87
361.83	925.91
362.20	920.90
362.58	942.98
362.95	922.04
363.33	939.56
363.70	935.01
364.08	931.83
364.45	932.74
364.83	935.92
365.20	910.44
365.58	924.54
365.95	970.28
366.33	919.31
366.70	935.24
367.08	935.47
367.45	956.17
367.83	937.97
368.20	937.51
368.58	951.85
368.95	958.22
369.33	967.55
369.70	944.34
370.08	933.42
370.45	923.63
370.83	937.06
371.20	942.29
371.57	996.00
371.95	937.06
372.32	926.82
372.70	926.82
373.07	929.78
373.45	937.51
373.82	925.23
374.19	927.50
374.57	948.21
374.94	939.34
375.32	936.38
375.69	939.11
376.07	939.11
376.44	945.93
376.81	946.16
377.19	917.03
377.56	941.38
377.94	927.05
378.31	946.62
378.68	931.83
379.06	921.59
379.43	949.35
379.81	923.86
380.18	911.12
380.55	914.99
380.93	951.17
381.30	926.82
381.67	924.32
382.05	937.51
382.42	937.06
382.79	927.96
383.17	942.98
383.54	945.48
383.91	935.69
384.29	935.24
384.66	945.02
385.04	946.84
385.41	939.79
385.78	926.82
386.15	938.42
386.53	928.18
386.90	927.50
387.27	911.80
387.65	937.29
388.02	945.71
388.39	935.92
388.77	921.13
389.14	928.41
389.51	934.33
389.89	915.21
390.26	923.41
390.63	929.32
391.00	946.16
391.38	925.23
391.75	935.47
392.12	927.50
392.50	919.77
392.87	948.44
393.24	931.60
393.61	929.10
393.99	916.35
394.36	937.74
394.73	927.73
395.10	912.03
395.48	940.93
395.85	930.92
396.22	930.46
396.59	935.01
396.97	945.48
397.34	938.42
397.71	947.30
398.08	942.29
398.45	919.54
398.83	933.19
399.20	937.29
399.57	937.51
399.94	933.87
400.32	928.87
400.69	913.17
401.06	921.36
401.43	936.15
401.80	910.66
402.17	907.25
402.55	921.13
402.92	935.92
403.29	937.51
403.66	951.62
404.03	940.47
404.41	924.77
404.78	948.66
405.15	937.29
405.52	942.98
405.89	927.96
406.26	924.77
406.64	930.69
407.01	922.95
407.38	941.61
407.75	925.23
408.12	917.95
408.49	926.82
408.86	944.80
409.23	917.95
409.61	947.75
409.98	939.34
410.35	944.11
410.72	931.83
411.09	946.39
411.46	956.17
411.83	940.25
412.20	924.32
412.57	916.12
412.95	939.56
413.32	925.00
413.69	924.77
414.06	926.36
414.43	942.29
414.80	932.96
415.17	939.34
415.54	930.92
415.91	920.90
416.28	917.72
416.65	928.18
417.02	922.95
417.39	933.65
417.76	935.92
418.14	930.01
418.51	927.73
418.88	927.27
419.25	926.59
419.62	934.56
419.99	928.18
420.36	923.18
420.73	930.23
421.10	937.51
421.47	914.30
421.84	934.10
422.21	936.60
422.58	933.42
422.95	934.33
423.32	916.81
423.69	910.44
424.06	915.90
424.43	925.45
424.80	929.55
425.17	918.17
425.54	954.13
425.91	919.77
426.28	918.17
426.65	904.06
427.02	939.79
427.39	916.81
427.76	947.07
428.13	942.07
428.49	957.77
428.86	944.57
429.23	932.28
429.60	953.90
429.97	917.26
430.34	945.71
430.71	923.18
431.08	915.90
431.45	933.87
431.82	936.60
432.19	927.27
432.56	952.99
432.93	939.56
433.30	925.45
433.67	923.41
434.03	945.93
434.40	926.14
434.77	943.20
435.14	938.65
435.51	926.82
435.88	969.14
436.25	914.08
436.62	933.19
436.99	930.69
437.35	937.29
437.72	930.01
438.09	950.94
438.46	981.43
438.83	958.68
439.20	931.37
439.57	923.41
439.93	934.33
440.30	937.06
440.67	916.81
441.04	929.10
441.41	929.32
441.78	942.75
442.14	929.10
442.51	919.99
442.88	927.50
443.25	904.06
443.62	914.30
443.99	937.97
444.35	937.97
444.72	940.70
445.09	954.81
445.46	919.77
445.83	926.82
446.19	957.08
446.56	931.37
446.93	931.83
447.30	946.16
447.66	942.98
448.03	935.24
448.40	920.45
448.77	921.36
449.14	952.08
449.50	938.20
449.87	920.90
450.24	938.42
450.61	927.05
450.97	935.47
451.34	933.65
451.71	942.29
452.08	937.29
452.44	934.56
452.81	932.51
453.18	952.31
453.54	942.75
453.91	924.77
454.28	907.02
454.65	947.07
455.01	945.25
455.38	933.87
455.75	944.57
456.11	925.91
456.48	933.87
456.85	938.42
457.21	925.00
457.58	920.45
457.95	935.69
458.32	924.32
458.68	948.89
459.05	927.73
459.42	950.49
459.78	940.25
460.15	931.37
460.52	932.28
460.88	925.68
461.25	942.07
461.61	940.47
461.98	938.42
462.35	947.07
462.71	935.24
463.08	933.42
463.45	959.13
463.81	933.65
464.18	950.03
464.55	943.66
464.91	949.57
465.28	923.86
465.64	961.86
466.01	920.22
466.38	934.78
466.74	938.42
467.11	917.72
467.47	931.83
467.84	974.83
468.21	948.44
468.57	942.52
468.94	925.45
469.30	920.68
469.67	919.08
470.03	932.74
470.40	917.95
470.77	936.83
471.13	928.87
471.50	937.97
471.86	929.78
472.23	932.05
472.59	953.22
472.96	937.97
473.32	930.69
473.69	947.53
474.05	943.89
474.42	932.51
474.78	932.28
475.15	962.77
475.51	933.42
475.88	928.18
476.24	924.09
476.61	920.45
476.97	921.59
477.34	921.36
477.70	935.24
478.07	935.24
478.43	945.02
478.80	921.81
479.16	929.55
479.53	935.24
479.89	933.87
480.26	940.70
480.62	956.17
480.99	948.66
481.35	913.62
481.72	944.34
482.08	941.16
482.45	1217.18
482.81	957.31
483.17	923.63
483.54	948.44
483.90	928.87
484.27	958.68
484.63	925.45
485.00	930.23
485.36	927.27
485.72	943.66
486.09	925.00
486.45	937.97
486.82	941.61
487.18	914.76
487.54	927.73
487.91	933.42
488.27	943.20
488.64	930.69
489.00	936.83
489.36	933.42
489.73	935.92
490.09	926.36
490.45	942.07
490.82	936.38
491.18	937.06
491.55	948.66
491.91	950.49
492.27	951.40
492.64	933.42
493.00	960.27
493.36	940.02
493.73	949.57
494.09	932.05
494.45	938.42
494.82	940.02
495.18	954.81
495.54	920.68
495.91	941.61
496.27	939.79
496.63	973.01
496.99	941.16
497.36	921.59
497.72	946.84
498.08	929.78
498.45	966.19
498.81	950.71
499.17	958.90
499.53	919.77
499.90	942.98
500.26	920.22
500.62	927.96
500.99	918.63
501.35	903.15
501.71	918.40
502.07	931.37
502.44	915.21
502.80	936.15
503.16	921.13
503.52	937.51
503.88	937.97
504.25	937.51
504.61	938.42
504.97	933.87
505.33	940.02
505.70	948.44
506.06	960.95
506.42	963.68
506.78	973.01
507.14	955.95
507.51	935.01
507.87	948.44
508.23	924.77
508.59	950.94
508.95	918.17
509.32	942.75
509.68	923.86
510.04	970.28
510.40	937.29
510.76	934.78
511.12	967.10
511.48	945.93
511.85	940.70
512.21	927.50
512.57	932.74
512.93	937.74
513.29	919.31
513.65	939.56
514.01	927.50
514.38	974.15
514.74	965.50
515.10	945.25
515.46	946.39
515.82	950.26
516.18	951.40
516.54	935.24
516.90	929.78
517.26	928.18
517.63	937.06
517.99	940.93
518.35	937.74
518.71	945.71
519.07	926.82
519.43	941.61
519.79	933.87
520.15	940.93
520.51	946.16
520.87	933.65
521.23	933.87
521.59	953.22
521.95	945.93
522.31	935.47
522.67	930.23
523.03	940.47
523.40	930.01
523.76	926.36
524.12	926.14
524.48	912.71
524.84	935.01
525.20	936.60
525.56	936.38
525.92	929.55
526.28	942.29
526.64	928.18
527.00	924.77
527.36	954.81
527.72	942.07
528.08	941.84
528.44	938.42
528.80	939.79
529.16	957.54
529.51	936.15
529.87	949.12
530.23	940.25
530.59	931.60
530.95	939.34
531.31	941.16
531.67	940.47
532.03	952.53
532.39	936.83
532.75	918.17
533.11	943.66
533.47	932.74
533.83	925.23
534.19	922.50
534.55	931.60
534.91	935.47
535.26	946.62
535.62	935.24
535.98	943.20
536.34	933.42
536.70	930.23
537.06	927.50
537.42	923.18
537.78	945.25
538.14	1055.16
538.49	943.20
538.85	982.34
539.21	926.59
539.57	946.84
539.93	940.25
540.29	938.20
540.65	942.52
541.00	946.84
541.36	949.12
541.72	955.49
542.08	946.16
542.44	939.79
542.80	964.14
543.15	959.13
543.51	931.14
543.87	930.23
544.23	925.00
544.59	936.83
544.95	925.91
545.30	936.83
545.66	952.53
546.02	945.93
546.38	948.89
546.73	929.78
547.09	930.92
547.45	951.62
547.81	931.83
548.17	940.70
548.52	946.84
548.88	927.50
549.24	942.07
549.60	928.41
549.95	949.80
550.31	931.14
550.67	937.97
551.03	941.84
551.38	912.48
551.74	938.42
552.10	944.80
552.46	941.61
552.81	939.34
553.17	923.63
553.53	919.08
553.88	931.37
554.24	947.75
554.60	926.14
554.95	924.77
555.31	939.56
555.67	920.90
556.03	949.35
556.38	923.86
556.74	938.20
557.10	941.38
557.45	939.79
557.81	923.63
558.17	935.47
558.52	921.81
558.88	948.44
559.24	927.96
559.59	937.51
559.95	923.18
560.30	948.89
560.66	949.57
561.02	933.87
561.37	927.73
561.73	927.05
562.09	940.02
562.44	918.40
562.80	924.09
563.15	923.63
563.51	936.38
563.87	908.16
564.22	929.32
564.58	925.91
564.93	939.33
565.29	935.01
565.65	950.71
566.00	956.63
566.36	923.18
566.71	947.53
567.07	916.58
567.42	922.72
567.78	938.42
568.14	931.60
568.49	930.46
568.85	929.78
569.20	940.93
569.56	927.27
569.91	945.71
570.27	932.05
570.62	951.62
570.98	953.44
571.33	935.47
571.69	914.76
572.04	915.44
572.40	919.77
572.75	936.15
573.11	925.91
573.46	943.43
573.82	932.74
574.17	960.50
574.53	948.66
574.88	941.38
575.24	941.84
575.59	945.93
575.95	958.45
576.30	940.47
576.66	951.40
577.01	925.00
577.36	952.76
577.72	939.34
578.07	926.82
578.43	939.79
578.78	967.32
579.14	945.02
579.49	947.75
579.85	961.41
580.20	950.03
580.55	964.37
580.91	936.38
581.26	967.10
581.62	976.20
581.97	964.14
582.32	974.83
582.68	964.82
583.03	973.92
583.39	965.05
583.74	979.38
584.09	974.38
584.45	960.27
584.80	967.10
585.15	1001.00
585.51	987.58
585.86	981.89
586.21	996.45
586.57	987.35
586.92	1000.32
587.27	1005.55
587.63	1019.89
587.98	1063.12
588.33	1044.24
588.69	1054.93
589.04	1046.06
589.39	1049.24
589.75	1031.49
590.10	1059.25
590.45	1079.96
590.81	1108.86
591.16	1117.74
591.51	1115.92
591.86	1131.62
592.22	1128.89
592.57	1157.10
592.92	1171.67
593.28	1183.04
593.63	1189.87
593.98	1209.44
594.33	1225.37
594.69	1247.21
595.04	1250.63
595.39	1272.24
595.74	1310.24
596.10	1316.39
596.45	1336.64
596.80	1375.55
597.15	1392.62
597.50	1408.77
597.86	1434.26
598.21	1470.67
598.56	1489.33
598.91	1508.67
599.26	1544.62
599.62	1585.36
599.97	1590.59
600.32	1607.88
600.67	1652.03
601.02	1696.17
601.38	1698.22
601.73	1729.62
602.08	1775.59
602.43	1800.39
602.78	1839.08
603.13	1828.61
603.49	1859.33
603.84	1923.73
604.19	1925.32
604.54	1967.87
604.89	2005.19
605.24	2040.69
605.59	2064.81
605.95	2095.98
606.30	2139.22
606.65	2155.83
607.00	2178.13
607.35	2222.27
607.70	2215.67
608.05	2283.94
608.40	2299.64
608.75	2306.47
609.10	2371.32
609.46	2386.34
609.81	2378.15
610.16	2418.88
610.51	2448.69
610.86	2468.94
611.21	2475.99
611.56	2514.68
611.91	2515.59
612.26	2521.50
612.61	2590.00
612.96	2584.31
613.31	2557.00
613.66	2622.77
614.01	2671.46
614.36	2654.40
614.71	2644.38
615.06	2634.83
615.41	2662.59
615.76	2695.58
616.11	2708.78
616.46	2737.45
616.81	2725.62
617.16	2731.31
617.51	2739.50
617.86	2709.69
618.21	2716.29
618.56	2703.77
618.91	2735.86
619.26	2776.59
619.61	2731.76
619.96	2741.78
620.31	2747.24
620.66	2744.96
621.01	2764.08
621.36	2783.64
621.71	2804.12
622.06	2769.54
622.41	2721.52
622.76	2725.62
623.10	2756.11
623.45	2767.49
623.80	2765.21
624.15	2711.97
624.50	2734.72
624.85	2717.43
625.20	2705.59
625.55	2740.86
625.90	2748.60
626.25	2713.33
626.59	2736.77
626.94	2721.30
627.29	2713.79
627.64	2686.94
627.99	2694.44
628.34	2656.22
628.69	2676.01
629.03	2661.68
629.38	2649.39
629.73	2656.90
630.08	2641.65
630.43	2643.93
630.78	2619.58
631.12	2630.50
631.47	2644.16
631.82	2617.76
632.17	2615.03
632.52	2583.17
632.86	2635.74
633.21	2589.77
633.56	2573.84
633.91	2585.67
634.26	2569.75
634.60	2566.33
634.95	2553.13
635.30	2539.71
635.65	2539.71
635.99	2558.60
636.34	2533.56
636.69	2509.22
637.04	2524.01
637.39	2521.28
637.73	2498.75
638.08	2514.68
638.43	2493.06
638.77	2520.59
639.12	2516.95
639.47	2474.40
639.82	2498.75
640.16	2485.78
640.51	2496.25
640.86	2486.01
641.20	2482.82
641.55	2491.47
641.90	2493.29
642.25	2457.11
642.59	2477.13
642.94	2469.17
643.29	2471.67
643.63	2472.35
643.98	2440.50
644.33	2414.33
644.67	2421.15
645.02	2455.29
645.37	2444.59
645.71	2443.68
646.06	2447.55
646.40	2422.97
646.75	2452.56
647.10	2429.12
647.44	2427.98
647.79	2454.38
648.14	2467.35
648.48	2466.21
648.83	2450.28
649.17	2451.42
649.52	2455.97
649.87	2463.93
650.21	2451.42
650.56	2417.06
650.90	2471.67
651.25	2423.20
651.59	2433.21
651.94	2465.53
652.29	2489.87
652.63	2463.48
652.98	2481.23
653.32	2474.40
653.67	2477.13
654.01	2503.07
654.36	2498.07
654.70	2493.74
655.05	2505.58
655.39	2498.75
655.74	2543.58
656.08	2532.88
656.43	2536.52
656.78	2525.60
657.12	2555.64
657.47	2569.97
657.81	2601.38
658.15	2566.33
658.50	2616.39
658.84	2605.02
659.19	2634.14
659.53	2662.13
659.88	2681.25
660.22	2680.34
660.57	2673.51
660.91	2712.19
661.26	2680.11
661.60	2731.54
661.95	2766.35
662.29	2769.31
662.63	2788.42
662.98	2832.80
663.32	2856.01
663.67	2874.21
664.01	2915.62
664.36	2995.50
664.70	3035.32
665.04	3076.05
665.39	3104.95
665.73	3159.33
666.08	3382.56
666.42	3326.81
666.76	3373.00
667.11	3465.16
667.45	3537.52
667.79	3631.05
668.14	3766.67
668.48	3856.78
668.83	4027.22
669.17	4099.58
669.51	4263.19
669.86	4445.91
670.20	4576.76
670.54	4769.04
670.89	4898.74
671.23	5050.06
671.57	5234.38
671.92	5435.76
672.26	5605.75
672.60	5796.66
672.94	6076.55
673.29	6292.95
673.63	6442.68
673.97	6667.73
674.32	6881.63
674.66	7104.18
675.00	7288.95
675.34	7406.59
675.69	7784.78
676.03	8000.28
676.37	8172.08
676.71	8438.54
677.06	8724.12
677.40	8897.29
677.74	9253.18
678.08	9564.70
678.43	9813.64
678.77	10059.85
679.11	10393.90
679.45	10637.60
679.80	10895.42
680.14	11204.89
680.48	11445.41
680.82	11858.42
681.16	12112.14
681.51	12280.53
681.85	12729.95
682.19	12975.25
682.53	13404.87
682.87	13729.35
683.21	14074.10
683.56	14392.67
683.90	14789.75
684.24	15280.35
684.58	15828.98
684.92	16375.56
685.26	16630.87
685.61	17050.93
685.95	17610.71
686.29	18006.20
686.63	18259.23
686.97	18459.25
687.31	18634.24
687.65	18607.62
687.99	18713.43
688.33	18482.01
688.68	18276.30
689.02	17936.57
689.36	17498.53
689.70	16998.14
690.04	16387.39
690.38	15788.25
690.72	15336.33
691.06	14746.74
691.40	14214.95
691.74	13499.75
692.08	13064.90
692.42	12421.16
692.76	12032.50
693.10	11543.26
693.44	11032.18
693.78	10624.86
694.13	10203.21
694.47	9946.98
694.81	9612.71
695.15	9278.66
695.49	8988.08
695.83	8750.06
696.17	8540.94
696.51	8350.48
696.85	8151.60
697.19	7910.17
697.53	7838.71
697.87	7696.27
698.20	7622.31
698.54	7562.69
698.88	7507.40
699.22	7429.12
699.56	7444.14
699.90	7307.84
700.24	7364.50
700.58	7397.04
700.92	7467.58
701.26	7378.38
701.60	7560.65
701.94	7574.30
702.28	7704.69
702.62	7787.29
702.96	7891.51
703.30	8024.40
703.63	8086.52
703.97	8285.40
704.31	8379.38
704.65	8491.79
704.99	8725.03
705.33	9041.10
705.67	9113.46
706.01	9313.02
706.34	9518.28
706.68	9737.64
707.02	9821.60
707.36	10083.74
707.70	10263.74
708.04	10347.93
708.38	10628.50
708.71	10850.37
709.05	10924.55
709.39	11067.91
709.73	11168.71
710.07	11361.45
710.40	11449.74
710.74	11429.03
711.08	11587.18
711.42	11657.72
711.76	11667.73
712.09	11726.90
712.43	11725.99
712.77	11597.65
713.11	11675.24
713.45	11635.42
713.78	11591.28
714.12	11442.91
714.46	11441.32
714.80	11216.72
715.13	11099.99
715.47	11046.06
715.81	10852.19
716.15	10741.82
716.48	10618.72
716.82	10467.17
717.16	10256.23
717.49	10155.42
717.83	9922.64
718.17	9873.71
718.51	9568.57
718.84	9465.03
719.18	9333.05
719.52	9185.37
719.85	8923.91
720.19	8713.88
720.53	8618.99
720.86	8470.17
721.20	8244.89
721.54	8237.61
721.87	8004.60
722.21	7832.80
722.55	7752.93
722.88	7599.10
723.22	7498.75
723.55	7293.27
723.89	7197.47
724.23	7078.24
724.56	6914.63
724.90	6847.04
725.24	6726.21
725.57	6598.10
725.91	6566.02
726.24	6443.14
726.58	6301.14
726.92	6263.60
727.25	6206.48
727.59	6061.30
727.92	5915.22
728.26	5866.52
728.59	5827.84
728.93	5719.75
729.26	5682.43
729.60	5585.95
729.94	5505.17
730.27	5425.98
730.61	5374.78
730.94	5292.86
731.28	5192.97
731.61	5152.23
731.95	5087.61
732.28	5055.75
732.62	5011.15
732.95	4919.68
733.29	4909.21
733.62	4797.71
733.96	4788.38
734.29	4716.47
734.63	4706.00
734.96	4656.85
735.30	4628.64
735.63	4575.84
735.97	4529.42
736.30	4453.19
736.63	4461.84
736.97	4403.59
737.30	4333.27
737.64	4310.52
737.97	4291.40
738.31	4262.28
738.64	4180.59
738.97	4154.87
739.31	4127.11
739.64	4120.06
739.98	4037.46
740.31	4013.56
740.64	4021.76
740.98	3956.45
741.31	3944.62
741.65	3878.17
741.98	3862.92
742.31	3804.44
742.65	3819.92
742.98	3823.79
743.31	3755.52
743.65	3752.56
743.98	3727.76
744.31	3716.61
744.65	3702.96
744.98	3668.82
745.31	3657.67
745.65	3603.74
745.98	3584.17
746.31	3558.91
746.65	3503.62
746.98	3545.72
747.31	3493.61
747.65	3466.98
747.98	3448.78
748.31	3437.40
748.64	3390.07
748.98	3342.28
749.31	3344.33
749.64	3309.97
749.98	3291.09
750.31	3260.14
750.64	3262.19
750.97	3235.79
751.31	3180.04
751.64	3158.20
751.97	3177.76
752.30	3122.24
752.63	3079.69
752.97	3048.74
753.30	3079.46
753.63	3021.21
753.96	3033.04
754.29	2968.87
754.63	2964.32
754.96	2975.47
755.29	2920.86
755.62	2928.14
755.95	2874.67
756.29	2830.07
756.62	2822.33
756.95	2780.91
757.28	2773.86
757.61	2781.37
757.94	2713.79
758.27	2700.36
758.61	2697.40
758.94	2672.37
759.27	2666.23
759.60	2639.60
759.93	2618.67
760.26	2582.94
760.59	2577.71
760.92	2542.44
761.26	2539.71
761.59	2536.98
761.92	2506.26
762.25	2492.15
762.58	2459.16
762.91	2463.93
763.24	2428.21
763.57	2415.47
763.90	2390.66
764.23	2398.85
764.56	2371.09
764.89	2366.09
765.22	2354.25
765.55	2320.80
765.88	2315.57
766.21	2291.45
766.54	2263.01
766.87	2265.51
767.20	2251.86
767.53	2242.98
767.86	2240.25
768.19	2228.42
768.52	2226.82
768.85	2196.11
769.18	2154.24
769.51	2151.50
769.84	2130.57
770.17	2164.25
770.50	2131.94
770.83	2141.04
771.16	2119.19
771.49	2115.10
771.82	2083.69
772.15	2079.60
772.48	2047.74
772.81	2068.90
773.14	2017.48
773.47	2004.28
773.80	2037.05
774.13	1974.47
774.46	1964.68
774.78	1961.95
775.11	1955.81
775.44	1953.53
775.77	1945.80
776.10	1920.77
776.43	1903.70
776.76	1920.08
777.09	1898.47
777.41	1893.69
777.74	1870.25
778.07	1862.06
778.40	1841.12
778.73	1844.99
779.06	1830.88
779.38	1822.01
779.71	1804.94
780.04	1792.66
780.37	1800.62
780.70	1790.83
781.03	1788.56
781.35	1774.00
781.68	1754.88
782.01	1746.92
782.34	1748.28
782.67	1749.19
782.99	1747.37
783.32	1719.38
783.65	1705.28
783.98	1712.33
784.30	1678.42
784.63	1669.09
784.96	1673.42
785.29	1687.75
785.61	1669.09
785.94	1667.73
786.27	1636.78
786.60	1639.06
786.92	1666.14
787.25	1644.29
787.58	1624.49
787.90	1611.98
788.23	1611.07
788.56	1610.84
788.88	1592.18
789.21	1574.43
789.54	1577.62
789.87	1561.23
790.19	1601.97
790.52	1562.15
790.85	1560.10
791.17	1554.41
791.50	1574.21
791.82	1546.22
792.15	1559.87
792.48	1565.79
792.80	1554.18
793.13	1535.52
793.46	1558.05
793.78	1542.58
794.11	1550.08
794.43	1538.48
794.76	1520.73
795.09	1567.61
795.41	1545.31
795.74	1514.81
796.06	1525.96
796.39	1530.97
796.72	1549.86
797.04	1543.03
797.37	1500.48
797.69	1531.88
798.02	1532.79
798.34	1491.60
798.67	1505.26
798.99	1502.53
799.32	1505.26
799.64	1517.77
799.97	1503.44
800.30	1515.50
800.62	1492.74
800.95	1462.25
801.27	1487.96
801.60	1490.47
801.92	1478.63
802.25	1485.46
802.57	1480.91
802.89	1495.02
803.22	1454.29
803.54	1459.29
803.87	1483.18
804.19	1440.18
804.52	1456.11
804.84	1457.47
805.17	1450.64
805.49	1449.05
805.82	1479.32
806.14	1442.00
806.46	1454.97
806.79	1429.94
807.11	1425.61
807.44	1426.98
807.76	1429.94
808.08	1438.58
808.41	1391.03
808.73	1432.90
809.06	1407.18
809.38	1406.95
809.70	1427.43
810.03	1410.37
810.35	1403.31
810.67	1414.01
811.00	1396.49
811.32	1390.57
811.64	1392.16
811.97	1382.15
812.29	1353.25
812.61	1354.62
812.94	1386.47
813.26	1367.36
813.58	1350.98
813.91	1350.52
814.23	1370.32
814.55	1369.18
814.88	1360.31
815.20	1342.33
815.52	1344.38
815.84	1335.73
816.17	1334.82
816.49	1349.16
816.81	1331.86
817.13	1312.98
817.46	1326.63
817.78	1339.14
818.10	1296.82
818.42	1324.13
818.75	1309.79
819.07	1315.25
819.39	1298.64
819.71	1326.86
820.04	1286.35
820.36	1268.83
820.68	1277.93
821.00	1269.29
821.32	1305.92
821.65	1312.29
821.97	1287.26
822.29	1289.99
822.61	1278.62
822.93	1266.33
823.25	1260.18
823.58	1301.83
823.90	1276.11
824.22	1268.38
824.54	1268.60
824.86	1257.23
825.18	1254.27
825.50	1250.85
825.82	1274.52
826.15	1242.66
826.47	1257.00
826.79	1247.44
827.11	1248.58
827.43	1256.09
827.75	1247.67
828.07	1256.32
828.39	1251.76
828.71	1239.02
829.03	1249.26
829.35	1253.13
829.67	1231.51
830.00	1256.77
830.32	1243.57
830.64	1221.95
830.96	1217.18
831.28	1242.21
831.60	1235.15
831.92	1225.82
832.24	1213.31
832.56	1208.98
832.88	1220.59
833.20	1215.36
833.52	1229.92
833.84	1206.71
834.16	1214.90
834.48	1217.40
834.80	1221.27
835.12	1199.43
835.44	1213.54
835.76	1215.36
836.08	1213.76
836.40	1212.40
836.71	1189.19
837.03	1232.19
837.35	1217.86
837.67	1206.25
837.99	1199.20
838.31	1190.10
838.63	1203.52
838.95	1213.76
839.27	1210.80
839.59	1226.73
839.91	1179.17
840.23	1204.43
840.54	1191.01
840.86	1179.86
841.18	1201.02
841.50	1196.01
841.82	1205.80
842.14	1198.74
842.46	1194.19
842.77	1220.59
843.09	1168.48
843.41	1182.36
843.73	1194.88
844.05	1194.65
844.37	1192.60
844.68	1179.86
845.00	1197.38
845.32	1164.61
845.64	1188.05
845.96	1191.24
846.27	1187.37
846.59	1177.81
846.91	1168.48
847.23	1167.34
847.54	1170.07
847.86	1156.87
848.18	1164.38
848.50	1170.98
848.82	1163.70
849.13	1165.75
849.45	1173.49
849.77	1168.94
850.08	1185.55
850.40	1165.75
850.72	1155.96
851.04	1160.06
851.35	1155.51
851.67	1207.16
851.99	1168.02
852.30	1151.41
852.62	1151.64
852.94	1180.77
853.25	1170.98
853.57	1144.81
853.89	1146.41
854.20	1157.33
854.52	1152.32
854.84	1130.71
855.15	1148.23
855.47	1141.17
855.79	1165.07
856.10	1145.50
856.42	1163.02
856.73	1136.62
857.05	1167.80
857.37	1132.98
857.68	1122.51
858.00	1143.90
858.32	1140.72
858.63	1135.71
858.95	1115.46
859.26	1130.93
859.58	1132.53
859.89	1132.53
860.21	1121.60
860.52	1136.85
860.84	1146.63
861.16	1124.33
861.47	1119.78
861.79	1132.75
862.10	1127.07
862.42	1119.10
862.73	1114.10
863.05	1123.88
863.36	1108.86
863.68	1122.06
863.99	1122.29
864.31	1109.77
864.62	1115.69
864.94	1132.75
865.25	1123.65
865.57	1104.31
865.88	1117.51
866.20	1087.47
866.51	1128.89
866.82	1115.69
867.14	1084.51
867.45	1101.35
867.77	1098.39
868.08	1112.27
868.40	1104.08
868.71	1122.29
869.02	1098.39
869.34	1096.57
869.65	1118.87
869.97	1085.42
870.28	1089.97
870.59	1101.81
870.91	1102.94
871.22	1101.12
871.54	1106.13
871.85	1083.60
872.16	1081.56
872.48	1079.05
872.79	1081.33
873.10	1081.10
873.42	1089.75
873.73	1093.16
874.04	1074.96
874.36	1081.78
874.67	1069.04
874.98	1064.72
875.30	1070.63
875.61	1066.31
875.92	1071.09
876.23	1099.53
876.55	1057.89
876.86	1052.43
877.17	1070.86
877.49	1049.24
877.80	1065.40
878.11	1294.54
878.42	1085.88
878.74	1049.93
879.05	1051.29
879.36	1063.12
879.67	1059.94
879.98	1054.02
880.30	1051.52
880.61	1034.91
880.92	1058.34
881.23	1058.57
881.55	1063.35
881.86	1061.30
882.17	1050.61
882.48	1058.57
882.79	1040.14
883.10	1064.94
883.42	1068.81
883.73	1079.51
884.04	1065.17
884.35	1042.19
884.66	1068.13
884.97	1059.03
885.28	1036.04
885.60	1057.21
885.91	1045.83
886.22	1049.47
886.53	1062.67
886.84	1054.25
887.15	1049.93
887.46	1046.28
887.77	1050.38
888.08	1048.10
888.40	1049.02
888.71	1068.58
889.02	1032.40
889.33	1076.09
889.64	1049.02
889.95	1065.40
890.26	1056.07
890.57	1064.26
890.88	1055.39
891.19	1060.39
891.50	1074.05
891.81	1076.78
892.12	1058.34
892.43	1036.27
892.74	1064.94
893.05	1065.63
893.36	1064.49
893.67	1039.91
893.98	1054.25
894.29	1049.93
894.60	1055.84
894.91	1038.09
895.22	1053.79
895.53	1029.22
895.84	1050.15
896.15	1047.19
896.46	1036.27
896.77	1048.79
897.08	1034.22
897.38	1047.65
897.69	1055.61
898.00	1034.68
898.31	1058.34
898.62	1060.85
898.93	1038.55
899.24	1047.88
899.55	1043.10
899.86	1037.18
900.16	1039.69
900.47	1013.52
900.78	1019.21
901.09	1031.49
901.40	1047.65
901.71	1042.42
902.02	1041.28
902.32	1032.86
902.63	1044.01
902.94	1015.79
903.25	1027.40
903.56	1022.85
903.87	1028.08
904.17	1020.57
904.48	998.50
904.79	997.82
905.10	1008.74
905.41	1037.18
905.71	1007.37
906.02	1018.75
906.33	1021.71
906.64	1027.63
906.94	1025.58
907.25	1030.13
907.56	1003.28
907.87	1006.01
908.17	1015.34
908.48	1038.55
908.79	1009.65
909.09	1003.96
909.40	1007.37
909.71	1005.10
910.02	1039.91
910.32	1022.16
910.63	992.13
910.94	1001.23
911.24	1007.37
911.55	1012.15
911.86	995.31
912.16	989.62
912.47	991.22
912.78	1018.30
913.08	1015.79
913.39	1002.14
913.69	1006.46
914.00	997.13
914.31	993.26
914.61	994.40
914.92	1010.10
915.23	1003.05
915.53	996.00
915.84	1006.69
916.14	1003.96
916.45	1008.28
916.75	982.11
917.06	987.35
917.37	995.54
917.67	1019.21
917.98	995.54
918.28	1000.32
918.59	999.18
918.89	996.68
919.20	989.62
919.50	984.85
919.81	998.04
920.11	992.35
920.42	1001.46
920.72	1025.35
921.03	995.54
921.33	999.64
921.64	963.91
921.94	970.28
922.25	994.40
922.55	991.22
922.86	988.71
923.16	990.99
923.47	1002.37
923.77	980.98
924.08	974.15
924.38	988.03
924.69	981.43
924.99	988.71
925.29	988.71
925.60	966.87
925.90	975.29
926.21	1001.46
926.51	981.43
926.81	980.75
927.12	980.07
927.42	968.01
927.73	984.39
928.03	997.82
928.33	963.23
928.64	956.40
928.94	955.49
929.24	961.64
929.55	971.42
929.85	934.78
930.15	976.88
930.46	947.98
930.76	973.47
931.06	942.52
931.37	952.76
931.67	986.89
931.97	965.50
932.27	988.26
932.58	983.25
932.88	952.31
933.18	964.82
933.49	978.02
933.79	982.11
934.09	949.12
934.39	966.19
934.70	968.23
935.00	977.11
935.30	963.46
935.60	965.50
935.91	962.77
936.21	962.32
936.51	981.20
936.81	953.22
937.11	974.61
937.42	979.61
937.72	976.20
938.02	948.21
938.32	941.61
938.62	952.76
938.92	930.69
939.23	937.97
939.53	931.14
939.83	970.51
940.13	941.16
940.43	958.90
940.73	952.08
941.03	964.37
941.34	963.68
941.64	955.26
941.94	955.49
942.24	945.02
942.54	914.76
942.84	947.07
943.14	947.75
943.44	931.60
943.74	937.06
944.04	940.02
944.34	926.82
944.65	943.20
944.95	932.51
945.25	948.66
945.55	928.64
945.85	927.05
946.15	931.60
946.45	952.08
946.75	961.86
947.05	956.86
947.35	940.02
947.65	968.01
947.95	960.95
948.25	944.57
948.55	939.56
948.85	944.11
949.15	963.68
949.45	952.76
949.75	968.23
950.05	940.70
950.35	935.92
950.65	944.57
950.94	954.13
951.24	944.34
951.54	963.00
951.84	1020.12
952.14	968.23
952.44	962.32
952.74	939.11
953.04	953.90
953.34	947.30
953.64	947.98
953.94	948.66
954.23	951.85
954.53	950.49
954.83	946.39
955.13	966.41
955.43	958.22
955.73	976.65
956.03	948.89
956.32	947.30
956.62	968.01
956.92	941.38
957.22	956.40
957.52	940.93
957.82	949.80
958.11	944.57
958.41	934.78
958.71	968.01
959.01	949.12
959.30	1068.81
959.60	955.72
959.90	943.66
960.20	936.60
960.50	952.99
960.79	933.87
961.09	935.01
961.39	958.68
961.69	915.90
961.98	944.34
962.28	950.03
962.58	950.71
962.87	947.98
963.17	953.90
963.47	939.11
963.76	978.70
964.06	940.25
964.36	954.58
964.66	947.07
964.95	955.04
965.25	971.65
965.55	971.19
965.84	950.94
966.14	934.56
966.43	954.58
966.73	925.91
967.03	946.62
967.32	936.38
967.62	928.41
967.92	919.54
968.21	959.81
968.51	956.86
968.80	940.02
969.10	955.95
969.40	958.90
969.69	961.41
969.99	963.00
970.28	945.71
970.58	938.65
970.87	951.17
971.17	940.47
971.46	963.91
971.76	937.51
972.06	956.17
972.35	943.66
972.65	959.13
972.94	945.71
973.24	941.16
973.53	947.75
973.83	936.83
974.12	934.33
974.42	934.33
974.71	960.04
975.01	969.60
975.30	935.92
975.59	936.83
975.89	935.24
976.18	956.17
976.48	946.84
976.77	938.65
977.07	960.04
977.36	954.58
977.65	924.77
977.95	935.47
978.24	953.90
978.54	947.75
978.83	940.02
979.13	942.07
979.42	948.44
979.71	947.07
980.01	921.59
980.30	933.19
980.59	938.88
980.89	975.97
981.18	964.59
981.47	942.52
981.77	944.34
982.06	935.92
982.35	941.16
982.65	934.56
982.94	965.28
983.23	949.12
983.53	949.35
983.82	958.68
984.11	942.75
984.41	949.12
984.70	913.39
984.99	937.97
985.28	935.92
985.58	943.20
985.87	940.02
986.16	948.89
986.45	920.45
986.75	940.02
987.04	953.22
987.33	955.04
987.62	942.75
987.91	925.23
988.21	936.15
988.50	949.35
988.79	957.99
989.08	949.35
989.37	939.56
989.67	937.51
989.96	920.22
990.25	938.88
990.54	948.44
990.83	938.42
991.12	918.86
991.42	945.93
991.71	940.93
992.00	943.20
992.29	931.83
992.58	938.65
992.87	925.23
993.16	926.36
993.45	947.30
993.75	924.32
994.04	928.87
994.33	930.69
994.62	951.62
994.91	911.35
995.20	938.88
995.49	935.47
995.78	927.05
996.07	939.56
996.36	931.83
996.65	954.35
996.94	946.39
997.23	960.95
997.52	940.47
997.81	926.59
998.10	933.87
998.39	941.38
998.68	932.51
998.97	931.37
999.26	936.15
999.55	937.29
999.84	965.96
1000.13	932.05
1000.42	925.23
1000.71	935.01
1001.00	946.84
1001.29	931.60
1001.58	936.83
1001.87	914.53
1002.16	956.86
1002.45	935.47
1002.74	946.84
1003.02	950.26
1003.31	929.78
1003.60	934.78
1003.89	939.79
1004.18	917.72
1004.47	924.54
1004.76	942.98
1005.05	948.89
1005.33	937.29
1005.62	946.62
1005.91	920.22
1006.20	938.65
1006.49	935.69
1006.78	940.47
1007.06	948.66
1007.35	924.54
1007.64	942.98
1007.93	935.69
1008.22	934.10
1008.50	927.27
1008.79	933.87
1009.08	947.75
1009.37	948.21
1009.66	937.51
1009.94	943.20
1010.23	949.57
1010.52	937.74
1010.81	944.34
1011.09	943.20
1011.38	935.47
1011.67	940.47
1011.95	940.02
1012.24	924.77
1012.53	924.54
1012.82	919.77
1013.10	947.98
1013.39	922.04
1013.68	931.83
[truncated: 48 more rows]
