# Supplementary material for: Unique photosynthetic electron transport tuning and excitation distribution in heterokont algae
Source: PLoS One. 2019 Jan 9;14(1):e0209920. doi: 10.1371/journal.pone.0209920 (PMC6326504; doi:10.1371/journal.pone.0209920)
Supplement: S1 Dataset — (ZIP) [file pone.0209920.s004.zip › S1 Dataset/77K/Phaeodactylum_no_inhibitor/PNI_t=10,1.txt]

340.01	935.92
340.39	935.92
340.76	935.92
341.14	949.80
341.52	941.61
341.89	957.99
342.27	961.41
342.65	994.40
343.03	975.29
343.40	964.14
343.78	959.81
344.16	950.94
344.53	963.46
344.91	954.81
345.29	946.16
345.66	977.34
346.04	950.03
346.42	949.12
346.79	949.80
347.17	948.21
347.54	941.84
347.92	953.90
348.30	938.42
348.67	941.38
349.05	938.88
349.43	927.96
349.80	936.38
350.18	941.61
350.56	925.91
350.93	944.57
351.31	937.97
351.68	934.33
352.06	918.17
352.44	924.09
352.81	915.44
353.19	918.86
353.56	928.87
353.94	909.07
354.32	929.10
354.69	935.92
355.07	916.81
355.44	922.04
355.82	921.59
356.19	925.45
356.57	922.50
356.95	907.02
357.32	941.61
357.70	939.33
358.07	950.03
358.45	925.00
358.82	924.32
359.20	937.06
359.58	918.17
359.95	943.89
360.33	922.95
360.70	925.23
361.08	938.65
361.45	914.53
361.83	934.78
362.20	919.31
362.58	928.87
362.95	921.81
363.33	914.08
363.70	907.93
364.08	921.13
364.45	914.53
364.83	921.13
365.20	921.13
365.58	919.08
365.95	954.35
366.33	949.57
366.70	925.45
367.08	927.50
367.45	932.05
367.83	932.74
368.20	922.27
368.58	914.76
368.95	933.42
369.33	943.20
369.70	943.89
370.08	921.13
370.45	922.50
370.83	925.45
371.20	908.62
371.57	1036.50
371.95	915.21
372.32	914.76
372.70	912.03
373.07	923.63
373.45	918.40
373.82	917.95
374.19	910.21
374.57	921.36
374.94	937.29
375.32	923.63
375.69	929.78
376.07	931.83
376.44	922.95
376.81	925.91
377.19	919.31
377.56	942.75
377.94	925.45
378.31	922.27
378.68	929.32
379.06	925.00
379.43	940.70
379.81	921.13
380.18	916.81
380.55	926.59
380.93	923.18
381.30	928.41
381.67	916.35
382.05	925.68
382.42	910.66
382.79	913.85
383.17	924.32
383.54	942.52
383.91	929.55
384.29	925.23
384.66	926.14
385.04	913.62
385.41	937.06
385.78	901.11
386.15	921.13
386.53	942.29
386.90	925.91
387.27	951.62
387.65	937.06
388.02	918.86
388.39	941.16
388.77	930.69
389.14	923.41
389.51	919.77
389.89	911.12
390.26	927.96
390.63	910.44
391.00	929.10
391.38	896.33
391.75	920.45
392.12	919.77
392.50	930.01
392.87	924.09
393.24	919.31
393.61	919.99
393.99	935.92
394.36	930.01
394.73	934.56
395.10	926.14
395.48	934.78
395.85	938.88
396.22	935.69
396.59	930.46
396.97	934.56
397.34	946.62
397.71	925.00
398.08	931.37
398.45	904.97
398.83	917.72
399.20	913.62
399.57	909.75
399.94	929.55
400.32	951.17
400.69	914.08
401.06	926.14
401.43	928.18
401.80	921.59
402.17	935.47
402.55	921.13
402.92	922.04
403.29	947.53
403.66	912.26
404.03	923.18
404.41	906.11
404.78	950.03
405.15	932.28
405.52	920.22
405.89	937.29
406.26	943.66
406.64	927.73
407.01	928.41
407.38	930.69
407.75	927.05
408.12	922.27
408.49	911.35
408.86	923.18
409.23	900.88
409.61	938.42
409.98	921.36
410.35	935.69
410.72	921.59
411.09	914.08
411.46	928.41
411.83	940.93
412.20	919.31
412.57	906.57
412.95	925.23
413.32	920.22
413.69	936.83
414.06	933.65
414.43	917.72
414.80	930.01
415.17	925.00
415.54	922.27
415.91	920.45
416.28	926.36
416.65	918.86
417.02	934.78
417.39	913.17
417.76	922.50
418.14	922.95
418.51	929.55
418.88	900.65
419.25	921.59
419.62	933.19
419.99	912.03
420.36	927.73
420.73	936.15
421.10	945.93
421.47	933.42
421.84	915.90
422.21	910.66
422.58	941.38
422.95	942.75
423.32	923.63
423.69	932.96
424.06	936.38
424.43	927.27
424.80	917.95
425.17	932.28
425.54	913.62
425.91	911.12
426.28	928.87
426.65	915.90
427.02	939.56
427.39	915.67
427.76	927.50
428.13	923.63
428.49	938.65
428.86	925.23
429.23	937.97
429.60	933.42
429.97	930.92
430.34	948.21
430.71	931.60
431.08	937.51
431.45	938.88
431.82	916.35
432.19	927.96
432.56	935.47
432.93	931.14
433.30	919.08
433.67	935.92
434.03	947.07
434.40	919.77
434.77	925.91
435.14	924.54
435.51	919.54
435.88	937.74
436.25	929.78
436.62	940.25
436.99	928.18
437.35	910.89
437.72	919.77
438.09	924.54
438.46	960.72
438.83	943.20
439.20	921.36
439.57	922.72
439.93	936.83
440.30	923.86
440.67	942.07
441.04	936.83
441.41	917.26
441.78	925.68
442.14	929.10
442.51	904.52
442.88	930.92
443.25	931.14
443.62	922.04
443.99	930.01
444.35	914.99
444.72	933.42
445.09	926.59
445.46	941.84
445.83	954.35
446.19	929.55
446.56	912.48
446.93	913.62
447.30	918.40
447.66	917.72
448.03	914.53
448.40	922.50
448.77	928.64
449.14	951.85
449.50	930.01
449.87	914.99
450.24	922.95
450.61	937.51
450.97	920.68
451.34	934.33
451.71	928.64
452.08	937.51
452.44	942.75
452.81	900.88
453.18	916.81
453.54	932.74
453.91	900.42
454.28	935.47
454.65	932.05
455.01	929.10
455.38	919.08
455.75	927.73
456.11	937.74
456.48	948.89
456.85	915.90
457.21	953.44
457.58	917.95
457.95	925.23
458.32	930.23
458.68	920.45
459.05	928.18
459.42	916.12
459.78	925.45
460.15	932.96
460.52	922.27
460.88	919.77
461.25	914.53
461.61	931.14
461.98	932.74
462.35	932.05
462.71	926.59
463.08	918.40
463.45	933.42
463.81	937.51
464.18	941.38
464.55	931.60
464.91	937.74
465.28	926.82
465.64	930.69
466.01	940.25
466.38	929.55
466.74	906.57
467.11	926.59
467.47	929.78
467.84	956.63
468.21	931.37
468.57	910.66
468.94	925.23
469.30	938.42
469.67	912.71
470.03	924.54
470.40	916.35
470.77	929.10
471.13	927.50
471.50	947.53
471.86	922.27
472.23	945.71
472.59	934.56
472.96	937.29
473.32	919.54
473.69	958.68
474.05	946.84
474.42	936.60
474.78	934.56
475.15	926.14
475.51	922.50
475.88	921.59
476.24	930.92
476.61	907.93
476.97	939.56
477.34	922.04
477.70	930.69
478.07	913.17
478.43	924.32
478.80	929.32
479.16	932.96
479.53	931.83
479.89	922.95
480.26	922.95
480.62	919.77
480.99	943.43
481.35	931.60
481.72	929.10
482.08	941.84
482.45	1204.21
482.81	937.29
483.17	919.54
483.54	936.83
483.90	936.15
484.27	926.59
484.63	909.07
485.00	908.84
485.36	923.63
485.72	912.48
486.09	927.96
486.45	929.78
486.82	935.69
487.18	932.51
487.54	918.63
487.91	944.11
488.27	910.21
488.64	935.92
489.00	929.78
489.36	902.70
489.73	922.27
490.09	948.89
490.45	931.60
490.82	945.71
491.18	930.01
491.55	931.60
491.91	935.92
492.27	939.79
492.64	926.36
493.00	923.63
493.36	930.69
493.73	942.07
494.09	927.73
494.45	920.45
494.82	939.11
495.18	914.53
495.54	922.72
495.91	923.86
496.27	930.46
496.63	926.14
496.99	941.84
497.36	931.37
497.72	949.57
498.08	935.01
498.45	959.81
498.81	931.60
499.17	941.84
499.53	947.53
499.90	936.83
500.26	931.37
500.62	942.98
500.99	927.50
501.35	920.90
501.71	945.02
502.07	907.25
502.44	928.87
502.80	917.95
503.16	908.84
503.52	907.71
503.88	938.65
504.25	938.42
504.61	923.18
504.97	916.35
505.33	922.72
505.70	920.22
506.06	942.07
506.42	933.65
506.78	937.74
507.14	951.40
507.51	931.83
507.87	947.75
508.23	937.74
508.59	925.91
508.95	920.45
509.32	935.92
509.68	930.23
510.04	943.89
510.40	937.51
510.76	932.28
511.12	930.01
511.48	904.52
511.85	922.72
512.21	934.10
512.57	931.60
512.93	923.41
513.29	936.15
513.65	916.58
514.01	939.11
514.38	929.55
514.74	935.01
515.10	931.14
515.46	933.19
515.82	934.10
516.18	934.33
516.54	933.65
516.90	927.27
517.26	945.71
517.63	916.12
517.99	924.54
518.35	921.36
518.71	922.27
519.07	921.59
519.43	919.77
519.79	917.72
520.15	917.49
520.51	930.46
520.87	924.54
521.23	904.97
521.59	943.89
521.95	932.05
522.31	931.83
522.67	910.66
523.03	919.08
523.40	933.65
523.76	925.91
524.12	935.69
524.48	923.86
524.84	941.38
525.20	945.48
525.56	937.29
525.92	924.54
526.28	939.11
526.64	948.89
527.00	931.14
527.36	946.84
527.72	916.58
528.08	931.14
528.44	919.54
528.80	923.63
529.16	910.21
529.51	921.81
529.87	903.61
530.23	914.08
530.59	923.63
530.95	917.72
531.31	917.26
531.67	942.07
532.03	929.55
532.39	940.47
532.75	909.30
533.11	937.06
533.47	942.29
533.83	939.79
534.19	942.75
534.55	947.75
534.91	926.14
535.26	931.37
535.62	912.26
535.98	954.81
536.34	919.08
536.70	911.57
537.06	930.92
537.42	917.95
537.78	939.79
538.14	1056.52
538.49	935.92
538.85	947.30
539.21	915.67
539.57	925.00
539.93	941.16
540.29	941.84
540.65	941.38
541.00	942.07
541.36	925.45
541.72	921.36
542.08	930.01
542.44	919.54
542.80	936.83
543.15	930.46
543.51	921.36
543.87	927.73
544.23	915.90
544.59	934.10
544.95	934.78
545.30	932.28
545.66	931.37
546.02	915.90
546.38	921.59
546.73	945.93
547.09	914.30
547.45	937.74
547.81	926.82
548.17	941.61
548.52	923.18
548.88	949.12
549.24	916.81
549.60	925.68
549.95	925.45
550.31	915.21
550.67	926.82
551.03	915.90
551.38	943.89
551.74	919.99
552.10	929.10
552.46	961.86
552.81	928.64
553.17	914.53
553.53	926.59
553.88	923.86
554.24	932.74
554.60	915.21
554.95	930.92
555.31	937.74
555.67	918.86
556.03	939.79
556.38	925.91
556.74	932.51
557.10	938.65
557.45	932.28
557.81	949.80
558.17	924.32
558.52	921.13
558.88	937.06
559.24	933.42
559.59	931.37
559.95	933.19
560.30	953.22
560.66	916.58
561.02	924.32
561.37	919.77
561.73	914.76
562.09	956.40
562.44	914.08
562.80	918.63
563.15	926.14
563.51	944.11
563.87	924.32
564.22	906.34
564.58	919.77
564.93	906.80
565.29	911.80
565.65	939.11
566.00	915.21
566.36	927.96
566.71	952.53
567.07	941.84
567.42	927.50
567.78	926.82
568.14	928.18
568.49	912.48
568.85	926.59
569.20	921.59
569.56	945.93
569.91	923.41
570.27	926.14
570.62	936.15
570.98	911.57
571.33	900.88
571.69	924.32
572.04	903.15
572.40	935.47
572.75	926.59
573.11	929.32
573.46	929.32
573.82	920.45
574.17	945.02
574.53	925.00
574.88	929.78
575.24	923.63
575.59	923.41
575.95	938.88
576.30	939.34
576.66	931.60
577.01	931.14
577.36	931.37
577.72	940.47
578.07	948.66
578.43	938.20
578.78	938.65
579.14	938.65
579.49	922.72
579.85	950.03
580.20	935.24
580.55	939.56
580.91	938.42
581.26	960.72
581.62	939.56
581.97	946.39
582.32	965.50
582.68	950.26
583.03	951.17
583.39	956.86
583.74	957.08
584.09	969.14
584.45	974.61
584.80	968.23
585.15	989.40
585.51	958.22
585.86	980.98
586.21	990.53
586.57	996.45
586.92	999.18
587.27	975.29
587.63	1010.56
587.98	1033.54
588.33	1012.38
588.69	1019.66
589.04	1033.54
589.39	1030.81
589.75	1056.30
590.10	1031.95
590.45	1055.39
590.81	1059.25
591.16	1095.66
591.51	1080.42
591.86	1124.56
592.22	1132.07
592.57	1114.32
592.92	1141.63
593.28	1157.10
593.63	1155.28
593.98	1150.50
594.33	1190.10
594.69	1210.58
595.04	1234.93
595.39	1249.26
595.74	1257.68
596.10	1271.11
596.45	1286.35
596.80	1317.30
597.15	1330.95
597.50	1371.91
597.86	1393.30
598.21	1399.90
598.56	1417.88
598.91	1447.46
599.26	1457.02
599.62	1474.54
599.97	1531.65
600.32	1562.37
600.67	1568.74
601.02	1624.95
601.38	1631.55
601.73	1651.80
602.08	1682.06
602.43	1683.20
602.78	1729.17
603.13	1726.67
603.49	1766.94
603.84	1794.48
604.19	1790.15
604.54	1822.46
604.89	1853.41
605.24	1874.12
605.59	1944.66
605.95	1936.70
606.30	1956.49
606.65	1997.00
607.00	2015.66
607.35	2027.03
607.70	2074.82
608.05	2123.74
608.40	2112.37
608.75	2140.13
609.10	2143.09
609.46	2159.47
609.81	2180.40
610.16	2230.01
610.51	2220.91
610.86	2283.49
611.21	2264.60
611.56	2277.80
611.91	2315.80
612.26	2338.55
612.61	2356.07
612.96	2356.30
613.31	2393.62
613.66	2373.14
614.01	2394.08
614.36	2404.77
614.71	2411.60
615.06	2419.79
615.41	2435.95
615.76	2438.22
616.11	2432.99
616.46	2451.87
616.81	2443.00
617.16	2487.37
617.51	2469.62
617.86	2469.17
618.21	2463.71
618.56	2472.58
618.91	2478.27
619.26	2512.18
619.61	2484.87
619.96	2475.99
620.31	2501.94
620.66	2486.46
621.01	2487.60
621.36	2481.23
621.71	2521.05
622.06	2478.95
622.41	2472.81
622.76	2461.43
623.10	2491.92
623.45	2456.42
623.80	2474.86
624.15	2484.87
624.50	2456.20
624.85	2466.66
625.20	2455.74
625.55	2476.90
625.90	2456.20
626.25	2427.07
626.59	2437.99
626.94	2444.36
627.29	2439.59
627.64	2432.08
627.99	2432.76
628.34	2410.46
628.69	2399.31
629.03	2390.66
629.38	2369.73
629.73	2401.81
630.08	2350.16
630.43	2400.45
630.78	2395.21
631.12	2371.32
631.47	2379.06
631.82	2357.21
632.17	2357.89
632.52	2360.63
632.86	2377.92
633.21	2346.52
633.56	2324.67
633.91	2333.32
634.26	2341.51
634.60	2354.48
634.95	2310.34
635.30	2311.25
635.65	2344.01
635.99	2319.89
636.34	2279.84
636.69	2275.52
637.04	2291.90
637.39	2275.07
637.73	2254.36
638.08	2271.42
638.43	2229.10
638.77	2279.62
639.12	2254.59
639.47	2258.91
639.82	2252.31
640.16	2241.16
640.51	2257.77
640.86	2231.15
641.20	2233.88
641.55	2254.36
641.90	2225.46
642.25	2228.87
642.59	2229.33
642.94	2235.93
643.29	2201.11
643.63	2243.66
643.98	2210.90
644.33	2221.82
644.67	2221.59
645.02	2208.17
645.37	2214.54
645.71	2203.84
646.06	2212.49
646.40	2211.81
646.75	2238.20
647.10	2195.65
647.44	2239.34
647.79	2196.56
648.14	2217.27
648.48	2201.34
648.83	2244.12
649.17	2242.75
649.52	2207.03
649.87	2234.79
650.21	2208.62
650.56	2232.74
650.90	2209.08
651.25	2196.79
651.59	2236.84
651.94	2230.69
652.29	2228.65
652.63	2219.77
652.98	2236.38
653.32	2234.56
653.67	2259.36
654.01	2243.21
654.36	2243.89
654.70	2212.26
655.05	2238.20
655.39	2268.69
655.74	2260.73
656.08	2270.29
656.43	2270.51
656.78	2256.63
657.12	2286.22
657.47	2296.68
657.81	2304.19
658.15	2268.24
658.50	2320.12
658.84	2337.87
659.19	2314.20
659.53	2334.46
659.88	2371.09
660.22	2376.33
660.57	2361.99
660.91	2399.31
661.26	2385.43
661.60	2411.37
661.95	2399.99
662.29	2439.81
662.63	2409.09
662.98	2413.87
663.32	2473.04
663.67	2463.02
664.01	2506.71
664.36	2535.16
664.70	2547.67
665.04	2575.66
665.39	2581.81
665.73	2605.24
666.08	2832.11
666.42	2734.27
666.76	2766.35
667.11	2813.91
667.45	2836.66
667.79	2910.39
668.14	2923.82
668.48	2996.86
668.83	3079.01
669.17	3175.26
669.51	3249.90
669.86	3358.67
670.20	3419.65
670.54	3484.96
670.89	3550.95
671.23	3672.46
671.57	3763.03
671.92	3901.61
672.26	4044.51
672.60	4093.43
672.94	4302.78
673.29	4373.55
673.63	4463.89
673.97	4628.64
674.32	4739.45
674.66	4810.00
675.00	4968.14
675.34	5060.53
675.69	5232.56
676.03	5380.24
676.37	5492.20
676.71	5685.39
677.06	5798.71
677.40	5965.05
677.74	6128.89
678.08	6270.20
678.43	6457.25
678.77	6632.92
679.11	6812.00
679.45	6961.05
679.80	7130.80
680.14	7346.06
680.48	7519.91
680.82	7791.61
681.16	7975.93
681.51	8176.63
681.85	8405.77
682.19	8636.51
682.53	8922.32
682.87	9181.27
683.21	9518.96
683.56	9804.76
683.90	10130.62
684.24	10550.00
684.58	10954.36
684.92	11481.60
685.26	11888.00
685.61	12221.82
685.95	12777.73
686.29	13175.04
686.63	13370.05
686.97	13712.06
687.31	13782.60
687.65	13992.63
687.99	14052.25
688.33	13993.77
688.68	13711.38
689.02	13482.46
689.36	13270.38
689.70	12897.88
690.04	12501.94
690.38	12075.96
690.72	11639.06
691.06	11158.02
691.40	10828.07
691.74	10237.11
692.08	9769.27
692.42	9451.60
692.76	9075.91
693.10	8728.22
693.44	8327.27
693.78	8068.77
694.13	7704.00
694.47	7453.24
694.81	7187.92
695.15	6953.31
695.49	6766.94
695.83	6551.91
696.17	6315.03
696.51	6183.05
696.85	6097.03
697.19	5925.91
697.53	5839.21
697.87	5800.76
698.20	5661.50
698.54	5622.58
698.88	5588.45
699.22	5519.05
699.56	5461.48
699.90	5423.70
700.24	5464.21
700.58	5450.56
700.92	5508.35
701.26	5491.97
701.60	5541.12
701.94	5551.36
702.28	5605.97
702.62	5659.22
702.96	5804.85
703.30	5799.39
703.63	5916.58
703.97	6038.78
704.31	6154.15
704.65	6186.23
704.99	6390.80
705.33	6493.65
705.67	6615.17
706.01	6781.51
706.34	6872.53
706.68	7054.57
707.02	7084.61
707.36	7271.88
707.70	7364.50
708.04	7445.05
708.38	7644.16
708.71	7669.42
709.05	7772.50
709.39	7960.45
709.73	7985.94
710.07	8041.92
710.40	8070.13
710.74	8172.76
711.08	8206.21
711.42	8248.08
711.76	8263.78
712.09	8232.38
712.43	8293.82
712.77	8210.99
713.11	8206.67
713.45	8174.81
713.78	8095.85
714.12	8071.27
714.46	7986.85
714.80	7929.51
715.13	7789.11
715.47	7752.02
715.81	7648.03
716.15	7540.39
716.48	7423.20
716.82	7377.92
717.16	7286.45
717.49	7093.25
717.83	6927.37
718.17	6912.58
718.51	6769.22
718.84	6632.92
719.18	6551.68
719.52	6485.69
719.85	6331.18
720.19	6256.54
720.53	6159.15
720.86	6008.06
721.20	5892.23
721.54	5826.70
721.87	5702.91
722.21	5558.64
722.55	5509.72
722.88	5422.79
723.22	5323.35
723.55	5181.59
723.89	5200.70
724.23	5104.22
724.56	5033.91
724.90	4881.67
725.24	4863.93
725.57	4778.37
725.91	4748.78
726.24	4636.83
726.58	4582.22
726.92	4523.28
727.25	4482.32
727.59	4412.23
727.92	4386.98
728.26	4305.29
728.59	4242.94
728.93	4223.59
729.26	4138.49
729.60	4132.35
729.94	4059.53
730.27	4006.51
730.61	3971.47
730.94	3928.46
731.28	3846.31
731.61	3831.52
731.95	3807.63
732.28	3765.08
732.62	3703.87
732.95	3687.25
733.29	3703.18
733.62	3638.56
733.96	3588.04
734.29	3551.86
734.63	3468.35
734.96	3491.10
735.30	3529.79
735.63	3482.46
735.97	3411.23
736.30	3352.75
736.63	3378.24
736.97	3344.56
737.30	3307.92
737.64	3274.25
737.97	3264.01
738.31	3263.78
738.64	3218.50
738.97	3179.13
739.31	3190.28
739.64	3158.20
739.98	3126.57
740.31	3121.10
740.64	3079.69
740.98	3064.44
741.31	3037.59
741.65	3024.17
741.98	3040.78
742.31	2975.47
742.65	2949.30
742.98	2936.79
743.31	2913.80
743.65	2921.77
743.98	2898.33
744.31	2884.00
744.65	2898.33
744.98	2886.73
745.31	2854.19
745.65	2836.21
745.98	2813.00
746.31	2817.78
746.65	2780.69
746.98	2782.51
747.31	2750.65
747.65	2773.63
747.98	2770.67
748.31	2749.97
748.64	2679.20
748.98	2663.04
749.31	2680.11
749.64	2666.00
749.98	2627.32
750.31	2628.45
750.64	2581.81
750.97	2619.12
751.31	2577.71
751.64	2569.06
751.97	2563.60
752.30	2559.73
752.63	2529.70
752.97	2501.94
753.30	2522.41
753.63	2463.25
753.96	2478.27
754.29	2427.30
754.63	2445.96
754.96	2478.27
755.29	2395.67
755.62	2404.09
755.95	2379.74
756.29	2347.88
756.62	2339.46
756.95	2279.16
757.28	2327.86
757.61	2344.01
757.94	2263.92
758.27	2279.62
758.61	2234.11
758.94	2228.42
759.27	2221.59
759.60	2187.23
759.93	2200.20
760.26	2174.26
760.59	2153.78
760.92	2127.61
761.26	2133.76
761.59	2139.67
761.92	2123.52
762.25	2107.13
762.58	2101.22
762.91	2070.95
763.24	2091.89
763.57	2071.18
763.90	2040.69
764.23	2032.72
764.56	2044.10
764.89	2009.74
765.22	1999.50
765.55	1987.67
765.88	1991.76
766.21	1950.80
766.54	1940.11
766.87	1961.04
767.20	1936.24
767.53	1945.12
767.86	1899.15
768.19	1908.93
768.52	1923.73
768.85	1940.34
769.18	1883.68
769.51	1903.70
769.84	1870.48
770.17	1889.36
770.50	1857.96
770.83	1845.22
771.16	1854.09
771.49	1815.87
771.82	1820.87
772.15	1819.96
772.48	1781.51
772.81	1781.05
773.14	1806.54
773.47	1759.21
773.80	1769.67
774.13	1771.49
774.46	1741.91
774.78	1760.34
775.11	1720.52
775.44	1708.23
775.77	1739.64
776.10	1716.65
776.43	1713.24
776.76	1704.59
777.09	1689.35
777.41	1681.15
777.74	1676.15
778.07	1660.90
778.40	1672.05
778.73	1630.18
779.06	1616.76
779.38	1652.48
779.71	1586.27
780.04	1624.95
780.37	1635.64
780.70	1614.03
781.03	1582.62
781.35	1594.91
781.68	1603.33
782.01	1580.80
782.34	1571.02
782.67	1561.92
782.99	1566.01
783.32	1563.06
783.65	1561.69
783.98	1534.16
784.30	1526.42
784.63	1541.67
784.96	1515.04
785.29	1522.78
785.61	1493.88
785.94	1509.58
786.27	1512.77
786.60	1524.14
786.92	1498.89
787.25	1491.38
787.58	1490.92
787.90	1477.27
788.23	1485.92
788.56	1495.02
788.88	1467.03
789.21	1455.88
789.54	1460.88
789.87	1449.05
790.19	1442.68
790.52	1423.57
790.85	1439.95
791.17	1425.61
791.50	1423.34
791.82	1434.26
792.15	1431.30
792.48	1430.62
792.80	1418.79
793.13	1425.84
793.46	1440.18
793.78	1434.26
794.11	1426.07
794.43	1438.58
794.76	1406.73
795.09	1445.87
795.41	1404.45
795.74	1417.42
796.06	1409.46
796.39	1418.33
796.72	1424.25
797.04	1424.48
797.37	1396.03
797.69	1422.88
798.02	1415.60
798.34	1429.03
798.67	1410.60
798.99	1380.33
799.32	1388.75
799.64	1416.06
799.97	1385.56
800.30	1394.21
800.62	1407.18
800.95	1374.64
801.27	1389.43
801.60	1399.90
801.92	1369.64
802.25	1391.94
802.57	1373.28
802.89	1382.15
803.22	1352.11
803.54	1368.95
803.87	1363.26
804.19	1371.68
804.52	1376.92
804.84	1368.04
805.17	1353.71
805.49	1355.76
805.82	1370.55
806.14	1333.00
806.46	1385.79
806.79	1348.93
807.11	1330.72
807.44	1350.29
807.76	1320.26
808.08	1344.83
808.41	1326.17
808.73	1339.83
809.06	1330.95
809.38	1309.56
809.70	1313.43
810.03	1301.14
810.35	1336.19
810.67	1315.25
811.00	1323.67
811.32	1309.11
811.64	1317.30
811.97	1292.72
812.29	1297.96
812.61	1316.62
812.94	1297.73
813.26	1305.01
813.58	1282.26
813.91	1285.21
814.23	1292.04
814.55	1281.80
814.88	1280.66
815.20	1261.09
815.52	1285.90
815.84	1254.04
816.17	1262.69
816.49	1281.12
816.81	1236.29
817.13	1263.82
817.46	1262.91
817.78	1227.42
818.10	1258.82
818.42	1246.08
818.75	1256.32
819.07	1271.79
819.39	1249.49
819.71	1263.82
820.04	1220.59
820.36	1228.55
820.68	1237.66
821.00	1224.46
821.32	1240.84
821.65	1246.30
821.97	1235.61
822.29	1229.92
822.61	1248.35
822.93	1211.49
823.25	1254.04
823.58	1211.94
823.90	1232.42
824.22	1225.82
824.54	1202.84
824.86	1216.04
825.18	1214.90
825.50	1212.85
825.82	1193.97
826.15	1223.09
826.47	1229.92
826.79	1217.63
827.11	1213.54
827.43	1202.39
827.75	1209.89
828.07	1208.98
828.39	1191.01
828.71	1200.79
829.03	1197.61
829.35	1181.22
829.67	1193.51
830.00	1195.56
830.32	1200.79
830.64	1192.15
830.96	1201.70
831.28	1181.45
831.60	1191.46
831.92	1184.18
832.24	1186.23
832.56	1183.73
832.88	1185.55
833.20	1165.29
833.52	1166.66
833.84	1154.14
834.16	1167.57
834.48	1183.27
834.80	1184.41
835.12	1158.70
835.44	1165.75
835.76	1176.22
836.08	1169.62
836.40	1192.15
836.71	1170.30
837.03	1173.71
837.35	1165.07
837.67	1160.29
837.99	1135.03
838.31	1165.52
838.63	1168.48
838.95	1177.35
839.27	1166.43
839.59	1167.34
839.91	1177.13
840.23	1176.44
840.54	1142.77
840.86	1135.48
841.18	1151.19
841.50	1158.24
841.82	1153.01
842.14	1164.16
842.46	1145.95
842.77	1147.09
843.09	1150.50
843.41	1158.24
843.73	1149.37
844.05	1138.44
844.37	1157.78
844.68	1163.25
845.00	1160.74
845.32	1127.75
845.64	1118.87
845.96	1140.04
846.27	1131.16
846.59	1138.90
846.91	1133.21
847.23	1117.28
847.54	1130.25
847.86	1144.13
848.18	1140.04
848.50	1141.40
848.82	1150.50
849.13	1136.17
849.45	1151.41
849.77	1141.40
850.08	1133.44
850.40	1158.70
850.72	1140.95
851.04	1105.90
851.35	1120.01
851.67	1135.48
851.99	1129.11
852.30	1132.98
852.62	1138.67
852.94	1127.75
853.25	1116.83
853.57	1133.21
853.89	1099.53
854.20	1113.64
854.52	1145.50
854.84	1127.07
855.15	1114.32
855.47	1117.74
855.79	1111.82
856.10	1114.10
856.42	1128.20
856.73	1131.16
857.05	1116.83
857.37	1096.57
857.68	1095.66
858.00	1123.42
858.32	1107.72
858.63	1115.46
858.95	1122.06
859.26	1126.16
859.58	1087.93
859.89	1107.04
860.21	1095.89
860.52	1086.33
860.84	1110.45
861.16	1100.90
861.47	1089.52
861.79	1097.48
862.10	1102.72
862.42	1119.10
862.73	1129.57
863.05	1120.47
863.36	1080.19
863.68	1119.78
863.99	1087.93
864.31	1095.89
864.62	1111.59
864.94	1083.38
865.25	1090.88
865.57	1075.41
865.88	1088.61
866.20	1075.41
866.51	1098.17
866.82	1100.21
867.14	1086.33
867.45	1066.54
867.77	1065.40
868.08	1087.02
868.40	1097.26
868.71	1072.23
869.02	1081.10
869.34	1057.89
869.65	1064.26
869.97	1055.16
870.28	1067.67
870.59	1048.56
870.91	1071.77
871.22	1058.34
871.54	1049.02
871.85	1070.18
872.16	1079.51
872.48	1066.54
872.79	1064.94
873.10	1061.08
873.42	1063.35
873.73	1084.97
874.04	1061.99
874.36	1057.89
874.67	1070.86
874.98	1054.70
875.30	1056.30
875.61	1059.94
875.92	1047.42
876.23	1045.37
876.55	1027.17
876.86	1036.04
877.17	1018.52
877.49	1038.78
877.80	1049.47
878.11	1277.02
878.42	1060.17
878.74	1026.03
879.05	1042.42
879.36	1033.31
879.67	1047.65
879.98	1021.48
880.30	1040.14
880.61	1027.63
880.92	1049.93
881.23	1030.36
881.55	1037.41
881.86	1046.74
882.17	1040.82
882.48	1040.37
882.79	1037.64
883.10	1035.59
883.42	1028.76
883.73	1030.13
884.04	1044.92
884.35	1041.51
884.66	1047.42
884.97	1029.22
885.28	1034.91
885.60	1040.60
885.91	1022.39
886.22	1021.48
886.53	1044.01
886.84	1036.04
887.15	1031.27
887.46	1036.73
887.77	1032.40
888.08	1036.95
888.40	1054.25
888.71	1048.79
889.02	1049.47
889.33	1021.48
889.64	1046.06
889.95	1043.78
890.26	1045.60
890.57	1034.68
890.88	1032.18
891.19	1049.93
891.50	1051.75
891.81	1015.79
892.12	1032.40
892.43	1044.69
892.74	1035.36
893.05	1048.33
893.36	1041.51
893.67	1012.15
893.98	1027.17
894.29	1021.71
894.60	1025.58
894.91	1028.76
895.22	1013.06
895.53	1026.49
895.84	1026.72
896.15	1037.41
896.46	1024.89
896.77	1033.09
897.08	1017.84
897.38	1025.58
897.69	1024.89
898.00	1021.94
898.31	1022.16
898.62	995.31
898.93	1023.98
899.24	1026.26
899.55	1006.01
899.86	1022.16
900.16	1014.65
900.47	1002.14
900.78	1013.52
901.09	1034.45
901.40	1014.20
901.71	1021.48
902.02	1025.35
902.32	1019.66
902.63	1030.81
902.94	1018.07
903.25	1006.24
903.56	1010.33
903.87	1008.51
904.17	1016.70
904.48	996.68
904.79	1004.87
905.10	1007.60
905.41	1017.61
905.71	988.71
906.02	1016.70
906.33	1009.88
906.64	1013.97
906.94	1016.02
907.25	997.59
907.56	1004.41
907.87	1009.88
908.17	1021.25
908.48	1007.60
908.79	1012.61
909.09	981.89
909.40	998.04
909.71	993.72
910.02	1101.12
910.32	1001.00
910.63	968.23
910.94	994.63
911.24	1002.14
911.55	1006.46
911.86	1009.42
912.16	1011.70
912.47	1003.96
912.78	981.20
913.08	1003.73
913.39	989.17
913.69	1004.64
914.00	989.85
914.31	998.50
914.61	1007.60
914.92	1022.39
915.23	968.01
915.53	997.36
915.84	985.30
916.14	986.67
916.45	998.95
916.75	973.92
917.06	1005.33
917.37	992.58
917.67	980.75
917.98	990.76
918.28	966.41
918.59	987.35
918.89	1001.46
919.20	967.78
919.50	981.66
919.81	980.29
920.11	990.31
920.42	989.40
920.72	975.06
921.03	992.13
921.33	974.38
921.64	970.74
921.94	978.02
922.25	980.98
922.55	978.93
922.86	989.40
923.16	980.29
923.47	968.23
923.77	973.47
924.08	957.99
924.38	978.02
924.69	970.05
924.99	980.98
925.29	963.91
925.60	986.21
925.90	963.46
926.21	966.41
926.51	966.41
926.81	965.96
927.12	969.14
927.42	968.23
927.73	960.04
928.03	965.73
928.33	975.29
928.64	969.37
928.94	948.21
929.24	962.77
929.55	974.15
929.85	960.72
930.15	958.68
930.46	973.01
930.76	960.95
931.06	970.51
931.37	966.64
931.67	972.33
931.97	955.04
932.27	955.04
932.58	944.57
932.88	939.56
933.18	950.03
933.49	951.62
933.79	952.76
934.09	964.14
934.39	961.41
934.70	962.77
935.00	933.87
935.30	958.22
935.60	940.25
935.91	971.65
936.21	944.80
936.51	945.25
936.81	954.35
937.11	943.89
937.42	955.04
937.72	960.27
938.02	957.99
938.32	935.69
938.62	937.97
938.92	923.18
939.23	944.11
939.53	932.05
939.83	940.02
940.13	945.93
940.43	929.78
940.73	922.95
941.03	934.10
941.34	955.95
941.64	952.76
941.94	946.39
942.24	971.87
942.54	955.72
942.84	944.57
943.14	938.65
943.44	930.23
943.74	936.15
944.04	956.86
944.34	944.11
944.65	939.56
944.95	926.14
945.25	939.11
945.55	925.91
945.85	937.74
946.15	923.63
946.45	934.10
946.75	949.35
947.05	932.74
947.35	948.21
947.65	941.16
947.95	931.60
948.25	943.43
948.55	923.18
948.85	932.28
949.15	952.08
949.45	957.99
949.75	936.83
950.05	923.63
950.35	944.34
950.65	914.99
950.94	915.21
951.24	934.56
951.54	931.60
951.84	1007.60
952.14	956.40
952.44	950.03
952.74	943.43
953.04	946.39
953.34	932.05
953.64	947.75
953.94	952.53
954.23	935.92
954.53	942.98
954.83	932.28
955.13	949.57
955.43	942.98
955.73	942.52
956.03	949.57
956.32	927.05
956.62	934.78
956.92	913.62
957.22	928.41
957.52	934.78
957.82	948.66
958.11	936.60
958.41	948.89
958.71	956.63
959.01	931.83
959.30	1065.17
959.60	965.73
959.90	933.42
960.20	943.43
960.50	961.41
960.79	937.74
961.09	931.60
961.39	935.69
961.69	927.50
961.98	935.92
962.28	950.71
962.58	918.86
962.87	936.60
963.17	934.33
963.47	939.11
963.76	933.87
964.06	922.95
964.36	940.25
964.66	923.63
964.95	936.83
965.25	960.27
965.55	954.35
965.84	945.71
966.14	917.03
966.43	953.22
966.73	922.27
967.03	945.71
967.32	904.75
967.62	933.19
967.92	936.60
968.21	944.80
968.51	938.20
968.80	927.96
969.10	952.99
969.40	931.14
969.69	926.36
969.99	940.70
970.28	921.81
970.58	953.22
970.87	936.15
971.17	956.86
971.46	947.75
971.76	947.98
972.06	928.41
972.35	945.93
972.65	917.49
972.94	936.38
973.24	963.68
973.53	947.07
973.83	931.37
974.12	935.92
974.42	912.71
974.71	947.07
975.01	917.95
975.30	937.74
975.59	926.59
975.89	947.07
976.18	930.69
976.48	915.90
976.77	925.23
977.07	950.49
977.36	926.59
977.65	965.73
977.95	940.70
978.24	912.26
978.54	934.33
978.83	938.65
979.13	939.56
979.42	935.47
979.71	938.20
980.01	933.19
980.30	938.65
980.59	949.35
980.89	953.22
981.18	929.78
981.47	937.97
981.77	937.97
982.06	927.73
982.35	946.84
982.65	925.23
982.94	926.14
983.23	918.17
983.53	936.38
983.82	953.67
984.11	920.68
984.41	938.42
984.70	925.68
984.99	921.36
985.28	942.98
985.58	953.90
985.87	937.97
986.16	932.28
986.45	943.43
986.75	917.26
987.04	913.62
987.33	914.99
987.62	924.09
987.91	944.80
988.21	942.07
988.50	928.87
988.79	913.62
989.08	933.19
989.37	913.17
989.67	944.57
989.96	920.68
990.25	925.91
990.54	919.31
990.83	952.99
991.12	921.81
991.42	936.83
991.71	929.32
992.00	918.17
992.29	932.28
992.58	931.37
992.87	947.53
993.16	940.93
993.45	939.79
993.75	931.14
994.04	919.77
994.33	912.03
994.62	940.25
994.91	919.31
995.20	928.64
995.49	927.50
995.78	928.18
996.07	946.16
996.36	919.08
996.65	941.84
996.94	926.82
997.23	946.84
997.52	937.97
997.81	929.55
998.10	934.10
998.39	933.19
998.68	937.29
998.97	931.37
999.26	943.20
999.55	909.75
999.84	926.82
1000.13	929.78
1000.42	928.41
1000.71	936.38
1001.00	930.01
1001.29	922.27
1001.58	949.80
1001.87	906.34
1002.16	932.28
1002.45	938.65
1002.74	923.86
1003.02	929.32
1003.31	945.25
1003.60	940.25
1003.89	934.56
1004.18	928.87
1004.47	924.32
1004.76	921.36
1005.05	907.25
1005.33	917.72
1005.62	917.72
1005.91	925.45
1006.20	926.36
1006.49	939.34
1006.78	936.60
1007.06	914.76
1007.35	915.44
1007.64	922.50
1007.93	912.48
1008.22	932.96
1008.50	934.10
1008.79	937.51
1009.08	920.22
1009.37	933.19
1009.66	943.20
1009.94	934.33
1010.23	937.97
1010.52	913.39
1010.81	932.28
1011.09	927.73
1011.38	936.38
1011.67	926.14
1011.95	912.03
1012.24	918.63
1012.53	907.48
1012.82	928.87
1013.10	913.39
1013.39	938.65
1013.68	936.15
[truncated: 48 more rows]
