# Supplementary material for: Unique photosynthetic electron transport tuning and excitation distribution in heterokont algae
Source: PLoS One. 2019 Jan 9;14(1):e0209920. doi: 10.1371/journal.pone.0209920 (PMC6326504; doi:10.1371/journal.pone.0209920)
Supplement: S1 Dataset — (ZIP) [file pone.0209920.s004.zip › S1 Dataset/77K/Phaeodactylum_no_inhibitor/PNI_t=10,2.txt]

340.01	959.81
340.39	959.81
340.76	959.81
341.14	956.63
341.52	982.57
341.89	976.20
342.27	990.53
342.65	1002.14
343.03	997.13
343.40	985.98
343.78	1013.29
344.16	986.67
344.53	1010.56
344.91	989.17
345.29	992.81
345.66	988.94
346.04	988.49
346.42	972.33
346.79	982.11
347.17	976.43
347.54	970.74
347.92	971.65
348.30	960.95
348.67	950.71
349.05	970.05
349.43	961.86
349.80	995.54
350.18	958.22
350.56	957.31
350.93	973.24
351.31	963.68
351.68	968.92
352.06	965.05
352.44	973.47
352.81	975.74
353.19	965.50
353.56	966.41
353.94	957.99
354.32	956.63
354.69	963.00
355.07	956.17
355.44	951.62
355.82	965.96
356.19	961.64
356.57	974.15
356.95	947.98
357.32	961.64
357.70	950.03
358.07	963.68
358.45	938.88
358.82	968.92
359.20	950.94
359.58	948.89
359.95	951.62
360.33	948.21
360.70	964.37
361.08	953.22
361.45	958.90
361.83	956.86
362.20	950.26
362.58	964.37
362.95	940.47
363.33	961.64
363.70	950.26
364.08	953.90
364.45	954.35
364.83	946.62
365.20	965.05
365.58	950.49
365.95	988.03
366.33	945.48
366.70	959.59
367.08	971.42
367.45	973.47
367.83	966.19
368.20	965.05
368.58	962.32
368.95	971.87
369.33	965.73
369.70	945.48
370.08	948.89
370.45	955.04
370.83	957.31
371.20	948.66
371.57	1046.51
371.95	959.81
372.32	947.98
372.70	968.01
373.07	951.40
373.45	962.09
373.82	951.40
374.19	949.35
374.57	959.81
374.94	955.26
375.32	970.05
375.69	943.43
376.07	969.60
376.44	956.17
376.81	958.90
377.19	941.16
377.56	959.36
377.94	954.58
378.31	972.79
378.68	947.30
379.06	956.40
379.43	936.38
379.81	961.18
380.18	956.40
380.55	964.59
380.93	958.90
381.30	958.90
381.67	979.38
382.05	930.01
382.42	936.60
382.79	948.44
383.17	959.59
383.54	962.32
383.91	937.06
384.29	958.22
384.66	957.54
385.04	960.27
385.41	936.38
385.78	953.22
386.15	947.30
386.53	967.10
386.90	940.93
387.27	966.41
387.65	951.85
388.02	961.64
388.39	968.92
388.77	955.49
389.14	956.17
389.51	940.25
389.89	945.48
390.26	954.35
390.63	966.41
391.00	979.61
391.38	951.62
391.75	953.44
392.12	950.94
392.50	970.96
392.87	952.53
393.24	940.25
393.61	940.02
393.99	948.66
394.36	962.32
394.73	969.60
395.10	958.22
395.48	945.25
395.85	949.57
396.22	964.14
396.59	973.92
396.97	966.41
397.34	974.61
397.71	951.17
398.08	960.72
398.45	968.92
398.83	951.17
399.20	955.04
399.57	969.83
399.94	967.78
400.32	957.54
400.69	946.84
401.06	953.90
401.43	974.38
401.80	968.69
402.17	946.39
402.55	970.28
402.92	970.05
403.29	965.50
403.66	959.81
404.03	971.65
404.41	958.45
404.78	977.56
405.15	957.31
405.52	951.62
405.89	969.83
406.26	963.91
406.64	934.78
407.01	958.45
407.38	968.01
407.75	951.85
408.12	959.81
408.49	981.43
408.86	949.80
409.23	967.78
409.61	969.37
409.98	965.73
410.35	954.58
410.72	955.04
411.09	950.49
411.46	970.05
411.83	945.93
412.20	936.60
412.57	959.13
412.95	944.57
413.32	960.27
413.69	969.14
414.06	962.55
414.43	956.17
414.80	954.81
415.17	947.30
415.54	940.02
415.91	968.46
416.28	944.57
416.65	951.17
417.02	937.06
417.39	941.38
417.76	942.29
418.14	951.85
418.51	967.32
418.88	959.13
419.25	963.68
419.62	980.52
419.99	933.19
420.36	963.91
420.73	972.79
421.10	960.50
421.47	934.56
421.84	965.05
422.21	960.72
422.58	962.09
422.95	966.19
423.32	973.92
423.69	972.10
424.06	980.29
424.43	966.19
424.80	947.75
425.17	957.77
425.54	942.98
425.91	950.71
426.28	963.46
426.65	959.13
427.02	951.40
427.39	938.20
427.76	975.29
428.13	953.67
428.49	968.69
428.86	958.90
429.23	955.72
429.60	968.46
429.97	937.51
430.34	959.81
430.71	960.95
431.08	955.49
431.45	967.10
431.82	955.95
432.19	933.42
432.56	964.82
432.93	965.50
433.30	965.05
433.67	959.13
434.03	969.83
434.40	954.58
434.77	932.96
435.14	963.46
435.51	951.17
435.88	963.68
436.25	983.02
436.62	970.05
436.99	973.92
437.35	961.86
437.72	969.60
438.09	971.42
438.46	1007.15
438.83	968.46
439.20	972.79
439.57	947.30
439.93	964.59
440.30	952.99
440.67	953.44
441.04	968.23
441.41	959.59
441.78	951.62
442.14	959.59
442.51	972.33
442.88	953.22
443.25	970.51
443.62	959.36
443.99	967.55
444.35	967.78
444.72	954.35
445.09	963.91
445.46	953.67
445.83	959.81
446.19	970.28
446.56	943.89
446.93	960.95
447.30	966.19
447.66	967.55
448.03	955.95
448.40	949.12
448.77	940.70
449.14	972.10
449.50	957.54
449.87	968.92
450.24	959.36
450.61	959.13
450.97	961.86
451.34	957.54
451.71	990.53
452.08	967.10
452.44	981.20
452.81	964.82
453.18	967.78
453.54	949.80
453.91	958.22
454.28	963.46
454.65	965.05
455.01	960.04
455.38	942.75
455.75	962.32
456.11	957.31
456.48	963.91
456.85	957.31
457.21	971.87
457.58	967.55
457.95	937.06
458.32	961.41
458.68	967.78
459.05	975.97
459.42	965.73
459.78	967.10
460.15	967.10
460.52	944.34
460.88	968.92
461.25	966.64
461.61	934.33
461.98	949.12
462.35	977.79
462.71	965.28
463.08	967.10
463.45	973.01
463.81	942.75
464.18	963.46
464.55	961.41
464.91	972.56
465.28	955.26
465.64	969.14
466.01	953.44
466.38	960.04
466.74	959.59
467.11	957.54
467.47	964.37
467.84	986.44
468.21	947.75
468.57	973.01
468.94	956.63
469.30	944.57
469.67	939.11
470.03	955.49
470.40	968.92
470.77	962.32
471.13	967.10
471.50	960.04
471.86	977.56
472.23	991.22
472.59	981.66
472.96	964.82
473.32	974.83
473.69	980.98
474.05	969.60
474.42	957.54
474.78	969.83
475.15	941.38
475.51	966.87
475.88	960.50
476.24	945.93
476.61	966.41
476.97	948.89
477.34	950.26
477.70	978.47
478.07	964.82
478.43	965.96
478.80	954.81
479.16	961.18
479.53	963.00
479.89	963.46
480.26	958.45
480.62	954.13
480.99	962.55
481.35	957.31
481.72	955.04
482.08	981.43
482.45	1252.22
482.81	992.58
483.17	974.15
483.54	981.20
483.90	959.81
484.27	970.28
484.63	959.81
485.00	946.62
485.36	955.72
485.72	957.99
486.09	970.05
486.45	972.33
486.82	961.64
487.18	968.46
487.54	969.37
487.91	976.20
488.27	955.04
488.64	968.92
489.00	983.94
489.36	975.06
489.73	973.24
490.09	959.36
490.45	939.11
490.82	984.85
491.18	975.97
491.55	978.47
491.91	957.54
492.27	982.80
492.64	969.14
493.00	975.06
493.36	985.30
493.73	1001.23
494.09	965.73
494.45	977.11
494.82	962.32
495.18	984.62
495.54	983.48
495.91	958.22
496.27	964.14
496.63	966.19
496.99	957.99
497.36	942.75
497.72	968.92
498.08	961.86
498.45	994.40
498.81	972.56
499.17	990.53
499.53	962.32
499.90	980.98
500.26	971.87
500.62	978.47
500.99	961.64
501.35	951.62
501.71	943.66
502.07	965.05
502.44	970.74
502.80	980.75
503.16	957.77
503.52	941.38
503.88	953.44
504.25	945.93
504.61	957.54
504.97	973.70
505.33	967.55
505.70	977.11
506.06	977.79
506.42	969.83
506.78	978.02
507.14	984.39
507.51	974.15
507.87	965.50
508.23	957.77
508.59	953.67
508.95	949.12
509.32	959.13
509.68	970.51
510.04	967.78
510.40	973.24
510.76	969.60
511.12	958.90
511.48	947.75
511.85	959.59
512.21	990.31
512.57	993.26
512.93	959.13
513.29	980.29
513.65	997.13
514.01	962.09
514.38	982.57
514.74	967.78
515.10	967.32
515.46	970.28
515.82	954.13
516.18	959.13
516.54	969.83
516.90	968.92
517.26	974.38
517.63	966.87
517.99	961.64
518.35	956.86
518.71	964.59
519.07	969.60
519.43	974.83
519.79	968.23
520.15	970.51
520.51	959.36
520.87	967.32
521.23	971.19
521.59	973.01
521.95	969.37
522.31	975.52
522.67	942.07
523.03	958.22
523.40	964.37
523.76	947.75
524.12	964.14
524.48	973.24
524.84	985.98
525.20	988.94
525.56	965.05
525.92	946.62
526.28	973.24
526.64	987.35
527.00	968.46
527.36	986.21
527.72	975.52
528.08	963.00
528.44	963.00
528.80	975.74
529.16	969.83
529.51	967.32
529.87	962.09
530.23	967.32
530.59	969.14
530.95	946.16
531.31	965.73
531.67	977.56
532.03	952.08
532.39	973.92
532.75	965.28
533.11	978.25
533.47	954.58
533.83	967.55
534.19	960.95
534.55	959.13
534.91	950.94
535.26	972.56
535.62	970.05
535.98	945.25
536.34	959.59
536.70	949.12
537.06	965.96
537.42	941.38
537.78	968.69
538.14	1063.58
538.49	972.56
538.85	994.63
539.21	965.50
539.57	962.09
539.93	961.64
540.29	975.97
540.65	992.58
541.00	965.05
541.36	986.67
541.72	967.55
542.08	971.42
542.44	968.69
542.80	966.87
543.15	985.07
543.51	964.37
543.87	957.54
544.23	980.75
544.59	945.02
544.95	957.31
545.30	964.37
545.66	940.02
546.02	977.79
546.38	968.69
546.73	963.46
547.09	962.77
547.45	986.67
547.81	973.01
548.17	959.13
548.52	973.47
548.88	970.51
549.24	974.15
549.60	968.23
549.95	962.09
550.31	958.90
550.67	954.58
551.03	957.08
551.38	956.63
551.74	965.05
552.10	975.52
552.46	953.90
552.81	950.26
553.17	956.63
553.53	950.94
553.88	961.41
554.24	963.00
554.60	973.70
554.95	955.49
555.31	943.89
555.67	964.59
556.03	957.08
556.38	957.99
556.74	964.82
557.10	946.84
557.45	951.17
557.81	946.62
558.17	946.84
558.52	945.02
558.88	952.08
559.24	970.51
559.59	976.43
559.95	966.19
560.30	993.95
560.66	976.65
561.02	966.87
561.37	972.79
561.73	958.68
562.09	988.03
562.44	961.86
562.80	975.52
563.15	958.90
563.51	959.13
563.87	959.36
564.22	963.68
564.58	978.02
564.93	947.07
565.29	972.10
565.65	963.91
566.00	969.83
566.36	977.11
566.71	955.26
567.07	978.47
567.42	979.16
567.78	970.28
568.14	961.64
568.49	964.37
568.85	957.54
569.20	978.93
569.56	963.91
569.91	947.53
570.27	975.52
570.62	974.61
570.98	972.56
571.33	957.08
571.69	958.45
572.04	950.49
572.40	941.84
572.75	955.26
573.11	978.70
573.46	973.24
573.82	969.83
574.17	961.86
574.53	997.36
574.88	987.35
575.24	991.22
575.59	1009.42
575.95	980.98
576.30	965.50
576.66	964.37
577.01	978.70
577.36	964.59
577.72	954.13
578.07	964.82
578.43	962.55
578.78	956.40
579.14	973.01
579.49	972.79
579.85	1005.78
580.20	998.27
580.55	975.52
580.91	971.42
581.26	979.38
581.62	991.44
581.97	1008.28
582.32	988.94
582.68	974.61
583.03	976.20
583.39	988.94
583.74	1004.64
584.09	999.41
584.45	991.90
584.80	985.30
585.15	1024.21
585.51	1011.01
585.86	1002.82
586.21	1022.62
586.57	1016.48
586.92	1029.22
587.27	1057.66
587.63	1036.95
587.98	1096.35
588.33	1066.31
588.69	1050.61
589.04	1079.51
589.39	1079.51
589.75	1073.36
590.10	1080.87
590.45	1104.54
590.81	1108.63
591.16	1121.83
591.51	1117.51
591.86	1152.78
592.22	1132.53
592.57	1147.09
592.92	1163.70
593.28	1188.28
593.63	1217.63
593.98	1240.61
594.33	1231.74
594.69	1254.95
595.04	1267.92
595.39	1295.68
595.74	1298.18
596.10	1330.95
596.45	1351.66
596.80	1376.92
597.15	1357.35
597.50	1401.72
597.86	1424.25
598.21	1440.40
598.56	1473.63
598.91	1508.44
599.26	1528.47
599.62	1512.77
599.97	1579.89
600.32	1565.33
600.67	1622.67
601.02	1659.31
601.38	1679.56
601.73	1691.62
602.08	1753.97
602.43	1779.23
602.78	1773.09
603.13	1795.84
603.49	1819.51
603.84	1858.42
604.19	1895.96
604.54	1908.25
604.89	1928.73
605.24	1972.65
605.59	1984.03
605.95	2045.01
606.30	2065.95
606.65	2094.39
607.00	2113.28
607.35	2123.29
607.70	2147.64
608.05	2206.57
608.40	2229.10
608.75	2249.12
609.10	2275.75
609.46	2291.45
609.81	2312.38
610.16	2335.37
610.51	2327.86
610.86	2371.78
611.21	2359.72
611.56	2404.77
611.91	2480.32
612.26	2461.43
612.61	2448.23
612.96	2479.64
613.31	2508.31
613.66	2502.16
614.01	2516.95
614.36	2562.24
614.71	2570.88
615.06	2546.76
615.41	2601.38
615.76	2552.45
616.11	2576.80
616.46	2583.85
616.81	2574.07
617.16	2604.33
617.51	2603.42
617.86	2619.58
618.21	2620.26
618.56	2616.17
618.91	2619.81
619.26	2619.81
619.61	2612.75
619.96	2635.96
620.31	2663.27
620.66	2638.47
621.01	2648.93
621.36	2624.81
621.71	2644.38
622.06	2645.52
622.41	2593.87
622.76	2628.00
623.10	2641.20
623.45	2617.76
623.80	2630.96
624.15	2619.35
624.50	2609.11
624.85	2589.32
625.20	2613.21
625.55	2610.71
625.90	2583.17
626.25	2583.40
626.59	2595.23
626.94	2594.55
627.29	2564.74
627.64	2574.30
627.99	2588.63
628.34	2564.28
628.69	2544.71
629.03	2545.63
629.38	2544.49
629.73	2537.43
630.08	2505.80
630.43	2520.14
630.78	2488.05
631.12	2512.63
631.47	2505.12
631.82	2474.86
632.17	2447.10
632.52	2494.65
632.86	2485.78
633.21	2464.39
633.56	2427.98
633.91	2460.98
634.26	2456.65
634.60	2428.44
634.95	2441.86
635.30	2432.76
635.65	2427.98
635.99	2390.89
636.34	2443.23
636.69	2423.43
637.04	2432.76
637.39	2392.48
637.73	2375.64
638.08	2376.33
638.43	2388.39
638.77	2372.23
639.12	2368.36
639.47	2373.60
639.82	2373.37
640.16	2347.43
640.51	2379.51
640.86	2376.78
641.20	2403.18
641.55	2360.85
641.90	2354.71
642.25	2370.87
642.59	2352.89
642.94	2365.63
643.29	2337.87
643.63	2340.60
643.98	2330.36
644.33	2313.98
644.67	2310.56
645.02	2302.14
645.37	2343.33
645.71	2332.64
646.06	2323.53
646.40	2345.61
646.75	2313.52
647.10	2312.38
647.44	2360.85
647.79	2322.40
648.14	2338.55
648.48	2336.50
648.83	2330.36
649.17	2371.32
649.52	2321.26
649.87	2329.45
650.21	2320.35
650.56	2324.44
650.90	2389.98
651.25	2354.94
651.59	2353.12
651.94	2356.07
652.29	2369.27
652.63	2358.80
652.98	2352.43
653.32	2366.09
653.67	2396.58
654.01	2368.82
654.36	2363.58
654.70	2400.67
655.05	2368.13
655.39	2381.79
655.74	2402.72
656.08	2396.35
656.43	2438.45
656.78	2414.78
657.12	2412.51
657.47	2437.31
657.81	2465.98
658.15	2462.80
658.50	2483.96
658.84	2463.71
659.19	2505.35
659.53	2547.67
659.88	2528.56
660.22	2525.15
660.57	2559.51
660.91	2588.40
661.26	2554.50
661.60	2596.82
661.95	2589.09
662.29	2634.37
662.63	2631.18
662.98	2609.11
663.32	2628.23
663.67	2614.57
664.01	2643.02
664.36	2674.19
664.70	2703.09
665.04	2739.73
665.39	2745.64
665.73	2764.30
666.08	2914.26
666.42	2833.02
666.76	2890.14
667.11	2913.35
667.45	2934.97
667.79	2981.84
668.14	3040.10
668.48	3121.56
668.83	3170.48
669.17	3222.59
669.51	3276.75
669.86	3398.95
670.20	3487.01
670.54	3564.38
670.89	3647.20
671.23	3745.05
671.57	3838.58
671.92	4008.33
672.26	4148.73
672.60	4271.84
672.94	4483.69
673.29	4548.54
673.63	4714.65
673.97	4831.84
674.32	5072.14
674.66	5230.28
675.00	5422.11
675.34	5565.47
675.69	5814.41
676.03	6032.18
676.37	6188.73
676.71	6407.18
677.06	6706.19
677.40	6921.00
677.74	7247.31
678.08	7548.59
678.43	7839.85
678.77	8158.42
679.11	8477.23
679.45	8836.30
679.80	9140.54
680.14	9612.71
680.48	9973.84
680.82	10594.14
681.16	10996.91
681.51	11467.71
681.85	11979.71
682.19	12583.86
682.53	13281.08
682.87	14037.46
683.21	14685.76
683.56	15651.03
683.90	16695.27
684.24	17801.17
684.58	19075.69
684.92	20408.46
685.26	21468.40
685.61	22809.82
685.95	24268.20
686.29	25486.74
686.63	26498.21
686.97	27656.23
687.31	28365.96
687.65	28942.58
687.99	29459.80
688.33	29445.92
688.68	29386.99
689.02	29001.29
689.36	28555.97
689.70	27974.12
690.04	27157.89
690.38	26276.80
690.72	25332.92
691.06	24418.16
691.40	23462.90
691.74	22425.03
692.08	21332.33
692.42	20526.79
692.76	19652.99
693.10	18880.91
693.44	17953.40
693.78	17212.72
694.13	16323.68
694.47	15760.26
694.81	15038.01
695.15	14505.54
695.49	13864.75
695.83	13352.76
696.17	12954.77
696.51	12497.84
696.85	12129.66
697.19	11743.96
697.53	11450.65
697.87	11205.35
698.20	10886.09
698.54	10789.38
698.88	10623.50
699.22	10463.07
699.56	10350.89
699.90	10197.29
700.24	10201.84
700.58	10175.67
700.92	10108.32
701.26	10104.91
701.60	10183.18
701.94	10076.23
702.28	10289.45
702.62	10272.16
702.96	10513.13
703.30	10637.83
703.63	10749.33
703.97	10941.61
704.31	11107.04
704.65	11342.56
704.99	11578.31
705.33	11830.43
705.67	11972.88
706.01	12301.47
706.34	12608.89
706.68	12822.56
707.02	13010.06
707.36	13326.59
707.70	13582.81
708.04	13785.56
708.38	14077.74
708.71	14327.13
709.05	14559.01
709.39	14722.39
709.73	14845.27
710.07	15066.91
710.40	15255.55
710.74	15298.55
711.08	15258.05
711.42	15339.06
711.76	15386.62
712.09	15436.45
712.43	15412.33
712.77	15351.57
713.11	15327.45
713.45	15245.08
713.78	15187.28
714.12	14953.36
714.46	14847.32
714.80	14699.18
715.13	14457.07
715.47	14216.77
715.81	14052.25
716.15	13790.79
716.48	13650.85
716.82	13424.66
717.16	13160.25
717.49	12905.39
717.83	12511.04
718.17	12453.24
718.51	12099.63
718.84	11892.33
719.18	11655.45
719.52	11480.23
719.85	11254.50
720.19	10942.75
720.53	10711.56
720.86	10494.25
721.20	10262.37
721.54	10126.30
721.87	9887.59
722.21	9594.28
722.55	9457.06
722.88	9272.97
723.22	9084.56
723.55	8801.71
723.89	8820.83
724.23	8633.10
724.56	8436.04
724.90	8238.30
725.24	8074.69
725.57	7933.83
725.91	7759.53
726.24	7604.56
726.58	7446.19
726.92	7398.86
727.25	7276.21
727.59	7140.58
727.92	6978.57
728.26	6887.32
728.59	6709.83
728.93	6622.90
729.26	6524.37
729.60	6423.80
729.94	6297.73
730.27	6239.93
730.61	6069.27
730.94	6033.54
731.28	5939.56
731.61	5837.39
731.95	5741.59
732.28	5683.11
732.62	5575.71
732.95	5517.23
733.29	5442.36
733.62	5334.50
733.96	5343.61
734.29	5232.33
734.63	5183.41
734.96	5093.75
735.30	5065.31
735.63	5011.83
735.97	4968.83
736.30	4875.53
736.63	4825.01
736.97	4809.09
737.30	4750.83
737.64	4698.95
737.97	4617.94
738.31	4618.62
738.64	4537.39
738.97	4530.79
739.31	4445.69
739.64	4491.20
739.98	4409.28
740.31	4348.29
740.64	4345.56
740.98	4321.44
741.31	4227.46
741.65	4231.56
741.98	4200.84
742.31	4087.06
742.65	4132.35
742.98	4120.51
743.31	4058.85
743.65	4079.10
743.98	3977.84
744.31	3987.62
744.65	3984.21
744.98	3965.78
745.31	3952.58
745.65	3941.88
745.98	3869.30
746.31	3910.94
746.65	3894.33
746.98	3838.35
747.31	3829.25
747.65	3793.75
747.98	3774.86
748.31	3766.67
748.64	3745.96
748.98	3678.83
749.31	3693.85
749.64	3634.23
749.98	3670.64
750.31	3633.78
750.64	3603.51
750.97	3571.89
751.31	3553.45
751.64	3518.18
751.97	3485.87
752.30	3478.59
752.63	3482.23
752.97	3423.07
753.30	3408.28
753.63	3404.86
753.96	3398.04
754.29	3298.82
754.63	3298.37
754.96	3292.00
755.29	3245.58
755.62	3208.03
755.95	3184.59
756.29	3143.86
756.62	3134.30
756.95	3107.68
757.28	3109.95
757.61	3101.31
757.94	3062.85
758.27	3023.94
758.61	2970.24
758.94	2946.34
759.27	2909.94
759.60	2878.53
759.93	2920.86
760.26	2853.73
760.59	2843.26
760.92	2801.17
761.26	2778.87
761.59	2771.58
761.92	2751.56
762.25	2707.41
762.58	2700.36
762.91	2694.22
763.24	2656.67
763.57	2640.74
763.90	2652.57
764.23	2609.79
764.56	2622.77
764.89	2584.08
765.22	2597.96
765.55	2515.36
765.88	2511.26
766.21	2523.78
766.54	2514.22
766.87	2490.79
767.20	2460.75
767.53	2440.95
767.86	2434.58
768.19	2427.53
768.52	2425.93
768.85	2412.73
769.18	2374.28
769.51	2401.13
769.84	2363.58
770.17	2358.12
770.50	2339.24
770.83	2347.20
771.16	2307.61
771.49	2301.69
771.82	2282.12
772.15	2258.45
772.48	2269.15
772.81	2253.45
773.14	2200.88
773.47	2197.24
773.80	2231.15
774.13	2163.11
774.46	2119.19
774.78	2133.76
775.11	2121.24
775.44	2120.56
775.77	2110.55
776.10	2113.50
776.43	2067.54
776.76	2057.98
777.09	2025.44
777.41	2057.98
777.74	2043.65
778.07	2025.67
778.40	2008.15
778.73	1990.40
779.06	1968.55
779.38	1956.04
779.71	1943.52
780.04	1933.97
780.37	1939.43
780.70	1908.71
781.03	1867.98
781.35	1867.06
781.68	1875.03
782.01	1873.21
782.34	1863.65
782.67	1844.99
782.99	1835.89
783.32	1832.25
783.65	1811.54
783.98	1799.71
784.30	1768.53
784.63	1766.49
784.96	1782.87
785.29	1754.88
785.61	1746.69
785.94	1781.05
786.27	1736.91
786.60	1743.96
786.92	1739.64
787.25	1730.99
787.58	1710.51
787.90	1682.98
788.23	1696.17
788.56	1668.41
788.88	1698.22
789.21	1680.47
789.54	1646.57
789.87	1656.81
790.19	1629.50
790.52	1629.73
790.85	1627.22
791.17	1632.46
791.50	1610.84
791.82	1613.57
792.15	1585.58
792.48	1586.04
792.80	1584.90
793.13	1606.29
793.46	1592.41
793.78	1593.09
794.11	1574.89
794.43	1599.69
794.76	1604.70
795.09	1595.60
795.41	1567.61
795.74	1570.34
796.06	1605.84
796.39	1588.31
796.72	1563.74
797.04	1585.13
797.37	1584.90
797.69	1591.95
798.02	1570.79
798.34	1559.19
798.67	1547.35
798.99	1541.44
799.32	1549.17
799.64	1552.59
799.97	1540.53
800.30	1513.45
800.62	1535.98
800.95	1513.22
801.27	1519.59
801.60	1540.30
801.92	1525.28
802.25	1512.31
802.57	1516.63
802.89	1534.38
803.22	1512.31
803.54	1479.54
803.87	1500.93
804.19	1493.65
804.52	1506.85
804.84	1470.44
805.17	1481.14
805.49	1467.03
805.82	1479.77
806.14	1449.96
806.46	1474.31
806.79	1477.95
807.11	1416.97
807.44	1469.30
807.76	1445.64
808.08	1459.06
808.41	1459.97
808.73	1438.58
809.06	1436.54
809.38	1436.31
809.70	1424.25
810.03	1409.46
810.35	1413.10
810.67	1409.00
811.00	1393.07
811.32	1408.77
811.64	1402.63
811.97	1380.56
812.29	1369.18
812.61	1393.30
812.94	1392.62
813.26	1355.07
813.58	1376.01
813.91	1367.13
814.23	1346.43
814.55	1346.20
814.88	1383.52
815.20	1360.08
815.52	1352.34
815.84	1348.93
816.17	1342.33
816.49	1363.04
816.81	1340.51
817.13	1349.38
817.46	1346.88
817.78	1331.86
818.10	1333.46
818.42	1322.31
818.75	1328.22
819.07	1310.93
819.39	1316.39
819.71	1322.99
820.04	1309.33
820.36	1294.09
820.68	1311.16
821.00	1298.64
821.32	1309.11
821.65	1299.09
821.97	1294.77
822.29	1269.51
822.61	1297.50
822.93	1274.29
823.25	1283.17
823.58	1298.64
823.90	1284.53
824.22	1270.65
824.54	1293.63
824.86	1281.35
825.18	1270.65
825.50	1270.65
825.82	1278.62
826.15	1263.37
826.47	1256.32
826.79	1278.16
827.11	1257.68
827.43	1259.96
827.75	1264.28
828.07	1254.04
828.39	1237.20
828.71	1248.58
829.03	1231.97
829.35	1270.42
829.67	1223.32
830.00	1222.86
830.32	1230.37
830.64	1234.01
830.96	1234.93
831.28	1254.95
831.60	1261.32
831.92	1239.48
832.24	1251.54
832.56	1257.45
832.88	1247.90
833.20	1250.85
833.52	1238.79
833.84	1231.06
834.16	1223.09
834.48	1229.24
834.80	1235.61
835.12	1214.67
835.44	1220.82
835.76	1196.47
836.08	1238.79
836.40	1231.97
836.71	1204.89
837.03	1239.25
837.35	1217.63
837.67	1191.24
837.99	1220.82
838.31	1196.24
838.63	1205.12
838.95	1215.81
839.27	1238.34
839.59	1232.65
839.91	1213.08
840.23	1199.20
840.54	1210.80
840.86	1216.72
841.18	1199.65
841.50	1179.40
841.82	1187.14
842.14	1200.56
842.46	1206.71
842.77	1194.65
843.09	1181.22
843.41	1180.09
843.73	1178.26
844.05	1189.64
844.37	1187.59
844.68	1176.44
845.00	1180.54
845.32	1197.15
845.64	1182.36
845.96	1190.10
846.27	1148.23
846.59	1160.97
846.91	1218.09
847.23	1171.67
847.54	1182.82
847.86	1190.10
848.18	1191.92
848.50	1189.41
848.82	1176.44
849.13	1163.25
849.45	1161.65
849.77	1168.94
850.08	1183.50
850.40	1193.74
850.72	1161.65
851.04	1186.68
851.35	1170.07
851.67	1183.95
851.99	1182.59
852.30	1165.98
852.62	1148.00
852.94	1162.79
853.25	1168.48
853.57	1158.70
853.89	1154.83
854.20	1168.94
854.52	1163.02
854.84	1146.41
855.15	1169.85
855.47	1165.98
855.79	1156.19
856.10	1159.38
856.42	1173.94
856.73	1147.09
857.05	1164.16
857.37	1177.58
857.68	1150.73
858.00	1165.98
858.32	1150.28
858.63	1144.36
858.95	1140.04
859.26	1134.57
859.58	1131.62
859.89	1127.75
860.21	1118.42
860.52	1120.69
860.84	1135.71
861.16	1135.94
861.47	1142.77
861.79	1125.93
862.10	1138.22
862.42	1134.80
862.73	1165.07
863.05	1154.83
863.36	1132.30
863.68	1146.63
863.99	1147.32
864.31	1137.99
864.62	1136.85
864.94	1136.40
865.25	1137.53
865.57	1109.77
865.88	1126.38
866.20	1138.90
866.51	1117.96
866.82	1114.09
867.14	1117.96
867.45	1115.46
867.77	1110.23
868.08	1113.18
868.40	1120.92
868.71	1118.42
869.02	1093.16
869.34	1087.93
869.65	1091.11
869.97	1118.19
870.28	1115.46
870.59	1097.94
870.91	1085.65
871.22	1104.99
871.54	1093.62
871.85	1089.29
872.16	1100.90
872.48	1093.84
872.79	1099.76
873.10	1099.99
873.42	1108.18
873.73	1086.79
874.04	1075.18
874.36	1080.64
874.67	1084.29
874.98	1104.31
875.30	1072.00
875.61	1079.51
875.92	1077.23
876.23	1092.48
876.55	1088.38
876.86	1080.87
877.17	1051.06
877.49	1068.58
877.80	1073.14
878.11	1295.45
878.42	1086.33
878.74	1079.28
879.05	1089.97
879.36	1072.00
879.67	1078.60
879.98	1090.20
880.30	1078.37
880.61	1085.42
880.92	1076.78
881.23	1076.32
881.55	1057.66
881.86	1068.13
882.17	1052.20
882.48	1055.39
882.79	1092.48
883.10	1057.21
883.42	1064.94
883.73	1068.13
884.04	1077.69
884.35	1050.38
884.66	1061.53
884.97	1067.67
885.28	1051.97
885.60	1071.32
885.91	1073.14
886.22	1064.26
886.53	1079.28
886.84	1060.17
887.15	1075.18
887.46	1038.32
887.77	1077.91
888.08	1069.49
888.40	1084.06
888.71	1065.40
889.02	1079.51
889.33	1048.56
889.64	1050.15
889.95	1046.28
890.26	1066.99
890.57	1062.21
890.88	1068.13
891.19	1063.12
891.50	1066.08
891.81	1081.33
892.12	1084.97
892.43	1073.59
892.74	1066.99
893.05	1074.50
893.36	1089.29
893.67	1076.32
893.98	1070.18
894.29	1055.16
894.60	1056.75
894.91	1068.36
895.22	1050.15
895.53	1058.57
895.84	1053.34
896.15	1052.66
896.46	1062.44
896.77	1048.79
897.08	1057.43
897.38	1080.19
897.69	1063.58
898.00	1057.21
898.31	1046.97
898.62	1059.48
898.93	1044.46
899.24	1066.76
899.55	1068.36
899.86	1048.33
900.16	1043.78
900.47	1059.25
900.78	1036.27
901.09	1045.15
901.40	1038.32
901.71	1048.79
902.02	1050.15
902.32	1041.96
902.63	1047.88
902.94	1049.93
903.25	1033.77
903.56	1018.75
903.87	1040.14
904.17	1039.91
904.48	1043.33
904.79	1045.83
905.10	1018.52
905.41	1045.83
905.71	1054.70
906.02	1024.21
906.33	1029.67
906.64	1050.84
906.94	1030.58
907.25	1034.45
907.56	1024.89
907.87	1035.13
908.17	1037.64
908.48	1043.78
908.79	1039.23
909.09	1031.72
909.40	1050.38
909.71	1051.97
910.02	1132.98
910.32	1039.69
910.63	1027.85
910.94	1009.42
911.24	1016.02
911.55	1024.21
911.86	1024.21
912.16	1025.35
912.47	1026.03
912.78	1009.19
913.08	1028.08
913.39	1030.36
913.69	1016.93
914.00	999.41
914.31	1020.57
914.61	1009.65
914.92	1023.07
915.23	1026.03
915.53	1016.02
915.84	1013.97
916.14	1000.77
916.45	1033.54
916.75	1014.65
917.06	1022.16
917.37	1007.37
917.67	1016.25
917.98	1005.33
918.28	1018.75
918.59	1009.65
918.89	1006.01
919.20	1015.34
919.50	992.13
919.81	1010.33
920.11	1013.52
920.42	1019.66
920.72	1007.83
921.03	1041.05
921.33	1027.17
921.64	1023.76
921.94	1022.85
922.25	1021.94
922.55	1010.10
922.86	1027.63
923.16	993.95
923.47	1007.37
923.77	997.13
924.08	1010.33
924.38	1013.52
924.69	992.58
924.99	998.95
925.29	978.93
925.60	1016.02
925.90	995.77
926.21	1014.20
926.51	1011.24
926.81	1009.19
927.12	1005.33
927.42	989.40
927.73	990.31
928.03	990.08
928.33	997.13
928.64	973.24
928.94	1010.10
929.24	996.00
929.55	997.59
929.85	981.66
930.15	983.02
930.46	995.31
930.76	979.84
931.06	1003.05
931.37	975.74
931.67	1004.87
931.97	990.53
932.27	983.25
932.58	983.48
932.88	981.43
933.18	998.04
933.49	992.13
933.79	991.44
934.09	996.68
934.39	995.77
934.70	997.59
935.00	1000.77
935.30	975.29
935.60	1001.23
935.91	973.92
936.21	979.84
936.51	988.94
936.81	988.94
937.11	983.94
937.42	981.20
937.72	978.70
938.02	969.60
938.32	974.83
938.62	972.56
938.92	957.99
939.23	963.23
939.53	964.37
939.83	958.68
940.13	957.08
940.43	968.69
940.73	986.44
941.03	978.93
941.34	977.34
941.64	976.88
941.94	981.66
942.24	971.19
942.54	971.65
942.84	980.52
943.14	990.76
943.44	975.06
943.74	968.01
944.04	982.11
944.34	965.73
944.65	971.87
944.95	957.31
945.25	956.86
945.55	971.87
945.85	977.56
946.15	973.47
946.45	959.59
946.75	973.92
947.05	967.32
947.35	959.13
947.65	967.78
947.95	959.59
948.25	952.76
948.55	968.46
948.85	955.26
949.15	975.74
949.45	966.87
949.75	954.13
950.05	976.43
950.35	980.75
950.65	968.23
950.94	994.40
951.24	968.46
951.54	983.94
951.84	1061.08
952.14	971.87
952.44	969.60
952.74	959.59
953.04	970.51
953.34	983.02
953.64	963.68
953.94	954.81
954.23	971.19
954.53	969.37
954.83	964.14
955.13	1001.00
955.43	989.85
955.73	965.05
956.03	975.29
956.32	965.28
956.62	966.41
956.92	983.25
957.22	963.68
957.52	990.08
957.82	979.61
958.11	986.44
958.41	964.14
958.71	1009.88
959.01	976.65
959.30	1067.90
959.60	966.19
959.90	973.24
960.20	978.02
960.50	974.83
960.79	952.08
961.09	950.26
961.39	965.28
961.69	961.64
961.98	979.38
962.28	975.52
962.58	972.56
962.87	976.88
963.17	987.12
963.47	967.55
963.76	975.52
964.06	969.83
964.36	965.73
964.66	951.17
964.95	968.46
965.25	976.43
965.55	980.98
965.84	981.20
966.14	963.00
966.43	983.02
966.73	963.46
967.03	986.21
967.32	973.92
967.62	968.69
967.92	960.95
968.21	967.10
968.51	962.77
968.80	968.01
969.10	989.85
969.40	955.04
969.69	972.10
969.99	945.93
970.28	978.47
970.58	960.50
970.87	972.10
971.17	980.75
971.46	990.08
971.76	967.10
972.06	968.69
972.35	970.05
972.65	943.66
972.94	975.52
973.24	982.34
973.53	968.92
973.83	954.35
974.12	980.98
974.42	959.13
974.71	970.28
975.01	968.01
975.30	957.77
975.59	971.65
975.89	954.58
976.18	961.64
976.48	961.18
976.77	943.89
977.07	970.74
977.36	965.50
977.65	983.48
977.95	983.25
978.24	970.74
978.54	992.35
978.83	987.12
979.13	987.80
979.42	993.95
979.71	980.07
980.01	969.14
980.30	968.01
980.59	969.83
980.89	969.83
981.18	962.32
981.47	963.46
981.77	967.78
982.06	950.49
982.35	974.83
982.65	948.89
982.94	965.05
983.23	962.32
983.53	976.65
983.82	974.38
984.11	962.09
984.41	985.53
984.70	956.86
984.99	988.71
985.28	954.35
985.58	968.92
985.87	950.03
986.16	985.07
986.45	975.06
986.75	955.95
987.04	969.83
987.33	959.36
987.62	959.36
987.91	972.79
988.21	957.08
988.50	961.41
988.79	965.96
989.08	965.73
989.37	963.68
989.67	965.50
989.96	956.40
990.25	944.34
990.54	954.13
990.83	938.20
991.12	960.72
991.42	973.70
991.71	960.95
992.00	930.01
992.29	955.95
992.58	974.83
992.87	999.18
993.16	935.92
993.45	962.77
993.75	959.81
994.04	965.96
994.33	977.34
994.62	988.94
994.91	969.37
995.20	953.44
995.49	962.32
995.78	974.83
996.07	962.32
996.36	945.02
996.65	980.52
996.94	967.55
997.23	979.38
997.52	971.65
997.81	975.29
998.10	942.07
998.39	968.46
998.68	968.69
998.97	959.36
999.26	970.51
999.55	962.09
999.84	961.64
1000.13	960.27
1000.42	972.79
1000.71	936.83
1001.00	957.77
1001.29	968.92
1001.58	955.72
1001.87	962.77
1002.16	942.29
1002.45	953.22
1002.74	937.97
1003.02	953.67
1003.31	978.02
1003.60	955.49
1003.89	961.18
1004.18	962.32
1004.47	939.79
1004.76	966.41
1005.05	965.28
1005.33	945.71
1005.62	953.90
1005.91	957.31
1006.20	965.96
1006.49	959.13
1006.78	981.43
1007.06	958.22
1007.35	954.58
1007.64	980.29
1007.93	955.26
1008.22	963.91
1008.50	958.68
1008.79	953.90
1009.08	962.32
1009.37	947.75
1009.66	977.34
1009.94	964.37
1010.23	978.93
1010.52	954.35
1010.81	944.11
1011.09	955.26
1011.38	973.92
1011.67	957.08
1011.95	967.78
1012.24	943.89
1012.53	965.05
1012.82	964.82
1013.10	962.55
1013.39	962.32
1013.68	952.99
[truncated: 48 more rows]
