# Supplementary material for: Unique photosynthetic electron transport tuning and excitation distribution in heterokont algae
Source: PLoS One. 2019 Jan 9;14(1):e0209920. doi: 10.1371/journal.pone.0209920 (PMC6326504; doi:10.1371/journal.pone.0209920)
Supplement: S1 Dataset — (ZIP) [file pone.0209920.s004.zip › S1 Dataset/77K/Phaeodactylum_no_inhibitor/PNI_t=10,3.txt]

340.01	1083.83
340.39	1083.83
340.76	1083.83
341.14	1099.30
341.52	1087.93
341.89	1120.69
342.27	1106.81
342.65	1122.97
343.03	1130.71
343.40	1126.16
343.78	1120.92
344.16	1125.93
344.53	1140.49
344.91	1125.47
345.29	1117.96
345.66	1110.23
346.04	1104.77
346.42	1120.01
346.79	1107.72
347.17	1105.68
347.54	1104.54
347.92	1089.52
348.30	1069.49
348.67	1086.11
349.05	1107.04
349.43	1104.54
349.80	1097.71
350.18	1086.11
350.56	1102.26
350.93	1110.68
351.31	1100.44
351.68	1082.24
352.06	1084.51
352.44	1079.96
352.81	1091.57
353.19	1087.47
353.56	1106.81
353.94	1108.63
354.32	1074.73
354.69	1070.18
355.07	1085.65
355.44	1070.86
355.82	1094.75
356.19	1096.12
356.57	1098.17
356.95	1075.87
357.32	1077.91
357.70	1077.23
358.07	1093.62
358.45	1093.62
358.82	1097.03
359.20	1075.64
359.58	1072.45
359.95	1088.61
360.33	1067.90
360.70	1064.49
361.08	1050.15
361.45	1085.20
361.83	1072.45
362.20	1074.50
362.58	1104.31
362.95	1074.05
363.33	1085.20
363.70	1070.86
364.08	1075.64
364.45	1088.84
364.83	1071.32
365.20	1066.08
365.58	1084.29
365.95	1102.49
366.33	1098.85
366.70	1084.51
367.08	1093.16
367.45	1097.26
367.83	1111.82
368.20	1091.34
368.58	1086.33
368.95	1086.79
369.33	1097.94
369.70	1077.91
370.08	1085.20
370.45	1098.17
370.83	1085.42
371.20	1069.72
371.57	1122.97
371.95	1072.00
372.32	1079.51
372.70	1080.19
373.07	1063.58
373.45	1104.54
373.82	1090.88
374.19	1081.56
374.57	1085.20
374.94	1088.38
375.32	1086.79
375.69	1095.66
376.07	1079.96
376.44	1108.41
376.81	1077.46
377.19	1082.01
377.56	1101.35
377.94	1077.91
378.31	1064.26
378.68	1073.36
379.06	1070.63
379.43	1074.73
379.81	1080.87
380.18	1063.58
380.55	1089.75
380.93	1072.23
381.30	1074.96
381.67	1076.78
382.05	1083.15
382.42	1078.82
382.79	1081.56
383.17	1077.23
383.54	1074.27
383.91	1080.42
384.29	1087.70
384.66	1097.71
385.04	1095.66
385.41	1074.27
385.78	1080.64
386.15	1090.43
386.53	1092.71
386.90	1087.70
387.27	1095.21
387.65	1085.65
388.02	1079.96
388.39	1072.45
388.77	1082.92
389.14	1105.68
389.51	1104.31
389.89	1072.91
390.26	1095.21
390.63	1072.91
391.00	1071.54
391.38	1078.60
391.75	1089.29
392.12	1077.91
392.50	1083.83
392.87	1092.48
393.24	1096.12
393.61	1082.24
393.99	1082.01
394.36	1076.09
394.73	1077.46
395.10	1093.39
395.48	1080.42
395.85	1089.52
396.22	1078.82
396.59	1087.47
396.97	1096.35
397.34	1072.45
397.71	1096.80
398.08	1067.90
398.45	1077.91
398.83	1073.59
399.20	1072.68
399.57	1086.56
399.94	1076.09
400.32	1084.06
400.69	1097.94
401.06	1091.57
401.43	1084.06
401.80	1085.20
402.17	1089.06
402.55	1099.30
402.92	1092.71
403.29	1100.90
403.66	1082.01
404.03	1079.05
404.41	1074.05
404.78	1066.08
405.15	1075.87
405.52	1072.23
405.89	1082.01
406.26	1084.29
406.64	1069.49
407.01	1085.42
407.38	1087.24
407.75	1065.63
408.12	1062.44
408.49	1083.15
408.86	1078.37
409.23	1080.19
409.61	1080.19
409.98	1103.40
410.35	1101.58
410.72	1084.29
411.09	1097.48
411.46	1075.41
411.83	1090.66
412.20	1094.07
412.57	1084.97
412.95	1073.59
413.32	1089.29
413.69	1069.27
414.06	1080.64
414.43	1087.70
414.80	1088.61
415.17	1084.06
415.54	1086.79
415.91	1072.23
416.28	1092.02
416.65	1089.29
417.02	1074.27
417.39	1077.00
417.76	1072.23
418.14	1077.91
418.51	1062.21
418.88	1077.46
419.25	1077.91
419.62	1080.87
419.99	1071.54
420.36	1078.14
420.73	1082.69
421.10	1098.39
421.47	1077.00
421.84	1091.34
422.21	1088.38
422.58	1084.51
422.95	1089.52
423.32	1084.97
423.69	1076.78
424.06	1107.72
424.43	1086.79
424.80	1089.06
425.17	1084.51
425.54	1081.33
425.91	1083.60
426.28	1089.52
426.65	1107.27
427.02	1110.23
427.39	1070.18
427.76	1087.70
428.13	1067.90
428.49	1082.24
428.86	1099.30
429.23	1080.19
429.60	1069.49
429.97	1079.96
430.34	1087.24
430.71	1090.43
431.08	1077.91
431.45	1070.63
431.82	1084.29
432.19	1094.30
432.56	1078.14
432.93	1078.82
433.30	1081.78
433.67	1085.20
434.03	1085.42
434.40	1070.86
434.77	1070.40
435.14	1093.39
435.51	1066.99
435.88	1096.57
436.25	1086.79
436.62	1080.87
436.99	1091.57
437.35	1082.47
437.72	1094.75
438.09	1081.33
438.46	1135.48
438.83	1080.19
439.20	1085.65
439.57	1092.71
439.93	1084.51
440.30	1083.83
440.67	1075.87
441.04	1066.99
441.41	1077.46
441.78	1062.67
442.14	1074.96
442.51	1078.14
442.88	1090.43
443.25	1079.51
443.62	1072.68
443.99	1100.67
444.35	1089.97
444.72	1080.87
445.09	1097.71
445.46	1076.55
445.83	1078.37
446.19	1101.35
446.56	1069.49
446.93	1086.56
447.30	1112.05
447.66	1077.69
448.03	1093.84
448.40	1095.66
448.77	1081.56
449.14	1072.00
449.50	1071.32
449.87	1089.97
450.24	1094.30
450.61	1083.15
450.97	1079.05
451.34	1083.60
451.71	1079.51
452.08	1093.84
452.44	1075.87
452.81	1074.96
453.18	1087.02
453.54	1089.75
453.91	1065.40
454.28	1072.45
454.65	1077.23
455.01	1096.35
455.38	1097.48
455.75	1094.53
456.11	1082.69
456.48	1082.24
456.85	1096.12
457.21	1079.73
457.58	1076.09
457.95	1082.01
458.32	1089.75
458.68	1081.56
459.05	1080.42
459.42	1080.19
459.78	1093.84
460.15	1077.00
460.52	1085.20
460.88	1069.27
461.25	1082.01
461.61	1070.40
461.98	1078.37
462.35	1085.42
462.71	1059.71
463.08	1106.36
463.45	1067.22
463.81	1099.30
464.18	1081.33
464.55	1080.42
464.91	1084.06
465.28	1070.63
465.64	1086.79
466.01	1063.81
466.38	1078.14
466.74	1072.00
467.11	1082.01
467.47	1068.13
467.84	1115.01
468.21	1096.35
468.57	1070.86
468.94	1089.29
469.30	1086.11
469.67	1072.23
470.03	1096.35
470.40	1083.83
470.77	1091.57
471.13	1078.14
471.50	1109.09
471.86	1116.14
472.23	1115.01
472.59	1095.66
472.96	1118.42
473.32	1090.88
473.69	1090.20
474.05	1084.97
474.42	1074.73
474.78	1087.70
475.15	1061.53
475.51	1080.64
475.88	1089.97
476.24	1087.02
476.61	1064.94
476.97	1116.83
477.34	1082.24
477.70	1086.11
478.07	1083.83
478.43	1092.02
478.80	1089.29
479.16	1082.01
479.53	1094.53
479.89	1089.29
480.26	1103.40
480.62	1098.39
480.99	1099.08
481.35	1083.38
481.72	1092.02
482.08	1100.21
482.45	1343.47
482.81	1100.90
483.17	1088.61
483.54	1090.43
483.90	1076.32
484.27	1076.09
484.63	1081.56
485.00	1080.87
485.36	1095.21
485.72	1071.09
486.09	1074.96
486.45	1080.64
486.82	1081.56
487.18	1081.33
487.54	1099.08
487.91	1107.95
488.27	1094.98
488.64	1101.58
489.00	1089.75
489.36	1105.68
489.73	1112.27
490.09	1091.11
490.45	1101.58
490.82	1102.03
491.18	1104.54
491.55	1105.45
491.91	1095.44
492.27	1108.41
492.64	1082.24
493.00	1105.90
493.36	1081.10
493.73	1107.50
494.09	1101.81
494.45	1098.62
494.82	1088.38
495.18	1108.86
495.54	1088.61
495.91	1098.62
496.27	1084.51
496.63	1088.61
496.99	1084.29
497.36	1073.59
497.72	1099.08
498.08	1103.63
498.45	1083.38
498.81	1094.98
499.17	1086.33
499.53	1094.98
499.90	1093.62
500.26	1098.39
500.62	1068.81
500.99	1088.38
501.35	1068.81
501.71	1089.29
502.07	1077.46
502.44	1088.61
502.80	1065.40
503.16	1087.02
503.52	1081.56
503.88	1082.24
504.25	1081.33
504.61	1071.32
504.97	1087.93
505.33	1077.00
505.70	1103.86
506.06	1102.94
506.42	1104.77
506.78	1103.86
507.14	1114.78
507.51	1107.95
507.87	1119.78
508.23	1085.42
508.59	1108.18
508.95	1081.56
509.32	1121.83
509.68	1094.07
510.04	1107.72
510.40	1075.64
510.76	1094.98
511.12	1076.32
511.48	1081.78
511.85	1107.72
512.21	1102.03
512.57	1088.15
512.93	1102.49
513.29	1095.66
513.65	1094.30
514.01	1087.93
514.38	1109.54
514.74	1079.96
515.10	1087.70
515.46	1118.65
515.82	1103.63
516.18	1106.59
516.54	1088.84
516.90	1094.07
517.26	1098.62
517.63	1085.88
517.99	1087.47
518.35	1090.88
518.71	1096.35
519.07	1071.09
519.43	1091.11
519.79	1111.36
520.15	1078.14
520.51	1084.74
520.87	1083.38
521.23	1102.72
521.59	1093.62
521.95	1072.23
522.31	1094.75
522.67	1081.56
523.03	1095.21
523.40	1076.09
523.76	1085.42
524.12	1076.32
524.48	1092.71
524.84	1084.51
525.20	1077.00
525.56	1087.24
525.92	1075.18
526.28	1092.02
526.64	1078.37
527.00	1083.60
527.36	1134.57
527.72	1094.53
528.08	1102.49
528.44	1072.45
528.80	1089.29
529.16	1075.18
529.51	1091.34
529.87	1079.73
530.23	1088.61
530.59	1090.66
530.95	1076.78
531.31	1067.45
531.67	1097.26
532.03	1095.89
532.39	1092.71
532.75	1103.63
533.11	1098.39
533.47	1095.21
533.83	1091.57
534.19	1084.74
534.55	1084.06
534.91	1072.91
535.26	1072.68
535.62	1085.88
535.98	1088.15
536.34	1086.33
536.70	1080.42
537.06	1084.74
537.42	1082.69
537.78	1074.05
538.14	1098.39
538.49	1072.00
538.85	1119.78
539.21	1079.28
539.57	1092.48
539.93	1081.78
540.29	1086.33
540.65	1099.08
541.00	1105.68
541.36	1069.95
541.72	1097.03
542.08	1104.77
542.44	1099.30
542.80	1079.05
543.15	1107.04
543.51	1094.53
543.87	1070.18
544.23	1092.48
544.59	1088.38
544.95	1090.43
545.30	1074.96
545.66	1093.16
546.02	1079.73
546.38	1073.82
546.73	1073.14
547.09	1088.61
547.45	1102.72
547.81	1088.15
548.17	1075.18
548.52	1084.29
548.88	1089.52
549.24	1097.48
549.60	1095.89
549.95	1087.93
550.31	1098.62
550.67	1084.97
551.03	1108.18
551.38	1093.84
551.74	1073.14
552.10	1078.14
552.46	1080.19
552.81	1075.41
553.17	1110.45
553.53	1061.08
553.88	1084.74
554.24	1078.37
554.60	1060.62
554.95	1084.06
555.31	1097.94
555.67	1069.72
556.03	1092.25
556.38	1087.70
556.74	1079.73
557.10	1099.30
557.45	1073.36
557.81	1086.33
558.17	1077.23
558.52	1085.42
558.88	1077.46
559.24	1079.73
559.59	1102.49
559.95	1094.98
560.30	1102.72
560.66	1101.12
561.02	1084.06
561.37	1099.08
561.73	1078.37
562.09	1104.77
562.44	1108.18
562.80	1077.91
563.15	1071.09
563.51	1067.90
563.87	1083.60
564.22	1079.05
564.58	1097.71
564.93	1091.34
565.29	1076.32
565.65	1104.77
566.00	1073.82
566.36	1096.80
566.71	1098.62
567.07	1096.80
567.42	1097.03
567.78	1092.71
568.14	1105.68
568.49	1098.17
568.85	1097.71
569.20	1097.03
569.56	1078.14
569.91	1084.29
570.27	1078.37
570.62	1102.94
570.98	1085.65
571.33	1080.87
571.69	1092.02
572.04	1078.82
572.40	1092.93
572.75	1087.70
573.11	1081.33
573.46	1089.97
573.82	1086.79
574.17	1098.85
574.53	1085.88
574.88	1106.13
575.24	1108.41
575.59	1101.58
575.95	1071.32
576.30	1110.91
576.66	1082.01
577.01	1104.77
577.36	1076.78
577.72	1097.03
578.07	1091.57
578.43	1081.10
578.78	1089.97
579.14	1086.33
579.49	1094.07
579.85	1107.27
580.20	1090.20
580.55	1105.22
580.91	1108.63
581.26	1116.60
581.62	1126.38
581.97	1114.09
582.32	1124.79
582.68	1111.36
583.03	1102.72
583.39	1107.27
583.74	1119.78
584.09	1124.56
584.45	1126.61
584.80	1124.56
585.15	1120.47
585.51	1123.88
585.86	1136.85
586.21	1144.13
586.57	1119.10
586.92	1151.19
587.27	1139.81
587.63	1145.95
587.98	1192.83
588.33	1153.92
588.69	1147.77
589.04	1168.71
589.39	1159.61
589.75	1187.14
590.10	1191.01
590.45	1196.47
590.81	1211.94
591.16	1228.78
591.51	1219.91
591.86	1257.00
592.22	1239.48
592.57	1261.09
592.92	1281.80
593.28	1277.48
593.63	1280.89
593.98	1315.25
594.33	1329.36
594.69	1333.91
595.04	1331.86
595.39	1359.17
595.74	1386.93
596.10	1388.75
596.45	1391.48
596.80	1438.36
597.15	1424.02
597.50	1448.37
597.86	1477.04
598.21	1513.45
598.56	1527.10
598.91	1529.61
599.26	1572.38
599.62	1572.84
599.97	1613.80
600.32	1622.45
600.67	1645.66
601.02	1670.69
601.38	1686.39
601.73	1711.65
602.08	1732.58
602.43	1754.43
602.78	1766.49
603.13	1812.45
603.49	1835.44
603.84	1860.24
604.19	1863.42
604.54	1900.06
604.89	1900.51
605.24	1969.01
605.59	1962.41
605.95	2021.12
606.30	1996.54
606.65	2043.42
607.00	2050.47
607.35	2094.84
607.70	2101.67
608.05	2113.73
608.40	2177.67
608.75	2158.79
609.10	2184.27
609.46	2214.08
609.81	2223.87
610.16	2250.72
610.51	2233.20
610.86	2301.46
611.21	2289.17
611.56	2304.19
611.91	2322.62
612.26	2331.04
612.61	2336.73
612.96	2392.26
613.31	2352.21
613.66	2413.19
614.01	2395.90
614.36	2381.10
614.71	2430.94
615.06	2439.36
615.41	2432.99
615.76	2432.08
616.11	2451.19
616.46	2450.51
616.81	2459.16
617.16	2468.03
617.51	2516.04
617.86	2521.96
618.21	2491.70
618.56	2477.81
618.91	2478.27
619.26	2487.60
619.61	2484.64
619.96	2513.31
620.31	2498.29
620.66	2469.62
621.01	2496.25
621.36	2492.38
621.71	2528.56
622.06	2522.41
622.41	2498.52
622.76	2491.70
623.10	2502.16
623.45	2486.46
623.80	2471.67
624.15	2453.92
624.50	2492.61
624.85	2483.05
625.20	2494.43
625.55	2478.27
625.90	2470.31
626.25	2478.72
626.59	2460.07
626.94	2458.47
627.29	2427.75
627.64	2462.57
627.99	2454.15
628.34	2431.85
628.69	2431.17
629.03	2415.24
629.38	2418.20
629.73	2394.53
630.08	2397.03
630.43	2409.09
630.78	2399.76
631.12	2384.06
631.47	2350.16
631.82	2362.22
632.17	2359.94
632.52	2376.55
632.86	2394.99
633.21	2362.90
633.56	2352.89
633.91	2349.70
634.26	2338.10
634.60	2348.11
634.95	2324.90
635.30	2311.02
635.65	2338.10
635.99	2336.96
636.34	2346.52
636.69	2268.47
637.04	2321.94
637.39	2295.09
637.73	2329.45
638.08	2294.18
638.43	2298.50
638.77	2279.62
639.12	2285.31
639.47	2275.75
639.82	2264.14
640.16	2311.02
640.51	2303.74
640.86	2255.95
641.20	2284.62
641.55	2288.72
641.90	2259.36
642.25	2279.39
642.59	2292.13
642.94	2263.23
643.29	2281.66
643.63	2284.17
643.98	2251.86
644.33	2252.31
644.67	2270.06
645.02	2239.34
645.37	2225.46
645.71	2239.80
646.06	2248.67
646.40	2234.56
646.75	2240.02
647.10	2266.19
647.44	2271.65
647.79	2249.58
648.14	2249.12
648.48	2254.36
648.83	2238.43
649.17	2261.19
649.52	2242.98
649.87	2258.91
650.21	2241.62
650.56	2288.04
650.90	2243.21
651.25	2235.70
651.59	2272.34
651.94	2266.65
652.29	2288.49
652.63	2301.46
652.98	2289.63
653.32	2326.72
653.67	2289.17
654.01	2309.65
654.36	2274.38
654.70	2301.92
655.05	2328.77
655.39	2363.81
655.74	2323.99
656.08	2330.82
656.43	2353.80
656.78	2325.13
657.12	2347.43
657.47	2341.28
657.81	2362.45
658.15	2362.22
658.50	2374.05
658.84	2383.38
659.19	2437.31
659.53	2379.97
659.88	2450.96
660.22	2432.53
660.57	2443.91
660.91	2483.96
661.26	2475.54
661.60	2472.81
661.95	2480.77
662.29	2499.89
662.63	2514.22
662.98	2531.97
663.32	2540.85
663.67	2511.72
664.01	2547.45
664.36	2590.23
664.70	2589.77
665.04	2616.85
665.39	2635.51
665.73	2648.93
666.08	2811.63
666.42	2680.11
666.76	2758.61
667.11	2760.66
667.45	2821.19
667.79	2839.39
668.14	2904.93
668.48	2963.18
668.83	3010.51
669.17	3089.25
669.51	3147.27
669.86	3217.59
670.20	3316.34
670.54	3369.36
670.89	3488.37
671.23	3594.87
671.57	3702.27
671.92	3826.29
672.26	3978.07
672.60	4037.68
672.94	4236.11
673.29	4391.53
673.63	4470.72
673.97	4638.19
674.32	4764.71
674.66	4938.56
675.00	5115.60
675.34	5251.22
675.69	5532.93
676.03	5707.69
676.37	5887.00
676.71	6091.80
677.06	6394.44
677.40	6584.67
677.74	6898.24
678.08	7157.20
678.43	7486.46
678.77	7830.75
679.11	8185.50
679.45	8502.71
679.80	8883.86
680.14	9277.75
680.48	9661.41
680.82	10140.18
681.16	10631.23
681.51	11091.57
681.85	11713.93
682.19	12212.95
682.53	12934.52
682.87	13632.87
683.21	14399.95
683.56	15261.01
683.90	16274.98
684.24	17463.71
684.58	18551.41
684.92	19947.67
685.26	21039.69
685.61	22310.80
685.95	23795.35
686.29	24986.36
686.63	26151.65
686.97	27131.72
687.31	27819.84
687.65	28305.89
687.99	28856.33
688.33	28887.05
688.68	28686.58
689.02	28389.85
689.36	27913.36
689.70	27354.72
690.04	26485.24
690.38	25588.91
690.72	24780.65
691.06	23726.40
691.40	22830.30
691.74	21699.82
692.08	20823.29
692.42	19938.34
692.76	19117.79
693.10	18235.57
693.44	17268.70
693.78	16552.14
694.13	15800.76
694.47	15174.31
694.81	14481.41
695.15	13892.05
695.49	13331.82
695.83	12899.93
696.17	12343.34
696.51	12005.42
696.85	11593.10
697.19	11200.80
697.53	10903.39
697.87	10674.01
698.20	10417.11
698.54	10256.00
698.88	10050.52
699.22	9838.67
699.56	9786.79
699.90	9668.23
700.24	9568.79
700.58	9611.12
700.92	9538.76
701.26	9470.49
701.60	9527.61
701.94	9497.57
702.28	9597.92
702.62	9703.28
702.96	9883.95
703.30	9903.52
703.63	10037.32
703.97	10180.23
704.31	10399.36
704.65	10636.69
704.99	10727.49
705.33	11110.69
705.67	11247.22
706.01	11446.10
706.34	11701.41
706.68	11984.94
707.02	12147.19
707.36	12478.96
707.70	12671.92
708.04	12796.85
708.38	13070.36
708.71	13392.12
709.05	13520.01
709.39	13748.01
709.73	13837.21
710.07	13978.07
710.40	14131.67
710.74	14287.31
711.08	14318.71
711.42	14357.40
711.76	14307.79
712.09	14340.79
712.43	14397.45
712.77	14255.23
713.11	14284.81
713.45	14214.72
713.78	14116.19
714.12	14021.30
714.46	13827.88
714.80	13566.88
715.13	13445.37
715.47	13214.63
715.81	13068.09
716.15	12866.02
716.48	12634.15
716.82	12441.87
717.16	12197.02
717.49	11919.86
717.83	11677.75
718.17	11528.02
718.51	11282.94
718.84	11043.33
719.18	10842.17
719.52	10690.40
719.85	10393.44
720.19	10157.92
720.53	9964.73
720.86	9799.30
721.20	9534.20
721.54	9366.04
721.87	9153.97
722.21	8971.70
722.55	8841.76
722.88	8652.21
723.22	8447.64
723.55	8221.68
723.89	8190.96
724.23	7990.95
724.56	7783.42
724.90	7648.94
725.24	7545.40
725.57	7395.22
725.91	7276.21
726.24	7218.86
726.58	6971.74
726.92	6926.23
727.25	6739.87
727.59	6621.54
727.92	6550.54
728.26	6432.67
728.59	6297.73
728.93	6207.39
729.26	6107.73
729.60	6020.80
729.94	5913.62
730.27	5857.42
730.61	5782.55
730.94	5652.39
731.28	5565.24
731.61	5481.50
731.95	5458.29
732.28	5339.96
732.62	5276.25
732.95	5196.15
733.29	5143.59
733.62	5014.79
733.96	5055.52
734.29	4964.28
734.63	4891.91
734.96	4815.91
735.30	4802.26
735.63	4736.04
735.97	4712.60
736.30	4624.54
736.63	4632.73
736.97	4575.84
737.30	4506.44
737.64	4441.82
737.97	4394.03
738.31	4416.79
738.64	4336.92
738.97	4295.05
739.31	4263.87
739.64	4231.79
739.98	4218.13
740.31	4166.02
740.64	4157.83
740.98	4073.18
741.31	4076.14
741.65	4022.44
741.98	4039.73
742.31	3950.30
742.65	3973.74
742.98	3946.44
743.31	3888.41
743.65	3910.94
743.98	3844.72
744.31	3879.99
744.65	3823.10
744.98	3791.25
745.31	3815.59
745.65	3809.90
745.98	3746.19
746.31	3748.01
746.65	3697.49
746.98	3703.41
747.31	3724.57
747.65	3708.87
747.98	3668.37
748.31	3676.10
748.64	3631.50
748.98	3630.59
749.31	3567.33
749.64	3550.50
749.98	3550.95
750.31	3550.72
750.64	3492.92
750.97	3469.94
751.31	3461.75
751.64	3424.66
751.97	3420.79
752.30	3432.85
752.63	3322.72
752.97	3321.81
753.30	3308.15
753.63	3292.22
753.96	3300.42
754.29	3245.12
754.63	3266.51
754.96	3235.56
755.29	3161.15
755.62	3139.54
755.95	3116.55
756.29	3085.38
756.62	3060.80
756.95	3005.28
757.28	3043.51
757.61	3033.04
757.94	2974.56
758.27	2974.33
758.61	2931.33
758.94	2916.54
759.27	2868.29
759.60	2843.95
759.93	2863.52
760.26	2818.69
760.59	2781.60
760.92	2776.59
761.26	2743.37
761.59	2728.80
761.92	2675.56
762.25	2679.65
762.58	2643.02
762.91	2643.02
763.24	2636.42
763.57	2610.48
763.90	2597.96
764.23	2593.41
764.56	2574.52
764.89	2560.64
765.22	2558.14
765.55	2518.55
765.88	2529.24
766.21	2479.86
766.54	2476.68
766.87	2487.83
767.20	2441.63
767.53	2446.87
767.86	2422.97
768.19	2395.21
768.52	2401.36
768.85	2386.34
769.18	2371.78
769.51	2340.37
769.84	2371.09
770.17	2352.89
770.50	2324.90
770.83	2305.33
771.16	2302.83
771.49	2284.17
771.82	2284.85
772.15	2299.87
772.48	2250.95
772.81	2224.78
773.14	2214.31
773.47	2216.36
773.80	2185.87
774.13	2214.54
774.46	2174.26
774.78	2161.29
775.11	2118.05
775.44	2133.53
775.77	2104.40
776.10	2103.04
776.43	2066.40
776.76	2103.26
777.09	2041.60
777.41	2055.25
777.74	2059.80
778.07	2042.96
778.40	2040.00
778.73	2003.60
779.06	2012.02
779.38	1984.71
779.71	1997.45
780.04	1958.54
780.37	1928.28
780.70	1941.70
781.03	1932.37
781.35	1906.89
781.68	1914.17
782.01	1895.74
782.34	1891.87
782.67	1887.09
782.99	1873.66
783.32	1854.32
783.65	1833.16
783.98	1850.91
784.30	1847.04
784.63	1797.21
784.96	1817.00
785.29	1818.37
785.61	1792.20
785.94	1802.44
786.27	1783.55
786.60	1762.16
786.92	1770.81
787.25	1754.88
787.58	1740.55
787.90	1738.50
788.23	1734.40
788.56	1730.99
788.88	1715.97
789.21	1718.47
789.54	1687.75
789.87	1706.19
790.19	1696.86
790.52	1693.44
790.85	1686.84
791.17	1666.82
791.50	1662.50
791.82	1678.20
792.15	1655.90
792.48	1675.24
792.80	1634.51
793.13	1657.03
793.46	1658.40
793.78	1660.45
794.11	1636.55
794.43	1632.69
794.76	1638.83
795.09	1667.96
795.41	1627.68
795.74	1638.15
796.06	1640.65
796.39	1629.05
796.72	1616.30
797.04	1627.45
797.37	1615.16
797.69	1617.67
798.02	1619.94
798.34	1625.86
798.67	1597.87
798.99	1566.47
799.32	1608.57
799.64	1594.23
799.97	1591.27
800.30	1576.94
800.62	1592.18
800.95	1575.80
801.27	1566.01
801.60	1603.33
801.92	1560.78
802.25	1574.21
802.57	1578.30
802.89	1583.76
803.22	1565.33
803.54	1564.65
803.87	1584.90
804.19	1588.77
804.52	1588.31
804.84	1551.00
805.17	1571.70
805.49	1530.29
805.82	1531.43
806.14	1540.07
806.46	1532.56
806.79	1544.62
807.11	1526.65
807.44	1512.77
807.76	1505.71
808.08	1513.22
808.41	1531.43
808.73	1510.95
809.06	1527.56
809.38	1504.12
809.70	1489.10
810.03	1498.66
810.35	1476.13
810.67	1505.03
811.00	1486.14
811.32	1502.30
811.64	1468.17
811.97	1456.79
812.29	1463.16
812.61	1435.40
812.94	1460.66
813.26	1443.59
813.58	1426.52
813.91	1459.29
814.23	1441.09
814.55	1434.94
814.88	1442.68
815.20	1471.35
815.52	1389.21
815.84	1406.04
816.17	1408.77
816.49	1417.88
816.81	1397.40
817.13	1406.27
817.46	1400.81
817.78	1421.97
818.10	1407.18
818.42	1412.87
818.75	1393.98
819.07	1394.67
819.39	1404.91
819.71	1416.06
820.04	1386.25
820.36	1386.93
820.68	1379.42
821.00	1388.52
821.32	1397.40
821.65	1381.47
821.97	1383.97
822.29	1375.55
822.61	1383.06
822.93	1365.08
823.25	1376.46
823.58	1365.08
823.90	1393.76
824.22	1369.41
824.54	1342.78
824.86	1372.82
825.18	1364.63
825.50	1359.40
825.82	1358.03
826.15	1334.14
826.47	1345.74
826.79	1345.29
827.11	1351.89
827.43	1344.15
827.75	1341.87
828.07	1333.23
828.39	1348.93
828.71	1350.07
829.03	1328.90
829.35	1333.68
829.67	1328.22
830.00	1328.90
830.32	1302.51
830.64	1327.31
830.96	1320.26
831.28	1343.70
831.60	1336.19
831.92	1325.49
832.24	1315.25
832.56	1348.47
832.88	1330.50
833.20	1332.54
833.52	1335.05
833.84	1312.98
834.16	1339.37
834.48	1319.35
834.80	1334.82
835.12	1330.72
835.44	1323.44
835.76	1327.54
836.08	1307.29
836.40	1305.24
836.71	1307.06
837.03	1318.21
837.35	1313.66
837.67	1296.59
837.99	1325.72
838.31	1300.69
838.63	1320.71
838.95	1305.92
839.27	1311.16
839.59	1300.01
839.91	1291.81
840.23	1324.13
840.54	1292.72
840.86	1305.47
841.18	1302.96
841.50	1287.49
841.82	1291.81
842.14	1310.70
842.46	1294.32
842.77	1318.21
843.09	1298.87
843.41	1297.73
843.73	1276.57
844.05	1276.11
844.37	1289.08
844.68	1285.90
845.00	1289.54
845.32	1286.35
845.64	1273.38
845.96	1280.21
846.27	1258.82
846.59	1256.77
846.91	1296.36
847.23	1272.93
847.54	1284.53
847.86	1284.08
848.18	1268.38
848.50	1268.60
848.82	1258.82
849.13	1279.53
849.45	1267.92
849.77	1258.82
850.08	1265.87
850.40	1287.94
850.72	1274.52
851.04	1285.44
851.35	1283.39
851.67	1274.06
851.99	1272.24
852.30	1284.76
852.62	1264.96
852.94	1281.35
853.25	1248.12
853.57	1262.91
853.89	1261.09
854.20	1246.76
854.52	1276.57
854.84	1254.95
855.15	1262.91
855.47	1248.12
855.79	1268.38
856.10	1243.34
856.42	1274.29
856.73	1241.52
857.05	1266.10
857.37	1253.58
857.68	1252.22
858.00	1272.02
858.32	1256.32
858.63	1264.73
858.95	1239.02
859.26	1234.24
859.58	1235.84
859.89	1256.54
860.21	1259.50
860.52	1246.08
860.84	1229.24
861.16	1236.06
861.47	1254.72
861.79	1237.43
862.10	1225.60
862.42	1230.60
862.73	1255.40
863.05	1254.72
863.36	1227.19
863.68	1253.58
863.99	1253.36
864.31	1247.90
864.62	1241.98
864.94	1227.42
865.25	1242.43
865.57	1244.48
865.88	1222.86
866.20	1221.50
866.51	1233.79
866.82	1218.09
867.14	1219.45
867.45	1226.73
867.77	1224.46
868.08	1216.72
868.40	1207.39
868.71	1208.98
869.02	1218.77
869.34	1217.63
869.65	1210.80
869.97	1204.66
870.28	1211.49
870.59	1209.21
870.91	1229.46
871.22	1218.09
871.54	1215.81
871.85	1200.34
872.16	1215.81
872.48	1195.79
872.79	1200.79
873.10	1216.04
873.42	1197.38
873.73	1215.13
874.04	1183.50
874.36	1178.72
874.67	1195.33
874.98	1197.61
875.30	1196.70
875.61	1186.68
875.92	1172.35
876.23	1190.55
876.55	1206.94
876.86	1189.41
877.17	1184.86
877.49	1178.26
877.80	1177.81
878.11	1419.24
878.42	1202.84
878.74	1175.53
879.05	1176.67
879.36	1183.27
879.67	1170.30
879.98	1176.67
880.30	1171.67
880.61	1188.50
880.92	1179.63
881.23	1193.51
881.55	1196.01
881.86	1182.59
882.17	1173.49
882.48	1198.06
882.79	1191.01
883.10	1199.88
883.42	1175.76
883.73	1187.37
884.04	1176.22
884.35	1182.36
884.66	1195.10
884.97	1163.02
885.28	1174.40
885.60	1179.63
885.91	1164.84
886.22	1167.11
886.53	1190.10
886.84	1169.85
887.15	1190.55
887.46	1181.22
887.77	1193.97
888.08	1167.57
888.40	1161.65
888.71	1183.27
889.02	1185.09
889.33	1181.00
889.64	1162.79
889.95	1157.33
890.26	1159.61
890.57	1163.70
890.88	1160.74
891.19	1173.03
891.50	1177.35
891.81	1170.53
892.12	1175.31
892.43	1191.46
892.74	1180.09
893.05	1178.72
893.36	1173.94
893.67	1172.12
893.98	1173.03
894.29	1180.77
894.60	1172.58
894.91	1170.53
895.22	1179.63
895.53	1158.47
895.84	1187.14
896.15	1147.77
896.46	1162.56
896.77	1165.52
897.08	1151.87
897.38	1164.84
897.69	1162.56
898.00	1153.01
898.31	1148.00
898.62	1145.72
898.93	1141.40
899.24	1147.77
899.55	1155.05
899.86	1181.45
900.16	1177.35
900.47	1172.80
900.78	1164.38
901.09	1165.75
901.40	1166.89
901.71	1137.08
902.02	1156.42
902.32	1145.72
902.63	1164.38
902.94	1168.71
903.25	1146.63
903.56	1147.09
903.87	1149.14
904.17	1163.02
904.48	1128.20
904.79	1142.77
905.10	1151.19
905.41	1162.11
905.71	1151.87
906.02	1143.68
906.33	1128.43
906.64	1150.28
906.94	1149.14
907.25	1158.92
907.56	1155.51
907.87	1151.87
908.17	1135.26
908.48	1150.05
908.79	1130.93
909.09	1142.08
909.40	1105.45
909.71	1163.93
910.02	1174.17
910.32	1145.27
910.63	1137.08
910.94	1150.96
911.24	1163.02
911.55	1163.25
911.86	1139.13
912.16	1154.83
912.47	1145.95
912.78	1131.84
913.08	1143.45
913.39	1140.72
913.69	1130.48
914.00	1130.02
914.31	1155.74
914.61	1125.47
914.92	1139.58
915.23	1143.45
915.53	1153.01
915.84	1140.49
916.14	1127.07
916.45	1145.04
916.75	1125.47
917.06	1118.42
917.37	1130.71
917.67	1135.94
917.98	1123.42
918.28	1128.66
918.59	1147.55
918.89	1140.04
919.20	1132.07
919.50	1099.08
919.81	1115.01
920.11	1132.75
920.42	1127.07
920.72	1114.32
921.03	1126.61
921.33	1120.24
921.64	1109.77
921.94	1113.18
922.25	1145.04
922.55	1122.29
922.86	1118.19
923.16	1120.24
923.47	1136.85
923.77	1127.98
924.08	1123.42
924.38	1127.07
924.69	1132.75
924.99	1126.16
925.29	1121.38
925.60	1115.46
925.90	1120.24
926.21	1103.17
926.51	1121.83
926.81	1107.95
927.12	1095.44
927.42	1118.65
927.73	1102.49
928.03	1100.21
928.33	1127.07
928.64	1116.60
928.94	1109.32
929.24	1129.11
929.55	1111.82
929.85	1137.76
930.15	1122.29
930.46	1108.41
930.76	1099.53
931.06	1123.20
931.37	1107.50
931.67	1125.93
931.97	1125.02
932.27	1097.26
932.58	1136.40
932.88	1110.45
933.18	1116.60
933.49	1075.64
933.79	1121.38
934.09	1110.91
934.39	1113.18
934.70	1116.83
935.00	1109.77
935.30	1089.52
935.60	1116.14
935.91	1093.39
936.21	1102.49
936.51	1097.94
936.81	1102.26
937.11	1108.18
937.42	1101.81
937.72	1100.44
938.02	1102.94
938.32	1092.02
938.62	1092.48
938.92	1093.39
939.23	1110.91
939.53	1096.12
939.83	1110.45
940.13	1105.90
940.43	1099.76
940.73	1116.14
941.03	1091.11
941.34	1093.39
941.64	1107.50
941.94	1089.75
942.24	1111.82
942.54	1102.72
942.84	1088.84
943.14	1086.33
943.44	1089.29
943.74	1099.08
944.04	1099.76
944.34	1091.11
944.65	1093.84
944.95	1094.75
945.25	1100.67
945.55	1081.33
945.85	1098.17
946.15	1086.79
946.45	1079.73
946.75	1092.25
947.05	1092.25
947.35	1074.05
947.65	1093.39
947.95	1090.20
948.25	1086.56
948.55	1090.43
948.85	1087.47
949.15	1091.57
949.45	1106.59
949.75	1098.62
950.05	1084.06
950.35	1110.23
950.65	1074.27
950.94	1084.74
951.24	1082.47
951.54	1073.14
951.84	1142.77
952.14	1107.27
952.44	1092.71
952.74	1107.72
953.04	1092.71
953.34	1090.20
953.64	1096.57
953.94	1093.16
954.23	1101.81
954.53	1094.75
954.83	1089.29
955.13	1095.44
955.43	1091.34
955.73	1087.02
956.03	1082.24
956.32	1089.29
956.62	1097.71
956.92	1105.45
957.22	1099.53
957.52	1105.68
957.82	1091.11
958.11	1099.76
958.41	1110.91
958.71	1130.25
959.01	1102.26
959.30	1204.66
959.60	1114.10
959.90	1082.47
960.20	1105.68
960.50	1094.30
960.79	1099.08
961.09	1082.69
961.39	1112.73
961.69	1092.48
961.98	1088.61
962.28	1100.67
962.58	1085.20
962.87	1085.20
963.17	1066.54
963.47	1108.18
963.76	1107.50
964.06	1113.87
964.36	1092.02
964.66	1094.98
964.95	1084.51
965.25	1100.67
965.55	1093.16
965.84	1082.01
966.14	1084.29
966.43	1091.34
966.73	1093.84
967.03	1084.29
967.32	1074.50
967.62	1092.25
967.92	1078.82
968.21	1084.74
968.51	1089.75
968.80	1099.08
969.10	1084.97
969.40	1085.88
969.69	1080.42
969.99	1076.55
970.28	1076.78
970.58	1108.41
970.87	1071.54
971.17	1092.02
971.46	1116.60
971.76	1098.17
972.06	1096.12
972.35	1095.89
972.65	1083.60
972.94	1097.94
973.24	1116.60
973.53	1090.20
973.83	1116.14
974.12	1079.73
974.42	1079.51
974.71	1085.20
975.01	1101.12
975.30	1084.29
975.59	1072.91
975.89	1095.44
976.18	1093.62
976.48	1097.94
976.77	1097.48
977.07	1085.42
977.36	1091.11
977.65	1072.91
977.95	1077.00
978.24	1070.18
978.54	1091.34
978.83	1100.67
979.13	1090.20
979.42	1095.89
979.71	1092.71
980.01	1101.58
980.30	1079.96
980.59	1093.84
980.89	1094.53
981.18	1103.86
981.47	1096.12
981.77	1080.42
982.06	1104.54
982.35	1100.21
982.65	1105.68
982.94	1109.54
983.23	1089.06
983.53	1104.31
983.82	1090.43
984.11	1063.35
984.41	1066.99
984.70	1078.37
984.99	1089.52
985.28	1086.33
985.58	1083.38
985.87	1093.39
986.16	1112.27
986.45	1100.67
986.75	1120.47
987.04	1096.57
987.33	1098.39
987.62	1081.33
987.91	1094.07
988.21	1091.57
988.50	1090.88
988.79	1086.56
989.08	1084.06
989.37	1096.80
989.67	1065.85
989.96	1091.79
990.25	1085.65
990.54	1094.07
990.83	1075.18
991.12	1085.65
991.42	1090.88
991.71	1078.14
992.00	1091.57
992.29	1061.30
992.58	1085.20
992.87	1117.74
993.16	1096.57
993.45	1094.07
993.75	1071.77
994.04	1100.90
994.33	1087.02
994.62	1106.81
994.91	1092.71
995.20	1080.87
995.49	1097.94
995.78	1079.05
996.07	1079.51
996.36	1091.34
996.65	1072.23
996.94	1079.28
997.23	1104.31
997.52	1080.87
997.81	1096.12
998.10	1074.96
998.39	1081.78
998.68	1087.93
998.97	1069.72
999.26	1088.15
999.55	1093.62
999.84	1084.29
1000.13	1081.10
1000.42	1091.57
1000.71	1065.17
1001.00	1076.09
1001.29	1087.70
1001.58	1088.38
1001.87	1088.15
1002.16	1081.78
1002.45	1094.75
1002.74	1082.69
1003.02	1109.09
1003.31	1086.79
1003.60	1078.60
1003.89	1074.05
1004.18	1072.45
1004.47	1058.80
1004.76	1071.09
1005.05	1072.45
1005.33	1078.37
1005.62	1086.79
1005.91	1061.76
1006.20	1064.49
1006.49	1076.78
1006.78	1080.42
1007.06	1084.97
1007.35	1097.26
1007.64	1079.05
1007.93	1108.41
1008.22	1112.50
1008.50	1081.10
1008.79	1097.48
1009.08	1088.84
1009.37	1092.25
1009.66	1084.74
1009.94	1102.94
1010.23	1095.66
1010.52	1082.24
1010.81	1079.05
1011.09	1079.51
1011.38	1066.76
1011.67	1061.30
1011.95	1082.92
1012.24	1083.83
1012.53	1084.74
1012.82	1091.34
1013.10	1077.91
1013.39	1099.53
1013.68	1104.54
[truncated: 48 more rows]
