# Supplementary material for: Unique photosynthetic electron transport tuning and excitation distribution in heterokont algae
Source: PLoS One. 2019 Jan 9;14(1):e0209920. doi: 10.1371/journal.pone.0209920 (PMC6326504; doi:10.1371/journal.pone.0209920)
Supplement: S1 Dataset — (ZIP) [file pone.0209920.s004.zip › S1 Dataset/77K/Phaeodactylum_no_inhibitor/PNI_t=15,1.txt]

340.01	1155.96
340.39	1155.96
340.76	1155.96
341.14	1155.74
341.52	1177.35
341.89	1195.10
342.27	1189.87
342.65	1181.68
343.03	1184.86
343.40	1189.87
343.78	1192.37
344.16	1192.60
344.53	1205.12
344.91	1198.06
345.29	1176.67
345.66	1186.91
346.04	1183.50
346.42	1183.73
346.79	1195.33
347.17	1192.60
347.54	1179.17
347.92	1183.27
348.30	1158.92
348.67	1176.67
349.05	1147.09
349.43	1164.84
349.80	1176.67
350.18	1186.23
350.56	1183.04
350.93	1166.89
351.31	1178.04
351.68	1161.20
352.06	1157.33
352.44	1177.13
352.81	1168.48
353.19	1142.54
353.56	1145.04
353.94	1151.19
354.32	1143.45
354.69	1137.53
355.07	1163.70
355.44	1158.24
355.82	1179.40
356.19	1186.91
356.57	1173.71
356.95	1184.86
357.32	1157.10
357.70	1160.06
358.07	1160.52
358.45	1148.68
358.82	1167.34
359.20	1154.14
359.58	1153.92
359.95	1148.23
360.33	1159.15
360.70	1132.30
361.08	1156.19
361.45	1162.56
361.83	1153.01
362.20	1172.58
362.58	1145.72
362.95	1139.81
363.33	1178.95
363.70	1160.06
364.08	1136.40
364.45	1168.71
364.83	1157.56
365.20	1165.52
365.58	1173.03
365.95	1181.00
366.33	1193.06
366.70	1168.94
367.08	1159.61
367.45	1170.98
367.83	1167.11
368.20	1133.89
368.58	1166.66
368.95	1166.66
369.33	1187.37
369.70	1166.89
370.08	1155.05
370.45	1176.90
370.83	1173.71
371.20	1151.41
371.57	1198.52
371.95	1148.91
372.32	1167.57
372.70	1149.82
373.07	1148.23
373.45	1169.85
373.82	1161.43
374.19	1155.51
374.57	1159.15
374.94	1159.15
375.32	1164.84
375.69	1169.16
376.07	1140.04
376.44	1159.61
376.81	1140.72
377.19	1177.13
377.56	1163.70
377.94	1174.85
378.31	1152.10
378.68	1133.21
379.06	1153.01
379.43	1138.22
379.81	1170.30
380.18	1153.69
380.55	1164.16
380.93	1138.90
381.30	1144.81
381.67	1149.14
382.05	1144.59
382.42	1142.31
382.79	1157.78
383.17	1160.29
383.54	1159.83
383.91	1152.55
384.29	1159.38
384.66	1159.38
385.04	1154.37
385.41	1149.59
385.78	1161.65
386.15	1153.69
386.53	1152.32
386.90	1159.15
387.27	1162.56
387.65	1150.96
388.02	1137.31
388.39	1164.84
388.77	1144.81
389.14	1140.04
389.51	1134.80
389.89	1151.64
390.26	1167.11
390.63	1148.23
391.00	1164.84
391.38	1154.14
391.75	1151.64
392.12	1165.07
392.50	1137.31
392.87	1164.61
393.24	1154.14
393.61	1151.41
393.99	1161.43
394.36	1167.11
394.73	1165.29
395.10	1132.30
395.48	1150.96
395.85	1164.84
396.22	1152.55
396.59	1150.05
396.97	1148.46
397.34	1148.91
397.71	1157.56
398.08	1153.46
398.45	1176.67
398.83	1142.54
399.20	1160.74
399.57	1151.87
399.94	1154.83
400.32	1170.98
400.69	1172.80
401.06	1146.18
401.43	1170.07
401.80	1188.28
402.17	1173.26
402.55	1194.42
402.92	1161.20
403.29	1173.49
403.66	1174.40
404.03	1160.52
404.41	1168.71
404.78	1157.56
405.15	1170.30
405.52	1148.00
405.89	1163.70
406.26	1135.94
406.64	1132.30
407.01	1173.26
407.38	1158.70
407.75	1158.01
408.12	1163.93
408.49	1150.05
408.86	1149.59
409.23	1164.38
409.61	1153.01
409.98	1162.11
410.35	1170.07
410.72	1149.82
411.09	1156.87
411.46	1165.29
411.83	1158.92
412.20	1149.59
412.57	1145.72
412.95	1171.67
413.32	1152.10
413.69	1163.25
414.06	1164.38
414.43	1157.78
414.80	1160.52
415.17	1161.88
415.54	1153.92
415.91	1150.05
416.28	1144.59
416.65	1132.07
417.02	1152.10
417.39	1158.01
417.76	1153.23
418.14	1156.19
418.51	1165.52
418.88	1134.12
419.25	1169.16
419.62	1167.57
419.99	1142.31
420.36	1160.52
420.73	1157.56
421.10	1158.92
421.47	1154.37
421.84	1176.90
422.21	1160.52
422.58	1163.47
422.95	1160.74
423.32	1157.33
423.69	1171.89
424.06	1159.38
424.43	1155.51
424.80	1154.14
425.17	1167.57
425.54	1144.36
425.91	1155.51
426.28	1165.29
426.65	1163.93
427.02	1167.34
427.39	1174.17
427.76	1153.23
428.13	1155.74
428.49	1149.59
428.86	1161.43
429.23	1148.46
429.60	1169.85
429.97	1143.90
430.34	1148.00
430.71	1147.77
431.08	1164.38
431.45	1165.98
431.82	1152.78
432.19	1154.60
432.56	1142.77
432.93	1133.44
433.30	1170.98
433.67	1158.47
434.03	1171.89
434.40	1155.96
434.77	1151.41
435.14	1164.61
435.51	1155.28
435.88	1162.79
436.25	1163.47
436.62	1173.03
436.99	1155.96
437.35	1155.96
437.72	1167.80
438.09	1162.56
438.46	1201.70
438.83	1165.29
439.20	1147.32
439.57	1149.59
439.93	1161.20
440.30	1169.85
440.67	1159.61
441.04	1163.25
441.41	1171.21
441.78	1145.27
442.14	1158.01
442.51	1167.11
442.88	1154.14
443.25	1163.25
443.62	1168.94
443.99	1165.75
444.35	1151.41
444.72	1150.05
445.09	1163.70
445.46	1137.99
445.83	1139.81
446.19	1169.85
446.56	1145.95
446.93	1158.24
447.30	1166.66
447.66	1170.53
448.03	1150.73
448.40	1144.81
448.77	1159.61
449.14	1173.94
449.50	1167.80
449.87	1164.16
450.24	1154.60
450.61	1145.95
450.97	1154.60
451.34	1166.43
451.71	1152.32
452.08	1158.24
452.44	1155.51
452.81	1172.35
453.18	1163.93
453.54	1177.58
453.91	1137.53
454.28	1154.14
454.65	1153.92
455.01	1148.46
455.38	1155.96
455.75	1167.80
456.11	1140.04
456.48	1156.87
456.85	1160.52
457.21	1149.14
457.58	1168.94
457.95	1152.78
458.32	1153.69
458.68	1157.56
459.05	1146.63
459.42	1152.10
459.78	1162.56
460.15	1144.36
460.52	1159.83
460.88	1158.92
461.25	1168.02
461.61	1183.50
461.98	1156.65
462.35	1177.13
462.71	1163.25
463.08	1151.64
463.45	1164.84
463.81	1171.21
464.18	1148.91
464.55	1157.33
464.91	1154.37
465.28	1155.51
465.64	1149.59
466.01	1144.81
466.38	1139.35
466.74	1170.07
467.11	1156.19
467.47	1151.87
467.84	1182.13
468.21	1172.58
468.57	1152.78
468.94	1147.09
469.30	1166.89
469.67	1156.19
470.03	1137.76
470.40	1148.91
470.77	1164.16
471.13	1167.34
471.50	1167.57
471.86	1160.29
472.23	1183.50
472.59	1183.27
472.96	1183.73
473.32	1158.70
473.69	1188.73
474.05	1174.62
474.42	1174.62
474.78	1180.31
475.15	1164.61
475.51	1165.98
475.88	1153.23
476.24	1167.34
476.61	1164.16
476.97	1141.63
477.34	1162.56
477.70	1143.22
478.07	1165.07
478.43	1163.47
478.80	1137.76
479.16	1145.95
479.53	1158.01
479.89	1157.10
480.26	1150.96
480.62	1148.46
480.99	1159.61
481.35	1145.72
481.72	1144.59
482.08	1159.61
482.45	1403.31
482.81	1164.61
483.17	1165.07
483.54	1175.53
483.90	1167.34
484.27	1153.46
484.63	1153.92
485.00	1168.94
485.36	1163.93
485.72	1150.28
486.09	1165.75
486.45	1167.80
486.82	1157.78
487.18	1151.41
487.54	1165.52
487.91	1147.32
488.27	1165.98
488.64	1156.87
489.00	1163.47
489.36	1153.69
489.73	1155.74
490.09	1155.74
490.45	1176.22
490.82	1179.40
491.18	1162.56
491.55	1168.48
491.91	1176.67
492.27	1145.50
492.64	1160.52
493.00	1160.74
493.36	1167.34
493.73	1164.61
494.09	1158.01
494.45	1152.78
494.82	1159.15
495.18	1146.86
495.54	1153.92
495.91	1154.14
496.27	1153.46
496.63	1161.65
496.99	1150.05
497.36	1167.11
497.72	1171.21
498.08	1190.32
498.45	1178.04
498.81	1173.03
499.17	1153.23
499.53	1159.83
499.90	1156.87
500.26	1154.60
500.62	1161.43
500.99	1162.79
501.35	1176.90
501.71	1156.87
502.07	1178.04
502.44	1151.41
502.80	1129.80
503.16	1131.16
503.52	1152.55
503.88	1153.01
504.25	1153.69
504.61	1152.78
504.97	1134.35
505.33	1145.04
505.70	1171.89
506.06	1157.10
506.42	1142.99
506.78	1175.08
507.14	1175.76
507.51	1145.04
507.87	1172.58
508.23	1174.17
508.59	1175.99
508.95	1174.62
509.32	1174.62
509.68	1162.11
510.04	1164.16
510.40	1167.11
510.76	1168.48
511.12	1160.52
511.48	1159.83
511.85	1166.89
512.21	1163.25
512.57	1163.70
512.93	1167.57
513.29	1180.54
513.65	1173.94
514.01	1138.67
514.38	1169.62
514.74	1181.45
515.10	1167.57
515.46	1161.65
515.82	1172.58
516.18	1156.87
516.54	1150.50
516.90	1173.71
517.26	1144.36
517.63	1145.50
517.99	1157.10
518.35	1151.64
518.71	1145.95
519.07	1160.97
519.43	1169.85
519.79	1160.74
520.15	1161.88
520.51	1166.43
520.87	1170.76
521.23	1180.09
521.59	1172.58
521.95	1160.97
522.31	1163.47
522.67	1148.23
523.03	1153.23
523.40	1154.14
523.76	1158.70
524.12	1160.74
524.48	1150.50
524.84	1157.33
525.20	1182.59
525.56	1160.74
525.92	1164.84
526.28	1174.62
526.64	1149.14
527.00	1164.16
527.36	1171.89
527.72	1158.70
528.08	1154.37
528.44	1148.23
528.80	1164.61
529.16	1167.34
529.51	1155.74
529.87	1164.16
530.23	1158.47
530.59	1149.37
530.95	1177.58
531.31	1168.94
531.67	1146.63
532.03	1167.34
532.39	1164.16
532.75	1155.28
533.11	1183.50
533.47	1164.61
533.83	1162.11
534.19	1186.46
534.55	1162.11
534.91	1147.09
535.26	1142.31
535.62	1154.83
535.98	1144.59
536.34	1176.67
536.70	1153.46
537.06	1156.87
537.42	1172.12
537.78	1164.84
538.14	1163.70
538.49	1155.05
538.85	1193.97
539.21	1167.80
539.57	1134.35
539.93	1170.30
540.29	1168.25
540.65	1158.01
541.00	1183.50
541.36	1157.10
541.72	1170.30
542.08	1175.08
542.44	1169.62
542.80	1169.16
543.15	1190.55
543.51	1164.84
543.87	1161.20
544.23	1171.21
544.59	1173.49
544.95	1163.70
545.30	1161.20
545.66	1160.29
546.02	1160.97
546.38	1156.42
546.73	1180.77
547.09	1164.61
547.45	1162.79
547.81	1157.56
548.17	1179.17
548.52	1151.41
548.88	1134.80
549.24	1161.88
549.60	1153.23
549.95	1146.63
550.31	1149.37
550.67	1153.69
551.03	1166.43
551.38	1175.76
551.74	1156.87
552.10	1157.56
552.46	1174.85
552.81	1157.78
553.17	1153.01
553.53	1152.10
553.88	1158.01
554.24	1157.33
554.60	1162.56
554.95	1158.47
555.31	1173.03
555.67	1163.25
556.03	1145.04
556.38	1165.75
556.74	1161.65
557.10	1189.41
557.45	1147.55
557.81	1141.17
558.17	1154.37
558.52	1167.57
558.88	1138.44
559.24	1164.61
559.59	1140.49
559.95	1155.28
560.30	1156.19
560.66	1185.77
561.02	1151.41
561.37	1162.56
561.73	1145.50
562.09	1145.72
562.44	1151.19
562.80	1167.11
563.15	1141.17
563.51	1165.52
563.87	1167.11
564.22	1158.24
564.58	1159.38
564.93	1156.19
565.29	1120.92
565.65	1156.87
566.00	1163.02
566.36	1173.94
566.71	1154.60
567.07	1157.78
567.42	1150.50
567.78	1169.85
568.14	1176.44
568.49	1162.34
568.85	1180.31
569.20	1165.75
569.56	1160.74
569.91	1154.83
570.27	1161.88
570.62	1169.85
570.98	1180.77
571.33	1143.45
571.69	1151.87
572.04	1166.89
572.40	1156.19
572.75	1145.95
573.11	1165.29
573.46	1153.69
573.82	1159.38
574.17	1154.60
574.53	1164.38
574.88	1176.22
575.24	1161.88
575.59	1174.40
575.95	1179.40
576.30	1163.70
576.66	1184.86
577.01	1180.09
577.36	1185.55
577.72	1156.42
578.07	1170.07
578.43	1178.95
578.78	1157.10
579.14	1178.72
579.49	1168.02
579.85	1179.63
580.20	1184.41
580.55	1161.20
580.91	1172.58
581.26	1168.71
581.62	1160.29
581.97	1175.08
582.32	1170.07
582.68	1169.85
583.03	1190.78
583.39	1163.70
583.74	1179.40
584.09	1185.09
584.45	1175.76
584.80	1198.52
585.15	1208.07
585.51	1182.36
585.86	1182.36
586.21	1205.80
586.57	1198.97
586.92	1211.94
587.27	1201.70
587.63	1209.44
587.98	1235.61
588.33	1237.20
588.69	1212.85
589.04	1230.37
589.39	1225.14
589.75	1229.46
590.10	1231.06
590.45	1238.11
590.81	1267.69
591.16	1263.14
591.51	1276.79
591.86	1265.64
592.22	1255.18
592.57	1270.20
592.92	1304.10
593.28	1338.92
593.63	1299.55
593.98	1315.25
594.33	1339.83
594.69	1325.95
595.04	1363.04
595.39	1362.13
595.74	1359.40
596.10	1378.06
596.45	1384.43
596.80	1396.94
597.15	1419.92
597.50	1417.42
597.86	1456.11
598.21	1485.23
598.56	1486.60
598.91	1499.11
599.26	1536.43
599.62	1535.29
599.97	1553.95
600.32	1556.00
600.67	1564.65
601.02	1630.41
601.38	1600.83
601.73	1633.60
602.08	1639.74
602.43	1661.81
602.78	1701.63
603.13	1693.44
603.49	1709.60
603.84	1707.78
604.19	1752.38
604.54	1746.46
604.89	1769.90
605.24	1779.68
605.59	1816.55
605.95	1844.31
606.30	1859.56
606.65	1873.44
607.00	1885.50
607.35	1908.93
607.70	1896.19
608.05	1941.70
608.40	1954.44
608.75	1981.07
609.10	1979.70
609.46	1997.00
609.81	2000.41
610.16	2019.30
610.51	2051.84
610.86	2048.20
611.21	2058.21
611.56	2093.48
611.91	2083.69
612.26	2099.40
612.61	2131.03
612.96	2130.80
613.31	2142.63
613.66	2138.31
614.01	2149.00
614.36	2146.95
614.71	2145.13
615.06	2194.97
615.41	2174.49
615.76	2161.52
616.11	2168.80
616.46	2182.00
616.81	2179.49
617.16	2188.60
617.51	2189.05
617.86	2200.66
618.21	2192.01
618.56	2207.03
618.91	2188.14
619.26	2216.36
619.61	2186.78
619.96	2205.43
620.31	2193.83
620.66	2202.25
621.01	2232.97
621.36	2227.73
621.71	2223.64
622.06	2208.62
622.41	2181.31
622.76	2184.50
623.10	2197.24
623.45	2157.65
623.80	2207.48
624.15	2189.51
624.50	2194.74
624.85	2158.33
625.20	2168.12
625.55	2164.48
625.90	2186.09
626.25	2136.71
626.59	2150.14
626.94	2169.25
627.29	2151.05
627.64	2136.94
627.99	2136.71
628.34	2144.45
628.69	2168.57
629.03	2145.82
629.38	2119.19
629.73	2166.07
630.08	2126.25
630.43	2117.60
630.78	2125.79
631.12	2089.61
631.47	2104.63
631.82	2108.50
632.17	2113.96
632.52	2111.68
632.86	2138.08
633.21	2111.00
633.56	2074.82
633.91	2096.89
634.26	2083.01
634.60	2093.48
634.95	2050.47
635.30	2037.73
635.65	2080.51
635.99	2040.23
636.34	2070.27
636.69	2060.48
637.04	2065.26
637.39	2027.94
637.73	2027.72
638.08	2042.05
638.43	2056.62
638.77	2056.84
639.12	2045.92
639.47	2027.03
639.82	2036.36
640.16	2028.85
640.51	2011.33
640.86	2014.52
641.20	2035.23
641.55	2005.64
641.90	2021.57
642.25	2018.61
642.59	2035.23
642.94	2036.36
643.29	2005.64
643.63	2014.52
643.98	2002.23
644.33	2011.79
644.67	2033.63
645.02	1994.49
645.37	2011.11
645.71	1981.30
646.06	2018.39
646.40	2013.61
646.75	2006.78
647.10	1993.13
647.44	2013.15
647.79	1988.81
648.14	2006.10
648.48	1992.45
648.83	2009.06
649.17	2019.98
649.52	1977.43
649.87	2005.19
650.21	1989.72
650.56	2007.01
650.90	1994.72
651.25	1992.90
651.59	1997.00
651.94	1998.59
652.29	1998.13
652.63	2011.79
652.98	2001.55
653.32	1991.08
653.67	1985.62
654.01	1994.04
654.36	2007.24
654.70	1994.04
655.05	1992.90
655.39	1989.49
655.74	1977.20
656.08	2000.87
656.43	2007.24
656.78	2015.88
657.12	1986.98
657.47	1999.27
657.81	2047.74
658.15	2027.49
658.50	2028.85
658.84	2035.91
659.19	2029.76
659.53	2052.75
659.88	2057.98
660.22	2046.83
660.57	2059.80
660.91	2045.01
661.26	2052.52
661.60	2081.19
661.95	2062.76
662.29	2074.59
662.63	2103.04
662.98	2064.58
663.32	2088.47
663.67	2132.16
664.01	2098.71
664.36	2117.37
664.70	2111.00
665.04	2128.52
665.39	2137.40
665.73	2120.10
666.08	2301.23
666.42	2169.48
666.76	2186.78
667.11	2184.73
667.45	2185.41
667.79	2216.58
668.14	2224.55
668.48	2260.73
668.83	2284.40
669.17	2294.18
669.51	2342.19
669.86	2356.07
670.20	2366.31
670.54	2394.53
670.89	2411.14
671.23	2423.43
671.57	2493.74
671.92	2514.91
672.26	2565.19
672.60	2565.42
672.94	2632.55
673.29	2696.49
673.63	2703.09
673.97	2743.14
674.32	2811.41
674.66	2852.37
675.00	2909.25
675.34	2969.78
675.69	3034.41
676.03	3083.79
676.37	3157.29
676.71	3216.68
677.06	3267.65
677.40	3362.76
677.74	3451.74
678.08	3479.27
678.43	3618.08
678.77	3731.63
679.11	3813.77
679.45	3900.70
679.80	3957.13
680.14	4103.67
680.48	4178.77
680.82	4372.64
681.16	4487.10
681.51	4576.98
681.85	4754.93
682.19	4926.28
682.53	5178.86
682.87	5335.41
683.21	5548.86
683.56	5785.06
683.90	6116.83
684.24	6404.45
684.58	6767.85
684.92	7073.68
685.26	7423.20
685.61	7787.51
685.95	8178.90
686.29	8517.73
686.63	8790.56
686.97	9051.34
687.31	9230.42
687.65	9414.97
687.99	9491.65
688.33	9458.20
688.68	9376.51
689.02	9267.06
689.36	9161.47
689.70	8912.76
690.04	8704.32
690.38	8486.55
690.72	8231.24
691.06	7907.43
691.40	7618.22
691.74	7357.90
692.08	7077.55
692.42	6838.40
692.76	6548.49
693.10	6291.13
693.44	6049.02
693.78	5915.44
694.13	5650.12
694.47	5502.21
694.81	5260.32
695.15	5159.97
695.49	4957.68
695.83	4819.10
696.17	4714.20
696.51	4565.38
696.85	4469.81
697.19	4396.31
697.53	4277.52
697.87	4220.86
698.20	4142.36
698.54	4089.57
698.88	4066.58
699.22	3997.86
699.56	3986.48
699.90	3952.58
700.24	3928.23
700.58	3885.91
700.92	3929.82
701.26	3877.94
701.60	3890.91
701.94	3846.31
702.28	3900.47
702.62	3912.99
702.96	3972.15
703.30	3979.66
703.63	4031.54
703.97	4059.53
704.31	4109.82
704.65	4180.13
704.99	4212.44
705.33	4326.68
705.67	4347.16
706.01	4409.73
706.34	4500.53
706.68	4568.79
707.02	4597.46
707.36	4643.88
707.70	4749.47
708.04	4786.10
708.38	4819.55
708.71	4921.50
709.05	4990.67
709.39	4988.85
709.73	5026.63
710.07	5072.14
710.40	5105.59
710.74	5129.71
711.08	5144.95
711.42	5197.52
711.76	5186.37
712.09	5151.32
712.43	5157.92
712.77	5189.10
713.11	5181.82
713.45	5123.11
713.78	5129.48
714.12	5064.17
714.46	4983.39
714.80	4938.56
715.13	4878.94
715.47	4828.43
715.81	4792.02
716.15	4761.30
716.48	4649.34
716.82	4613.16
717.16	4568.11
717.49	4486.42
717.83	4402.45
718.17	4351.71
718.51	4278.89
718.84	4258.18
719.18	4198.11
719.52	4165.80
719.85	4067.95
720.19	3990.58
720.53	3924.14
720.86	3866.79
721.20	3808.77
721.54	3784.87
721.87	3712.51
722.21	3639.92
722.55	3616.49
722.88	3543.44
723.22	3500.89
723.55	3420.11
723.89	3410.32
724.23	3376.42
724.56	3298.37
724.90	3293.82
725.24	3245.12
725.57	3230.33
725.91	3140.67
726.24	3158.20
726.58	3093.12
726.92	3075.59
727.25	3058.53
727.59	3015.98
727.92	2963.18
728.26	2934.74
728.59	2937.24
728.93	2895.83
729.26	2862.83
729.60	2834.16
729.94	2795.48
730.27	2785.24
730.61	2783.64
730.94	2709.92
731.28	2702.64
731.61	2688.30
731.95	2672.14
732.28	2638.92
732.62	2605.47
732.95	2624.59
733.29	2568.15
733.62	2545.40
733.96	2558.37
734.29	2521.73
734.63	2499.20
734.96	2524.01
735.30	2507.40
735.63	2458.02
735.97	2477.81
736.30	2448.92
736.63	2445.27
736.97	2425.71
737.30	2410.23
737.64	2386.57
737.97	2407.50
738.31	2348.79
738.64	2365.86
738.97	2375.19
739.31	2349.25
739.64	2313.98
739.98	2297.37
740.31	2297.82
740.64	2312.38
740.98	2296.23
741.31	2282.35
741.65	2262.32
741.98	2276.66
742.31	2279.62
742.65	2289.63
742.98	2282.35
743.31	2230.47
743.65	2242.53
743.98	2216.81
744.31	2229.56
744.65	2232.74
744.98	2223.87
745.31	2204.75
745.65	2215.90
745.98	2192.46
746.31	2240.71
746.65	2183.13
746.98	2200.43
747.31	2197.02
747.65	2172.44
747.98	2162.88
748.31	2180.86
748.64	2175.17
748.98	2146.04
749.31	2111.68
749.64	2133.30
749.98	2142.63
750.31	2141.04
750.64	2092.11
750.97	2118.74
751.31	2079.37
751.64	2088.02
751.97	2095.75
752.30	2120.33
752.63	2070.72
752.97	2054.34
753.30	2042.05
753.63	2043.42
753.96	2059.12
754.29	2006.78
754.63	2015.43
754.96	2044.56
755.29	1997.22
755.62	1979.93
755.95	1954.90
756.29	1980.16
756.62	1965.14
756.95	1941.25
757.28	1948.76
757.61	1974.47
757.94	1927.59
758.27	1926.00
758.61	1923.04
758.94	1914.85
759.27	1907.80
759.60	1887.09
759.93	1917.35
760.26	1883.45
760.59	1857.28
760.92	1855.91
761.26	1848.63
761.59	1866.38
761.92	1866.38
762.25	1818.37
762.58	1822.01
762.91	1827.24
763.24	1825.42
763.57	1827.24
763.90	1824.97
764.23	1796.75
764.56	1818.14
764.89	1801.53
765.22	1806.99
765.55	1776.50
765.88	1789.70
766.21	1793.11
766.54	1785.15
766.87	1775.13
767.20	1754.88
767.53	1738.04
767.86	1773.54
768.19	1750.33
768.52	1736.68
768.85	1756.25
769.18	1716.88
769.51	1724.16
769.84	1712.10
770.17	1698.68
770.50	1695.04
770.83	1707.10
771.16	1702.77
771.49	1702.54
771.82	1683.43
772.15	1680.93
772.48	1672.51
772.81	1673.19
773.14	1678.42
773.47	1676.83
773.80	1653.85
774.13	1664.77
774.46	1677.74
774.78	1636.78
775.11	1643.15
775.44	1650.89
775.77	1624.27
776.10	1641.79
776.43	1622.22
776.76	1649.98
777.09	1597.19
777.41	1589.00
777.74	1610.39
778.07	1595.14
778.40	1602.19
778.73	1571.02
779.06	1585.81
779.38	1590.59
779.71	1561.46
780.04	1574.21
780.37	1538.93
780.70	1557.82
781.03	1568.06
781.35	1568.97
781.68	1553.50
782.01	1553.95
782.34	1536.43
782.67	1528.92
782.99	1527.10
783.32	1534.84
783.65	1529.61
783.98	1512.31
784.30	1532.79
784.63	1505.26
784.96	1517.54
785.29	1511.40
785.61	1503.66
785.94	1475.68
786.27	1496.84
786.60	1464.53
786.92	1483.18
787.25	1489.56
787.58	1474.54
787.90	1471.58
788.23	1488.65
788.56	1454.29
788.88	1454.29
789.21	1472.26
789.54	1473.85
789.87	1473.17
790.19	1464.30
790.52	1475.90
790.85	1455.65
791.17	1460.43
791.50	1458.38
791.82	1460.66
792.15	1435.17
792.48	1445.18
792.80	1458.84
793.13	1454.74
793.46	1422.43
793.78	1457.47
794.11	1459.06
794.43	1434.94
794.76	1443.59
795.09	1454.51
795.41	1454.74
795.74	1440.40
796.06	1441.31
796.39	1452.01
796.72	1442.23
797.04	1453.60
797.37	1431.53
797.69	1453.38
798.02	1455.20
798.34	1429.71
798.67	1430.85
798.99	1414.24
799.32	1439.72
799.64	1441.77
799.97	1424.70
800.30	1422.43
800.62	1419.47
800.95	1405.13
801.27	1441.09
801.60	1416.74
801.92	1420.61
802.25	1411.96
802.57	1432.90
802.89	1419.92
803.22	1394.89
803.54	1418.10
803.87	1407.64
804.19	1422.20
804.52	1416.74
804.84	1428.80
805.17	1402.86
805.49	1436.31
805.82	1413.33
806.14	1413.33
806.46	1419.01
806.79	1429.25
807.11	1413.33
807.44	1393.07
807.76	1400.81
808.08	1384.88
808.41	1402.40
808.73	1383.74
809.06	1385.56
809.38	1376.01
809.70	1391.48
810.03	1388.75
810.35	1386.70
810.67	1372.37
811.00	1375.78
811.32	1391.94
811.64	1382.83
811.97	1396.26
812.29	1375.32
812.61	1365.31
812.94	1360.76
813.26	1340.74
813.58	1368.50
813.91	1355.98
814.23	1360.08
814.55	1370.32
814.88	1388.07
815.20	1348.02
815.52	1357.35
815.84	1346.43
816.17	1355.76
816.49	1353.93
816.81	1361.22
817.13	1353.48
817.46	1369.18
817.78	1342.78
818.10	1346.20
818.42	1356.44
818.75	1335.28
819.07	1351.43
819.39	1331.18
819.71	1350.98
820.04	1348.25
820.36	1337.32
820.68	1332.09
821.00	1327.54
821.32	1336.87
821.65	1347.56
821.97	1325.95
822.29	1341.42
822.61	1332.54
822.93	1327.54
823.25	1323.22
823.58	1347.56
823.90	1328.22
824.22	1315.48
824.54	1301.83
824.86	1332.54
825.18	1306.15
825.50	1315.71
825.82	1315.25
826.15	1325.04
826.47	1304.33
826.79	1337.32
827.11	1325.49
827.43	1320.71
827.75	1334.82
828.07	1330.04
828.39	1319.57
828.71	1304.10
829.03	1294.54
829.35	1322.76
829.67	1310.93
830.00	1318.44
830.32	1324.58
830.64	1339.60
830.96	1305.47
831.28	1308.65
831.60	1308.42
831.92	1296.36
832.24	1294.54
832.56	1307.97
832.88	1319.80
833.20	1298.41
833.52	1301.37
833.84	1290.90
834.16	1284.08
834.48	1281.80
834.80	1320.94
835.12	1294.54
835.44	1290.68
835.76	1314.57
836.08	1300.69
836.40	1314.11
836.71	1316.16
837.03	1313.66
837.35	1294.09
837.67	1297.96
837.99	1302.51
838.31	1306.60
838.63	1309.11
838.95	1297.50
839.27	1303.42
839.59	1295.91
839.91	1297.73
840.23	1310.24
840.54	1307.06
840.86	1290.22
841.18	1299.55
841.50	1295.23
841.82	1297.73
842.14	1283.17
842.46	1284.99
842.77	1289.77
843.09	1283.17
843.41	1311.16
843.73	1292.50
844.05	1292.50
844.37	1289.99
844.68	1285.67
845.00	1283.85
845.32	1291.13
845.64	1285.44
845.96	1277.48
846.27	1291.13
846.59	1277.02
846.91	1292.27
847.23	1281.12
847.54	1278.39
847.86	1298.41
848.18	1291.81
848.50	1300.23
848.82	1278.84
849.13	1268.83
849.45	1282.26
849.77	1261.55
850.08	1280.66
850.40	1305.69
850.72	1267.92
851.04	1264.51
851.35	1264.73
851.67	1301.14
851.99	1277.48
852.30	1278.39
852.62	1273.61
852.94	1280.21
853.25	1273.15
853.57	1288.86
853.89	1279.53
854.20	1277.02
854.52	1262.91
854.84	1281.57
855.15	1287.03
855.47	1253.36
855.79	1279.98
856.10	1260.87
856.42	1272.47
856.73	1289.99
857.05	1275.88
857.37	1264.05
857.68	1269.51
858.00	1266.10
858.32	1275.43
858.63	1269.06
858.95	1268.15
859.26	1260.41
859.58	1247.90
859.89	1244.25
860.21	1266.78
860.52	1261.55
860.84	1251.76
861.16	1252.45
861.47	1273.61
861.79	1259.05
862.10	1236.97
862.42	1264.28
862.73	1264.51
863.05	1270.42
863.36	1252.45
863.68	1261.55
863.99	1236.06
864.31	1246.99
864.62	1260.64
864.94	1255.86
865.25	1258.82
865.57	1258.59
865.88	1253.13
866.20	1268.38
866.51	1269.97
866.82	1274.52
867.14	1262.00
867.45	1252.22
867.77	1249.49
868.08	1262.46
868.40	1256.77
868.71	1270.65
869.02	1245.62
869.34	1269.29
869.65	1243.80
869.97	1250.40
870.28	1240.84
870.59	1240.61
870.91	1252.67
871.22	1231.06
871.54	1239.02
871.85	1233.79
872.16	1254.49
872.48	1243.80
872.79	1256.32
873.10	1231.51
873.42	1231.28
873.73	1256.09
874.04	1231.97
874.36	1217.86
874.67	1228.55
874.98	1263.60
875.30	1252.67
875.61	1216.72
875.92	1221.27
876.23	1231.51
876.55	1220.59
876.86	1217.40
877.17	1213.08
877.49	1231.74
877.80	1239.70
878.11	1412.19
878.42	1244.71
878.74	1226.96
879.05	1233.10
879.36	1230.15
879.67	1223.55
879.98	1241.98
880.30	1225.14
880.61	1226.28
880.92	1217.63
881.23	1224.46
881.55	1242.21
881.86	1221.04
882.17	1209.44
882.48	1215.36
882.79	1254.95
883.10	1232.42
883.42	1247.21
883.73	1227.42
884.04	1208.98
884.35	1229.01
884.66	1225.37
884.97	1199.20
885.28	1209.44
885.60	1215.81
885.91	1224.23
886.22	1233.79
886.53	1205.80
886.84	1218.31
887.15	1226.96
887.46	1236.75
887.77	1231.06
888.08	1213.99
888.40	1236.75
888.71	1212.17
889.02	1236.06
889.33	1216.04
889.64	1219.00
889.95	1217.86
890.26	1209.44
890.57	1213.76
890.88	1212.17
891.19	1209.67
891.50	1219.91
891.81	1232.19
892.12	1221.95
892.43	1226.51
892.74	1203.98
893.05	1223.32
893.36	1219.68
893.67	1210.12
893.98	1212.17
894.29	1223.55
894.60	1227.19
894.91	1211.03
895.22	1219.45
895.53	1216.04
895.84	1217.63
896.15	1219.00
896.46	1235.84
896.77	1234.47
897.08	1210.12
897.38	1241.98
897.69	1217.18
898.00	1230.37
898.31	1215.36
898.62	1210.12
898.93	1229.92
899.24	1227.87
899.55	1219.45
899.86	1219.22
900.16	1215.36
900.47	1214.90
900.78	1203.75
901.09	1220.59
901.40	1210.80
901.71	1190.55
902.02	1204.89
902.32	1213.08
902.63	1204.66
902.94	1203.75
903.25	1204.43
903.56	1189.41
903.87	1193.97
904.17	1213.31
904.48	1189.87
904.79	1191.24
905.10	1196.24
905.41	1185.77
905.71	1201.48
906.02	1206.48
906.33	1199.20
906.64	1213.99
906.94	1203.75
907.25	1178.95
907.56	1191.92
907.87	1203.07
908.17	1216.04
908.48	1194.65
908.79	1193.28
909.09	1201.02
909.40	1180.77
909.71	1208.76
910.02	1272.70
910.32	1208.76
910.63	1197.38
910.94	1197.38
911.24	1199.43
911.55	1201.93
911.86	1196.92
912.16	1192.83
912.47	1191.46
912.78	1193.06
913.08	1183.04
913.39	1212.17
913.69	1193.28
914.00	1199.65
914.31	1198.06
914.61	1207.62
914.92	1219.68
915.23	1185.77
915.53	1213.76
915.84	1194.42
916.14	1192.83
916.45	1199.20
916.75	1195.79
917.06	1205.80
917.37	1168.02
917.67	1181.45
917.98	1211.49
918.28	1192.83
918.59	1194.88
918.89	1190.32
919.20	1190.32
919.50	1169.39
919.81	1173.26
920.11	1194.42
920.42	1213.31
920.72	1179.63
921.03	1183.04
921.33	1204.43
921.64	1192.83
921.94	1175.76
922.25	1178.95
922.55	1185.55
922.86	1180.31
923.16	1162.56
923.47	1185.32
923.77	1159.61
924.08	1158.01
924.38	1186.23
924.69	1183.50
924.99	1186.23
925.29	1188.05
925.60	1195.56
925.90	1181.00
926.21	1186.23
926.51	1196.01
926.81	1194.19
927.12	1190.78
927.42	1188.50
927.73	1190.10
928.03	1188.96
928.33	1173.03
928.64	1170.53
928.94	1177.13
929.24	1183.95
929.55	1178.26
929.85	1173.49
930.15	1176.67
930.46	1178.26
930.76	1173.49
931.06	1165.75
931.37	1173.71
931.67	1194.88
931.97	1175.76
932.27	1173.49
932.58	1180.77
932.88	1164.84
933.18	1146.63
933.49	1163.70
933.79	1189.64
934.09	1189.87
934.39	1168.48
934.70	1171.89
935.00	1178.95
935.30	1169.39
935.60	1177.81
935.91	1161.88
936.21	1177.58
936.51	1163.47
936.81	1167.80
937.11	1191.69
937.42	1155.96
937.72	1150.96
938.02	1164.16
938.32	1166.20
938.62	1147.09
938.92	1165.07
939.23	1158.92
939.53	1166.66
939.83	1149.14
940.13	1155.96
940.43	1152.55
940.73	1169.62
941.03	1166.89
941.34	1176.90
941.64	1161.88
941.94	1176.22
942.24	1169.85
942.54	1173.26
942.84	1168.25
943.14	1154.14
943.44	1146.18
943.74	1173.94
944.04	1155.96
944.34	1169.62
944.65	1158.92
944.95	1173.26
945.25	1169.39
945.55	1163.93
945.85	1160.06
946.15	1170.98
946.45	1150.96
946.75	1165.07
947.05	1165.75
947.35	1177.81
947.65	1157.78
947.95	1170.98
948.25	1157.78
948.55	1156.87
948.85	1164.38
949.15	1136.62
949.45	1180.09
949.75	1143.45
950.05	1156.87
950.35	1151.87
950.65	1161.20
950.94	1161.65
951.24	1135.71
951.54	1151.64
951.84	1220.36
952.14	1157.79
952.44	1145.27
952.74	1149.37
953.04	1178.04
953.34	1176.67
953.64	1171.67
953.94	1164.16
954.23	1187.14
954.53	1160.06
954.83	1195.33
955.13	1195.33
955.43	1184.41
955.73	1190.10
956.03	1180.54
956.32	1170.53
956.62	1176.44
956.92	1176.67
957.22	1168.25
957.52	1178.72
957.82	1166.43
958.11	1161.43
958.41	1171.67
958.71	1177.81
959.01	1160.06
959.30	1266.55
959.60	1185.77
959.90	1140.72
960.20	1167.57
960.50	1172.80
960.79	1165.07
961.09	1141.86
961.39	1155.51
961.69	1153.69
961.98	1160.97
962.28	1159.61
962.58	1158.92
962.87	1153.01
963.17	1166.89
963.47	1161.20
963.76	1164.38
964.06	1168.02
964.36	1160.97
964.66	1157.33
964.95	1150.05
965.25	1149.14
965.55	1163.93
965.84	1149.14
966.14	1156.42
966.43	1176.67
966.73	1162.34
967.03	1164.84
967.32	1149.37
967.62	1181.45
967.92	1143.45
968.21	1165.52
968.51	1169.62
968.80	1165.75
969.10	1156.19
969.40	1155.28
969.69	1161.88
969.99	1153.46
970.28	1168.02
970.58	1168.48
970.87	1163.02
971.17	1158.47
971.46	1191.01
971.76	1165.29
972.06	1159.38
972.35	1159.15
972.65	1146.86
972.94	1164.61
973.24	1160.52
973.53	1158.01
973.83	1165.07
974.12	1156.19
974.42	1174.40
974.71	1166.20
975.01	1168.48
975.30	1157.10
975.59	1168.25
975.89	1157.78
976.18	1167.80
976.48	1177.13
976.77	1141.63
977.07	1148.46
977.36	1154.14
977.65	1172.35
977.95	1153.92
978.24	1147.32
978.54	1163.93
978.83	1154.37
979.13	1171.21
979.42	1164.84
979.71	1152.10
980.01	1160.74
980.30	1172.80
980.59	1161.43
980.89	1160.97
981.18	1175.76
981.47	1173.71
981.77	1170.30
982.06	1147.09
982.35	1168.94
982.65	1157.10
982.94	1172.58
983.23	1163.70
983.53	1181.22
983.82	1163.02
984.11	1178.04
984.41	1143.68
984.70	1168.48
984.99	1153.01
985.28	1166.43
985.58	1171.67
985.87	1161.20
986.16	1163.25
986.45	1170.98
986.75	1177.35
987.04	1158.47
987.33	1151.19
987.62	1155.74
987.91	1150.73
988.21	1151.64
988.50	1171.21
988.79	1183.50
989.08	1162.79
989.37	1162.11
989.67	1167.57
989.96	1142.99
990.25	1168.02
990.54	1152.78
990.83	1144.81
991.12	1161.20
991.42	1185.32
991.71	1156.19
992.00	1155.51
992.29	1160.29
992.58	1163.70
992.87	1164.16
993.16	1162.11
993.45	1147.55
993.75	1142.08
994.04	1129.34
994.33	1149.59
994.62	1179.40
994.91	1174.17
995.20	1152.55
995.49	1151.87
995.78	1142.77
996.07	1145.95
996.36	1161.43
996.65	1163.02
996.94	1153.01
997.23	1169.39
997.52	1150.50
997.81	1170.76
998.10	1155.96
998.39	1153.92
998.68	1138.22
998.97	1148.00
999.26	1164.16
999.55	1145.72
999.84	1166.89
1000.13	1140.49
1000.42	1170.07
1000.71	1154.14
1001.00	1153.46
1001.29	1155.96
1001.58	1163.47
1001.87	1167.80
1002.16	1152.32
1002.45	1169.62
1002.74	1160.29
1003.02	1163.02
1003.31	1159.61
1003.60	1185.09
1003.89	1170.30
1004.18	1153.69
1004.47	1155.28
1004.76	1166.89
1005.05	1160.52
1005.33	1147.55
1005.62	1152.55
1005.91	1163.93
1006.20	1146.41
1006.49	1152.32
1006.78	1161.43
1007.06	1158.70
1007.35	1162.11
1007.64	1155.28
1007.93	1165.98
1008.22	1158.47
1008.50	1162.34
1008.79	1153.23
1009.08	1149.59
1009.37	1134.35
1009.66	1186.46
1009.94	1183.50
1010.23	1173.49
1010.52	1169.16
1010.81	1160.52
1011.09	1156.42
1011.38	1164.16
1011.67	1177.81
1011.95	1183.27
1012.24	1172.58
1012.53	1155.74
1012.82	1157.10
1013.10	1139.35
1013.39	1166.20
1013.68	1151.64
[truncated: 48 more rows]
