# Supplementary material for: Unique photosynthetic electron transport tuning and excitation distribution in heterokont algae
Source: PLoS One. 2019 Jan 9;14(1):e0209920. doi: 10.1371/journal.pone.0209920 (PMC6326504; doi:10.1371/journal.pone.0209920)
Supplement: S1 Dataset — (ZIP) [file pone.0209920.s004.zip › S1 Dataset/77K/Phaeodactylum_no_inhibitor/PNI_t=15,2.txt]

340.01	968.46
340.39	968.46
340.76	968.46
341.14	987.35
341.52	1002.59
341.89	996.22
342.27	1009.65
342.65	1027.85
343.03	1022.85
343.40	1020.57
343.78	1019.21
344.16	1026.94
344.53	1022.85
344.91	1005.10
345.29	1009.65
345.66	1010.79
346.04	1003.73
346.42	998.95
346.79	1015.56
347.17	1002.14
347.54	1006.69
347.92	994.18
348.30	1018.30
348.67	990.99
349.05	1007.60
349.43	990.53
349.80	989.17
350.18	997.59
350.56	990.31
350.93	1011.24
351.31	994.63
351.68	994.86
352.06	984.39
352.44	977.34
352.81	962.09
353.19	987.35
353.56	982.11
353.94	978.47
354.32	978.25
354.69	981.89
355.07	977.79
355.44	987.12
355.82	978.70
356.19	979.38
356.57	979.84
356.95	982.57
357.32	999.64
357.70	993.95
358.07	979.16
358.45	1002.37
358.82	1006.46
359.20	982.11
359.58	970.74
359.95	978.93
360.33	969.60
360.70	975.06
361.08	997.36
361.45	978.93
361.83	991.44
362.20	977.11
362.58	968.46
362.95	971.42
363.33	978.47
363.70	972.79
364.08	972.33
364.45	978.25
364.83	967.32
365.20	975.29
365.58	978.93
365.95	997.59
366.33	978.93
366.70	996.91
367.08	976.65
367.45	983.71
367.83	974.61
368.20	996.22
368.58	988.49
368.95	981.43
369.33	991.67
369.70	978.93
370.08	979.84
370.45	967.32
370.83	982.57
371.20	985.98
371.57	1025.58
371.95	998.73
372.32	960.04
372.70	986.89
373.07	985.76
373.45	989.85
373.82	985.30
374.19	978.02
374.57	979.61
374.94	991.44
375.32	990.31
375.69	998.73
376.07	977.11
376.44	992.58
376.81	979.38
377.19	975.74
377.56	989.17
377.94	970.74
378.31	976.88
378.68	979.16
379.06	970.74
379.43	969.14
379.81	973.70
380.18	961.86
380.55	986.21
380.93	968.46
381.30	992.13
381.67	981.66
382.05	985.76
382.42	992.81
382.79	983.03
383.17	974.83
383.54	985.07
383.91	992.81
384.29	982.57
384.66	975.97
385.04	968.01
385.41	983.03
385.78	982.34
386.15	990.99
386.53	975.52
386.90	989.62
387.27	990.53
387.65	978.93
388.02	972.79
388.39	975.74
388.77	974.61
389.14	957.08
389.51	967.32
389.89	976.88
390.26	974.15
390.63	950.03
391.00	995.54
391.38	963.46
391.75	982.57
392.12	983.48
392.50	996.68
392.87	983.48
393.24	1013.06
393.61	979.38
393.99	992.35
394.36	978.25
394.73	984.62
395.10	977.56
395.48	989.40
395.85	981.89
396.22	996.22
396.59	968.46
396.97	979.84
397.34	976.88
397.71	982.80
398.08	984.39
398.45	979.16
398.83	987.35
399.20	948.21
399.57	982.80
399.94	984.62
400.32	978.25
400.69	957.08
401.06	991.22
401.43	979.61
401.80	979.38
402.17	978.25
402.55	980.29
402.92	984.62
403.29	988.71
403.66	1004.64
404.03	985.76
404.41	996.68
404.78	1000.09
405.15	981.20
405.52	977.34
405.89	978.70
406.26	983.25
406.64	988.71
407.01	979.84
407.38	999.86
407.75	984.16
408.12	992.81
408.49	970.96
408.86	968.01
409.23	962.77
409.61	975.29
409.98	970.74
410.35	997.59
410.72	969.37
411.09	970.74
411.46	988.71
411.83	975.52
412.20	985.98
412.57	997.82
412.95	969.37
413.32	968.92
413.69	983.48
414.06	979.38
414.43	984.85
414.80	985.76
415.17	967.55
415.54	975.06
415.91	971.65
416.28	976.88
416.65	969.60
417.02	986.44
417.39	969.60
417.76	978.25
418.14	985.30
418.51	967.55
418.88	961.41
419.25	981.43
419.62	985.76
419.99	965.28
420.36	976.88
420.73	992.13
421.10	990.76
421.47	985.07
421.84	977.56
422.21	994.63
422.58	983.71
422.95	980.29
423.32	941.61
423.69	966.64
424.06	961.18
424.43	981.89
424.80	965.50
425.17	981.43
425.54	954.81
425.91	980.98
426.28	993.72
426.65	990.76
427.02	997.36
427.39	989.17
427.76	989.17
428.13	988.49
428.49	989.85
428.86	993.04
429.23	979.84
429.60	984.85
429.97	997.36
430.34	988.03
430.71	983.48
431.08	962.77
431.45	991.67
431.82	964.37
432.19	989.62
432.56	962.77
432.93	987.58
433.30	978.25
433.67	970.05
434.03	996.00
434.40	970.74
434.77	990.31
435.14	965.05
435.51	972.79
435.88	971.87
436.25	956.17
436.62	978.02
436.99	990.08
437.35	992.58
437.72	976.88
438.09	985.53
438.46	1031.04
438.83	974.15
439.20	1003.73
439.57	976.65
439.93	1008.74
440.30	969.83
440.67	968.92
441.04	965.28
441.41	988.26
441.78	993.72
442.14	983.48
442.51	966.87
442.88	992.58
443.25	965.96
443.62	977.79
443.99	988.03
444.35	986.67
444.72	990.53
445.09	974.83
445.46	968.23
445.83	975.06
446.19	990.31
446.56	978.25
446.93	972.79
447.30	979.16
447.66	975.52
448.03	985.98
448.40	961.64
448.77	974.61
449.14	972.56
449.50	986.89
449.87	987.58
450.24	985.53
450.61	976.88
450.97	978.93
451.34	972.56
451.71	995.31
452.08	972.79
452.44	965.50
452.81	981.43
453.18	977.34
453.54	990.53
453.91	973.47
454.28	974.83
454.65	982.34
455.01	993.72
455.38	985.76
455.75	980.75
456.11	978.93
456.48	988.49
456.85	1001.68
457.21	996.00
457.58	996.22
457.95	979.16
458.32	969.37
458.68	982.34
459.05	981.66
459.42	965.50
459.78	976.65
460.15	967.10
460.52	973.70
460.88	968.01
461.25	992.13
461.61	989.40
461.98	985.53
462.35	984.16
462.71	988.49
463.08	977.56
463.45	958.45
463.81	985.30
464.18	986.67
464.55	993.04
464.91	972.33
465.28	978.02
465.64	985.30
466.01	993.72
466.38	969.60
466.74	968.92
467.11	977.34
467.47	976.88
467.84	1015.11
468.21	990.08
468.57	972.33
468.94	989.17
469.30	972.79
469.67	982.11
470.03	984.39
470.40	967.10
470.77	1000.55
471.13	976.65
471.50	985.98
471.86	984.39
472.23	990.76
472.59	973.24
472.96	993.49
473.32	1000.32
473.69	974.83
474.05	976.20
474.42	988.26
474.78	997.13
475.15	977.79
475.51	976.20
475.88	967.55
476.24	970.74
476.61	977.34
476.97	991.22
477.34	964.82
477.70	979.38
478.07	978.93
478.43	989.17
478.80	980.52
479.16	992.58
479.53	983.94
479.89	990.76
480.26	987.80
480.62	985.76
480.99	990.76
481.35	1006.24
481.72	1001.91
482.08	984.16
482.45	1256.77
482.81	1019.43
483.17	985.53
483.54	990.53
483.90	976.88
484.27	998.27
484.63	1004.64
485.00	985.07
485.36	975.74
485.72	990.53
486.09	966.64
486.45	985.07
486.82	1001.00
487.18	978.02
487.54	976.20
487.91	978.02
488.27	991.90
488.64	985.30
489.00	992.58
489.36	992.58
489.73	987.58
490.09	966.64
490.45	985.76
490.82	974.61
491.18	1009.19
491.55	997.59
491.91	992.58
492.27	988.49
492.64	983.25
493.00	975.97
493.36	988.49
493.73	1010.10
494.09	995.77
494.45	994.63
494.82	973.70
495.18	998.50
495.54	996.68
495.91	985.07
496.27	1005.33
496.63	982.11
496.99	977.11
497.36	990.76
497.72	997.36
498.08	997.36
498.45	1011.92
498.81	992.35
499.17	989.40
499.53	995.31
499.90	992.81
500.26	996.00
500.62	989.85
500.99	1001.68
501.35	970.74
501.71	986.44
502.07	986.21
502.44	973.70
502.80	984.16
503.16	965.28
503.52	994.63
503.88	995.77
504.25	994.40
504.61	981.20
504.97	964.59
505.33	992.13
505.70	981.20
506.06	999.86
506.42	987.35
506.78	983.71
507.14	991.22
507.51	992.35
507.87	993.72
508.23	982.80
508.59	973.92
508.95	984.85
509.32	997.82
509.68	1002.37
510.04	1006.69
510.40	996.22
510.76	975.74
511.12	1000.77
511.48	969.37
511.85	977.56
512.21	978.25
512.57	997.13
512.93	1006.24
513.29	990.76
513.65	1001.91
514.01	968.23
514.38	991.67
514.74	992.81
515.10	995.54
515.46	977.34
515.82	994.86
516.18	981.66
516.54	971.87
516.90	992.81
517.26	978.02
517.63	980.07
517.99	968.92
518.35	1018.52
518.71	991.67
519.07	966.87
519.43	1008.28
519.79	961.18
520.15	979.16
520.51	975.06
520.87	967.78
521.23	974.83
521.59	975.97
521.95	982.57
522.31	974.15
522.67	986.44
523.03	980.07
523.40	986.89
523.76	969.83
524.12	984.39
524.48	970.74
524.84	1000.77
525.20	1013.52
525.56	995.31
525.92	991.67
526.28	990.53
526.64	980.75
527.00	991.22
527.36	990.53
527.72	985.53
528.08	971.87
528.44	976.20
528.80	985.76
529.16	985.76
529.51	999.64
529.87	981.66
530.23	984.85
530.59	994.40
530.95	1001.68
531.31	1007.37
531.67	974.61
532.03	987.80
532.39	995.54
532.75	1002.59
533.11	1007.60
533.47	1010.10
533.83	984.16
534.19	977.34
534.55	1000.55
534.91	984.16
535.26	978.93
535.62	985.07
535.98	961.18
536.34	985.07
536.70	979.38
537.06	967.55
537.42	964.14
537.78	976.43
538.14	1088.15
538.49	989.85
538.85	1028.76
539.21	986.67
539.57	976.65
539.93	988.71
540.29	996.91
540.65	990.08
541.00	1005.55
541.36	978.02
541.72	982.11
542.08	987.12
542.44	990.53
542.80	1013.97
543.15	1010.79
543.51	990.53
543.87	985.98
544.23	998.50
544.59	988.71
544.95	990.08
545.30	1000.32
545.66	987.80
546.02	998.27
546.38	988.71
546.73	986.67
547.09	967.55
547.45	1007.37
547.81	994.63
548.17	980.98
548.52	1003.96
548.88	983.94
549.24	974.15
549.60	998.04
549.95	976.88
550.31	983.25
550.67	979.38
551.03	967.55
551.38	977.79
551.74	987.80
552.10	961.64
552.46	1002.59
552.81	980.29
553.17	985.76
553.53	967.55
553.88	982.34
554.24	979.16
554.60	1001.91
554.95	981.20
555.31	981.66
555.67	979.84
556.03	973.01
556.38	982.80
556.74	963.91
557.10	976.88
557.45	986.89
557.81	1005.78
558.17	982.34
558.52	977.79
558.88	980.75
559.24	983.94
559.59	988.26
559.95	978.93
560.30	1002.14
560.66	998.27
561.02	990.76
561.37	978.47
561.73	973.92
562.09	978.25
562.44	978.02
562.80	977.56
563.15	980.29
563.51	964.82
563.87	973.70
564.22	994.40
564.58	1014.20
564.93	1000.55
565.29	983.94
565.65	992.81
566.00	986.67
566.36	997.59
566.71	1000.77
567.07	1001.00
567.42	994.63
567.78	979.61
568.14	980.07
568.49	994.63
568.85	982.34
569.20	965.28
569.56	986.21
569.91	975.52
570.27	970.05
570.62	972.10
570.98	972.79
571.33	975.29
571.69	984.85
572.04	994.18
572.40	981.89
572.75	992.35
573.11	976.43
573.46	965.73
573.82	993.72
574.17	989.85
574.53	998.95
574.88	1003.50
575.24	995.77
575.59	1011.01
575.95	1004.41
576.30	1006.92
576.66	989.17
577.01	995.09
577.36	992.81
577.72	997.82
578.07	990.53
578.43	979.61
578.78	982.80
579.14	1001.68
579.49	996.45
579.85	998.50
580.20	990.99
580.55	1012.38
580.91	994.86
581.26	1027.85
581.62	1011.01
581.97	1016.93
582.32	996.91
582.68	1004.41
583.03	1008.06
583.39	1020.12
583.74	1016.02
584.09	1016.02
584.45	1037.18
584.80	1003.05
585.15	1005.55
585.51	1025.80
585.86	1028.76
586.21	1041.28
586.57	1037.18
586.92	1043.78
587.27	1038.55
587.63	1033.77
587.98	1072.23
588.33	1067.45
588.69	1079.51
589.04	1069.49
589.39	1068.58
589.75	1069.27
590.10	1067.67
590.45	1088.84
590.81	1103.40
591.16	1091.57
591.51	1132.75
591.86	1119.78
592.22	1126.38
592.57	1143.90
592.92	1136.40
593.28	1157.56
593.63	1162.56
593.98	1208.30
594.33	1186.00
594.69	1202.84
595.04	1209.44
595.39	1235.84
595.74	1225.14
596.10	1274.52
596.45	1279.75
596.80	1305.01
597.15	1313.43
597.50	1321.39
597.86	1359.17
598.21	1382.15
598.56	1377.15
598.91	1439.95
599.26	1438.58
599.62	1484.78
599.97	1491.83
600.32	1496.38
600.67	1529.61
601.02	1531.88
601.38	1565.10
601.73	1568.06
602.08	1594.23
602.43	1602.42
602.78	1595.60
603.13	1669.32
603.49	1667.27
603.84	1668.64
604.19	1723.25
604.54	1734.40
604.89	1771.95
605.24	1780.14
605.59	1808.13
605.95	1846.59
606.30	1845.22
606.65	1874.57
607.00	1898.24
607.35	1927.82
607.70	1927.14
608.05	1955.81
608.40	1964.91
608.75	2013.61
609.10	2032.27
609.46	2024.08
609.81	2066.40
610.16	2075.73
610.51	2103.72
610.86	2098.03
611.21	2095.30
611.56	2140.58
611.91	2151.50
612.26	2172.89
612.61	2182.00
612.96	2183.82
613.31	2196.11
613.66	2225.23
614.01	2215.22
614.36	2240.71
614.71	2244.80
615.06	2256.18
615.41	2262.32
615.76	2275.07
616.11	2264.83
616.46	2288.49
616.81	2284.62
617.16	2304.19
617.51	2317.85
617.86	2297.37
618.21	2301.69
618.56	2315.80
618.91	2335.37
619.26	2292.59
619.61	2317.39
619.96	2335.37
620.31	2301.46
620.66	2312.61
621.01	2337.19
621.36	2321.26
621.71	2339.01
622.06	2345.61
622.41	2317.62
622.76	2296.68
623.10	2339.46
623.45	2306.70
623.80	2314.66
624.15	2309.65
624.50	2319.89
624.85	2298.28
625.20	2309.20
625.55	2307.61
625.90	2324.22
626.25	2283.49
626.59	2279.84
626.94	2284.62
627.29	2251.17
627.64	2277.34
627.99	2278.25
628.34	2289.86
628.69	2264.14
629.03	2229.33
629.38	2226.37
629.73	2220.91
630.08	2222.50
630.43	2192.69
630.78	2223.41
631.12	2207.03
631.47	2210.90
631.82	2189.28
632.17	2189.05
632.52	2200.20
632.86	2265.28
633.21	2194.74
633.56	2169.71
633.91	2177.45
634.26	2171.53
634.60	2174.03
634.95	2166.30
635.30	2158.79
635.65	2168.80
635.99	2176.99
636.34	2122.38
636.69	2132.39
637.04	2135.58
637.39	2115.55
637.73	2132.16
638.08	2110.77
638.43	2111.68
638.77	2104.63
639.12	2123.52
639.47	2074.36
639.82	2122.61
640.16	2120.10
640.51	2103.49
640.86	2101.90
641.20	2090.29
641.55	2119.19
641.90	2075.73
642.25	2085.74
642.59	2088.93
642.94	2093.93
643.29	2043.19
643.63	2072.54
643.98	2080.51
644.33	2073.23
644.67	2078.46
645.02	2073.91
645.37	2042.51
645.71	2055.02
646.06	2059.80
646.40	2104.86
646.75	2062.08
647.10	2077.32
647.44	2086.65
647.79	2085.74
648.14	2044.10
648.48	2068.68
648.83	2047.06
649.17	2068.68
649.52	2029.76
649.87	2040.69
650.21	2065.49
650.56	2083.47
650.90	2067.77
651.25	2083.69
651.59	2088.25
651.94	2072.32
652.29	2061.62
652.63	2066.63
652.98	2107.59
653.32	2125.11
653.67	2086.65
654.01	2068.22
654.36	2092.57
654.70	2103.26
655.05	2103.72
655.39	2103.72
655.74	2117.60
656.08	2142.18
656.43	2117.60
656.78	2124.43
657.12	2133.30
657.47	2162.65
657.81	2169.03
658.15	2154.01
658.50	2153.10
658.84	2158.56
659.19	2187.46
659.53	2190.64
659.88	2210.67
660.22	2199.97
660.57	2204.07
660.91	2234.56
661.26	2236.84
661.60	2226.60
661.95	2252.99
662.29	2258.68
662.63	2285.53
662.98	2288.04
663.32	2265.74
663.67	2299.41
664.01	2327.86
664.36	2313.29
664.70	2353.57
665.04	2349.70
665.39	2387.48
665.73	2400.67
666.08	2567.02
666.42	2430.48
666.76	2458.25
667.11	2526.06
667.45	2554.73
667.79	2565.65
668.14	2638.69
668.48	2657.35
668.83	2726.30
669.17	2770.45
669.51	2847.59
669.86	2868.98
670.20	2972.06
670.54	3076.96
670.89	3114.96
671.23	3206.89
671.57	3309.97
671.92	3403.95
672.26	3511.81
672.60	3613.98
672.94	3768.95
673.29	3870.43
673.63	4003.32
673.97	4090.93
674.32	4283.44
674.66	4418.15
675.00	4561.96
675.34	4712.83
675.69	4886.23
676.03	5037.32
676.37	5262.82
676.71	5430.99
677.06	5678.33
677.40	5861.51
677.74	6138.90
678.08	6372.60
678.43	6712.56
678.77	6942.39
679.11	7199.52
679.45	7552.45
679.80	7804.58
680.14	8157.06
680.48	8490.42
680.82	8953.26
681.16	9401.09
681.51	9781.55
681.85	10306.74
682.19	10785.51
682.53	11453.61
682.87	12014.98
683.21	12717.43
683.56	13427.39
683.90	14294.59
684.24	15347.02
684.58	16382.84
684.92	17547.00
685.26	18478.37
685.61	19565.16
685.95	20810.32
686.29	21940.34
686.63	22812.78
686.97	23652.22
687.31	24318.49
687.65	24670.74
687.99	25117.88
688.33	25071.01
688.68	24936.98
689.02	24600.43
689.36	24313.26
689.70	23720.03
690.04	22988.68
690.38	22203.17
690.72	21507.54
691.06	20591.19
691.40	19797.94
691.74	18971.47
692.08	18066.04
692.42	17353.80
692.76	16549.64
693.10	15874.72
693.44	14981.80
693.78	14423.84
694.13	13763.49
694.47	13151.83
694.81	12539.71
695.15	12005.65
695.49	11579.67
695.83	11184.41
696.17	10810.54
696.51	10339.51
696.85	10082.83
697.19	9705.55
697.53	9502.58
697.87	9229.97
698.20	9030.63
698.54	8932.10
698.88	8769.40
699.22	8582.81
699.56	8551.18
699.90	8405.09
700.24	8332.96
700.58	8322.49
700.92	8354.57
701.26	8213.26
701.60	8329.32
701.94	8277.66
702.28	8338.19
702.62	8373.69
702.96	8525.24
703.30	8611.94
703.63	8766.90
703.97	8832.43
704.31	9017.43
704.65	9199.48
704.99	9357.85
705.33	9529.65
705.67	9714.43
706.01	9840.94
706.34	10108.32
706.68	10332.00
707.02	10497.21
707.36	10734.09
707.70	10831.48
708.04	10973.02
708.38	11293.86
708.71	11470.22
709.05	11664.77
709.39	11834.98
709.73	11943.53
710.07	12039.10
710.40	12137.86
710.74	12175.86
711.08	12294.87
711.42	12308.29
711.76	12341.74
712.09	12248.22
712.43	12326.50
712.77	12273.02
713.11	12173.81
713.45	12173.13
713.78	12077.10
714.12	11975.61
714.46	11819.97
714.80	11678.20
715.13	11497.30
715.47	11352.57
715.81	11187.60
716.15	11009.20
716.48	10820.56
716.82	10627.14
717.16	10433.49
717.49	10242.12
717.83	9982.03
718.17	9916.04
718.51	9608.39
718.84	9516.68
719.18	9352.39
719.52	9176.27
719.85	8956.45
720.19	8700.00
720.53	8578.03
720.86	8326.36
721.20	8190.96
721.54	8089.48
721.87	7866.25
722.21	7677.15
722.55	7556.78
722.88	7437.31
723.22	7265.51
723.55	7031.36
723.89	7017.93
724.23	6882.54
724.56	6685.94
724.90	6571.93
725.24	6490.47
725.57	6349.61
725.91	6277.48
726.24	6190.78
726.58	6000.55
726.92	5988.94
727.25	5825.11
727.59	5748.19
727.92	5673.78
728.26	5545.67
728.59	5476.72
728.93	5370.00
729.26	5225.96
729.60	5185.68
729.94	5139.04
730.27	5095.12
730.61	4976.34
730.94	4898.29
731.28	4842.99
731.61	4748.10
731.95	4696.90
732.28	4670.73
732.62	4604.52
732.95	4539.66
733.29	4460.25
733.62	4419.97
733.96	4384.93
734.29	4316.44
734.63	4244.98
734.96	4217.68
735.30	4241.12
735.63	4119.83
735.97	4063.40
736.30	4039.28
736.63	4008.10
736.97	3990.35
737.30	3914.81
737.64	3914.81
737.97	3855.19
738.31	3810.13
738.64	3769.86
738.97	3760.53
739.31	3733.90
739.64	3750.51
739.98	3667.46
740.31	3653.58
740.64	3629.46
740.98	3586.68
741.31	3572.57
741.65	3532.29
741.98	3508.63
742.31	3459.02
742.65	3473.81
742.98	3466.07
743.31	3429.44
743.65	3428.53
743.98	3381.88
744.31	3393.26
744.65	3408.50
744.98	3348.88
745.31	3344.56
745.65	3321.58
745.98	3343.42
746.31	3317.03
746.65	3272.20
746.98	3316.34
747.31	3282.89
747.65	3218.50
747.98	3213.26
748.31	3228.28
748.64	3199.15
748.98	3174.35
749.31	3162.52
749.64	3115.64
749.98	3110.41
750.31	3104.72
750.64	3094.48
750.97	3099.26
751.31	3039.87
751.64	2996.86
751.97	3011.42
752.30	2998.68
752.63	2963.18
752.97	2990.94
753.30	2910.39
753.63	2911.07
753.96	2938.61
754.29	2840.99
754.63	2849.63
754.96	2839.39
755.29	2808.45
755.62	2791.38
755.95	2761.34
756.29	2741.55
756.62	2694.22
756.95	2695.35
757.28	2679.20
757.61	2676.92
757.94	2621.17
758.27	2633.01
758.61	2587.04
758.94	2576.80
759.27	2543.58
759.60	2524.46
759.93	2512.63
760.26	2469.85
760.59	2486.92
760.92	2443.68
761.26	2421.61
761.59	2426.39
761.92	2394.30
762.25	2405.91
762.58	2360.85
762.91	2358.35
763.24	2361.08
763.57	2352.43
763.90	2311.47
764.23	2314.20
764.56	2294.64
764.89	2287.35
765.22	2243.66
765.55	2223.41
765.88	2246.39
766.21	2234.11
766.54	2173.58
766.87	2196.33
767.20	2192.24
767.53	2180.18
767.86	2147.86
768.19	2149.00
768.52	2127.38
768.85	2127.38
769.18	2098.71
769.51	2065.72
769.84	2084.15
770.17	2098.71
770.50	2073.68
770.83	2043.87
771.16	2034.54
771.49	2017.25
771.82	2024.99
772.15	2016.34
772.48	2008.15
772.81	1981.75
773.14	1989.26
773.47	1969.92
773.80	1946.25
774.13	1940.79
774.46	1909.16
774.78	1914.85
775.11	1907.11
775.44	1882.54
775.77	1900.52
776.10	1872.07
776.43	1884.81
776.76	1845.90
777.09	1829.29
777.41	1819.96
777.74	1793.57
778.07	1783.55
778.40	1777.41
778.73	1792.66
779.06	1787.42
779.38	1775.82
779.71	1732.13
780.04	1740.55
780.37	1728.71
780.70	1720.75
781.03	1716.20
781.35	1719.38
781.68	1703.91
782.01	1684.57
782.34	1683.43
782.67	1681.38
782.99	1669.32
783.32	1648.61
783.65	1626.09
783.98	1640.20
784.30	1609.70
784.63	1626.54
784.96	1633.37
785.29	1624.04
785.61	1593.55
785.94	1592.18
786.27	1591.73
786.60	1588.54
786.92	1571.02
787.25	1591.04
787.58	1565.79
787.90	1544.62
788.23	1545.99
788.56	1525.74
788.88	1549.40
789.21	1521.19
789.54	1506.17
789.87	1501.16
790.19	1505.26
790.52	1516.86
790.85	1518.00
791.17	1488.65
791.50	1478.41
791.82	1491.60
792.15	1458.38
792.48	1476.59
792.80	1472.72
793.13	1481.36
793.46	1482.05
793.78	1478.41
794.11	1475.68
794.43	1468.17
794.76	1462.48
795.09	1506.85
795.41	1464.30
795.74	1475.45
796.06	1457.47
796.39	1464.53
796.72	1469.30
797.04	1442.23
797.37	1434.26
797.69	1457.02
798.02	1444.50
798.34	1440.40
798.67	1437.22
798.99	1451.10
799.32	1415.83
799.64	1435.85
799.97	1424.48
800.30	1410.82
800.62	1419.47
800.95	1420.84
801.27	1434.72
801.60	1433.35
801.92	1400.13
802.25	1411.96
802.57	1406.27
802.89	1423.79
803.22	1401.95
803.54	1385.56
803.87	1402.18
804.19	1396.71
804.52	1389.21
804.84	1403.54
805.17	1378.97
805.49	1362.13
805.82	1367.82
806.14	1383.74
806.46	1401.72
806.79	1370.09
807.11	1373.73
807.44	1383.29
807.76	1361.22
808.08	1370.77
808.41	1355.30
808.73	1361.22
809.06	1349.61
809.38	1337.10
809.70	1330.04
810.03	1350.52
810.35	1321.85
810.67	1330.27
811.00	1333.23
811.32	1330.95
811.64	1305.92
811.97	1288.86
812.29	1302.74
812.61	1296.82
812.94	1319.80
813.26	1295.68
813.58	1300.92
813.91	1282.71
814.23	1300.69
814.55	1286.58
814.88	1299.09
815.20	1300.23
815.52	1295.00
815.84	1277.02
816.17	1263.37
816.49	1276.79
816.81	1274.52
817.13	1257.45
817.46	1263.82
817.78	1240.39
818.10	1273.61
818.42	1250.63
818.75	1269.74
819.07	1275.88
819.39	1252.22
819.71	1276.34
820.04	1258.59
820.36	1252.67
820.68	1245.62
821.00	1231.28
821.32	1267.69
821.65	1244.71
821.97	1241.30
822.29	1218.09
822.61	1223.55
822.93	1190.32
823.25	1225.14
823.58	1232.19
823.90	1216.27
824.22	1221.27
824.54	1214.45
824.86	1214.45
825.18	1224.69
825.50	1237.88
825.82	1207.62
826.15	1212.85
826.47	1201.25
826.79	1235.15
827.11	1207.85
827.43	1215.81
827.75	1227.87
828.07	1192.60
828.39	1205.34
828.71	1190.55
829.03	1201.48
829.35	1200.79
829.67	1219.68
830.00	1178.04
830.32	1199.20
830.64	1198.06
830.96	1179.40
831.28	1214.22
831.60	1169.39
831.92	1181.45
832.24	1204.43
832.56	1180.54
832.88	1189.87
833.20	1202.61
833.52	1215.81
833.84	1178.95
834.16	1180.09
834.48	1191.46
834.80	1215.81
835.12	1204.21
835.44	1169.39
835.76	1208.30
836.08	1187.59
836.40	1188.73
836.71	1188.50
837.03	1170.53
837.35	1175.08
837.67	1165.07
837.99	1169.39
838.31	1160.06
838.63	1178.49
838.95	1197.38
839.27	1168.48
839.59	1170.53
839.91	1174.85
840.23	1187.59
840.54	1150.50
840.86	1137.76
841.18	1176.67
841.50	1168.02
841.82	1148.46
842.14	1188.96
842.46	1158.24
842.77	1152.10
843.09	1154.60
843.41	1166.20
843.73	1134.80
844.05	1158.92
844.37	1145.50
844.68	1157.33
845.00	1149.59
845.32	1160.74
845.64	1147.55
845.96	1153.01
846.27	1144.13
846.59	1153.69
846.91	1137.31
847.23	1138.90
847.54	1130.25
847.86	1151.19
848.18	1129.80
848.50	1125.93
848.82	1148.91
849.13	1140.26
849.45	1133.21
849.77	1142.77
850.08	1157.56
850.40	1135.94
850.72	1152.78
851.04	1127.98
851.35	1136.62
851.67	1142.99
851.99	1146.86
852.30	1129.57
852.62	1132.30
852.94	1137.53
853.25	1143.45
853.57	1139.81
853.89	1136.40
854.20	1145.04
854.52	1127.98
854.84	1133.21
855.15	1126.16
855.47	1129.57
855.79	1155.74
856.10	1123.65
856.42	1121.83
856.73	1125.70
857.05	1120.01
857.37	1134.80
857.68	1107.04
858.00	1120.24
858.32	1134.57
858.63	1107.95
858.95	1115.92
859.26	1126.61
859.58	1119.33
859.89	1117.28
860.21	1122.74
860.52	1110.23
860.84	1124.33
861.16	1121.15
861.47	1092.25
861.79	1107.50
862.10	1095.21
862.42	1098.62
862.73	1130.25
863.05	1117.05
863.36	1095.21
863.68	1134.12
863.99	1120.69
864.31	1122.51
864.62	1124.79
864.94	1118.19
865.25	1104.77
865.57	1115.46
865.88	1113.87
866.20	1104.08
866.51	1138.22
866.82	1113.64
867.14	1125.02
867.45	1071.32
867.77	1102.03
868.08	1103.86
868.40	1092.93
868.71	1097.26
869.02	1081.33
869.34	1088.61
869.65	1102.49
869.97	1065.63
870.28	1090.20
870.59	1077.69
870.91	1093.62
871.22	1111.59
871.54	1098.85
871.85	1082.01
872.16	1095.21
872.48	1089.75
872.79	1098.17
873.10	1076.78
873.42	1074.73
873.73	1101.81
874.04	1074.50
874.36	1070.40
874.67	1064.94
874.98	1084.97
875.30	1080.87
875.61	1061.53
875.92	1070.86
876.23	1059.25
876.55	1083.83
876.86	1080.64
877.17	1072.00
877.49	1070.40
877.80	1073.14
878.11	1283.39
878.42	1071.54
878.74	1073.59
879.05	1094.30
879.36	1059.48
879.67	1053.79
879.98	1049.02
880.30	1050.61
880.61	1069.27
880.92	1054.48
881.23	1052.88
881.55	1063.12
881.86	1067.67
882.17	1062.67
882.48	1044.24
882.79	1073.82
883.10	1050.15
883.42	1061.30
883.73	1060.39
884.04	1041.28
884.35	1074.96
884.66	1078.60
884.97	1057.43
885.28	1072.00
885.60	1051.75
885.91	1074.27
886.22	1060.39
886.53	1070.40
886.84	1068.58
887.15	1065.63
887.46	1040.37
887.77	1047.42
888.08	1054.25
888.40	1056.75
888.71	1067.67
889.02	1068.58
889.33	1053.11
889.64	1070.63
889.95	1055.61
890.26	1055.61
890.57	1046.28
890.88	1053.57
891.19	1041.28
891.50	1066.08
891.81	1054.70
892.12	1045.37
892.43	1071.54
892.74	1071.77
893.05	1040.14
893.36	1064.72
893.67	1072.68
893.98	1063.58
894.29	1066.31
894.60	1067.22
894.91	1062.44
895.22	1049.02
895.53	1053.34
895.84	1046.74
896.15	1066.08
896.46	1060.17
896.77	1054.93
897.08	1058.80
897.38	1081.56
897.69	1058.57
898.00	1057.89
898.31	1043.33
898.62	1046.74
898.93	1044.46
899.24	1040.60
899.55	1047.65
899.86	1061.08
900.16	1057.21
900.47	1036.27
900.78	1054.02
901.09	1054.02
901.40	1030.81
901.71	1027.85
902.02	1030.81
902.32	1023.98
902.63	1023.98
902.94	1040.82
903.25	1065.17
903.56	1044.92
903.87	1023.30
904.17	1023.30
904.48	1052.88
904.79	1051.52
905.10	1040.14
905.41	1047.42
905.71	1039.91
906.02	1031.27
906.33	1005.33
906.64	1035.59
906.94	1052.66
907.25	1027.40
907.56	1036.50
907.87	1025.35
908.17	1011.01
908.48	1032.18
908.79	1013.06
909.09	1029.90
909.40	1021.25
909.71	1034.45
910.02	1120.01
910.32	1033.09
910.63	1031.04
910.94	1017.61
911.24	1021.71
911.55	1030.58
911.86	1038.09
912.16	1022.39
912.47	1023.76
912.78	1030.81
913.08	1039.91
913.39	1022.16
913.69	1017.84
914.00	1026.94
914.31	1029.45
914.61	1039.23
914.92	1021.71
915.23	1008.28
915.53	1033.54
915.84	1033.09
916.14	1034.22
916.45	1037.18
916.75	1024.21
917.06	1023.30
917.37	1026.03
917.67	1037.87
917.98	1020.57
918.28	1019.21
918.59	1043.55
918.89	1036.73
919.20	1020.80
919.50	1025.58
919.81	1028.54
920.11	1023.07
920.42	1020.34
920.72	1008.28
921.03	998.27
921.33	1030.36
921.64	1027.40
921.94	1009.19
922.25	1018.98
922.55	1019.66
922.86	1021.94
923.16	1010.33
923.47	1028.99
923.77	1022.39
924.08	1020.80
924.38	1024.67
924.69	1021.94
924.99	1021.71
925.29	1012.38
925.60	1023.53
925.90	1010.79
926.21	1011.47
926.51	1018.52
926.81	997.82
927.12	1015.79
927.42	1013.06
927.73	1006.24
928.03	999.64
928.33	1019.66
928.64	994.18
928.94	1010.10
929.24	987.80
929.55	1001.23
929.85	1007.37
930.15	997.13
930.46	997.36
930.76	1021.94
931.06	977.34
931.37	1003.96
931.67	1018.75
931.97	999.64
932.27	990.31
932.58	1018.07
932.88	999.64
933.18	995.09
933.49	1013.06
933.79	1003.50
934.09	995.77
934.39	1014.43
934.70	1011.92
935.00	1018.30
935.30	1005.55
935.60	1000.55
935.91	997.59
936.21	993.49
936.51	992.13
936.81	990.76
937.11	1014.65
937.42	982.34
937.72	983.94
938.02	984.85
938.32	998.27
938.62	996.91
938.92	975.52
939.23	1004.87
939.53	992.35
939.83	997.82
940.13	998.73
940.43	1014.88
940.73	994.18
941.03	977.56
941.34	991.90
941.64	988.71
941.94	990.31
942.24	986.67
942.54	997.59
942.84	989.62
943.14	996.91
943.44	978.47
943.74	996.91
944.04	985.98
944.34	996.68
944.65	974.38
944.95	1003.73
945.25	989.62
945.55	986.67
945.85	992.81
946.15	971.87
946.45	996.22
946.75	980.29
947.05	981.66
947.35	997.36
947.65	1004.64
947.95	978.47
948.25	979.38
948.55	992.81
948.85	987.35
949.15	982.11
949.45	996.45
949.75	985.53
950.05	966.64
950.35	988.71
950.65	985.30
950.94	1004.87
951.24	1005.33
951.54	988.71
951.84	1053.79
952.14	1000.32
952.44	1004.19
952.74	981.43
953.04	998.95
953.34	968.92
953.64	1010.10
953.94	988.71
954.23	1004.41
954.53	1000.77
954.83	986.67
955.13	1004.19
955.43	981.20
955.73	1008.97
956.03	1001.91
956.32	980.98
956.62	991.67
956.92	985.76
957.22	981.43
957.52	981.20
957.82	971.65
958.11	980.52
958.41	993.04
958.71	1010.10
959.01	994.40
959.30	1087.24
959.60	1008.06
959.90	985.30
960.20	985.07
960.50	989.17
960.79	974.38
961.09	985.07
961.39	1005.78
961.69	994.63
961.98	1002.59
962.28	990.31
962.58	994.63
962.87	988.71
963.17	982.11
963.47	986.67
963.76	997.59
964.06	981.20
964.36	973.47
964.66	990.31
964.95	985.76
965.25	993.26
965.55	992.35
965.84	985.07
966.14	986.21
966.43	1009.88
966.73	978.47
967.03	975.06
967.32	968.92
967.62	987.12
967.92	986.89
968.21	977.56
968.51	990.08
968.80	1002.14
969.10	978.25
969.40	964.37
969.69	977.79
969.99	984.85
970.28	996.91
970.58	995.09
970.87	978.70
971.17	997.36
971.46	1019.43
971.76	991.67
972.06	995.54
972.35	988.71
972.65	977.56
972.94	977.34
973.24	984.16
973.53	993.49
973.83	985.07
974.12	982.11
974.42	977.56
974.71	996.68
975.01	976.43
975.30	997.36
975.59	960.95
975.89	991.44
976.18	982.11
976.48	1001.91
976.77	996.00
977.07	970.51
977.36	978.02
977.65	980.75
977.95	963.68
978.24	986.89
978.54	979.84
978.83	978.93
979.13	1003.96
979.42	978.93
979.71	1012.15
980.01	983.94
980.30	976.88
980.59	997.82
980.89	1016.25
981.18	993.26
981.47	979.84
981.77	1003.50
982.06	977.11
982.35	1003.73
982.65	981.89
982.94	986.44
983.23	985.30
983.53	994.63
983.82	980.75
984.11	949.35
984.41	973.92
984.70	991.67
984.99	958.90
985.28	976.20
985.58	975.52
985.87	995.77
986.16	986.89
986.45	972.79
986.75	977.79
987.04	971.19
987.33	961.64
987.62	960.95
987.91	975.52
988.21	978.47
988.50	977.79
988.79	1001.23
989.08	977.56
989.37	994.40
989.67	993.72
989.96	979.16
990.25	997.59
990.54	983.03
990.83	988.94
991.12	983.94
991.42	983.48
991.71	976.20
992.00	981.89
992.29	980.75
992.58	985.98
992.87	990.76
993.16	980.98
993.45	968.01
993.75	972.33
994.04	968.23
994.33	978.70
994.62	998.95
994.91	963.68
995.20	988.26
995.49	984.85
995.78	987.80
996.07	978.47
996.36	969.60
996.65	994.40
996.94	980.07
997.23	995.09
997.52	968.92
997.81	965.05
998.10	966.19
998.39	954.81
998.68	977.79
998.97	970.74
999.26	986.44
999.55	975.29
999.84	997.59
1000.13	983.25
1000.42	1001.00
1000.71	987.35
1001.00	990.31
1001.29	991.22
1001.58	966.64
1001.87	976.43
1002.16	982.80
1002.45	973.24
1002.74	979.38
1003.02	978.70
1003.31	998.04
1003.60	993.95
1003.89	970.96
1004.18	989.62
1004.47	979.61
1004.76	989.17
1005.05	967.10
1005.33	993.49
1005.62	979.84
1005.91	979.16
1006.20	973.92
1006.49	982.57
1006.78	979.61
1007.06	985.76
1007.35	988.26
1007.64	983.94
1007.93	982.11
1008.22	997.82
1008.50	983.71
1008.79	993.95
1009.08	988.94
1009.37	1003.28
1009.66	1011.47
1009.94	1000.77
1010.23	983.02
1010.52	991.90
1010.81	989.62
1011.09	981.20
1011.38	970.96
1011.67	1000.77
1011.95	982.34
1012.24	977.56
1012.53	976.88
1012.82	967.10
1013.10	992.58
1013.39	984.85
1013.68	986.67
[truncated: 48 more rows]
