# Supplementary material for: Unique photosynthetic electron transport tuning and excitation distribution in heterokont algae
Source: PLoS One. 2019 Jan 9;14(1):e0209920. doi: 10.1371/journal.pone.0209920 (PMC6326504; doi:10.1371/journal.pone.0209920)
Supplement: S1 Dataset — (ZIP) [file pone.0209920.s004.zip › S1 Dataset/77K/Phaeodactylum_no_inhibitor/PNI_t=15,3.txt]

340.01	973.70
340.39	973.70
340.76	973.70
341.14	977.56
341.52	978.47
341.89	1002.14
342.27	990.76
342.65	990.31
343.03	1006.46
343.40	1008.51
343.78	991.67
344.16	1019.66
344.53	989.17
344.91	1021.25
345.29	1004.19
345.66	1003.50
346.04	1001.23
346.42	999.18
346.79	1013.29
347.17	986.21
347.54	1012.38
347.92	990.53
348.30	982.11
348.67	986.67
349.05	988.26
349.43	982.34
349.80	982.34
350.18	993.26
350.56	986.21
350.93	994.40
351.31	969.60
351.68	989.85
352.06	984.16
352.44	1002.59
352.81	975.97
353.19	959.36
353.56	961.64
353.94	958.22
354.32	965.50
354.69	929.55
355.07	976.88
355.44	973.24
355.82	979.61
356.19	975.29
356.57	982.57
356.95	976.43
357.32	976.88
357.70	972.56
358.07	980.75
358.45	977.56
358.82	993.72
359.20	970.51
359.58	959.13
359.95	974.83
360.33	935.92
360.70	972.56
361.08	963.00
361.45	956.63
361.83	968.46
362.20	970.05
362.58	985.07
362.95	970.74
363.33	960.50
363.70	967.10
364.08	960.50
364.45	960.95
364.83	972.79
365.20	975.06
365.58	974.83
365.95	970.28
366.33	984.16
366.70	977.56
367.08	980.98
367.45	984.62
367.83	989.17
368.20	983.71
368.58	983.71
368.95	980.75
369.33	989.62
369.70	967.10
370.08	970.28
370.45	968.92
370.83	965.05
371.20	980.29
371.57	1052.88
371.95	985.07
372.32	978.02
372.70	968.92
373.07	967.32
373.45	967.32
373.82	968.92
374.19	954.35
374.57	991.90
374.94	982.34
375.32	973.70
375.69	995.54
376.07	967.32
376.44	954.81
376.81	965.50
377.19	987.80
377.56	984.16
377.94	959.36
378.31	984.62
378.68	965.50
379.06	963.68
379.43	965.50
379.81	956.63
380.18	963.23
380.55	965.50
380.93	978.25
381.30	979.38
381.67	969.60
382.05	963.68
382.42	993.49
382.79	969.83
383.17	965.05
383.54	987.35
383.91	965.73
384.29	981.43
384.66	984.16
385.04	975.74
385.41	957.99
385.78	971.19
386.15	964.37
386.53	964.82
386.90	949.57
387.27	974.38
387.65	980.29
388.02	968.69
388.39	957.31
388.77	947.75
389.14	968.23
389.51	980.75
389.89	960.72
390.26	960.27
390.63	962.55
391.00	967.32
391.38	992.81
391.75	964.59
392.12	973.92
392.50	972.33
392.87	949.35
393.24	986.67
393.61	998.73
393.99	963.91
394.36	965.28
394.73	970.05
395.10	968.92
395.48	970.05
395.85	947.98
396.22	963.91
396.59	947.53
396.97	954.13
397.34	981.89
397.71	982.11
398.08	959.59
398.45	977.56
398.83	985.30
399.20	995.54
399.57	967.55
399.94	971.42
400.32	984.16
400.69	990.76
401.06	972.33
401.43	984.39
401.80	968.92
402.17	963.46
402.55	985.98
402.92	968.23
403.29	994.18
403.66	972.33
404.03	984.16
404.41	970.28
404.78	962.77
405.15	974.38
405.52	956.86
405.89	953.90
406.26	972.79
406.64	953.67
407.01	969.37
407.38	951.85
407.75	954.13
408.12	971.87
408.49	958.22
408.86	961.64
409.23	953.90
409.61	968.92
409.98	975.74
410.35	990.53
410.72	960.72
411.09	975.74
411.46	975.52
411.83	974.61
412.20	966.19
412.57	986.44
412.95	959.81
413.32	970.96
413.69	960.04
414.06	966.41
414.43	986.89
414.80	962.32
415.17	959.81
415.54	973.70
415.91	965.05
416.28	978.47
416.65	973.70
417.02	953.67
417.39	983.25
417.76	972.79
418.14	947.53
418.51	978.93
418.88	955.72
419.25	965.28
419.62	981.89
419.99	959.59
420.36	984.39
420.73	982.11
421.10	979.61
421.47	959.59
421.84	991.22
422.21	983.48
422.58	971.65
422.95	970.51
423.32	944.34
423.69	975.52
424.06	975.97
424.43	974.15
424.80	934.78
425.17	958.90
425.54	964.59
425.91	958.45
426.28	968.69
426.65	983.25
427.02	995.54
427.39	983.48
427.76	969.14
428.13	980.98
428.49	974.83
428.86	966.41
429.23	957.77
429.60	975.52
429.97	978.02
430.34	975.97
430.71	945.93
431.08	963.91
431.45	994.18
431.82	955.95
432.19	964.59
432.56	963.00
432.93	985.07
433.30	970.05
433.67	980.52
434.03	1002.37
434.40	968.69
434.77	959.81
435.14	962.77
435.51	982.34
435.88	997.13
436.25	971.87
436.62	986.44
436.99	964.82
437.35	973.47
437.72	981.43
438.09	970.74
438.46	1030.81
438.83	1002.59
439.20	964.37
439.57	970.51
439.93	977.11
440.30	992.35
440.67	965.05
441.04	955.26
441.41	985.30
441.78	994.86
442.14	967.32
442.51	970.05
442.88	964.82
443.25	960.27
443.62	976.88
443.99	968.92
444.35	958.90
444.72	978.70
445.09	969.60
445.46	972.56
445.83	964.14
446.19	967.78
446.56	973.01
446.93	984.85
447.30	977.34
447.66	959.59
448.03	966.41
448.40	960.72
448.77	972.33
449.14	965.73
449.50	976.20
449.87	973.24
450.24	963.68
450.61	960.27
450.97	976.88
451.34	965.28
451.71	988.94
452.08	975.29
452.44	983.71
452.81	966.19
453.18	969.37
453.54	982.80
453.91	973.92
454.28	948.44
454.65	974.38
455.01	976.88
455.38	968.92
455.75	988.26
456.11	970.05
456.48	969.14
456.85	962.55
457.21	971.87
457.58	968.92
457.95	963.23
458.32	981.89
458.68	955.72
459.05	955.95
459.42	985.30
459.78	982.57
460.15	951.62
460.52	979.61
460.88	986.67
461.25	987.12
461.61	977.34
461.98	978.25
462.35	978.25
462.71	963.46
463.08	985.07
463.45	982.34
463.81	972.56
464.18	975.06
464.55	972.33
464.91	985.07
465.28	975.29
465.64	942.52
466.01	960.27
466.38	975.52
466.74	960.27
467.11	960.27
467.47	968.23
467.84	993.95
468.21	980.98
468.57	968.92
468.94	964.37
469.30	974.61
469.67	974.38
470.03	983.94
470.40	961.64
470.77	967.55
471.13	975.74
471.50	974.38
471.86	983.25
472.23	1001.23
472.59	979.16
472.96	974.83
473.32	988.26
473.69	985.76
474.05	967.10
474.42	970.28
474.78	983.71
475.15	952.53
475.51	966.87
475.88	975.97
476.24	950.94
476.61	948.89
476.97	988.94
477.34	972.56
477.70	970.05
478.07	989.62
478.43	956.40
478.80	976.43
479.16	973.24
479.53	1005.78
479.89	967.10
480.26	961.18
480.62	976.88
480.99	987.58
481.35	970.74
481.72	1003.28
482.08	974.38
482.45	1265.19
482.81	1005.55
483.17	981.20
483.54	988.71
483.90	971.87
484.27	985.07
484.63	989.62
485.00	973.47
485.36	955.26
485.72	965.05
486.09	979.61
486.45	964.82
486.82	981.66
487.18	996.91
487.54	966.87
487.91	977.79
488.27	982.34
488.64	978.47
489.00	980.98
489.36	986.44
489.73	990.31
490.09	968.92
490.45	1001.68
490.82	976.20
491.18	997.59
491.55	972.33
491.91	973.01
492.27	989.40
492.64	976.20
493.00	970.51
493.36	970.96
493.73	995.54
494.09	985.07
494.45	977.11
494.82	976.20
495.18	975.52
495.54	979.38
495.91	990.31
496.27	1004.19
496.63	1004.64
496.99	992.13
497.36	981.43
497.72	987.58
498.08	975.52
498.45	997.13
498.81	999.41
499.17	969.14
499.53	989.40
499.90	989.17
500.26	977.79
500.62	975.06
500.99	958.90
501.35	976.20
501.71	978.70
502.07	969.14
502.44	999.18
502.80	963.68
503.16	949.80
503.52	983.48
503.88	990.31
504.25	971.19
504.61	980.75
504.97	985.98
505.33	979.61
505.70	985.98
506.06	986.67
506.42	980.98
506.78	981.66
507.14	997.36
507.51	976.65
507.87	1003.05
508.23	986.67
508.59	980.29
508.95	981.43
509.32	1006.24
509.68	963.23
510.04	986.44
510.40	963.91
510.76	962.09
511.12	988.03
511.48	970.51
511.85	974.38
512.21	992.81
512.57	963.23
512.93	982.11
513.29	970.74
513.65	974.38
514.01	965.96
514.38	980.07
514.74	999.18
515.10	978.02
515.46	993.49
515.82	982.11
516.18	980.52
516.54	986.89
516.90	974.38
517.26	977.79
517.63	964.59
517.99	956.40
518.35	982.34
518.71	972.10
519.07	992.58
519.43	987.58
519.79	987.12
520.15	967.78
520.51	958.45
520.87	967.10
521.23	976.88
521.59	956.40
521.95	988.94
522.31	997.59
522.67	973.47
523.03	957.99
523.40	988.03
523.76	963.46
524.12	978.02
524.48	967.10
524.84	976.88
525.20	974.61
525.56	978.25
525.92	986.44
526.28	981.66
526.64	951.85
527.00	988.03
527.36	998.95
527.72	997.82
528.08	969.60
528.44	959.81
528.80	976.65
529.16	971.87
529.51	958.22
529.87	983.02
530.23	977.34
530.59	997.36
530.95	981.66
531.31	972.10
531.67	989.62
532.03	984.39
532.39	972.33
532.75	976.20
533.11	997.82
533.47	990.53
533.83	997.13
534.19	975.74
534.55	961.18
534.91	975.97
535.26	972.33
535.62	987.12
535.98	991.67
536.34	975.52
536.70	970.96
537.06	979.16
537.42	975.06
537.78	980.29
538.14	1002.59
538.49	974.83
538.85	1006.24
539.21	993.26
539.57	976.88
539.93	956.86
540.29	968.01
540.65	988.94
541.00	987.80
541.36	990.99
541.72	979.38
542.08	991.44
542.44	975.06
542.80	976.88
543.15	1004.19
543.51	980.75
543.87	990.76
544.23	985.98
544.59	981.89
544.95	945.25
545.30	980.98
545.66	978.25
546.02	964.59
546.38	966.87
546.73	954.58
547.09	971.87
547.45	982.11
547.81	974.38
548.17	987.58
548.52	992.35
548.88	975.29
549.24	975.29
549.60	986.67
549.95	970.28
550.31	975.97
550.67	995.31
551.03	969.60
551.38	961.64
551.74	985.98
552.10	957.08
552.46	982.34
552.81	973.70
553.17	966.19
553.53	992.58
553.88	960.95
554.24	980.29
554.60	966.64
554.95	967.10
555.31	973.70
555.67	974.61
556.03	959.13
556.38	985.07
556.74	982.34
557.10	977.11
557.45	982.80
557.81	979.61
558.17	948.21
558.52	965.05
558.88	974.15
559.24	968.23
559.59	977.56
559.95	965.05
560.30	996.45
560.66	967.32
561.02	969.37
561.37	962.09
561.73	966.19
562.09	956.40
562.44	966.19
562.80	964.59
563.15	972.56
563.51	978.93
563.87	964.37
564.22	968.01
564.58	977.11
564.93	975.06
565.29	991.44
565.65	1000.09
566.00	980.75
566.36	982.34
566.71	987.35
567.07	977.79
567.42	971.19
567.78	993.26
568.14	996.91
568.49	973.24
568.85	967.55
569.20	990.99
569.56	979.16
569.91	958.45
570.27	980.29
570.62	975.52
570.98	980.07
571.33	983.71
571.69	969.14
572.04	979.38
572.40	993.49
572.75	970.96
573.11	972.79
573.46	979.84
573.82	956.63
574.17	952.31
574.53	980.52
574.88	969.14
575.24	987.12
575.59	987.35
575.95	981.66
576.30	984.16
576.66	982.34
577.01	985.98
577.36	974.61
577.72	970.74
578.07	974.83
578.43	972.79
578.78	988.71
579.14	990.99
579.49	978.25
579.85	970.96
580.20	963.23
580.55	973.01
580.91	990.99
581.26	978.25
581.62	1016.70
581.97	996.45
582.32	985.76
582.68	995.09
583.03	990.31
583.39	999.64
583.74	1002.59
584.09	1002.37
584.45	1005.78
584.80	996.22
585.15	1003.50
585.51	1002.37
585.86	1032.86
586.21	1035.13
586.57	1029.90
586.92	1018.52
587.27	1030.13
587.63	1041.96
587.98	1079.96
588.33	1040.82
588.69	1035.36
589.04	1067.67
589.39	1037.87
589.75	1044.46
590.10	1054.93
590.45	1068.36
590.81	1084.97
591.16	1078.82
591.51	1095.89
591.86	1119.56
592.22	1115.69
592.57	1125.93
592.92	1139.13
593.28	1140.49
593.63	1141.86
593.98	1148.00
594.33	1168.71
594.69	1171.89
595.04	1179.40
595.39	1205.80
595.74	1219.00
596.10	1237.66
596.45	1236.06
596.80	1241.07
597.15	1267.47
597.50	1290.90
597.86	1310.47
598.21	1316.84
598.56	1362.81
598.91	1378.74
599.26	1392.39
599.62	1402.40
599.97	1420.61
600.32	1433.81
600.67	1476.59
601.02	1465.66
601.38	1482.05
601.73	1525.05
602.08	1518.46
602.43	1538.25
602.78	1556.00
603.13	1582.85
603.49	1577.62
603.84	1625.86
604.19	1642.47
604.54	1637.69
604.89	1664.32
605.24	1687.98
605.59	1746.23
605.95	1720.98
606.30	1747.83
606.65	1789.92
607.00	1808.13
607.35	1849.32
607.70	1836.57
608.05	1869.11
608.40	1864.11
608.75	1867.29
609.10	1928.73
609.46	1928.05
609.81	1917.58
610.16	1936.01
610.51	1972.42
610.86	1973.33
611.21	1963.77
611.56	1997.68
611.91	2022.26
612.26	2032.27
612.61	2021.57
612.96	2030.90
613.31	2027.94
613.66	2092.11
614.01	2102.81
614.36	2074.59
614.71	2095.07
615.06	2079.37
615.41	2109.18
615.76	2123.97
616.11	2128.29
616.46	2158.10
616.81	2146.95
617.16	2138.76
617.51	2142.63
617.86	2138.08
618.21	2154.46
618.56	2151.50
618.91	2166.07
619.26	2161.74
619.61	2123.29
619.96	2161.74
620.31	2190.64
620.66	2154.24
621.01	2170.39
621.36	2174.26
621.71	2173.35
622.06	2164.25
622.41	2163.34
622.76	2158.79
623.10	2172.44
623.45	2153.33
623.80	2155.83
624.15	2172.67
624.50	2149.68
624.85	2146.27
625.20	2123.29
625.55	2145.59
625.90	2122.83
626.25	2146.27
626.59	2111.68
626.94	2123.52
627.29	2109.86
627.64	2117.37
627.99	2109.64
628.34	2081.19
628.69	2111.91
629.03	2112.82
629.38	2109.18
629.73	2111.68
630.08	2078.46
630.43	2065.95
630.78	2063.21
631.12	2064.58
631.47	2085.06
631.82	2046.60
632.17	2074.82
632.52	2060.48
632.86	2050.02
633.21	2050.24
633.56	2051.61
633.91	2054.80
634.26	2031.36
634.60	2035.45
634.95	2037.05
635.30	2035.45
635.65	2011.33
635.99	1999.96
636.34	2010.65
636.69	2002.23
637.04	2025.90
637.39	2012.24
637.73	1988.81
638.08	2021.80
638.43	1981.75
638.77	1988.35
639.12	1975.15
639.47	1996.54
639.82	1992.45
640.16	1967.19
640.51	1971.51
640.86	1963.32
641.20	1966.05
641.55	1983.34
641.90	1952.85
642.25	2018.39
642.59	1989.49
642.94	1978.11
643.29	1986.98
643.63	1962.41
643.98	1954.90
644.33	1956.49
644.67	1972.19
645.02	1925.32
645.37	1969.01
645.71	1957.40
646.06	1957.18
646.40	1958.77
646.75	1969.01
647.10	1947.39
647.44	1967.19
647.79	1939.65
648.14	1944.66
648.48	1981.30
648.83	1939.43
649.17	1982.66
649.52	1961.95
649.87	1956.27
650.21	1954.90
650.56	1946.25
650.90	1932.60
651.25	1954.44
651.59	1971.06
651.94	1984.25
652.29	1972.65
652.63	1984.94
652.98	1974.24
653.32	1970.60
653.67	1983.80
654.01	2004.96
654.36	1982.89
654.70	1982.66
655.05	2003.82
655.39	2013.38
655.74	2012.70
656.08	2015.88
656.43	2033.18
656.78	2022.26
657.12	1998.82
657.47	2047.06
657.81	2053.20
658.15	2057.98
658.50	2043.42
658.84	2052.52
659.19	2088.70
659.53	2089.16
659.88	2141.72
660.22	2095.75
660.57	2107.59
660.91	2114.64
661.26	2096.66
661.60	2136.26
661.95	2133.30
662.29	2138.31
662.63	2164.25
662.98	2175.85
663.32	2171.30
663.67	2171.30
664.01	2206.35
664.36	2225.00
664.70	2237.75
665.04	2255.72
665.39	2283.49
665.73	2278.25
666.08	2457.56
666.42	2334.23
666.76	2363.58
667.11	2379.06
667.45	2453.92
667.79	2468.03
668.14	2499.20
668.48	2573.16
668.83	2614.12
669.17	2645.52
669.51	2713.33
669.86	2821.87
670.20	2903.56
670.54	2945.43
670.89	2997.09
671.23	3102.67
671.57	3169.12
671.92	3279.03
672.26	3448.78
672.60	3499.07
672.94	3663.59
673.29	3784.42
673.63	3904.11
673.97	4050.20
674.32	4158.51
674.66	4317.12
675.00	4523.05
675.34	4600.65
675.69	4820.46
676.03	4978.84
676.37	5187.73
676.71	5361.81
677.06	5590.27
677.40	5754.34
677.74	6057.44
678.08	6338.46
678.43	6576.26
678.77	6862.74
679.11	7153.10
679.45	7400.45
679.80	7672.60
680.14	8024.17
680.48	8398.49
680.82	8799.44
681.16	9299.14
681.51	9597.46
681.85	10034.59
682.19	10518.37
682.53	11119.10
682.87	11694.13
683.21	12297.14
683.56	12944.07
683.90	13733.68
684.24	14648.67
684.58	15593.69
684.92	16444.96
685.26	17308.52
685.61	18245.35
685.95	19352.17
686.29	20322.68
686.63	21054.03
686.97	21767.18
687.31	22312.39
687.65	22598.88
687.99	22972.98
688.33	22937.48
688.68	22949.08
689.02	22620.04
689.36	22372.47
689.70	21810.64
690.04	21189.42
690.38	20561.38
690.72	19840.04
691.06	19070.00
691.40	18380.29
691.74	17533.80
692.08	16779.01
692.42	16053.57
692.76	15252.82
693.10	14682.34
693.44	13865.20
693.78	13405.78
694.13	12744.74
694.47	12302.38
694.81	11720.07
695.15	11345.29
695.49	10829.20
695.83	10512.00
696.17	10104.91
696.51	9821.38
696.85	9540.58
697.19	9157.15
697.53	8940.07
697.87	8801.26
698.20	8607.84
698.54	8507.72
698.88	8386.20
699.22	8237.61
699.56	8122.93
699.90	8045.56
700.24	8024.85
700.58	7972.51
700.92	7969.10
701.26	7939.97
701.60	8040.55
701.94	7993.22
702.28	8083.79
702.62	8137.95
702.96	8247.40
703.30	8343.65
703.63	8466.99
703.97	8580.08
704.31	8738.00
704.65	8851.78
704.99	9053.39
705.33	9283.44
705.67	9373.55
706.01	9638.42
706.34	9790.88
706.68	10028.45
707.02	10130.85
707.36	10391.85
707.70	10555.46
708.04	10597.33
708.38	10834.89
708.71	11034.00
709.05	11213.54
709.39	11396.95
709.73	11428.35
710.07	11545.99
710.40	11608.34
710.74	11669.10
711.08	11797.44
711.42	11770.36
711.76	11789.47
712.09	11806.77
712.43	11799.49
712.77	11690.26
713.11	11585.36
713.45	11567.38
713.78	11549.63
714.12	11421.98
714.46	11208.99
714.80	11111.37
715.13	10916.13
715.47	10765.03
715.81	10625.54
716.15	10424.84
716.48	10281.03
716.82	10179.31
717.16	9931.28
717.49	9774.73
717.83	9583.81
718.17	9440.45
718.51	9152.83
718.84	8983.07
719.18	8852.00
719.52	8666.32
719.85	8464.03
720.19	8270.15
720.53	8115.42
720.86	7982.98
721.20	7785.92
721.54	7668.96
721.87	7489.19
722.21	7290.77
722.55	7176.99
722.88	7048.20
723.22	6855.23
723.55	6688.21
723.89	6676.83
724.23	6503.67
724.56	6358.72
724.90	6295.68
725.24	6160.97
725.57	6072.68
725.91	5927.96
726.24	5816.00
726.58	5693.58
726.92	5627.14
727.25	5531.56
727.59	5437.13
727.92	5365.22
728.26	5273.06
728.59	5163.61
728.93	5091.25
729.26	4996.59
729.60	4956.08
729.94	4879.17
730.27	4803.85
730.61	4761.07
730.94	4679.84
731.28	4603.38
731.61	4544.44
731.95	4446.37
732.28	4453.65
732.62	4393.80
732.95	4344.20
733.29	4297.09
733.62	4212.67
733.96	4201.52
734.29	4089.34
734.63	4041.78
734.96	4011.97
735.30	3976.25
735.63	3931.64
735.97	3903.66
736.30	3863.61
736.63	3836.53
736.97	3772.13
737.30	3738.68
737.64	3695.67
737.97	3707.05
738.31	3671.78
738.64	3622.40
738.97	3619.90
739.31	3538.43
739.64	3570.75
739.98	3514.09
740.31	3485.19
740.64	3496.11
740.98	3436.04
741.31	3396.21
741.65	3368.45
741.98	3395.53
742.31	3327.27
742.65	3306.10
742.98	3308.61
743.31	3264.23
743.65	3247.17
743.98	3258.32
744.31	3265.14
744.65	3199.38
744.98	3218.27
745.31	3188.91
745.65	3183.23
745.98	3112.23
746.31	3167.98
746.65	3114.73
746.98	3130.43
747.31	3103.36
747.65	3083.56
747.98	3094.94
748.31	3058.76
748.64	3079.69
748.98	3043.05
749.31	2997.09
749.64	2980.02
749.98	2979.11
750.31	2970.46
750.64	2944.30
750.97	2912.89
751.31	2932.46
751.64	2865.56
751.97	2893.10
752.30	2848.27
752.63	2824.15
752.97	2793.20
753.30	2784.55
753.63	2786.38
753.96	2786.38
754.29	2696.49
754.63	2723.57
754.96	2748.15
755.29	2689.44
755.62	2648.71
755.95	2626.86
756.29	2638.92
756.62	2598.87
756.95	2554.04
757.28	2542.67
757.61	2595.69
757.94	2537.66
758.27	2490.56
758.61	2474.17
758.94	2435.03
759.27	2441.18
759.60	2414.10
759.93	2404.09
760.26	2400.45
760.59	2376.78
760.92	2343.56
761.26	2366.54
761.59	2341.97
761.92	2291.90
762.25	2281.66
762.58	2296.68
762.91	2272.11
763.24	2258.00
763.57	2229.56
763.90	2219.09
764.23	2234.11
764.56	2220.68
764.89	2167.43
765.22	2188.37
765.55	2120.56
765.88	2149.68
766.21	2140.35
766.54	2125.34
766.87	2113.73
767.20	2118.28
767.53	2062.76
767.86	2082.78
768.19	2046.15
768.52	2070.72
768.85	2044.78
769.18	2021.12
769.51	2032.95
769.84	2005.19
770.17	2026.35
770.50	1987.67
770.83	1979.93
771.16	1999.73
771.49	1944.43
771.82	1932.14
772.15	1935.10
772.48	1925.77
772.81	1928.50
773.14	1909.16
773.47	1873.21
773.80	1879.13
774.13	1863.42
774.46	1852.05
774.78	1871.62
775.11	1813.82
775.44	1842.49
775.77	1846.59
776.10	1765.35
776.43	1808.58
776.76	1799.03
777.09	1751.24
777.41	1773.77
777.74	1760.80
778.07	1737.36
778.40	1742.14
778.73	1742.59
779.06	1715.97
779.38	1710.28
779.71	1711.87
780.04	1698.90
780.37	1681.38
780.70	1675.69
781.03	1652.48
781.35	1649.30
781.68	1655.44
782.01	1634.05
782.34	1661.36
782.67	1614.48
782.99	1620.85
783.32	1592.64
783.65	1572.61
783.98	1588.09
784.30	1571.93
784.63	1548.72
784.96	1537.11
785.29	1551.91
785.61	1546.90
785.94	1539.39
786.27	1528.24
786.60	1535.52
786.92	1507.30
787.25	1508.22
787.58	1528.24
787.90	1496.38
788.23	1498.89
788.56	1489.56
788.88	1483.41
789.21	1495.93
789.54	1445.87
789.87	1475.22
790.19	1449.28
790.52	1455.20
790.85	1433.35
791.17	1440.86
791.50	1438.36
791.82	1434.72
792.15	1427.43
792.48	1444.27
792.80	1404.22
793.13	1446.32
793.46	1450.64
793.78	1430.62
794.11	1434.03
794.43	1415.37
794.76	1423.57
795.09	1444.73
795.41	1427.66
795.74	1409.23
796.06	1414.01
796.39	1404.91
796.72	1425.61
797.04	1403.77
797.37	1401.04
797.69	1402.86
798.02	1420.84
798.34	1397.40
798.67	1388.52
798.99	1406.27
799.32	1421.29
799.64	1381.92
799.97	1399.67
800.30	1379.88
800.62	1388.30
800.95	1378.51
801.27	1374.19
801.60	1384.20
801.92	1375.32
802.25	1395.12
802.57	1408.32
802.89	1388.52
803.22	1384.65
803.54	1367.82
803.87	1359.62
804.19	1365.08
804.52	1362.13
804.84	1360.76
805.17	1334.37
805.49	1350.98
805.82	1333.68
806.14	1319.80
806.46	1325.72
806.79	1316.62
807.11	1300.92
807.44	1323.22
807.76	1303.42
808.08	1325.26
808.41	1317.75
808.73	1310.70
809.06	1300.69
809.38	1342.10
809.70	1316.39
810.03	1312.98
810.35	1304.33
810.67	1302.51
811.00	1310.70
811.32	1293.86
811.64	1300.01
811.97	1279.98
812.29	1276.57
812.61	1274.97
812.94	1282.26
813.26	1257.00
813.58	1250.63
813.91	1258.82
814.23	1268.60
814.55	1261.55
814.88	1258.59
815.20	1260.87
815.52	1249.72
815.84	1246.76
816.17	1239.25
816.49	1238.11
816.81	1234.93
817.13	1234.24
817.46	1243.57
817.78	1232.88
818.10	1239.25
818.42	1235.61
818.75	1204.66
819.07	1244.03
819.39	1198.52
819.71	1252.45
820.04	1226.05
820.36	1211.94
820.68	1208.07
821.00	1210.35
821.32	1206.48
821.65	1210.80
821.97	1207.16
822.29	1224.00
822.61	1218.54
822.93	1200.79
823.25	1206.94
823.58	1218.09
823.90	1208.98
824.22	1216.27
824.54	1210.35
824.86	1211.26
825.18	1203.30
825.50	1188.28
825.82	1196.47
826.15	1179.86
826.47	1171.89
826.79	1188.28
827.11	1187.59
827.43	1163.47
827.75	1189.19
828.07	1192.37
828.39	1165.07
828.71	1178.26
829.03	1181.45
829.35	1185.77
829.67	1176.44
830.00	1146.41
830.32	1163.93
830.64	1174.17
830.96	1151.87
831.28	1173.03
831.60	1167.11
831.92	1166.66
832.24	1186.00
832.56	1160.97
832.88	1139.81
833.20	1176.22
833.52	1178.72
833.84	1175.08
834.16	1153.46
834.48	1150.28
834.80	1166.66
835.12	1145.27
835.44	1152.78
835.76	1179.86
836.08	1176.44
836.40	1152.78
836.71	1150.05
837.03	1152.32
837.35	1155.96
837.67	1127.98
837.99	1149.14
838.31	1153.01
838.63	1165.29
838.95	1163.02
839.27	1146.63
839.59	1154.14
839.91	1130.48
840.23	1163.25
840.54	1143.68
840.86	1142.54
841.18	1114.55
841.50	1151.41
841.82	1143.22
842.14	1152.55
842.46	1150.50
842.77	1133.66
843.09	1144.36
843.41	1146.63
843.73	1129.34
844.05	1150.05
844.37	1137.99
844.68	1129.34
845.00	1143.90
845.32	1118.42
845.64	1133.21
845.96	1127.52
846.27	1124.11
846.59	1131.16
846.91	1130.48
847.23	1129.11
847.54	1140.49
847.86	1117.74
848.18	1104.08
848.50	1121.15
848.82	1106.36
849.13	1127.75
849.45	1137.08
849.77	1114.78
850.08	1152.78
850.40	1142.54
850.72	1120.24
851.04	1108.63
851.35	1100.67
851.67	1130.25
851.99	1122.29
852.30	1092.71
852.62	1115.23
852.94	1125.70
853.25	1143.68
853.57	1119.10
853.89	1098.17
854.20	1116.83
854.52	1140.26
854.84	1130.93
855.15	1116.83
855.47	1124.33
855.79	1105.68
856.10	1107.95
856.42	1101.12
856.73	1107.27
857.05	1089.75
857.37	1105.22
857.68	1103.86
858.00	1121.38
858.32	1105.45
858.63	1086.33
858.95	1092.02
859.26	1082.47
859.58	1094.53
859.89	1084.29
860.21	1078.82
860.52	1085.88
860.84	1085.65
861.16	1082.47
861.47	1106.81
861.79	1093.84
862.10	1092.71
862.42	1099.99
862.73	1106.81
863.05	1085.88
863.36	1110.91
863.68	1098.85
863.99	1079.05
864.31	1096.57
864.62	1105.22
864.94	1077.46
865.25	1071.54
865.57	1078.82
865.88	1078.14
866.20	1095.66
866.51	1073.36
866.82	1072.23
867.14	1077.00
867.45	1073.36
867.77	1075.64
868.08	1088.84
868.40	1086.79
868.71	1081.33
869.02	1074.73
869.34	1072.00
869.65	1090.20
869.97	1072.68
870.28	1072.23
870.59	1097.03
870.91	1078.60
871.22	1077.69
871.54	1075.18
871.85	1074.05
872.16	1078.14
872.48	1069.49
872.79	1047.42
873.10	1052.66
873.42	1059.48
873.73	1055.61
874.04	1063.35
874.36	1056.30
874.67	1050.84
874.98	1057.21
875.30	1042.64
875.61	1063.35
875.92	1065.63
876.23	1062.67
876.55	1053.34
876.86	1049.93
877.17	1053.57
877.49	1031.49
877.80	1054.48
878.11	1253.13
878.42	1057.21
878.74	1040.82
879.05	1068.36
879.36	1042.19
879.67	1050.15
879.98	1044.69
880.30	1054.93
880.61	1059.25
880.92	1055.61
881.23	1057.89
881.55	1056.30
881.86	1061.99
882.17	1041.96
882.48	1046.28
882.79	1042.64
883.10	1051.52
883.42	1058.80
883.73	1061.30
884.04	1050.61
884.35	1064.94
884.66	1048.10
884.97	1048.10
885.28	1046.97
885.60	1056.98
885.91	1052.88
886.22	1036.04
886.53	1039.23
886.84	1055.16
887.15	1058.80
887.46	1054.02
887.77	1060.39
888.08	1035.36
888.40	1046.28
888.71	1041.28
889.02	1059.03
889.33	1038.32
889.64	1033.09
889.95	1031.04
890.26	1027.85
890.57	1041.96
890.88	1061.76
891.19	1070.86
891.50	1046.74
891.81	1041.51
892.12	1065.40
892.43	1035.59
892.74	1025.80
893.05	1041.05
893.36	1066.99
893.67	1045.83
893.98	1051.97
894.29	1044.92
894.60	1047.88
894.91	1032.63
895.22	1051.75
895.53	1035.13
895.84	1039.23
896.15	1036.95
896.46	1013.06
896.77	1032.86
897.08	1018.52
897.38	1055.61
897.69	1048.56
898.00	1024.89
898.31	1020.80
898.62	1045.15
898.93	1017.16
899.24	1026.49
899.55	1030.36
899.86	1044.69
900.16	1036.27
900.47	1046.97
900.78	1029.90
901.09	1039.46
901.40	1029.67
901.71	1021.48
902.02	1037.64
902.32	1021.71
902.63	1036.04
902.94	1038.55
903.25	1034.45
903.56	1012.38
903.87	1016.48
904.17	1036.04
904.48	1035.13
904.79	1023.07
905.10	1027.17
905.41	1032.86
905.71	1007.60
906.02	1015.34
906.33	1007.15
906.64	1036.50
906.94	1039.23
907.25	1008.28
907.56	1016.02
907.87	1031.49
908.17	999.64
908.48	1022.85
908.79	1009.65
909.09	1017.61
909.40	1011.70
909.71	1020.80
910.02	1030.58
910.32	1006.69
910.63	1004.41
910.94	1009.42
911.24	1004.64
911.55	1031.72
911.86	1000.77
912.16	1005.10
912.47	1017.84
912.78	1008.51
913.08	1013.06
913.39	1028.76
913.69	1005.55
914.00	1009.19
914.31	1038.32
914.61	1014.88
914.92	1034.00
915.23	988.94
915.53	998.04
915.84	1011.24
916.14	1014.65
916.45	1008.28
916.75	998.73
917.06	1003.05
917.37	998.04
917.67	994.18
917.98	998.50
918.28	1000.55
918.59	1028.31
918.89	1009.19
919.20	998.27
919.50	1004.19
919.81	999.41
920.11	1024.44
920.42	1008.28
920.72	1003.50
921.03	1013.74
921.33	1008.28
921.64	1000.77
921.94	993.26
922.25	1004.64
922.55	1000.55
922.86	998.50
923.16	995.77
923.47	985.98
923.77	1015.34
924.08	1005.10
924.38	1007.37
924.69	978.02
924.99	995.09
925.29	992.35
925.60	995.31
925.90	1003.05
926.21	967.10
926.51	990.53
926.81	984.62
927.12	997.59
927.42	988.03
927.73	989.62
928.03	1001.23
928.33	996.68
928.64	992.13
928.94	994.63
929.24	991.67
929.55	1004.41
929.85	1000.77
930.15	999.18
930.46	995.54
930.76	970.96
931.06	985.98
931.37	1006.46
931.67	1003.28
931.97	992.35
932.27	997.13
932.58	992.35
932.88	974.61
933.18	972.79
933.49	999.64
933.79	991.90
934.09	995.31
934.39	1005.10
934.70	1006.01
935.00	993.04
935.30	968.92
935.60	997.13
935.91	977.11
936.21	1002.14
936.51	971.65
936.81	997.36
937.11	987.35
937.42	989.62
937.72	994.40
938.02	974.15
938.32	974.61
938.62	975.97
938.92	986.44
939.23	990.53
939.53	989.40
939.83	975.06
940.13	965.50
940.43	960.27
940.73	988.71
941.03	965.73
941.34	989.85
941.64	970.96
941.94	963.23
942.24	985.98
942.54	987.58
942.84	992.81
943.14	993.49
943.44	984.16
943.74	999.41
944.04	976.65
944.34	980.52
944.65	973.01
944.95	993.26
945.25	967.10
945.55	987.12
945.85	979.16
946.15	969.83
946.45	990.99
946.75	963.23
947.05	982.57
947.35	975.52
947.65	979.38
947.95	976.65
948.25	974.15
948.55	982.11
948.85	984.39
949.15	993.04
949.45	982.80
949.75	970.05
950.05	980.29
950.35	979.38
950.65	989.17
950.94	979.38
951.24	962.77
951.54	995.77
951.84	1040.82
952.14	987.12
952.44	975.74
952.74	969.14
953.04	980.75
953.34	982.80
953.64	992.13
953.94	972.56
954.23	996.91
954.53	978.70
954.83	959.59
955.13	984.62
955.43	969.37
955.73	969.37
956.03	982.11
956.32	955.72
956.62	982.80
956.92	973.01
957.22	962.77
957.52	989.62
957.82	979.38
958.11	979.16
958.41	992.13
958.71	1004.87
959.01	984.62
959.30	1084.29
959.60	983.25
959.90	957.77
960.20	982.80
960.50	978.70
960.79	963.68
961.09	980.07
961.39	993.04
961.69	984.62
961.98	972.10
962.28	955.04
962.58	980.52
962.87	986.67
963.17	974.61
963.47	982.11
963.76	999.41
964.06	980.29
964.36	954.58
964.66	970.74
964.95	969.60
965.25	998.50
965.55	965.73
965.84	958.68
966.14	976.88
966.43	984.16
966.73	960.72
967.03	971.87
967.32	988.03
967.62	975.52
967.92	960.50
968.21	973.92
968.51	988.03
968.80	974.38
969.10	983.71
969.40	964.14
969.69	964.37
969.99	974.83
970.28	991.90
970.58	987.12
970.87	980.07
971.17	975.06
971.46	989.62
971.76	991.44
972.06	991.67
972.35	995.54
972.65	989.17
972.94	979.61
973.24	981.20
973.53	976.43
973.83	950.26
974.12	971.65
974.42	977.79
974.71	980.07
975.01	983.48
975.30	955.72
975.59	965.96
975.89	984.85
976.18	994.63
976.48	986.21
976.77	970.74
977.07	976.43
977.36	972.56
977.65	979.16
977.95	975.97
978.24	964.37
978.54	979.61
978.83	988.49
979.13	990.76
979.42	982.11
979.71	961.86
980.01	969.60
980.30	966.87
980.59	961.86
980.89	1016.93
981.18	976.65
981.47	969.83
981.77	990.76
982.06	978.25
982.35	951.85
982.65	962.32
982.94	961.41
983.23	982.34
983.53	985.53
983.82	990.53
984.11	969.60
984.41	959.59
984.70	978.93
984.99	971.65
985.28	984.16
985.58	966.64
985.87	954.13
986.16	975.52
986.45	973.24
986.75	968.01
987.04	984.39
987.33	958.22
987.62	962.77
987.91	988.71
988.21	976.88
988.50	979.38
988.79	986.21
989.08	953.90
989.37	982.34
989.67	999.18
989.96	961.41
990.25	982.57
990.54	968.23
990.83	974.61
991.12	965.05
991.42	978.02
991.71	964.59
992.00	956.63
992.29	964.82
992.58	978.70
992.87	1010.33
993.16	978.02
993.45	1000.09
993.75	971.65
994.04	968.46
994.33	966.41
994.62	1003.05
994.91	958.68
995.20	975.74
995.49	980.29
995.78	957.99
996.07	977.56
996.36	954.35
996.65	977.56
996.94	968.01
997.23	995.77
997.52	943.66
997.81	986.89
998.10	965.05
998.39	969.14
998.68	974.15
998.97	984.85
999.26	973.47
999.55	960.72
999.84	987.12
1000.13	987.80
1000.42	965.28
1000.71	974.38
1001.00	962.32
1001.29	991.22
1001.58	987.80
1001.87	955.49
1002.16	982.80
1002.45	980.52
1002.74	966.41
1003.02	970.74
1003.31	964.14
1003.60	969.83
1003.89	957.31
1004.18	993.49
1004.47	965.05
1004.76	969.14
1005.05	985.53
1005.33	962.55
1005.62	980.07
1005.91	968.92
1006.20	983.94
1006.49	969.83
1006.78	987.35
1007.06	968.23
1007.35	971.87
1007.64	989.85
1007.93	980.52
1008.22	972.56
1008.50	978.93
1008.79	970.74
1009.08	971.65
1009.37	958.90
1009.66	997.13
1009.94	951.17
1010.23	958.45
1010.52	956.40
1010.81	966.19
1011.09	974.15
1011.38	962.55
1011.67	966.64
1011.95	987.35
1012.24	967.78
1012.53	966.41
1012.82	973.47
1013.10	985.07
1013.39	978.47
1013.68	963.23
[truncated: 48 more rows]
