# Supplementary material for: Unique photosynthetic electron transport tuning and excitation distribution in heterokont algae
Source: PLoS One. 2019 Jan 9;14(1):e0209920. doi: 10.1371/journal.pone.0209920 (PMC6326504; doi:10.1371/journal.pone.0209920)
Supplement: S1 Dataset — (ZIP) [file pone.0209920.s004.zip › S1 Dataset/77K/Phaeodactylum_no_inhibitor/PNI_t=20,1.txt]

340.01	907.71
340.39	907.71
340.76	907.71
341.14	924.77
341.52	930.46
341.89	934.33
342.27	965.96
342.65	952.99
343.03	952.76
343.40	976.65
343.78	951.40
344.16	950.94
344.53	960.27
344.91	954.13
345.29	951.62
345.66	929.10
346.04	934.56
346.42	937.29
346.79	955.72
347.17	932.74
347.54	939.79
347.92	939.34
348.30	913.62
348.67	943.20
349.05	927.73
349.43	923.63
349.80	919.31
350.18	940.02
350.56	916.12
350.93	918.17
351.31	931.14
351.68	919.99
352.06	920.45
352.44	911.12
352.81	907.25
353.19	918.86
353.56	916.12
353.94	912.71
354.32	921.81
354.69	919.99
355.07	910.89
355.44	916.35
355.82	899.74
356.19	930.01
356.57	928.41
356.95	913.17
357.32	906.11
357.70	926.82
358.07	921.59
358.45	928.64
358.82	912.94
359.20	940.47
359.58	938.88
359.95	925.45
360.33	919.54
360.70	927.05
361.08	930.92
361.45	931.60
361.83	921.36
362.20	922.04
362.58	934.56
362.95	913.17
363.33	932.51
363.70	919.08
364.08	923.41
364.45	917.26
364.83	919.99
365.20	915.44
365.58	932.96
365.95	934.56
366.33	917.72
366.70	923.63
367.08	921.36
367.45	934.56
367.83	920.22
368.20	912.94
368.58	930.46
368.95	912.71
369.33	930.69
369.70	908.39
370.08	902.47
370.45	924.09
370.83	899.51
371.20	919.99
371.57	978.47
371.95	914.76
372.32	911.57
372.70	905.20
373.07	897.69
373.45	917.72
373.82	895.42
374.19	917.72
374.57	917.26
374.94	947.53
375.32	898.83
375.69	914.99
376.07	917.72
376.44	909.98
376.81	911.35
377.19	888.14
377.56	920.45
377.94	904.75
378.31	907.25
378.68	921.13
379.06	901.33
379.43	914.30
379.81	915.67
380.18	909.98
380.55	902.93
380.93	923.86
381.30	921.36
381.67	910.21
382.05	912.71
382.42	921.36
382.79	917.72
383.17	907.93
383.54	925.23
383.91	922.50
384.29	935.24
384.66	905.43
385.04	920.22
385.41	916.58
385.78	912.03
386.15	913.39
386.53	917.26
386.90	906.80
387.27	926.14
387.65	898.15
388.02	933.87
388.39	915.21
388.77	917.03
389.14	924.54
389.51	930.46
389.89	910.44
390.26	908.62
390.63	927.96
391.00	918.17
391.38	899.97
391.75	925.68
392.12	940.25
392.50	922.50
392.87	934.10
393.24	907.71
393.61	921.13
393.99	915.90
394.36	906.34
394.73	936.38
395.10	934.56
395.48	922.72
395.85	903.38
396.22	914.99
396.59	888.82
396.97	903.61
397.34	949.80
397.71	922.04
398.08	918.17
398.45	932.51
398.83	922.04
399.20	922.72
399.57	929.32
399.94	909.98
400.32	923.86
400.69	916.12
401.06	912.26
401.43	912.71
401.80	906.34
402.17	932.96
402.55	915.21
402.92	904.52
403.29	933.42
403.66	917.49
404.03	912.94
404.41	898.83
404.78	912.26
405.15	909.98
405.52	918.17
405.89	901.11
406.26	920.45
406.64	905.66
407.01	927.50
407.38	922.95
407.75	901.33
408.12	913.17
408.49	919.54
408.86	930.01
409.23	925.00
409.61	904.06
409.98	909.53
410.35	927.05
410.72	904.97
411.09	924.09
411.46	929.78
411.83	902.24
412.20	904.06
412.57	913.62
412.95	916.35
413.32	921.59
413.69	927.05
414.06	909.30
414.43	913.39
414.80	923.18
415.17	911.12
415.54	913.85
415.91	922.27
416.28	918.86
416.65	917.03
417.02	913.17
417.39	924.32
417.76	916.12
418.14	914.30
418.51	918.40
418.88	905.88
419.25	901.11
419.62	927.96
419.99	924.77
420.36	934.56
420.73	907.48
421.10	925.91
421.47	914.76
421.84	904.75
422.21	908.62
422.58	922.95
422.95	917.72
423.32	917.03
423.69	924.54
424.06	927.27
424.43	925.00
424.80	916.35
425.17	932.74
425.54	908.84
425.91	914.99
426.28	924.54
426.65	916.58
427.02	937.74
427.39	928.41
427.76	924.32
428.13	926.82
428.49	917.49
428.86	925.23
429.23	928.64
429.60	919.77
429.97	915.21
430.34	907.25
430.71	927.73
431.08	912.03
431.45	927.50
431.82	903.38
432.19	907.71
432.56	921.59
432.93	908.84
433.30	929.32
433.67	900.20
434.03	935.47
434.40	909.07
434.77	920.45
435.14	907.93
435.51	912.48
435.88	921.36
436.25	910.44
436.62	906.80
436.99	924.09
437.35	930.92
437.72	928.87
438.09	904.06
438.46	973.92
438.83	932.51
439.20	901.79
439.57	922.27
439.93	908.39
440.30	895.19
440.67	909.98
441.04	921.81
441.41	917.26
441.78	895.65
442.14	911.57
442.51	912.26
442.88	909.07
443.25	909.30
443.62	935.01
443.99	915.44
444.35	915.44
444.72	915.90
445.09	897.92
445.46	904.75
445.83	915.21
446.19	920.22
446.56	906.80
446.93	925.68
447.30	920.90
447.66	897.69
448.03	912.71
448.40	934.10
448.77	912.71
449.14	921.59
449.50	898.60
449.87	902.24
450.24	927.96
450.61	920.68
450.97	925.91
451.34	917.49
451.71	935.92
452.08	925.23
452.44	908.62
452.81	930.69
453.18	926.14
453.54	939.34
453.91	915.90
454.28	931.14
454.65	899.97
455.01	920.22
455.38	918.63
455.75	921.36
456.11	919.77
456.48	915.44
456.85	904.75
457.21	927.73
457.58	910.21
457.95	925.00
458.32	913.62
458.68	915.44
459.05	921.59
459.42	936.83
459.78	926.59
460.15	921.59
460.52	919.54
460.88	907.25
461.25	941.16
461.61	914.30
461.98	917.49
462.35	919.31
462.71	941.84
463.08	934.33
463.45	935.69
463.81	916.35
464.18	917.95
464.55	931.14
464.91	933.19
465.28	918.17
465.64	913.85
466.01	916.58
466.38	911.80
466.74	925.91
467.11	924.77
467.47	902.93
467.84	937.74
468.21	925.00
468.57	906.34
468.94	928.18
469.30	919.54
469.67	926.82
470.03	909.98
470.40	906.11
470.77	915.44
471.13	894.96
471.50	926.59
471.86	934.56
472.23	933.65
472.59	919.54
472.96	909.30
473.32	911.80
473.69	940.25
474.05	937.51
474.42	907.71
474.78	922.95
475.15	914.53
475.51	917.95
475.88	895.87
476.24	911.12
476.61	926.36
476.97	916.12
477.34	932.51
477.70	925.91
478.07	932.51
478.43	932.28
478.80	910.89
479.16	927.05
479.53	906.57
479.89	905.66
480.26	904.75
480.62	925.68
480.99	928.64
481.35	898.83
481.72	924.54
482.08	924.32
482.45	1205.57
482.81	930.01
483.17	897.69
483.54	937.97
483.90	916.12
484.27	904.06
484.63	916.81
485.00	923.41
485.36	909.53
485.72	928.18
486.09	927.73
486.45	922.50
486.82	904.29
487.18	912.03
487.54	930.23
487.91	914.30
488.27	930.92
488.64	916.81
489.00	920.45
489.36	937.06
489.73	918.40
490.09	933.19
490.45	917.49
490.82	912.94
491.18	909.07
491.55	937.74
491.91	919.31
492.27	929.10
492.64	925.68
493.00	927.96
493.36	911.12
493.73	937.29
494.09	932.05
494.45	933.87
494.82	931.37
495.18	938.20
495.54	936.60
495.91	912.94
496.27	928.41
496.63	934.10
496.99	927.96
497.36	924.54
497.72	923.18
498.08	929.32
498.45	928.41
498.81	927.73
499.17	935.69
499.53	901.33
499.90	927.50
500.26	938.65
500.62	928.41
500.99	928.18
501.35	930.92
501.71	923.86
502.07	921.59
502.44	917.49
502.80	916.12
503.16	920.45
503.52	906.11
503.88	935.47
504.25	921.81
504.61	930.23
504.97	902.02
505.33	921.36
505.70	932.51
506.06	921.81
506.42	915.67
506.78	928.64
507.14	940.47
507.51	913.85
507.87	920.68
508.23	920.22
508.59	920.90
508.95	918.17
509.32	919.31
509.68	911.35
510.04	919.99
510.40	942.29
510.76	929.78
511.12	943.43
511.48	917.49
511.85	933.42
512.21	922.27
512.57	923.63
512.93	923.63
513.29	908.62
513.65	922.95
514.01	906.57
514.38	919.31
514.74	923.41
515.10	930.01
515.46	908.39
515.82	913.85
516.18	899.06
516.54	910.66
516.90	897.69
517.26	921.13
517.63	940.93
517.99	927.50
518.35	916.35
518.71	921.36
519.07	929.78
519.43	922.95
519.79	937.51
520.15	933.87
520.51	915.21
520.87	923.18
521.23	908.84
521.59	917.95
521.95	920.90
522.31	910.44
522.67	920.68
523.03	926.14
523.40	927.05
523.76	920.68
524.12	906.11
524.48	923.63
524.84	891.09
525.20	928.87
525.56	914.30
525.92	916.12
526.28	902.24
526.64	920.22
527.00	922.27
527.36	948.44
527.72	931.14
528.08	929.32
528.44	928.87
528.80	943.66
529.16	941.16
529.51	951.62
529.87	926.36
530.23	921.13
530.59	902.93
530.95	946.84
531.31	946.62
531.67	917.26
532.03	934.56
532.39	942.75
532.75	950.71
533.11	922.50
533.47	929.78
533.83	912.71
534.19	929.78
534.55	917.03
534.91	920.90
535.26	919.99
535.62	923.41
535.98	897.01
536.34	928.41
536.70	921.81
537.06	944.11
537.42	911.57
537.78	930.69
538.14	1057.66
538.49	935.01
538.85	962.55
539.21	912.26
539.57	915.44
539.93	909.07
540.29	942.07
540.65	910.66
541.00	916.58
541.36	916.12
541.72	928.64
542.08	936.38
542.44	907.48
542.80	932.05
543.15	923.63
543.51	915.90
543.87	922.50
544.23	917.26
544.59	914.08
544.95	912.26
545.30	911.80
545.66	911.57
546.02	917.03
546.38	884.95
546.73	917.49
547.09	932.28
547.45	942.98
547.81	917.49
548.17	922.50
548.52	915.21
548.88	920.45
549.24	916.58
549.60	913.17
549.95	911.57
550.31	914.08
550.67	910.21
551.03	927.50
551.38	927.05
551.74	909.98
552.10	916.12
552.46	907.48
552.81	914.76
553.17	896.33
553.53	923.18
553.88	913.17
554.24	926.82
554.60	930.23
554.95	911.35
555.31	927.05
555.67	915.21
556.03	913.62
556.38	900.88
556.74	918.86
557.10	928.64
557.45	905.20
557.81	917.03
558.17	912.03
558.52	908.84
558.88	919.31
559.24	932.51
559.59	926.59
559.95	926.82
560.30	923.63
560.66	913.39
561.02	916.58
561.37	916.35
561.73	917.03
562.09	923.41
562.44	930.69
562.80	940.25
563.15	933.42
563.51	932.05
563.87	924.54
564.22	918.40
564.58	939.34
564.93	907.48
565.29	930.46
565.65	940.47
566.00	934.10
566.36	918.40
566.71	934.33
567.07	935.24
567.42	931.14
567.78	921.13
568.14	921.59
568.49	933.42
568.85	929.32
569.20	916.35
569.56	922.50
569.91	935.24
570.27	919.08
570.62	928.64
570.98	927.27
571.33	924.77
571.69	918.40
572.04	926.36
572.40	919.99
572.75	929.78
573.11	940.70
573.46	929.10
573.82	910.66
574.17	925.23
574.53	915.67
574.88	914.30
575.24	937.29
575.59	912.03
575.95	918.63
576.30	904.52
576.66	923.63
577.01	930.46
577.36	923.86
577.72	905.66
578.07	915.90
578.43	921.36
578.78	911.57
579.14	919.31
579.49	921.59
579.85	930.01
580.20	940.47
580.55	932.05
580.91	960.50
581.26	938.20
581.62	930.46
581.97	944.80
582.32	925.91
582.68	947.75
583.03	953.67
583.39	956.86
583.74	958.22
584.09	942.98
584.45	960.95
584.80	944.80
585.15	946.84
585.51	943.89
585.86	956.86
586.21	952.99
586.57	967.55
586.92	962.77
587.27	975.52
587.63	985.98
587.98	1004.19
588.33	997.36
588.69	988.49
589.04	989.40
589.39	980.29
589.75	1013.29
590.10	998.50
590.45	999.86
590.81	1031.04
591.16	1021.03
591.51	1031.49
591.86	1042.64
592.22	1059.48
592.57	1061.08
592.92	1061.53
593.28	1064.94
593.63	1085.42
593.98	1116.14
594.33	1113.41
594.69	1103.86
595.04	1122.74
595.39	1145.27
595.74	1172.80
596.10	1161.43
596.45	1209.89
596.80	1202.16
597.15	1228.55
597.50	1232.88
597.86	1231.97
598.21	1246.30
598.56	1258.14
598.91	1291.13
599.26	1301.83
599.62	1328.22
599.97	1332.32
600.32	1360.99
600.67	1374.87
601.02	1417.19
601.38	1404.68
601.73	1416.74
602.08	1431.08
602.43	1449.05
602.78	1453.60
603.13	1464.30
603.49	1510.95
603.84	1555.32
604.19	1536.66
604.54	1539.62
604.89	1562.15
605.24	1599.69
605.59	1636.33
605.95	1653.85
606.30	1652.26
606.65	1677.97
607.00	1667.05
607.35	1701.41
607.70	1687.75
608.05	1749.88
608.40	1763.98
608.75	1754.88
609.10	1779.23
609.46	1753.97
609.81	1778.55
610.16	1830.43
610.51	1818.60
610.86	1845.45
611.21	1852.05
611.56	1848.18
611.91	1876.62
612.26	1882.99
612.61	1902.79
612.96	1899.83
613.31	1905.75
613.66	1928.73
614.01	1926.00
614.36	1928.28
614.71	1939.65
615.06	1921.45
615.41	1928.50
615.76	1957.86
616.11	1957.18
616.46	1973.10
616.81	1958.09
617.16	1969.69
617.51	1987.21
617.86	1972.65
618.21	1982.89
618.56	1997.91
618.91	1968.33
619.26	1993.13
619.61	1986.30
619.96	1980.61
620.31	1997.68
620.66	1982.43
621.01	1989.49
621.36	1976.52
621.71	2004.73
622.06	1994.72
622.41	1959.00
622.76	1989.94
623.10	1977.66
623.45	1979.93
623.80	1971.28
624.15	1967.87
624.50	1976.74
624.85	1966.51
625.20	1974.70
625.55	1946.71
625.90	1956.04
626.25	1940.79
626.59	1959.68
626.94	1929.41
627.29	1955.81
627.64	1966.96
627.99	1958.54
628.34	1935.33
628.69	1946.94
629.03	1931.23
629.38	1948.53
629.73	1960.82
630.08	1932.83
630.43	1939.20
630.78	1911.89
631.12	1918.04
631.47	1899.60
631.82	1896.65
632.17	1858.65
632.52	1903.02
632.86	1939.88
633.21	1867.98
633.56	1868.20
633.91	1898.92
634.26	1857.05
634.60	1872.98
634.95	1852.50
635.30	1870.48
635.65	1862.29
635.99	1855.00
636.34	1852.73
636.69	1842.26
637.04	1858.65
637.39	1819.05
637.73	1835.21
638.08	1830.88
638.43	1828.38
638.77	1832.25
639.12	1804.03
639.47	1821.55
639.82	1818.82
640.16	1802.21
640.51	1832.48
640.86	1805.40
641.20	1770.13
641.55	1803.12
641.90	1775.13
642.25	1791.06
642.59	1799.71
642.94	1810.63
643.29	1808.58
643.63	1783.55
643.98	1795.16
644.33	1776.50
644.67	1793.34
645.02	1786.74
645.37	1798.34
645.71	1769.90
646.06	1797.89
646.40	1774.45
646.75	1756.02
647.10	1749.65
647.44	1776.50
647.79	1779.46
648.14	1786.06
648.48	1779.00
648.83	1768.76
649.17	1822.69
649.52	1753.06
649.87	1799.03
650.21	1751.47
650.56	1783.55
650.90	1801.98
651.25	1781.51
651.59	1788.10
651.94	1794.93
652.29	1789.24
652.63	1817.69
652.98	1811.09
653.32	1803.35
653.67	1803.35
654.01	1798.57
654.36	1795.16
654.70	1813.82
655.05	1793.11
655.39	1799.03
655.74	1826.79
656.08	1831.79
656.43	1827.24
656.78	1822.01
657.12	1818.82
657.47	1823.60
657.81	1867.06
658.15	1809.72
658.50	1832.93
658.84	1872.53
659.19	1855.23
659.53	1860.47
659.88	1872.98
660.22	1897.33
660.57	1904.61
660.91	1870.48
661.26	1892.55
661.60	1908.71
661.95	1907.80
662.29	1922.59
662.63	1931.01
662.98	1914.17
663.32	1888.45
663.67	1929.19
664.01	1961.95
664.36	1981.07
664.70	1921.90
665.04	1983.12
665.39	1994.72
665.73	1981.30
666.08	2144.45
666.42	2022.48
666.76	2027.94
667.11	2077.78
667.45	2091.89
667.79	2085.06
668.14	2124.20
668.48	2151.50
668.83	2174.94
669.17	2211.58
669.51	2237.52
669.86	2276.66
670.20	2307.83
670.54	2372.00
670.89	2393.39
671.23	2446.18
671.57	2500.11
671.92	2534.70
672.26	2575.43
672.60	2669.87
672.94	2762.94
673.29	2771.13
673.63	2849.86
673.97	2890.82
674.32	2969.33
674.66	2997.77
675.00	3104.49
675.34	3161.38
675.69	3301.10
676.03	3360.03
676.37	3429.21
676.71	3569.15
677.06	3629.91
677.40	3750.51
677.74	3892.73
678.08	3993.08
678.43	4147.14
678.77	4282.53
679.11	4426.34
679.45	4521.46
679.80	4700.54
680.14	4881.67
680.48	5004.10
680.82	5259.41
681.16	5454.20
681.51	5625.54
681.85	5863.79
682.19	6101.81
682.53	6399.22
682.87	6710.74
683.21	6992.45
683.56	7434.13
683.90	7866.93
684.24	8248.76
684.58	8846.31
684.92	9283.21
685.26	9810.45
685.61	10303.33
685.95	10952.31
686.29	11509.13
686.63	11906.89
686.97	12283.94
687.31	12603.20
687.65	12888.32
687.99	13024.63
688.33	13003.69
688.68	12912.90
689.02	12839.85
689.36	12583.18
689.70	12335.14
690.04	11972.88
690.38	11568.75
690.72	11208.31
691.06	10760.94
691.40	10371.14
691.74	9850.73
692.08	9530.34
692.42	9157.15
692.76	8827.66
693.10	8446.96
693.44	8056.25
693.78	7726.99
694.13	7412.74
694.47	7192.92
694.81	6856.37
695.15	6640.42
695.49	6373.96
695.83	6174.17
696.17	6003.28
696.51	5864.70
696.85	5633.96
697.19	5473.54
697.53	5392.53
697.87	5287.40
698.20	5179.54
698.54	5107.86
698.88	5057.80
699.22	4969.05
699.56	4931.74
699.90	4879.85
700.24	4860.51
700.58	4873.48
700.92	4855.51
701.26	4794.07
701.60	4826.38
701.94	4811.36
702.28	4875.30
702.62	4880.76
702.96	4951.08
703.30	4981.57
703.63	5047.56
703.97	5144.73
704.31	5180.91
704.65	5301.74
704.99	5387.98
705.33	5523.37
705.67	5554.55
706.01	5631.69
706.34	5758.89
706.68	5827.84
707.02	5929.32
707.36	6075.64
707.70	6119.10
708.04	6137.53
708.38	6286.58
708.71	6414.92
709.05	6538.71
709.39	6556.23
709.73	6602.42
710.07	6693.67
710.40	6753.06
710.74	6741.91
711.08	6802.90
711.42	6810.41
711.76	6784.24
712.09	6775.59
712.43	6804.72
712.77	6793.57
713.11	6746.69
713.45	6715.29
713.78	6721.66
714.12	6566.93
714.46	6642.70
714.80	6485.01
715.13	6409.91
715.47	6310.70
715.81	6220.59
716.15	6153.46
716.48	6073.14
716.82	5971.42
717.16	5907.93
717.49	5783.92
717.83	5670.14
718.17	5632.60
718.51	5542.03
718.84	5423.93
719.18	5356.80
719.52	5253.72
719.85	5156.33
720.19	5041.42
720.53	4955.86
720.86	4932.42
721.20	4774.95
721.54	4760.16
721.87	4632.96
722.21	4500.07
722.55	4462.30
722.88	4424.52
723.22	4326.45
723.55	4201.52
723.89	4185.37
724.23	4097.08
724.56	4067.49
724.90	3999.91
725.24	3954.63
725.57	3868.39
725.91	3836.53
726.24	3785.78
726.58	3711.83
726.92	3644.70
727.25	3591.45
727.59	3572.34
727.92	3526.15
728.26	3462.89
728.59	3434.67
728.93	3421.93
729.26	3293.59
729.60	3322.26
729.94	3252.63
730.27	3203.25
730.61	3191.65
730.94	3113.60
731.28	3087.88
731.61	3090.84
731.95	3035.09
732.28	2969.10
732.62	2907.89
732.95	2941.57
733.29	2894.01
733.62	2885.82
733.96	2845.08
734.29	2816.41
734.63	2778.18
734.96	2784.33
735.30	2757.02
735.63	2692.17
735.97	2724.71
736.30	2658.49
736.63	2685.11
736.97	2620.03
737.30	2644.38
737.64	2640.29
737.97	2582.26
738.31	2576.34
738.64	2537.43
738.97	2494.88
739.31	2524.01
739.64	2489.19
739.98	2478.95
740.31	2454.15
740.64	2495.11
740.98	2448.23
741.31	2443.68
741.65	2417.74
741.98	2407.50
742.31	2375.42
742.65	2385.66
742.98	2389.98
743.31	2345.15
743.65	2356.76
743.98	2353.80
744.31	2325.81
744.65	2326.04
744.98	2307.61
745.31	2318.76
745.65	2309.88
745.98	2272.56
746.31	2280.30
746.65	2283.26
746.98	2290.99
747.31	2249.81
747.65	2271.88
747.98	2243.44
748.31	2251.63
748.64	2228.19
748.98	2201.79
749.31	2217.27
749.64	2222.96
749.98	2182.68
750.31	2191.78
750.64	2149.68
750.97	2163.79
751.31	2138.99
751.64	2152.42
751.97	2119.19
752.30	2131.71
752.63	2116.01
752.97	2103.72
753.30	2077.78
753.63	2068.45
753.96	2060.03
754.29	2020.89
754.63	2057.75
754.96	2075.96
755.29	2003.37
755.62	1991.08
755.95	1994.04
756.29	1975.61
756.62	1964.91
756.95	1957.18
757.28	1954.90
757.61	1974.92
757.94	1956.49
758.27	1932.37
758.61	1912.58
758.94	1922.13
759.27	1882.54
759.60	1888.00
759.93	1879.13
760.26	1853.18
760.59	1857.51
760.92	1843.17
761.26	1834.30
761.59	1821.78
761.92	1821.10
762.25	1783.78
762.58	1794.70
762.91	1778.09
763.24	1758.52
763.57	1770.81
763.90	1763.07
764.23	1761.71
764.56	1743.96
764.89	1727.58
765.22	1730.53
765.55	1685.93
765.88	1732.13
766.21	1691.39
766.54	1675.01
766.87	1661.36
767.20	1666.36
767.53	1681.61
767.86	1672.51
768.19	1661.81
768.52	1646.79
768.85	1645.43
769.18	1646.79
769.51	1637.92
769.84	1623.36
770.17	1625.40
770.50	1617.21
770.83	1587.18
771.16	1573.75
771.49	1563.74
771.82	1590.82
772.15	1581.03
772.48	1575.80
772.81	1560.10
773.14	1553.27
773.47	1539.62
773.80	1525.96
774.13	1509.13
774.46	1530.06
774.78	1513.22
775.11	1515.04
775.44	1482.50
775.77	1497.52
776.10	1484.78
776.43	1496.84
776.76	1490.69
777.09	1466.80
777.41	1443.14
777.74	1477.04
778.07	1464.30
778.40	1452.46
778.73	1444.73
779.06	1458.84
779.38	1431.30
779.71	1411.05
780.04	1449.05
780.37	1428.12
780.70	1408.09
781.03	1412.42
781.35	1411.96
781.68	1401.95
782.01	1391.25
782.34	1398.08
782.67	1368.73
782.99	1396.49
783.32	1384.20
783.65	1361.44
783.98	1349.84
784.30	1333.68
784.63	1356.44
784.96	1332.54
785.29	1332.32
785.61	1344.83
785.94	1347.34
786.27	1324.58
786.60	1318.89
786.92	1316.62
787.25	1319.35
787.58	1322.53
787.90	1310.02
788.23	1306.15
788.56	1310.47
788.88	1320.26
789.21	1295.68
789.54	1303.87
789.87	1295.00
790.19	1290.68
790.52	1304.10
790.85	1273.15
791.17	1287.72
791.50	1289.08
791.82	1297.96
792.15	1284.30
792.48	1277.70
792.80	1277.70
793.13	1270.20
793.46	1277.93
793.78	1245.62
794.11	1249.03
794.43	1252.67
794.76	1278.39
795.09	1290.90
795.41	1259.73
795.74	1272.47
796.06	1288.86
796.39	1255.40
796.72	1280.44
797.04	1259.50
797.37	1269.06
797.69	1249.49
798.02	1258.82
798.34	1250.63
798.67	1270.65
798.99	1244.94
799.32	1256.32
799.64	1240.84
799.97	1259.50
800.30	1235.61
800.62	1240.16
800.95	1239.48
801.27	1231.97
801.60	1226.28
801.92	1228.10
802.25	1219.22
802.57	1222.64
802.89	1218.77
803.22	1210.80
803.54	1247.90
803.87	1208.07
804.19	1222.41
804.52	1216.95
804.84	1231.97
805.17	1212.17
805.49	1215.58
805.82	1208.76
806.14	1213.31
806.46	1232.65
806.79	1191.46
807.11	1206.03
807.44	1191.69
807.76	1183.95
808.08	1201.25
808.41	1189.41
808.73	1194.19
809.06	1194.19
809.38	1201.93
809.70	1196.92
810.03	1184.41
810.35	1173.26
810.67	1191.69
811.00	1178.26
811.32	1184.18
811.64	1187.59
811.97	1190.78
812.29	1175.76
812.61	1130.93
812.94	1183.95
813.26	1166.43
813.58	1161.43
813.91	1153.69
814.23	1179.63
814.55	1155.05
814.88	1168.71
815.20	1151.41
815.52	1155.51
815.84	1147.09
816.17	1159.83
816.49	1151.19
816.81	1136.85
817.13	1129.57
817.46	1141.63
817.78	1137.31
818.10	1151.64
818.42	1130.93
818.75	1122.74
819.07	1162.56
819.39	1159.15
819.71	1167.34
820.04	1149.82
820.36	1131.39
820.68	1125.47
821.00	1139.35
821.32	1158.47
821.65	1140.04
821.97	1123.42
822.29	1118.65
822.61	1154.60
822.93	1110.45
823.25	1125.47
823.58	1149.82
823.90	1140.95
824.22	1132.98
824.54	1109.54
824.86	1111.14
825.18	1118.42
825.50	1136.85
825.82	1114.78
826.15	1096.57
826.47	1086.33
826.79	1081.10
827.11	1114.78
827.43	1120.47
827.75	1123.65
828.07	1095.89
828.39	1097.48
828.71	1097.03
829.03	1087.24
829.35	1108.63
829.67	1093.39
830.00	1099.99
830.32	1103.86
830.64	1105.90
830.96	1097.03
831.28	1087.24
831.60	1086.33
831.92	1066.54
832.24	1067.67
832.56	1093.39
832.88	1069.27
833.20	1107.72
833.52	1091.79
833.84	1087.47
834.16	1072.91
834.48	1063.81
834.80	1095.89
835.12	1084.74
835.44	1107.27
835.76	1096.35
836.08	1076.09
836.40	1084.06
836.71	1087.24
837.03	1095.66
837.35	1087.93
837.67	1057.66
837.99	1079.05
838.31	1074.27
838.63	1069.95
838.95	1069.27
839.27	1080.64
839.59	1091.79
839.91	1069.95
840.23	1066.99
840.54	1050.38
840.86	1069.95
841.18	1066.54
841.50	1078.60
841.82	1072.23
842.14	1078.82
842.46	1079.96
842.77	1065.17
843.09	1070.63
843.41	1067.45
843.73	1064.26
844.05	1084.97
844.37	1056.98
844.68	1044.69
845.00	1056.98
845.32	1044.01
845.64	1046.51
845.96	1049.47
846.27	1075.41
846.59	1048.33
846.91	1041.51
847.23	1043.55
847.54	1045.15
847.86	1058.34
848.18	1038.55
848.50	1051.97
848.82	1054.02
849.13	1055.61
849.45	1070.86
849.77	1069.27
850.08	1093.62
850.40	1061.53
850.72	1071.32
851.04	1051.97
851.35	1057.43
851.67	1072.23
851.99	1072.00
852.30	1055.39
852.62	1041.96
852.94	1066.08
853.25	1055.39
853.57	1039.23
853.89	1048.33
854.20	1053.11
854.52	1054.48
854.84	1049.93
855.15	1039.00
855.47	1073.36
855.79	1041.73
856.10	1040.14
856.42	1029.22
856.73	1029.90
857.05	1034.22
857.37	1044.92
857.68	1053.79
858.00	1054.25
858.32	1046.51
858.63	1034.91
858.95	1028.31
859.26	1034.45
859.58	1053.57
859.89	1045.60
860.21	1054.25
860.52	1025.58
860.84	1055.16
861.16	1021.94
861.47	1032.40
861.79	1030.36
862.10	1039.23
862.42	1036.50
862.73	1028.08
863.05	1037.64
863.36	1017.39
863.68	1028.08
863.99	1032.63
864.31	1035.59
864.62	1022.39
864.94	1025.58
865.25	1031.72
865.57	1011.01
865.88	1017.61
866.20	1020.57
866.51	1029.45
866.82	1015.56
867.14	1052.66
867.45	1014.65
867.77	1028.08
868.08	1023.07
868.40	1026.49
868.71	1016.02
869.02	1028.99
869.34	1011.47
869.65	1008.74
869.97	999.18
870.28	982.34
870.59	1013.74
870.91	1003.73
871.22	993.04
871.54	996.91
871.85	987.58
872.16	1018.98
872.48	1007.60
872.79	1008.51
873.10	1003.05
873.42	1001.23
873.73	1024.67
874.04	987.12
874.36	979.84
874.67	1014.20
874.98	993.49
875.30	1010.10
875.61	992.35
875.92	1013.06
876.23	998.73
876.55	1008.06
876.86	988.49
877.17	980.52
877.49	999.41
877.80	976.20
878.11	1228.10
878.42	1013.74
878.74	977.34
879.05	1019.21
879.36	969.37
879.67	988.26
879.98	997.59
880.30	989.62
880.61	1016.70
880.92	1019.66
881.23	994.18
881.55	987.80
881.86	1000.55
882.17	995.54
882.48	993.04
882.79	984.62
883.10	1006.24
883.42	998.73
883.73	994.18
884.04	1012.61
884.35	991.67
884.66	986.67
884.97	1005.33
885.28	983.25
885.60	1009.19
885.91	976.65
886.22	998.27
886.53	992.81
886.84	1001.68
887.15	985.98
887.46	983.02
887.77	987.12
888.08	984.39
888.40	996.68
888.71	1000.09
889.02	984.39
889.33	983.48
889.64	994.63
889.95	967.78
890.26	998.50
890.57	996.68
890.88	994.40
891.19	981.89
891.50	997.13
891.81	992.13
892.12	971.19
892.43	982.11
892.74	985.98
893.05	993.72
893.36	979.61
893.67	965.05
893.98	987.80
894.29	989.62
894.60	983.71
894.91	987.35
895.22	984.16
895.53	979.16
895.84	974.15
896.15	976.20
896.46	983.94
896.77	990.53
897.08	967.78
897.38	979.61
897.69	967.32
898.00	975.52
898.31	998.04
898.62	983.71
898.93	970.51
899.24	982.11
899.55	990.53
899.86	971.87
900.16	975.06
900.47	960.04
900.78	981.66
901.09	966.19
901.40	983.94
901.71	990.31
902.02	990.08
902.32	981.89
902.63	975.52
902.94	965.96
903.25	971.87
903.56	972.10
903.87	970.74
904.17	968.01
904.48	963.00
904.79	962.77
905.10	957.99
905.41	979.61
905.71	957.99
906.02	977.56
906.33	964.14
906.64	957.54
906.94	974.15
907.25	943.66
907.56	963.23
907.87	954.35
908.17	992.58
908.48	996.68
908.79	988.71
909.09	984.16
909.40	983.94
909.71	953.90
910.02	1044.24
910.32	985.76
910.63	973.47
910.94	972.56
911.24	949.80
911.55	997.13
911.86	1006.24
912.16	981.89
912.47	983.71
912.78	988.94
913.08	968.01
913.39	975.97
913.69	969.83
914.00	956.86
914.31	962.55
914.61	938.42
914.92	973.92
915.23	947.53
915.53	962.55
915.84	954.81
916.14	960.50
916.45	973.24
916.75	960.27
917.06	972.10
917.37	956.40
917.67	973.47
917.98	955.49
918.28	958.22
918.59	935.01
918.89	965.05
919.20	951.85
919.50	942.07
919.81	930.46
920.11	940.25
920.42	934.56
920.72	953.44
921.03	962.77
921.33	967.32
921.64	949.35
921.94	934.78
922.25	949.35
922.55	947.07
922.86	940.93
923.16	957.77
923.47	938.88
923.77	972.10
924.08	958.45
924.38	938.20
924.69	928.87
924.99	948.66
925.29	938.88
925.60	939.34
925.90	946.62
926.21	961.41
926.51	950.03
926.81	939.79
927.12	931.83
927.42	942.75
927.73	935.01
928.03	936.60
928.33	927.27
928.64	952.08
928.94	937.74
929.24	951.40
929.55	924.54
929.85	942.52
930.15	925.00
930.46	937.97
930.76	951.17
931.06	946.84
931.37	955.49
931.67	960.50
931.97	949.35
932.27	927.05
932.58	942.52
932.88	944.80
933.18	938.42
933.49	935.69
933.79	939.11
934.09	950.71
934.39	948.89
934.70	949.80
935.00	927.73
935.30	944.80
935.60	928.41
935.91	934.78
936.21	936.15
936.51	931.14
936.81	943.43
937.11	954.81
937.42	939.11
937.72	939.11
938.02	950.49
938.32	976.20
938.62	939.34
938.92	930.46
939.23	930.46
939.53	933.42
939.83	936.15
940.13	943.66
940.43	946.62
940.73	936.38
941.03	928.87
941.34	958.68
941.64	928.41
941.94	931.37
942.24	925.23
942.54	939.11
942.84	944.57
943.14	940.47
943.44	908.39
943.74	935.01
944.04	940.70
944.34	929.10
944.65	941.16
944.95	926.36
945.25	926.59
945.55	938.20
945.85	938.42
946.15	936.60
946.45	939.33
946.75	916.12
947.05	929.55
947.35	918.17
947.65	915.44
947.95	930.69
948.25	943.66
948.55	930.92
948.85	917.72
949.15	914.99
949.45	933.87
949.75	923.86
950.05	944.34
950.35	935.01
950.65	929.10
950.94	934.33
951.24	912.71
951.54	925.68
951.84	993.49
952.14	928.87
952.44	945.25
952.74	932.51
953.04	925.68
953.34	922.27
953.64	925.91
953.94	912.26
954.23	908.16
954.53	921.36
954.83	934.56
955.13	930.92
955.43	919.99
955.73	920.22
956.03	908.16
956.32	930.92
956.62	926.82
956.92	929.10
957.22	933.87
957.52	922.27
957.82	923.63
958.11	941.38
958.41	900.42
958.71	950.26
959.01	917.72
959.30	1061.76
959.60	947.53
959.90	919.77
960.20	931.83
960.50	916.35
960.79	941.38
961.09	919.54
961.39	922.04
961.69	933.19
961.98	916.12
962.28	940.02
962.58	915.44
962.87	918.17
963.17	906.57
963.47	904.75
963.76	930.01
964.06	924.77
964.36	937.74
964.66	931.83
964.95	937.51
965.25	930.01
965.55	961.86
965.84	931.37
966.14	923.18
966.43	949.57
966.73	947.53
967.03	942.07
967.32	940.70
967.62	934.10
967.92	925.45
968.21	929.55
968.51	953.44
968.80	950.71
969.10	950.26
969.40	923.63
969.69	949.12
969.99	941.84
970.28	936.83
970.58	932.96
970.87	929.32
971.17	935.24
971.46	921.59
971.76	944.80
972.06	904.06
972.35	917.95
972.65	910.21
972.94	944.57
973.24	937.29
973.53	932.28
973.83	915.21
974.12	921.13
974.42	923.18
974.71	922.50
975.01	912.71
975.30	923.18
975.59	936.83
975.89	927.05
976.18	903.84
976.48	913.85
976.77	933.87
977.07	926.82
977.36	944.11
977.65	921.36
977.95	910.66
978.24	916.35
978.54	950.26
978.83	919.99
979.13	932.05
979.42	947.07
979.71	918.17
980.01	919.54
980.30	934.33
980.59	922.04
980.89	950.94
981.18	925.23
981.47	919.77
981.77	893.60
982.06	910.21
982.35	934.78
982.65	929.32
982.94	930.92
983.23	937.51
983.53	935.69
983.82	941.61
984.11	914.08
984.41	927.05
984.70	898.38
984.99	922.04
985.28	938.65
985.58	919.08
985.87	916.35
986.16	922.04
986.45	915.90
986.75	927.96
987.04	922.95
987.33	925.68
987.62	924.54
987.91	912.71
988.21	905.88
988.50	921.13
988.79	906.34
989.08	915.44
989.37	929.55
989.67	925.23
989.96	914.76
990.25	927.05
990.54	912.03
990.83	909.53
991.12	915.67
991.42	926.82
991.71	908.39
992.00	927.05
992.29	903.15
992.58	922.27
992.87	930.01
993.16	943.43
993.45	932.51
993.75	927.27
994.04	921.59
994.33	944.11
994.62	934.56
994.91	918.63
995.20	935.24
995.49	935.47
995.78	939.34
996.07	923.18
996.36	905.88
996.65	927.73
996.94	918.86
997.23	930.92
997.52	892.69
997.81	931.60
998.10	921.13
998.39	919.08
998.68	914.08
998.97	899.74
999.26	912.71
999.55	906.80
999.84	900.65
1000.13	916.12
1000.42	930.69
1000.71	898.60
1001.00	934.78
1001.29	926.14
1001.58	917.95
1001.87	903.38
1002.16	918.40
1002.45	928.87
1002.74	936.38
1003.02	930.23
1003.31	918.17
1003.60	915.90
1003.89	915.21
1004.18	908.39
1004.47	908.62
1004.76	892.46
1005.05	909.75
1005.33	922.72
1005.62	926.36
1005.91	906.80
1006.20	915.90
1006.49	900.65
1006.78	927.73
1007.06	922.50
1007.35	922.95
1007.64	904.75
1007.93	895.19
1008.22	909.75
1008.50	906.11
1008.79	935.92
1009.08	923.63
1009.37	908.16
1009.66	930.23
1009.94	927.27
1010.23	930.23
1010.52	915.90
1010.81	920.45
1011.09	911.12
1011.38	928.87
1011.67	931.14
1011.95	938.20
1012.24	917.49
1012.53	902.70
1012.82	904.29
1013.10	906.34
1013.39	911.35
1013.68	924.77
[truncated: 48 more rows]
