# Supplementary material for: Unique photosynthetic electron transport tuning and excitation distribution in heterokont algae
Source: PLoS One. 2019 Jan 9;14(1):e0209920. doi: 10.1371/journal.pone.0209920 (PMC6326504; doi:10.1371/journal.pone.0209920)
Supplement: S1 Dataset — (ZIP) [file pone.0209920.s004.zip › S1 Dataset/77K/Phaeodactylum_no_inhibitor/PNI_t=20,2.txt]

340.01	938.42
340.39	938.42
340.76	938.42
341.14	945.71
341.52	951.17
341.89	966.64
342.27	991.90
342.65	985.30
343.03	994.40
343.40	979.38
343.78	985.76
344.16	991.67
344.53	978.02
344.91	996.91
345.29	985.07
345.66	983.94
346.04	964.59
346.42	976.65
346.79	970.05
347.17	965.05
347.54	971.42
347.92	968.92
348.30	961.41
348.67	944.80
349.05	964.37
349.43	990.08
349.80	979.61
350.18	981.66
350.56	991.67
350.93	974.61
351.31	978.93
351.68	975.52
352.06	984.85
352.44	973.01
352.81	968.46
353.19	982.11
353.56	952.08
353.94	974.15
354.32	945.93
354.69	955.04
355.07	960.72
355.44	964.14
355.82	945.93
356.19	955.26
356.57	968.23
356.95	934.78
357.32	973.47
357.70	971.42
358.07	950.03
358.45	950.94
358.82	973.47
359.20	963.00
359.58	957.31
359.95	943.66
360.33	958.45
360.70	943.89
361.08	963.00
361.45	950.49
361.83	945.02
362.20	959.13
362.58	959.59
362.95	943.20
363.33	937.74
363.70	946.62
364.08	948.44
364.45	951.85
364.83	945.48
365.20	953.22
365.58	965.73
365.95	974.38
366.33	952.53
366.70	966.41
367.08	932.28
367.45	968.92
367.83	947.53
368.20	964.37
368.58	977.11
368.95	964.37
369.33	961.64
369.70	963.91
370.08	969.83
370.45	950.26
370.83	954.13
371.20	954.58
371.57	1057.66
371.95	962.09
372.32	943.43
372.70	957.77
373.07	952.76
373.45	965.28
373.82	950.71
374.19	964.14
374.57	955.95
374.94	935.92
375.32	951.62
375.69	954.35
376.07	943.43
376.44	946.16
376.81	956.86
377.19	937.74
377.56	959.36
377.94	964.14
378.31	959.59
378.68	963.00
379.06	942.98
379.43	942.07
379.81	964.14
380.18	948.21
380.55	956.17
380.93	960.50
381.30	955.49
381.67	950.71
382.05	949.35
382.42	930.01
382.79	952.99
383.17	947.30
383.54	952.76
383.91	946.39
384.29	945.93
384.66	930.92
385.04	939.34
385.41	952.31
385.78	981.66
386.15	973.24
386.53	955.49
386.90	990.99
387.27	970.28
387.65	975.97
388.02	957.77
388.39	965.50
388.77	955.04
389.14	950.26
389.51	955.26
389.89	951.85
390.26	949.80
390.63	939.34
391.00	948.21
391.38	934.78
391.75	947.53
392.12	958.90
392.50	951.62
392.87	949.35
393.24	953.22
393.61	957.99
393.99	950.49
394.36	958.22
394.73	949.57
395.10	960.50
395.48	952.08
395.85	967.10
396.22	957.77
396.59	943.89
396.97	947.75
397.34	955.04
397.71	961.41
398.08	958.90
398.45	950.94
398.83	959.59
399.20	944.11
399.57	948.89
399.94	937.51
400.32	945.93
400.69	958.68
401.06	957.99
401.43	956.63
401.80	940.70
402.17	944.34
402.55	953.67
402.92	932.74
403.29	962.55
403.66	942.98
404.03	971.42
404.41	974.38
404.78	944.11
405.15	941.84
405.52	941.38
405.89	951.17
406.26	951.40
406.64	950.71
407.01	953.44
407.38	945.93
407.75	952.53
408.12	968.69
408.49	970.96
408.86	949.57
409.23	943.43
409.61	951.17
409.98	947.30
410.35	932.51
410.72	925.68
411.09	936.83
411.46	959.59
411.83	946.16
412.20	946.16
412.57	947.98
412.95	950.49
413.32	952.99
413.69	976.43
414.06	940.47
414.43	941.84
414.80	975.29
415.17	977.34
415.54	971.65
415.91	958.45
416.28	940.25
416.65	951.85
417.02	943.66
417.39	932.28
417.76	957.77
418.14	956.40
418.51	942.75
418.88	947.75
419.25	967.10
419.62	965.73
419.99	963.00
420.36	966.87
420.73	941.38
421.10	965.28
421.47	965.28
421.84	963.00
422.21	960.95
422.58	974.15
422.95	952.99
423.32	965.50
423.69	957.08
424.06	950.49
424.43	984.16
424.80	940.02
425.17	964.59
425.54	966.87
425.91	947.53
426.28	974.38
426.65	944.34
427.02	957.31
427.39	936.60
427.76	950.49
428.13	937.51
428.49	966.19
428.86	970.51
429.23	955.49
429.60	963.46
429.97	956.86
430.34	965.50
430.71	964.14
431.08	946.16
431.45	959.13
431.82	950.49
432.19	946.84
432.56	943.20
432.93	937.74
433.30	954.35
433.67	946.62
434.03	978.70
434.40	936.15
434.77	956.63
435.14	963.46
435.51	935.69
435.88	969.60
436.25	941.84
436.62	961.41
436.99	959.59
437.35	950.49
437.72	953.22
438.09	945.71
438.46	995.77
438.83	968.69
439.20	956.63
439.57	960.27
439.93	951.40
440.30	952.31
440.67	946.62
441.04	954.35
441.41	963.68
441.78	960.50
442.14	952.99
442.51	969.14
442.88	957.77
443.25	936.38
443.62	954.58
443.99	962.77
444.35	941.84
444.72	969.83
445.09	945.02
445.46	950.26
445.83	949.80
446.19	971.42
446.56	951.85
446.93	954.35
447.30	947.07
447.66	961.41
448.03	963.68
448.40	942.29
448.77	959.13
449.14	953.22
449.50	956.63
449.87	950.71
450.24	982.34
450.61	950.03
450.97	964.14
451.34	954.81
451.71	956.17
452.08	949.12
452.44	955.26
452.81	923.18
453.18	961.18
453.54	955.95
453.91	938.88
454.28	939.79
454.65	961.18
455.01	938.42
455.38	950.94
455.75	964.59
456.11	969.14
456.48	963.23
456.85	973.92
457.21	980.98
457.58	969.60
457.95	961.18
458.32	976.20
458.68	960.27
459.05	946.84
459.42	956.63
459.78	951.17
460.15	952.99
460.52	948.66
460.88	958.90
461.25	963.68
461.61	945.71
461.98	952.08
462.35	968.01
462.71	940.02
463.08	947.07
463.45	945.71
463.81	953.44
464.18	951.17
464.55	978.25
464.91	951.17
465.28	956.86
465.64	964.14
466.01	956.63
466.38	980.98
466.74	951.40
467.11	973.24
467.47	949.12
467.84	982.11
468.21	975.06
468.57	969.37
468.94	947.30
469.30	965.05
469.67	954.35
470.03	945.93
470.40	926.82
470.77	954.81
471.13	954.58
471.50	964.14
471.86	964.59
472.23	971.19
472.59	968.92
472.96	976.43
473.32	948.89
473.69	955.95
474.05	963.46
474.42	941.38
474.78	967.78
475.15	946.39
475.51	963.00
475.88	950.26
476.24	971.65
476.61	968.92
476.97	942.75
477.34	944.80
477.70	949.80
478.07	955.26
478.43	956.40
478.80	945.93
479.16	936.83
479.53	956.17
479.89	950.03
480.26	955.26
480.62	940.02
480.99	954.81
481.35	947.53
481.72	955.72
482.08	963.91
482.45	1240.61
482.81	978.02
483.17	968.92
483.54	955.72
483.90	948.89
484.27	943.66
484.63	957.54
485.00	947.98
485.36	945.93
485.72	934.33
486.09	952.31
486.45	943.89
486.82	954.81
487.18	945.93
487.54	961.86
487.91	960.72
488.27	954.13
488.64	967.32
489.00	967.10
489.36	960.04
489.73	979.84
490.09	976.65
490.45	972.33
490.82	960.04
491.18	949.80
491.55	967.10
491.91	985.53
492.27	976.65
492.64	959.13
493.00	967.55
493.36	964.14
493.73	970.28
494.09	960.72
494.45	952.53
494.82	962.09
495.18	958.68
495.54	965.05
495.91	960.50
496.27	947.75
496.63	952.99
496.99	955.26
497.36	958.45
497.72	947.30
498.08	964.82
498.45	967.55
498.81	967.55
499.17	956.40
499.53	942.98
499.90	963.00
500.26	953.67
500.62	956.17
500.99	962.09
501.35	940.70
501.71	957.54
502.07	955.49
502.44	976.43
502.80	957.54
503.16	951.85
503.52	962.32
503.88	946.62
504.25	969.14
504.61	955.72
504.97	967.78
505.33	973.47
505.70	966.64
506.06	950.03
506.42	964.59
506.78	962.09
507.14	961.18
507.51	957.77
507.87	968.92
508.23	964.37
508.59	945.25
508.95	956.86
509.32	967.78
509.68	963.68
510.04	967.55
510.40	960.04
510.76	968.46
511.12	961.18
511.48	942.98
511.85	955.49
512.21	946.62
512.57	950.71
512.93	945.93
513.29	943.66
513.65	955.26
514.01	965.05
514.38	976.43
514.74	967.32
515.10	953.44
515.46	965.50
515.82	947.75
516.18	951.62
516.54	966.87
516.90	949.35
517.26	951.17
517.63	961.18
517.99	968.92
518.35	956.40
518.71	970.28
519.07	952.53
519.43	951.62
519.79	950.71
520.15	968.23
520.51	964.82
520.87	982.11
521.23	964.14
521.59	960.50
521.95	948.44
522.31	963.68
522.67	943.66
523.03	962.77
523.40	957.31
523.76	950.71
524.12	963.46
524.48	957.31
524.84	949.12
525.20	963.46
525.56	968.69
525.92	953.90
526.28	968.69
526.64	957.08
527.00	946.39
527.36	980.29
527.72	956.40
528.08	965.96
528.44	946.84
528.80	963.00
529.16	971.87
529.51	961.41
529.87	977.56
530.23	966.64
530.59	961.18
530.95	960.04
531.31	963.46
531.67	958.68
532.03	945.93
532.39	953.67
532.75	970.96
533.11	976.65
533.47	948.44
533.83	973.70
534.19	978.93
534.55	942.29
534.91	966.64
535.26	954.35
535.62	956.40
535.98	966.19
536.34	953.22
536.70	956.63
537.06	950.94
537.42	955.95
537.78	935.47
538.14	1065.63
538.49	961.18
538.85	995.09
539.21	944.80
539.57	964.82
539.93	961.64
540.29	982.11
540.65	950.26
541.00	960.95
541.36	939.34
541.72	957.08
542.08	946.16
542.44	944.34
542.80	952.99
543.15	966.19
543.51	975.06
543.87	944.34
544.23	963.46
544.59	962.55
544.95	977.79
545.30	961.64
545.66	977.34
546.02	952.08
546.38	961.41
546.73	964.14
547.09	963.23
547.45	958.45
547.81	952.08
548.17	957.77
548.52	965.73
548.88	957.54
549.24	958.90
549.60	960.50
549.95	958.22
550.31	955.49
550.67	965.73
551.03	961.18
551.38	942.29
551.74	948.89
552.10	956.17
552.46	955.72
552.81	948.66
553.17	969.83
553.53	972.56
553.88	946.84
554.24	970.51
554.60	956.17
554.95	936.83
555.31	939.11
555.67	943.89
556.03	951.62
556.38	943.43
556.74	940.47
557.10	970.51
557.45	959.81
557.81	962.32
558.17	968.69
558.52	981.66
558.88	949.35
559.24	968.01
559.59	957.99
559.95	957.31
560.30	967.32
560.66	968.92
561.02	970.28
561.37	957.99
561.73	943.20
562.09	961.18
562.44	969.37
562.80	975.97
563.15	943.66
563.51	957.99
563.87	946.16
564.22	955.04
564.58	943.43
564.93	950.94
565.29	963.91
565.65	971.87
566.00	940.93
566.36	942.75
566.71	955.95
567.07	964.37
567.42	962.55
567.78	970.96
568.14	969.83
568.49	960.04
568.85	949.80
569.20	947.53
569.56	968.92
569.91	936.60
570.27	946.62
570.62	967.55
570.98	949.35
571.33	963.46
571.69	947.98
572.04	955.95
572.40	965.73
572.75	951.85
573.11	965.05
573.46	972.33
573.82	964.14
574.17	945.02
574.53	962.32
574.88	973.92
575.24	980.75
575.59	959.81
575.95	960.04
576.30	963.46
576.66	972.33
577.01	968.46
577.36	975.74
577.72	959.36
578.07	970.28
578.43	960.27
578.78	947.53
579.14	964.37
579.49	957.77
579.85	972.79
580.20	959.59
580.55	957.99
580.91	966.64
581.26	965.05
581.62	971.87
581.97	971.42
582.32	994.86
582.68	985.07
583.03	977.34
583.39	978.47
583.74	987.12
584.09	988.26
584.45	996.45
584.80	1001.91
585.15	980.75
585.51	996.00
585.86	1008.97
586.21	1006.01
586.57	989.62
586.92	988.71
587.27	1019.21
587.63	1013.06
587.98	1062.90
588.33	1050.84
588.69	1045.37
589.04	1047.65
589.39	1050.84
589.75	1044.46
590.10	1050.15
590.45	1060.85
590.81	1059.71
591.16	1078.37
591.51	1114.55
591.86	1143.22
592.22	1117.05
592.57	1130.02
592.92	1140.95
593.28	1147.09
593.63	1172.35
593.98	1173.71
594.33	1187.82
594.69	1195.79
595.04	1193.51
595.39	1186.68
595.74	1221.27
596.10	1241.52
596.45	1256.09
596.80	1275.43
597.15	1291.81
597.50	1310.70
597.86	1345.52
598.21	1334.82
598.56	1365.54
598.91	1395.12
599.26	1388.98
599.62	1434.26
599.97	1453.60
600.32	1476.36
600.67	1515.72
601.02	1531.88
601.38	1522.78
601.73	1584.22
602.08	1571.25
602.43	1593.55
602.78	1630.18
603.13	1670.46
603.49	1654.53
603.84	1678.20
604.19	1699.13
604.54	1736.68
604.89	1745.55
605.24	1771.49
605.59	1774.00
605.95	1857.96
606.30	1840.44
606.65	1866.38
607.00	1867.98
607.35	1892.55
607.70	1929.64
608.05	1976.52
608.40	1967.87
608.75	1960.13
609.10	2014.29
609.46	2032.04
609.81	2033.41
610.16	2066.17
610.51	2061.62
610.86	2112.82
611.21	2083.69
611.56	2151.05
611.91	2130.34
612.26	2166.52
612.61	2171.53
612.96	2172.44
613.31	2163.57
613.66	2183.82
614.01	2197.47
614.36	2256.63
614.71	2216.13
615.06	2216.36
615.41	2221.14
615.76	2242.07
616.11	2248.90
616.46	2256.86
616.81	2256.63
617.16	2280.07
617.51	2251.63
617.86	2270.06
618.21	2279.39
618.56	2294.18
618.91	2298.73
619.26	2269.38
619.61	2272.34
619.96	2300.78
620.31	2297.14
620.66	2273.93
621.01	2284.62
621.36	2294.41
621.71	2301.46
622.06	2290.08
622.41	2243.89
622.76	2270.97
623.10	2293.27
623.45	2263.01
623.80	2292.59
624.15	2273.47
624.50	2269.38
624.85	2268.24
625.20	2288.95
625.55	2281.66
625.90	2258.45
626.25	2253.22
626.59	2264.14
626.94	2252.99
627.29	2255.27
627.64	2211.35
627.99	2235.24
628.34	2198.15
628.69	2212.49
629.03	2185.41
629.38	2205.21
629.73	2191.33
630.08	2187.69
630.43	2175.17
630.78	2191.10
631.12	2189.73
631.47	2182.00
631.82	2173.12
632.17	2154.01
632.52	2150.37
632.86	2167.89
633.21	2160.61
633.56	2131.71
633.91	2133.30
634.26	2136.03
634.60	2120.79
634.95	2153.33
635.30	2113.96
635.65	2119.42
635.99	2087.79
636.34	2115.55
636.69	2116.69
637.04	2091.20
637.39	2088.02
637.73	2073.68
638.08	2073.00
638.43	2062.30
638.77	2074.14
639.12	2062.08
639.47	2061.62
639.82	2086.65
640.16	2072.54
640.51	2086.20
640.86	2069.59
641.20	2078.23
641.55	2064.58
641.90	2044.56
642.25	2028.63
642.59	2043.42
642.94	2040.23
643.29	2022.94
643.63	2040.23
643.98	2040.91
644.33	2003.14
644.67	2027.03
645.02	1997.91
645.37	2020.89
645.71	2015.20
646.06	2019.75
646.40	2006.78
646.75	2012.93
647.10	2013.15
647.44	2013.15
647.79	2041.14
648.14	2012.02
648.48	1965.14
648.83	2022.26
649.17	2026.35
649.52	2012.02
649.87	2007.01
650.21	2038.87
650.56	2002.91
650.90	1987.90
651.25	2000.18
651.59	2009.74
651.94	2025.90
652.29	2035.91
652.63	2019.07
652.98	2022.48
653.32	2014.29
653.67	2051.84
654.01	2037.05
654.36	2044.33
654.70	2041.37
655.05	2025.21
655.39	2067.31
655.74	2062.99
656.08	2029.08
656.43	2050.70
656.78	2072.09
657.12	2063.67
657.47	2078.23
657.81	2115.32
658.15	2103.49
658.50	2091.20
658.84	2119.42
659.19	2105.77
659.53	2117.83
659.88	2148.55
660.22	2126.70
660.57	2134.67
660.91	2149.91
661.26	2157.88
661.60	2187.46
661.95	2157.19
662.29	2164.93
662.63	2130.57
662.98	2167.21
663.32	2181.31
663.67	2204.30
664.01	2220.68
664.36	2243.66
664.70	2214.76
665.04	2267.78
665.39	2270.29
665.73	2299.64
666.08	2458.47
666.42	2326.26
666.76	2348.34
667.11	2381.10
667.45	2407.50
667.79	2437.31
668.14	2463.02
668.48	2519.46
668.83	2557.00
669.17	2587.49
669.51	2657.13
669.86	2680.79
670.20	2754.06
670.54	2813.91
670.89	2861.70
671.23	2956.81
671.57	3006.19
671.92	3118.60
672.26	3228.74
672.60	3259.91
672.94	3398.95
673.29	3461.52
673.63	3573.71
673.97	3664.04
674.32	3793.07
674.66	3905.93
675.00	4031.09
675.34	4115.28
675.69	4261.37
676.03	4390.62
676.37	4527.60
676.71	4680.52
677.06	4807.72
677.40	4945.62
677.74	5183.18
678.08	5344.97
678.43	5567.52
678.77	5772.09
679.11	5946.62
679.45	6173.26
679.80	6376.92
680.14	6595.60
680.48	6891.87
680.82	7166.53
681.16	7567.70
681.51	7762.26
681.85	8150.69
682.19	8438.77
682.53	8952.81
682.87	9428.62
683.21	9908.98
683.56	10398.45
683.90	11029.45
684.24	11681.39
684.58	12518.78
684.92	13281.30
685.26	13930.74
685.61	14706.01
685.95	15519.28
686.29	16276.12
686.63	16852.28
686.97	17405.91
687.31	17837.81
687.65	18097.90
687.99	18331.82
688.33	18276.76
688.68	18231.25
689.02	18044.88
689.36	17689.44
689.70	17324.45
690.04	16832.94
690.38	16299.78
690.72	15762.31
691.06	15078.51
691.40	14500.98
691.74	13884.77
692.08	13268.56
692.42	12747.24
692.76	12152.19
693.10	11712.56
693.44	11150.05
693.78	10689.49
694.13	10227.33
694.47	9804.99
694.81	9430.21
695.15	9066.13
695.49	8758.25
695.83	8431.26
696.17	8147.73
696.51	7952.72
696.85	7694.45
697.19	7476.68
697.53	7309.43
697.87	7138.31
698.20	7016.34
698.54	6898.24
698.88	6855.69
699.22	6768.08
699.56	6691.40
699.90	6554.18
700.24	6557.14
700.58	6568.75
700.92	6599.01
701.26	6535.98
701.60	6546.67
701.94	6559.19
702.28	6690.03
702.62	6686.39
702.96	6837.94
703.30	6836.35
703.63	6907.80
703.97	7043.87
704.31	7163.11
704.65	7247.53
704.99	7453.01
705.33	7611.84
705.67	7696.72
706.01	7847.59
706.34	8034.18
706.68	8132.26
707.02	8259.23
707.36	8422.16
707.70	8520.01
708.04	8666.09
708.38	8831.07
708.71	9004.01
709.05	9118.92
709.39	9254.32
709.73	9259.32
710.07	9297.78
710.40	9455.24
710.74	9522.14
711.08	9505.08
711.42	9537.39
711.76	9516.46
712.09	9527.83
712.43	9478.91
712.77	9482.32
713.11	9497.57
713.45	9371.96
713.78	9295.50
714.12	9255.45
714.46	9126.66
714.80	9041.55
715.13	8846.09
715.47	8814.91
715.81	8589.18
716.15	8499.98
716.48	8393.03
716.82	8238.07
717.16	8133.85
717.49	7929.51
717.83	7750.65
718.17	7727.21
718.51	7512.18
718.84	7418.65
719.18	7246.62
719.52	7181.54
719.85	6941.48
720.19	6871.85
720.53	6690.49
720.86	6586.04
721.20	6448.14
721.54	6366.45
721.87	6246.08
722.21	6070.18
722.55	5983.03
722.88	5911.58
723.22	5755.25
723.55	5628.05
723.89	5573.21
724.23	5505.40
724.56	5359.31
724.90	5320.85
725.24	5226.42
725.57	5084.88
725.91	5094.66
726.24	4984.07
726.58	4835.71
726.92	4787.24
727.25	4723.53
727.59	4671.42
727.92	4571.75
728.26	4496.88
728.59	4436.58
728.93	4383.56
729.26	4339.42
729.60	4244.07
729.94	4208.58
730.27	4150.32
730.61	4090.25
730.94	4020.62
731.28	3974.20
731.61	3943.25
731.95	3893.19
732.28	3841.31
732.62	3763.71
732.95	3730.94
733.29	3670.19
733.62	3655.17
733.96	3618.53
734.29	3578.26
734.63	3550.95
734.96	3528.20
735.30	3475.40
735.63	3478.13
735.97	3414.19
736.30	3408.28
736.63	3402.59
736.97	3342.29
737.30	3281.07
737.64	3248.31
737.97	3229.19
738.31	3225.78
738.64	3168.66
738.97	3212.35
739.31	3156.60
739.64	3136.12
739.98	3118.15
740.31	3059.89
740.64	3079.69
740.98	3070.59
741.31	3061.71
741.65	3003.46
741.98	2964.32
742.31	2952.94
742.65	2951.81
742.98	2922.22
743.31	2885.36
743.65	2923.13
743.98	2887.41
744.31	2860.78
744.65	2863.52
744.98	2846.22
745.31	2818.46
745.65	2805.26
745.98	2811.86
746.31	2827.79
746.65	2789.79
746.98	2779.09
747.31	2796.16
747.65	2753.61
747.98	2727.21
748.31	2733.13
748.64	2698.31
748.98	2695.81
749.31	2685.57
749.64	2670.78
749.98	2641.42
750.31	2633.46
750.64	2616.85
750.97	2634.14
751.31	2582.72
751.64	2577.94
751.97	2582.03
752.30	2568.38
752.63	2516.95
752.97	2537.66
753.30	2528.10
753.63	2485.32
753.96	2475.77
754.29	2445.73
754.63	2472.81
754.96	2478.04
755.29	2436.86
755.62	2440.95
755.95	2405.45
756.29	2350.61
756.62	2381.10
756.95	2311.70
757.28	2316.25
757.61	2375.19
757.94	2275.52
758.27	2276.66
758.61	2235.70
758.94	2234.79
759.27	2202.93
759.60	2203.39
759.93	2225.00
760.26	2159.70
760.59	2166.07
760.92	2147.86
761.26	2138.08
761.59	2120.10
761.92	2093.93
762.25	2074.82
762.58	2094.39
762.91	2081.42
763.24	2082.33
763.57	2051.38
763.90	2055.93
764.23	2065.04
764.56	2043.19
764.89	2020.89
765.22	2009.28
765.55	1985.39
765.88	1983.12
766.21	1958.31
766.54	1943.75
766.87	1952.85
767.20	1945.80
767.53	1913.26
767.86	1928.96
768.19	1892.55
768.52	1893.69
768.85	1908.93
769.18	1876.39
769.51	1878.21
769.84	1869.34
770.17	1875.71
770.50	1826.56
770.83	1837.26
771.16	1817.69
771.49	1807.45
771.82	1819.51
772.15	1837.48
772.48	1791.29
772.81	1807.67
773.14	1767.85
773.47	1771.72
773.80	1764.89
774.13	1751.01
774.46	1754.65
774.78	1723.93
775.11	1734.40
775.44	1737.82
775.77	1701.86
776.10	1695.95
776.43	1678.65
776.76	1717.79
777.09	1674.56
777.41	1641.33
777.74	1667.27
778.07	1631.78
778.40	1637.69
778.73	1621.31
779.06	1630.87
779.38	1597.42
779.71	1572.84
780.04	1596.05
780.37	1568.74
780.70	1588.54
781.03	1569.20
781.35	1557.14
781.68	1576.71
782.01	1554.86
782.34	1547.81
782.67	1528.47
782.99	1521.87
783.32	1511.17
783.65	1502.30
783.98	1512.31
784.30	1490.24
784.63	1490.47
784.96	1507.08
785.29	1476.81
785.61	1499.80
785.94	1497.98
786.27	1492.51
786.60	1465.21
786.92	1467.94
787.25	1443.36
787.58	1441.54
787.90	1447.23
788.23	1445.41
788.56	1441.77
788.88	1421.75
789.21	1406.73
789.54	1392.39
789.87	1413.78
790.19	1389.21
790.52	1399.45
790.85	1388.75
791.17	1374.41
791.50	1376.24
791.82	1400.58
792.15	1395.12
792.48	1376.92
792.80	1385.56
793.13	1394.89
793.46	1395.80
793.78	1384.20
794.11	1387.39
794.43	1374.87
794.76	1361.67
795.09	1394.89
795.41	1369.41
795.74	1356.89
796.06	1386.93
796.39	1370.32
796.72	1381.70
797.04	1352.34
797.37	1345.06
797.69	1352.80
798.02	1346.65
798.34	1354.16
798.67	1339.37
798.99	1336.64
799.32	1361.90
799.64	1348.02
799.97	1338.69
800.30	1342.10
800.62	1336.87
800.95	1336.87
801.27	1345.29
801.60	1343.01
801.92	1332.77
802.25	1331.18
802.57	1314.34
802.89	1315.93
803.22	1306.38
803.54	1320.03
803.87	1328.90
804.19	1320.71
804.52	1334.14
804.84	1320.03
805.17	1291.59
805.49	1322.31
805.82	1317.98
806.14	1291.59
806.46	1300.23
806.79	1288.40
807.11	1267.69
807.44	1274.97
807.76	1274.52
808.08	1281.57
808.41	1276.11
808.73	1288.17
809.06	1277.70
809.38	1263.60
809.70	1263.37
810.03	1263.60
810.35	1272.70
810.67	1266.33
811.00	1258.82
811.32	1248.58
811.64	1226.51
811.97	1261.09
812.29	1239.02
812.61	1224.91
812.94	1257.91
813.26	1212.17
813.58	1216.95
813.91	1244.48
814.23	1230.37
814.55	1214.45
814.88	1249.26
815.20	1226.73
815.52	1233.33
815.84	1224.91
816.17	1241.07
816.49	1223.32
816.81	1224.69
817.13	1193.74
817.46	1210.35
817.78	1198.74
818.10	1213.08
818.42	1203.30
818.75	1205.34
819.07	1208.76
819.39	1207.85
819.71	1231.06
820.04	1199.88
820.36	1184.18
820.68	1190.32
821.00	1186.91
821.32	1197.83
821.65	1179.17
821.97	1182.59
822.29	1173.71
822.61	1200.34
822.93	1181.22
823.25	1197.83
823.58	1190.10
823.90	1171.89
824.22	1165.52
824.54	1175.99
824.86	1163.02
825.18	1182.36
825.50	1183.73
825.82	1172.58
826.15	1177.35
826.47	1160.29
826.79	1185.55
827.11	1173.03
827.43	1128.43
827.75	1149.14
828.07	1151.41
828.39	1163.47
828.71	1154.37
829.03	1153.69
829.35	1163.02
829.67	1152.10
830.00	1164.38
830.32	1161.20
830.64	1152.78
830.96	1177.58
831.28	1169.85
831.60	1142.99
831.92	1149.14
832.24	1153.01
832.56	1136.62
832.88	1137.31
833.20	1130.71
833.52	1149.82
833.84	1142.77
834.16	1127.07
834.48	1121.15
834.80	1124.56
835.12	1123.42
835.44	1108.18
835.76	1151.64
836.08	1132.30
836.40	1141.40
836.71	1115.92
837.03	1128.43
837.35	1130.25
837.67	1122.97
837.99	1136.62
838.31	1139.58
838.63	1124.33
838.95	1123.42
839.27	1136.17
839.59	1111.36
839.91	1106.13
840.23	1092.02
840.54	1111.59
840.86	1131.84
841.18	1116.60
841.50	1105.45
841.82	1123.88
842.14	1152.78
842.46	1123.65
842.77	1124.56
843.09	1112.05
843.41	1126.16
843.73	1111.14
844.05	1116.37
844.37	1105.68
844.68	1110.23
845.00	1121.60
845.32	1112.73
845.64	1106.81
845.96	1120.24
846.27	1103.86
846.59	1128.66
846.91	1113.41
847.23	1087.70
847.54	1123.88
847.86	1104.99
848.18	1115.92
848.50	1107.27
848.82	1113.18
849.13	1115.23
849.45	1112.50
849.77	1110.45
850.08	1112.50
850.40	1123.42
850.72	1101.58
851.04	1088.84
851.35	1093.62
851.67	1107.04
851.99	1111.36
852.30	1091.79
852.62	1088.15
852.94	1102.26
853.25	1115.92
853.57	1103.40
853.89	1102.03
854.20	1092.25
854.52	1126.16
854.84	1094.98
855.15	1095.66
855.47	1085.42
855.79	1114.32
856.10	1069.72
856.42	1098.85
856.73	1088.38
857.05	1080.42
857.37	1102.49
857.68	1082.24
858.00	1108.86
858.32	1081.33
858.63	1077.00
858.95	1094.30
859.26	1097.48
859.58	1074.96
859.89	1092.25
860.21	1090.66
860.52	1066.76
860.84	1114.55
861.16	1089.97
861.47	1081.56
861.79	1075.18
862.10	1072.91
862.42	1054.70
862.73	1082.69
863.05	1084.74
863.36	1072.68
863.68	1093.62
863.99	1071.32
864.31	1063.81
864.62	1098.62
864.94	1078.82
865.25	1078.37
865.57	1072.91
865.88	1062.90
866.20	1052.20
866.51	1068.36
866.82	1078.82
867.14	1053.11
867.45	1059.71
867.77	1058.80
868.08	1043.33
868.40	1050.84
868.71	1039.69
869.02	1053.79
869.34	1041.05
869.65	1049.70
869.97	1068.13
870.28	1038.55
870.59	1042.19
870.91	1047.19
871.22	1056.98
871.54	1063.12
871.85	1032.86
872.16	1047.88
872.48	1041.51
872.79	1052.43
873.10	1064.94
873.42	1046.74
873.73	1066.54
874.04	1041.51
874.36	1038.55
874.67	1059.48
874.98	1049.02
875.30	1064.03
875.61	1023.98
875.92	1063.58
876.23	1043.55
876.55	1063.58
876.86	1041.05
877.17	1050.38
877.49	1022.62
877.80	1047.19
878.11	1291.36
878.42	1063.12
878.74	1045.15
879.05	1035.82
879.36	1028.99
879.67	1026.26
879.98	1035.59
880.30	1030.81
880.61	1019.89
880.92	1043.33
881.23	1017.84
881.55	1019.66
881.86	1059.03
882.17	1028.99
882.48	1016.02
882.79	1028.31
883.10	1023.07
883.42	1030.58
883.73	1049.70
884.04	1042.64
884.35	1019.21
884.66	1025.35
884.97	1033.31
885.28	1043.55
885.60	1051.06
885.91	1028.76
886.22	1011.92
886.53	1031.04
886.84	1021.94
887.15	1027.63
887.46	1002.59
887.77	1030.13
888.08	1051.97
888.40	1011.47
888.71	1025.58
889.02	1013.29
889.33	1043.78
889.64	1031.04
889.95	1031.95
890.26	1031.04
890.57	1018.30
890.88	1015.56
891.19	1019.43
891.50	1039.91
891.81	1046.97
892.12	1035.36
892.43	1026.03
892.74	1024.44
893.05	1032.63
893.36	1029.90
893.67	1035.13
893.98	1033.09
894.29	1020.12
894.60	1049.70
894.91	1015.56
895.22	1025.12
895.53	1036.73
895.84	1036.27
896.15	1029.67
896.46	1043.33
896.77	1035.36
897.08	992.35
897.38	1049.02
897.69	1031.95
898.00	1019.43
898.31	1021.71
898.62	1018.30
898.93	1008.28
899.24	1014.20
899.55	1034.22
899.86	1030.58
900.16	1017.39
900.47	1003.05
900.78	1018.75
901.09	1007.37
901.40	1008.06
901.71	1033.31
902.02	1026.49
902.32	1012.38
902.63	1022.85
902.94	993.72
903.25	1006.46
903.56	1005.78
903.87	1002.14
904.17	1000.32
904.48	1010.56
904.79	1012.15
905.10	1018.52
905.41	1021.94
905.71	1020.12
906.02	1030.36
906.33	992.13
906.64	1000.77
906.94	996.22
907.25	1009.19
907.56	1016.25
907.87	1002.37
908.17	1015.79
908.48	1021.71
908.79	1026.94
909.09	1008.28
909.40	994.86
909.71	997.13
910.02	1117.51
910.32	1017.16
910.63	998.73
910.94	1004.41
911.24	985.07
911.55	997.13
911.86	986.89
912.16	1000.09
912.47	990.08
912.78	988.94
913.08	1005.78
913.39	1003.28
913.69	1000.77
914.00	1005.33
914.31	987.58
914.61	1013.06
914.92	1016.02
915.23	1003.05
915.53	1012.38
915.84	993.72
916.14	998.50
916.45	985.53
916.75	981.43
917.06	991.67
917.37	987.35
917.67	1007.37
917.98	977.11
918.28	978.02
918.59	971.19
918.89	998.95
919.20	996.22
919.50	970.96
919.81	992.81
920.11	996.45
920.42	985.76
920.72	988.94
921.03	985.98
921.33	988.71
921.64	981.20
921.94	996.91
922.25	990.53
922.55	983.48
922.86	984.62
923.16	986.67
923.47	1001.91
923.77	977.11
924.08	978.02
924.38	968.23
924.69	978.02
924.99	988.94
925.29	980.98
925.60	977.56
925.90	999.18
926.21	993.95
926.51	1002.37
926.81	995.31
927.12	969.37
927.42	971.65
927.73	995.77
928.03	969.83
928.33	980.75
928.64	981.43
928.94	1001.00
929.24	985.07
929.55	979.38
929.85	988.03
930.15	971.87
930.46	980.29
930.76	972.79
931.06	972.56
931.37	968.92
931.67	986.89
931.97	990.31
932.27	978.70
932.58	966.19
932.88	950.03
933.18	977.34
933.49	970.96
933.79	977.11
934.09	977.56
934.39	981.66
934.70	986.21
935.00	954.58
935.30	976.88
935.60	956.86
935.91	973.47
936.21	973.47
936.51	987.58
936.81	986.44
937.11	979.38
937.42	986.44
937.72	978.25
938.02	956.17
938.32	958.22
938.62	949.80
938.92	962.77
939.23	982.57
939.53	955.49
939.83	966.64
940.13	972.33
940.43	963.68
940.73	968.92
941.03	973.70
941.34	958.68
941.64	971.65
941.94	959.13
942.24	958.90
942.54	970.51
942.84	958.22
943.14	978.25
943.44	981.20
943.74	969.60
944.04	957.99
944.34	964.59
944.65	947.75
944.95	950.26
945.25	952.76
945.55	950.94
945.85	960.95
946.15	951.40
946.45	970.96
946.75	963.23
947.05	967.78
947.35	955.95
947.65	942.07
947.95	950.03
948.25	959.59
948.55	977.56
948.85	959.81
949.15	964.82
949.45	962.55
949.75	970.28
950.05	955.95
950.35	954.35
950.65	965.96
950.94	965.96
951.24	973.92
951.54	965.50
951.84	1039.23
952.14	963.23
952.44	965.28
952.74	967.78
953.04	967.32
953.34	964.82
953.64	961.64
953.94	955.49
954.23	975.29
954.53	970.51
954.83	980.29
955.13	947.98
955.43	983.25
955.73	953.44
956.03	949.12
956.32	955.04
956.62	947.30
956.92	969.60
957.22	968.23
957.52	966.19
957.82	950.71
958.11	960.50
958.41	958.68
958.71	973.70
959.01	960.04
959.30	1088.84
959.60	976.88
959.90	945.25
960.20	944.11
960.50	962.09
960.79	973.24
961.09	959.59
961.39	948.89
961.69	979.16
961.98	964.14
962.28	971.87
962.58	963.00
962.87	972.10
963.17	950.26
963.47	962.09
963.76	984.16
964.06	938.88
964.36	988.03
964.66	977.56
964.95	974.15
965.25	976.88
965.55	982.11
965.84	950.03
966.14	946.84
966.43	960.27
966.73	974.61
967.03	965.05
967.32	963.68
967.62	947.30
967.92	984.39
968.21	958.90
968.51	964.59
968.80	964.14
969.10	960.95
969.40	973.47
969.69	974.83
969.99	966.87
970.28	960.04
970.58	977.11
970.87	961.86
971.17	960.27
971.46	957.99
971.76	966.19
972.06	973.92
972.35	957.08
972.65	951.17
972.94	961.41
973.24	959.59
973.53	946.16
973.83	955.95
974.12	958.45
974.42	958.45
974.71	974.38
975.01	966.64
975.30	953.67
975.59	963.23
975.89	951.40
976.18	956.40
976.48	973.47
976.77	956.17
977.07	969.60
977.36	967.55
977.65	974.83
977.95	963.46
978.24	958.90
978.54	970.28
978.83	948.21
979.13	975.06
979.42	964.82
979.71	965.96
980.01	974.15
980.30	961.64
980.59	952.99
980.89	987.12
981.18	964.37
981.47	955.26
981.77	968.46
982.06	970.05
982.35	962.55
982.65	961.41
982.94	963.68
983.23	962.32
983.53	959.59
983.82	957.08
984.11	958.45
984.41	968.92
984.70	964.82
984.99	953.22
985.28	978.02
985.58	938.88
985.87	961.64
986.16	965.96
986.45	920.45
986.75	959.13
987.04	957.08
987.33	957.77
987.62	952.99
987.91	975.74
988.21	947.30
988.50	944.80
988.79	973.24
989.08	957.54
989.37	955.72
989.67	949.57
989.96	966.87
990.25	972.56
990.54	961.86
990.83	965.96
991.12	973.01
991.42	967.55
991.71	974.61
992.00	963.23
992.29	960.72
992.58	951.85
992.87	977.56
993.16	965.73
993.45	956.17
993.75	966.87
994.04	939.11
994.33	955.95
994.62	959.13
994.91	959.13
995.20	942.75
995.49	969.14
995.78	945.25
996.07	955.95
996.36	937.06
996.65	968.69
996.94	946.84
997.23	961.41
997.52	952.76
997.81	967.55
998.10	954.81
998.39	966.41
998.68	965.73
998.97	954.13
999.26	970.74
999.55	951.17
999.84	958.68
1000.13	957.31
1000.42	965.28
1000.71	962.55
1001.00	974.38
1001.29	950.49
1001.58	961.41
1001.87	950.71
1002.16	965.50
1002.45	942.98
1002.74	956.63
1003.02	973.47
1003.31	968.69
1003.60	953.22
1003.89	949.57
1004.18	953.22
1004.47	952.31
1004.76	951.85
1005.05	946.62
1005.33	951.85
1005.62	938.65
1005.91	936.15
1006.20	949.80
1006.49	972.56
1006.78	965.96
1007.06	957.99
1007.35	946.62
1007.64	958.90
1007.93	959.81
1008.22	968.69
1008.50	975.29
1008.79	941.84
1009.08	948.44
1009.37	946.39
1009.66	978.47
1009.94	946.84
1010.23	980.29
1010.52	939.34
1010.81	960.72
1011.09	955.72
1011.38	952.99
1011.67	947.75
1011.95	978.93
1012.24	954.58
1012.53	961.41
1012.82	942.75
1013.10	937.74
1013.39	959.81
1013.68	925.00
[truncated: 48 more rows]
