# Supplementary material for: Unique photosynthetic electron transport tuning and excitation distribution in heterokont algae
Source: PLoS One. 2019 Jan 9;14(1):e0209920. doi: 10.1371/journal.pone.0209920 (PMC6326504; doi:10.1371/journal.pone.0209920)
Supplement: S1 Dataset — (ZIP) [file pone.0209920.s004.zip › S1 Dataset/77K/Phaeodactylum_no_inhibitor/PNI_t=20,3.txt]

340.01	942.07
340.39	942.07
340.76	942.07
341.14	976.65
341.52	972.10
341.89	963.46
342.27	992.81
342.65	985.76
343.03	980.75
343.40	990.99
343.78	990.08
344.16	977.56
344.53	996.22
344.91	993.26
345.29	982.80
345.66	972.56
346.04	988.71
346.42	974.15
346.79	983.71
347.17	985.07
347.54	981.66
347.92	965.05
348.30	958.90
348.67	956.63
349.05	959.81
349.43	937.97
349.80	953.44
350.18	951.40
350.56	956.17
350.93	968.92
351.31	940.93
351.68	944.34
352.06	959.81
352.44	956.63
352.81	964.37
353.19	980.07
353.56	954.35
353.94	969.83
354.32	957.08
354.69	953.67
355.07	942.75
355.44	941.61
355.82	949.57
356.19	933.65
356.57	945.71
356.95	931.83
357.32	945.48
357.70	943.66
358.07	940.47
358.45	949.12
358.82	952.76
359.20	940.70
359.58	947.53
359.95	955.49
360.33	932.96
360.70	943.89
361.08	946.84
361.45	955.04
361.83	947.53
362.20	972.56
362.58	957.31
362.95	949.57
363.33	947.53
363.70	934.10
364.08	944.80
364.45	936.15
364.83	943.66
365.20	950.49
365.58	952.08
365.95	946.16
366.33	957.77
366.70	974.15
367.08	935.47
367.45	940.02
367.83	948.89
368.20	953.22
368.58	966.87
368.95	980.29
369.33	960.27
369.70	963.00
370.08	954.13
370.45	930.01
370.83	945.25
371.20	949.12
371.57	1031.95
371.95	959.81
372.32	950.26
372.70	951.40
373.07	964.82
373.45	957.77
373.82	953.90
374.19	940.02
374.57	941.38
374.94	947.30
375.32	939.11
375.69	947.30
376.07	962.55
376.44	922.27
376.81	921.36
377.19	951.85
377.56	944.57
377.94	947.75
378.31	955.26
378.68	914.76
379.06	933.42
379.43	952.99
379.81	954.58
380.18	943.43
380.55	934.56
380.93	952.53
381.30	953.90
381.67	951.40
382.05	931.83
382.42	942.52
382.79	941.61
383.17	937.97
383.54	968.69
383.91	947.30
384.29	932.96
384.66	927.50
385.04	933.87
385.41	928.87
385.78	947.98
386.15	956.17
386.53	929.32
386.90	925.23
387.27	955.95
387.65	955.49
388.02	960.72
388.39	956.17
388.77	956.86
389.14	958.90
389.51	964.37
389.89	940.25
390.26	963.68
390.63	937.74
391.00	942.98
391.38	927.73
391.75	958.45
392.12	948.21
392.50	944.80
392.87	935.24
393.24	935.01
393.61	940.47
393.99	955.49
394.36	960.27
394.73	938.65
395.10	946.39
395.48	956.86
395.85	949.80
396.22	941.38
396.59	943.43
396.97	950.71
397.34	950.71
397.71	974.61
398.08	948.21
398.45	953.67
398.83	956.86
399.20	934.33
399.57	960.50
399.94	959.36
400.32	960.95
400.69	949.80
401.06	946.16
401.43	949.12
401.80	954.13
402.17	937.51
402.55	970.05
402.92	957.31
403.29	942.52
403.66	940.25
404.03	946.16
404.41	943.43
404.78	960.27
405.15	931.14
405.52	943.66
405.89	955.04
406.26	949.80
406.64	951.17
407.01	944.80
407.38	944.34
407.75	949.80
408.12	948.66
408.49	966.41
408.86	946.16
409.23	942.29
409.61	951.85
409.98	952.08
410.35	955.49
410.72	952.31
411.09	950.94
411.46	960.50
411.83	932.74
412.20	963.46
412.57	938.20
412.95	944.11
413.32	941.61
413.69	955.95
414.06	945.02
414.43	935.47
414.80	931.83
415.17	940.25
415.54	942.52
415.91	939.11
416.28	939.56
416.65	952.99
417.02	930.01
417.39	934.33
417.76	937.74
418.14	935.92
418.51	921.59
418.88	944.34
419.25	937.74
419.62	948.89
419.99	943.89
420.36	942.29
420.73	928.64
421.10	953.22
421.47	925.68
421.84	948.89
422.21	950.03
422.58	966.41
422.95	951.40
423.32	940.93
423.69	939.33
424.06	950.26
424.43	962.32
424.80	950.49
425.17	947.98
425.54	948.44
425.91	936.15
426.28	951.62
426.65	945.71
427.02	943.89
427.39	942.52
427.76	954.35
428.13	935.24
428.49	968.01
428.86	978.93
429.23	952.99
429.60	954.35
429.97	950.49
430.34	944.57
430.71	932.74
431.08	954.13
431.45	957.31
431.82	930.69
432.19	932.28
432.56	946.84
432.93	942.98
433.30	968.69
433.67	954.13
434.03	988.71
434.40	959.59
434.77	951.85
435.14	920.68
435.51	947.53
435.88	956.63
436.25	962.32
436.62	930.46
436.99	941.38
437.35	934.10
437.72	969.37
438.09	941.61
438.46	983.71
438.83	960.72
439.20	957.54
439.57	946.16
439.93	938.65
440.30	936.60
440.67	957.54
441.04	956.63
441.41	954.58
441.78	960.72
442.14	947.98
442.51	938.88
442.88	943.20
443.25	956.17
443.62	955.72
443.99	942.52
444.35	935.01
444.72	955.95
445.09	943.89
445.46	926.82
445.83	934.10
446.19	945.71
446.56	944.80
446.93	935.24
447.30	947.75
447.66	944.57
448.03	932.74
448.40	940.70
448.77	929.32
449.14	949.80
449.50	947.53
449.87	942.52
450.24	950.94
450.61	946.84
450.97	951.85
451.34	927.27
451.71	961.41
452.08	951.40
452.44	942.29
452.81	942.07
453.18	942.07
453.54	955.95
453.91	949.57
454.28	942.07
454.65	965.73
455.01	946.39
455.38	940.47
455.75	960.04
456.11	932.96
456.48	944.11
456.85	960.95
457.21	945.48
457.58	951.62
457.95	972.33
458.32	955.04
458.68	925.91
459.05	967.55
459.42	972.56
459.78	949.12
460.15	976.20
460.52	940.93
460.88	943.43
461.25	952.99
461.61	945.93
461.98	954.58
462.35	950.71
462.71	944.57
463.08	955.26
463.45	960.27
463.81	963.91
464.18	976.43
464.55	956.17
464.91	959.36
465.28	937.97
465.64	951.40
466.01	960.50
466.38	959.59
466.74	963.00
467.11	949.80
467.47	931.83
467.84	972.33
468.21	957.08
468.57	949.57
468.94	940.93
469.30	969.83
469.67	939.79
470.03	963.46
470.40	941.38
470.77	945.48
471.13	949.80
471.50	962.09
471.86	958.90
472.23	963.23
472.59	948.66
472.96	933.19
473.32	946.16
473.69	957.77
474.05	952.99
474.42	955.95
474.78	960.27
475.15	950.03
475.51	950.26
475.88	951.85
476.24	941.16
476.61	953.90
476.97	960.50
477.34	934.33
477.70	950.26
478.07	950.71
478.43	952.53
478.80	935.47
479.16	950.49
479.53	966.87
479.89	953.44
480.26	942.52
480.62	930.01
480.99	958.22
481.35	942.98
481.72	955.49
482.08	950.49
482.45	1240.84
482.81	983.48
483.17	937.51
483.54	967.78
483.90	956.63
484.27	961.41
484.63	939.79
485.00	958.22
485.36	940.47
485.72	948.21
486.09	965.73
486.45	963.91
486.82	952.76
487.18	944.34
487.54	948.44
487.91	941.38
488.27	949.57
488.64	945.02
489.00	948.89
489.36	949.57
489.73	948.21
490.09	951.17
490.45	956.40
490.82	945.25
491.18	939.56
491.55	963.00
491.91	952.99
492.27	950.94
492.64	957.99
493.00	946.39
493.36	957.31
493.73	966.19
494.09	957.54
494.45	958.22
494.82	945.25
495.18	954.13
495.54	963.68
495.91	951.62
496.27	938.88
496.63	970.74
496.99	953.67
497.36	949.12
497.72	973.01
498.08	945.48
498.45	957.99
498.81	965.73
499.17	959.36
499.53	942.29
499.90	969.60
500.26	940.02
500.62	950.03
500.99	931.14
501.35	955.72
501.71	950.03
502.07	951.17
502.44	949.35
502.80	938.65
503.16	940.02
503.52	945.93
503.88	969.14
504.25	952.76
504.61	943.43
504.97	935.47
505.33	934.33
505.70	940.93
506.06	967.55
506.42	964.59
506.78	921.36
507.14	950.94
507.51	954.81
507.87	966.19
508.23	948.89
508.59	956.17
508.95	968.69
509.32	982.80
509.68	939.34
510.04	967.78
510.40	958.22
510.76	982.11
511.12	988.94
511.48	957.54
511.85	956.86
512.21	942.75
512.57	955.95
512.93	944.80
513.29	948.89
513.65	953.44
514.01	945.48
514.38	957.77
514.74	942.29
515.10	957.77
515.46	937.51
515.82	950.94
516.18	965.28
516.54	960.50
516.90	949.57
517.26	958.90
517.63	943.20
517.99	969.60
518.35	966.19
518.71	956.40
519.07	938.42
519.43	947.30
519.79	946.84
520.15	930.23
520.51	963.00
520.87	958.22
521.23	957.31
521.59	942.07
521.95	949.57
522.31	952.31
522.67	939.34
523.03	969.60
523.40	947.98
523.76	936.83
524.12	952.76
524.48	951.85
524.84	944.80
525.20	956.86
525.56	960.50
525.92	969.83
526.28	947.30
526.64	947.30
527.00	955.26
527.36	965.50
527.72	954.13
528.08	964.37
528.44	948.44
528.80	968.69
529.16	947.07
529.51	958.22
529.87	939.33
530.23	957.99
530.59	942.75
530.95	932.51
531.31	971.42
531.67	953.44
532.03	946.84
532.39	958.45
532.75	952.08
533.11	966.87
533.47	962.55
533.83	971.65
534.19	945.71
534.55	940.93
534.91	964.14
535.26	977.34
535.62	947.98
535.98	944.57
536.34	957.77
536.70	968.46
537.06	949.57
537.42	949.12
537.78	941.38
538.14	966.87
538.49	951.62
538.85	985.30
539.21	947.98
539.57	956.17
539.93	929.32
540.29	968.46
540.65	966.87
541.00	970.28
541.36	949.12
541.72	965.73
542.08	945.48
542.44	944.34
542.80	955.72
543.15	955.95
543.51	955.04
543.87	935.69
544.23	944.34
544.59	953.22
544.95	959.36
545.30	955.49
545.66	958.22
546.02	964.37
546.38	944.80
546.73	950.49
547.09	955.49
547.45	952.53
547.81	952.08
548.17	957.99
548.52	958.22
548.88	931.37
549.24	958.68
549.60	946.39
549.95	947.98
550.31	930.23
550.67	936.38
551.03	952.31
551.38	963.00
551.74	957.54
552.10	955.26
552.46	963.68
552.81	940.70
553.17	955.04
553.53	951.85
553.88	947.30
554.24	945.93
554.60	942.52
554.95	927.50
555.31	928.64
555.67	961.41
556.03	960.27
556.38	932.28
556.74	949.35
557.10	963.00
557.45	950.26
557.81	945.25
558.17	932.74
558.52	950.71
558.88	958.90
559.24	942.07
559.59	970.28
559.95	940.25
560.30	957.77
560.66	933.65
561.02	944.80
561.37	964.37
561.73	947.30
562.09	951.62
562.44	957.08
562.80	965.05
563.15	947.53
563.51	951.85
563.87	954.81
564.22	935.24
564.58	959.13
564.93	967.55
565.29	962.32
565.65	966.87
566.00	953.67
566.36	949.57
566.71	965.50
567.07	954.58
567.42	957.54
567.78	932.74
568.14	935.01
568.49	940.93
568.85	947.98
569.20	937.06
569.56	983.71
569.91	962.77
570.27	962.09
570.62	962.55
570.98	951.40
571.33	955.49
571.69	956.86
572.04	941.16
572.40	922.72
572.75	953.67
573.11	945.48
573.46	944.11
573.82	960.72
574.17	947.07
574.53	945.71
574.88	937.51
575.24	957.08
575.59	967.78
575.95	964.59
576.30	951.40
576.66	960.50
577.01	948.89
577.36	954.13
577.72	940.25
578.07	964.37
578.43	946.39
578.78	944.80
579.14	949.35
579.49	969.37
579.85	967.55
580.20	962.09
580.55	954.13
580.91	963.00
581.26	945.25
581.62	970.05
581.97	973.24
582.32	975.29
582.68	969.14
583.03	972.56
583.39	955.72
583.74	981.43
584.09	982.11
584.45	990.76
584.80	965.28
585.15	974.83
585.51	991.67
585.86	994.63
586.21	1001.23
586.57	994.86
586.92	986.67
587.27	1010.33
587.63	999.18
587.98	1032.86
588.33	1008.97
588.69	1005.78
589.04	1023.07
589.39	1028.54
589.75	1004.64
590.10	1016.48
590.45	1023.76
590.81	1060.85
591.16	1042.64
591.51	1056.75
591.86	1112.50
592.22	1077.00
592.57	1084.74
592.92	1092.71
593.28	1118.87
593.63	1115.46
593.98	1144.36
594.33	1127.29
594.69	1156.19
595.04	1192.60
595.39	1187.37
595.74	1176.67
596.10	1213.76
596.45	1222.18
596.80	1228.78
597.15	1260.87
597.50	1263.14
597.86	1255.40
598.21	1300.69
598.56	1305.01
598.91	1327.08
599.26	1335.05
599.62	1362.35
599.97	1374.19
600.32	1371.23
600.67	1416.28
601.02	1448.82
601.38	1436.31
601.73	1473.17
602.08	1468.39
602.43	1507.53
602.78	1521.41
603.13	1558.96
603.49	1538.71
603.84	1565.56
604.19	1610.61
604.54	1604.70
604.89	1632.00
605.24	1617.21
605.59	1630.64
605.95	1688.66
606.30	1691.62
606.65	1705.96
607.00	1748.51
607.35	1759.66
607.70	1762.62
608.05	1802.90
608.40	1792.20
608.75	1800.62
609.10	1855.46
609.46	1844.31
609.81	1854.78
610.16	1905.98
610.51	1919.86
610.86	1928.73
611.21	1936.92
611.56	1924.41
611.91	1951.49
612.26	1957.63
612.61	1985.16
612.96	2013.84
613.31	1999.50
613.66	2000.41
614.01	2011.33
614.36	2010.42
614.71	2031.59
615.06	2017.48
615.41	2019.52
615.76	2019.07
616.11	2045.01
616.46	2046.60
616.81	2043.19
617.16	2071.18
617.51	2067.54
617.86	2078.23
618.21	2062.53
618.56	2063.44
618.91	2048.42
619.26	2087.34
619.61	2062.30
619.96	2071.63
620.31	2080.28
620.66	2046.83
621.01	2095.07
621.36	2099.85
621.71	2115.55
622.06	2093.93
622.41	2067.99
622.76	2066.63
623.10	2067.54
623.45	2033.86
623.80	2066.86
624.15	2091.89
624.50	2068.90
624.85	2073.91
625.20	2075.28
625.55	2081.42
625.90	2048.20
626.25	2036.14
626.59	2058.66
626.94	2033.86
627.29	2040.69
627.64	2021.35
627.99	2032.95
628.34	2033.86
628.69	2039.09
629.03	2026.35
629.38	2005.42
629.73	2020.21
630.08	1982.89
630.43	2017.02
630.78	1975.83
631.12	2012.02
631.47	1990.85
631.82	1989.03
632.17	1987.67
632.52	1962.86
632.86	2010.20
633.21	1948.30
633.56	1962.64
633.91	1953.31
634.26	1950.12
634.60	1967.64
634.95	1954.22
635.30	1924.64
635.65	1953.99
635.99	1912.35
636.34	1971.74
636.69	1918.95
637.04	1923.04
637.39	1917.35
637.73	1892.10
638.08	1894.83
638.43	1890.28
638.77	1888.00
639.12	1908.48
639.47	1902.11
639.82	1892.10
640.16	1924.41
640.51	1908.93
640.86	1903.93
641.20	1894.14
641.55	1919.40
641.90	1875.26
642.25	1893.69
642.59	1894.83
642.94	1883.45
643.29	1864.79
643.63	1876.62
643.98	1861.15
644.33	1870.93
644.67	1880.72
645.02	1877.76
645.37	1849.09
645.71	1872.07
646.06	1847.04
646.40	1856.14
646.75	1872.75
647.10	1852.96
647.44	1885.72
647.79	1839.30
648.14	1875.48
648.48	1888.45
648.83	1875.71
649.17	1886.86
649.52	1860.24
649.87	1856.14
650.21	1865.24
650.56	1875.03
650.90	1888.23
651.25	1865.02
651.59	1890.96
651.94	1862.29
652.29	1914.40
652.63	1860.47
652.98	1879.13
653.32	1885.27
653.67	1882.77
654.01	1861.38
654.36	1893.23
654.70	1884.13
655.05	1896.65
655.39	1905.75
655.74	1895.96
656.08	1908.48
656.43	1890.96
656.78	1935.56
657.12	1935.79
657.47	1917.35
657.81	1941.70
658.15	1920.08
658.50	1940.34
658.84	1980.61
659.19	1955.13
659.53	1947.39
659.88	1956.95
660.22	1963.77
660.57	2002.46
660.91	1988.12
661.26	1977.20
661.60	1992.22
661.95	1989.03
662.29	2008.83
662.63	2002.00
662.98	2029.99
663.32	2020.66
663.67	2021.57
664.01	2048.88
664.36	2032.50
664.70	2065.04
665.04	2075.96
665.39	2067.54
665.73	2073.00
666.08	2259.36
666.42	2136.94
666.76	2165.84
667.11	2201.79
667.45	2209.08
667.79	2191.10
668.14	2244.35
668.48	2285.31
668.83	2326.26
669.17	2369.73
669.51	2367.00
669.86	2445.05
670.20	2509.90
670.54	2536.07
670.89	2575.89
671.23	2642.79
671.57	2694.22
671.92	2758.39
672.26	2872.85
672.60	2925.86
672.94	3027.35
673.29	3090.16
673.63	3180.95
673.97	3252.63
674.32	3326.58
674.66	3427.39
675.00	3537.98
675.34	3599.87
675.69	3706.14
676.03	3820.14
676.37	3966.46
676.71	4066.36
677.06	4211.99
677.40	4376.05
677.74	4529.20
678.08	4675.51
678.43	4888.73
678.77	5049.38
679.11	5229.60
679.45	5416.42
679.80	5588.68
680.14	5849.91
680.48	6054.02
680.82	6333.91
681.16	6606.29
681.51	6900.74
681.85	7173.81
682.19	7536.75
682.53	7898.33
682.87	8293.82
683.21	8705.46
683.56	9139.63
683.90	9784.28
684.24	10424.39
684.58	11128.89
684.92	11712.79
685.26	12445.51
685.61	13074.23
685.95	13849.96
686.29	14489.38
686.63	15151.78
686.97	15641.25
687.31	15909.30
687.65	16345.07
687.99	16478.41
688.33	16473.41
688.68	16353.71
689.02	16249.27
689.36	15949.13
689.70	15577.99
690.04	15145.41
690.38	14578.12
690.72	14181.50
691.06	13570.75
691.40	13093.35
691.74	12476.91
692.08	11893.92
692.42	11435.86
692.76	10934.33
693.10	10486.28
693.44	9980.21
693.78	9576.76
694.13	9158.29
694.47	8824.24
694.81	8477.23
695.15	8111.78
695.49	7746.33
695.83	7542.67
696.17	7257.55
696.51	7108.95
696.85	6910.53
697.19	6668.41
697.53	6462.71
697.87	6370.09
698.20	6237.43
698.54	6101.13
698.88	6052.20
699.22	5921.82
699.56	5895.42
699.90	5847.41
700.24	5829.20
700.58	5814.87
700.92	5828.29
701.26	5736.82
701.60	5740.68
701.94	5769.58
702.28	5805.08
702.62	5852.64
702.96	5900.88
703.30	5950.49
703.63	6031.95
703.97	6102.95
704.31	6199.20
704.65	6273.16
704.99	6416.29
705.33	6598.33
705.67	6644.98
706.01	6747.15
706.34	6899.83
706.68	6974.02
707.02	7107.13
707.36	7211.58
707.70	7334.46
708.04	7434.58
708.38	7587.04
708.71	7662.36
709.05	7812.77
709.39	7842.13
709.73	7934.51
710.07	7969.10
710.40	8072.87
710.74	8063.99
711.08	8064.67
711.42	8106.77
711.76	8155.69
712.09	8127.02
712.43	8148.41
712.77	8051.93
713.11	8047.38
713.45	8038.73
713.78	7975.25
714.12	7896.74
714.46	7801.62
714.80	7699.68
715.13	7606.38
715.47	7509.90
715.81	7372.00
716.15	7297.82
716.48	7129.66
716.82	7060.26
717.16	6960.82
717.49	6810.41
717.83	6654.31
718.17	6592.87
718.51	6448.37
718.84	6339.15
719.18	6257.68
719.52	6136.40
719.85	6029.68
720.19	5847.86
720.53	5766.62
720.86	5717.47
721.20	5611.66
721.54	5506.31
721.87	5373.41
722.21	5266.24
722.55	5152.46
722.88	5078.96
723.22	5012.29
723.55	4879.85
723.89	4829.79
724.23	4782.92
724.56	4654.12
724.90	4638.88
725.24	4534.89
725.57	4450.01
725.91	4403.59
726.24	4364.22
726.58	4232.01
726.92	4182.41
727.25	4154.65
727.59	4057.94
727.92	4012.20
728.26	3938.93
728.59	3928.00
728.93	3829.02
729.26	3767.58
729.60	3765.30
729.94	3702.27
730.27	3672.24
730.61	3607.16
730.94	3554.59
731.28	3499.30
731.61	3487.69
731.95	3423.98
732.28	3400.99
732.62	3335.23
732.95	3316.34
733.29	3312.48
733.62	3265.14
733.96	3242.16
734.29	3164.57
734.63	3137.26
734.96	3148.18
735.30	3077.41
735.63	3059.89
735.97	3096.30
736.30	3004.83
736.63	3010.97
736.97	2972.29
737.30	2947.71
737.64	2915.17
737.97	2891.05
738.31	2917.22
738.64	2844.86
738.97	2847.13
739.31	2830.07
739.64	2832.57
739.98	2788.42
740.31	2794.57
740.64	2771.81
740.98	2771.36
741.31	2742.46
741.65	2712.42
741.98	2684.20
742.31	2680.34
742.65	2681.02
742.98	2672.14
743.31	2642.79
743.65	2649.39
743.98	2587.04
744.31	2597.05
744.65	2598.19
744.98	2626.41
745.31	2592.27
745.65	2562.46
745.98	2550.63
746.31	2538.80
746.65	2549.72
746.98	2528.79
747.31	2544.71
747.65	2549.27
747.98	2499.20
748.31	2530.61
748.64	2492.61
748.98	2483.50
749.31	2467.57
749.64	2467.80
749.98	2440.27
750.31	2425.71
750.64	2406.82
750.97	2380.19
751.31	2409.32
751.64	2404.09
751.97	2360.40
752.30	2355.85
752.63	2350.16
752.97	2334.23
753.30	2361.31
753.63	2339.24
753.96	2302.14
754.29	2251.86
754.63	2274.61
754.96	2292.59
755.29	2246.62
755.62	2247.53
755.95	2208.85
756.29	2182.91
756.62	2192.24
756.95	2160.61
757.28	2159.47
757.61	2170.62
757.94	2139.90
758.27	2156.06
758.61	2098.71
758.94	2109.64
759.27	2081.19
759.60	2084.60
759.93	2069.59
760.26	2037.96
760.59	2021.12
760.92	1999.50
761.26	1994.04
761.59	1993.58
761.92	1957.63
762.25	1952.40
762.58	1955.13
762.91	1947.85
763.24	1942.84
763.57	1932.37
763.90	1927.37
764.23	1917.81
764.56	1897.78
764.89	1880.49
765.22	1886.18
765.55	1866.84
765.88	1858.42
766.21	1855.69
766.54	1842.72
766.87	1826.33
767.20	1836.80
767.53	1805.17
767.86	1814.96
768.19	1795.39
768.52	1771.72
768.85	1804.03
769.18	1774.45
769.51	1794.48
769.84	1756.93
770.17	1763.76
770.50	1730.31
770.83	1734.40
771.16	1751.01
771.49	1719.16
771.82	1720.75
772.15	1697.08
772.48	1677.06
772.81	1688.66
773.14	1681.15
773.47	1677.51
773.80	1654.76
774.13	1656.81
774.46	1633.37
774.78	1634.28
775.11	1611.07
775.44	1651.57
775.77	1640.20
776.10	1602.19
776.43	1604.01
776.76	1592.86
777.09	1581.71
777.41	1601.51
777.74	1585.58
778.07	1579.89
778.40	1558.50
778.73	1529.38
779.06	1530.74
779.38	1522.78
779.71	1515.04
780.04	1541.89
780.37	1542.35
780.70	1508.67
781.03	1517.54
781.35	1491.83
781.68	1501.62
782.01	1488.19
782.34	1475.68
782.67	1460.88
782.99	1462.70
783.32	1468.85
783.65	1443.59
783.98	1450.87
784.30	1447.23
784.63	1429.48
784.96	1432.21
785.29	1409.23
785.61	1420.38
785.94	1433.58
786.27	1424.70
786.60	1422.88
786.92	1430.85
787.25	1389.21
787.58	1388.98
787.90	1393.30
788.23	1400.58
788.56	1388.52
788.88	1381.24
789.21	1393.76
789.54	1366.68
789.87	1374.87
790.19	1367.36
790.52	1362.35
790.85	1375.55
791.17	1342.78
791.50	1355.30
791.82	1346.20
792.15	1353.93
792.48	1322.99
792.80	1332.09
793.13	1349.61
793.46	1350.29
793.78	1328.45
794.11	1328.68
794.43	1351.89
794.76	1327.99
795.09	1366.68
795.41	1355.76
795.74	1343.01
796.06	1336.19
796.39	1319.35
796.72	1311.16
797.04	1325.49
797.37	1344.83
797.69	1301.37
798.02	1313.66
798.34	1311.61
798.67	1320.94
798.99	1319.12
799.32	1321.39
799.64	1298.18
799.97	1300.23
800.30	1289.54
800.62	1297.05
800.95	1287.72
801.27	1295.23
801.60	1301.14
801.92	1297.05
802.25	1311.38
802.57	1311.38
802.89	1292.72
803.22	1267.47
803.54	1276.57
803.87	1283.85
804.19	1293.41
804.52	1282.03
804.84	1270.20
805.17	1285.67
805.49	1280.66
805.82	1267.92
806.14	1268.15
806.46	1266.78
806.79	1259.96
807.11	1252.90
807.44	1263.82
807.76	1272.93
808.08	1262.23
808.41	1277.02
808.73	1267.92
809.06	1234.47
809.38	1242.66
809.70	1230.60
810.03	1219.45
810.35	1221.27
810.67	1226.73
811.00	1222.86
811.32	1236.52
811.64	1232.42
811.97	1206.48
812.29	1228.78
812.61	1200.79
812.94	1226.05
813.26	1215.13
813.58	1225.37
813.91	1219.22
814.23	1223.55
814.55	1202.39
814.88	1196.01
815.20	1206.71
815.52	1202.16
815.84	1191.46
816.17	1192.83
816.49	1201.70
816.81	1193.51
817.13	1204.66
817.46	1191.92
817.78	1189.19
818.10	1188.50
818.42	1193.51
818.75	1189.87
819.07	1196.92
819.39	1161.65
819.71	1204.89
820.04	1187.59
820.36	1198.29
820.68	1168.02
821.00	1152.78
821.32	1177.58
821.65	1194.65
821.97	1164.16
822.29	1156.19
822.61	1163.25
822.93	1186.91
823.25	1157.10
823.58	1177.13
823.90	1148.68
824.22	1165.52
824.54	1160.74
824.86	1153.01
825.18	1163.93
825.50	1155.74
825.82	1151.19
826.15	1156.65
826.47	1149.82
826.79	1164.61
827.11	1149.14
827.43	1148.00
827.75	1139.81
828.07	1147.77
828.39	1152.32
828.71	1143.22
829.03	1134.35
829.35	1135.26
829.67	1130.02
830.00	1127.75
830.32	1139.35
830.64	1154.83
830.96	1142.08
831.28	1131.39
831.60	1153.92
831.92	1142.08
832.24	1128.43
832.56	1121.38
832.88	1120.69
833.20	1131.39
833.52	1121.60
833.84	1148.68
834.16	1123.42
834.48	1145.27
834.80	1151.19
835.12	1132.98
835.44	1113.41
835.76	1127.98
836.08	1108.41
836.40	1115.01
836.71	1126.16
837.03	1126.16
837.35	1110.68
837.67	1135.03
837.99	1121.38
838.31	1119.10
838.63	1128.43
838.95	1114.55
839.27	1116.60
839.59	1125.25
839.91	1111.59
840.23	1101.35
840.54	1105.90
840.86	1117.28
841.18	1095.89
841.50	1101.35
841.82	1103.63
842.14	1136.40
842.46	1088.15
842.77	1097.71
843.09	1099.76
843.41	1110.23
843.73	1085.88
844.05	1099.76
844.37	1121.83
844.68	1124.56
845.00	1122.74
845.32	1107.27
845.64	1122.51
845.96	1088.61
846.27	1097.48
846.59	1088.38
846.91	1124.11
847.23	1079.73
847.54	1099.53
847.86	1122.29
848.18	1118.65
848.50	1093.84
848.82	1110.68
849.13	1096.80
849.45	1111.36
849.77	1105.90
850.08	1111.59
850.40	1106.81
850.72	1116.83
851.04	1102.03
851.35	1109.32
851.67	1108.63
851.99	1096.12
852.30	1102.49
852.62	1058.80
852.94	1086.33
853.25	1096.35
853.57	1093.62
853.89	1069.27
854.20	1080.64
854.52	1084.29
854.84	1096.57
855.15	1098.17
855.47	1079.28
855.79	1099.08
856.10	1089.97
856.42	1094.98
856.73	1098.17
857.05	1075.87
857.37	1068.81
857.68	1069.27
858.00	1071.32
858.32	1066.99
858.63	1088.61
858.95	1072.23
859.26	1080.64
859.58	1072.91
859.89	1052.66
860.21	1072.45
860.52	1090.88
860.84	1094.98
861.16	1087.93
861.47	1066.54
861.79	1069.04
862.10	1064.72
862.42	1073.82
862.73	1071.77
863.05	1078.14
863.36	1075.64
863.68	1072.91
863.99	1057.43
864.31	1077.69
864.62	1071.32
864.94	1059.71
865.25	1065.17
865.57	1054.70
865.88	1044.46
866.20	1052.88
866.51	1070.40
866.82	1066.54
867.14	1047.88
867.45	1045.15
867.77	1059.71
868.08	1048.79
868.40	1045.15
868.71	1053.57
869.02	1054.93
869.34	1036.95
869.65	1042.64
869.97	1050.84
870.28	1042.64
870.59	1055.39
870.91	1041.51
871.22	1043.10
871.54	1031.72
871.85	1036.95
872.16	1045.37
872.48	1031.27
872.79	1066.54
873.10	1054.02
873.42	1057.66
873.73	1060.17
874.04	1048.33
874.36	1031.27
874.67	1019.21
874.98	1026.49
875.30	1031.72
875.61	1029.90
875.92	1029.22
876.23	1043.10
876.55	1032.18
876.86	1031.72
877.17	1014.65
877.49	1044.24
877.80	1024.89
878.11	1263.37
878.42	1059.25
878.74	1041.96
879.05	1027.17
879.36	1018.98
879.67	1036.04
879.98	1035.82
880.30	1022.85
880.61	1027.63
880.92	1042.87
881.23	1018.75
881.55	1048.56
881.86	1028.31
882.17	1030.58
882.48	1043.78
882.79	1031.49
883.10	1030.58
883.42	1047.88
883.73	1033.54
884.04	1036.04
884.35	1013.52
884.66	1024.89
884.97	1037.64
885.28	1031.27
885.60	1038.09
885.91	1024.89
886.22	1028.31
886.53	1019.89
886.84	1017.84
887.15	1033.54
887.46	1011.47
887.77	1039.46
888.08	1021.25
888.40	1030.36
888.71	1028.08
889.02	1012.15
889.33	1024.44
889.64	1020.12
889.95	1039.91
890.26	1027.17
890.57	1005.10
890.88	1020.12
891.19	1034.68
891.50	1033.09
891.81	1028.99
892.12	1024.89
892.43	1037.18
892.74	1011.01
893.05	1024.67
893.36	1013.74
893.67	1017.16
893.98	1027.63
894.29	1019.89
894.60	1023.76
894.91	1019.21
895.22	1008.74
895.53	999.41
895.84	1021.48
896.15	1053.34
896.46	1016.25
896.77	1001.00
897.08	1010.33
897.38	1020.57
897.69	1022.16
898.00	1003.50
898.31	1031.27
898.62	996.22
898.93	993.72
899.24	1009.42
899.55	1016.25
899.86	1030.36
900.16	1014.20
900.47	997.13
900.78	1041.73
901.09	997.82
901.40	1011.24
901.71	1005.55
902.02	1025.80
902.32	1006.69
902.63	996.91
902.94	998.04
903.25	987.12
903.56	1004.87
903.87	1006.69
904.17	1004.64
904.48	1031.04
904.79	999.18
905.10	998.27
905.41	1021.25
905.71	986.21
906.02	987.58
906.33	1010.33
906.64	993.04
906.94	991.44
907.25	995.77
907.56	990.31
907.87	1001.23
908.17	1001.68
908.48	1002.59
908.79	1009.19
909.09	997.36
909.40	987.12
909.71	999.18
910.02	1102.94
910.32	1010.56
910.63	1002.82
910.94	976.65
911.24	993.26
911.55	1003.73
911.86	988.26
912.16	988.26
912.47	989.40
912.78	981.66
913.08	982.34
913.39	978.47
913.69	1008.51
914.00	987.80
914.31	993.72
914.61	1006.92
914.92	1011.24
915.23	989.62
915.53	978.93
915.84	980.98
916.14	1014.65
916.45	992.35
916.75	1010.79
917.06	978.70
917.37	971.65
917.67	994.18
917.98	1001.91
918.28	1000.77
918.59	975.52
918.89	994.18
919.20	973.01
919.50	986.89
919.81	974.38
920.11	982.11
920.42	983.94
920.72	976.20
921.03	978.70
921.33	980.52
921.64	970.96
921.94	988.71
922.25	991.44
922.55	991.90
922.86	984.39
923.16	970.05
923.47	966.87
923.77	970.28
924.08	976.20
924.38	973.01
924.69	981.20
924.99	981.20
925.29	968.46
925.60	960.27
925.90	966.19
926.21	983.48
926.51	973.24
926.81	967.55
927.12	958.68
927.42	978.25
927.73	985.76
928.03	963.00
928.33	962.09
928.64	968.69
928.94	964.14
929.24	960.50
929.55	952.53
929.85	963.46
930.15	976.20
930.46	994.63
930.76	1000.09
931.06	977.34
931.37	972.33
931.67	984.39
931.97	962.09
932.27	952.76
932.58	957.77
932.88	963.91
933.18	971.87
933.49	972.56
933.79	982.11
934.09	975.97
934.39	971.42
934.70	974.61
935.00	978.70
935.30	957.08
935.60	980.75
935.91	963.23
936.21	955.49
936.51	957.31
936.81	981.43
937.11	965.73
937.42	974.15
937.72	945.71
938.02	962.77
938.32	960.27
938.62	972.79
938.92	976.43
939.23	963.68
939.53	960.04
939.83	954.58
940.13	946.62
940.43	944.57
940.73	954.35
941.03	960.95
941.34	976.43
941.64	958.22
941.94	946.16
942.24	951.17
942.54	974.15
942.84	972.56
943.14	956.63
943.44	972.33
943.74	969.14
944.04	961.41
944.34	955.95
944.65	975.06
944.95	958.68
945.25	966.19
945.55	948.66
945.85	926.82
946.15	958.90
946.45	943.66
946.75	962.55
947.05	957.31
947.35	957.99
947.65	965.50
947.95	946.39
948.25	964.37
948.55	963.00
948.85	959.59
949.15	955.49
949.45	955.72
949.75	955.04
950.05	955.95
950.35	964.14
950.65	964.37
950.94	960.95
951.24	951.85
951.54	966.64
951.84	1021.48
952.14	978.25
952.44	951.17
952.74	957.77
953.04	970.51
953.34	946.84
953.64	977.34
953.94	949.35
954.23	960.95
954.53	932.28
954.83	951.17
955.13	955.95
955.43	957.99
955.73	974.83
956.03	961.64
956.32	963.68
956.62	948.44
956.92	960.50
957.22	952.31
957.52	939.79
957.82	964.59
958.11	946.62
958.41	949.80
958.71	972.33
959.01	960.04
959.30	1069.95
959.60	973.24
959.90	944.57
960.20	959.36
960.50	942.75
960.79	966.64
961.09	959.36
961.39	967.10
961.69	943.89
961.98	950.94
962.28	956.17
962.58	951.17
962.87	946.39
963.17	963.46
963.47	947.07
963.76	990.53
964.06	950.26
964.36	982.80
964.66	947.30
964.95	950.03
965.25	976.88
965.55	978.02
965.84	963.00
966.14	945.71
966.43	964.59
966.73	948.89
967.03	973.92
967.32	946.39
967.62	960.50
967.92	927.27
968.21	947.98
968.51	948.44
968.80	940.47
969.10	932.05
969.40	956.86
969.69	948.21
969.99	952.99
970.28	959.36
970.58	982.57
970.87	968.01
971.17	958.45
971.46	968.69
971.76	951.40
972.06	951.62
972.35	963.68
972.65	933.42
972.94	942.98
973.24	960.50
973.53	954.13
973.83	960.04
974.12	943.89
974.42	942.98
974.71	948.21
975.01	943.89
975.30	944.34
975.59	947.30
975.89	961.86
976.18	926.14
976.48	952.08
976.77	954.58
977.07	955.04
977.36	953.22
977.65	954.81
977.95	970.28
978.24	965.50
978.54	955.95
978.83	952.53
979.13	957.99
979.42	958.45
979.71	945.93
980.01	943.66
980.30	963.46
980.59	976.20
980.89	982.34
981.18	960.27
981.47	948.21
981.77	949.57
982.06	952.08
982.35	953.67
982.65	947.07
982.94	945.48
983.23	950.94
983.53	967.32
983.82	941.38
984.11	930.46
984.41	928.41
984.70	941.38
984.99	923.18
985.28	932.74
985.58	939.56
985.87	934.56
986.16	954.13
986.45	952.08
986.75	956.63
987.04	963.91
987.33	946.16
987.62	953.44
987.91	934.78
988.21	952.31
988.50	971.65
988.79	963.68
989.08	953.22
989.37	954.58
989.67	946.84
989.96	938.88
990.25	942.07
990.54	953.44
990.83	951.62
991.12	957.99
991.42	966.64
991.71	949.12
992.00	953.90
992.29	937.97
992.58	945.02
992.87	970.28
993.16	964.14
993.45	948.44
993.75	948.44
994.04	951.40
994.33	957.77
994.62	949.12
994.91	955.49
995.20	971.65
995.49	950.03
995.78	950.03
996.07	931.83
996.36	942.07
996.65	951.40
996.94	968.46
997.23	970.96
997.52	945.02
997.81	955.72
998.10	954.58
998.39	950.71
998.68	959.59
998.97	942.29
999.26	955.04
999.55	928.64
999.84	959.59
1000.13	962.77
1000.42	978.70
1000.71	938.42
1001.00	969.14
1001.29	944.11
1001.58	934.10
1001.87	940.47
1002.16	937.29
1002.45	937.74
1002.74	939.11
1003.02	931.60
1003.31	954.81
1003.60	954.35
1003.89	936.38
1004.18	968.23
1004.47	953.90
1004.76	958.45
1005.05	948.89
1005.33	954.13
1005.62	965.28
1005.91	947.30
1006.20	945.93
1006.49	948.44
1006.78	944.57
1007.06	940.70
1007.35	946.62
1007.64	940.02
1007.93	951.62
1008.22	980.29
1008.50	945.71
1008.79	951.85
1009.08	935.92
1009.37	951.85
1009.66	959.81
1009.94	950.26
1010.23	964.59
1010.52	943.20
1010.81	927.96
1011.09	946.62
1011.38	940.70
1011.67	970.51
1011.95	968.23
1012.24	939.11
1012.53	956.63
1012.82	940.02
1013.10	944.11
1013.39	954.13
1013.68	931.37
[truncated: 48 more rows]
