# Supplementary material for: Unique photosynthetic electron transport tuning and excitation distribution in heterokont algae
Source: PLoS One. 2019 Jan 9;14(1):e0209920. doi: 10.1371/journal.pone.0209920 (PMC6326504; doi:10.1371/journal.pone.0209920)
Supplement: S1 Dataset — (ZIP) [file pone.0209920.s004.zip › S1 Dataset/77K/Phaeodactylum_no_inhibitor/PNI_t=25,1.txt]

340.01	925.91
340.39	925.91
340.76	925.91
341.14	924.32
341.52	920.90
341.89	961.41
342.27	961.64
342.65	963.46
343.03	961.86
343.40	965.50
343.78	950.71
344.16	981.89
344.53	962.77
344.91	979.38
345.29	961.64
345.66	963.91
346.04	968.92
346.42	947.07
346.79	950.94
347.17	957.31
347.54	939.56
347.92	926.36
348.30	924.32
348.67	911.35
349.05	929.55
349.43	931.37
349.80	922.27
350.18	947.53
350.56	921.13
350.93	929.55
351.31	947.98
351.68	932.51
352.06	923.63
352.44	931.14
352.81	934.33
353.19	922.72
353.56	953.90
353.94	951.17
354.32	919.08
354.69	931.60
355.07	911.80
355.44	896.56
355.82	913.39
356.19	927.27
356.57	935.01
356.95	931.37
357.32	931.37
357.70	921.59
358.07	937.74
358.45	903.15
358.82	925.45
359.20	922.50
359.58	934.78
359.95	938.20
360.33	928.18
360.70	939.56
361.08	929.32
361.45	918.86
361.83	920.68
362.20	925.68
362.58	920.68
362.95	924.32
363.33	921.36
363.70	924.54
364.08	917.95
364.45	914.30
364.83	905.66
365.20	927.27
365.58	939.11
365.95	932.51
366.33	939.34
366.70	932.74
367.08	927.73
367.45	926.82
367.83	928.64
368.20	918.86
368.58	935.24
368.95	920.68
369.33	932.28
369.70	922.95
370.08	931.14
370.45	920.90
370.83	940.70
371.20	954.13
371.57	1013.06
371.95	936.83
372.32	922.50
372.70	938.20
373.07	933.19
373.45	930.46
373.82	933.19
374.19	948.21
374.57	936.60
374.94	928.87
375.32	916.58
375.69	931.60
376.07	933.42
376.44	913.85
376.81	911.12
377.19	914.08
377.56	929.10
377.94	922.27
378.31	919.08
378.68	920.45
379.06	919.99
379.43	915.90
379.81	924.54
380.18	923.41
380.55	930.92
380.93	937.74
381.30	932.51
381.67	918.40
382.05	920.22
382.42	931.83
382.79	950.26
383.17	913.39
383.54	924.32
383.91	910.44
384.29	924.09
384.66	922.95
385.04	910.89
385.41	917.03
385.78	917.49
386.15	921.13
386.53	926.14
386.90	934.10
387.27	932.96
387.65	960.27
388.02	936.38
388.39	961.41
388.77	927.73
389.14	941.61
389.51	918.86
389.89	909.53
390.26	923.86
390.63	909.07
391.00	924.09
391.38	920.68
391.75	917.95
392.12	928.87
392.50	904.52
392.87	920.68
393.24	919.77
393.61	920.45
393.99	919.31
394.36	944.80
394.73	923.18
395.10	955.04
395.48	917.95
395.85	929.78
396.22	933.19
396.59	923.41
396.97	932.96
397.34	913.39
397.71	923.63
398.08	909.75
398.45	915.67
398.83	933.42
399.20	938.42
399.57	932.51
399.94	929.10
400.32	918.17
400.69	946.62
401.06	913.85
401.43	956.17
401.80	945.71
402.17	923.41
402.55	932.28
402.92	923.86
403.29	948.89
403.66	928.87
404.03	919.99
404.41	921.81
404.78	935.24
405.15	918.86
405.52	917.03
405.89	919.99
406.26	934.78
406.64	942.75
407.01	932.51
407.38	934.56
407.75	913.62
408.12	935.24
408.49	946.39
408.86	938.42
409.23	923.18
409.61	918.17
409.98	933.87
410.35	916.58
410.72	940.25
411.09	940.93
411.46	945.48
411.83	913.85
412.20	925.68
412.57	937.51
412.95	920.45
413.32	919.54
413.69	929.55
414.06	915.90
414.43	924.09
414.80	925.91
415.17	935.24
415.54	919.77
415.91	930.92
416.28	934.33
416.65	930.01
417.02	923.86
417.39	952.08
417.76	920.68
418.14	923.41
418.51	919.77
418.88	915.90
419.25	930.69
419.62	915.21
419.99	920.22
420.36	934.56
420.73	936.38
421.10	933.65
421.47	937.29
421.84	918.17
422.21	938.88
422.58	922.04
422.95	937.29
423.32	932.51
423.69	930.01
424.06	937.74
424.43	915.44
424.80	926.82
425.17	940.70
425.54	927.50
425.91	929.32
426.28	917.95
426.65	937.29
427.02	938.42
427.39	910.66
427.76	935.01
428.13	936.15
428.49	932.74
428.86	940.25
429.23	928.64
429.60	910.44
429.97	918.17
430.34	922.72
430.71	940.93
431.08	914.30
431.45	927.73
431.82	922.50
432.19	925.45
432.56	926.82
432.93	948.21
433.30	930.46
433.67	935.47
434.03	960.50
434.40	929.32
434.77	928.64
435.14	928.41
435.51	918.63
435.88	943.66
436.25	950.49
436.62	938.65
436.99	939.11
437.35	934.78
437.72	917.03
438.09	942.29
438.46	977.11
438.83	936.38
439.20	933.65
439.57	924.09
439.93	908.39
440.30	951.62
440.67	929.10
441.04	940.25
441.41	926.82
441.78	930.92
442.14	919.54
442.51	915.21
442.88	954.58
443.25	911.35
443.62	944.57
443.99	919.54
444.35	923.63
444.72	910.66
445.09	928.64
445.46	917.26
445.83	931.37
446.19	928.64
446.56	914.53
446.93	941.38
447.30	932.28
447.66	928.64
448.03	930.23
448.40	915.44
448.77	929.32
449.14	937.97
449.50	920.90
449.87	922.50
450.24	914.08
450.61	922.27
450.97	924.54
451.34	922.95
451.71	922.72
452.08	925.91
452.44	924.54
452.81	927.27
453.18	919.99
453.54	913.39
453.91	917.95
454.28	923.18
454.65	940.93
455.01	939.56
455.38	916.12
455.75	940.02
456.11	944.57
456.48	942.98
456.85	930.23
457.21	929.10
457.58	935.69
457.95	947.30
458.32	929.10
458.68	916.58
459.05	926.59
459.42	933.19
459.78	928.18
460.15	897.47
460.52	939.56
460.88	940.25
461.25	931.60
461.61	919.77
461.98	916.12
462.35	940.02
462.71	922.04
463.08	904.06
463.45	921.81
463.81	947.07
464.18	929.32
464.55	918.17
464.91	942.52
465.28	925.45
465.64	935.69
466.01	934.10
466.38	906.34
466.74	921.59
467.11	927.96
467.47	921.81
467.84	966.41
468.21	918.63
468.57	914.76
468.94	924.09
469.30	913.39
469.67	941.84
470.03	938.20
470.40	946.39
470.77	937.29
471.13	935.01
471.50	929.32
471.86	945.48
472.23	955.04
472.59	936.15
472.96	945.48
473.32	931.83
473.69	926.14
474.05	928.18
474.42	929.55
474.78	948.21
475.15	937.29
475.51	933.19
475.88	916.81
476.24	935.47
476.61	912.71
476.97	935.92
477.34	929.10
477.70	901.56
478.07	936.38
478.43	915.67
478.80	909.75
479.16	918.86
479.53	929.32
479.89	916.12
480.26	931.83
480.62	932.05
480.99	938.20
481.35	912.26
481.72	921.36
482.08	940.70
482.45	1233.79
482.81	953.44
483.17	918.40
483.54	935.47
483.90	926.82
484.27	930.69
484.63	928.18
485.00	933.42
485.36	935.69
485.72	927.96
486.09	926.14
486.45	928.41
486.82	916.12
487.18	912.71
487.54	930.23
487.91	929.10
488.27	943.66
488.64	925.00
489.00	918.63
489.36	927.05
489.73	931.37
490.09	925.91
490.45	940.25
490.82	942.52
491.18	932.74
491.55	944.11
491.91	924.54
492.27	950.49
492.64	935.01
493.00	937.51
493.36	920.22
493.73	942.29
494.09	930.23
494.45	935.24
494.82	941.84
495.18	917.03
495.54	921.36
495.91	916.35
496.27	909.53
496.63	948.21
496.99	917.49
497.36	920.90
497.72	925.23
498.08	936.83
498.45	938.65
498.81	937.29
499.17	936.15
499.53	932.28
499.90	926.59
500.26	934.33
500.62	941.16
500.99	932.96
501.35	914.08
501.71	903.84
502.07	928.41
502.44	930.92
502.80	932.51
503.16	924.54
503.52	922.95
503.88	933.65
504.25	939.79
504.61	932.74
504.97	956.40
505.33	946.39
505.70	936.38
506.06	937.97
506.42	941.84
506.78	941.38
507.14	959.36
507.51	923.41
507.87	935.47
508.23	928.18
508.59	924.09
508.95	929.55
509.32	927.50
509.68	932.74
510.04	953.44
510.40	941.16
510.76	924.32
511.12	935.47
511.48	943.89
511.85	951.17
512.21	924.09
512.57	935.24
512.93	939.79
513.29	929.55
513.65	914.08
514.01	925.23
514.38	934.78
514.74	935.24
515.10	921.13
515.46	929.32
515.82	930.69
516.18	935.69
516.54	930.01
516.90	933.65
517.26	925.00
517.63	918.40
517.99	905.20
518.35	927.50
518.71	915.21
519.07	944.11
519.43	941.38
519.79	913.85
520.15	945.02
520.51	913.39
520.87	955.26
521.23	908.62
521.59	943.66
521.95	945.25
522.31	941.84
522.67	922.95
523.03	945.25
523.40	927.50
523.76	915.21
524.12	919.08
524.48	916.81
524.84	929.32
525.20	945.02
525.56	935.01
525.92	927.05
526.28	945.02
526.64	947.98
527.00	926.36
527.36	952.08
527.72	938.20
528.08	934.56
528.44	956.17
528.80	927.27
529.16	939.79
529.51	931.37
529.87	931.83
530.23	911.12
530.59	921.81
530.95	937.97
531.31	930.92
531.67	936.38
532.03	935.92
532.39	945.02
532.75	932.05
533.11	928.41
533.47	948.21
533.83	934.56
534.19	940.93
534.55	939.11
534.91	925.68
535.26	925.23
535.62	917.95
535.98	927.73
536.34	919.31
536.70	912.94
537.06	925.23
537.42	906.80
537.78	914.08
538.14	1035.59
538.49	931.14
538.85	982.80
539.21	942.07
539.57	929.55
539.93	946.39
540.29	952.53
540.65	935.69
541.00	952.53
541.36	930.46
541.72	925.68
542.08	927.50
542.44	942.98
542.80	928.64
543.15	953.67
543.51	953.44
543.87	904.52
544.23	916.81
544.59	937.29
544.95	932.05
545.30	943.66
545.66	925.68
546.02	929.55
546.38	934.56
546.73	917.26
547.09	925.00
547.45	956.40
547.81	946.62
548.17	920.68
548.52	932.28
548.88	924.32
549.24	940.47
549.60	931.83
549.95	934.10
550.31	928.18
550.67	939.34
551.03	918.86
551.38	932.74
551.74	918.86
552.10	915.21
552.46	921.36
552.81	947.75
553.17	918.86
553.53	926.14
553.88	931.60
554.24	917.03
554.60	926.14
554.95	927.50
555.31	927.05
555.67	925.23
556.03	926.14
556.38	932.05
556.74	929.55
557.10	927.05
557.45	942.98
557.81	917.03
558.17	933.65
558.52	923.41
558.88	941.38
559.24	941.16
559.59	926.36
559.95	935.01
560.30	931.37
560.66	931.37
561.02	935.92
561.37	944.34
561.73	917.49
562.09	930.01
562.44	939.56
562.80	922.27
563.15	926.36
563.51	920.68
563.87	930.92
564.22	923.63
564.58	907.25
564.93	917.26
565.29	918.86
565.65	942.75
566.00	923.63
566.36	920.68
566.71	934.33
567.07	937.97
567.42	936.38
567.78	912.48
568.14	915.21
568.49	939.33
568.85	919.99
569.20	924.54
569.56	911.57
569.91	928.87
570.27	909.98
570.62	951.85
570.98	935.92
571.33	939.34
571.69	930.46
572.04	941.84
572.40	927.27
572.75	937.29
573.11	946.62
573.46	937.29
573.82	920.45
574.17	930.01
574.53	949.12
574.88	932.96
575.24	943.66
575.59	954.35
575.95	945.48
576.30	924.54
576.66	948.89
577.01	974.38
577.36	954.35
577.72	950.49
578.07	927.05
578.43	951.62
578.78	925.68
579.14	944.80
579.49	929.10
579.85	932.96
580.20	933.65
580.55	920.90
580.91	958.90
581.26	933.87
581.62	951.62
581.97	944.57
582.32	950.26
582.68	947.53
583.03	942.75
583.39	964.59
583.74	963.46
584.09	974.38
584.45	952.76
584.80	967.55
585.15	969.37
585.51	968.46
585.86	966.64
586.21	989.17
586.57	983.25
586.92	974.83
587.27	994.40
587.63	989.17
587.98	1037.64
588.33	1038.09
588.69	1005.78
589.04	1038.32
589.39	1030.81
589.75	1046.74
590.10	1054.02
590.45	1068.36
590.81	1076.55
591.16	1072.91
591.51	1083.60
591.86	1105.90
592.22	1116.60
592.57	1128.20
592.92	1146.18
593.28	1162.56
593.63	1154.14
593.98	1184.64
594.33	1185.55
594.69	1204.21
595.04	1226.96
595.39	1243.80
595.74	1255.40
596.10	1278.39
596.45	1301.83
596.80	1327.77
597.15	1342.56
597.50	1380.79
597.86	1378.51
598.21	1416.06
598.56	1424.70
598.91	1461.79
599.26	1456.79
599.62	1505.71
599.97	1539.39
600.32	1571.25
600.67	1589.45
601.02	1620.40
601.38	1624.72
601.73	1664.77
602.08	1675.92
602.43	1717.11
602.78	1736.22
603.13	1760.80
603.49	1786.97
603.84	1808.36
604.19	1847.72
604.54	1841.81
604.89	1918.95
605.24	1916.67
605.59	1943.98
605.95	1997.91
606.30	2000.18
606.65	2041.14
607.00	2054.34
607.35	2076.64
607.70	2128.52
608.05	2156.97
608.40	2144.45
608.75	2165.61
609.10	2169.71
609.46	2213.85
609.81	2220.00
610.16	2265.05
610.51	2266.19
610.86	2312.38
611.21	2284.40
611.56	2336.05
611.91	2332.86
612.26	2373.82
612.61	2408.87
612.96	2417.51
613.31	2391.80
613.66	2411.82
614.01	2418.88
614.36	2450.28
614.71	2445.05
615.06	2482.59
615.41	2467.80
615.76	2467.57
616.11	2469.85
616.46	2494.20
616.81	2538.34
617.16	2497.84
617.51	2502.39
617.86	2521.05
618.21	2508.08
618.56	2514.22
618.91	2508.76
619.26	2547.45
619.61	2539.03
619.96	2541.30
620.31	2525.60
620.66	2515.13
621.01	2524.24
621.36	2503.53
621.71	2540.16
622.06	2544.49
622.41	2511.95
622.76	2547.67
623.10	2526.51
623.45	2525.83
623.80	2524.24
624.15	2469.17
624.50	2514.45
624.85	2514.00
625.20	2498.52
625.55	2502.85
625.90	2512.63
626.25	2492.38
626.59	2508.53
626.94	2468.71
627.29	2481.68
627.64	2482.14
627.99	2466.21
628.34	2418.65
628.69	2421.15
629.03	2451.42
629.38	2397.94
629.73	2445.27
630.08	2403.63
630.43	2421.61
630.78	2380.65
631.12	2387.48
631.47	2410.23
631.82	2402.27
632.17	2413.87
632.52	2376.78
632.86	2419.11
633.21	2380.88
633.56	2345.38
633.91	2366.54
634.26	2342.19
634.60	2322.17
634.95	2354.48
635.30	2325.81
635.65	2356.76
635.99	2293.27
636.34	2292.36
636.69	2311.02
637.04	2321.71
637.39	2284.62
637.73	2285.76
638.08	2284.40
638.43	2290.08
638.77	2269.83
639.12	2318.30
639.47	2282.12
639.82	2301.01
640.16	2270.97
640.51	2272.34
640.86	2281.21
641.20	2272.79
641.55	2268.24
641.90	2268.24
642.25	2261.87
642.59	2258.00
642.94	2260.27
643.29	2248.44
643.63	2260.73
643.98	2245.94
644.33	2247.08
644.67	2242.30
645.02	2226.37
645.37	2220.91
645.71	2205.66
646.06	2259.14
646.40	2222.05
646.75	2209.30
647.10	2254.36
647.44	2244.12
647.79	2217.50
648.14	2199.29
648.48	2252.54
648.83	2220.45
649.17	2235.02
649.52	2197.70
649.87	2242.75
650.21	2207.71
650.56	2232.06
650.90	2234.79
651.25	2250.04
651.59	2240.48
651.94	2222.96
652.29	2220.23
652.63	2237.97
652.98	2260.73
653.32	2259.59
653.67	2250.49
654.01	2264.83
654.36	2224.09
654.70	2283.94
655.05	2258.45
655.39	2282.35
655.74	2301.23
656.08	2273.70
656.43	2304.65
656.78	2268.69
657.12	2297.59
657.47	2303.96
657.81	2317.16
658.15	2334.68
658.50	2348.79
658.84	2384.75
659.19	2377.01
659.53	2380.19
659.88	2388.16
660.22	2354.94
660.57	2391.80
660.91	2424.57
661.26	2400.22
661.60	2435.03
661.95	2462.57
662.29	2452.56
662.63	2521.28
662.98	2472.58
663.32	2527.88
663.67	2530.15
664.01	2568.84
664.36	2568.38
664.70	2604.33
665.04	2646.20
665.39	2688.07
665.73	2730.17
666.08	2928.37
666.42	2823.92
666.76	2879.22
667.11	2956.58
667.45	3004.60
667.79	3036.23
668.14	3110.41
668.48	3220.32
668.83	3293.82
669.17	3400.77
669.51	3438.99
669.86	3590.77
670.20	3676.33
670.54	3794.66
670.89	3892.28
671.23	4027.67
671.57	4123.93
671.92	4224.05
672.26	4362.63
672.60	4456.84
672.94	4640.70
673.29	4724.44
673.63	4868.02
673.97	4965.19
674.32	5107.18
674.66	5208.67
675.00	5374.78
675.34	5407.78
675.69	5585.27
676.03	5720.43
676.37	5851.73
676.71	5932.97
677.06	6115.01
677.40	6135.71
677.74	6375.78
678.08	6538.48
678.43	6613.57
678.77	6773.32
679.11	6968.33
679.45	7110.09
679.80	7231.38
680.14	7379.29
680.48	7529.47
680.82	7690.35
681.16	7897.88
681.51	7966.60
681.85	8243.30
682.19	8348.66
682.53	8504.76
682.87	8694.31
683.21	8884.54
683.56	9105.27
683.90	9357.40
684.24	9640.47
684.58	9824.11
684.92	10157.92
685.26	10404.82
685.61	10629.19
685.95	11008.74
686.29	11159.84
686.63	11317.99
686.97	11600.38
687.31	11606.98
687.65	11605.38
687.99	11659.77
688.33	11516.64
688.68	11397.86
689.02	11187.83
689.36	10924.78
689.70	10679.70
690.04	10378.88
690.38	10045.74
690.72	9705.10
691.06	9347.16
691.40	8975.79
691.74	8553.00
692.08	8206.67
692.42	7929.74
692.76	7658.95
693.10	7435.95
693.44	7032.95
693.78	6883.68
694.13	6610.84
694.47	6472.26
694.81	6184.18
695.15	6005.78
695.49	5806.45
695.83	5712.92
696.17	5551.59
696.51	5485.60
696.85	5335.87
697.19	5223.46
697.53	5191.37
697.87	5124.02
698.20	5073.96
698.54	5024.12
698.88	4974.52
699.22	4912.62
699.56	4932.42
699.90	4931.28
700.24	4886.91
700.58	4868.93
700.92	4937.20
701.26	4912.85
701.60	4937.43
701.94	4954.49
702.28	5020.94
702.62	5085.11
702.96	5151.10
703.30	5196.83
703.63	5232.56
703.97	5311.75
704.31	5402.54
704.65	5491.06
704.99	5573.21
705.33	5692.90
705.67	5811.45
706.01	5912.94
706.34	5996.45
706.68	6124.79
707.02	6116.37
707.36	6282.26
707.70	6377.15
708.04	6365.77
708.38	6526.42
708.71	6585.36
709.05	6661.13
709.39	6731.67
709.73	6782.64
710.07	6839.08
710.40	6807.45
710.74	6962.41
711.08	6905.07
711.42	6935.56
711.76	6940.34
712.09	6922.82
712.43	6941.70
712.77	6911.89
713.11	6895.74
713.45	6920.09
713.78	6918.95
714.12	6794.48
714.46	6738.73
714.80	6687.53
715.13	6666.82
715.47	6543.26
715.81	6467.26
716.15	6386.70
716.48	6336.87
716.82	6262.46
717.16	6169.16
717.49	6099.08
717.83	5980.30
718.17	5943.66
718.51	5769.58
718.84	5758.66
719.18	5629.87
719.52	5567.52
719.85	5466.03
720.19	5403.22
720.53	5317.89
720.86	5233.02
721.20	5152.46
721.54	5117.42
721.87	5035.50
722.21	4897.60
722.55	4839.12
722.88	4828.20
723.22	4724.66
723.55	4624.09
723.89	4616.35
724.23	4585.40
724.56	4451.37
724.90	4428.62
725.24	4339.65
725.57	4323.49
725.91	4272.29
726.24	4201.98
726.58	4161.70
726.92	4100.26
727.25	4080.01
727.59	4020.16
727.92	3998.09
728.26	3910.26
728.59	3911.62
728.93	3850.41
729.26	3823.79
729.60	3811.27
729.94	3755.75
730.27	3701.59
730.61	3639.92
730.94	3629.23
731.28	3562.56
731.61	3574.16
731.95	3512.72
732.28	3523.19
732.62	3461.75
732.95	3428.53
733.29	3389.84
733.62	3392.12
733.96	3367.54
734.29	3338.64
734.63	3263.32
734.96	3299.73
735.30	3253.77
735.63	3223.50
735.97	3245.35
736.30	3215.08
736.63	3212.13
736.97	3189.60
737.30	3171.85
737.64	3129.75
737.97	3108.13
738.31	3100.40
738.64	3045.56
738.97	3035.54
739.31	3028.04
739.64	3013.93
739.98	2971.60
740.31	2973.88
740.64	2959.31
740.98	2929.51
741.31	2916.76
741.65	2926.55
741.98	2898.10
742.31	2873.30
742.65	2844.63
742.98	2846.22
743.31	2787.51
743.65	2802.53
743.98	2755.66
744.31	2768.85
744.65	2747.24
744.98	2734.04
745.31	2708.32
745.65	2727.67
745.98	2731.99
746.31	2714.47
746.65	2719.25
746.98	2659.63
747.31	2679.65
747.65	2640.97
747.98	2626.86
748.31	2619.58
748.64	2610.48
748.98	2578.39
749.31	2569.75
749.64	2556.09
749.98	2502.62
750.31	2528.79
750.64	2496.93
750.97	2529.92
751.31	2477.81
751.64	2428.21
751.97	2472.81
752.30	2460.98
752.63	2459.61
752.97	2417.74
753.30	2419.11
753.63	2409.32
753.96	2387.02
754.29	2363.13
754.63	2361.08
754.96	2411.14
755.29	2322.62
755.62	2312.61
755.95	2293.95
756.29	2269.38
756.62	2252.77
756.95	2230.47
757.28	2245.03
757.61	2257.09
757.94	2204.52
758.27	2199.52
758.61	2160.83
758.94	2203.39
759.27	2141.72
759.60	2157.65
759.93	2154.69
760.26	2118.05
760.59	2122.61
760.92	2074.82
761.26	2092.80
761.59	2078.92
761.92	2072.54
762.25	2075.28
762.58	2065.26
762.91	2055.25
763.24	1995.18
763.57	1993.36
763.90	1994.04
764.23	1987.67
764.56	1948.30
764.89	1969.69
765.22	1960.82
765.55	1934.19
765.88	1913.94
766.21	1895.96
766.54	1900.97
766.87	1908.02
767.20	1900.51
767.53	1904.84
767.86	1878.21
768.19	1846.59
768.52	1871.16
768.85	1867.29
769.18	1865.93
769.51	1880.49
769.84	1828.38
770.17	1845.45
770.50	1799.48
770.83	1816.32
771.16	1788.56
771.49	1781.28
771.82	1753.97
772.15	1777.41
772.48	1742.59
772.81	1723.48
773.14	1728.71
773.47	1750.33
773.80	1731.90
774.13	1700.72
774.46	1709.37
774.78	1689.12
775.11	1717.34
775.44	1686.16
775.77	1675.69
776.10	1669.55
776.43	1701.18
776.76	1686.16
777.09	1656.58
777.41	1620.63
777.74	1659.99
778.07	1654.30
778.40	1597.87
778.73	1610.39
779.06	1609.93
779.38	1596.05
779.71	1570.79
780.04	1586.04
780.37	1584.22
780.70	1576.71
781.03	1572.38
781.35	1585.58
781.68	1590.82
782.01	1564.42
782.34	1551.91
782.67	1553.73
782.99	1536.66
783.32	1529.38
783.65	1516.18
783.98	1534.61
784.30	1521.87
784.63	1507.30
784.96	1508.22
785.29	1507.53
785.61	1496.38
785.94	1501.84
786.27	1486.14
786.60	1487.51
786.92	1478.63
787.25	1475.22
787.58	1473.40
787.90	1462.02
788.23	1479.77
788.56	1451.78
788.88	1453.83
789.21	1435.40
789.54	1458.15
789.87	1434.26
790.19	1405.82
790.52	1414.92
790.85	1394.89
791.17	1428.12
791.50	1414.69
791.82	1420.38
792.15	1418.10
792.48	1404.68
792.80	1415.83
793.13	1402.63
793.46	1414.24
793.78	1401.04
794.11	1414.69
794.43	1421.97
794.76	1407.41
795.09	1421.52
795.41	1390.34
795.74	1398.76
796.06	1408.09
796.39	1379.42
796.72	1395.12
797.04	1387.84
797.37	1388.30
797.69	1396.26
798.02	1411.05
798.34	1417.65
798.67	1405.59
798.99	1384.65
799.32	1394.89
799.64	1388.07
799.97	1391.25
800.30	1402.86
800.62	1392.39
800.95	1398.99
801.27	1359.17
801.60	1373.73
801.92	1379.65
802.25	1392.16
802.57	1383.74
802.89	1393.07
803.22	1374.64
803.54	1361.22
803.87	1367.13
804.19	1338.92
804.52	1352.57
804.84	1359.17
805.17	1355.98
805.49	1330.50
805.82	1345.29
806.14	1379.19
806.46	1362.13
806.79	1349.84
807.11	1320.71
807.44	1322.31
807.76	1331.63
808.08	1327.54
808.41	1317.53
808.73	1317.07
809.06	1325.26
809.38	1298.41
809.70	1317.98
810.03	1313.20
810.35	1311.61
810.67	1303.19
811.00	1310.02
811.32	1303.87
811.64	1301.14
811.97	1282.94
812.29	1291.59
812.61	1285.21
812.94	1285.44
813.26	1280.21
813.58	1288.40
813.91	1271.79
814.23	1285.90
814.55	1288.86
814.88	1287.94
815.20	1277.48
815.52	1280.66
815.84	1287.49
816.17	1277.70
816.49	1284.08
816.81	1294.32
817.13	1269.74
817.46	1290.68
817.78	1265.19
818.10	1259.05
818.42	1262.69
818.75	1258.59
819.07	1255.40
819.39	1240.84
819.71	1269.06
820.04	1247.67
820.36	1233.56
820.68	1245.39
821.00	1210.80
821.32	1255.40
821.65	1253.36
821.97	1229.46
822.29	1238.34
822.61	1238.79
822.93	1246.08
823.25	1238.79
823.58	1246.08
823.90	1211.94
824.22	1219.45
824.54	1222.86
824.86	1226.96
825.18	1206.25
825.50	1223.32
825.82	1239.02
826.15	1225.14
826.47	1193.74
826.79	1215.36
827.11	1203.07
827.43	1214.45
827.75	1206.71
828.07	1190.55
828.39	1199.88
828.71	1202.61
829.03	1189.19
829.35	1190.10
829.67	1216.95
830.00	1209.21
830.32	1203.75
830.64	1208.98
830.96	1203.52
831.28	1204.21
831.60	1194.88
831.92	1190.55
832.24	1186.23
832.56	1175.31
832.88	1177.81
833.20	1183.73
833.52	1189.87
833.84	1188.05
834.16	1179.63
834.48	1183.04
834.80	1218.09
835.12	1185.09
835.44	1169.62
835.76	1173.49
836.08	1173.26
836.40	1184.41
836.71	1168.71
837.03	1173.03
837.35	1170.53
837.67	1196.47
837.99	1190.32
838.31	1183.73
838.63	1157.33
838.95	1163.70
839.27	1175.31
839.59	1157.10
839.91	1172.35
840.23	1154.14
840.54	1145.72
840.86	1168.48
841.18	1169.62
841.50	1158.01
841.82	1154.14
842.14	1160.29
842.46	1168.71
842.77	1153.46
843.09	1128.20
843.41	1161.65
843.73	1134.12
844.05	1159.15
844.37	1127.52
844.68	1127.75
845.00	1150.96
845.32	1145.95
845.64	1148.00
845.96	1163.02
846.27	1154.83
846.59	1143.22
846.91	1160.06
847.23	1141.40
847.54	1163.47
847.86	1163.93
848.18	1127.52
848.50	1145.50
848.82	1154.37
849.13	1145.04
849.45	1150.96
849.77	1131.84
850.08	1152.55
850.40	1138.67
850.72	1121.83
851.04	1127.29
851.35	1138.67
851.67	1142.77
851.99	1137.53
852.30	1122.06
852.62	1154.60
852.94	1125.25
853.25	1143.45
853.57	1129.11
853.89	1127.07
854.20	1114.32
854.52	1140.49
854.84	1145.50
855.15	1116.37
855.47	1126.84
855.79	1131.39
856.10	1122.51
856.42	1120.24
856.73	1101.12
857.05	1113.87
857.37	1099.30
857.68	1089.06
858.00	1124.56
858.32	1116.14
858.63	1110.45
858.95	1114.10
859.26	1128.66
859.58	1120.47
859.89	1105.22
860.21	1125.47
860.52	1110.23
860.84	1127.07
861.16	1102.94
861.47	1109.77
861.79	1110.68
862.10	1123.65
862.42	1112.50
862.73	1120.92
863.05	1094.53
863.36	1115.01
863.68	1079.73
863.99	1096.35
864.31	1107.50
864.62	1112.05
864.94	1090.43
865.25	1106.36
865.57	1094.07
865.88	1070.86
866.20	1099.53
866.51	1088.38
866.82	1073.36
867.14	1096.80
867.45	1079.96
867.77	1068.81
868.08	1067.67
868.40	1087.24
868.71	1094.07
869.02	1074.27
869.34	1084.51
869.65	1079.73
869.97	1086.11
870.28	1073.59
870.59	1084.97
870.91	1081.10
871.22	1079.73
871.54	1083.15
871.85	1064.72
872.16	1060.85
872.48	1056.52
872.79	1056.75
873.10	1041.51
873.42	1067.22
873.73	1078.82
874.04	1047.65
874.36	1066.31
874.67	1072.23
874.98	1060.62
875.30	1057.89
875.61	1049.70
875.92	1035.59
876.23	1067.90
876.55	1043.33
876.86	1070.18
877.17	1061.76
877.49	1060.85
877.80	1046.28
878.11	1278.84
878.42	1074.73
878.74	1068.13
879.05	1052.20
879.36	1054.93
879.67	1024.67
879.98	1041.28
880.30	1047.65
880.61	1058.34
880.92	1039.00
881.23	1024.67
881.55	1047.42
881.86	1054.48
882.17	1049.47
882.48	1060.85
882.79	1041.28
883.10	1056.98
883.42	1053.34
883.73	1053.11
884.04	1055.39
884.35	1043.10
884.66	1030.13
884.97	1069.95
885.28	1035.13
885.60	1058.34
885.91	1030.81
886.22	1028.08
886.53	1041.73
886.84	1039.46
887.15	1029.67
887.46	1032.40
887.77	1039.46
888.08	1038.09
888.40	1043.33
888.71	1060.85
889.02	1037.41
889.33	1051.97
889.64	1048.33
889.95	1051.29
890.26	1055.16
890.57	1067.90
890.88	1027.17
891.19	1039.23
891.50	1037.18
891.81	1055.39
892.12	1057.21
892.43	1044.92
892.74	1036.95
893.05	1045.15
893.36	1037.87
893.67	1044.24
893.98	1028.99
894.29	1042.42
894.60	1053.57
894.91	1036.95
895.22	1047.19
895.53	1040.82
895.84	1022.16
896.15	1018.30
896.46	1023.53
896.77	1025.35
897.08	1024.21
897.38	1040.37
897.69	1032.40
898.00	1014.20
898.31	1026.49
898.62	1027.17
898.93	1039.91
899.24	1029.22
899.55	1030.36
899.86	1030.13
900.16	1033.77
900.47	1024.44
900.78	1032.40
901.09	1028.54
901.40	1018.52
901.71	1017.84
902.02	1044.92
902.32	1020.34
902.63	1013.97
902.94	1022.62
903.25	1012.61
903.56	1019.66
903.87	1023.98
904.17	1031.49
904.48	1021.71
904.79	1018.75
905.10	1018.98
905.41	1042.64
905.71	998.50
906.02	1018.75
906.33	1001.91
906.64	1002.14
906.94	1001.46
907.25	1020.12
907.56	1013.74
907.87	1008.97
908.17	1016.70
908.48	1018.07
908.79	1012.83
909.09	1010.56
909.40	1024.89
909.71	995.77
910.02	1110.23
910.32	1003.50
910.63	990.08
910.94	997.59
911.24	986.21
911.55	1017.61
911.86	985.98
912.16	1006.24
912.47	994.40
912.78	992.13
913.08	1002.14
913.39	1004.87
913.69	986.44
914.00	1000.55
914.31	996.45
914.61	1002.82
914.92	991.44
915.23	987.58
915.53	988.49
915.84	1007.60
916.14	965.28
916.45	981.89
916.75	993.95
917.06	990.76
917.37	985.98
917.67	1009.19
917.98	996.91
918.28	1019.89
918.59	983.71
918.89	994.63
919.20	989.62
919.50	997.82
919.81	992.58
920.11	1007.37
920.42	996.00
920.72	975.74
921.03	966.87
921.33	993.72
921.64	976.43
921.94	984.39
922.25	982.57
922.55	975.29
922.86	982.34
923.16	960.50
923.47	964.59
923.77	970.74
924.08	980.98
924.38	979.38
924.69	947.75
924.99	979.16
925.29	980.52
925.60	963.23
925.90	965.05
926.21	972.10
926.51	986.44
926.81	958.45
927.12	972.56
927.42	981.89
927.73	958.90
928.03	960.04
928.33	951.40
928.64	967.10
928.94	940.93
929.24	968.01
929.55	949.35
929.85	968.92
930.15	966.19
930.46	974.38
930.76	960.27
931.06	967.32
931.37	939.56
931.67	964.82
931.97	966.87
932.27	963.00
932.58	968.46
932.88	965.73
933.18	958.22
933.49	948.44
933.79	951.85
934.09	955.72
934.39	970.05
934.70	987.12
935.00	965.96
935.30	957.08
935.60	957.54
935.91	945.48
936.21	951.40
936.51	966.19
936.81	951.17
937.11	957.08
937.42	948.44
937.72	932.74
938.02	943.89
938.32	950.03
938.62	947.30
938.92	955.26
939.23	941.61
939.53	946.84
939.83	939.56
940.13	947.98
940.43	942.98
940.73	944.57
941.03	950.94
941.34	939.79
941.64	950.03
941.94	955.04
942.24	951.85
942.54	957.08
942.84	956.63
943.14	941.84
943.44	944.34
943.74	907.93
944.04	933.87
944.34	937.06
944.65	939.11
944.95	914.30
945.25	935.69
945.55	945.71
945.85	938.88
946.15	943.66
946.45	948.21
946.75	949.35
947.05	941.61
947.35	952.76
947.65	952.08
947.95	940.47
948.25	942.07
948.55	957.77
948.85	943.43
949.15	944.34
949.45	933.19
949.75	933.42
950.05	945.25
950.35	929.10
950.65	955.26
950.94	938.65
951.24	942.52
951.54	935.24
951.84	1002.14
952.14	945.02
952.44	943.20
952.74	943.20
953.04	922.50
953.34	947.75
953.64	961.86
953.94	945.71
954.23	926.14
954.53	936.38
954.83	940.93
955.13	940.70
955.43	951.62
955.73	941.16
956.03	941.16
956.32	938.20
956.62	939.56
956.92	933.65
957.22	942.07
957.52	918.17
957.82	936.38
958.11	935.24
958.41	930.23
958.71	968.01
959.01	946.62
959.30	1060.85
959.60	941.84
959.90	934.78
960.20	933.87
960.50	951.40
960.79	943.66
961.09	928.64
961.39	962.55
961.69	931.60
961.98	950.03
962.28	937.97
962.58	919.54
962.87	938.20
963.17	939.56
963.47	930.92
963.76	954.58
964.06	951.17
964.36	947.75
964.66	952.08
964.95	952.76
965.25	952.08
965.55	934.56
965.84	934.78
966.14	927.73
966.43	934.10
966.73	943.89
967.03	948.66
967.32	920.90
967.62	929.78
967.92	928.18
968.21	944.11
968.51	940.02
968.80	927.50
969.10	947.75
969.40	935.69
969.69	960.04
969.99	927.50
970.28	950.49
970.58	956.86
970.87	947.30
971.17	936.83
971.46	944.57
971.76	926.36
972.06	935.69
972.35	910.21
972.65	931.37
972.94	917.95
973.24	939.11
973.53	931.14
973.83	930.01
974.12	924.32
974.42	936.83
974.71	953.90
975.01	925.00
975.30	945.48
975.59	949.12
975.89	939.79
976.18	941.84
976.48	945.25
976.77	941.16
977.07	944.57
977.36	952.31
977.65	955.72
977.95	936.15
978.24	928.41
978.54	939.79
978.83	937.74
979.13	960.95
979.42	956.86
979.71	936.15
980.01	926.59
980.30	933.42
980.59	949.12
980.89	940.93
981.18	936.38
981.47	928.87
981.77	937.51
982.06	938.65
982.35	932.28
982.65	924.32
982.94	928.87
983.23	947.07
983.53	952.31
983.82	914.53
984.11	935.69
984.41	949.12
984.70	936.15
984.99	948.89
985.28	944.11
985.58	914.76
985.87	916.35
986.16	905.66
986.45	912.03
986.75	948.89
987.04	928.41
987.33	930.46
987.62	920.68
987.91	930.92
988.21	918.17
988.50	929.78
988.79	963.23
989.08	931.60
989.37	923.41
989.67	937.74
989.96	932.74
990.25	927.27
990.54	933.42
990.83	934.78
991.12	917.03
991.42	947.98
991.71	927.73
992.00	937.06
992.29	936.38
992.58	917.72
992.87	942.07
993.16	947.30
993.45	945.48
993.75	933.19
994.04	920.90
994.33	928.18
994.62	940.02
994.91	906.34
995.20	936.83
995.49	949.80
995.78	940.02
996.07	938.65
996.36	916.35
996.65	944.57
996.94	919.08
997.23	952.31
997.52	922.04
997.81	932.28
998.10	924.32
998.39	952.76
998.68	938.88
998.97	922.72
999.26	932.05
999.55	910.21
999.84	944.57
1000.13	948.44
1000.42	932.05
1000.71	927.73
1001.00	938.42
1001.29	943.43
1001.58	919.77
1001.87	927.27
1002.16	926.59
1002.45	933.87
1002.74	938.42
1003.02	929.32
1003.31	941.61
1003.60	918.40
1003.89	924.09
1004.18	953.90
1004.47	926.59
1004.76	934.56
1005.05	951.85
1005.33	938.20
1005.62	939.11
1005.91	899.51
1006.20	906.57
1006.49	940.25
1006.78	925.00
1007.06	932.96
1007.35	923.86
1007.64	917.26
1007.93	929.10
1008.22	930.92
1008.50	948.89
1008.79	919.77
1009.08	937.06
1009.37	931.37
1009.66	955.49
1009.94	917.95
1010.23	929.55
1010.52	919.31
1010.81	919.08
1011.09	922.95
1011.38	929.10
1011.67	937.51
1011.95	952.76
1012.24	933.42
1012.53	939.56
1012.82	926.36
1013.10	900.65
1013.39	927.27
1013.68	923.41
[truncated: 48 more rows]
